# Supplementary material for: Transcriptome sequencing of field pea and faba bean for discovery and validation of SSR genetic markers
Source: BMC Genomics. 2012 Mar 20;13:104. doi: 10.1186/1471-2164-13-104 (PMC3352077; doi:10.1186/1471-2164-13-104)
Supplement: Additional file 1 — Consensus sequences of assembled contigs from field pea. The data represents the consensus sequences of 13,602 assembled contigs generated as a result of de novo assembly of field pea ESTs. [file 1471-2164-13-104-S1.TXT]

>contig00001	seqLength=591	assembledReadNum=26593	aveCover=21846.96
GGCCATATAATATTTATGGGAGGCAACTCCGGGCGAATAGTAAGCCCATGGATACAAGTC
AAGTTATGTCTTCTCAGTTCAGTAACTGAAATCAAATTTAAGTTCAGTAAATGAAATCAA
ATTCCGAATCAGCTTTGTCTAGAAACAAGGAAGCTATAAGTAATGCAACTAGGAAGCTCA
TGGAGAGTTTGATCCTGGCTCAGGATGAACGCTGGCGGCATGCTTTACACATGCAAGTCG
GACGGGAAGTGGTGTTTCCAGTGGCGAACGGGTGAGTAACGCGTAAGAACCTGCCCTTGG
GAGGGGGACAACAGCTGGAAACGGCTGCTAATACCCCGTAGGCTGAGGAGCGAAAGGAGG
AATCCGCCCAAGGAGGGGCTCGCGTCTGATTAGCTAGTTGGTGAGGTAATAGCTTACCAA
GGCGATGATCAGTAGCTGGTCCGAGAGGATGATCAGCCACACTGGGACTGAGACAAGGTC
CAGACTCCTACGGGAGGCAGCAGTGGGGAATTTTCCGCAATGGGCGAAAGCCTGACGGAG
CAATGCCGCGTGGAGGTAGAGGCCCCTGGGTCATGAACTTCTTTTCCCGAA
>contig00002	seqLength=399	assembledReadNum=6	aveCover=3.62
CAGAGTTAGCCGGTGCTTATTCTGTCGGTAACGTCAAAATTGCAGAGTATTAATCAGCAA
CCCTTCTCCCAACTAAAGTGCTTTACAATCCGAAGACCTTCTTCACACACGCGGCATGGC
TGGATCAGGCTTTCGCCCATTGTCCAATAAAATTCCCCACTGCTGCCTCCCGTAGGAGTC
TGGACCTTGTCTCAGTCCCAGTGTGGCTGATCATCCTCTCGGACCAGCTACTGATCATCG
CCTTGGTAAGCTATTACCTCACCAACTAGCTAATCAGACGCGAGCCCCTCCTTGGGCGGA
TTCCTCCTTTCGCTCCTCAGCCTACGGGGTATTAGCAGCCGTTTCCAGCTGTTGTCCCCG
TAGGCTGAGGAGCGAAAGGAAACGCTCGAAGTAAACCTG
>contig00003	seqLength=365	assembledReadNum=61	aveCover=59.16
TGTAAGGTGGATGAGCCTTGCGGGACACTATGAAGCGCAATTCCTATTGAGCGCGGGTAG
AATCCTTTGCAGACGACTTAAATACGCGACAGGGTATTGTAAGTGGCAGAGTGGCCTTGC
TGCCACGATCCACTGAGATTCAGCCCTTGTCGCTTCGATTCGTCCTGCTGTCTTAATCGA
CCAACACCCTTTGTGGGGGTCTGGGTTACGGTGCCCAACTGCGCGCTAACCTAGACCCCA
CAAAGGGTGTTGGTCGATTAAGACAGCAGGACGGTGGTCATGGAAGTCGAAATCCGCTAA
GGAGTGTGTAACAACTCACCTGCCGAATCAACTAGCCCCGAAAATGGATGGCGCTAAAGC
GCGCG
>contig00004	seqLength=1565	assembledReadNum=2578	aveCover=2.93
CTATTTAAAGTTTGAGAATAGGTCGAGGGCGTTGCGCCCCCGATGCCTCTAATCATTGGC
TTTACCCGATAGAACTCGCCCTCGGGCTCCAGCTATCCTGAGGGAAACTTCGGAGGGAAC
CAGCTACTAGACGGTTCGATTAGTCTTTCGCCCAAAGCAGTGGTATCAACGCAGAGTCGT
AACTTCACTCCACTCAACAATGTCTCCAAACAAAGCCTTCATCTTCTTAGCTCTCTTATC
CTTTTCACCACAACTTTTCCTAACAATCTCTTCTGCTGTAGAAGATAACGGCCTTCTCTT
AAACTACTACAAAGAATCATGTCCACAAGCTGAAGAAATCATCAAAGAACAAGTCAAACT
TCTCTACAAACGCCACAAGAACACCGCTTTCTCATGGCTCAGAAACATTTTCCATGACTG
TGCTGTTCAGAGCTGTGATGCTTCTTTGTTGCTGACATCCACTAGAAGAAGCTTGTCTGA
ACAAGAACATGACAGAAGCTTTGGTTTGAGGAATTTTAGGTACATTGATACCATCAAAGA
AGCTGTTGAAAGAGAGTGTCCCGGTGTTGTTTCTTGTTCTGATATCCTTGTTCTTTCAGC
TAGAGATGGAATTGTTTCGCTAGGAGGTCCTTATATTCCATTGAAAACCGGAAGAAGAGA
TGGAAGAAAGAGCAGAGTGGATCTGTTGGAGGCGTACCTTCCTGATCACAATGAATCTAT
TTCTTCTGTTCTTGACAAGTTCGGTGCCATGGGAATCGACACTCCTGGAGTTGTTTCTTT
GCTGGGAGCACACAGTGTTGGTAGAACTCATTGCACAAAACTGGTGCACCGTTTATATCC
AGAAGTTGATCCAGCTTTGAATCCAGATCACATTCCACACATGCTAAAGAAGTGTCCTGA
TTCAATCCCTGACCCTAAGGCAGTACAGTACGTGAGAAATGACCGTGGTACCCCCATGAT
TCTTGATAACAATTACTATAGAAATATTCTCGACAACAAGGGTCTTTTAATAGTGGATCA
TCAACTAGCACATGACAAAAGGACAAAACCTTATGTGAAGAAAATGGCCAAAAGTCAAGA
CTATTTCTTCAAGGAGTTTTCTAAAGCTATTACATTGCTTTCTGAGAATAATCCTCTAAC
CGGTACTAAAGGTGAGATTAGAAAACAGTGCAGTGTTGCTAACAAACAACACCATGATGA
GCCTTGAATGAAAAATTCATGGTGGATGAAGAAGAAGTCATGTGTAAGATATTATTATGC
AGAAATAAAAGTGTTCATGGAGATTGAAGAACTTAGATGCTTTTAATTTTTAATTGGAAC
TTTGTTTTTTATTTATTTAATATTAGTAGTATGGTAGCTCAATGTGGAGCATGTATGTGG
ATGATGTGATGTATGGTATTTCATGATGGCATGTAGTGACAATGTTTATGATATTTGTGC
TCATAAAGATTGTGTCTTTTATATGCACTAATAGTAATTAACACCATGTGCATGGAATAG
TAGAATGCAAGTGAGGATAAAGATTTCAAGAATAATTAAATAGTTAAGGGAAGAAATTTC
AAAGT
>contig00005	seqLength=547	assembledReadNum=1037	aveCover=204.73
ACGATTTGCACGTCAGTATCGCTGCGGGCCTCCACCAGAGTTTCCTCTGGCTTCGCCCCG
CTCAGGCATAGTTCACCATCTTTCGGGTCCCGACAGGTATGCTCTCACTCGAACCCTTCA
CAAAAGATCAGGGTCGGTCGGCGGTGCAACCCACAAGAGGATCCCACCAATCAGCTTCCT
TGCGCCTTACGGGTTTACACCAACGGCACGTGCCTCTGGGGGGCCAAGGCCCCCTACTGC
TGGTCGGCAAGTGAACGGCGGGCGCACGCATCGCTTCTAGCCCGGATTCTGACTTAGAGG
CGTTCAGTCATAATCCAACGCACGGTAGCTTCGCGCCACTGGCTTTTCAACCAAGCGCGA
TGACCAATTGTGCGAATCAACGGTTCCTCTCGTACTAGGTTGAATTACTATTGCGACACT
GTCATCAGTAGGGTAAAACTAACCTGTCTCACGACGGTCTAAACCCAGCTCACGTTCCTA
TTGGTGCCTATTGGTGGGTGAACAATCCAACACTTGGTGAATTCTGCTTCACAATGATAG
GAAGAGC
>contig00006	seqLength=5918	assembledReadNum=22095	aveCover=1243.44
AAACTCAAAGGAATTGACGGGGGCCCGCACAAGCGGTGGAGCATGTGGTTTAATTCGATG
CAAAGCGAAGAACCTTACCAGGGCTTGACATGCGCGAATCCTCTTGAAAGAGAGGAGTGC
CTTCGGGAATGCGACACAGGTGGTGCATGGCTGTCGTCAGCTCGTGCCGTGAGGTGTTGG
GTTAAGTCCCGCAACGAGCGCAACCCTCGTGTTTAGTTGCCAACGTTTAGTTTGGAACTC
TGAACAGACTGCCGGTGATAAGCCGGAGGAAGGTGAGGATGACGTCAAGTCATCATGCCC
CTTATGCCCTGGGCTACACACGTGCTACAATGGACCGGACAAAGGATCGCGACCCCGCGA
GGGTGAGCTAACTTCAAAAACCTGTCCTCAGTTCGGATTGTAGGCTGCAACTCGCCTACA
TGAAGCCGGAATCGCTAGTAATCGCCGGTCAGCCATACGGCGGTGAATTCGTTCCCGGGC
CTTGTACACACCGCCCGTCACACTATGGGAGCTGGCCATGCCCGAAGTCATTACCTTAAC
CGCAAGGAGGGGGATGCCGAAGGCAGGGCTAGTGACTGGAGTGAAGTCGTAACAAGGTAG
CCGTACTGGAAGGTGCGACTGGATCACCTCCTTTTCAGGGAGAACTAATGCTTTTTGTGT
AATTAGGTTTTACACTGCGTCACTCACACCCCGTTAAAGTAAAGAAAAGCTACATCGCAC
TAGTAGGTAGATTTCCGTTATGTTTCGTTTCTCGGCGGTGAAGTCACACCTAGCTCAGGA
GCTAGCTTATTAACCTATTCAGGGAGAACAGAGAACGCTTTTTGGGTGATTGGGTTTTAC
ACTGTTTCACACCGCTGAAGCGAAGGGGTTATCGAGGCAAAGTTAGTAGGTGGAAGTCTC
CTTTCGTTTCCTGTGGGTGATGAGAATGTCAGTGACACTAATCTCATGAGCTTATTATCC
TAGGTCGGAACAACTTGATAGGAGCTCCTCTTTTTTGACCCATGTCGCCCCGTGGGGCGA
CATGAGGCAAACAAAGGGGAAAGAGAGAGATGGGGTTTCTCTCACTTTTGACATAGTGGG
CCCCTTCGGGGGGCCCACACAACGGGCTATTAGCTCAGTGGTAGAGCGCGCCCCTGATAA
TTGCGTCGTTGTGCCTGGACTGTGAGGGCTATCAGCCACATAGATAGTTCAATGTGTTCA
TCAGCGCCTGACCCTGAGATGTGGACCATCCAAGGCACATTAGCATGGCGTACTTCTCCT
GTTTTGAACCGGGGTTTGAAACCAAACTCCTCCTCAGGAAGATAGATGGGGCGATTCAGG
TGAGATCCAATGTAGATCCAACTTTCTATTCACTCGTGGGATCCGGGCGGTCCAGGGGGG
ACCATCATGGCTCCTCTCCTCTCGAGAATTCATACATCCCTTATCAGTATATGGATAACT
ATCTCTCGAGCACAGGTTTAGGTTTGGCCTCAATGGAAAAAGAAAAACGGAGCACCTAAC
AACGTATCTTCACAGACCAAGAACTACGAGATCACCCCTTTTATTCTGAGGTGACGGCGG
GATCGTACCATTCTCTTGACTCGAAATGGGAGCAGGTTTGAAAAAGGATCTTAGAGTGTC
CCTTAACGTTTTCTTTTTTCTTCTCATCAGAGTTATTCCACAAAGACTTGTCATGATAAG
AAAGAAGGGGAAACAAGCACACTTGGAGAGCGCAGTACAATGGATAGTTGTATGCTGCGT
TCGGGAAGGATGAATCGCTCCCGAAAAGGAATCTATTGATTCTCTCCCAATTGGATGGAC
CGTAGGTGCGATGATTTACTTCACGGGCGAGGTCTCTGGTTCAAGTCCAGGATGGCCCAG
CTGCGCCAAGGAAAAGACTAAAAGACGGATTTGACTCCTTCATGCATGCTCCAACTTGGC
TCGGGGGGATATAGCTCAGTTGGTAGAGCTCCGCTCTTGCAATTGGGTCGTTGCGATTAC
GGGTTGGATGTCTAATTGTCCAGGCGGTAATGATAGTATCTTGTACCTGAACCGGTGGCT
CACTTTTTCTAAGTAATGGGAAAGAGGACCGAAACATGCCACTGAAAGACTCTACTGAGA
CAAAGATGGGCTGTCCGTAGAGGAGGTAGGATGGGAAGTTGGTCAGATCTAGTATGGATC
ATACATGGACGGTAGTTAGAGTCGGTGGCTCTCCTAGGGTTTCCTCATCTGAAATCCTGG
GGAAGAGGATCAAGCTGGCCCTTGCGAACAGCTTGATGCACTATCTCCCTTCAACCCTTT
GAGCGAAATGCGGGAAAACAAAAGGAAAGAAAATCCATGGACCGACCCCATCGTCTCCAC
CCCGTAGGAACTACGAGATCACCCCAAGGACGCCTTTGGCATCCAGGGGTCGCGGACCGA
CCATAGAACCCTGTTCAACCTGAAAACGCCTTAGTTCTCCGTATCTTAGGTTGAACAGTT
AAGGGTCGGAGAAGTGCAATTACTCATTCTTAACTTCAAACCTACATTCTTAAGAGCAAA
GAGTCGGGCGGATAAAGGGGGGGAGAAGCTTTTCGTTCTCGGTTCTCCTGTAGCTGGATC
TTCCGCAACCACAAGAATCCTTGTTTGAATGGGATTCCAACTCAGCACCCTTTGATATTT
TGAGAAGAGTTGCTCTTTGGAGAGCACAGTACGATGAAAGTTGTAAGCTGTGTTCGGAGG
GTTATTGTCTATCGTTGGCCTCTATGGTAGAATCAGTTGGGGCTTGAGAGGCGGTGATTT
ACCCTGTGGCGGATGTCAGCGGTTCGAGTCCGCTTATCTCCAACTCGTTCATTTTTTTGT
TTTAGCTATGTTATGATTTATTATTTATGGACGTTGATAAGATCCTTCCATCTAGCAGCA
CCTTAGGATGGCATAGAGTTGAAGGGCGAGGTTCAAACGAGGAAAGGCTTATGGTGGATA
CCTAGGCACCCAGAGACGAGGAAGGGCGTAGTAAGCGACGAAATGCTTCGGGGAGTTGAA
AATAAGCATAGATCCGAGGATTCCCGAATAGGTCAACCTTTCGAACTGCTGCTGAATTCA
CGAGCAGGCAAGAGACAACCTGGCGAACTGAAACATCTTAGTAGCCAGAGGAAAAGAAAG
CAAAAGCGATTCCCGTAGTAGCGGCGAGCGAAATGGGAGCAGCCTAAACCGTGAAAACGG
GGTTGTGGGAGAGCAATACAAGCGTCGTGCTGCTAGGCGAAGCAGTCGAATGTTGCACCC
TAGATGGTGAAAGTCCAGTAGCCGAAAGCATCACTAGCTTATGCTCTGACCCGAGTAACA
TGGGGCACGTGAAATCCCGTGTGAATCAGCAAGGACCACCTTGCAAGGCTAAATACTCCT
GGGTGACCGATAGTGAAGTAGTACCGTGAGGGAAAGGTGAAAAGAACCCCTGGCGGGGAG
TGAAATAGAACATGAAACCGTAAGCTCCCAAGCAGTGGGAGGAGCTGGGGCTCTGACCGC
GTGCCTGTTGAAGAATGAGCCGGCGACTCATAGGCAGTGGCTTGGTTAAGGGAAACCACC
GGAGCCGTAGCGAAAGCGAGTCTTCATAGGGCTATTGTCACTGCTTATGGACCCGAACCT
GGGTGATCTATCCATGACCAGGATGAAGTTTAGGTGAAACTAAGTGGAGGTCCGAACCGA
CTGATGTTGAAAAATCAGCGGATGAGTTGTGGTTAGCGGTGAAATGCCAATCGAACCCAG
AGCTAGCTGGTTCTCCCCGAAATGCGTTGAGGCGCAGCAGTTGACTGGACATCTAGGGGT
AAAGCACTGTTTCGGCGCGGGCCGCGAGAGCGGTACCAAATCGAGGCAAACTCTGAATAC
TAGATATGACCCCGACGGGTCAAGGTCGGCCAGTGAGACGATGGGGGATAAGCTTCATCG
TCGAGAGGGAAACAGCCCAGATCACCAGCTAAGGCCCCTAAATGATCGCTCAGTGATAAA
GGAGGTAGGAGTGCAGAGACAGCCAGGAGGTTTGCCTAGAAGCAGCCACCCTTCAAAGAG
TGCGTAATAGCTCACTGATCGAGCGCTCTTGCGCCGAAGATGAACGGGGCTAAGCGATTT
GCCGAAGCTGTGGGATGTAAAAATGAATCGGTAGGGGAGCGTTCCGCCTTAGAAAGAAGT
ACCCGCGCGAGCAGGGTTGGACGAAGCGGAAGCGAGAATGTCGGCTTGAGTAACGAAAAC
ATTGGTGAGAATCCAATGCCCCGAAAACCTAAGGATTCCTCCGCAAGGTTCGTCCACGGA
GGGTAAGTCAGGACCTAAGATCAGGCCGAAAGGCGTAGTCGATGGACAACAGGTTAATAT
TCCTGTACTGCCCCTTGTTGGTCCCGAGGGACGGAGGAGGCTAGGTTAGCCGAAAGATGG
TTATCGGTTCAAGAACATAAGGTGACTCCCTGTTTTTTCAGGGTAAGTAAGGGGTAGAGA
AAATGCCTCGAGCCAAAATTCGAGTACGAGTACGAGGCGCGCACTCTGGCGCTAAAGTAA
TTGATGCCATACTCCCAGGAAAAGTTCGAACGACCTACAACAAGAGGGTACCTGTACCGG
AAACCGACACAGGTGGGCGAGATGAGTATTCTAAGGCGCTTGAGAGAACTCGGGAGAAGG
AACTCGGCAAATTGGTACCGTAACTTCGGGATAAGGTACGCCCAAGTAGTTTGACTGGCC
TGCGCCAGGAGGACAAAAGGGTTGCAATAAAATGGTGGCTGCGACTGTTTAATAAAAACA
CAGCACTCTGCAAACACGAAAGTGGACGTATAGGGTGTGACGCCTGCCCGGTGCTGGAAG
ATTAAATGATGGGGTGCAAGCTCTTGATTGAAGTCCCCGGTGAACGGCGGCCGTAACAAT
AACGGTCCTAAGGTAGCGAAATTCCTTGTCGGGTAAGTTCCGACCCGCACGAAAGGCGTA
ACGATCTGGGCACTGTCTCGGAGAGAGACTCGGTGAAATAGACATGTCTGTGAAGATGCG
GACTACCTGCACCTGGACAGAAAGACCCTATGAAGCTTCACTGTTCCCTGGGATTGGCTT
TGGGCTTTTCCTGCGCAGCTTAGGTGGAAGGCAAAGAAGGCCCCCTTCCGGGGGGGCTCG
AGCCATCAGTGAGATACCACTCTGGAAGAGCTAGAATTCTAACCTTGTGCCAAGACAGAC
CAAGGGACAGTCTCAGGTAGACAGTTTCTATGGGGCGTAGGCCTCCCAAAAGGTAACGGA
GGCGTGCAAAGGTTTCCTCGGGCCAGACGGAGATTGGCCCTCGAGTGCAAAGGCAGAAGG
GAGCTTGACTGCAAGACCCACCCGTCGAGCAGGGACGAAAGTCGGCCTTAGTGATCCGAC
GGTGCCGAGTGGAAGGGCCGTCGCTCAACGGATAAAAGTTACTCTAGGGATAACAGGCTG
ATCTTCCCCAAGAGCTCACATCGACGGGAAGGTTTGGCACCTCGATGTCGGCTCTTCGCC
ACCTGGAGCTGTAGTAGGTTCCAAGGGTTGGGCTGTTCGCCCATTAAAGCGGTACGTGAG
CTGGGTTCAGAACGTCGTGAGACAGTTCGGTCCATATCCGGTGTGGGCGTTAGAGCATTG
AGAGGACCTTTCCCTAGTACGAGAGGACCGGGAAGGACGCACCTCTGGTGTGCCAGTTAT
CGTGCCAACGGTAAACGCTGGGTAGCCAAGTGCGGAGCGGATAACTGCTGAAAGCATCTA
AGTAGTAAGCCCACCCTAAGATGAGTGCTCTCCTATTCCAACTTCCCCAGAGCCTCCCCG
GAGGGCAGATTCTCTGCCCCTACGGGGACGGAGCAAAAGAAGTTTTGAGAATTGAAGGTC
ACGGCGAGACGAGCCGTTTTTCATTAACGATAGGTGTCAAGTGGAAGTACAGTAATGTAT
GCAGCTGAGGCATCCTAACAGACCGATAGACTTGAACC
>contig00007	seqLength=1807	assembledReadNum=849	aveCover=5.00
ATACAAGCGTCGTGCTGCTAGGCGAAGCAGTCGAATGTTGCACCCTAGATGGTGAAAGTC
CAGTAGCCGAAAGCATCACTAGCTTATGCTCTGACCCGAGTAACATGGGGACACAACACG
TTAATTTTATCTTCACTCTTCTTCAGATCTCAAATTTCATTTCTCGCTCACATCGATTTC
TCCTCCTCCTCCATGGCCGCTATTACTTCCATCAAGGCTCGTCAGATCTTCGACAGCCGT
GGCAATCCAACCGTCGAGGTTGATATAACTGTCTCCGATGGCACTTTCGCTAGAGCCGCT
GTTCCTAGCGGTGCATCCACTGGTATTTACGAGGCTCTTGAGTTGAGAGATGGAGGATCT
GACTATCTTGGAAAAGGTGTATCAAAGGCTGTTGACAATGTGAACACCATCATTGCCCCA
GCATTGATCGGCAAGGACCCAACTAAGCAGACTGAGATTGACAACTTCATGGTTCAGCAG
CTCGATGGAACTGTTAATGAGTGGGGTTGGTGTAAACAGAAGCTTGGGGCAAATGCCATA
TTGGCAGTGTCTCTTGCAGTCTGCAAAGCTGGTGCTGGAGTCCTAAAAACCCCTCTTTAC
AAGCATATTGCAAACATTGCAGGCAACAAGAATTTGGTTTTGCCTGTTCCAGCTTTCAAT
GTCATTAATGGTGGATCACATGCAGGAAACAAGCTTGCCATGCAGGAGTTTATGGTTCTT
CCTGTGGGAGCCTCCTCTTTCAAGGAAGCCATGAAGATGGGTGTGGAAGTCTATCACCAT
TTGAAGGCTGTGATTAAGAAGAAATATGGTCAAGATGCAATCAATGTTGGTGACGAAGGT
GGTTTTGCCCCTAACATTCAGGAGAACAAAGAAGGTTTGGAGTTGCTAAAATCTGCCATT
GACAAAGCCGGATACACTGGCAAAGTTGTCATTGGAATGGATGTTGCAGCTTCCGAGTTC
TACAAGGAAGACAAGTCATATGATTTGAACTTCAAGGAAGATAACAACGACGGCTCACAG
AAGATCTCAGGAGAGGCTTTGAAAGATCTCTACAAGTCATTTGTGTCAGAGTACCCAATT
GTTTCAATTGAGGATCCTTTTGACCAGGATGACTGGGAGCACTATGCCAAGATGACTGGT
GAGATTGGAACCAATGTGCAAATTGTTGGTGATGATCTCTTGGTTACCAACCCCAAGAGG
GTTCAGAAGGCAATTGACTCAAAAGCATGCAATGCTCTTCTTCTCAAGGTGAACCAAATT
GGATCAGTGACTGAAAGTATTGAAGCCGTGAGGATGTCCAAAAAGGCTGGATGGGGTGTC
ATGACCAGCCACCGAAGTGGAGAGACTGAGGATACCTTCATTGCTGATCTTGCTGTTGGT
TTGTCAACGGGTCAAATTAAGACCGGAGCTCCATGCAGGTCAGAGCGTCTAGCTAAGTAT
AACCAGCTCTTGAGAATTGAGGAGGAGCTCGGTGCTGAAGCAGTGTATGCTGGAGTTAAC
TTCCGTACTCCTGTTGAGCCCTACTAAAAAGGTTTTGAAAGGGGAAAAACCAGATATCCA
ACCTGAGTTTTGAGCAATGAGATTTGGCTGCAGCGGGTTTTAGTTGTGATGAATAAACTA
TAGTTAGATTGCTAGTCAGTCTTCTTTTGAAAGACTTGATGCCAATAAATTTTGACCTCT
AATTTACGGGGCTGAGAAATTCTGCCCTGGATTTTCAAAGTTGTTCAATTTATAATGATA
TTACGATGATGCTTGCAGCCTACTTTCAATTTCTTTCCATTAATCTGAGTAATTCTTATT
ATCAAGT
>contig00008	seqLength=1209	assembledReadNum=10118	aveCover=2583.68
GTTTTCTTTTGGTTCTTGTGATCAATATATAGATTCTTTCGAAGTGACATTAGTGCATTG
TATTGTACAGTTTATGAATTAGAACATAGAGGTATTATTATATTTATTTACTATTTATAT
TTATATATTTATTTTTCTAAACTTATGCGACAAAATTAAAATTAGTTCAATTTTGGTGGC
ATACATTATATTTATTATATGAAAGCTAGTGCTGGGAATTGGGATAGTGATAGAGAACAA
ATAAACACTGAAAAAAACACTAACATTCAGTTGCATACAAACATGATAATAAATTCACAA
TGAGAAATACATTAAAATGACCTCTTCACAAAAACACAATACGACGACTCACTTTCCGGG
AACAAAGTTGGTGGCATATGACCATGCATTGTTGTTAACTGGGTCGGAAAGATGATCAGC
AAGATTCTCCAAAGGTCCCTTTCCGGTCACAATAGCTTGAACAAAGAATCCAAACATAGA
GAACATAGCTAATCTACCGTTCTTGAGTTCCTTCACCTTCAATTCTGCGAATGCTTCTGG
GTCGTCAGCTAAGCCCAATGGGTCAAAGCTACCACCTGGGTAAAGTGGGTCAACCACCTC
ACCAAGAGGGCCACCGGCAATACGGTAACCTTCGACAGCTCCCATCAAGATAACTTGAGT
AGCCCAGATGGCAAGGATGCTTTGTGCATGGACCAAGCTTGGGTTACCCAAGTAGTCAAG
TCCACCCTCGCTAAAGATTTGAGATCCTGCCTTGAACCACACAGCTTCACCGAATTTAAC
ACCGTTGCGAGACAAAAGCTCTGGGAAGACACATCCCAAAGCACCCAACATAGCCCATCT
GGAGTGGATGACTTCAAGCTCACGGTTCTTGGAGAATGTCTCTGGGTCAGCAGAGAGTCC
GGCAGTGTCCCAACCGTAGTCACCGGGGAACTCTCCAGTCAAGTAGGACGGAGACTCACC
GGAGAATGGGCCTAAGTACTTAACACGGTCTGGTCCGTACCATGGGCTTCCAGAGGAGGC
TACTTTCTTGGTGGTAGCAGACTTCCTCATGGTGAACCTTGCACCTCCCAATTCTTGGCT
TGATGGGTTCAGCTTGACTGGCTTGCCAGTCAAGGTTGGGGAAGAGAGAGCCATGGATGA
AGCGGCCATCGTGTGTATTGCAATGAAATTGAAAAGATTGATAAGCTTTTGATAATTGTA
TTCTTATGA
>contig00009	seqLength=1213	assembledReadNum=363	aveCover=59.14
GAGTGAATTGGATGATCGGGCCGAGGGCTGCCCCCTCTTCCCCTCACTCTCCTTTCCCTA
AGATTAACCTTGAGTCATCAAAGCCTTTCTGACTCGGCCTGGCCCGGTCGCCCTACGCGA
CTGGCGCTTCAAAAGGTAGTTTACTTGCTTACTCGTTAGAGTAGGGGTCGCGAGAGAGCA
GAGCGTACCGCCCTGCCATAGTTGCGAGTCTGTTTATAGTCGCGACTGTTGTCATAGTCA
ACAAGGTTGAAACTTCCAGGAAAAAACTTCGAATTGGGAGGGCGATCCTCCCGGTGAACT
GACCGTACCCCAAACCGACACAGGTGAACAAGTAGAGTATACTAGGGCGCTTGAGAGAAC
CATGTCGAAGGAACTCGGCAAAATGACCCCGTAACTTCGGGAGAAGGGGTGCCTCCTCAC
AAAGGGGGTCGCAGTGACTAGGCCCGGGCGACTGTTTACCAAAAACACAGGTCTCCGCAA
AGTCGTAAGACCATGTATGGGGGCTGACGCCTGCCCAGTGCCGGAAGGTTAAGGAAGTTG
GTGACCTGATGACAGGGAAGCAGGCGACCGAAGCCCCGGTGAACGGCGGCCGTAACAATA
ACGGTCCTAAGGTAGCGAAATTCCTTGTCGGGTAAGTTCCGACCCGCACGAAAGGCGTAA
CGATCTGGGCACTGTCTCGGAGAGAGACTCGGTGAAATAGACATGTCTGTGAAGATGCGG
ACTACCTGCACCTGGACAGAAAGACCCTATGAAAGCATCACTAGCTTATGCTCTGACCCG
AGTAACATGGGGCACGTGAAATCCCGTGTGAATCAGCAAGGACCACCTTGCAAGGCTAAA
TACTCCTGGGTGACCGATAGTGAAGTAGTACCGTGAGGGAAAGGTGAAAAGTACCGACTG
CGACTCTGCGTTGATACCACTGCTTTGTAATTTGGATCGTGGTTATTCAAGAAAAGACCT
AGGAGTTAGCTATGTCAAGGAGAAAAGATTGAGAATGAACATGGGACTTAAAAAGTTGCA
GGAGAGAGTGAAGAAACAGCAAGAGACTGTGGGAAAGAAGATAGGAACAGTGAAAAAAAT
TGCTGGCATGAACCGTACTGAGTGGGTCGAAAATGCTGATCGATTAGTTGCTGGATTCCT
CGAGATGTTTGAAGAAGGATGCCACAAAATGGGAACGGCGATCAGAGACAGAATTCAAGA
ACAACTGAAGGCA
>contig00010	seqLength=5866	assembledReadNum=57215	aveCover=1829.38
TTTAGTAGGGACGAATCGAAGCGACAAGGGCTGAATCTCAGTGGATCGTGGCAGCAAGGC
CACTCTGCCACTTACAATACCCTGTCGCGTATTTAAGTCGTCTGCAAAGGATTCTACCCG
CCGCTCAATAGGAATTGCGTTTCATAGTGTCCCGCAAGGCTCATCCACCTTACAGGGTAC
ACCAACGGCACGTGCCTCTGGGGGGCCAAGGCCCCCTACTGCTGGTCGGCAAGTGAACGG
CGGGCGCACGCATCGCTTCTAGCCCGGATTCTGACTTAGAGGCGTTCAGTCATAATCCAA
CGCACGGTAGCTTCGCGCCACTGGCTTTTCAACCAAGCGCGATGACCAATTGTGCGAATC
AACGGTTCCTCTCGTACTAGGTTGAATTACTATTGCGACACTGTCATCAGTAGGGTAAAA
CTAACCTGTCTCACGACGGTCTAAACCCAGCTCACGTTCCCTATTGGTGGGTGAACAATC
CAACACTTGGTGAATTCTGCTTCACAATGATAGGAAGAGCCGACATCGAAGGATCAAAAA
GCAACGTCGCTATGAACGCTTGGCTGCCACAAGCCAGTTATCCCTGTGGTAACTTTTCTG
ACACCTCTAGCTTCAAATTCCGAAGGTCTAAAGGATCGATAGGCCACGCTTTCACGGTTC
GTATTCGTACTGGAAATCAGAATCAAACGAGCTTTTACCCTTTTGTTCCACACGAGATTT
CTGTTCTCGTTGAGCTCATCTTAGGACACCTGCGTTATCTTTTAACAGATGTGCCGCCCC
AGCCAAACTCCCCACCTGACAATGTCTTCCGCCCGGATCGACCAACCAAAGTCAGCCTTG
GATCCAAAAAGAGGGGCAGCGCCCCGCCTCCGATTCACGGAATAAGTAAAATAACGTTAA
AAGTAGTGGTATTTCACTTTCGCTGTTTCCAGCTCCCACTTATCCTACACCTCTCAAGTC
ATTTCACAAAGTCGGACTAGAGTCAAGCTCAACAGGGTCTTCTTTCCCCGCTGATTCCGC
CAAGCCCGTTCCCTTGGCTGTGGTTTCGCTGGATAGTAGACAGGGACAGTGGGAATCTCG
TTAATCCATTCATGCGCGTCACTAATTAGATGACGAGGCATTTGGCTACCTTAAGAGAGT
CATAGTTACTCCCGCCGTTTACCCGCGCTTGGTTGAATTTCTTCACTTTGACATTCAGAG
CACTGGGCAGAAATCACATTGCGTCAACATCCGCAGGGACCATCGCAATGCTTTGTTTTA
ATTAAACAGTCGGATTCCCCTTGTCCGTACCAGTTCTGAGTTGACTGTTCGATGCCCGGG
GAAGAGGCCCCGAAAGGCCCGTTCCCAATCCGTCCCCCGACCGGCACGCGGCGACCCGCT
CTCGCCGCGGGAGCAGCTCAAGCAGTCCACCAACAGCCGACGGGTTCGGAACTGGGACCC
CCGTGCCCAGCCCTCAGAGCCAATCCTTTTCCCGAGGTTACGGATCCATTTTGCCGACTT
CCCTTGCCTACATTGTTCCATCGACCAGAGGCTGTTCACCTTGGAGACCTGATGCGGTTA
TGAGTACGACCGGGCATGGAAGGCACTCGGTCCTCCGGATTTTCAAGGGCCGCCAGGGGC
GCACCGGACACCACGCGACGTGCGGTGCTCTTCCAGCCGCTGGACCCTACCTCCGGCTGA
GCCGTTTCCAGGGTGGGCAGGCTGTTAAACAGAAAAGATAACTCTTTCCGGGGCCCCCGC
CAACGTCTCCGGACTCCCTAACGTTGCCGTCAGCCACCACGTCCCGGTTCAGGAATTTTA
ACCCGATTCCCTTTCGGTGTACGCGCTTAGAGCGCTATCAGACGGGCTTCCCCCGTCCCT
TAGGATCGACTAACCCATGTGCAAGTGCCGTTCACATGGAACCTTTCCCCTCTTCGGCCT
TCAAAGTTCTCATTTGAATATTTGCTACTACCACCAAGATCTGCACCGACGACCGCTCCG
CCCAGGCTCGCGCCCTGGGTTTTGCAGCGACCGCCGCGCCCTCCTACTCATCAGGGCTTG
GCCCTTGCCCCAACGGCCGGGTATAGGTCGCGCGCTTTAGCGCCATCCATTTTCGGGGCT
AGTTGATTCGGCAGGTGAGTTGTTACACACTCCTTAGCGGATTTCGACTTCCATGACCAC
CGTCCTGCTGTCTTAATCGACCAACACCCTTTGTGGGGTCTAGGTTAGCGCGCAGTTGGG
CACCGTAACCCAGCTTCCGGTTCATCCCGCATCGCCAGTTCTGCTTACCAAAAATGGCCC
ACTTGGAGCTCTCGATTCCATGGCATGGCTCAACAGAGCAGCCACACCGTCCTACCTATT
TAAAGTTTGAGAATAGGTCGAGGGCGTTGCGCCCCCGATGCCTCTAATCATTGGCTTTAC
CCGATAGAACTCGCCCTCGGGCTCCAGCTATCCTGAGGGAAACTTCGGAGGGAACCAGCT
ACTAGACGGTTCGATTAGTCTTTCGCCCCTATACCCAAGTCAGACGAACGATTTGCACGT
CAGTATCGCTGCGGGCCTCCACCAGAGTTTCCTCTGGCTTCGCCCCGCTCAGGCATAGTT
CACCATCTTTCGGGTCCCGACAGGTATGCTCTCACTCGAACCCTTCACAAAAGATCAGGG
TCGGTCGGCGGTGCAACCCACAAGAGGATCCCACCAATCAGCTTCCTTGCGCCTTACGGG
TTTACTCGCCCGTTGACTCGCACACATGTCAGACTCCTTGGTCCGTGTTACAAGACGGGT
CGAATGGGGAGCCCACAGGCCGACGCCAGGAGCGCGCAAGTGCCGAAGCACGCCGAATCA
GCGCGCGCTGCCGTCCACAATCGTGATGATGACGTCTCCGCGAGCATTTCAACAACCCAG
GCTTGGGCCACCATCACAATCCGCGTCGGTCAATGTCTCGAGTCGATTGGCGGACCGGCA
CAAACCGTTCCACATCCGACCGAGACACATCGCCGGCCCCCATCCGCTTCCCTCCCGACA
ATTTCAAGCACTCTTTGACTCTCTTTTCAAAGTCCTTTTCATCTTTCCCTCGCGGTACTT
GTTCGCTATCGGTCTCTCGCCAATATTTAGCCTTGGACGGAATTTACCGCCCGATTGGGG
CTGCATTCCCAAACAACCCGACTCGCCGACAGCGCCTCGTGGTGCGACAGGGTCCGAGCA
CAACGGGGCTCTCACCCTCTCCGGCGCCCCCTTCCAGGGGACTTGGGCCCGGTCCGCCGC
TGAGGACGCTTCTCCAGACTACAATTCGAACGCCGAGGGCGATCGATTCTCATGGTGGGC
TTATCCCGGTTCGCTCGCCGTTACTAAGGGAATCCTTGTTAGTTTCTTTTCCTCCGCTTA
TTGATATGCTTAAATTCAGCGGGTAGCCCCGCCTGACCTGAGGTCTCATCACGAGCGTTT
AGAAACGCAAATGGGTAAAAGAGCCCAAATTTAATAGAGCAACACATGATTGGTCTCGTG
GGTCACACAACCACCATTTATCATGGCACACCCTACCAAGGTCTCAATTTTCAACCAACC
ATGAGACGAAAGAGAGCTCACGGGAGGCCAACATCCACCCTGCACAATACCTGTCAAAAG
GAAATTGGCAGGAGGCTTCAATATGTGACACCCAGGCAGACGTGCCCTCAACCTAATGGC
ATCGGGCGCAACTTGCGTTCAAAGACTCGATGGTTCACGGGATTCTGCAATTCACACCAA
GTATCGCATTTCGCTACGTTCTTCATCGATGCAAGAGCCTAGATATCCGTTGCCGAGAGT
CATTTTATATTAATGTGTCAAAACACAACCCGCACGGAAACCGTCTCCGGTGCCATGCAG
ATGTGCTCAGAGCAAAGTTAAATTTCCTTGACGCATTCAGCGTCGGGGTTTGAGTTTTGG
CACAGAAGAGAACGCATTTTGTCGTTCCCCTCCGATGCCAATGGCAAGCTGGGGTGTGAA
ACACCTCAAGCCCACCGCATGTGTTCAAACTAATTCACGTGTTGGACTGCATATAAGGCA
TCGACAATGATCCTTCCGCAGGTTCACCTACGGAAACCTTGTTACGACTTCTCCTTCCTC
TAAATGATAAGGTTCAGTGGACTTCTCACAACGTCGCGGGCAGCGAACCGCCCACGTCGC
CGCAATCCGAACACTTCACCGGACCATTCAATCGGTAGGAGCGACGGGCGGTGTGTACAA
AGGGCAGGGACGTAGTCAACGCGAGCTGATGACTCGCGCTTACTAGGAATTCCTCGTTGA
AGACCAACAATTGCAATGATCTATCCCCATCACGATGAAATTTCAAAGATTACCCGGGCC
TGTCGGCCAAGGCTATAGACTCGTTGAATACATCAGTGTAGCGCGCGTGCGGCCCAGAAC
ATCTAAGGGCATCACAGACCTGTTATTGCCTCAAACTTCCGTGGCCTAAGCGGCCATAGT
CCCTCTAAGAAGCTGGCCGTGGAGGGTTACCTCCACATAGCTATTTAGCAGGCTGAGGTC
TCGTTCGTTAACGGAATTAACCAGACAAATCGCTCCACCAACTAAGAACGGCCATGCACC
ACCACCCATAGAATCAAGAAAGAGCTCTCAGTCTGTCAATCCTTACTATGTCTGGACCTG
GTAAGTTTCCCCGTGTTGGGTCAAATTAAGCCGCAGGCTCCACTCCTGGTGGTGCCCTTC
CGTCAATTCCTTTAAGTTTCAGCCTTGCGACCATACTCCCCCCGGAACCCAAAGACTTTG
ATTTCTCATAAGGTGCCAGCGGAGTCCTAAAAGCAACATCCGCTGATCCCTGGTCGGCAT
CGTTTATGGTTGAGACTAGGACGGTATCTGATCGTCTTCGAGCCCCCAACTTTCGTTCTT
GATTAATGAAAACATCCTTGGCAAATGCTTTCGCAGTTGTTCGTCTTTCATAAATCCAAG
AATTTCACCTCTGACTATGAAATACGAATGCCCCCGACTGTCCCTGTTAATCATTACTCC
GATCCCGAAGGCCAACACAATAGGATCAGAATCCTGTGGTGTTATCCCATGCTAATGTAT
CCAGAGCGTAGGCTTGCTTTGAGCACTCTAATTTCTTCAAAGTAACAGCGCCGGAGGCAC
GACCCGGCCAATTAAGGCCAGGAGCGCATCGCCGGCAGAAGGGACGAGCCAACCGGTGCA
CACCAGAGGCGGACCGATCAACCCAACCCAAGGTCCAACTACGAGCTTTTTAACTGCAAC
AACTTAAATATACGCTATTGGAGCTGGAATTACCGCGGCTGCTGGCACCAGACTTGCCCT
CCAATGGATCCTCGTTAAGGGATTTAGATTGTACTCATTCCAATTACCAGACTCAATGAG
CCCGGTATTGTTATTTATTGTCACTACCTCCCCGTGTTAGGATTGGGTAATTTGCGCGCC
TGCTGCCTTCCTTGGATGTGGTAGCCGTTTCTCAGGCTCCCTCTCCGGAATCGAACCCTA
ATTCTCCGTCACCCGTCACCACCATGGTAGGCCACTATCCTACCATCGAAAGTTGATAGG
GCAGAAATTTGAATGATGCGTCGCCAGCACAAAGGCCGTGCGATCCGACGAGTTATCATG
AATCATCAAAGCAACAGGCAGAGCCTGCGTTGACCTTTTATCTAATAAATGCATCCCTTC
CAAAAGTCGGGGTTTGTTGCACGTATTAGCTCTAGAATTACTACGGTTATCCGAGTAGTA
GATACCATCAAACAAACTATAACTGATTTAATGAGCCATTCGCAGTTTCACAGTCTGAAT
TAGTTCATACTTACACATGCATGGCTTAATCTTTGAGACAAGCATATGACTACTGGCAGG
ATCAACCAGGTAGCATCCATTAATGACTCTGCACATAGTGCAAGTT
>contig00011	seqLength=1733	assembledReadNum=14636	aveCover=3497.64
CGGTTTTTTTTTTTACAAAAAAAAAAAAATGTTCGATAACAAAGCAAGTGGTTAATGATA
TTGAATAATAAATGTAAGTTAATAATCGATTTTCTTGGTACCATCCAATCAATTCAATTG
TTTTAAAATTTCAATGATTGAATTTTCAAGGTCAACCCAGTCATCTAGATTATAGACAAT
ACTATATTATCTATGGAATTAGAACCTGAACTTTGTTTATGATTCCGTTTTTCTATCTCA
TTGGTCCTTCTTTTTTATTTCCTCAGCATAGGATTTATACTTAGCATATCATTTTTACCA
ATTTTTCTTTTTATTGGGAAAATTCTGCCGATTTTTACATCTAGGATTTACATATACAAC
ATAGATCACTGTCAAGGTCAAGAATATCTTTTTTATTATTTAGATTAGAAAATGATATTC
CAAATAAAAAAAAATAAGAGACTCAAAAAAAACGGTTGGGTTGCGCCATACATATGAAAG
AGTATAGAATAATGATGTATTTTCCAAATCAAATATCATGGTAAAATTTAACAATGACCC
ATTCGGATTCATTGATAATATTAGTTGATGGATCATTTGTAAAAAGGTTTTATTAACTCC
TAAGTTATGTCGAGTAGACCTTGTTGTTGTTGCTATAATTCTTAATTCATGCGTTGTAGG
GGGAGATTTATGTCACCACAAACAGAAACGAAAGCAAAGGTTGGGTTCAAAGCTGGTGTT
AAAGATTATAAATTGACTTATTATACTCCTGACTATCAAACCAAAGATACTGATATCTTG
GCAGCATTCCGAGTAACTCCTCAACCTGGAGTTCCGCCTGAAGAAGCAGGTGCAGCGGTA
GCTGCAGAATCTTCCACTGGTACATGGACAACTGTGTGGACCGATGGACTTACGAGCCTC
GATCGTTATAAAGGACGCTGCTACGAGATCGAGCCTGTTCCTGGAGAAGATAATCAATTT
ATTGCTTATGTAGCTTATCCCTTAGACCTTTTTGAAGAAGGTTCTGTTACTAACATGTTT
ACCTCCATTGTAGGTAATGTATTTGGGTTCAAGGCCTTGCGTGCTCTACGTCTGGAAGAT
TTGCGAATCCCTTATGCTTATGTTAAAACTTTCCAAGGTCCTCCTCACGGAATCCAAGTT
GAGAGAGATAAATTGAACAAGTATGGACGTCCCCTATTGGGATGTACTATTAAACCAAAA
TTGGGTTTATCCGCTAAGAATTATGGTAGAGCAGTTTATGAATGTCTCCGCGGGGGACTT
GATTTTACCAAAGATGATGAAAATGTGAACTCCCAACCATTTATGCGTTGGAGAGACCGT
TTCTTATTTTGTGCCGAAGCAATTTATAAATCACAGGCCGAAACAGGTGAAATCAAAGGA
CATTATTTGAATGCTACTGCGGGTACATGTGAAGAAATGCTAAAAAGAGCTGTATTTGCT
AGAGAATTGGGCGTTCCTATCGTAATGCATGACTACTTAACAGGTGGATTCACTGCAAAT
ACTACCCTGTCTCACTATTGCCGGGATAATGGTCTACTTCTTCATATCCACCGTGCAATG
CATGCAGTTATCGATAGACAAAAAAATCATGGTATGCACTTTCGTGTATTAGCTAAAGCC
TTACGTTTGTCTGGTGGAGATCATATTCACGCTGGTACTGTAGTAGGTAAACTTGAAGGA
GAAAGGGAGATTACTTTAGGTTTTGTTGATTTACTACGTGATGATTATATTAA
>contig00012	seqLength=994	assembledReadNum=5681	aveCover=2076.34
CGAATAAGTGCACATGGTGGATGCCTTGGCGATTACAGGCGATGAAGGACGTAGTAGCTT
GCGATAAGCTGCGGGGAGCTGGCAAACGAGCTTTGATCCGCAGATTTCCGAATGGGGAAA
CCCGGCCGTAAGGTCATCGTTATCTGAATACATAGGGTAACGAAGCGAACGTGGCGAACT
GAAACATCTAAGTAGCTACAGGAAAAGAAATCAACCGAGATTCCCAAAGTAGTGGCGAGC
GAAATGGGATCAGCCTGCAAGATTTAGCATCAACGATAGCAAAACGGAATGGAAAGTCCG
GCCATAGTGGGTGATAGCCCCGTATGCGAAATCGATGGTGTGGAACTAGGCTTGCGACAA
GTAGGGCGGGACACGTGAAATCCTGTCTGAACATGGGGGGACCATCCTCCAAGGCTAAAT
ACTCGTAATCGACCGATAGTGAACCAGTACCGTGAGGGAAAGGCGAAAAGAACCCCGGAA
GGGGAGTGAAATAGATCCTGAAACCGTGTGCATACAAACAGTAGGAGCCCTGTAAGGGGT
GACTGCGTACCTTTTGTATAATGGGTCAGCGACTTACATTCAGTGGCAAGCTTAACCGAA
TAGGGAAGGCGTAGAGAAATCGAGTCCGAATAGGGCGTTCAGTCGCTGGGTGTAGACCCG
AAACCAAGTGATCTATCCATGGCCAGGTTGAAGGTGCGGTAACACGCACTGGAGGACCGA
ACCCACTAATGTTGAAAAATTAGGGGATGAGCTGTGGATAGGGGTGAAAGGCTAAACAAA
CTTGGAAATAGCTGGTTCTCTCCGAAAACTATTTAGGTAGTGCCTCAAGTATCACCATCG
GGGGTAGAGCACTGTTATGGCTAGGGGGTCATCGCGACTTACCAAACCATTGCAAACTCC
GAATACCGATGAGTGCGAGCTTGGGAGACAGACGCCGGGTGCTAACGTCCGACGTCAAGA
GGGAAACAACCCAGACCGCCAGCTAAGGTCCCAA
>contig00013	seqLength=680	assembledReadNum=245	aveCover=8.12
GTGAAATTCTTGGATTTATGAAAGACGAACAACTGCGAAAGCATTTGCCAAGGATGTTTT
CATTAATCAAGAACGAAAGTTGGGGGCAACAACAAAATCTACTTTGAGAAAACATGGGGT
CTCAAATGGCCTCTATTACTCTCACTATTGCATTCACATTACTTTCTCTCACTTTGCCAT
CTCAAGCAAACAACTACATCTATTCATCTCCACCACCACCGGTGCACTCACCTCCTCCAC
CTTATCATTATAGTTCACCACCACCACCAGTACACTCACCTCCTCCACCTTATCATTACA
ATTCACCACCACCACCGTCAGAGAAGCCATACAAATATCCTTCTCCTCCACCACCAGTTT
ACAAATACAAGTCACCACCTCCACCGGTATACAATTCACCTCCTCCACCATATAAGTATC
CATCTCCACCGCCTCCTCCATACAAATATCCATCACCACCACCACCTGTTTACAAGTACA
ACTCACCTCCTCCTCCTTACAAATATATATCTCCTCCTCCAACACCAATTTATAAATATA
AGTCTCCTCCTCCACCTGTCTATGCACCACCAATTTACAAATATAAATCTCCTCCTCCAC
CGGTTTATTCACCACCACCAGTTTACAAATATAAGTCTCCTCCTCCACCTGTCTATTCAC
CACCAATTTACAAATATAAA
>contig00014	seqLength=1019	assembledReadNum=995	aveCover=139.26
TCAAGTGAAGAAGCGCATACGGTGGATGCCTTGGCAGTCAGAGGCGATGAAAGACGTGGT
AGCCTGCGAAAAGCTTCGGGGAGTCGGCAAACAGACTGTGATCCGGAGATGTCTGAATGG
GGGAACCCAGCCATCATAAGATGGTTATCTCAAGCTGAATACATAGGCTTGAGAGGCGAA
CCAGGGGAACTGAAACATCTAAGTACCCTGAGGAAAAGAAATCAACCGAGATTCCCAAAG
TAGTGGCGAGCGAAATGGGATGAGCCTTGTATGTGATAGTCGATTTGATAGTGGAAGCCT
TTGGAAACAGGCGCCATAGCGGGTGATAGCCCCGTACACGAAATCTCATCGGTGGTACTA
AGCATACGACAAGTAGGGCGGGACACGAGAAATCCTGTCTGAAGATGGGGGGACCATCCT
CCAAGGCTAAATACTCGTAATCGACCGATAGTGAACCAGTACCGTGAGGGAAAGGGGAAA
AGAACCCCGGGAGGGGAGTGAAATAGATCCTGAAACCGTGTGCATACAAACAGTAGGAGC
CCTGTAAGGGGTGACTGCGTACCTTTTGTATAATGGGTCAGCGACTTACATTCAGTGGCA
AGCTTAACCGAATAGGGAAGGCGTAGAGAAATCGAGTCCGAATAGGGCGTTCAGTCGCTG
GGTGTAGACCCGAAACCAAGTGATCTATCCATGGCCAGGTTGAAGGTGCGGTAACACGCA
CTGGAGGACCGAACCCACTAATGTTGAAAAATTAGGGGATGAGCTGTGGATAGGGGTGAA
AGGCTAAACAAACTTGGAAATAGCTGGTTCTCTCCGAAAACTATTTAGGTAGTGCCTCAA
GTATCACCATCGGGGGTAGAGCACTGTTATGGCTAGGGGGTCATCGCGACTTACCAAACC
ATTGCAAACTCCGAATACCGATGAGTGCGAGCTTGGGAGACAGACGCCGGGTGCTAACGT
CCGACGTCAAGAGGGAAACAACCCAGACCGCCAGCTAAGGTCCCAAAGATTGGCTAAGT
>contig00015	seqLength=611	assembledReadNum=1196	aveCover=288.41
TTCAATCAGATGTTATGTTTGTCTAGCAATGGAAAGCATGAAACATAAATTTAAAATTTG
GTAAAAAAGAAAACATCCATGATCTTGTATTAGTGAACCTATGCATACCCACATGATAAT
GATAATGATAATAATTCACATTGAATTGGGAAGAAGATTACTATCACAAAAACATATAAA
TATAAGAGTGTTTATTTTCCGGGAACAAAGTTGGTGGCATATGACCATGCATTGTTGTTA
ACTGGGTCTGCAAGATGATCAGCAAGGTTTTCCAAAGGACCCTTTCCAGTTACAATAGCT
TGAACGAAGAATCCAAACATTGAGAACATGGCTAATCTACCGTTCTTGAGTTCCTTCACC
TTCAATTCTGCGAATGCTTCTGGATCATCAGCTAAGCCCAATGGATCAAAGCTTCCACCT
GGGTAAAGTGGATCAACCACCTCACCGAGAGGCCCACCGGCAATACGGTAACCTTCGACA
GCTCCCATCAAGATAACCTGAGTGGCCCATATGGCAAGGATGCTTTGAGCATGGACCAAG
CTTGGGTTGCCCAAGTAATCAAGTCCACCCTCACTAAAGATTTGAGATCCTGCCTTGAAC
CACACAGCTTC
>contig00016	seqLength=370	assembledReadNum=3	aveCover=2.81
CGGGGCGCTGCCCCCTTTTTGGATCCAAGGCTGACTTTGGTTGGTCGATCCGGGCGGAAG
ACATTGTCAGGTGGGGAGTTTAAAAGAGGATAAGAAAGATGATGAGGCTGATGAAGTAAA
AGAGGAGACGAAAGATGATGGTGTGGAAGAAGTAAAAGATGATAAGAAAGAGGATGTGGC
TGAAGAAGTAAAAGAGGATAAGAAAGATGATGGGGTGGAAGAAGTAAAAGATGAGAAGAA
AGATGATACGGTGGAAGAAGAAAAAGAAGATAGGAAAGTTGATGGGGTGGAAGAAGTAAA
AGATGATGTGGTGGAAGAAGAAAAAGAGGATGAGAAAAAGTTGATGAGGTGGAAGAAGTA
AAAGATGAAA
>contig00017	seqLength=1125	assembledReadNum=10	aveCover=3.80
CTGCATCTGATTTTTCAAACTGGACCAAGGTTGAGGCTGTATTGGAGGCCAAGGCAACGA
GTCGAAACTCGAGACTTCAATTAACGACAACTGCAAAGGGTGTAATATGGTTGGACCAAG
TGTCTGCTATGCCAGTGGACACATATAAGGGACATTTTCCGAAGTGATCTTTTTCAAATG
CTGCTAGATATGAAACCAAGTTTTATCAGATTTCCAGGTGGTTGTTTTGTCGAAGGCGAG
GCTTTAAGAAATGCATTTGCAGTTAAAAAGCTCGTAGTTGGACCTTGGGAGGAGAGACCA
GGGCACTTCGGTGATGTATGGAAGTACTGGACTGATGATGGAATTGGATATTTTGAGTTC
CTCCAACTATCAGAAGACTTGGGCGCTTTACCAATATGGGTATTCAATAATGGTGTAAGC
CATACCGATGAAGTTGATACGTCCGCCGTTTTACCTTTTGTGAAAGAAGCCCTTGATGGA
CTTGAGTTTGCGAGAGGCGACCCGACTTCAAAATGGGGTTCCGTTAGAGCTGCTATGGGA
CATCCGGAGCCATTTAACCTAAAATACGTTGCTGTTGGAAATGAGGATTGTGGAAAAAAG
AACTATCGTGGAAACTACTTGAGGTTCTATAGTGCAACAAGACATGCTTATCCTGATATT
AAAATCATCTCGAACTGCGACGCTTCTTCGACTCCTCTAGACCACCCTGCCGATCTTTAT
GATTATCATATTTATACTGGCGCGGATGACATGTTTTCTAGATCTACAGTATTTAACCGA
GTAACACGAAGTGGTCCGAAGGCATTTGTAAGTGAGTATGCGGTGACGGGAAAGGATGCC
GGGCAAGGAAGTCTTTTGGCAGCCCTAGCTGAAGCTGGATTCCTCATTGGTCTGGAAAAG
AACAGTGACATTATCGATATGGCTAGCTATGCTCCCCTTTTCGTAAATGCCAATGATAGG
AGGTGGAACCCCGATGCAATTGTATTCAACTCTTTTCAGCTCTTCGGAACTCCTAGCTAC
TGGATGCAGTTATTTTTCTCAGAGTCAAATGGAGCAACACTTCTGAATTCATCGCTTCAA
ACGAATTCCTCAAAAACACTAAATTGCATCAGCAATTACTTGGCA
>contig00018	seqLength=238	assembledReadNum=3	aveCover=3.00
TTGGCGGAATCAGCGGGGAAAGAAGACCCTGTTGAGCTTGACTCTAGTCCGACTTTGTGA
AATGACTTGAGAGGTGTAGGATAAGTGGGAAGAAAATTAGAGATAGAGCAAAAGAACTTA
AGGTTATGTGTCATAAAGCTATCGGCAAAGGTGGATCTTCAGATAAGAACCTCCAAGCAT
TTTTTAGTGACATTTCATTTCAAAGGGACTAATACTATTTTAGTCTAATGCAAGTGGT
>contig00019	seqLength=570	assembledReadNum=3	aveCover=2.63
GAATATTAAAGTATGCTCCAAATCCATAGGACAAGAGTGAGACTCCAAGACTTAGTCCAA
TCGTACCAAATGAAATCTTAGTGATGGAGATTTCGTCATCGGGAACAAGCGTGATGCTAT
TGTTAGGAACATCAGAAGATTGGGAAGTTGTGGTGGTTGAAGAATCAGCAGCTCTTGTTG
GAGTAACACTAAACCGATTGGAGTTGAAGAAAAGCTTTGTGTTGAAACCTGAAATGGATT
GGAGATTAACAGAAACGAGTCGAGACCGAGTTGAATTGGTGAGTTGGGACAGTGGGAATC
TCGTTAATCCATTCATGCGCGTCACTAATTAGATGACGAGGCATTTGGCTACCTTAAGAG
AGTCATAGTTACTCCCGCCGTTTACCCGCGCTTGGTTGAATTTCTTCACTTTGACATTCA
GAGCACTGGGCAGAAATCACATTGCGTCAACATCCGCAGGGACCATCGCAATGCTTTGTT
TTATTAAACAGTCGGATTCCCCTTGTCCGTACCAGTTCTGAGTTGACTGTTCGATGCCCG
GGGAGAGGCCCCGAAAGGCCCGTTCCCAAT
>contig00020	seqLength=322	assembledReadNum=29	aveCover=8.28
ACCAGAGTTTCCTCTGGCTTCGCCCCGCTCAGGCATAGTTCACCATCTTTCGGGTCCCGA
CAGGTATGCTCTCACTCGAACCCTTCACAAAAGATCAGGGTCGGTCGGCGGTGCAACCCA
CAAGAGGATCCCACCAATCAGCTTCCTTGCGCCTTACGGGTTTACTCGCCCGTTGACTCG
CACACATGTCAGACTCCTTGGTCCGTGTTTCAAGACGGGTCGAATGGGGAGCCCACAGGC
CGACGCCAGGAGCGCGCAAGTGCCGAAGCACGCCGAATCAGCGCGCGCTGCCGTCCACAA
TCGTGATGATGACGTCTCCGCG
>contig00021	seqLength=225	assembledReadNum=91	aveCover=35.62
TCCCCACAGCAGTAGGGGGCCTTGGCCCCCCAGAGGCACGTGCCGTTGGTGTACCCTGTA
AGGTGGATGAGCCTTGCGGGACACTATGAAACGCAATTCCTATTGAGCGGCGGGTAGAAT
CCTTTGCAGACGACTTAAATACGCGACAGGGTATTGTAAGTGGCAGAGTGGCCTTGCTGC
CACGATCCACTGAGATTCAGCCCTTGTCGCTTCGATTCGTCCCTC
>contig00022	seqLength=1078	assembledReadNum=3012	aveCover=849.46
ATCATTTTCACAATCCAAACCATTGGTATACTTGATCAGAAACCATTTCTGAAACATTAT
ATATACCTATAGAAGCTTTGCAACCTAATTATAACAACAATGGCTTCTATGATATCCTCT
TCCGCTGTGACAACAGTCAGCCGTGCCTCTAGGGGGCAATCCGCCGCAGTGGCTCCATTC
GGCGGCCTCAAATCCATGACTGGATTCCCAGTGAAGAAGGTCAACACTGACATTACTTCC
ATTACAAGCAATGGTGGAAGAGTAAAGTGCATGCAGGTGTGGCCTCCAATTGGAAAGAAG
AAGTTTGAGACTCTTTCCTATTTGCCACCATTGACGAGAGATCAATTGTTGAAAGAAGTT
GAATACCTTCTGAGGAAGGGATGGGTTCCATGCTTGGAATTTGAGTTGGAGAAAGGATTT
GTGTACCGTGAGCACAACAAGTCACCAGGATACTATGATGGAAGATACTGGACAATGTGG
AAGCTTCCTATGTTTGGTACCACTGATGCTTCTCAAGTCTTGAAGGAGCTTGATGAAGTT
GTTGCCGCTTACCCTCAAGCTTTCGTTCGTATCATCGGTTTCGACAACGTTCGTCAAGTT
CAATGCATCAGTTTCATTGCACACACACCAGAATCCTACTAAGTTCACTGCATTGGAGCT
TCCTATTTATATGTTATGCTTTTAAGTTCCTTTTGTTGTGTATTTTTATAATTTCTGTTT
TTGGATTTCAAATTGCAAATGGGATGTATAAGAGTTAATGAATGATATGGTTACTTTATT
CCCAAGTTACTTAAGAATTTGTACTGTGTGGCTTTCATTGTTCAGTGTTCGACATCTGTT
GGTGCCAAGTGGTAGCACTGACACGATACATGTGATTATCGATGTTTATATGTGATTGTC
TGTATCGTGTCAGTATCATATTAGAGTGTTATGATTATATGTTTATGTTGATTGTCAGTA
TTTGGTATTGTGTCTGGTGTAAGTATTTGTATTGATGATTGTTAGGGTTTGAAAGAAGTG
ACATACAAGAATGTTGCATCACTTATAATCATGGCATAGTTTAATTCAATGTGATAAA
>contig00023	seqLength=998	assembledReadNum=876	aveCover=455.03
ATCAACCGAGATTCCCTTAGTAGTGGCGAGCGAACGGGGACCAGCCCTTAAGTTGATTTG
AGATTAGCGGAACGCTCTGGAAAGTGCGGCCATAGTGGGTGATAGCCCTGTACGCGAAAA
TCTCTTGTCAATGAAATCGAGTAGGACGGGGCACGAGAAACCTTGTCTGAATATGGGGGG
ACATCCTCCAGCTAAATACTACTGACTGACCGATAGTGAACCAGTACCGTGAGGGAAAGG
CGAAAAGAACCGCGGAGAGCGGAGTGAAATAGATCCTGAAACCGTATGCGTACAAGCAGT
GGGAGCCTACTTTGTTAGGTGACTGCGTACCTTTTGTATAATGGGTCAGCGACTTACATT
CAGTGGCAAGCTTAACCGAATAGGGAAGGCGTAGAGAAATCGAGTCCGAATAGGGCGTTC
AGTCGCTGGGTGTAGACCCGAAACCAAGTGATCTATCCATGGCCAGGTTGAAGGTGCGGT
AACACGCACTGGAGGACCGAACCCACTAATGTTGAAAAATTAGGGGATGAGCTGTGGATA
GGGGTGAAAGGCTAAACAAACTTGGAAATAGCTGGTTCTCTCCGAAAACTATTTAGGTAG
TGCCTCAAGTATCACCATCGGGGGTAGAGCACTGTTATGGCTAGGGGGTCATCGCGACTT
ACCAAACCATTGCAAACTCCGAATACCGATGAGTGCGAGCTTGGGAGACAGACGCCGGGT
GCTAACGTCCGACGTCAAGAGGGAAACAACCCAGACCGCCAGCTAAGGTCCCAAAGATTG
GCTAAGTGGAAAACGAAGTGGGAAGGCTAAAACAGTCAGGAGGTTGGCTTAGAAGCAGCC
ATCCTTTAAAGAAAGCGTAATAGCTCACTGATCGAGTCGTCCTGCGCGGAAGATGTAACG
GGGCTAAGCCAGTCACCGAAGCTGCGGATATCCGCAAGGATATGGTAGGAGAGCGTTCTG
TAAGCCTGTGAAGGTGTCTTGTAAAGGATGCTGGAGGT
>contig00024	seqLength=2108	assembledReadNum=1927	aveCover=265.18
ATGCATTGGATGGATGCCCGGGCATTGAGAAGGAAGGACGCTTTCAGAGGCGAAAGGCCA
TGGGGAGATACCGTCTGTGATCCATGGATCTCCGATCGGGAAACCGTATCCAAGCTCCGC
GGCTAGTCTGCGCTCTTTGGACTTTTAAAACTTAGCGAACTGAAACATCTTAGTAGCTAA
AGGAAGGGAAATCAACCGAGACCCCGTTAGTAGCGGCGAGCGAGAGCGGATTGGGGTTTG
AAGAAAAACAAACACGAAGCTTCGTTTCTCTTTCGAGTATGATAAATTCCTCAGCAGCAA
AGTGTTAACTTCTTTTTCGCCAGGTTTCATTCGATTTGTTGTGGATTGGATGATGGAAAA
ACCAGCAAGCCCCTTTCATTTAAAGGGCGCAGTGAACTGTAATTGTGAAAAGGTTGGAAG
ATCTGGCCAAAGAAGGTGATAGCCCTGTAGATTCGTTCCCATGGTTCGATCCTTCCCAGT
AAAACGCGGCGTGTTCGAATTCTGATCGCTTTTACGCGAGAAAGGGGGACCACCCTCTAA
GCCTAAGTATTCCTCAATGACCGATAGCGTACAAGTACCGTGAGGGAAAGGTGAAAAGAA
CCCTATTTAGGGAGTGCAATAGAGAACCTGAGATCCGATGCGAACAATCAGTCGAAGGAG
CTTAGAGCCTTTACTTGGGATTCTATTAGTAAAGCGCACTCACTCTAACGGCGTACCTTT
TGCATGATGGGTCAGCGAGAAAATGGGAACAGCGGCTTAAGCCATTAGGTGTAGGCGCCT
TTCAGAGGTGGAATCTTCTAGTTCTTCCTATTTGACCCGAAACCGATCGATCTAGCCATG
AGCAGGTTGAAGAGAGCTCTAACAGGCCTTGGAGGACCGAACCCACGTATGTGGCAAAAT
ACGGGGATGACTTGTGGCTAGGGGTGAAAGGCCAACCAAGATCGGATATAGCTGGTTTTC
CGCGAAATCTATTTCAGTAGAGCGTATGATGTCGATGGCCCGAGGTAGAGCACTCAATGG
GCTAGGGTGGCCCCATTTCGCCTTACCAACCCCAGGGAAACTCCGAATACAGGCCTAGAT
CGTTTGTACAGACAGACTTTTAGGGTGCTAAGATCCAAAGTCGAGAGGGAAACAGCCCAG
ATCGTACGCTAAGGTCCCTAAGCAATCACTTAGTGGAAAAGGAAGTGATCGAGCGATGAC
AACCAGGAGGTGGGCTTGGAAGCAGCCATCCTTTGAAGAAAGCGTAATAGCTCACTGGTC
TAGCTCCATGGCACCGAAAATGTATCAGGGCTCAAGTGATTCACCGAAGCGACGAGACCT
TGAAAGTTGTTCAAGTGTCAGTAGCGGGACGTTCTGTCAATCGGGGAAGGTTTTTGGTGA
CAACACCTGGAGATATCAGAAGTGAGAATGCTGACATGAGTAACGATAAATCCTGTGAAA
AACACGATCGCCTGCCAGTGGAAGGCTTTCTGCGTTCAGTCAATCTACGCAGAGTTAATC
GGTCCCTAAGGAAGCCCCGAAAGGGCTGCCGTCCGATGGGTACACGAAAGTGACGAAGTT
GCTTTGACTACAGAACCATGCCTGTCTGTTGGAGTGAATTGGATGATCGGGCCGAGGGCT
GCCCCCTCTTCCCCTCACTCTCCTTTCCCTAAGATTAACCTTGAGTCATCAAAGCCTTTC
TGACTCGGCCTGGCCCGGTCGCCCTACGCGACTGGCGCTTCAAAAGGTAGTTTACTTGCT
TACTCGTTAGAGTAGGGGTCGCGAGAGAGCAGAGCGTACCGCCCTGCCATAGTTGCGAGT
CTGTTTATAGTCGCGACTGTTGTCATAGTCAACAAGGTTGAAACTTCCAGGAAAAAACTT
CGAATTGGGAGGGCGATCCTCCCGGTGAACTGACCGTACCCCAAACCGACACAGGTGAAC
AAGTAGAGTATACTAGGGCGCTTGAGAGAACCATGTCGAAGGAACTCGGCAAAATACCCC
GTACTTCGGGGAGGGGTGCTCTCCTATCTTTTTGATTTAGGGAAGCGGCACATACCAGGG
GGTAGCGACTGTTTATAAAAACACAGGACTCTGCTAAGTGGTAACACGATGTATAGAGTC
TGACACCT
>contig00025	seqLength=350	assembledReadNum=42	aveCover=18.45
TTTTTTTTTTTTTTTTTATTTTGAGAATGAACAAAAGGACCATATCATTTATTAACTCTT
ATCCATCCATTTGCATTTTGATGTCCGAAAACAAAAACTGAAAGAACACAGTAAATTACA
AGCAGAACAAATGATAGAAGAAAACAGCTTTTCCAATGCCATAATACTCAAACTTAGTAG
GATTCTGGTGTGTGGGCAATGAAACTGATGCATTGAACTTGACGAACGTTGTCGAAACCG
ATGATACGGACGAAAGCTTGGGTAAGCGGCAACAACTTCATCAAGCTCCTTCAAGACTTG
AGAAGCATCAGTGGTACCAAACATAGGAAGCTTCCACATTGTCCAGTATC
>contig00026	seqLength=987	assembledReadNum=2193	aveCover=738.08
TTTTTTTTTTTTTTTTTTTTAGAATATAAAATAAATATTATTTATTCAAATCTAGAGAGA
AACACAGTAACACACCATGACAAACCTTCTTAAGAACTATAGCCCCTTATCACTTCAATA
CACAACTCATGGAATAGAGTTTCACATGTCCACCACCACTCAGCATGTATATATATGCTG
ATGTGGAGCCAAGTGCCATATAAATAACCATATCCAAAAGCCATACCATAATAACAATAA
TAAACTTTAATATAGGAAAGGAAACTAAAGAAATAATTAATAGAAAAGCTTTTCAACCTT
GATGACATGCAAAATGGTAGACCCGATCCCAACATCTAGAACCATTAATTTAAACTTCCG
TTTTTTACCAGTTCCAGTCACACCCATTCCATTGGTTTAAGCTTCAGGATTCTCAACTGG
AACTTCCTCTGCTGCTGGAGCTTCCACTGATTCAACTGTTTTGTTCTCAATCACATCCTC
TGCAGTTGCTGCTGGTGGTGGTGCTGACTCATTTTCAGTAGTTGCTATTGGCTCCTCCAC
TACTGCTTCCGCCTCTTCCTTCACTTCTTCAACCGATTCCTCAGTTTCTTTAGGTGCTTC
TAAGTTCTCTTCCTTTGCTTCCTCTGTTACCACTTCCTTGTTCTCAACTTCAAGTGGATC
TTGGGTTTCGGGAGCATCTACAGCTTCTCCTGCTGCAGTTGTTTCTGTTGGTTTTTCGGT
TGTTTCTTCTGTTGGTACTTCGGCGGCAGGAACTTCGGATTCTGGTTGTGCCGCAGCAGG
AACTTCAGTGGCTGGTTGCTGTTCTTGAATTGTTTCCTCTGTCTTGATTATCTCGGGTGT
TGTTTCATTTTCTTGCACTGTTGTTGGTGGTGCTTGGTGTGCAACCTCAACACTGGCCAT
TTGGAAAGGCGAGAGGGATTGAAAAAAAAGCTGAAGGGTGTGTGAATGAAGAGGGAAGGA
AAAGAGAAATTAAGAGTGGTAGTGAGT
>contig00027	seqLength=1116	assembledReadNum=644	aveCover=170.32
CCTGAAAACGTGTGCATACAAACAGTCGGAGCTCCTTCGTGGAGTGACGGCGTACCTTTT
GTATAATGGGTCAGCGACTTACATTCAGTGGCGAGGTTAACCAGATAGGGGAGCCGTAGA
GAAATCGAGTCCGAACAGGGCGACAGTCGCTGGGTGTAGACCCGAAACCAGGTGATCTAC
CCATGGCCAGGATGAAGGTGCGGTAACACGCCCTGGAGGTCCGAACCCACTAATGTTGAA
AAATTAGGGGATGAGCTGTGGGTAGGGGTGAAAGGCTAAACAAACTTGGAAATAGCTGGT
TCTCTCCGAAAACTATTTAGGTAGTGCCTCAAGTATCACCATCGGGGGTAGAGCACTGTT
ATGGCTAGGGGGTCATCGCGACTTACCAAACCATTGCAAACTCCGAATACCGATGAGTGC
GAGCTTGGGAGACAGACGCCGGGTGCTAACGTCCGACGTCAAGAGGGAAACAACCCAGAC
CGCCAGCTAAGGTCCCAAAGATTGGCTAAGTGGAAAACGAAGTGGGAAGGCTAAAACAGT
CAGGAGGTTGGCTTAGAAGCAGCCATCCTTTAAAGAAAGCGTAATAGCTCACTGATCGAG
TCGTCCTGCGCGGAAGATGTAACGGGGCTAAGCCAGTCACCGAAGCTGCGGATATCCGCA
AGGATATGGTAGGAGAGCGTTCTGTAAGCCTGTGAAGGTGTCTTGTAAAGGATGCTGGAG
GTATCAGAAGTGCGAATGCTGACATGAGTAGCGATAATGCGGGTGAAAAGCCCGCACGCC
GTAAGCCCAAGGTTTCCTGTTCAACGTTCATCGGAGCAGGGTGAGTCGGCCCCTAAGGCG
AGGCAGAGATGCGTAGCTGATGGGAAGCAGGTTAATATTCCTGCACCGTCGTTAGATGCG
ATGGGGGGACGGATCGCGGAAGGTTGTCCGACTGTTGGAATAGTCGGTTTTTGCATCGAA
GAAGGCTGTTAGGCAAATCCGGCAGCGTAATTCAAGGGTGTGAGACGAGCGAACTTGTTC
GCGAAGCAATCGGAAGTGGTTCCAAGAAAAGCCTCTAAGCTTCAGTCTAACGAGACCGTA
CCGCAAACCGACACAGGAGATGAGTATTCTAAGGCG
>contig00028	seqLength=412	assembledReadNum=92	aveCover=52.90
TAAGAGTACAATTATCAAAAGCATAACAAACCTTTTCAATTTCCTTGCAATAAACAATGG
CCGCATCATCATCCATGGCTCTCTCTTCCCCAACCTTGGCTGGCAAGCCAGTCAAGCTGA
TCCCATCAAGCCAAGAATTGGGAGGTGCAAGGTTCACCATGAGGAAGTCTGCTACCACCA
AGAAAGTAGCCTCCTCTAGTAGCCCATGGTACGGCCCAGACCGTGTTAAGTACCTAGGCC
CATTCTCCGGTGAGTCTCCATCATACTTGACCGGAGAGTTCCCAGGTGACTACGGTTGGG
ACACTGCTGGACTTTCTGCCGATCCAGAGACATTTGCCAAGAACCGTGAGCTTGAAGTTA
TCCACTCCAGATGGGCTATGTTGGGAGCCTTGGGATGTGTCTTCCCAGAGCT
>contig00029	seqLength=183	assembledReadNum=9	aveCover=7.13
TCAGCTTCCTTGCGCCTTACGGGTTTACTCGCCCGTTGACTCGCACACATGTCAGACTCC
TTGGTCCGTGTTCCAAGACGGGTCGAATGGGGAGCCCACAGGGCCGACGCCAGGAGCACG
CAAGTGCCGAAGCACGCCGAATCAGCGCGCGCTACCGTCCACAATCGCGATGATGTACGT
CTC
>contig00030	seqLength=361	assembledReadNum=4	aveCover=2.96
GATAGTACTAATGTTTTTCTTTTTCAAGCAGCTGGTGACTGTGTAATTGAAGCTATCATT
TCTAATGCAACACAAGGTTGATCAGTAGGTACAAAATGGCCAGCTCCAAGAATCCAATAG
AATTGTAGGTTTTTGTAAGACCTAAAAAAGCCTTTGGTTGTTTGATTATTTCCACAGTAG
AGGGCTGTTCTGTCTTTCCCTAAGAAATTTTTAAGCCCTTCCCACTTCGTTTTCCACTTA
GCCAATCTTTGGGACCTTAGCTGGCGGTCTGGGTTGTTTCTCCCTCTTGACGTCGGACGT
TAGCACCCGGCGTCTGTCTCCCAAGCTCGCACTCATCGGTATTCGGAGTTTGCAATGGTT
T
>contig00031	seqLength=829	assembledReadNum=47	aveCover=14.07
GTGGCATATGCCCATGCATTGTTGTTCACTGGATCAGCCAGGTGGTCAGCAAGATTTTCT
ATTGGCCCTTTCCAGTTACAATAGCTTGAACGAAGAATCCAAACATTGAGAACATCGCTA
ACCTACCATTCTTCAGTTCTTTCACCTTCAACTCTGCAAATGCTTCTGGATCTTCGGCAA
GGCCTAATGGATCAAAGCTACCACCCGGGTACAATGGATCAACCACCTCACCAAGAGGTC
CACCGGCAATGCGGTAACCTTCCACTGCTCCCATTAAGATAACTTGAGTTGCCCATATCG
CAAGAATGCTCTGTGCGTGGACAAGGCTTGGGTTACCCAAGTAGTCTAGTCCACCCTCAC
TGAAGATTTGTGATCCTGCCTTGAACCACACTGCCTCGCCAAATTTGACACCGTTGCGAG
CCAAGAGCTCCGGGAAGACACATCCCAAGGCTCCCAACATAGCCCACCTGCTGTGGATGA
CCTCTAGTTCACGGTTTTTGGAAAAGGTCTCCGGATCAGCGGAAAGTCCAGCAGTGTCCC
AACCGTAGTCACCTGGGAATTCACCGGTGAGGTATGATGGAGCTTCACCGGAGAATGGAC
CCAAGTATTTGGCACGATCCGGTCCATACCATGGACTAGCAGAAGAAACCTTCTTTGTGA
CTGTCTTTCTCATTGAAACTCTTCCCACCCCAAAGTCCTGAGTGGATGGGGAAAGCTTAA
TTGCCTTCCCAACCAATGATGAAGAAGAGAGAGACATTGTGGAAGCGGCCATTGTAGTAT
TTTGGTGGTTACTGTGTTAACAAATGAATATTTGTATTGGCAATGTTGA
>contig00032	seqLength=1173	assembledReadNum=2147	aveCover=599.88
TTTTCGAATAAAAAGGAGAATCGCATTAACTATAAGGTAAAAAAAAAAAAGTTGAATGAT
ACAACCAACCATCCCCGAAATTATAACATTGATTAAGTGGTGGGACCCGCTGCAAAGAAC
CTACTAGGCCATACATGTACAAAATAATTTAACCATTCATCATCAGCAACCGTACAACCA
AACATCAAGGGCCACCATTTTTCAACACAAAAGAAACAACCCTCCAAATAGTGGTAAATT
AAAAAAAGTACACAAGAAAATAAAAACATGCACAGAAGAAAATTCAATAATACACAATTT
CAAATTTCAGTTCCATTTTCACTTCCCATCTAGTAGTCAGTGGTTGGAAGCTGCTCATGG
GTGCTGTTAATGAAGAGAACCTCATAGATAAGCCCAGCAAGCCCACCACCGATAAGTGGG
CCGGCCCAGTAAATCCAGTGGTTGGCCCAGCTCCAGCTCACCACAGCAGGCCCGAATGAC
ACGGCGGGGTTCATGGATGCTCCGGTGAAGGCTCCACCAACCAAAATGTTAGCACCAACG
ATGAAACCAATAGCAATAGGTGCGATAATTCCAATATTACCCTTCTTTGGGTCAACGGCT
GTAGCGTACACAGTGTACACCAAACCGAAAGTCATCACAATCTCCAACACCAAAGCGGGA
CCCACTCCAACTCCTGCGGATAGAGCGAATGCTGGCACAGACGATGCGGTGACAAAGACG
AGGAGTGCGGAGGCGACGATGGATCCAAGGAGTTGAGCGATGATGTAAACGATACCACGG
AGTAAGGTGATGTTTCCACCGACGAAAGCGCCGAAGGTGACGGCGGGGTTGACGTGTCCA
CCGGAGATGTTAGCACCGACGGAGACAGCAACAAAGAGAGCGAATGCGTGTGCTATGGAG
GCCGAGATAAGACCGGCGGGAGTGGCGGCACCGTTGTCGGTAAGCTTGTTGTAAGCGATG
CCGGAACCTGAACCGGCGAAGACGAAGATGAAAGTGGAGATGAACTCAGCCAAACCGGCT
TTCAAGGTGTCTGGGTGAGTGGCCTCTTGAGGAGTTCCGATGGCGATGTTTCTGATCGGC
ATGGTTAGGATTGCGTTTTATCACCGATGAAGAATCGGAATAAACACTCTCACTCTCAGT
TACTGTAAGCGCTTTCTTGTTTTCGCTTCTGAT
>contig00033	seqLength=1764	assembledReadNum=2277	aveCover=626.80
TTTGAGCAATAGTAAAAAGTGTATGCATTTTATTATGGCAATTGCAAGGTGAACAAAACT
AGTGTTATTCGCCCCTTATAGATGCATACAAATTTAGATTAAGATTGGGATTTTAAGGCC
ATACTTTATTGTTTTATTATCGGAACTGAAATTCTTCTCTACAGTACATTCAAAATTTAT
TATTTAAGATAAGATGGCCATCTCATTATTATACTCCATAGCATCATCTCAATGAGATTG
AGATTGCGACTGAGGGTGAACCAGAGGGCCACGGTTTCCACTGAGCTTTAACTCCGTGAC
TTGGCGTTGACGAAGACCAAAAGCATTTGCAAGAACCTCTGCAGGAGTGGCCCTAAGCAC
CTGTTGTACGTGGCTAACCGCAGCTCTGTCATTTGTCTTGAACACCACATACTCTAATCC
TTCTTCCTCCCCAGCTTGTTCCGCCACCACAAAGTTTTGTGGTACCACCACCAACTGTCC
CTTTCTGACCTTGTTGTCGAACACTGCGTCTCCTTGGAAGTTCACAATCCTAACTCTTCC
TTCTCCTCTAATCACGTACAGCAGACTGTTGGCGTTTATGTTCCAGTGTGGAGCATATAT
ACCATTCCTGTAGAGACGAACATACTCAGCGCTGAGGCGTAAATAGCGGAGGACTGGGAG
AGTTAAACTGTTTGCAGTTCTGATACGACCAGCACGTGGGTTATAGAGGTCGGCACCTGC
AGCGTCCGCAATGTTCTCTCGAATTTTGGCACTACAGATAGTTTCTTCCAAACCATTCTT
TCTTTCCTCACTTCTTTGTTTCTCCTCATCTTCTTCTTCTTCTTCCTCCTCCTCTCTGTG
AGAGTGAGAATGACTCTGTTCTTTTTCTTCTTCTTCTTCCTTCCCCTTGGGGTTGATAAT
GCGGAGACCTCCCTCAACTCGCACAATTTGACTCCTTTCGTCTCGTGGAGATCGAAGTCT
CTTCGCTGTATCCTCTTCAGTGTTGAACGTTTGTGCTAAAAACTCTGAGCTGAAGCCACT
CAGCACGCTGTTACCTTCGTTTTGTTCTTCGGATTCCTCTTCTTGTTGGTGATGTCCACT
CCTACGTCCAACAGGGTAACTATGCTTTTGCCGATGCCTTCCTTGTTGTTCCTCCTGTGT
TTCGGGGAACTCTGTTTCTGGGTTCCCACCAAGGTAAAATACTCTTGGGGTTGAATCGAG
CTGGTTTGCAATGTTGGAAGTGTCAAGAAGGCTAATGGCAACAAGAGGTTCATCGCCATG
GTTATATGTCCAATAAGGAATTCCCGATGGAATGGCAATGATATCACCTTTTCTGAATCG
ACGAATCTTCTGGTGACTGTCACCTTGTTGCTGCCTGGATCCTTGTCTAGATTGTGATGA
ACGTGGCTCTTCATAAGTCTCGGGACAACCAGGAAGTGAAAGTCCAAGAACACCCTTTCC
TTGGATGATGAAAATCAACTGTGGAGAGGGTGAGAAAGATGGCAAGTGGAGTCCATTAGG
GTCAATGGTGCGTCTGATAAGTGACACACCAGCGCATTTTAGCTCAGGGTTATTTGGATT
CCATGTCTCAGTGAGACCGGCTTCGGACTCAACACGGTGGTCAGGTTCCAATGCATTGAT
GTTGTCTAGTTGGCATTGGTTGAGTCTGTCAAACTCAGAGCGAGTTGCTAAACATGCGCT
TGCAAAGAGTAGCAAGGAAAGTGAAAGCAAAGATAGAAAAGGTTTGGACATTGTGAGTGT
GATGATACACTACTAATGAGAGAT
>contig00034	seqLength=583	assembledReadNum=896	aveCover=877.73
CTGACTTCAACTTCAAGTAATCATTTCGATCAATCTTGGTGAATCCCCACTTCCTGCTGA
CAATGATCTTTTGACGACCAGGGAACTTAAACTTAGCACGACGAAGAGCCTCCTGAGCAT
TTTGGCCGTTGCTATCCTTGCAGCGAACAGAGAGAAGCACCTGTCCAATAGCCACCCTAG
CACAAACACCCTGTGGCTTTCCAAAAGCACCTCGCATACCAGTCTGAAGCCTATCAGCTC
CAGCACAGGAAAGCATCTTGTTAATCCTAAGAACATGGAATGGGTGAACCCTGACTCTCA
AGTGGAAAGCATCCTTTCCAGCAAACTTAGTCATGTACTTGTTGCAAGCAATACGGGCAG
CTTCAAGTGCCTCACTTGAAACATTCTCCTTCTCCCAACTGACAAGATGGACACAGAAAG
GGAACTCGTCAACACCCTTCTTCTTCATGCCAACATCGTAGATCCTGATCTTGGGATCAG
GAACACCACGACAGAATCGTGACTTTGGATATGGCTTGTTTTTAATTTGACGGTAACATC
TTGCAGGTCTTCTTCCCATTGCGACGGCGCTATTTGTTATCGG
>contig00035	seqLength=1209	assembledReadNum=1785	aveCover=431.91
AAGGACTCCGATTGTTGAGTCACACAACTTAACTTCTCTTCGTCTTCCAGAAACGTGAAA
AACTCACCCATGGCAACCGTTCCTTTGGCCTCAGCTGTTCTAAGAAGGCTTGAGGGTAAG
GTGGCTCTGATCACCGGTGGTGCTGGCGGCATTGGCGAAGCCACCGCAAGACTCTTCTCC
AACCATGGAGCTAAAGTCGTAATAGCTGACCTCCAAGACGACAAAGGTCACTCCATTTGC
CAGGAGTTACACAAATCATCTGCCTCTTATGTTCACTGCGACGCGACAAAGGAAGAAGAC
GTAGAAACCGCCGTGAACACGGCGGTTTCCACTTACGGTAAACTCGACATCATGATAAAC
AACGCTGGCATATCCGGTGCGAATAACACCAACATACTTGAAAACACGTTATCTGAATTT
CAACAAGTGGTTAACGTGAACTTGGTTGGTGTCTTTCTTGGAACAAAACATGCTGCAAGA
GTAATGATCCCTGCTCGACGAGGTAGCATAATTAACACAGCTAGTATTGCTGGAAACATA
GGTGGTACGATGAATCATGCTTACACAAGTTCAAAGCACGCCGTTGTGGGGCTGACGAGA
AACACGGCGGTCGAGCTTGGACCGTTCGGTATTCGGGTGAATTGTGTGTCGCCATATATT
GTTCTCACGCCGATGTCTAAGAAATACTTGGAGCTAGATGATGATGGGATTCTAGGGTTT
TATTCTAACCTAAAGGGTACTAATCTTTTGCCAAATGATGTGGCTGAAGCTAATCTGTAC
TTGGGAAGTGATGAATCTAAGTATGTAAGTGGTCACGATCTCGCTGTTGATGGAGGATGT
TCGGTTGTGAACAATGGATTTTGTGTCTTTGGACGATCTGTCTGAAACTATGTGTTCTTT
GATGTGTGTTTAGGCCATGAAACTATAATAAAGTAGTTTTCTTATAAACTTAGTTGATTG
AAGTATTTTCCTGGGAAGAGTCCTAAATAAAAAAGTATATTTATGTTGGGTGTCAAATGA
GTGAACACAATATATTAGGGGTCCATATATCAATATGCATTGACCTTTGTGGTCAATTAG
CCCAATGTTTGATTTTATATAATAAGGTTTAAGTTCTTGTATTTAAATATTGACTTGTTT
GCTCGCACAACGGAGATCTTGTGTTTAAATATTTAAATACATATTTATAAATTAAAAAAT
ATTTGGAAG
>contig00036	seqLength=606	assembledReadNum=402	aveCover=191.22
GATGGATAAAAATATTATTTCTAAAATGGAAAATGTAATTGTTTTAACAGTCTGTTATTG
GATATTTCAATTTGATTTAATCTTTCAAACCATATTTTCAATCTCATGTTATCTTAGTCT
ACCCATCAAAGACATGAAACATAATTAGTTCTATACGGTAAAAAGTGAATCAGTTCATAT
TAGTTAACCTACGCATACACACATGATATCCATAACAATTCACATTAAATTGGGAAGAAC
ATTACAATAACAATAACATACTTCACCAATAACATAAACATAATAGTGTTCACTTTCCGG
GAACAAAGTTGGTAGCATATGACCATGCGTTGTTGTTCACTGGGTCGGCAAGATGATCGG
CAAGGTTCTCCAAAGGACCCTTTCCAGTTACAATAGCTTGAACAAAGAAACCAAACATAG
AGAACATGGCTAATCTACCGTTCTTCAGTTCCTTTACCTTTAATTCTGCAAAAGCTTCTG
GATCTTCAGCTAAGCCTAATGGATCAAAGCTACCACCAGGATAAAGTGGGTCAACAACCT
CACCAAGAGGGCCACCGGCAATACGGTAACCTTCAACAGCTCCCATCAAGATAATAACCT
GAGTGG
>contig00037	seqLength=773	assembledReadNum=1756	aveCover=659.11
TTCAGGTGCAAATAAGAAATATATCAAATTGAAGAGAATCGTAGGAGAAACATTAGGGTC
TTATAGAGAAACACATAATTAAATGTCACAGACTTTCACACATAAAACAGTCTTAATGGT
TCTAGAATTGATCTCAGACCACAAAAAATAAGTGGTCAAAGACTCAATAAACTCAACCAT
AGATTAATCTCTTTACACAGAAAACACACAGAAATATTGAATATATTGTCTCAAATTCAA
GCAATTCCAAACAGCATTCATGGATTTATTACTTAGGACCAACGTCCTTGAGGCCACAAA
TCTGCTCCTCGCCCATGGCAGACATGACAGACACAATCAGATCTTTACCTTCGTTGAATC
CATCCTTGATCTGCGAAAGCAGACTATCATCGGACGGAAGCTTTAGGTCATCCTTTGTAC
CACCGCTCTCAGTCAGCAGACTCACAAATCCATCCTCTGAGATGTCAATAAGCTGGTAAT
CAGTACGATTGACATGAGGAACATCACAGTTATGAGAAGAAGGAACAATATCTTCAAGCT
TTTTGCCAGTGAAGATGTCAATAGCAACAAAGTGACACTTAGCATGTCCATGTTTCCCAG
TTTTTGAAGTTGAAACCTCAACAACCTTGCAGGGTCTGTTTTTGATAACAATGTGACCAT
TTTTGCGAATGGTTCCAGCTTGTTGTGGATATGTCTTGGATGCTCCAGCATCAGCTTTGG
ACTCGAAATGGTGTTCCTCGTCAGACATGTTTTACTTCTTGTTCTTCACACGC
>contig00038	seqLength=2646	assembledReadNum=3075	aveCover=573.30
TTTTTTTTTGGGTCACTGAAATTTTACCTTTTATTTATTCTGTTTCCGCAAAAAGGTACA
TGACTCGAGTTATTTTACACAAGTAACAAAGGCATCTAAGCCTTAGTTTTCTTATTCATT
ACTTTCATTGATTTGGTGCGAAATCTAAGCCGAAGCTCTGTTCTCAGACTGACGAGCTGG
AACTAGAAATTTGAAGGGATTGTTGGACTTGAGCTGCCTTGCCTCATTCCTCTGCAGGTT
GAATGTAGCTGCAACCACATCCAACGGCAGATTATTTATAACTGATGATGTCCCTGCAAG
TCTTGCAATACCAGCTCTATCATTGGTCTTGAATGCTACATATGAGAACCTGTCGCTTAG
TGACTTTGCAGCCACAGCATAGTTTTGTGGCACTGTCAATGCACGTCCGGCTTCTAGCTC
TCCATCAAACACGGTGTTGCCATTGCAGTTCACTACTTGTAGCCTTGCACGTCCCTTCAA
TGCGTATATTATACTGTTTGCATTCAGGTTGTAGTGAGGCACAAACATAGCATTTTTGTG
GAGAGATCCATGCTCAGCACTTAGTTTGAGCCACCTGAGAACTGGGAGGTCCAGGCTGGT
AACAGTTTTGATTCTACCAGCTTCAGGGTTGTAGATGTCTGGTGATGAAGACGGGCCAAT
GTTCAATCGAAGTTTAGCAGTGCAAACTGTTTCCTCAAGCCCATTGTCTCCTTGCCTTCT
GCTTTTGCCTTTTTGGCTGCCGCGGCGCTCTTTCTTGTCTTCTTCTTCCTCCTCTCCTCT
TCTCCTTTGATGACGCGGCTGCCTCTCTTCATCTTCATCTTCCTCTTCCTCTTGTCTGCT
GCCTCTCTGGTGGCGCGGCTGCTTCTCTTCATCTTCATCTTCCTCTTGTCTGCTGCCTCT
CTGGTGGCGCGCTTGCTTCTCGGGTGGGCTTATGATGCTGAGTCCACCTTTCACTTTGAC
AATGGCTCCCTTCTCTTCGTCTTCATTCCTGCCTTGAAGTCTGTCTACTATATGCCTGTT
CACGTTGAAAGCATCTTCCAAGAAATCCCTCTTGAAGCCACTGAAAATGTTGTTGCCTTC
ATTTTCTTGTTCTTGCTTTCCTCCTTGTTGATGCTGGTATCGTAGAAACTCTTGCTCGTG
GTTCCCAGCAAGATAGAATCTCCTAGGCATCTGATCAAGCTGGTTATTGGAGCTTCTAAT
GTCAGTAAGAGAGACGGCAATAACTGGAGTGTCTTGGTCGTTGTACATCCAAAATACAAT
ACCAGTAGGAACTGCAATGATATCACCCTCTCTGAATCGGTTAACCTTTTGATGTCTGTC
TCTGTACCTGCGTCCCTCTCCTTGTTCAGATTCTTGTGGCTCTTCAAAGGTCTCAGGACA
ACCGGGGAATACCATGCCAAAATATCCATTACCTTGTTGGATGAAAATTTCTTGGGGAGC
ATTGGAGTAGTAAGGTCTGCGAAGGGCGTTGCGTTGAAGGGTAGCACGAGAGAGGGCCAC
ACCAGCACATCGGAATTGCTTGTTGTTGGGATTCCAAGTCTCAATGAGCCCACCTTCCGA
TTCTATACGGTTATCAGGCTCGAGGGCATCGAGGCGTTCTAGCTGGCACTCATTTTGCTG
TGGCTGTTCTGTCAAAGCAAAACAGCCACCCAAAAGTAGAAAACAGAATGAAAGAGAAAG
TGCAAGAAGCTTAGCCATGAAGAGAGATACTAAGAGAATGTTGGTTGTGATCCCCATGTA
CTCTGCGTTGATACCACTGCTTAAGCAGTGGTATCAACGCAGAGTGGCCATTACGCGGGG
GGACCGTAAATTAGAGGGTTAGTTTGGTTTATTTGTGAAAAACACGATGAATTAACTGAG
TCGAACGACAATGGAAACCTCGGGTGACACTCACTACACTTCGGCCGATGAAAACGACCC
CATCGTCGTTCAAACGGAACCTTCGAGTTCTCTCGCCGGCGAGAATGCTCCTGGAACCGA
TAACACCAGAGACCCCCTCGAAAAGAGCTCCGATGTTTTGGCGAAAGGCTTGTCCTCGAT
CCTCTCCTCCGTCATTAGGGATTTCGATTTCAGAGCTCAACAAACTCTCATGAGCCAAAA
TCACCTCTCTTCCTCTATCGATCGTCTCACTGGAGAACTTGATCAGTTACTCGAAGATGC
ACCTTTACCATTCATAATGCAACATGCTGCCAAGATATCTAGTGTTAGGAAAAGAGTTTC
ATCCCTGAATTCACTTCTAAAATCCATACAAGGGCGGATTGATAATATAGACCGCATTAT
GTCTACCGGCACTACTCATGAAAAAGCAATCACTGAAGGTTCTGGGTGAATTGTCATCAG
CTCAATCAACTTCCATATTTTCCTTGTGTATGTACCTCTACCTTGCAATGCACCCTTCCA
GCCCTTAAATTTAATTATTCTTGTTAGCATATACTTGTGCTTGGTACCACCAGCTCAGGA
CATGGAAATTGGCATCCAGTTGTTAGTCTTATTTAGGTTACTTTTAATCATCTTTTAATT
TTTGTTTAACATCAGAACAGAAGTCATTCCCTTGTAAATGTTAAACTTCTGCAAAATGAA
AAAAGAAAACAATGTGTTGACAAAAAATATATTACTATTATGATTTACATGAGCTTAATT
TTGATA
>contig00039	seqLength=2886	assembledReadNum=3594	aveCover=429.32
CAAGCTTTTCTTTGATTTGTCAAAAATAGTGTAAGCATCCAATTAATTAAGATGGCTTCA
TTTTTGTTTGGTAAAGGTTCAAAACTGAAGGGAACTGTGGTGTTGATGCAAAAGAATGTG
TTGGACATTAATGAACTCACTGCAGCTCAAAGCCCTAGTGGTATCATCGGTGGCGCCATT
GGTGCCATCGGAGGTATCACTGGCTCCATAATTGATACCGCCACCTCTTTCTTGGGTCGT
TCTGTCGCTCTCAAATTGATCAGTGGTACCAGTGCCGATGCAAGTGGAAAGGGAAAAGTG
TCAAAAGAGGCATTCTTGGAAGGGCTTCTTACCTCCATACCAACATTGGGAGACAAACAA
TCTGCTTTCAGTATTCATTTTGAATGGGACAGTAACATGGGAATTCCAGGAGCTTTTTAT
ATTGAGAATTTTATGCAAGGTGGTGAATTCTTCCTAGTGAGTTTGACACTTGATGATGTT
CCAAACGTTGGAAGCATCAAATTTGCTTGCAACTCATGGGTTTACAATTCTAAAAAGTAC
AAAACCGACCGCATTTTCTTCGCCAACAAGACATATCTTCCGAGTGACACTCCGGCTCCA
TTAGCATACTACAGACAAGAAGAGTTGAAGACTTTAAGAGGAGACGGAACAGGAGAGCGC
AAAGAATGGGATAGAATATATGATTATGATGTCTACAATGATTTGGGAGCTCCTGACAAA
AAAGCTACCTTGGCTCGTCCAGTTCTCGGCGGATCAAGCACCTTGCCTTACCCTCGTAGG
GGAAGAACCGGTCGAAAACCAACTAACAAAGATCCTAAGAGCGAGAGTCGAAGTGACACT
GTGTATCTTCCAAGAGATGAATCATTTGGTCACGTGAAGTCATCGGACTTTCTTATTTAC
ATACTCAAATCAGCGTCTCAAAATATCATACCTCAATTGAGATCTGTAGTTACATTACAA
CTCAATAACCCTGAGTTTAACACGTTTGAAGACGTGCGCTCGCTTTATGATGGTGGGATT
AAGCTTCCTACTGATATACTAAGCCAGATTAGTCCAATACCGTTGTTCAAGGAACTCTTC
CGATCTGATGGTGAATCTGCACTTAAGTTTCCAACACCGAAAGTGGTACAAGTGGATCAT
TCTGCATGGATGACTGATGAGGAATTTGCAAGGGAGATGATTGCTGGGGTGAATCCACAC
ATCATCAAAAAAATTCAGACTTTTCCAATAAAGAGCAATTTAGACAGCCAACTCTATGGT
GATAACACCAGTACAATAACCAAAGAACACTTGGAGCCAAACATGGGTGGAGTCTCTGTA
CAAGTGGCTTACGAAGCGAACAGACTGTTCGTACTTGATCACCATGATCCATTATTTCCA
TATTTGAGGAAAATAAATGCAACTGACACAAAGGCATATGCTACAAGGACAGTACTTTTC
TTGCAAGATAACGGAACTTTGAAGCCATTGGCCATTGAGCTGAGTACACCACATCCACAG
GGTGATAGTTTCGGTCCTGTTAGTAAAGTTTACTTGCCTGCAGGTGAAGGTGTTGAAGCT
TCAATTTGGCTTCTTGCCAAGGCTTTCGTTGTTGTAAATGACTCATGCTATCACCAACTT
GTTAGTCATTGGTTGAACACTCATGCTGTTGTTGAGCCATTCATCATAGCAACAAATAGA
CATCTGAGTGTGGTTCATCCTATTCATAAACTTTTACTTCCACATTACCGTGATACAATG
AACATCAATGCACTTGCTAGAAATGTGTTGGTCAATGCTGAGGGTATTATAGAATCAACA
TTCTTGTGGGGAAATTATGCTATGGAAATGTCTGCTGTTGTTTACAAGGATTGGGTTTTC
ACTGACCAAGGACTACCTAATGATCTAATCAAAAGAGGAGTGGCTGTTAAGGATCCATCT
GCTCCATACGGACTTCGTCTTTTGATAGAGGACTACCCTTATGCTTCTGATGGACTAGAG
ATATGGGCTGCTATTAAGTCATGGGTTGAAGAATATGTGAATTTCTATTACAAATCAGAT
GGAGCTATTGCACAAGATGCTGAACTCCAAGCATTCTGGAAAGAACTTGTAGAGGTAGGC
CATGGTGACTTGAAGAATGCTACATGGTGGTTTAAGATGAAGACTCGTGCAGAGTTGATC
GAAGCCTGCACCATCCTCATATGGATAGCTTCAGCACTTCATGCCGCTGTTAACTTTGGA
CAATATCCATATGGAGGATACATCCTTAACCGACCAACTAAAAGCAGGAGATTCATGCCT
GAGGTGGGAACCTCTGAGTATAATGATCTTGCTAAGAACTACGAGAAGGCGTATTTGAGG
ACAATCACACCAAAGAATGATACTCTTACTGACTTGACCATTATAGAGGTCCTGTCAAGG
CATGCTTCTGATGAGCAATACCTTGGAGAGAGAATTGAAGGTGATGATTGGACTTCTGAT
TCACAACCAAAAGAGGCTTTCAAGAGGTTTGGAAGGAAGTTGGCTGAAATTGAGCAAAAA
CTCACTCAAAGGAACAATGACGAGTCGTTGAGGAACCGATATGGGCCAGTGAAGATGCCT
TACACTTTGCTTTATCCTTCTAGTGAGGAAGGATTGACTTGCAGAGGTATTCCTAATAGT
ATCTCTATCTAAAAAGGGTCATGGTTGTTGTGTTGCTGCTTTGAATAAAAGATGAGAAGA
AGTCCTATTCTCTCATTGTAGTCACGTTATTATGTATGTTTGTTTGACTGTTTTAATGTT
TTACTTTACATCAAATAAGAACTACTATGTCTGTTCGGTTGTACTTGTATGATATCAAAT
GCACTTTTACTGATTTTATGTCATGAATCTTGCACTATATATAATATATCTACTATCTAT
ATATAA
>contig00040	seqLength=347	assembledReadNum=13	aveCover=8.00
ACTGACAATCAACATAAACATATAATCATAACACTCTAACATGATACTGACACGATACAG
ACAATCACATATAAACATCGATAATCACATGTATCGTGTCAGTGCTACCACTCTGGCACC
AACAGATGTCAAACACTGAACAATGAAAGCCACACAGTACACATTCTTAAGTAACTTGGG
AATAAAGTAACCATATCATTCATTAACTCTTATACATCCCATTTGCAATTTGAAATCCAA
ACAGAAATTATAAAAATACACAACAAAAGGACTAAAAGACATAACATATAAATAGGAAGC
TCCAATGCAGTGAACTTAGTAGGATTCTGGTGTGTGTGCAATGAAAC
>contig00041	seqLength=2900	assembledReadNum=508	aveCover=41.75
ATCTTCTTTCTCCACCACACTATATCAAATATCTAAACATTTGAGCAAAAATGTTTGGCA
TCTTGAACACTAACAAGAGCCAGAAAACTGAAGGGAACTGTGGTGTTGATGCAAAATGTT
TTGGACTTCAACGCCATAACTTCCATCCCTAAGGGCAGTGTTCTCGACGCCCCCGGAAAA
ATCATCGGCGGTGTCACCGGCATTGTCGGCGGTGTTGTCGACACCGCCACTGCCTTCTTA
GGCCGTAATGTCTCTATGCAGTTGATCAGTGCCACTAAAACTGATGCCGGTGGAAAAGGA
CAAGTTGGAAAGGAAACGTTTTTGAGCAGTCATCTTCCTCGGTTACCAACATTGGGAGCA
AGACAAGATGCATTCAGTATTTATTTTGAATATGATGCAAATTTTGGAATTCCTGGAGCT
TTTTACATAAGAAACTACACTTCTGCTGAGTTCTTCCTTGTCAGTGTGACTCTTGAAGAT
ATTCCTAACCGTGGATCTGTTCAGTTTGTTTGTAACTCATGGATTTACAATTTCAGAAGT
TACCAAAAGGACAGGATCTTCTTCACCAATGATACGTATCTTCCAAGTCAAACACCAGCT
GCATTGAGTCACTTTAGAAAAGAAGAGTTGCTGAATCTAAGAGGAGATGGAACCGGTGAA
CGCAAGGTGTATGATAGGATTTATGATTATGATGTTTATAATGATCTTGGAAATCCAGAT
TACGGCGACAAATTTGTTCGTCCGGTGCTCGGAGGGTCTAGCACTTATCCGTATCCTCGT
AGGGTTAGGAGCGGTAGGAAATCAACCAGAAAAGACCCTAAGAGCGAAAAGCAGGGTGAG
ATTTATGTTCCGAGAGATGAAAACTTTGGTCACTTGAAGTCATCCGACTTTCTGATGTAT
GGAATAAAATCGATTTCCCAAACTGTCATGCCTCTGCTTAAATCTGTGATTTGTGATGAG
TTCAGTAGCTTCGATGATGTTCGAGGACTTTACGAAGGTGGGATTAAGCTTCCTACTGAT
ATACTTAGCCAAATTGCCCCCTTACCGGCTCTTAAGGAAATCTTGCGCACCGATGGTGAA
CAAGCCCTCAAGTTTCCGCCACCTCATGTAATCAAAGTTAGCAAATCTGCGTGGATGACT
GATGAAGAATTTGGAAGAGAGATGGTTGCTGGTGTAAACCCTTGCGTGATTCGTCTTCTT
CAAGAGTTCCCGCTGAAAAGTACTCTTGATACTGTCGTATACGGTGATCAGTCTAGTACA
ATAACAAAAGAACAGTTAGAGACGAACCTCGGTGAGCTCACAGTAGAACAGGCACTTAAT
GAGAAGAGATTATTCGTCTTAGATTACCATGACGCGTTCATGCCGTATCTGGAGAGGATA
AACACAAGAGCAAAGGCTTATGCCACTAGGACAATCTTGTTCTTGAAAGATGATGGAACT
TTGAAGCCAATAGCCATTGAATTGAGTCTGCCACACTCAAATGGGGTTCAATATGGTGCT
GAAAGCAAAGTAATCTTGCCTGCAGAAGACGGCAGTGTCGAAAGTACAATTTGGCTATTG
GCCAAGGCTCATGTAATTGTAAATGACTCATGCTATCATCAACTCATGAGCCATTGGTTG
AATACTCATGCGGTGATTGAACCATTCATCATAGCAACAAACAGACATCTAAGTGTGCTT
CACCCGATTAATAAGCTTTTATATCCTCACTTCCGTGACACGATAAATATCAATGGACTT
GCTCGACAAGCCTTAATCAATGCCGATGGCATTATAGAGCAAACATTTCTGCCCGGCCCA
AATTCTGTTGAGATTTCTTCAACTGTTTACAAGAATTGGGTTTTCACTGATCAAGCATTA
CCTGCTGATCTTATCAAGAGAGGATTAGCTGTTGAGGATCCTTCTTCCCCCCACGGACTT
CGTCTTGCCATAGAAGACTACCCTTATGCTGTTGACGGGCTAGAAATATGGGATGCTATC
AAGTCATGGGTCCAAGAGTACGTCTCGTTATACTATCCAACCGATGAAGCAGTGCAAAAG
GACACTGAAATCCAACCTTGGTGGAAGGAAGCTGTAGAAAAGGGTCACGGTGACTTGAAA
GACAAGCCATGGTGGCCTAAGATGCAAACTGTTCAAGACTTGGTTCAATCTTGCTCCATT
ATCGTATGGACTGCTTCTGCTCTTCACGCAGCTGTTAACTTCGGACAATATCCTTACGGA
GGATACATCCTTAACCGTCCAACTCATAGCAGAAGATTCATCCCAGAGAAAGGAACTCCA
GAATACGACGAGATGGTGAAAAGTCCTCAAAAGGCATATCTGAAAACAATTACATCAAAA
TACCAGACTCTTATTGATCTCTCCGTGATTGAGATATTGTCAAGACATGCTTCTGATGAG
GTGTACCTCGGCGAGAGGGATAGCAAGTATTGGACATCTGATTCAAGGGCGGTACAAGCC
TTCACAAAGTTTGGAACCAAACTAGCTGAAATTGAAGGGAAAATCCATAGCAGGAACAAA
GATTCTAGTTTGAAAAACCGCTATGGACCTGTGCAATTGCCCTACAGTTTGCTGGTTCGA
ACAAGTAAAGAAGGTTTAACTTTCAAAGGAATTCCCAACAGTATCTCTATTTGAAAACTT
GGTGTGGTTTTCTTATCTTGTATGAGTTTGTGCTTTCCAATAACATTGATGTGATGAATG
TATGTTTATGATTCTTGTCTGTGTGTCTGTACTACTACCACTACCACTACCACTACTGTA
TCTGTGTGCTCTTGTTGAAATATAATAATGTGTGTGAACTTTGTACTATGTTTTGCTCTT
TCTTCTTTCAACTACACCAATTGCATTTGTTATTTTTGCATAGAATCTCCAGTTTCTGAA
TTTATAAAATCCAAATTAAC
>contig00042	seqLength=969	assembledReadNum=1454	aveCover=525.62
AACCAGAGCATTTGAAGTGTTTACGGCTGCACTCTCTCTCTCGACTCAATAATGGCTGAA
ACCGTCGTTGCTGTCCCCGTCGCCGTCGAAGTCGATCCCAATCAAATCGAAGTCAAGCTC
TTCAACAGATGGAGCTTCGACGAAGTTCAGCTTAGTGATGTGTCTCTTTCTGATTACATT
GGAGTTCAATCAGCGAAACATGCTACATATGTGCCTCACACTGCTGGTAGGTACTCAGTG
AAGCGTTTCAGGAAGGCCCAGTGCCCCATTGTTGAGAGAATCACCAACTCTCTCATGATG
CACGGCCGAAACAACGGAAAGAAACTTAAGGCTGTTGGGATTATTAAGCATGCCATGGAG
ATCATTCATTTGCTAACTGATCAAAACCCTATTCAAGTTATTGTTGACGCAGTTGTCAAC
AGTGGTCCCAGAGAAGATGCAACTAGAATTGGGTCTGCTGGAGTTGTGAGGAGGCAGGCT
GTGGATATCTCACCTCTTCGCCGTGTTAACCAGGCCATCTATCTTCTTACAACTGGTGCC
CGTGAAGCTGCATTTAGGAACATTAAGACTATTGCTGAATGCTTAGCTGATGAACTTATT
AATGCTGCCAAAGGTTCATCCAACAGCTATGCAATCAAGAAAAAGGATGAGATTGAGAGA
GTTGCCAAGGCTAATCGTTAAGCAGAATTTGAAAGTAGTCTTAGTGATGAGGAATATTTT
ATATTGGTCTTTGTATTACATTTGTTTGAAATTGTTGTTTTAAAACATGGTGTAAACCTT
TTGCTGGTTTATTTTTCACATTTTTGTTGAATCAACTTGTTGTGAACAATTTTGCTGTTA
GTCTATAACTGTTTTCAAGGATCTTTATGATTTCTTATTACACCATTTATTGTTTTTCCA
ATTCCAAATCTTTGTGACACCCATTATCTGTTCTGAAATACTTGAATTGGAAGAAAATGC
TTATTGATG
>contig00043	seqLength=668	assembledReadNum=751	aveCover=714.24
CTCGTATTGCTTGCAACAAGTACATGACAAAGTTTGCTGAAAGGATGCTTTCCACTTGAG
AGTCAGGGTTCACCCATTCCATGTTCTTAGGATTAACAAGATGCTTTCCTGTGCTGGAGC
TGATAGGCTTCAGACTGGTATGCGAGGTGCTTTTGGAAAGCCACAGGGTGTTTGTGCTAG
GGTGGCTATTGGACAGGTGCTTCTCTCTGTTCGCTGCAAGGATAGCAACGGCCAAAATGC
TCAGGAGGCTCTTCGTCGTGCTAAGTTTAAGTTCCCTGGTCGTCAAAAGATCATTGTCAG
TAGGAAGTGGGGATTCACCAAGATTGATCGAAATGATTATTTGAAGTTGAAGTCAGAGAA
CAGGATTCTGAATGATGGTGTCAATGCTAAGCTTCTTGGGTGCCATGGACCTTTGGCTAA
CCGTCAACCTGGAAGAGCCTTTATTAATGCTAGCTGCAACGCTTAGATGCTTTTCTCTAA
TTTGTAAATATTAGAGTTTGGATAATTTTGGTTTTGCAAGAACAAGTTTGAATTTTGTTG
TTTTGTCTGCATTTTATTATATTGTTGAACTTAGATATATTTATATCTGTTTTGAAGACA
ATCTGAATTGGTGTTAAATGTTTCTTCATTTCCTTTTTTACACAACTAGTAATTTTATGT
TTATCAAT
>contig00044	seqLength=635	assembledReadNum=139	aveCover=71.29
AGGTCCATGGCACCCAAGAAGCTTAGCATTGACACCATCATTCAGAATCCTGTTCTCTGA
CTTCAACTTCAAATAATCATTTCGATCAATCTTGGTGAATCCCCACTTCCTACTGACAAT
GATCTTTTGACGACCAGGGAACTTAAACTTAGCACGACGAAGAGCCTCCTGAGCATTTTG
GCCGTTGCTATCCTTGCAGCGAACAGAGAGAAGCACCTGTCCAATAGCCACCCTAGCACA
AACACCCTGTGGCTTTCCAAAAGCACCTCGCATACCAGTCTGAAGCCTATCAGCTCCAGC
ACAGGAAAGCATCTTGTTAATCCTAAGAACATGGAATGGGTGAACCCTGACTCTCAAGTG
GAAAGCATCCTTTCCAGCAAACTTTGTCATGTACTTGTTGCAAGCAATACGAGCAGCTTC
AAGAGCCTCACTTGAAACATTCTCCTTCTCCTAGCTGACAAGATGGACACAGAAAGGAAA
CTCGTCGACACCCTTCTTCTTCATGCCAACATCGTAGATCCTGATCTTGGGATCAGGAAC
ACCACGACAGAATCGTGACTTAGGGTATGGCTTGTTTTTAATTTGACGGTAACACCTTGC
AGGTCTTCTTCCCATTGCGACGGCGCGATTTGTTC
>contig00045	seqLength=826	assembledReadNum=1742	aveCover=649.58
AGTCTAAAGCAATCATCTTATAATATATGAAAGTTTGTGTTAAACATGAAATTAATTTTG
TTATACTATTACTACGTACTATAGTTAATGTTATTTGGCAAACCAAATTTATATGATTCA
GAAATATTTAATTTGCATTACAACAATAATAACATGATAAGGCCCGATCATCATGACATG
ACCGACACATTTTTCCATACAAAGGAAGCATCAAGAAAAGCAAACATGCATGCTTGTATA
GGTTACATGCATACCATTACAAACATCACGCCAATTTTAATTAAACATTCTTTATTCATC
ATATAATGCCTTAATGATTAATTTTTGATAAGATGACCATCAATATCTCTAGTGCATTGG
CTAAGATAGTCCATCCATCCATTTGGAGGATGAATATCCTCATTGATTTTCTCATATTCA
ACAGTCCATTTAGCAACAGCAGTGCCATCACCCTTATCAACTACTTCAAGGGTGACTTTA
AAGAGCTTATAGTGCTTCTCAATGTCTCCACCAAAAAGCTTGAGAGTCAGTTTTTTATTT
TGTTCATCAACTTCTTCAAAACTCTCATAACATGTGTGTACCTCACCACCTATGACATAA
GTCCAGTGTTTAACTGTATCAGTGTCATGCCAGTCTTCACCTTCATGCAGCTTGCCTTTA
TGAACTCTTTCACAAATGTTTTGCACTTCGGAAAATTCTAATGTAAATAGTTTGTAAAAC
TTGTCAGCGGGTGTTTTGATTCCAAGTTCAGTAATAAGCTTGCCAGCTAGCACCATTTTG
AGAAGAAACTAAAAATATAATAATAGAAGAAAGAAAAGAGATGCTA
>contig00046	seqLength=694	assembledReadNum=1200	aveCover=562.81
ATTGTAGTGAAGATAACAGCAACCAAGCAATTAATATCAATTGTTGTTTGCAAAAAATCT
TAGTTTCTGAAAATATGTCTGGATGTGGTTGTGGAAGCAGTTGCAACTGTGGTGATAGCT
GCAAATGCAACAAGAGGTCTAGTGGATTGAGCTACTCCGAAATGGAAACCACCGAAACCG
TGATTCTTGGCGTCGGTCCGGCGAAGATCCAGTTTGAAGGTGCTGAAATGAGTGCTGCTT
CTGAGGATGGTGGCTGCAAGTGTGGTGATAACTGCACTTGTGACCCTTGCAACTGCAAAT
GAAGTGTAACATATAAAAGCTTGAAGCAGAGATATTGAAACCATTATGTTTAATTGTGTG
TATGAGTACACATGTGTGTTTGCTTTTTTAGAATAATATAATTAATGTGGTCATGGATCT
CTCTTCAGCAGATTGAAATATTTGATTTTGTTGAAAGGTTATGAGAATTGTGGTTGGTTT
GTGTTTGGTTTTCTTGTGTAAAGTGTAGCTAAAAGCTTGAATCATAAATCTCTGCATATG
ATAAATGGAATACATTATTGTGTGTTATTTGAATGAAAGGATTGTTGGTACAACATATTA
TGATGTATATTATTAGAGTCGATGATCCAAAGTCTATTTTTTGTGTGTGAATGAAGATCT
AAAAGGTAAAAAGTATCTACATTATTTTCTCTCA
>contig00047	seqLength=509	assembledReadNum=630	aveCover=590.00
GCTATATATATAAGTGTTTTACAATCATCACATATATCACACAAACACACATAACACATT
AAGTGAAGTGAGTCATATTAAGTTTTATATTCATCACTACTTAAGAAGCCATGGAGAAGA
AATCACTAGCTTGCTTGTCCTTCCTCCTCCTCGTTCTCTTTGTTGCACAAGAAATAGTGG
TGAGTGAAGCAAACACATGTGAGAATTTGGCTGGTTCATATAAGGGAGTATGCTTCGGTG
GATGTGACCGTCACTGTAGAACACAAGAGGGCGCAATTAGCGGCAGATGCAGGGATGACT
TTCGCTGTTGGTGCACTAAAAACTGTTAAATCCCTTTTCTCCAACACCAACAACACCCAT
ATAGAATACTATAATATAAATAAATAAACAAGTCTTGTTTCTGAATTCTATGTGTGTACT
CAATATCGTGTATAACGTCTTTGTTATGCACTTTTATCATATCATATGAAATAAAAAGTA
ATCAATCATTTCCTTTCCAACATTTCACT
>contig00048	seqLength=723	assembledReadNum=1226	aveCover=419.00
CCTATTGAAGTCTTGCAGAACCAAACAACAAAAAAGATGGCAGCAAGTGGAGAAGAGAAG
AAGTATTCAACAAGCGAGCTTATGGCAAGCGCAAAGGTGGTAGCAGAGGCAGCACAGTCA
GGTCTCGGGAAAGAATCAGAGGTAGACAAAGCCAAAGCGGCACAAGCTGCCGGTGATCTT
CTAGATGCAGTTGGTCAGTATGCTAAATTGGATGATAATAAGGGCGCAGGACAGTATCTT
GATAAGGCTGCTGATTATCTGCATCAGTATGAGTCCACCAACACCAACACCACTGCTGCT
CCACCAACTTCCAAACCAGATCAGCCCAAAGGTGATGATGCACCGAAATCCGAAGAAGCG
GTGAAATCCGAAGATGGAGGAGGATCAGGTGGACTTGGTGGATTAGGAGGAGATTTTGCT
AAGGTTGCTGGAGGTTTCTTTAAATGAAAATCATGTGAATTCGCTCTTGATTAATAAGGT
TGTTTATCTTATCATATGACTAATATAGAGTAGGATATAGTGTTGTGTGATGATGAATGT
AATATGTAAGGTAACAGAGTTGTGCTGTCCACTTTATTATTGTTTGAACCAAGATCCTCC
TGTCCTTACTTGTTTATGTTTTCCCTAATTCAGCTGCATATGTACGTCAGCATGTGTATA
TATGTTATTCAATCCTGCTATGTTATTCAATCCTGCTGCATATTTGTTTGGTTTTGGCTT
TAA
>contig00049	seqLength=781	assembledReadNum=1379	aveCover=578.21
CATAATATCTCTTTTCTTTTCTTTCTTTCATTAAACATTTAGTTTCTTGTCAAAAATGGT
GCTAGCTGGTAAGCTTATTACAGAACTTGGTATCAAAACACCAGCTGACAAGTTCTTCAA
ACTGTTTGCATCAGAACTTCATGAAGTGCAAAACCTTTGTGAAAGAATTCATCATACCAA
GATTCATCATGGTGAAGACTGGCATCACTCTGATTCCATTAAACACTGGACTTATGTCAT
AGATGGGGAGGTACACACATGTAATGAAAGTATTGAAGAAGTAGATGATGAGAACAAAAA
TCACATACAAGCTGTTTGGTGGAGATATTGACAACTACACTGTTTTTAAGCTGATTCTAG
AAGTGATTAATAAGGCTGATGGCACCGCTGCTGTTAAATGGACTATTGATTATGTGAAAA
TCAATGAAGATGTTGATACTCCAAATGGCTGGATGGATTACCTTAGCAAAAGCACTAGAG
ACATTGATGGTCATCTTCTCAAGGGAGAAAGAGTTGCACTATAAGTCATAAAGAGCATTG
GTTTTGTGGATACACTTCTATATTGCATCTTTATAACTAGTGTGATGATTGCAATGCCAT
GCATGTATCATATATAAGCATGCATCATGTTTGCTTCTCTTCATGTTTTCTTTGTATGGA
ATAAATGTACTGGTGATGTATTGAAGATTGTGTTCATGTTTATGTAATAATGTTTCTGAT
TATAAAAGTTTGGTTTGCCAAATCTTCATAAAATGATTTCTTCTTACCTACAATTAATTT
T
>contig00050	seqLength=713	assembledReadNum=36	aveCover=16.92
CTCTTACTGTGTTGTGTCTCTTTGGAGTTAGCAGAGAAAAGATACTTTGAAAAATTTCTT
CTGGATTTTTAACAAAAAAAACTTGTTACTGTTAATTAATTTTGTGGTTTATATACATGA
ATGTTGGTTTCTGTGAGATAACTTGTTGGATCCTATTTCCAGATTTTGTGGGATGATTAA
TCTATGGATTTAAAGTTTTTTATTTGGATAATGGAGTGTGTTTCTGAGTGCTTCCTTTGA
TTCATTGTGTAACATATTAATCTGCTCTTTCTATTAATTATTTTCCAGCTTTTTAAGTGC
TTATTTGATAAGCTGTTTTTAATTTTGAATTGGTTTTTGCAGGTGAAGTGATGTTGATGC
TGATTGATTGAAAAGGGGGGCTGTTATTCAACAGGTTTTGGAAAAGTTCTGAAGAGTTGG
TTTTGAATTGGGAACTTCCAAAAGAGCTTTTGGAAGAGTCTTTGAAATTTGCTTCAAACT
GCTGTGTTTACAGCTTATTCCAATTTTCAACTTATTTTAAATGTACTCCAAACTCTGTAA
TAATATTGGGATTTAGAAATTTGAGATTGATTAGAATACTTCAGCTTTTGAAAAGTTGGG
TTAAACGTGTAACCCCTTTGTTATTATGCATTGGCCCTTTGGATTATTCAGAACTTATTT
GGAAGCATTTTTGTGTAATTAGTCTCTGTTTTTTAATATGCAAATTTATTTGA
>contig00051	seqLength=654	assembledReadNum=1581	aveCover=878.85
AAGGTCTCATAAAAACAAGTGTAGCTGGTTTTCTTTCGATCAAACAATGGCTTCCGTTAA
ACTCGCTTCTTTGATCGTCTTGTTTGCCACATTAGGTATGTTCCTGACAAAAAACGTAGG
GGCAGCAAGCTGCAATGGGGTTTGTTCTCCATTTGAGATGCCACCATGTGGCTCTTCAGC
CTGTCGATGTATCCCTGTTGGTCTAGTTGTTGGTTACTGCAGACATCCATCTGGAGTTTT
CTTGAGGACGAATGATGAACACCCTAACTTATGTGAGTCTGATGCCGATTGTAGGAAGAA
AGGAAGTGGTAACTTTTGCGGTCATTATCCTAATCCTGATATTGAATATGGATGGTGTTT
TGCCTCTAAATCTGAAGCAGAAGACTTTTTCTCTAAGATTACCCCAAAAGACTTGTTGAA
GAGTGTTTCCACTGCTTAATTTCCATATCCAGAACAAAACCATGCATGCAAGACATGGTG
AAGCTATCTAGTACTTTAAATAAACAAACTTTGTTTCCAACATAGGAGTTGGATTTCTAA
GACACGCATCACAATTCCAATAAATGTTATATGTGCATGGTTGCAGTGTTGTAATATATG
CAGTTTCTTTTCAAATAATAAATCTTATATCACAATTAGAAAAAAAAAAAAAAA
>contig00052	seqLength=1118	assembledReadNum=14	aveCover=4.73
AAAAAAAGTACATTTCTATGCAACGCCAAGAATTCTGGTTAGCAACGGCCAACGAGCAAG
TAAGCTCCGACTGAAAGCAAGAACAAGAAATCACCGAATTCAGATCTGAGGCAACGAAAT
GGGAAAAGAAAGTAGCAGCAGTTTTTCAGTGTTGAAGTTGCTGAATCAAACGGTTTCAGA
ACCTCACTATCTCTTCCATTTCTTAACCTTTTTCTCCTATATTGTCCTTCGCTGCTCCGC
ATCCCAAGTTTTAGCGCCTCACCTCATTCAAATTCTCATCCGTCGCGAAATACAAACGCT
GTTAGCTTTCGCTGTTTTGGCTTTCATCAAGGGTATTAGAGAAGAGACATGGGAAGCCTT
CATAGCTGATGCACTTTTCATTGCCAAGATTTGTCTTTTTGTCCTTACCTTTACAATGGA
TCGCCGCATAGCCGTTTGGTATATTCTTGTATTTTTAGTTATACATGTGCTGACACAACA
ACCTTCATCTCAAGGACTAGGTACTTGTAGTAAGCTAACACCATTGTTGTTGGAAAGCCT
GCTAACGGAGGGAAACACTACAAAATTTTGGCTGGTGGAATTCAGTGCTTCTTATTCATC
TGCTTGCATTCGATCAAGTCAACAGTTTCCTGAGCTCTCAATTACATATTCAACCAAACT
TTTATCATTTGGAATAGTTGATCTTGAACTCTTTCCCAATGCAGCTGAAAAATTTGGAGT
ATCTCTTAGTGGAAGCATGGGTCAGCTCCCAACATATATCTTATTCGAGAATGCCGCTGA
GGTTTCCCGCTTTCCAGAGTTGGGTTCCGAAACAACATTTTTCAACCCTACAATTACAAA
GGGACTACTTTCTCGACATTTTGAGCTGGATCGGCACCTTCTCGAATATGTTAATAGTAA
ATAGGTAATTGGTCTGCCATCATGCTGATATGGTCCCTTCTTTGTATCCTTGTAATGTTG
TAATCTTTGAGATTTATTTGTTGTTTATAGGATGTAAGGATATAATGGTGCAAATTGTTG
CCTGAAATTCAGTCTCTTTGTACACTCTAATTTTTGCTACTATTACAATTAATGTCATCT
CCCATCGTTTCAAAGAGTAAGAAAAAATATGTCATCAA
>contig00053	seqLength=1810	assembledReadNum=2484	aveCover=422.50
ATAGCAAAGCAGATAAATAAATAAATAATTTATTAAACAATCAACAAATACATAATTATT
AAACAATAAAATCTTATCATTTATTTTTTTACCGAATCATCAAAATACATACATACAAAC
ATAATCTTTACATAGAAATACAAACCTTTGTAGAAGACATATATAACATGAAACATAACA
TAAAGTGGCAAATTAGAGCCAATTATTACAAATTTAACATATATTTTAAAACACATGACA
ACCTTATGATTGAGAGAAGTTGCTAGAAACTCAAACAACATCACAATTAAAAGCCTCCTT
GAGCAACCTATAAAAATCATCATAAGAAGAGCCACCTGGATCAGCAGCCTCAACCACTTT
CTTCTTCCATTCTTGACATTTCTCTCTCATTTCATTCCCCTTTTCACCCTTTATCATTTC
CACCACAAGCTCAGTCACCTCTTCTCTCTTCACATCATCCTTAATATCCATCCCAATCCC
CCAAGTGTTGCATATAAACCTACAATTCGTCTGTTGCTCCGCGAAAAACGGCCAACCAAT
CATAGGCTTACCTTCACATATACTCTCGAGCGACGAATTCCAACCACAATGAGTCAAAAA
CGCACCGACCGATGAATGACCTAGTACCTCACTTTGAGGACACCAACTTGTTATGTAACC
TCTATCCTTAACCTCATCCAAAAACTCTTGTGGCAATGGTGTTGATTTTCCTTTTCCTTT
TACCAAATCAGGTCTCTTAATCCATAAAAACGGTAACTTACTGTTTGCTAATCCCCATGC
AAACTCCTTCAAGTGTTCCTCACTCATGACGGCTATGCTTCCATAGTTTACATATATGAC
TGAGTTAGCTTCCCATTGGTCTAACCATTTGAGACATGTTACATCGTTTTTCCAAAGATT
TGAACCGTGGATTTTGAAACCGTTTTCTCTGCCAGGAAAATGGTTACCTAGAAACTCAAG
TGGACCTATGTTGTATATGTTGGGATTTATGGCCATGAGATGATCAAGGACTTCACTTTC
TAGCTCTTGGACTGTGTTGATTATGACTGAGGATGATAGTTTCATGCATGTCTGAGATTC
GAAACCAAAGCAAGTGAAACTGATATCGTCTAAGGTTGTTGTTCTAACGAAACTTGGAAG
ATCTCTCATTCGGATGTCTTTCATTCCTTCGATCCAATCTAGATTTTTGTCCAAGGATCC
ATCACTGATATAGCTTTCATCTTTGAAGGGAAGGATATTTCTTTTGACAAGCTCATCAAA
TTGCAAATAACCCAACAAGCCACAAGCAGAAGCAGTCCAAAACTGTTGATCTGCAAGACC
TAAATCTTTCGCAACTTTTCTAGCAAAGCCCATAAGTCCATCATACATAATGGAAGTAAC
TTGAGGAACATTTGAAGAGCTATTAAGTTTCTTAACAAGCTCTTTCAATGGACCATAACA
ATGTTTTCTAGTTCCATCACACAATGCAGCAATGCTTTGTGTTGAATCTTTATCAGATTC
TGGCAAACCATCAGGGATAGTTTCGAACTGAAAATCTGGTTCACCTTTCACAAAGTCCTC
ACCTAGAGAACTAATCAAACGTCTGTGGTTGAACTCGTTGTTGACAAAGGTTATGTGGAA
ACCAATGCTTCTGAGGATTTTGGCTAATTGCATGAAAGGGTTTACATGACCTTGTGCTGG
AAATGGAACACAAACTACGTGAGGTTTTTGTGTGTAGGACACTACTGTCAACACCATGTT
TCTTACGAGATGGTGCTTAAGAGAAGATTATTGGCTCTTAAGGTGAAGGAAATATTGTAC
TATTTCGTTG
>contig00054	seqLength=563	assembledReadNum=18	aveCover=9.83
AATGGAGTCTAATCCTCCTTATCATCCTAATCAAAAGCCTCATGCTGTATTTGTTCCATT
TCCAGCACAGGGTCATATCAACCCAATGATGCAACTAGCCAAACTCTTCCGTTGCAATGG
TTTCCACATAACCTTTGTCAACAACGAGTTCAACCACAGACGTTTGATTAAATCTCTTGG
AGAAGAGTTTGTGAAAGGTCTCCCAGATTTTCAATTCGAAACCATACATGATGGTTTACC
AGAATCAGATAAAGATGCAACACAAGACGTTGAACCGTTGTGTGAAGCAGTTAGAAAAAA
CTGTTATGCTCCATTCAAAGAGCTTGTGATGAAGCTCAACACTTCATCACCATATCCAGT
TACATGCATAATTGCTGATGGGCTTTCTGGATTTGCTGGAAGAGTAGCAAAAGATTTGGG
TATTCAAGAGTTGCAGTTTTGGACAGCTTCAGCTTGTGGATTTCTGGGATATTTGTATTT
TGATGAACTTGTCAAAAGAGGAATTCTTCCATTCAAAGACGAAAATTTTAGTCGTGGATG
GTACCTTGGACACAAGTTTAGAT
>contig00055	seqLength=464	assembledReadNum=678	aveCover=580.50
AGCGTGCCGACTGTGATTACTCGGGAGGAAATCGCAGCGTAACCAACAATGCCTAAGCAA
ATCAATGAGATTAAAGACTTCCTCCTCACAGCCCGGAGGAAGGATGCGCGCTCTGTGAAA
ATTAAGAGAAGCAAAGATGTTGTCAAATTCAAGGTTCGATGCTCCAAGTATCTTTACACC
CTTTGCGTGTTTGATACTGAGAAAGCTGATAAGTTGAAGCAGTCACTTCCTCCAGGTTTG
AATGTACAAGACCTGTAATTCTATCCAGCTTAACGTGTTCCGAAGATCAAGTTTTGCTAT
GGAATAGTGCTTTCATATATTCTTGTCCTTTTGTTTTGTTGTTGATTACTTGCTTATGAT
TCTTATTATGAATGTTCCAACTCTGTTTTATTGTCTTAATGCAGTTTTCCAATCATTTAT
TCAATCTATTAATCCTCTAATCATTTATTTATTGCGATTATTCA
>contig00056	seqLength=300	assembledReadNum=2	aveCover=2.00
TAGGCAAGGGAAGTCGGCAAAATGGATCCGTAACCTCGGGAAAAGGATTGGCTCTGAGAA
GTACCGACTGCGACTCTGCGTTGATACCACTGCTTTGCAGTCTCACGAGCAGTGTGGTCA
CGGCAGAGTACATGGGGACACAACTCAACCACATAAGATTCAGAATTTCTCAGAGGTTCA
GTTTCCCTTTCCTCTCTTCTAGTGAGTGTCACTCTATAATTCTCTGAGATATCAAGATGA
AGCCAGCATTTGCAGCTCTTCTACTTGTGTGTCTTATCCTCTGCTCATCTATGTTTGAAA
>contig00057	seqLength=1673	assembledReadNum=164	aveCover=6.20
GGTGTATGAGAAAATAATCACTTGGCTCAATTAAATGGAAAGAACTTTTGAAGTAAATAA
AAATGGCTGTATCTAAAGAAAATTATCAGGTACATAGTTTGGTCACCACTCTAAGATGTA
AAAACAGACTGTTTTGAACTGATGCAACATGTCTCTAAGCATGCAACCATTTTAGAAACA
ATAATTTCTAAGCCAAGTACAAGGGGTTGCTATTTCCAGAGCAATCATTCAAAAGAAGTA
GACAAAACTAAATGGAGCACATAAGTTGGCTATATGCCCATGTAACTCGGAAGTCTCTTC
GTCTTTTGTTGCCTCAGGATGTTTTCCCTTTAACATTAGAAATCGTTACAACTGGCAGAA
AACAAACAGAAAATTTTCATGATCCAATTAAATCGGGTGTCTCAGCCTCGATGGACAACA
ACGCCGTGTGTACTTTTCCTGTCCAACTGTCCAGTCGATCCCGTAAGGATTTTATCTGTT
GAATACCAAGAACTCTTGGTTGCACCCAGGAAACATGTACTGTGCCCTCCACTTGATCAA
TAATACCCTCAATCAGATGAACAGATAGGCTCTTCATAAGAAGATGCTCCACATCCTCTA
TAGAAAGCTTTGTACGCTCTGCAATTGCACTCAATGGAATAGTACGATCTTCCGAAGGCC
GACTGAATATAATTTCCATCAGACAGAGAATGTTGATCTTTTCCAACAGCTTCTGTTCGT
TTTGAACTAGTGCCGGTTGAGCCCTTAAAGCAGCATTATGCACCTGACATAATTCTTGAT
ATCGAACCAAATCACCAGAATTGAATGCCTGCAGAATGTAGTAGAGCCATTCCACCTTTG
TCCCTAGGAGGCTCTTAATAATAGGATGGGCAAGTAGCTCTCCAAAGTTGTATATGTTAT
CCCCCAACAGAGCAGAAAGAGACAGGTCAAATGCCAAATCCAGCTTGAATGAATCAGAGA
GAGACTCCACTGATGTGTATGCCAAATAGAGAAGAGCATTTTTGTAGAACTCAGCAAATT
CTTGACGGGATTTGTGATATTGAGAAGATACCCAGTAATAGCTCGCATAAACAGTTGGAT
CAATATCTGTCATGCTGTCAAGTGTACTCTTTCCATTTTCCAGAAGATTCTTGCATTCCT
TTTGGTCACCTTGCTCAAGCTTAAATAAGGCAATTTGCATCTTGATGTATAGGATAGGCT
CTTCAATGCGCTGCTCTCTAGTTGCTTGCAGTTTCTCAATGACCCCTTCAAGATAAGCAA
CGGCAGCTTCTTTCTCAGAATACTGTCGAGAAACCATCACAGCAAAATGGGCAAGTTTGA
GAAGGTTGATTTTGGTCTCAAAGTCTGTGATGAAATTGTTATATAACTGTATCAAAGCAT
CACCGGCCTGGAAAACGGCAAGAGCGACGAACTGTTCGAGCTTGAGAGTAAGCTGATGCC
ATAGCTTGTTCTGGTACAGATCCGCAAGAGAATTGTACCATTCGCCAAGCTCGGGGTGAG
AACTTCGAAGGGATTCCAGGTATTGCAGAGCAGCCATGGCGATTGAAGCGAGAAAACTCT
GAAACAAAGAAAGAAACAAATGGAACTCTCTTCTCTGTTAGGATCGACTAACCCATGTGC
AAGTGCCGTTCACATGGAACCTTTCCCCTCTTCGGCCTTCAAAGTTCTCATTT
>contig00058	seqLength=1198	assembledReadNum=16	aveCover=3.85
TGGAATTTTCGCAACAAAGTAGCATCTTAATTCAACCTACCCACCTCAAGTTTTCCTTGA
TCATCAAAGGAAGAGAACTTAGAAGCACCTAAAGAAATATGTACAAGAAAAGAGCCTCAT
CTGAATAAACTTGTTCAATAACTGTTACAATCCTAAGCTTTTAAATAAGCTAGATAATCA
CCAATGATAGACATGGCAGATGATCTGTATCCAGAGCCAAAGAGATTATAATGATTTAAA
TAGTGATAAAGCATGTATAAGTCTCTCCTCTTCTCAAAGCCAGGTTGTTTAGGAATTACC
TCGAAATAAGAATTATAGAATGAGCCTCCAAAGCCAGCGCACCAAGACATACCGAATTCC
GCCTCGTTGTGTCCATAATAACATGCTGGATCCAATATGACAGGCTCTCCGTTTTTGTCA
GAGCTTACGTTTCCACTCCAGAGATCTCCATGTAGCAAGCATGGTTCTATCACCACATTC
TCAAACAGCGGTGCGATGTTTTTCACGAGTCTTTGCCCTTTTTCAAAAATGGTCCGGTCA
CTATATCGGTCTAATGCGAGCTGCAACTGGTAACCTAATCTATGCTCTCCGTAAAATCGA
ACCCAATCTGATGACCATGTATTTATCTGCGGAGTGCTGCCAATCGTGTTCTCAACGTCG
AAACCATAGCCTTTACTAGATTTTCCAGACTTATGCATTTCAGCCAGTTTTCTCCCTAGA
ACAGACTGATCGCCTCTAGATCCCCCGAATTCTACGAATTCCATAATAATGAAAGAGCCA
CCGGTTGGTAGCGGTCCAACCTTGTAAGGCTTAGGCACACGGATGGTTCCGGTTTCATAC
ATAGCTCCTAACCCAAGAGCTTCTGCCTCAAACACGGACGGTCCAATACTCCTGTTTGAT
TTAACAAAGAAAGAACCAACATCAGTATCATAGCGGTTTGCGAAATTTATACAACCACCA
CCAACAGAACTAATTTTGGTTATCTTTGAAGCTTTTCCTTCAGAGAGAATCCACTCTCGA
ACTGGATCCTTACTCATGCTACACATTGGAGATGGTTTGGTTTTGGTGAAAGAAGGTGGA
GGAAGAGAAGAGAAACATGTTGAAGTGGACATGGTTCCCACGTGTCGTGTTCACCTCTTA
TCCACTCTAGTTTCTTCTCTTCCCCCTCTTCTTCTTCGCTCCTCTTCTTCTTCGCTTT
>contig00059	seqLength=990	assembledReadNum=948	aveCover=438.37
TTCCTTCCTTGAATTGAAAGACAAATATATCCTCCACGCCTACTAAACTTACTACACCTA
AGATGACGAAAACAGGTTACATTAATGCTGCTTTTCGTTCATCTCAGAATAATGAAGCTT
ATCTTTTCATCAATGATAAGTACGTGTTGTTAGATTATGCTCCAGGAACCAGCAACGATA
AGGTTTTGTATGGACCAACTCCTGTTCGTGATGGTTTCAAATCACTTAATCAAACCGTAT
TTGGAAGCTACGGAGTTGATTGTAGCTTCGACACCGATAATGATGAAGCTTTCATCTTTT
ATGAAAAGTTTTGTGCTCTCATAGACTATGCTCCACATTCCAACAAAGACAAAATCATCT
TAGGTCCTAAGAAAATTGCTGACATGTTTCCTTTTTTCGAAGGAACTGTGTTTGAAAACG
GGATAGACGCGGCATACAGATCAACTAGGGGCAAAGAAGTTTACTTATTCAAAGGAGATC
AGTATGCTCGTATAGACTATGAAACCAACAGTATGGTTAATAAAGAAATCAAAAGCATTC
GCAACGGATTTCCTTGTTTCCGTAACACAATCTTTGAGAGTGGAACGGATGCAGCGTTTG
CTTCTCACAAGACAAATGAAGTTTACTTTTTCAAAGGTGACTACTATGCACGTGTTACTG
TTACACCAGGCGCAACAGATGATCAAATTATGGATGGTGTGGGGAAAACTCTTGACTATT
GGCCATCTCTTCGTGGCATAATACCTCTTGAGAATTAAGTGAGGCTGTGACGGTTTGCTG
GTATGATAATTAAGAATAAAGATCCTTGTCGTTGTTAATATATGCTTTTTTTTTCTCTGT
AATATGTGTGTCGTTGTTTGTTTATGTTTCTTAATGTAATAAAAGTGTGGTTCTCTTGGA
TGTTTTCCACACATTGTAAGCTCTACATAATGCACTTGCACTATATGCAGGGTGAATATA
ATAAAAAACCTTTGGTACTTTTTATAGAAA
>contig00060	seqLength=446	assembledReadNum=336	aveCover=199.78
ATGTGTTAATTTAGAAACAAACAACATATATTTTATTAATGATAGTTCTCATCCATTCAT
AATTTCCGAAGGAAATCCGAATACATAAAAAAAAATACAAAGGATGATACATTCATATAA
CAAAAACAAATGGTAGGAAATATAGTTCTTACAAATGGTCAAATAATACAAAGAAAGTAG
TAATAAAGAGTGATGCAAATATCAAATTTAGTAGGTTTCTGGTGTGTGAGCAATGAAACT
AATGCATTGCACTTGACGAACATTGTCGAATCCAATGATTCTGATGAATGCATTAGGGTA
TGCAGTTTTAGCTTCTTCAAGCTCCTTCAACACTTGAGATGCATCAGTGGTACCAAACAT
AGGAAGCTTCCACATTGTCCAGTATCTTCCATCATAGTATCCTGGTGACTTGTTGTGCTC
ACGGTACACAAATCCTTTCTCCAACT
>contig00061	seqLength=1345	assembledReadNum=84	aveCover=17.86
AACCTCATGAATAAATAAATATCATTATTTTAATCATAGAAAAAAGTACATTTTGAACAC
ACAAAGGAGCAAGACGATTTCCCCTCATATTTTATTAAGTTGTGTGTGCCCCAAGAAACT
TTCTCCCCCGCTAAAAACCATGTATCCCATCAAACTTAGGAATCACTTAACTATACTCCC
ATATAAATATGAAAACAACCAAATCATTGACATGACATAAATAATAATACTCCCAAAAAA
AATTTGACAAACAAAGAAGATACTCAATCATTAATTAATAAATGCACAATGTTTCCTAAT
TTGTCCTTCAGTCCCAATCTTAACATTAATTCTGCCCATTTTCTCCATAGACTTGGCAAA
TTCAGTAAAGAATTTTTCATTTGATTGAAGATGTTGTGCAACAATTGATCTTGTTGTAGA
ACTTTTAAGCAAAGCAGCATCTGATTCAAACAAACCCCTTCTCTTAACTACTTGTTTGAA
ATAACCAAGATCAAATGTATTGCGACTTCCAGGGTCCATTTCGATAAGTGTGGTTTGATC
ATTGATATTCTTGCACTTAAATTTTTTCAAATTTGTAGCATATTCACTATCTAGATCCGG
GTCTTGGTCACCTTTTCCGGTAAAATTATATAGTCGGTTTGAAATCGATGGACAATGAGA
AACACCGATTGTATGAGCACCAGAAAGCAAAACCAAGTCATTCGCATCAAGTCCAACATT
TCCAAAGAGTGTTAGAAGAGTGGTGAGGTTGTTAAAAGGAGCAGGAAGGGTGATAAAAAC
ATCTGCTGCTTTAGAGATGGTTCCGTCCCTTCGACCCGTTGGAACATTCCAATAAGGTCC
ACCAATGGCATGAACTGAGTCTCTAGCACTCAAAGAACAAGGATATCAGAACAAGAAACA
ACACCGGGCATTCGGCTTCAATAAGACTCTTTACAGTGTTAATGAAATCAAAACCTCGAA
GCGTGAGATTTGGAATCGAGTCCTTTTCAGCTTGATTGGTTTGTGTTGAGTTCACAAGCA
CCGACGCATCACACCCCCTAACAAAACAGTCATGAAAATGTAGTCTTATGAGTGCAGCTG
CTAGTGAAGGTGCATTAGGAATATGTTGATGAACATACTTCAAAACTATTTCTTCAGCTT
TTGGGCAGCTTTTACCATAGTAACCTAACTTCAATTCAGCATCACTTGATCCAATTATTG
CTACAACACATATAATTAAAACCATAAAGTAACTCTGGCTTCCCATTTTCAAGTAATTAG
CAAAGATGTTAAATATTAATTTGCCACAATTACTATATGAAAAAGCTAACACACTTTTTT
TTGTAAGAAACTATTTCATTTGCCT
>contig00062	seqLength=1254	assembledReadNum=1397	aveCover=366.21
CAAAACCTATTTTGAGAAAACATGGGGTCTCAAATGACCTCTATTACTCTCACTATTGCA
TTGACAATACTCTCTCTCACCTTGCCATCTCAAGCAAACAATTACCTCTATTCATCTCCA
CCACCACCACCAAAACCTTACTACTACCAATCTCCACCACCACCGGTGCACTCACCTCCT
CCACCTTATCACTATAGTTCACCACCACCACCACCAAAGAAATCTTATAAATATTCTTCT
CCTCCACCACCGGTTTACAAATATAAGTCACCACCACCACCAGTGCACTCACCTCCTCCA
CCTTATCACTATAGTTCACCACCACCACCACCAAAGAAGTCGTACAAATATTCTTCTCCT
CCACCACCAGTTTACAAGTATAAGTCACCACCTCCACCGGTGTATAAATATAAATCACCA
CCACCTCCGGTTAAAAAACCATATAAATACTCATCTCCACCACCACCGGTGTACAAGTAT
AAATCTCCTCCACCACCGGTGTACAAATACAAATCTCCTCCCCCACCTGTATACAAATAT
CAATCTCCACCACCACCACCTAAGAAATCATACAAATACCCATCACCACCACCACCGGTT
TACAAATCTCCCCCTCCACCATACAAATATCAATCTCCACCACCGCCTCCTTACAAGTAC
TCATCACCACCTCCACCAGTCTACAAGTACAATTCACCCCCTCCTCCTTACAAGCACATA
TCTCCTCCAACACCTGGAAAGCCATTCAAGTTCCCACCTCCACCAACACCGATTTACAAA
TATAAATCTCCTCCACCTGTTTACTCGCCACCACCCGTTTACAAATATAAATCTCCTCCT
CCACCTGTTTACTCACCACCTCCACCACACTATGTCTACTCTTCACCTCCTCCACCGGTC
TATTCCCCTCCTCCACCTCATTACATATATGCCTCACCTCCTCCTCCTTACCACTACTAG
ATAGTGGCTTACCGTAGTATCCCATGGATTTGAGGAATATATATAATAATATTGGAAATA
AAGAGAACATAGTGCAAAGCAGGAAGATGCATTTCAAAATATACAAGGAAAAAACAACGG
AAGGAAAGTTTCCATGCACTTGGTCTCAAGAAAAGTCATTATTCTTTTCCCATTTTGTTT
TGTTATGAATTGTTATTCTCATTATTGGAGTGCTTGGTTTTTGAATTTAGACAATTGTAA
GGCACTGTGTGTGTAATATCATAAACGAATAAAGCTTTTTATTTTGCAACTCAA
>contig00063	seqLength=718	assembledReadNum=1011	aveCover=398.13
ATTAGGGTTTTTGGTGATACCTGTTGCTCCACATCCCTCCATAGCCTCCGAGTTCAACAC
AGAAGACCGAAGCCATGGGAAAGACACATGGAATGGGAGCTGCTCGCAAGCTGAAGTCTC
ACCGCAGGAGGCAAAGGTGGGCTGACAAGTCATACAAGAAGTCTCATCTTGGTAATGAAT
GGAAGAAGCCTTTTGCTGGATCTTCCCACGCTAAGGGAATTGTTCTTGAAAAGATAGGTA
TTGAGGCTAAGCAGCCTAACTCTGCCATTCGTAAGTGTGCCAGGGTTCAACTCATCAAGA
ATGGGAAGAAGATTGCTGCTTTTGTCCCTAATGATGGTTGCTTGAACTACATCGAAGAAA
ATGATGAAGTTTTGATTGCTGGATTTGGAAGAAAAGGTCATGCTGTGGGAGATATTCCCG
GAGTTAGGTTCAAGGTTGTGAAGGTTTCTGGTGTATCTCTTCTTGCCCTTTTCAAGGAAA
AGAAGGAAAAACCAAGATCTTAAGTTTGTTGAATGTCCTTTCATTTCTTTAGTTTATTTG
AAGTATGAAGAATTTTGTTTCCGTTTGAATGAGTTTTATAGACAGTTATGTATTTCTGAT
TATTTTGTGGAACTTATTTTTGACTTAGGAATGTTTACTGCCTTTCTTAATTGTGTTTAT
GCTCTATTCTCTTTTATGTTATGCTATTTATTGTGGTTATTATATAATTTTGTTTACA
>contig00064	seqLength=333	assembledReadNum=107	aveCover=61.90
TGTATGAGTACACATGTGTGTTTGTTTTTTAGAATAATATAATTAATGTGGTCATGGATC
TCTCTTCAGCAGATTGAAATATTTGATTTTGTTGAAAGGTTATGAGAATTGTGGTTGGTT
TGTGTTTGGTTTTCTTGTGTAAAGTGTAGCTAAAAGCTTGAATCATAAATCTCTGCATAT
GATAAATGGAATACATTATTGTGTGTTATTTGAATGAAAGGATTGTTGGTACAACATATT
ATGATGTATATTATTAGAGTCGATGATCCAAAGTCTATTTTTTGTGTGTGAATGAAGATC
TAAAAGGTAAAAAGTATCTACATATTTTCTCTC
>contig00065	seqLength=725	assembledReadNum=1100	aveCover=443.74
ACTAGGCAAGCAATTTCTTAGTTCTTTCTCACACTTTAGCAATATAAAACATTATCATCA
TGGGTGTTTTTAATGTTGAAGATGAAATCCCTTCTGTTGTAGCACCTGCTATACTCTACA
AAGCTCTAGTTACAGATGCTGACACTCTTACTCCAAAGGTTATTGATGCCATCAAAAGTA
TCGAAATTGTTGAAGGAAACGGTGGTGCTGGAACCATCAAAAAACTCACTTTCGTTGAAG
ATGGTGAAACCAAACATGTGTTGCACAAAGTGGAGTTAGTAGATGTTGCTAACTTGGCTT
ACAACTATAGCATAGTTGGTGGTGTTGGATTTCCAGACACAGTTGAGAAGATCTCATTTG
AGGCTAAACTGTCTGCAGGACCAAATGGAGGATCCATTGCAAAGCTGAGTGTGAAATATT
ACACAAAAGGTGATGCTGCTGCTCCTACTGAAGAGCAACTCAAGAGTGACAAAGCTAAGG
GGGATGGTCTTTTCAAGGCTCTTGAGGGTTACTGTTTGGCTCATCCTGATTACAACTAAA
CTATATAATCATCAACAAGTGTGTTGTTATGTATACTATATAATCATCATGTGTGCTTAA
TTTGGCTGCCAATGTAATTTTCTGTTTTGTTTTTTCCCTTTTCTTTTCTTGTGGAACTAA
AAGTGTGAGATTGTAAGTCATGTATACCTCTCCTTCAATAAATTATAAAATAATTTATAT
ATATC
>contig00066	seqLength=224	assembledReadNum=17	aveCover=8.85
GAACAAATCGCGCCGTCGCAATGGGAAGAAGACCTGCAAGATGTTACCGTCAAATTAAAA
ACAAGCCATACCCAAAGTCACGATTCTGTCGTGGTGTTCCTGATCCCAAGATCAGGATCT
ACGATGTTGGCATGAAGAAGAAGGGTGTCGACGAGTTTCCTTTCTGTGTCCATCTTGTCA
GCTGGGAGAAGGAGAATTGTTTCAAGTGAGGCTCTTGAAGCTGC
>contig00067	seqLength=654	assembledReadNum=643	aveCover=522.31
ATACAGGTTCAAGAAAACAAGAATAAAGTTTGGTAAAAAAGTTGAAGTTCCATTAACAAT
TTCTTAACCTCACAAGAATACAACAATTATTCAAAAAGCTTAAAGACATAAACACATCAT
ACATACTTAGTCATCATTCAACATAAAGCAGCAACGTCTTATTTAAATATACTCCACCAT
AGATTGAAATACTCCACCATAGATTGAAGTTGCATTCTAACAGTTATGCATTATATTTAG
TCATACTTGGTCTTGGCTCAAAATCATCTGTAAATTCAGCACCAATCTCATTATCTCCAT
AAGCTGAACCATTTGGTCTTGTTTCAAATTCTCCAATTGCTCCCTTATTTTCATTAGCAT
GAATCTCATTGTCTCCATAAGCTGAAGCATTTGGTCTTGGTTCAAATTCTCCAATTGCTC
CCTTATTTTCCTTAGCATGAGTCTTGGAATTCTTTATATTGCTTGCGTCAAGGAGACCTT
GAATTTCCTCAGGCATGTCTTGGTCTTTCATCACCAGCTTCCAATATTCTCCTACATCTT
TTCTGGATTCTACATTTGCTACAATCAAGAAAAGAAAGAGAGGCAATAAAGCAAAAGCAG
ATCTCAGACTCATCATCTTTGAGAAAAAAACTAAAGTGTATGATTTTAGTTTTT
>contig00068	seqLength=246	assembledReadNum=16	aveCover=14.67
ATCCTTCCTCTCTACTTGCTCACAACATAACCTTCCTTCCTTGAATTGAAAGACAAATAT
ATCCTCCACGCCTACTTAAACTTACTACACCTAAGATGACGAAAACAGGTTACATTAATG
CTGCTTTTCGTTCATCTCAGAATAATGAAGCTTATCTTTTCATCAATGATAAATACGTGT
TGTTAGATTATGCTCCAGGAACCAGCAACGATAAGGTTTTGTATGGACCAACTCCTGTTC
GTGATG
>contig00069	seqLength=369	assembledReadNum=244	aveCover=134.42
TTGTTGTGCTCACGGTACACAAATCCTTTCTCCATTCTCCAACTCAAATTCCAAGCAAGG
AACCCATCCCTTCCTTAAAAGGTATTCTACTTCCTTAGCCAATTGTTCTGGAGTGAGAGG
TGGAAGGTATGAAAGTGTCTCAAACTTCTTCTTGCCAATTGGTGGCCACACCTGCATACA
ATTCACTCTTGAACCATTGCTTGCATAGGAGGTAATGTCATCGCTGGCCTTCTTGGTAAC
CGGATAGCCGACCGACGATTTGAGACCGGTGATCGATGAAACCAAGTTGGTTTGTGCCCG
GGTGGCCCGATTAACGGTGGTGATTGCGGCGGAGGAAATCAAGGCCATTTTTCCTTCTCA
ACTTTTGCT
>contig00070	seqLength=254	assembledReadNum=57	aveCover=24.11
TGTTTTGCCTCTAAATCTGAAGCAGAAGACTTTTTCTCTAAGATTACCCCAAAAGACTTG
TTGAAGAGTGTTTTTCGATATCCAGAACAAAAACCATGTATGCATTACTTTAAATAAACA
ATCTTTGTTTCCAACATAGGAGTTGGATTTCTAAGATACAAATCACAATTCCAATAAATG
TAATATGTACATGGTTTGCAGTGCTGTAATATATGCAGTTGCTTTTCAAGTAATAAATAT
TATGAATCTTCAAA
>contig00071	seqLength=570	assembledReadNum=737	aveCover=392.87
GTAAGGTCTTTCTTTGTCGCGTGCTGTTATTTTCTCTGTCGTTTTCGTTTTCAGACCGAA
ACCCTAACTCTGCACCGTAACCATGTCGACCAAGCAAGGTGGAAAAGCTAAGCCTTTGAA
GAAACCAAAGTCTGATAAGAAGGACTACGATGAGGTTGACATGGCTAACATCCAGAAGAA
AAAGGATGAGGAGAAGGCACTAAAGGAGTTGAAAGCTAAGGCCTCACAGAAGGGATCTTT
TGGAGGATCTGGCCTCAAGAAAAGTGGAAAGAAATAGAAGGGCTCTTTGTCATGATTTTA
TATTTTCATTATTGAGCTCTGTAATTACGAACATGATCATGAAACTTCTCTTGTTGTGTG
ACCTGTTTTATTGCTGATGTTAGTTCTAAATCAAAGCTTGTTATAATGATGTAAACGCAA
TAAGTTACTGCTTTGTAGCTCTATTGTGTCTCCCTTTAGGGTTATGATAATTACATCTGT
TTACTTGCTGATGTTTGGTGTTGTGGCTTTGTTGTGATAGACCTTTTATGGTGATAACGG
CTTGACATGCTATTTTTCAGTTACGTGACC
>contig00072	seqLength=91	assembledReadNum=19	aveCover=11.44
TAGGCAAGCAATTTCTTAGTTCTTTCTCACACTTTAGCAATATAAAATCATTATCATCAT
GGGTGTTTTTAATGTTGAAGATGAAATCCCT
>contig00073	seqLength=385	assembledReadNum=725	aveCover=321.69
CAACAACAAAACCTATTTTGAGAAAACATGGGGTCTCAAATGACCTCTATTACTCTCACT
ATTGCATTGACAATACTCTCTCTCACCTTGCCATCTCAAGCAAACAATTACCTCTATTCA
TCTCCACCACCACCACCAAAACCTTACTACTACCAATCTCCACCACCACCGGTGCACTCA
CCTCCTCCACCTTATCATTATAGTTCACCACCACCACCAGTGCACTCACCTCCTCCACCT
TATCACTATAGTTCACCACCACCACCACCAAAGAAATCTTATAAATATTCTTCTCCTCCA
CCACCGATTTACAAATATAAGTCACCACCACCACCAGTGCACTCACCTCCTCCACCTTAT
CACTATAGTTCACCACCACCACCAC
>contig00074	seqLength=1177	assembledReadNum=941	aveCover=275.93
ACACTTCAGAACAACAACAACAAGAAGAACAAGGGTTTTTCACTTCCTCGTTTAAATCGA
AAACATTAACCAAAACATGGGCAGAAAGTTCTTCGTCGGCGGTAACTGGAAATGCAATGG
AACCACTGAAGAGGTGAAGAAAATTGTGGGTACTTTGAACGAAGCTAAAGTCCCCGGAGA
AGATGTTGTTGAAGTTGTTGTGAGCCCCCCTTACGTCTTCCTTCCTTTCGTGAAAAGCTT
GCTTCGCTCTGACTTCCATGTTGCTGCTCAAAACAGTTGGGTTCGCAAAGGTGGTGCTTA
TACCGGGGAGATTAGCGCTGAAATGCTTGTAAATTTGGATATCCCTTGGGTTATTCTCGG
GCACTCTGAGCGAAGGCAGCTTCTAAATGAAACAAATGAGTTTGTGGGTGACAAAGTTGC
ATATGCACTCTCACTAGGGAGGAAAGTTATCGCTTGTATTGGGGAGACTCTTGAACAGCG
TGAAGCTGGTACTACTCTTGATGTTGTTTCTGAGCAAACAAAGGCAATTGCAGACAAAGT
ATCAAACTGGGATAATGTTGTTTTGGCCTATGAGCCAGTTTGGGCCATTGGAACAGGAAA
GGTTGCATCTCCTGCTCAAGCTCAAGAGGTCCATGCTGCTTTAAGGAAATGGGTTCACGA
CAACGTGGGTGCTGAAGTTGCTGCGTCTCTAAGGATCATCTATGGAGGCTCTGTAAATGG
AGGAAACAGCAAAGAATTGGCATCACAGCCTGACATTGATGGATTTTTGGTTGGCGGTGC
TTCCTTGAAGCCGGAGTTCGTTGACATCATCAACTCCGCGACTGTGAAGAACTGAAATTC
GTAAGTAGGAATTGATATGCTGCTTTGGAAGCAGCTTCGGAAATTTATGTTTTGAGTTAT
GATTCTGTATTTTGTAACCAATGCTTTGAACTTGTGTTTAGTACTCTGAATAAATATGAT
TTACTTTTACCTCATCGGTGGGCGATGAATTGGGTTTTGGTTAAGTTTTAATGCAGAAAT
AGTGTACTGCCATGACATTTGGTCAGTAAATAATGTCGAATGCCGTTGTTTTAGTGCTCC
TGCCTCATTTGTTTAACTTGTTCACACTGCTTCCTTGGTTTTGGTTTTGGTTTTGGTTTT
GGTTTATTCAAATCACATTCATGTACTAAAAAAAAAA
>contig00075	seqLength=1171	assembledReadNum=1050	aveCover=292.90
TAGCATATCTTCACTCTTCACAACAACATTTGCTAGTAGCATCAAAGAGAACAACATCAA
AGTGCAAGGAGTCTCAACGCCCTCATGGCCACCTCTGCTATCCAACAATCAGCTTTCACT
GGTAAGACTGGTTTGAGGCAGGGAAATGAATTCATCAGGAAAGCTGGAAACTTTGGCCAA
GCTCGCTTTACCATGCGTCGTACTGTGAAGAGTGCTCCTGAAAGCATTTGGTATGGTCCT
GACCGTCCCAAGTACTTGGGTCCATTCTCTGAACAAATTCCATCCTACCTGACTGGTGAA
TTTCCTGGTGACTATGGATGGGACACAGCTGGATTATCAGCTGACCCTGAAACATTTGCA
AGGAACCGTGAGCTTGAAGTAATTCACAGCAGATGGGCTATGCTTGGTGCATTGGGATGT
ACCTTCCCCGAACTCCTTGAAAAGAATGGTGTTAAATTCGGCGAGGCAGTGTGGTTCAAA
GCCGGTTCCCAGATCTTTGCGGAGGGTGGCCTTGACTATTTGGGCAACCCAAACCTGATT
CATGCTCAGAGCATTCTTGCAATCTGGGCTACTCAGGTTGTGCTCATGGGATTTGTTGAA
GGCTACAGAGTTGGAGGAGGACCCCTCGGCGAAGGACTAGACCCACTTTACCCTGGTGGT
GCTTTTGACCCTCTTGGCCTTGCTGATGACCCTGATTCATTTGCAGAGTTGAAGGTCAAG
GAACTCAAGAATGGTCGGCTGGCTATGTTCTCCATGTTTGGTTTCTTTGTTCAAGCCATT
GTTACTGGCAAGGGCCCTATTCAGAACCTTTATGACCATGTTGCTGACCCTGTCGCGAAC
AACGCATGGGCTTTTGCTACTAACTTTGTCCCCGGACAATGAGAATGTTGTCTCTTCAGC
TACAATCTTCTGCTCCCATTTTCATTTCTGTTGTGTTTAACTCCCATTTTCATCAATGTA
AATTACTCTAGCAGAAGAACCTGTATGTGGCTGATTATATGTTAGAAATATGGATCCAAA
GAAATATGTTTTTATCAAACTCTTGTGCATGAGTTTAACATGTTGATTGGACTGTGTTAA
TTTCCCATAACCTATACCACCCTTCCTTTTAGCACTATGCTTAGACAGAAACTCAGTTTC
ATGCAGAATTCAAACTTCTATCATCTGTTTG
>contig00076	seqLength=1027	assembledReadNum=819	aveCover=305.05
CCATGGTAAAAATAACTAAATTCATTTCGGAATATTTCCATGGTAAAAATAACTAAATTC
ATTTCAGATTAGGAGAATTAAGAAAGCATGTAAAGATAGTTGCAAAGTATAGAGAAAGCT
AGCAAAGTATAACGAAAAAAGCAGGGACACCATTTATAACGAAAAAAGCAAAATTCAGAC
ACCATTTAAAACTTAAAACAGGGACTATTATAAATTCATACACCTGACAACCGAAAATAA
AATAATGTCTTAAACCCACAAAATGACTCGTCAAAACTACTTCAGAACAGTAACTGAGGC
ACTACTATTCTGCCTATCAACTTCAAGCTGCCACTGCCTTCTTGGATTTCTTTGATGGTT
GGGTTTGCTTTGCTGCTTCGGCTGGTGGAGCAGCAGTAGGAGCTGCTACTGGTTTCTCTG
CTCCTCCAGGACCTTGAGCAAAACGTTCCTCCCTCCGAGCAAACTTCCTTTCTCGGCTGG
CCTTGTTCTTGGCACGCTTGGCCTCAAACTGGTCAGACAAGGTCTTCTCTCTTGCCTTCT
CAGCTTTAGACTTGTGGATGCTCTCCATTAGAACTCTCTTATTCTTGAACACATTACCCT
TAACCTTCATGTACATGTCATGGTACATGTGCTTGTCAATCTTCTTAGATTCACGGTACT
TGCGGAGCAAACGTCTGAGCACACGCATTCTCCTCATCCAAAGGATCTTGGTTGGAAGCC
TAGCCTCCCTGGTACCCTTACGCTTACCATATCCAGAGTGTCTTCCTTTCCTCTTAGCTT
CCTTCATCCGACGAGCACGTGATCTGGAGTGAATCTTGGTAGGTTTCCTGATGATAAACC
CATCCTTAACCAGCTTCCTTATGTTTTGGCGAGAATTGGCCATGGAGATATCGTTTCCCT
CATTTGGATCGAGCCAGACTTTTCCCCTTCCGCACTTGAGGACACTGGCGGCGAGACGCT
TTTGGAGTTTGAGCGAAACCATGTTTCCCTGTGAATAGAAGCTAAGGCTATCGCAGAATG
GTGGAAG
>contig00077	seqLength=876	assembledReadNum=445	aveCover=115.73
TTCTTCTTCTTCCTTCCCCTTGGGGTTGATAATGCGGAGACCTCCCTACTTTTACGATTT
GACCCCTTTCATCCTGTGGAGATCGAAGTCTCTTGGCTGTATCCTCTTTGGTGTTGAGTG
AATGTGCTAAAAACTCTACGTTAAAGCCACTCAGCACGCTGTTACCTTCGTTTTGTTCCT
CAGATTCCTCCTCTTGTTGTTGTCCACCTCTACGTCCAACCAAGAAACTGTACCTTTGTT
GACGTGGTTCATGTTGTTTTTGCTGTGTTTCGGGGAACTCTATCTCTGGGTTTCCGCCTA
GGTAAAATACTCTGGGGGTTGAGTCGAGCTGGTTTAGAGTGTTGGAAGTGTCGAGAAGAG
TAATGGCAACAAGAGGTTCATGACCATGGTTATAGGTCCAGTAAGGAATTCCAGGTGGAA
TGGCAATGACATCACCTTTAGAGAAGCGTCGAATCTTCTGGTGGCTGTCACGTTGCTGTT
GTTGCCGTCTAGATTGTGAGCGTGGTTCTTCGTAAGTTTCAGGACAACCAGGGACTGCAA
GCCCAAGTACTCCCTTCCCTTGGATGATGAAAATCAACTGTGGAGATGGTGAATAAGAAG
GCAAGTGAAGGCCATTAGGATCAATGGTGCGTCGGATAAGAGATACACCAGCACATTTTA
GCTCAGGGTGATTGGGGTTCCATGTTTCAGTGAGACCAGCTTCTGATTCAACACGGTGAT
CTGGTTCCAATGCATTGATACTGTCAAGCTGACATTGGTTGAACCTGTCTGATTCAGAGT
GATGTGCTAAACACGCGGTAGTGAAGAGCAGGAAGCAGAGGGAAAATGAAGATAGAAAGT
GCCTGGCCATTGTGATTGTTATCATTAACTGATTAC
>contig00078	seqLength=268	assembledReadNum=26	aveCover=24.15
ATTTCAATCAATAAGCATTTTCTTCAAATTCAAGTATTTCAGAACAGATAATGGGTTTCA
CAAAGATTTGAAATTGGAAAAACAATAAATGGTGCAAGAATTCATAAAGATCCTTGAAAA
CAGTTATAAACTAACAGCAAAATTGTTCACAACAAGTTGATTCAACAAAAATGTGAAAAA
TAAACCAGCAAAAGGTTTACACCATGTTTTAAAACAACATTCAAACCAATGTAATACAAA
GACCAATATAAAATATTCCTCATCACTA
>contig00079	seqLength=203	assembledReadNum=7	aveCover=5.60
AGGATAATGACCGCAAAAGTTACCGCTTCCTTTCTTCTTACAATCGGCATCAGACTCACA
TAAGTTAGGGTGTTCATCATTCGCCTTCAAGAAAACTCCAGATGGATTTCTGCAGTAACC
AATAACTAGACCAACAGGGATACATCGACAGGCTGAAGTGCCACATGGTGGCATCTCAAA
TGGAGAACAAACCCCATTGCAGC
>contig00080	seqLength=325	assembledReadNum=187	aveCover=133.83
AGAGTTGCACTATAAGTCATAAAGACATAATATATTAAGTTAAAAAGAAGTCTGTTTGCT
TTTATGGATATACTTATTATATATTCCATCTTTATAATTATTGTGATGTTTGTAATGGCA
TGCATGTATCATATATAAGCATGCATGTTTGCTTCTCTTGATGCTTCCTTTGTATGAAAT
GAATGTGTCGGCCATGTATTGATGATCGTGTCATATGCTTCCTTTGTATGAAATGCACGT
TTGCAAATTAAATAAATGGATATTTGTGTTTTGCAAGTTATATTTGCGCAATAATGTTTC
TGAATTATATAAAGTTTGATTTGCC
>contig00081	seqLength=1686	assembledReadNum=1423	aveCover=242.14
AACACACATAATAATAATAGAGCGACCAAGCTGAACCATGGCGATTAAAACCAAGCTTTC
TTTAACTATCTTCCTCTTCTTCCTCTTAGCTTTACTATGCTCAAACTTAGCCGTAGGCAG
AAAAGAAAAGGATCCAGAACTCACAACATGCAAAGACCAATGCGATAAGCAGCGCCAATA
TGATGAAGAAGACAAACGGATATGCATGGAGAGGTGTGATGATTATATTAAGAAGAAACA
AGAGCGACAGAAACATAAAGAACATGAAGAAGATGAAGAAGAACAGGAACAAGAAGAGGA
TGAAAACCCTTATGTTTTTGAAGACAATGATTTTGAAACAAAAATCGACACAAAGGATGG
TCGTGTTTTGATTCTAAACAAGTTTAATGAAAAATCAAAGCTACTCAAAAACATTGAGAA
TTATGGTTTGGCCGTTTTAGAAATTAAAGCAAACGCTTTTCTTTCTCCACACCACTATGA
CTCTGAGGCTATATTATTCAACATAAAAGGAAGAGGCATAATTGGGTTGGTGGCAGAAGA
TAGAACTGAGAGATTCAACCTTGAAGAAGGAGATATCATGAGGGTACCAGCAGGGACACC
AATGTATTTGGTTAACAGAGATGAGAACGAGAAACTTTATATTGCTGCGTTTCACATGCC
ACCTTCTTCTGGTTCTGCTCCAGTTAATCTTGAGCCATTTTTTGAGTCTGCAGGAAGAAA
ACCAGAATCAGTTCTCAATACATTCAGCTCCAAAGTGCTCCAAGCAGCATTGAAGAGCTC
GAAAGGTGAGTTGGAAACGGTTTTGGATGAACAGAAGAAGGGAAGAATTTTCAAAATAGA
AAAAGAAGATGTGCGTGGCTTGGCTCCCAAGAAAAGTCTTTGGCCTTTTGGTGGACCATT
TAAAAGTCCATTCAATATTTTCAGCAACAACCCAGCTTTCTCTAACAAGTTTGGTAGTCT
CTTTGAAGTTGGTCCTTCTCAAGAAAAGAGTGGACTTGAAGGACTCAATCTCATGCTTAC
CCTTGCCAACATCACCAAGGGGTCAATGTCTACTATTCACTACAACACAAATGCAAACAA
GATAGCATTGGTAATTGATGGAGAAGGAGAATTGGAGATGGCATGTCCACACATGCCATC
AAGTTCATCAAACTCTAGACAAAAAAAGAGTAGCATTTCATACCATAATATCAATGCAAA
GTTGAGGCCTGGAGTGATGTTTGTGGTTCCAGCTGGTCATCCTTTTGTAAACATAGCTTC
CAAGAAGAAGAATCTCATTGTGGTTTGCTTTGAGGTTAATGCACAAAGAAACAAGAAGCT
TGCTTTAGCAGGGAAGAAGAACATTGTGAGTGCATTGGACAAGACAGCTAAGGAGGTAGC
ATTTGACATAGCTGCTGAGAAGGTGGATGAGGTGTTTGAGAGAAAGGAGGAATTCTTTTT
CCCATATGATAATGAGGAGAGGAAGGAGGAACATGGTCGTGCTGTTGTGTGAAGAGGGTG
TTGTACTACAGTGGTGATGTAAGTTAGATAATGTATGTATATGAAGGGATGTAAACTAAA
TAAAAACAACACAAATTGCTGCCTGTTATGGCAACAAAACCATTTGTGTTGTTGTGTATT
ATCAGAAGATGATATCTATCTAAGTTAATGTGAGTTTTTCTTCTTTGGTTTAAAATAAAA
AAAAAA
>contig00082	seqLength=1138	assembledReadNum=895	aveCover=205.63
GATTCCCACAGCTAATTAAATAAATCAATAACATTGGTTGGATTAATCAAGAACTAATGG
TAATAAAACAAAATATACATGCATAAATATCATGATCTGATGCTTCTGCTTCACAAACAA
AATACATTCCACAACAATTTTTTGACACAATTTTTTCTTTTCAATCTAAAAAATATAATA
AACCCAAACAAATTTTTCTTTTATGTGTATTTAAAAAAGTACCCACAAAGACAAGTTAAG
AACCAAATACATATACCATTAATTCAAGAAAGAAATCACCACACAAGGCCTTAATGATAG
TAATTAATTAAACAAAACACCCCCAAAGCCACAAACCAACACAACCAATCGATCATATTC
AATGAGAAGTAGTCTCATCCTTGTGATGATCTTTGTCTTCACCATCAGTAGCAGTCTTAG
CATGATAACCAGGAAGCTTCTCTTTGATCTTTTCCAAAATACCTTTCTTCTCTCCCTCAT
GAATAGTTGTTGTTGTAGCTGTTGTCTCAGTTGGAACATGAGCAGCAACAACTGGTGGAG
GAGTTGTTACTTCCTCTGTTTTCTTGTGTCCTCCGGGAAGCTTCTCCTTAATTTTGTCAA
GGAAACCCTTCTTTTCCTCAGTACCGGTTGTTCCTTCAACAACCTCAACTTTCTCAACTG
GCACCGAAGTGTCTTCTTTCTTCTTCTTTTCCTTCTTCTTCTTTCTTTTCTCACCATCTT
CTCCTTCCTCTTCACTTGAGGAGCTTGATGAGCTGTCAGATCGGTGAAGTTTCTCCAAGA
GACTGGTGTGTTTCTTTTCACCTTCCTCTTCAACTTTGGTTTCCGATGGTGCTTCATACA
AAGTCACCTTGTGACCAAACTCGTGGGCAATCGCCTCATCTTGAGCAGGCTTATGTTCTT
CATCCTTTTTCTTACCACCGAGAAAATCAAAAACACCTCTGTCCTTGATCTCTGTCTCAG
AGTTGGTTGCGGATGTAGTCTCCTCGTACTTGTTCTGATTCTCCTCAGCCATGATGATCA
CTACTAACAAGATGGATCGAACTGGAAATTAATTAACTATAACTAAAATGGATTATGTAG
CTGTAACTCTGAAATGAAAGGTAAAGTATGAGACGATGATGATAGTGTTGTTGTTGTT
>contig00083	seqLength=2855	assembledReadNum=432	aveCover=32.62
ATTTTTTTTTTTTTTTTTTTTTTTATTTTTTTAAAAAAAACTACACATAATAATAGCTTT
TATTGATGATATATGTTACAACAATCAAAGGAACATACATAATAACATGACCATAGGGGT
TGAGGGAATAAGATTCCTTCTAGCCGATTATTCATAGCAACAACACAACAATCATAGTAG
ATTTTAGATAGAGACACTGTTGGGAATGCCTCTGAAAGTCAACCCTTCTTCACTAGAAGG
ATACAGCAAAGTGTAAGGCATCTTCACTGGCCCATATCGGTTCCTCAACGACTCGTCATT
GTTCCTTTGAACGAGCTTTTGCTCGATTTCAGCCAACTTCTTTCCGAACTTCTTGTAGGC
CTCTATTGGTTGTGAATCAGAAGTCCAGAGATCACCTTCAATTCTCTGTCCGAGGTATTG
CTCATCAGAAGCATGCCTTGACAATACCTCTATTATGGTTAGGTCTGTAAGGGTATCGTT
CTTTGGTGTGATTGTCCGTAAATACCCCTTCTGGTAGTCCTTAGCAAGCTCATCATACTC
GGGGGATCCTTTCTCGGGCATGAATCTCCGGCTCTTAGTTGGTCGGTTAAGGATGTATCC
TCCATATGGGTATTGTCCGAAATTAACAGCAGCATGAAGTGCTGAAGCTATCCATATGAG
GATGGTGCAGGCTTCAATCAACTCTGCACGAGTTTGCATTTTAAACCACCATGTAGCACT
CTTCAAGTCACCATGACCCACCTCTACAAGTTCTTTCCAGAATGCTTGGAGCTCGGCATC
TTGTGCAATAGCTTCATCTGATTTGTAGTAGAAATTCACGTATTCTTCAACCCACGACTT
GATAGCAGCCCATATCTCTAGTCCATCAGAAGCATAAGGATAGTCCTCTATCAAAAGGCG
GATGCCGTGTGGTGAAGCGGGATCCACAACAGCCACTCCCCTTTTGAGTAGGTCATTAGG
TAGTCCTTGATCAGTGAAAACCCAATCCCTATATACAACAGCAGACAATTCCAAAGAATA
TCCTCCCCACAAGAATGTTGATTCTATAATACCCTCAGCATTGACCAGGACATTTCTCGC
AAGTGAATTTATGTTCATTGTGTCACGGTAGTGTGGAAGCAAAAGTTTGTGCACAGGGTG
AACCACACTAAGGTGTCTGTTTGTTGCTATGATGAACGGCTCAACAACAGCATGAGTGTT
CAACCAATGGCTAACAAGTTGATGATAGCAAGAGTCATTTACAACTACATAAGCTTTAGC
AAGTAGCCAAATAGAACCTTCAACACCTTCACTTGCAGGCAAGTAAACTTCACTAATAGG
GCCATAACTATCATCTTGAGGACGTGGCTTACTTAGCTCAATAGCCAGTGGCCTTAAAGT
TCCATTATTTTGCAAGAAAAGGAAGGTCCTAGTAGCATAGGCCTTTGTGTCAGTTGCGTT
TATTTTCCTCAAATATGGAAATACCGTGTCATGGTGATCAAGGATGTACAGCCTATGGTT
TTGGATAGCCTGTTCTACAGTGACCCCACCCATGTTTGGCTCCAAATGTCCTTTGGTCAC
AGTGCTGGTATTATCACCATATAGTTGTGTATCTAGCTTGCTCCTTGCTGGGAACTCCAC
AAGTTTTTTGATGATGTGTGGATTCACACCAGCAATCATTTCCCTTGCGAATTCCTCATC
AGTCATCCACGCAGAATGATCAACTTGAACCACTTTAGGTTTTGAAAACTTAAGGGCCGC
TGCGCCATCCGATCGAAAAATTTCTTTGAACAATGGTATTGGGCTTATGTCGCTAAGAAA
ATTGGTAGGTACCTTAATTCCACCTTCGTAAAGCGAGCGCACATCTTCAAAGGTGTTAAA
CTCGGGTTGCTTGAGTTGTAATGTAACTACGGATCTTAATTGAGGTATGAGATTCTGAGA
TGCTGATTTGAGTATGTAAGCAAGAAAGTCTGACGACTTCAAGTGACCAAATGATTCATC
TCTTGGAAGGTAAACAAAGTCGCTTCGACTCTCACTATTAGGATCTTTCTTAGCTGGTTT
TCTGCCTGTTCTGCCTCTCCGAGGGTAAGGCAAGATGCTGGATCCTCCAAGAACTGGACG
AGCCAACGTAGCTTTTTGGTCAGGAGCTCCCAAATCATTGTAGACATCATAATCATAGAT
TCTATCCCACTCCTTGCGCTCTCCGGTTCCATCTCCTCTTAAAGTCTTCAACTCTTCTTG
TCTATAGTGGACCAATGGAGCCGGTGTTTCATTTGGAAGATATGTCTTGTTGGCAAAAAA
GATGCGGTCACTTTTATATTTCTTATCATTGTAAATCCATGAGTTGCAAACAAAGTGGAT
GCTTCCATGGTTGGGAATATCTTCAAGGGTCAAACTTACAAGAAAGAATTCATGTTGCAT
GAAATTCTCAATATAAAATGCTCCTGGAATTCCCATATCACTATTCCATTCAAAATGGAT
AGTGTAGGCAGATTGCCCTGCTCCCAATGTTAGTATGGAGGTAAGAAGACCCTCCAAAAA
TGTTTGCTTTCCCACTTTTCCTTTTCCACTTCCATCAGCACTTGTAGCACTAATCAACTT
AAGAGCCACAGAACGTCCTATGAATGAAGTAGCAGTATCAACAACTGTCCCAATGGCACC
ACCGATAGCACCAAATGCACCAGTCACTATACCAGTAGGACTCTTAATTGCAGTGAGAGC
ATTAATATCCAGCACATTCTTTTGCATCAAAACCACCGTTCCCTTCAGCTTTTGGCCTCT
GTTGATGATACCTGCTACACCTGAAAACATCTTTGCTAGTAGTTCTTAAACAAATGAGTT
ATGATGTTTTGTGTTTAGTTTGGTGAATGAGAGAA
>contig00084	seqLength=687	assembledReadNum=21	aveCover=6.63
TAGATATAGGGAATTGTTATATTCTTAAACACGTTTATTGACTGTTCTCTATGATGAGAA
TACAAACTTGATTATGGTTTCTTTTATCTTCAAAAACTTCGTTGTCATATTTATTGTGAT
GTCTCTTACTAGTCAAACCCTTTGGGGCTATATATAAGTGTCTTACAAGCATCACATATA
TCAAACACACAACATATTAAGTGAAGTGAATCATATATATATTAAATCTATATTCATCAT
CACTACTTAAGTTATGGAGAAGAAATCACTAGCTGCCTTGTCCTTCCTCTTCCTTTTTCT
CTTTGTTGCACAAGAAATAGTGGTGAGTGAAGCAAAAACTTGTGAGAATTTGTCTGGGAC
ATTCAAGGGACCATGCATCCCAGATGGTAACTGCAACAAACATTGCAGGAACAACGAGCA
CTTACTCAGTGGGAGGTGCAGGGATGATTTTCGCTGCTGGTGCACTCGAAACTGTTAACT
CAGTTTTCTCCAACACGCAGGGACATTATATGTATAAATATAAATAAAACTATGATATGA
ATAAATAAAATAACATGCAGTATTTGTACTGCACCTGTATGTTGTACTGCGTGATTGTGA
ATTATGTGTGTACTCAATATCGTGCATAACGTCTTTGTTATGCACTTTGTTATATGGAAT
AAAACACTAGTAATCATAAGTTCCTTT
>contig00085	seqLength=626	assembledReadNum=479	aveCover=333.38
CGCATTATCAACCCCAAGGGGAAGAAGAAGAAGAAGAAAAAGAACAGAGTCATTCTCACT
CTCACAGAGAGGAGGAGGAAGAAGAAGAAGAAGATGAGGAGAAACAAAGAAGTGAGGAAA
GAAAGAATGGTTTGGAAGAAACTATCTGTAGTGCCAAAATTCGAGAGAACATTGCGGACG
CTGCAGGTGCCGACCTCTATAACCCACGTGCTGGTCGTATCAGAACTGCAAACAGTTTAA
CTCTCCCAGTCCTCCGCTATTTACGCCTCAGCGCTGAGTATGTTCGTCTCTACAGGAATG
GTATATATGCTCCACACTGGAACATAAACGCCAACAGTCTGCTGTACGTGATAAGGGGAG
AAGGAAGAGTTAGGATTGTGAATTGCCAAGGAAACACGGTGTTCGACAACAAGGTGAGAA
AGGGACAGTTGGTGGTGGTACCACAAAACTTTGTGGTGGCGGAACAAGCTGGGGAGGAAG
AAGGATTAGAGTATGTGGTGTTCAAGACAAATGACAGAGCTGCGGTTAGCCACGTACAAC
AGGTGCTTAGGGCCACTCCTGCAGAGGTTCTTGCAAATGCTTTTGGTCTTCGTCAACGCC
AAGTCACGGAGTTAAAGCTCAGTGGA
>contig00086	seqLength=154	assembledReadNum=27	aveCover=16.56
GTTTTGCTATGGTATAGTGCTTTCATACATTTATGTCCTTTTGTTTTGTTGTTGATTACT
TGCTTATGATTCTCATTATGAATGATCCAACTCTGTTTTATTGTCTTAATGCAGTTTTCC
AATCATTTATTCAATCTATTAATCCTCTAATCAT
>contig00087	seqLength=158	assembledReadNum=12	aveCover=4.62
TTTTTAAAATGCAATACGTTAATTACTTAGAAAAGAAACTGCATATATTACAACACTGCA
ACCATGCACATATAACATTTATTGGAATTGTGATGCGTGTCTTAGAAATCCAACTCCTAT
GTTGGAAAAAGGAAAACAAAAGTTTGTTTATTTAAAGT
>contig00088	seqLength=2013	assembledReadNum=1185	aveCover=170.79
GTTGCTAACTCAATGGTAGAGTACTCGGCTTTTAAGTGCGACTCCATTTTTTACACATTT
CTATGAACTAATTGGTTCATCCCTACCATCGGTAGGGTTTGTAAGACCACGACTGATCCA
GAAAGGAATGAATGGAAAAAGCAGCATGTCGTATCAACGGTGAATTCTAAAAATTTTTCA
TTCATATTGGATCCGACCAATATTTTTCTTTGAATTGTTGACTCGGAACAAATGAATTAC
GTTGGGTTGAATTAATAAAGGGATAGAGCTTAGCTGCTCCAATTATAAGGAAACAAAAAG
CAACGAGCTTTCATTTTTTATTTGAATGATTACCACATCTAATTATACGTTAAAAAAGGA
TTAGTGCTTGCTGTGGAAAAACTTTTTCCCACGAATGGATTAAGGATTTTTGTTATGAGT
CCTAATTATTAGCTATACCCCATTATGTTATGGGGTAGCAAGAAATATGTAGAAGAAAGA
GTATATTGATAAAGATATTTTTTTCCAAAATCAAAAGAGCGATTGGTCCAAAAAATAAAG
GATTTCTAACTAGCTTGTTAAAATGAGAAGGAACAAGCGAGGGGAGATAGTCCATTAATC
GGTTTTAACTCGTTTTCTAGGTATCTATTCATATTTGTTTTTGATTTCAATTCGAATATA
GATATAGAATACCTTGTTTTGACTGTATCGCACTATGTATCATTTGAGAATCCAATGAAT
CTCTGATCCTTTGACCAAATCGAATTTAGAAAATGAAGGAATATCAAGTATATTTAGAAC
GATCTAGATCTCGCCAACAGGACTTCCTATACCCACTTCTTTTTAGGGAGTATATTTATG
GACTTGCTTATAGTCATCATTTTCATAGATCCATTTTTTTGGAAAATGTAGGTTATGACA
ATAAATATAGTTTACTAATTGTAAAACGGTTAATTACTCGAATGTATCAACAGAATCATT
TAATCATTTCGGCTAATGATTCTCCCAAAAATCCATTTTGGGGGTATAATAAGAATTTGG
ATTGTCAAATAATATCAGAGGGTTTTGCCATCGTCGTGGAAATTCCATTTTTCCGACAAT
TAAGCTCTTCCTTCGAGGAGGCAGAAATCCTCAAATCTTTTAAAAATTTGAGATCAATTC
ATTCCATTTTCCCCTTTTTGGAAGATAAATTTACATATTTAAATTATGTGTCAGATATAC
GAATACCCTATCCTATCCATCTGGAAATCTTAGTTCAAATCCTTCGATACTGGGTGAAAG
ATGCCCCTTTTTTTCATTTATTACGGCTGTTTCTTTATCATTTTTGTAATTGGAATAGTT
TTATTACTACCAAAAAATCGATTTCGACTTTTTCAAAAAGTAATCCAAGATTATTTTTGT
TCCTCCATAATTTTTATGTATGTGAATATGAATATATCCTCGTTTTTCTACGTAATAAAT
CCTCTCATTTAGGATTCAAATCTTTTAGCATTTTTTTTGAGCGAATTTTTTTTTATGGAA
AAAGAGAGCATCTTGGAAAAGTTTTTGCTAAAGATTTTTCGTATCCTTTAACATTCTTCA
AGGATCCTAACATTCATTATGTTCGATATCAAGGAAAATGCATTCTGGCTTCAAAGAATG
CGCCTTTTTTGATGAATAAATGGAAACACTATTTTATCCATTTATGGCAATGTTTTTTTG
ATGTTTGGTCTCAACCAAGAATGATCAATATAAACCCATTATCCGAACATTCATTTCAGC
TTTTAGGCTATTTTTCAAATGTGCGACTAAATCGTTCAGTGGTACGGAGTCAAATGCTGC
AAAATACATTTCTAATCGAAATTGTTATCAAAAAATTGGATATAATAGTTCCAATTATTC
CTCTAATTAGATCCTTGGCTAAAGCGAAATTTTGTAATGTATTAGGGGAGCCCATTAGTA
AGCCGGTCTGGGCCGATTCATCCGATTTTGATATTATTGATCGATTTTTGCGAATATGCA
GAAATCTTTCTCATTATTATAATGGATCCTCAA
>contig00089	seqLength=1249	assembledReadNum=1011	aveCover=228.67
AGATAGGGCACGACTCTTTTAGATGACAATAGTGGTGATAATGATAGTCGAGAATGAAAT
GGTCTTTGAGAAAAACAATATACTACTAAAAGATAAGCACAGTGTTATTTGATTTGAAAA
GTATGCGTGAGTCGAGTAAGGATTGAAATCCATTGATAGTAGTAGTAGTATATTATACAT
GTGTCACACTCATATATAGATGAGTCAACCGAAGTAGGTGAACCGTGATTCACATTATTT
ATATTTTTGAGAAAAAGCCAATCTAGGCTGCTGCGATGGTGTCGAGAAGGATTGATGACA
ACGAGAGTGAAGATCCGAATGGCCTCTGAGAGTAACAGTCCAGATTATCTCCGTATCCAA
TTCCAAATATGTCACAGTATCTCTTGTAAAACCCGATCCGATCCTGCACTCTACTATCCT
GTCCTCTCCCGCATTCAAGTCCTCCGTTTATGATGTTCGTCACTGTTCCGTATCCGGGAA
GCCTCCCCGCCGCACGATCGCCACTCGACGGACTCCATCCTCCGGTGATAACGTCGTGGC
AGGATGGTTTAGGTGACTGAGGCGTCATCCAGAACCATAAAGCGGTCTTGAAAGATATAA
CAGGATCAGTAGCGACGAGGTCTGGATTATTGAGCAAGTCAACACCAATCGCTCTTCCAC
ACTGTCCGTAGTTGTAATTCCATGAGATCTGAATGGGACCTCTACCGTAGTATTGTTTTC
CAGAAGCACATGGAAATTCAGAGCTTGCTTGGCAGTAGGTGCTGGGATTCTGTTCTCTGA
GAAAGCAGTATCCCCAAGCGTAGGGACCATCGGGTGCAGTTGGCCATCCACCGGTGGTTT
CGTGAGAAGTTTGACCTAAGAAAGCAGCGATTTCTCTTTTTTTAGTGGCGGTATCTCCTT
TATTGGCGAAGTTGGGGAAAGCCTTTGCAGCTGAAAGGAAAGCGTCGTAGGTGTAAAAGC
CTTTCCCTTGACAAGCATTATCATTGCGATGTTTGAGCATGTTGTTGAAGGTGTCACCGG
AGATGAGGCTAGAAAGGGTGCCGCCGCCGCTGCTTCCACTACACTGACTCTGGCAACCAT
CACCGCAGTATTCGGAGGTTGAACCGCACCAACCGAATTTGCTGCAGCATAATCCACCGG
GGCACAAAGCACCCCCAGCTTGTGTTCCGCATTGCTCTGCTGAGCAGCAGGAGACTATAA
ATAGTACTAGTAGTATTGGGATTCTTAACTTGCTCATATTTTGAGACTG
>contig00090	seqLength=1029	assembledReadNum=856	aveCover=247.25
AGAAAAGATCACTGTCTGTGATATCTAATTAATCTGAAAACGAAATCACAATCTTGGAAA
ACATTTGCATATTACCAATTGTCTATGAAAAATTAAACAAATCATTATAGATGATTTGAC
AGAAGAGGTGTCATCATAACAAGCAAAGTTGATATGCGACACTCACTAATTCTACATTGC
TTCATAGAGAAAGTTACAACAAGAGATAGCATCTTGTTCATGACTTTCCATTATGACGAA
CACATCACTTGCTTGAAAATAAAGTTATACTTTTCTTATCAAAGTACAACACCACCTTTT
CTTTCCCACACAACAAACAGAATCTCACCCAAGAAAACAGGAAGAAACATAAGCAAACCA
GAAACAGTTTTCATAAATGTAATTTATACATGGTCTAAAACTCCAAATCAGCCCATGGCA
TACTTCTGAGTCCAGCTGCGTGCAGTTGCTTCATACTTGGTCCTGTCGGTTTTGTACATG
TGAGCAATCTCTGGTACAAGCGGGTCATCAGGATTTGGATCAGTCAGCAATGAGCAGATA
GAAAGCAGTACCTTAGAGATGGTCAGTGCAGGGCTCCATTGCTCCTTCAGGATATCAAGA
CAAATACTCCCGTTGCTATTGATGTTCGGATGAAAGACCTTAGTCCTGAATGCAACCTTA
GGAGGCTTGAAAGGATAATCTGGAGGAAAATGAATGGTAACCAAAAAAACACCTCCAGCA
TACGGACTATCAGCCGGACCCATAATTGTTGCTTGCCAATGGAACATGTCTTCGGCAACC
GGACCTGCGCTGCAGGACGTAGGTGGATCTTTCTGCAAGTCCTTGAGCTCCTTGAGGATG
CGCTTGGAAGCCATGGAAGCGACTTAGGAGTTTCAGATCTTAAGGTGAGGCTATGGGAGG
ATACGGAATGAGAGATCCAACAAGAACAGACGCAGCGTGAATCCCTCACTCGCCTTCCCA
ATCCCAACCCCTTCTTTTTTATATTTCACCTTTTCTTCACAAAACAGAACAAAGGCTGCT
CGATATTAC
>contig00091	seqLength=871	assembledReadNum=761	aveCover=302.61
ATTGTATATAAATAGGGTCTCTAATGAGTTACCAAACAACATCCATCAAAACCAAACTTC
TCTAGACATGGTAGTGCCAATGAGCTCACTTCTCCTTCCCCTCATGGCTATCCTAGTACT
ATCCACATCAACACAAATCTCATATGCTCAAAACTCACCACAAGACTACGTCAACATTCA
CAACAAAGCACGTTCTGAAGTTGGTGTTGGCCCTATAAATTGGGACACAAAACTTGCCTC
CTATGCACAAAACTATATAAACAAATTAAAAGCAAATTGCCAAATGGTACACTCAAGGGG
TCCATATGGTGAGAACCTAGCATGGGGCAGTGGTGACATAACAGGAACAGGTGCTGTTAA
CATGTGGATCGGAGAGAAGCGATACTATAATTACAACAGTAACTCATGTGCTGCTGGTTA
TCAGTGTGGACACTATACTCAGGTTGTTTGGCGCAATTCGGTTCGGGTTGGATGTGCTAA
GGTAAAGTGTAATAATGGTCGTAGCACCATTATTAGTTGTAACTATGATCCACCTGGTAA
TTATAATGGACAAAGGCCTTATGATATTAATCCTTTTGAAGTTCCGTTGAGCTTCAACCA
TGGAAGTTTTTAGGAGAAATAAGGTGGAATTTGAATTGAATAAGTTGTTGTACATGTGAC
AATTCTGTGTATATGTTAGTATATGCAGATATATTAGTCACACTTTATATGTCTTTGTTA
CTTTTGGAGATTAATGGATTTTCATGCTAGTAATTACAAAGTAGATTCTTAAGCTTTTGT
GCAAGTCTCTTTAATTTGGACAGATAACTAATGCATATAAAGGAAACCAAACAAAACTAA
ACCAGACAGTATCTTAATCAAAAGTTATAAC
>contig00092	seqLength=428	assembledReadNum=274	aveCover=213.65
CCTCATATCATAGCATCTATTTTCTTTCTTCTATTATTACATATTTAGTTTCTTCTCAAA
AATGGTGCTAGCTGGTAAGCTTAGCACTGAACTTGGTATCAAAACACCCGCTGATAAGTT
TTACAAACTATTTGCATCAGAACTTCACGAAGTGCAAGTCCATTGTGAAAGAGTTCATCA
TACCAAACTTCATGAAGGTGAAGATTGGCATGACACTGATACAGTTAAACACTGGACTTA
TGTCATAGGTGGTGAGGTACACACATGTTATGAGAGTATTGAAGAAGTTGATGAAAAGAA
CAAAAAGAACACATGGAAGCTGTTTGGTGGAGAAATAGATAAGCACTATAAGGCCTTTAA
GCTCACTCTTGAAGTAGTTGATAAGGCTGATGGCACTGCTGTTGCTAAATGGACTGTTGA
ATATGAGA
>contig00093	seqLength=756	assembledReadNum=613	aveCover=208.88
TTTCTAGTAAGTAGTGTGTTGAATTGAATTTGAGCATTTTTCAAGCAAGAATAGTCCAAA
TGATGTACCGGTTTCAAATACAAATAGTAAGAAACCAAAGACCTACTACTATTTTGTCTA
GAAAAACATTGTTTTCAATGGTCTGCATATAAATGAAACTATCCCAGCCCAACTAAATGA
GCAGGTGCAAGATGAAATCATCAAATCACAAGACCAAATCGCTAGAACCAAGTGAACAAG
TATGTTTTGCACACATTTAACAACAATTAAAATACAAGAAATTTGAATGTTATATCAAAT
ATAACTTATTTTATCGTCAATATTTTTCTGCCTTCATTTTTCGAATTTTAAACAATAACA
AAATGGCAAACCAAACATCTCCAAATCAACATCCAGGATCCTGAATCAGAATCAGTGATG
AGATTCGGCATGCTCTTTGTGAGCGAGATGGCGACGCTCGTTAGGAAGAGCAACGAGGTA
AGAGAAGATCATACCACCGTAAAGGACATGGAGCAAAGGCTGAATTGAATCCGTCTCGAT
GTACTTTTCGCTGTAATTGTCCAAACCCCTCTTGACGGAATTCTTGAGGTAACCGAGGGA
AAACATGGGTTTCACGTGTCCAGGGATCTCGGTCACCTTCTTCCCCTTGATTTCATTGTA
GAATCTCCTCAACGCCATTGTTGATTGTTAGCTTGATGATTCTCGACACGGCAAACCCTA
GATTCAATTTTCACGCTAACTTTTTCAGGACACGGC
>contig00094	seqLength=869	assembledReadNum=18	aveCover=5.51
TCTCCAAACAAAAATACAGCAAAATTTGCCCTGAAAAAGTCAATGAAAGAGAAAATCGTG
TCGTTTTCTTTTTCCTTCTGAATGTTCTTTTTCGGCTAACCTTGTATAAGTACATGAAAA
ATTACAATAAAAAATACCCCCAAAGAATACAACTATAAGACAATGAACATAATACAGGTA
TCAAAGGGAAGATAATACAGCAAAATTAAGCAGCAACTTCTTGCACTTTTGTTGCAAGTT
GATTCTGAATGTGTTGAGGTACCACATCAAACATGGCTAATTGCATTGTATAGGATGCAC
GACCCTTTGTCATCCCTCTAAGTGTACTGACATACTGAAACATCTCAGCAAGAGGTACTA
GTGAATCAACCACCTTAAGTCCACCTGGTTTGTCACCAAAACTGTTGATCTGCAAGACCT
AAAGTTGAGATCACCAATTACATCTCCTAAATGTTCTTCAGGAGTAACAACTTCAACTTT
CATTACAGGTTCGAGCATTCTCGGTCGCTTTTCTTATCTTCCCGAAAAGCTCCTCTTGCT
GCCAACTGGAAAGCCAGCACACTTGAATCCACATCATGGTAAGTACCATCCACAAGTACT
GCGCGTACATCGACAACCGGAAAGCCGGCTAGAACACCATTGCTCATACACTCTTCCAAT
CCTTTAACCACTCCAGGAACGTATTCTTTTGGAACTACACCTCCTTTGATTTCACTCTTG
AATTCATATCCACTCCCTGGGTCCATGGGTTCAAACCGTACGGTTATATCTGCAAACTGA
CCTTGTCCGCCTGATTGTTTCTTGTGCACATACCTCACTTGTGAGATTTTGGAAATGCTT
TCCCTGTAGTTTACTGGGGGCTCAACATT
>contig00095	seqLength=1096	assembledReadNum=203	aveCover=40.93
GCAGGTTGAAGGTTAGGTAACACTGACTGGAGGACCGAACCGACTACCGTTGAAAAGTTA
GCGGATGACCTGTGGATCGGAGTGAAAGGCTAATCAAGCTCGGAGATAGCTGGTTCTCCT
CGAAAGCTATTTAGGTAGCGCCTCATGTATCACTGTAGGGGGTAGAGCACTGTTTCGGCT
AGGGGGTCATCCCGACTTACCAAACCGATGCAAACTCCGAATACCTGCAAGTGCCGAGCA
TGGGAGACACACGGCGGGTGCTAACGTCCGTCGTGAAAAGGGACAACCCAGACCGTCAGC
TAAGGTCCCAAAGTCATGTAGTGGGAAAGATGTGGGAAGGCTTAGACAGCTAGGAGGTTG
GCTTAGAAGCAGCCACCCTTTAAAGAAAGCGTAATAGCTCACTGATCGAGTCGTCCTGCG
CGGAAGATGTAACGGGGCTCAAACCATGCACCGAAGCTACGGGTATCACCTTTGGGTGAT
GCGGTAGAGGAGCGTTCTGTAAGCCTGTGAAGGTGAGTTGAGAAGCTTGCTGGAGGTATC
AGAAGTGCGAATGCTGACATGAGTAACGACAATGGGTGTGAAAAACACCCACGCCGAAAG
ACCAAGGTTTCCTGCGCAACGTTAATCGACGCAGGGTTAGTCGGTCCCTAAGGCGAGGCT
GAAAAGCGTAGTCGATGGAAAACAGGTTAATATTCCTGTACTTCTGGTTATTGCGATGGA
GGGACGGAGAAGGCTAGGCCAGCCTGGCGTTGGTTGTCCAGGTTTAAGGTGGTAGGCTGA
GATCTTAGGTAAATCCGGGATCTTAAGGCCGAGAGCTGATGACGAGTGTTCTTTCGAACA
CGAAGTGGTTGATGCCATGCTTCCAAGAAAAGCTTCTAAGCTTCAGGTAACCAGGAACCG
TACCCCAAACCGACACAGGTGGTTGGGTAGAGAATACCAAGGCGCTTGAGAGAACTCGGG
TGAAGGAACTAGGCAAAATGGCACCGTAACTTCGGGAGAAGGTGCGCCGGTGAGGGTGAA
GGACTTGCTCCGTAAGCTCATGCCGGTCGAAGATACCAGGCCGCTGCGACTGTTTATTAA
AAACACAGCACTCTGC
>contig00096	seqLength=833	assembledReadNum=733	aveCover=295.29
GTAGAGAGAGAATATAATGAATGATATATATAAAGAGAAAAATAATAGAAGAGAGAAAAC
ATTGAACACAAATATTTCCATTTTATTATATGCTTAAAACTGTGCAAGAACTAAAACTCA
CACAATCTAGCTTAATTATACTAAACTAAAATTCAAACAACAGACTTAATAAACTCAGCA
TCATTAGCCTCAGCTTCAACAAACACAACTTGAAAGGACTCATGCTCAGTCAAATTCAAC
CTTCTTCCAGCTTCATCATTATCAAATCTTCCAACATCCAAACAAGTAGGAGAACCCTTA
ATACAAAATCCAAGCTTATAGCCAAATCCAGATTCATGCTTCTCAATCTTAAATAATCCA
CTCAATGTTTGAATACCAGGGTAATTCTCAGGACCACCAATACCAACACAGGCCTTTTGA
ATAACATTGTCAACAAATACTAACCATTTTGATGATTTTGCACAATTAGGTTTCTTTGTA
TACTCTATCTCAATTGGTGTGCCAGTGAAAATTATACCAGGAGATATTCCTGGTATAACG
AATTTAACTGGTAGACCGTTTTTAACTTCTCGGCGGTCTTGTAGGACGGTGACTGGACAG
GTTAAATCACCTGTTCTTCCGAGTCTTACTCCTCCGCCGGGAGGACCACGGATTGCTGGC
AAGATGTAGTATTGGCCACCGGGGAAAATGGGGTTGCCATTAACGTCCAATACTTGCTCA
ACATCTTCATTTGAGAAAGCTAGTGAAAGAGTGGTGATGAAAACAAAGAGGAGGAAGGAA
AGGGTGAGTGGTGAAAGAGGTTTCATTGTTAGGTGATTAAGAATGTTTTGTTT
>contig00097	seqLength=563	assembledReadNum=129	aveCover=115.00
CTTAACCTCACAAGAATACAACAATTATTCAAAAAGCTTAAAGACAGAAATACATCATAC
ATACTTAGTCATCATTCAACATAAAACAGCACCTTCTTATTTAAATATACTCCACCATAG
ATTGAAGTTGCATTCTAAAATTTATGCATTATATTTAGTCATATTTGGTCTTGGCTCAAA
ATCATCTGTGAATTCAGCACCAATCTCATTGTCTCCATAAGCTGAAGCATTTGGTCTTGG
TTCAAATTCTCCAATTACTCCCTTATTTTCATTAGCATGAATCTCATTATTTCCATAAGC
CGAAACATTTGGTCTTTGTTCAAATTCTCCGATTGGTCCCATATTTTCCTTTGCATGAAT
CTCATTGTCTCCATAAGCTGAAGCATTTGGTCTTGGTTCAAATTCTCCGATGTCTTGGTC
TTTCATCACCAGCTTCCAATATTCTCCTAGATCTTTTCTGGATTCGACATTTGCTACAAT
CAAGAGAAGAAAGAGAGGCAATAAAGCAAAAGCAGGTCTCAAACTCGTCATCTTTGAGAA
AAAAACTAAATCACCTAATGATT
>contig00098	seqLength=1511	assembledReadNum=1217	aveCover=227.38
CGAATCCAATCGCATAGAATCTGAGGATTCATCATCCAACGATCCACAGTGATTCAATTT
CAAGTTTCTTTTTTCTTCACTTTTTCAAAACCATGTCTCTTCTTTCAGATCTCATCAACC
TTGATCTCTCAGGAACCACCGAGAAAATCATAGCAGAATACATATGGATTGGTGGTTCTG
GTTTGGACTTGAGGTGCAAAGCAAGGACTCTTCCCGGACCAGTTACTGACCCTTCAGAGC
TCCCCAAGTGGAATTATGATGGTTCCAGCACAGGACAAGCTCCTGGACAAGATAGTGAAG
TTATCTTATACCCACAAGCCATTTTTAAGGATCCATTCAGAAGGGGTAACCATATCTTGG
TTATGTGTGATGCATACACTCCTGCTGGAGAACCAATTCCCACTAACAAAAGACACGCAG
CTGCTAAGGTTTTTAGCCATCCTGATGTTGTTGCTGAAGAAACATGGTATGGTATAGAGC
AGGAATACACCTTGTTGCAGAAAGACATCAATTGGCCTCTTGGTTGGCCAGCTGGTGGTT
ATCCTGGACCTCAGGGACCATATTATTGCAGTGTTGGTGCTGACAAGGCTTTTGGCCGTG
ACGTTGTTGAGGCACATTACAAAGCCTGTCTTTTTGCCGGCATCAACATCAGTGGAATCA
ATGGAGAAGTCATGCCTGGTCAATGGGAATTTCAAGTTGGTCCCTCAGTCGGTATCTCTG
CTGGTGATGAGATATGGGTTGCTCGCTACATTTTGGAGAGGATCACTGAGGTTGCTGGTG
TGGTTCTTACCTTTGACCCTAAACCAATTAAGGGTGACTGGAATGGTGCTGGTGCTCACA
CAAACTACAGCACCAAGTCTATGAGAGAAGACGGTGGATATGAAATCATCAAGAAAGCAA
TTGAGAAGCTCGGGAAGAGGCACGCCGAGCACATCTCCGCTTATGGAGAAGGCAACGAGC
GCAGATTGACAGGGAAACACGAAACAGCTGACATTAATACCTTCTCATGGGGTGTTGCAA
ACCGAGGCGCTTCGGTTCGGGTTGGAAGGGACACAGAGAAAGAAGGGAAGGGTTATTTTG
AGGACAGGAGGCCAGCATCTAACATGGACCCATACGTTGTTACTTCCATGATTGCAGAGA
CTACCATCCTCTTGAAACCATAAGCTACCACTTGTACCACAAAAAACTTATACTACATTG
TATTGCAACCTTTGAGAGTCATTGTTGGTTCCTCGTTAGAGTTTGGTTCTTGGTTTTTCT
AGGACATGGCTTTGTGTTCTTGTTATGGTTCACACGTTGTTTGTTTCTTTCTCTTGTTTT
ACTTATGTGTCACAATAATAATGTAATGGTTATCAGTATAATAATTATTGTTGATTGTGA
TTATTAATAAAAATGTATGAATTGAAAATGCCCATGATAATGAATATGAATGAGGGTGTC
TTTGTAGTTAAATATATGTTTCCCAAGGACAATTTAAATTTTATAATAAACTTTTTATTG
TACTTTTTAAT
>contig00099	seqLength=712	assembledReadNum=691	aveCover=259.32
GTTTTAAGTATGAAATCTATCATCTGTCTTTTAAAAAAAACATCTCTTTGGATTCAATAG
TAATGAATGAAAATTATCCCACACCTATGAAGATTAACATATTGATTGATGCATGGTTAT
ATAAACAAAGATCATATTTTTCTTGAAATCCACACAACATTTATAGAACAGAACAGAACA
GAAGGAACTATGTCCACAATAATTTGATGAGTATATCCTTCACCTACATGCAATATTGTT
ACAACTTAAATATCAACTTGGCAGAGTCTCTATTGTGACAGAGCACTTGTGTTGTAGACA
AGGAGTGCACCACCAGCTAGAAGACCGGCTAGAGTTACTGCCCAGATTGCCAGCCCAGTC
GTACCTCCGGCGTAGACATCACCGGTGGCAGACCATTCCTTGGGCTCGTAGATAGGGCTG
TATCCATCAACATTAGCACCATATTTGTCTACAAACTGGTAAACACCCTTTCCCCTTTGT
TTCCTGCCAGAAGCATCAAGGCCATTAGGCAAATCCATGCCACCGCCAGTTCCATAAGGT
GTGTCAGTCTTAATCTTCTTGACACCACTGGCAACAACTCTGAATTGCCTTGAAATGGAA
GGAAGTCCTTTCACGGAAGATTTCTGAACAGTGAAAGGAGTTGGTTTGAGACTCAAAGAA
GCCATAACTGAAGAAGCCATTTCTAATTCTTTTTTTGATTGTTTGGAATGAA
>contig00100	seqLength=603	assembledReadNum=571	aveCover=231.07
CACAAATCACAACTTCAAATATGGCCTCCTTTTATCAATCCTTACAAGTGTTGTTCCTTG
CTTCCCTTATCCTTGTTCCTCATGGACTTTCTGTTTCTTTTCCACCTATATTTCATCATC
TTCCTCCTCATCTTCATCATATTTTTCATCATTTTACTCCTCCTCATCCATCACCAACTG
ATAATAAAATTGATCCACTTTATGCATCTTCACCCCGTCCTTACAAACTACCAACTGATT
CTAAGCCACCATATCATAGAAAAATTCCAGCAGATAAAATTCATATCTAAATCATGCGTC
CAACAAAGCATATTAATATATATTTTATTAAATAAGTGGTGCTATTTAGCACTTAGTTAC
CAATGCTTGACTTTGCCTACGTACTTATGGGTTTAATCCCTTCGTTTTATATCTATTTTT
ATTTTGTATCAGTTTACCATGATAGGAGAGCATTATACATGTCGAATGAATATAAATCAT
GAGAGAAAGTTGTGTTTTGTTCTCCTATTTACAAATAAATAAAGTTTATGCATTTGAGAT
TTTGTTGGTAATCTTTCATCTGTTCATAATATTATCCATCTCATATTATAATATTGTTTT
AAA
>contig00101	seqLength=185	assembledReadNum=15	aveCover=14.69
GAAATGAAGAAACATTAAACACCAATTCAGATTGTCTTCAAAACAGATATAAATATATCT
AAGTTCAACAATATAATAAAATGCAGACAAAACAAAATTCAAACTTGTTCTTGCAAAACC
AAAATTATCCAAACTCTAATATTTACAAATTAGAGAAAAGCATCTAAGCGTTGCAGCTAG
CATTA
>contig00102	seqLength=254	assembledReadNum=22	aveCover=7.80
TCATAAAAATAAGTGTAGCTGGTTTTCTTTCGATCAAACAATGGCTTCTGTTAAACTCGC
TTCTTTGATTGTCCTGTTTGCCACATTCGGTATATTCCAGACAAAGAACGTAGGAGCAGC
AGACTGTAATGGGGCTTTGTTCTCCATTTGAGATGCCACCATGTGGCTCTTCAGCCTGTC
GATGTATCCCTGTTGGTCTAGTTGTTGGTTACTGCAGACATCCATCTGGAGTTTTATTGG
TTACTGCAGAAATC
>contig00103	seqLength=401	assembledReadNum=337	aveCover=258.26
TACTCGCCACCACCCATTTACAAATATAAGTCTCCTCCTCCACCTGTTTACTCATCACCT
CCACCGGTCTATTCCCCTCCTCCACCACATTACATCTACGCATCACCTCCTCCACCATAC
CACTACTAGATACTGGTTTATAGTAGATCCCTTGGATTTTAGGTATATATTGGAAATAAG
CAGGAAGATGCATTGGCAATAATACAAGGAAGCAAAGTTTCAACGTAGTTTGTTTCAAGA
AAAGCCACTCTTTTTATCTCATGTGTTTTGCTATTCTCATTGTTAGTTTGTTTGGTTTTT
GAACTTAGACAGTTCTAAGGCATGTGTGTAATGTATTTTGCAACCTACTCGTTTGAAGGG
GTCACCAAAATTAAATAAAATATTACGTTTTACTATTCTAA
>contig00104	seqLength=699	assembledReadNum=839	aveCover=303.67
CTATATCAAGCTCCAATGTTTATTAAATACTCACTAAATGATTCAAGAAAACATACATAT
AATAATTAGATTGCATTACTTGCAAACTAAAACCGTAGATAACAATGTTCATACCCATAC
ACATGCATATATTATTTTTGAAATCAAAGTGTCCAAGAAATCCAAACTTAGTTGGAAATA
AAGACATATGAAGCAATTTTATTGAAGTAAAGAGATCATGCATGAATGGCTTTTCCTGTA
CATATTAAGTAGAAACTGCTGACGGCATCTTCAACAAGTTTGAGAACTCTGAGCTAAGAG
CATTCTTGAACGAGGCTTGTGCATGAGGGTTAGAATCAAAACACCAACCATATTCAATCT
CCGGATTTCGAAAACGAGCGCAAAAACTCCCACTTCCCTTTTTTGTGCAGTCGGCATGAG
ACTCACATAACTTAGGATGTTTCTCTACCATCCTAGTAACATCTTCAAATGATGCTTTTT
TGCAGACACCAGCCGTTAATGAAACGGGGATACACTTACAACCTTCACCACATCCTTTTG
GCTTATGTATAACACAAGCAAGTGGACAAACTGCTTCTACCTCCTTCATGGACATTAAAA
AAAATGTGGCAAGCAAGAGGAGAGGCAAAAGAGATAGCTTAACGTAAGCCATAATGCTTG
AATGAATAGAAAAACCAGCTACAATTTAGTTGGTGTTGT
>contig00105	seqLength=303	assembledReadNum=137	aveCover=111.87
TAATTCATAACATCTCTTTTCTTTCTTATATTATTATATATTTAGTTTTTTGTTGTGTCA
AAAATGGTGCTAGCTGGTAAGCTTATTACAGAACTTGGGATCAAAACACCAGCCGATAAG
TTCTACAAACTGTTTGCATCAGAACTTCACGAAGTGCAAAACTATTGTGAAAGAGTTCAT
CATACCAAGTTGCATGAAGGTGAAGACTGGCATCATTCTGATACAGTTAAACACTGGACT
TATGTTATAGATGGGGAGTACACACATGTAATGAAAGTATTGAAGAAGTAGATGATGAGA
ACA
>contig00106	seqLength=1135	assembledReadNum=409	aveCover=143.64
ACACGAAATTCCACTCTCCTCTGTCTCACTCAAGTGAATTGGTTTCGAGAGCATTCCACC
AGTTTTTGGCGACTTTAACTTTCAACCCGATTCACCGCCTACGTGCCCTTTACGCCCAGT
CATTCCGAAGAACACTTGCCCCCCCCGTCTTACCGCGGCTGCTGGCACGGAGTTAGCCGG
GGCTTCTTCCTCGAGTCCTGTCATGATCGCGCACTCGACGAAAGAGCTTTACAAGCGGCA
TTGCCCTTCTTCACTCACGCGATATTGCTGGATCGGGCTTTCGCCCATTGTCCAAGATTC
CCCACTGCTGCCCCCCGTGGGAGTCCGGGCCGTGTCTCAGTCCCAGTGTGGCTGATCATC
CGAAAAGACCAGCTAAGCATCATTGGCTTGGTCAGCCTTTACCTGACCAACTACCTAATA
CTACGCAGGCTCATCAAACAGCGCTTTTTAGCTTTCTTCAGGATTTGGCCCGAACTGTTC
GGCAGATTCCCACGCATTACGCACCCGTTCGCCACTTTGTTTTCAACTGTTCCCACCTCC
TGGGCGAGACAAGCTACCTTCACGCTAGGAGCCTCTTTTCCTTCTGCCCAGCTCCCCGAA
AACAACGTTCGACTTGCATGTGTTAAGCATATAGCTAGCGTTCCTTCTGAGCCAGGATCA
AACTCTTCTTTTGAGTATGATTGGGCCCTGCAGTGGTAGAACCTGGTGAACCGGGCGTAC
TACTTCCCATCTTATCCCTTCCGGTCGAGCGTCTTCAAACCTTCTGTGGACCTTGCTTCT
CTTATTCTTTCTTTTTAGAATAGAACAGTACACAGATAGGCATGTGCTCCCAAGCGACCT
CTGTAGTATGGAGAGCCACTCCACTTGCAGGATAAATATCCGCCTTCTTGTACTGATGCG
CTTCTTTTGTGATTAATGGATTAGGGCTTTCGACTAGAATCATACATCCACTAAGAATGC
CGAGGATCCTCAGACGAGATCCTATACTAGGTTCCACGGGATTCATCAGTGAGGACACTG
GCTTCATCGTTCTAGCGGGTTACTGGACAAGACAGTATTGGCAATACCGGAACATGCCGC
GTTGAGCTTGGTTCCGAGATTATAGTCTACTTCCTTAATCCTAACATCAGCGGTT
>contig00107	seqLength=955	assembledReadNum=367	aveCover=113.86
TATTTAAAAACCACAACGTTTTCATAGAAAGCCAAACAATGGTTACATTCATGAAGTGAA
TATTTTACAATTACTTGCAAAACAAGTAAAATTCCCACGAATTTTCAAACGGAAAAGTGA
GTCAAAAACAAACCATAACATGTGAATTTTAGATACATTACAATTACAAAAATAATACAA
CCTAAATCCACTAGACAATTGATGCATCACCAAGATCTTTTCCAGGAACAATTACAACAG
GTGCTGCTTTACAATGGTGAAAGCAGTACTCACCAACACTTCCTTGTAGTACACTTTGAA
ACAAGCTTCTGCCTCTGGTTCCCAAAACAACAGCTGCAGGTTTAGTTCTCTCTGCTTCCA
AGCAAATTACTTTTCCTGGATCGCCTTGCACAATCCGAGCTACTGTTTTTACCATTGCAA
CTTCAAAAGCCTCAACAGCTAATTTCTCCATCAGCCCCTGAGTCAAATCATACACAATCT
GGTTCTTCACATCAGAAACAGCATGAACGAGGTGGATGGTATCAGCAAGTCTGCATAGAT
GAATAAGAGCCCAATCGAAAGCATGTTTACTGTTTGGACCATGATCTATGCCTATAACTA
TATCTCTTCCTCTTCTTCTTTCTCCTGTTTCTCTCTCAAGCTCTGGTTCAGGCACTATTG
GGATCAACGATGGAAGCTTCACTTCTCTGTAATTGTATTCTTCAACATCTTCCATCACCG
TCTCCATCAATTAACAATCTTCAAAGTTCAGATTTTTCAGAAGTAGTCGAATAGAATTTC
TTTTTGAACAAGAAAGGTTAAGCTGTTGGTTGGTGGCACTTTTTCTTTTCTATGGTTTTG
TCTTTAAAATTGTCGTGTCCAAATTGAAAACCTGTACCGGTTCAACGTTCATTGGTTACA
CCATGTTCAACTAGTGTTGATTTTTATTATTTTATTGTTTCTGTTAAGTTGCGTT
>contig00108	seqLength=825	assembledReadNum=632	aveCover=209.67
TACTGGCGTAGGAACAGCAAAGTTAGGGTTTGTTATTCTTCTTCTTCTCCTCCATCATTC
ATCATGGGTCGTTTGCACTCAAAAGGTAAGGGTATTTCCAGTTCAGCTCTTCCTTACAGG
AGAACAGCTCCATCTTGGCTCAAGATCTCTTCCCAGGATGTTGATGAAACCATCTGCAAG
TTTGCCAAGAAAGGTTTAACTCCATCACAAATTGGTGTTATTCTTCGTGACTCCCATGGA
ATTGCTCAGGTTAAGAGTGTAACTGGAAGCAAGATTCTGCGCATATTGAAGGCTCATGGT
CTTGCTCCTGAAATTCCTGAAGATCTGTATCACTTGATCAAGAAGGCTGTCTCAATCAGG
AAGCATTTGGAGAGGAACAGGAAGGACAAGGATTCTAAGTTCAGGCTTATTTTGGTTGAG
AGCAGGATCCATCGTCTTGCTCGTTACTACAAGAAGACAAAGAAGCTTCCACCAGTATGG
AAATATGAATCAACAACTGCCAGTACCCTTGTTGCTTAAGAGAAGATTGGAGAATGAATT
AGTTTGTTGAGTTTTTAAAATTTTGGAATATTTGAAGTTTATGTTAAGACTCGATTATGA
TTTTGGATCTTCTTTCTTTATTTGATATACTTCTTTTCTCTACTCTAATAATGGTTTTAA
ATTTGGTACCTCAAAATAGAACTTAATTAGTCAAATAAACTAGTCATGCATTTGCCTGTT
GGGTTTTTATTTTAACATAGTCTTCGATGCCAATTCATTGAGTCTATCGTTGGAATTTGT
TTGTCTTTCACTAATATGAGAATCACAAGTGTCTTGTAGTTACAA
>contig00109	seqLength=2017	assembledReadNum=70	aveCover=11.44
ATATAAAACTCCACAATATATTTTCTTTTCTCATGTTGTTAATCAGTGAATAAAAGAAGA
TATTGTATTTTTGTGTAATAACATTGTGATCTCAAGCTACTATAAATAGTAAGCACCCTC
CATGGTTACAAGACACAGCTTTTCTTTCATTTGCTAAAGATAGTATAAACACATTTGTTT
GAGAAGCATCAAATTAATTAAGATGACTCCATTACTGAAAGGAACTGTGGTGTTGGTGCA
AAAGAATTCGTTGCACTTTAACGCTCACTCAGCGGCTCAAAAGTTCGGCGGTTTCATAGA
AAGTGTTATCGATGCTCCTGATGACATCGATGATTCTATACTTGATACCGTCGATTCTTT
TCTGAGCAACTCTGTAGCTCTCAGATTGATTAGTGCTTCAAACAGTAATGAAAATGGGCA
GGGAAAGGTGGGAAAGCAAACATTTTTGGAAGGTGTTCTCACTTCCATACCAACATTGGA
AGACAAACAAACTGCTTTCAATATTCTTTTTGAATGGGACCATAACATGGGAATTCCCGG
AGCTTTTTATATTGAGAATTTTAAGCAAGATGAATTCTTTCTTGTGAGTTTGACACTTGA
AGATGTTCCAAAACATGGAAACTTAAACTTTTGTTTTGCAACTCATGGGTTTACAATGTG
GAAAAGTACAAAACTGAAAGAATATTCTTTACCAACAAGACATACATCCCAAATGAAACA
CCGTTTCCGTTAGTGTACTATATACATGAAGAATTGAAGACTTTAAGAGGAGATGGAACG
GGGGAGCGTCAGGTATGGGAAAGAATATATGATTACGATGTTTACAACGATTTGGGCGAA
CCAGACAAAGATGATACCTTGGCTCGTCCGATTCTTGGGGGATCAAGCACCTTGCCTTAC
CCTCGAAGGGGTAGAACTGGCAGGAAACCTACTGAGAAAGATCCAAAGAGTGAGAGTCGG
AGTGGCTATTTTTACATACCTAGAGATGAATTACTTGGTCACGTGGAATCGTCAGACTTT
CTTGTTGATGTATTCAAATTAGTATCTCAAAATGTCATACCTCAGATAAGATCTGTAGAT
CAACCCGAGTTTAACACGTTTGAAGATGTGCTCTCGCTTTTCTACGGTGAATCAAGTAAC
TTCTCGGTGCCAAAGTGGTACAAGTGGATCATTCTGCATGGATGACTGATGAGGAATTTG
CAAGGGAGATGATTGCTGGTGTGAATCCAAATGTCATAGAAAAACTTTCGGAGTTTCCAC
CAGAGAGCAAGGTAGATAGGCAACTCTATGGTGATAATACCACCACAATAACCAAAGAAC
AGTTGGAGGCAAACATGGATGGGGTCAATGTAGAACAAGCTATACAAAACAATAGATTGT
ATATACTTGATCATTATGACTCACTATTTCCATTTTTAAGGAAAATAAATGCAACTGGGG
CAAAGGCATATGCTACAAGGACCATTCTTTTCTTGCAAGATGATGGAACTTTGAAGCCAT
TGGCCATTGAACTAAGTATACCACATCCTAAAGGTGATATTTTCGGTCCTGTTAGTAAAG
TTTACTTGCCTGCAGGTGAAGGTGTTGAAGCTTCAATTTGGCTTCTTGCCAAAGCTTATG
TTGTTGTAAATGACTCATGTTATCACCAACTTATCAGCCATTGGTTACACACTCACGCAG
TTGTTGAGCCATTCATCATAGCAACTAAGAGGCATCTTAGTGTGGTTCATCCTATTCATA
AACTTTTACTTCCACACTACCGCAACACAATGAACATAAATGCCGGTGCGCGAAATACTT
TGATCAGTGCAGCGGGCATTATAGAGTCAACATACTTGTTGGGAAAGTATACTATGGAAA
TGTCTGCTGTTGTCTACAAAGATTGGGTTTTCACTCAAGCAGGACTACCTACTGATCTAA
TCAAAAGAGGAGTGGCGGTTGAGGATCCATCTTCTCCATACGGACTTCGCCTTCTGATAG
AGGACTACCCTTATGCTGTTGATGGACTAGAGATATG
>contig00110	seqLength=953	assembledReadNum=88	aveCover=16.19
CAAAAAAGTAAACCATTAACAATCCCCAAATCTAGCTTAAAATTAACAAAACAAACATTT
CTCAAATATCAAATGCTAAAAGATAAAAAATAGTTAACCATAACAAAATATCACATTAAA
CACCAATTCAGATTGTCTTCAAAACAGATATAAATATATCAAGTTCAACAATATAATAAA
AGGCAGACAAAACAACAAAATTCAAACTTGGTCTTGCAAAAACAAAATTATCTAGGCGTT
GCAGCTAGCATTAATAAAAGCTCTTCCAGGTTGACGGTTAGCCAAATGGTCCATGGCATC
CAAGAAGCTTAGCATTCACACCATCAGGCAAAATCCTGTTCTCTGATTTGTACTTGAGGT
AATCGACTCGGTTAAACTTGGTGAAACCCCACTTCCTGCTGACAATGATCTTTTGACGAC
CAGGGAACTTGAACTTAGCACGACGGAGTGCCTCCTGTGCATGATGGCTATTGTTGTCCT
TGCATCGGACGGAAAGAAGCACCTGACCAATAGCAACCCTAGCACATGTTCCAAGTGGCT
TTCCAAAAGCTCCTCTCATACCAGTCTGAAGCCTATCAGCTCCAGCACACGAGAGCATCT
TGTTGATCCTAAGAACATGGAACGGATGCACTCTGACCCTCAAGTGGAATGCATCCTTTC
CGGCAAATTTCGACATGTACTTGTTGCAGGCAATCCTAGCAGCTTCCAATGCCTCACTTG
ATACATTTTCCTTTTCCCAACTAACAAGATGGACGCAGAATGGAAACTCGTCAACACCTT
TCTTCTTCATGCCGACATCATAAATTCTGATCTTAGGATCAGGAACACCACGACAGAAAC
GTGACTTTGGGTATGGCTTGTTCTTGATCTGTCTATAACACCTAGCAGGTCTCCTCCCCA
TAGCTGCGTCTCTGCTACACGGTGTACGTAACAAGCCAAACCCTAAAATGAGT
>contig00111	seqLength=950	assembledReadNum=502	aveCover=164.93
CTCAGTGAAGCAGCGAGCCAGAAACCTAGGGAGAGAGGAAGAGGACTGCGCCTCGTTTCA
CCACCATCATTCAACATGGGTATTTCCAGGGATTCTATGCACAAGAGGCGTGAGACTGGA
GGAAAGAAGAAGGCATGGAGGAAGAAGAGAAAGTACGAGCTTGGTCGCCAGCCAGCTAAC
ACCAAGCTTTCAAGCAACAAGACCGTAAGGAGGATCCGTGTCCGTGGTGGTAATGTTAAA
TGGAGGGCTTTGAGGTTGGATACAGGAAACTTTTCCTGGCCTAGTGAAACTGTCACCCGT
AAGACCCGTCTCCTTGATGTGGTTTACAATGCCTCCAACAATGAGCTTGTGCGTACTCAG
ACCCTTGTGAAGAGTGCCATTGTTCAGGTTGATGCTGCCCCTTTCAAGCAATGGTACCTT
CAACACTATGGTGTTGAAATTGGAAGGAAAAAGAAAACTGCCGGCAAGAAAGAGTCTGAG
GAGGCTGAAGCTGTTACAGAGGAAGTTAAAAAGAGTAGCCATGTTCAGAGGAAATTAGAA
CAACGACAGAAGGACCGTCAGCTGGATCCACACATTGAGGAGCAGTTTGGAGGTGGAAGG
TTGCTTGCATGCATTTCTTCCCGACCTGGACAGTGTGGCAGAGCTGATGGCTACATTTTG
GAAGGTAGAGAATTGGAATTTTACATGAAGAAGCTCCAGAAGAAGAAGGGCAAGGGTGCT
GCTTGATAACTTTCCAAATTTTTATTTTGCTTTATTTGTTTTAATTGAGACTAGTTTTCA
ACGAAGATGTTTTGTGCTTCAGTTTATGCTGTTGGTTAACATTTTAGCATCTTTTAATGT
TTTTGACAATATTATGTTGGTTTTGAGTTAAACTATTTTGGTTATTTAAATTTTACAATT
TTGTCACAAAAAAAAAAAAAAAAAATCTGCTTTGCAATCATTATTTTCTC
>contig00112	seqLength=847	assembledReadNum=650	aveCover=242.16
TGAGAGTTGAGACAGTTAAATCTTATATAAGTAAAATGGAATAATTTTATTTCACTTATG
ACAAGAAAAAGAAAGTGGCAAATCTTAAAACCAAAGACATGTACTCTTTTCTGTGCCTTA
TTATGATTCATATCCCACTCCACTACTAGCACAAAATCAAAAACCTTTTATCAAACTAAA
CACTGCTCAAATCTTGACCAAAAGTAGAAACTTTCTGAAACCTAACATAATAAGGTTCAT
CAATACCATCACCAACAGCCATAACTTTGGTTCCATCGCTATCTTCAAAAGTTCCAACAG
GAGCACAAAGAGTACCAGGAACAGAAGGACAGAACTTGAAGCTATAAATCTCATATGCAT
GTTCACCTTCAAGCCTCTCAATCTTGAACTTACTCACAAGATTCCCAGCCGCACCACCTG
TGCTCACAAACCAGAATCCAGACCCCTCCTTTGAAAGCTTCCAGATTTTTGGCTCTTTGC
AAGGACTGCCCAGGATTGGAATCTCAATGGTCAGATCAGTTTGAGTTGGAATGTAATCAA
GGCCTGGTGCAGTGAAGTATACCGACGAGCCGAGTGCGGCCGGGTTACGAATGATGTCGA
GAGGACATGTTCGGTTTCTTGTTGGACTCAATGTAATGCCTCCATTGTCAGCCCAAAGTG
GGAAGACATAGTAACCTTCACCTCGTTGAAGAGGGTTACCTTGTTTGTCTACTACTGGTT
CTGGTTCAGCTCCTTGTAGTGGTTGTGTGTTGAATAATAACACTAAGAGAGAAATTAGGA
AACATAGTGAAATGAACTTCATTGTTTCTTGATTGTTTTTAATAATGTGGTTTATGATGT
TTGTGTT
>contig00113	seqLength=283	assembledReadNum=5	aveCover=3.25
CCATAAGCTGAAATGTTAGGTCTTTGTTCAAAATCTTTGACAACTTTCTTCTTCTTTCCA
TCATCAAAAAACTGCTTTAGAGTCTTGAAATTCTTTTTTGGATTTTGATTGAGGAGTCCT
TGAATTTCTTGAGGCATGTCTTGTTGTTTCATCACCAGCTTCCAATATTCTCCTACATCT
TTTCTGGATTCTACATTTACCTACTATCAAGAGAAGAAAGAGAGGCAATAATGAAAGAGC
AGGTCTCATCATCTTCAATGATAAAACTAAAGTGTCTGATTAT
>contig00114	seqLength=797	assembledReadNum=886	aveCover=278.86
AACAACTCAACAACAACATCATAAATTGTTTCTTTTCTTTTTTTCTGAATTTGTCTTTCC
ACCATGACTGATCATCATGCAAGGACAACAGGTTCCTACTCCTATGGAGGATCCCCCTAT
GACATCCACACCTCCAGCCTCAGCCAACCTTCACGCCAAACAGTGAAGTTCATAACAGCT
GCTACAATTGGTGTCACACTGGTGTTCTTGTCTGGACTCATCCTTGTTGGAACTGTCATA
GGATTAATCATTGCAACGCCTCTTCTTGTTATCTTCAGTCCTATCCTAGTTCCAGCTGCA
ATAACACTGTCTCTCATTGCTGGTGGGTTTGTGTTCTCTGGTGGTTGTGGTGTGGCTGCT
ATAGCTGCATTGTCATGGATTTACAACTATGTCTCTGGTAACCGTCCTGTTGGTACTGAT
AATCTTGAATATGCTAAAGGGTTGATTACTGATAAGGCTAGAGAAGTGAAGGAAAAGGCT
AAGGATTATGGAAATTATGCTCAGGCTAGAGCACAAGAAGCCACACAAGGAACTGGAAAT
TATGCCCAGGCTAGAGGACAAGAAAGCACACAAGGAACTTATTAATAAAATCATAAGCTG
TGCATTGCTTTCACTGTTTCTCCATTTGCATGTTCTGTTCACTCACTGTCACCCCTTCTG
TTTTGTTTCTTGTTCATGTCTTGTGTTTAATGTGTTGTTAAATATGGTTTGTAAGTTAAA
TATTTCGCCTTATTTGTGTAAGCATTATGTTAGTTAATAATAAATTTCTCTCTATTTTGT
AGCCTACAATGTTTTCT
>contig00115	seqLength=947	assembledReadNum=598	aveCover=197.22
AGTGGTGAGCGACACAGAGAGGCTTAGAAGGAGACACAGTTTGTACAATTCCACAGTAGC
AGCAATGAAGACCATTCTATCTTCCGAGACCATGAACATCCCTGATGGCGTTAGCATCAA
GGTTAACGCCAAGGTGATCGAGGTCGAAGGTCCACGAGGTAAACTTGTTCGTGACTTCAA
GCATCTTAACCTTGATTTTGATCTCATCACCGATGAGAACGGAAAGAAGAAGCTCAAGAT
CGACGCGTGGTTTGGTTCCCGGAAAACCTCCGCCGCCATCAGAACCGCTCTCAGCCACGT
CGAGAATCTCATCACTGGTGTCACCAAGGGTTTCCGCTACAAGATGAGGTTTGTATATGC
TCATTTTCCAATCAACGCTAGCATTACAAATGACAACAAGTCTATTGAGATCCGTAACTT
TCTCGGTGAAAAGAAGGTGAGGAAAGTGGATTTGCTTGATGGAGTTTCAATTATTCGATC
TGAGAAGGTGAAGGATGAGGTTGTTTTGGATGGAAATGACATTGAGCTTGTTTCTCGATC
ATGTGCTCTTATTAACCAGAAATGCCATGTTAAAAAGAAGGATATCAGGAAGTTTCTTGA
TGGTATTTATGTTAGTGAGAAGGGTGCTGTAGTTGTTGAAGAATAGATTGTGATACTCTT
AAGCTTATCTTTTTTGTAGTTTCATTTGAGGTTTTCTTGTTCATGGATTATTGCTTACTC
TTTTGTGGAGTACTTGGAGACAGTTTACTTTTGTTTTTTGAGTTTGGATGTTTTTGTCAG
CAAGTTTTTGTCTTTGAGAATATCTTATTTAAACGTATTGCTCTTATGTGCTTTATGCTT
CTTGTTAATTAGTTTTCACTCTAATTGTCATTTCATGTGTTTAATATGAAGAACGTGTTA
ATAGTTGAATTATTCCGCAGTTAAATTGCTGCGTGTGTTCAATACTA
>contig00116	seqLength=6587	assembledReadNum=840	aveCover=30.68
TTTGAAACAGACTAATTATCTAAATTATAAAGGTATGAAATTTGAACATTTTTTTTCTAC
TTGTTCCTGAAGTCAAAAGAGTTCCATCTGTTCCTGAATAGCTTCCTTCAAAATGGCTTC
TGCTTCCCCAGTGAATGTCTTGGTAGAAGATATGATTTCGTTGAATTTAGGTTTCTTCGT
TTTTAAATAAGCCCGTAACTCAACGATAAATTTCCTTACCTGTGCAATTTCTACTGAATC
AAGATAACTATTCGTTCCAGTATAAATAGTTATTATCTGTTCTTCCACAGTAAGAGGAGC
TGATTGGGATTGTTTAAGCAACTCGCGCAATCGTTGACCTCTTGCCAATTGATTTTGCGT
AGCTTTATCGAGATCGGAAGAGAATTGTGCAAAAGCTTCTAATTCTGCGAATTGTGCTAA
TTCCAATTTTAATTTACCAGCTACTTGTTTCATGGCTTTTATTTGAGCCGCCGATCCAAC
TCTGGAAACGGAAATACCCACATTAATTGCGGGTCTGATCCCAGCATTGAATAAATCGGC
AGATAAGAATATTTGACCATCTGTAATGGAAATGACATTAGTAGGAATATAAGCTGAAAC
ATCTCCGGATTGGGTCTCAACTATTGGTAAAGCAGTCATACTTCCTTCACCTAACTGAGA
ACTTAATTTAGCGGCTCTTTCCAAAAGACGCGAATGTAAATAAAAAACATCTCCGGGATA
AGCTTCGCGACCTGGTGGTCTTCGTAATAGAAGAGACATTTGGCGATAAGCCTGTGCGTG
TTTGGAGAGATCATCATAAATAATTAAAGTGTGACGTTCACGGTACATAAAATATTCAGC
CAGAGCTGCTCCTGTATAAGGCGCGAGGTATTGTAATGTAGCTGGGGAATTTGCTGTTTC
AGCCACTATAATAGTGTATTCCATTGCTCCTCTTTCTTGTAAAGTAGTTACTACTTGAGC
CACAGAAGATGCTTTTTGACCAATAGCTACATAAACACATACTACATTTTGTCCCTGTTG
ATTGAGAATCGTATCTGTAGCTACTGCTGTTTTACCTGTTTGTCTGTCCCCAATAATCAA
TTCTCGCTGGCCACGCCCTATAGGGATCATAGAATCAATAGCAATAAGTCCTGTTTGAAG
AGGCTCATACACGGAACGTCTGGAAATAATACCGGGAGCGGGAGATTCAATTAACCGAGA
TTCCGAAGTTGAAATTTCTCCTCGACCGTCAATAGGTTTAGCTAGGGCATTTACAACACG
ACCCAAATAACCCTCACTTACTGGTATCTGAGCAATTCTTCCTGTTGCTTTTACGGAACT
TCCCTCTTGTATCATCAAACCATCACCCATTAATACAACACCAACATTTTTTGATTCCAA
ATTCAAAGCAATGCCTACGGTACCCTCTTTAAATTCTACTAATTCACCTGCCATTACGTC
ATCAAGACCATAAATACGAGCAATGCCATCGCCTACTTGAAGTACGGTACCTGTATTTAC
AATTTTTACTTCGGTATTATATTGCTCAATACGTTTACGGATAATTTGACTAATTTCATC
TGCACGACTGGTTACCATGAATATTTCTAAATTTGATTCTTTTTCGAAGAAAAACAAAAA
TAAGTCTTCCCTATACTCTCTATTATAGTAGAACAACTAATCAGTTCTATAGTAGAACAA
CTAATCAGTTATTTTTTGCTTTCATCGACCCAAACATACCAATAGTAGCACCGATCGTAC
GTAAATGTAACTCGTTGTTTAAGCAACTATTAAGAGTTCCCAGAGCTCCTTGTAATGCTT
GTTGTAAAACACTTTGTTGGACTTGATTAATCGCCCTTTGTTGTTCAAAATGAATGGTTT
TATTTTTGTCATTTTCGAATTGTTCCAAACTTGTATAAATTGAATTAATTAAATTCAATT
TTTCTCGTTCTATCTCGGCATAACCATTCACTCGAAACCGATCTGCTTCCATTTCTACTT
TCCTTAAACGGGCCCGGGCTTTTTCCAGCTGTTCAATGGCTGTTTCCCGGAGTTCTTCTG
AATTTCGAATAGTTCTCAAGATTCTCTGTTTTCGATTATCTAATAAATCACTTAATGAAA
GTAGATTCTCTTTCCATTCATTTCAAAATGTCTATGATCTCTTCCCGAACCAAACATGAA
TCTTTCAATTCATTTGGCTCTCACACTCAATTCCTTATAGGAAATTTCCCCATATTTATT
ATGGAATGAGCCTATCCTCTTTTCTCTATTTCTAAAAATATGGAAAATGATTATCAATAC
AAGACCCAAATATTGGGAGGACTCTTCTGACCAAACAAATAATTGTCAGCAAAGTGTTTT
TTTCTTGAAATCCAAAGAATTCTTATTAATTTATACGTAGGTCATCAATTCCGCATTGTA
GAAAAGTAGAAACGGAGGCGTTAAACAAAACACCTTTTTTCCTATTTTTCATCATAAAGA
GAATTCAAGTCATTTTATCGACATGAGTGTTCTATATCGAAAAAATTCTAATTTCCCTAT
TAACATAGTGGTAGAAAGAATACTAGACTGCGTCGAAACTTCAAACTCGTTAGCTTTAAC
CATAGTAATGTTCCAAAATTCTTGGTTGATAGAGAATCAAAGTAGATTTACCAATGAATC
GCGAAATGCTATGGTTCTTAACTACTTTTTTCGTTATTTAGTAAGAAGTCATTCGCCGGA
TCATGCACATTTTTCTAGTTATAACAAAAAAAGTGCAGTTGGGTGGATCCAATCTATTCT
TTGAAATAAACAACTCGCACACACTCCCTTTCCAAAAAAAATCAATACACCTAGCACTGC
ACTTAGATTTATTAGATTTGTTGCTAAAATATCGGTATCAAACCCGAAACTTCCGTCGGT
TATATTTTGCATATGATCGCATCTCCTCTTATGGATAGACTAATTTTCTTTCTACGATTC
CAAGTTTTTTTTATCGTTTTTGTATATGATAGTTTATTCTATAATCGAATTATTGAATAT
GAATATATCGACTTATTCTATTTTTATTCTTACTAATAATGAATAGTAGTAAGAATAAAA
ATATACTAAGAAGACTATTCTATATTTTGAATTGGTTAGTCAATTGAAAGATTCCCTATA
AGAATTATACTTCTTAGAAGTAAATACTTAGTTGTTTTCAACACTTTCTAAATAAAAAAG
GGGGTCATTGGACTAAAGAAAGGGACGGAAGAAGGCAAATCCATATGTTAATCCGAATGA
AAAAAAAATTGTAGGAGTCAAATCGAAATCGAATTAGCAAGAGCAGCAACGAAAATCCAT
GGAAAAAAAAACATATGTATTTTTTTATAAATATTAAACAAAAGGATTGGCAAATAAAAG
CGCTAATGCTACAACCAGCCCATAAATAGTTAAAGCTTCCATAAAAGCCAAACTAAGTAA
TAAAGTACCCCGTATTTTGTCCTCTGCTTCCGGTTGTCTCGCAATCCCCTCTACAGCTTG
CCCTGCAGCTGTGCCTTGACCAACTCCAGGTCCAATAGAAGCAAGCCCGACGGCCAACCC
AGCAGCGATAACAGAAGCAGCAGCAATCAGTGGATTCATGATAAGTTTCTCCTATTCCAA
ATAAAATTAAGAAATAGTTAATAATATAATCAACAAAAAATATATGACTTAATTATTTCA
TTCTTCCTAGTTATCTTTCTCTAGTCGAAGTGTAATTCAAAATTTCAAACGGAATAATTT
TGATTGAATTATCTCAATTATTTCGATATTTACTTTTTTCGTTTCTACCCTTGTAGTTTT
TTGTGAATACAGACAATTTTTGGTCTTATCTTACATTTATTTTAAACCTTCCTTTTTCTT
TGATTTCATTTTATATTCAATTCACAATTACAAGAGATGGAAGTGGTCTTTTTTTTTGAA
TCCCTACCTAAATTTAGAGTAGTAGCAGGACAAATTTAGATAGATAGTCATCTATAACTA
ATGAATATCTACTATGACATATACATGTGTTTGTTCCATACCGTAAACCAATTCGTTGTA
TCTTCGATTCAATCGTATTCGAGAATCATTCTTGGAAAATCCCCCAGCTGTCTTATAACG
ATTAGATTATATATACGCCTAGTTCGACCCCCTCACCCTTTTTTGAATTGAATCTCTATT
TTTTGTTTAATTCCCTGGTAATTGTTTTAATTTTATTTATACTTTTTGATTGTTATGAAA
ACTTTTCCAAATTTCTTTGGATTTTTATCTTTCTGTTCCTTAAGTAGATTATCGCGAGCC
ATACATACTTTGTCGCGGTCTAAAATCCTATTTTCATAACTAGTCAATGATGCCCTTCCA
TGGATTCACCTATATACGCCGCAGCTAAAGTAGCGAAAATAAGAGCTTGAATACCGCTTG
TAAATAATCCAAGGAACATAACAGGGATAGGAACTACTAAAGGTACTAACGAAACAAGAA
CAACAACTACTAATTCATCCGCTAATATATTTCCGAAAAGTCGAAAACTAAGTGATAAGG
GTTTTGTGAAATCTTCTAAGATGTTAATCGGTAAAAGGATTGGCGTTGGTTGGATGTATT
TACCAAAATAGGCCAATCCTTTTTTTGAAATACCCGCATAGAAATAGGCTACTGACGTAA
GTAAAGCTAATGCAACAGTAGTATTTATATCATTTGTGGGTGCAGCTAACTCTCCATGAG
GTAACTTTATAATTTTCCAAGGCAAAAGGGCCCCTGACCAATTCGAAACAAAAATAAATA
GAAACAGAGTTCCAATAAACGGAACCCATGGACCATATTCTTCTCCAATCTGAGTTTTGC
TCACGTCTCGAATGAATTCAAGGACATATTCAAAGAAATTCTGACCAGACGTGGGAATAG
TTTGCGGATTTCTAACAACTAGAATGGTTGAAATTAATAAGATAGCAATTACAACCCAAG
AGGTAATAAGTACTTGAGCATGCACTTGAAAATCCCCTATTTGCCAATAGAAATGTTGAC
CTACTTCCACAGCCGATATATCATAGAATCTGTTTAATGTGTTGATGTAACATAATAGAA
CATTCATATTGCCCTGTCCTCTAAAATAAAAAAATATAACTTGAAAGGGAATTATTTTGA
TTCAACCATTTCCTTATTTTACTTTGATTTTCTATTTTGAATACCTACTAATCACAAAAT
ATTTCTTTTTACACAATTTTGTAATGCTATAATACCCAATTCCAAAAATCTATGACCGCC
CAACCAAATCTAAAAATGGATTTATCTTATTATTAATCAATAATTTCGTATAGAGCTAGA
ACGACCCTCACAAATTGCAAAAACTAATTTGTTAAGAATTAATCGGATGGAAGCTATAGC
ATCATCATTAGCCGGAATCGACATATCTGCAAGATCTGGGTCACAATTTGTATCGATTAA
ACAAATCGTTGGAATTCCTAAAGTGATACATTCTTGAAGAGCCGTATATTCTTTTTGCTG
ATCAACGATTATTACAATATCAGGTAACCCTGTCATATATTTGATACCGCCTAGATATGT
TTCGAAATGAGATAATTGTCTCTTCAACATAGCCGCATCTCTTTTTGGAAGAGAGTTCAG
TTTCCCCGTCTTTTGCTCCGTTCTCAAGTCCCTGAACTTACCAAGTCTCGTTTCTGTAGT
ATACCAATTCGTTAACATACCTCGGAGCCATTTTTTATTAACATAATGACATCGAGCTCT
TATTGCAGCCCGTGTTACTAAATCGGCTGCTTTTTTTTTGACCAACAATTAAAATTGTTT
TCTTTGCTTGCTGCATCAAAAGCCAAATCACAAGCTTCTGATAAAAAACGAGCAGTTTTA
GTAAGATTTATAATATGAATACCTTTACGTTTTGCCGATATAAAAGGTGCCATTCGAGGA
TTCCATTTCCTAGTATCATGGCCAAAATGAACCCCAGCTTCCATCATCTCTTCAAAAGTT
ATGTTCCAATATCTTTTAGTCATTTATCCCCACACTTTGTTTAAAAAAAAAAAAAAAAAG
AAGAGAGACCCAGTATCCTGAAATAGCAATAAATAATTGTTCCGATGGAACCTTCTCTTT
TATAGACGATCGGCCGTTAATATAGAATCAGGCCATTCTTTGATTTCTATTTATTATTAT
TTTTATTATACTTTAATTACCAAATCAAATGACTGCATTTAAAGATTTAAGGGGATGAGT
CCCGCTTTTAGGAAGCATTTAATCCTATATTTGTAATGTATCACATAAATTCTTTGAAAT
TAGCAAAATCCAATAATTTTCTGTGATGGAACAAAAGATTTCTAATTTCTACTTCGAATA
ATTTTTTTTTCCGGGTAATCTTGTTATGTTGCCTTGACCGTGAACGGTGCATTATTCTTT
TGAATCCGGTACCAACGGGTATCATTCCCCCTAAAACAACATTCTCTTTAAGACCTTTCA
ACCAATCAATACGACCCCGAAGAGCGGCTTTTGCTAAAACTCTAGCAGTTTCTTGAAAAC
TCGCTTCGGATATGAAACTTTGAGTATTCAGAGATGTTTTTGTTACTCCCAATAATAAAG
CTCTGTAACAAATTGCTTCTTCCAAGGCACGCCCCGTTCGTTCTGCT
>contig00117	seqLength=423	assembledReadNum=368	aveCover=260.77
CGCCGTTGGGTAACATTTCATCTCCAGAGCGCGATCGAACTCGGAGGAGGAAGAAGAAGC
AGCCGCCAAAATGCCTTCACACAAGACATTCATCATCAAGAAGAAGCTCGCCAAGAAGCA
GAGGCAGAACAGACCCATCCCTTACTGGATCCGCATGAGAACCGACAACACCATCAGGTA
TAACGCTAAGCGTCGTCACTGGCGCCGTACCAAGCTTGGATTCTGAGGTTCTATGGTTAC
TTGGTTTAGTTTTTTGTTTTCCTTTGAAAGAGACAACTTTTGTTTTCGAGTTTTTAATGT
TTTGATTATTACTCTTTATTGAGAACAGTGTTTGTTATGTAAGGAAGTGGTCGTGGTTTT
TAACCACGATTTAACTTATTCAGTGATTATGATAATTTGACTCATGGTTTTAATTTTGTT
CAA
>contig00118	seqLength=815	assembledReadNum=526	aveCover=138.52
TGTTTTCAAAAATAAAATTAAAATTAAAATTTATCAACTAACAAGAAAATAAAACCCAAT
TGAAATATTTCAATATTAGGTAAATTGATACAAGCAATGTATTAAAAAAAGTCACGGTAG
CGTTGCGATTTGAGTCGTCGTGGCCGTCGCAATCGCATATGGTTTTCTAAAACCCTAGAT
ACAAGGACACATGAAGTAGAGACAATCCAATACATAGTCTAGTACAACAAGAGGATAGGA
CCACATATAAGATGAGTCTTTATCACTCTCATTACATATTATTCTTAATAATAGCATCAC
ATGGCACTCTCATATACTAGTGAGAAGTTTCCATAAGACATTCTTTAAACCGCGCCATCA
TCTTCAAAACCTAATGGTGTTACAGTTGGTGGAGGCACTGATCTTGTAAGGGATGTTCAC
ACCGCATTTACCAGGGAGAGCAGCAGCATTGTTGGCATTCAAATTAGAAATAGCACCAGC
AGTTGATTTCAAGCAGTTACAGGCAGCCTGACGATCAGCAACGGTGGGGGCGGCGGCCTG
AAGATTCTTCACTCCTGCACAGCATGGGGGTGAAGGACTGGCATTATTAGCAGCTTCAAG
ATATGTAAGGCATGGACGAAGATCAGTCATTACAGTTGCACATGAGAATGCAGCTTCTGC
CATAGGTGCAACTAACATGCACATCGCCAAAACAACACATGCTAGCTTCATGCTTCTTGC
CATTTCTTTTCTCTCTTTTGAATTTTTTTTCTTGGTTTGTTTGATTGGTGTGTGTAATGT
CTTTCTGGGCGTGGTTTATATAGAAAATAAGATAG
>contig00119	seqLength=923	assembledReadNum=863	aveCover=262.67
CAAACAACTATCATCAAAACTTGTGTGAATTGATACTTTCCCTTCCTCCAACAAGATGCA
AAGCAGGAATATCAATGGATACCCACAACAGCAATACTATGGTGATGATAGCACATGGAT
GGAAACTAAGGCTCAACAGCTACAGAGCCATGGATATCCACAGACACAGCAATATCCAGG
CATGAAACCAGGTTATGGCAATGATTCTGATTACTCCAGGCCAAACCATCATGGCAATGA
CTCTAACCATGATGTGTATCATCGTCAGGACAGCAAGCCTCATGGCCTTGACACTAACCA
CGATATGTATCACCGTCAGGACAGCAAGCCTCATGGCCTTGACTCTAACCATGATGTGTA
TCATCGTCAGGATAAGGTGCCTCATGGACAGGGAAATGGTTACGGCTATGATAACAATCA
TGGCCATGGCAATGGCAATGGCCAGATATTCCCTTTTGCTACTACCACTAATCACTCACC
TCATCATGGTAATGGTGTCAGGCCATTCAATCATGGTGGTCGTGGCCAAAATGACTATGT
GTCAGAGAATGAGTATGAAGTTTACAAGGAGGAGCAGATCGGTTCTGGCGCGATGAAGAG
GGATGAAATGAGATACGAGAGGCGTGGAACATATGGAGGAGATGTTCATCAGGCCAGCCC
ATATGGATACAATAATAACAGGAATAATCCTCTTGGTCATGGAACAAACAAAGCCAATTG
GACACTGAAAGGAGTTTAATATGCTTGGTTACTGTTATTAGTATTCCTACCTCTGGTCCC
AGTACTAATAAATCGTGTGCTTTGTTTTCTGTTTTCTTGTTGTAATAAGTTGCCTTGATT
ATGCATGGCTCTTTATATATATGATCAATGTTATATGTAACTCATTATGAAGTTATAATA
AGATTTATGTGGACTTATATACT
>contig00120	seqLength=729	assembledReadNum=499	aveCover=198.49
GTAAACAAAAACTCAAGTATATAATAAAAGCATTGATACATGCATAAACCAATTTTTAAA
TGCAAATTGGATGGATGTTTGGAGCCTGTATAAAGTTTTCAACCCCAAAATTTCATTGAT
CTTCAACAATTTTTTCTTCAAAGTTTTAATCGCAATTCTAAACAGGAGCCACAATTAAGA
AATACCAATACAAACCAAAAGAGCCAATTTTAAATTTCAAATGTCTGAAGCAAAACAGCT
GTAGGCAAACTTATACATTCATCGGTCTATGTTCTTCATGCATAGTTCAACCGGAATACG
TCATTCATCACATAATAGCTTCCTTGCGGTGTTGGTATCAAATGGAACATCTGACTGAAC
TTAAGGGTGTGTTGTTCGCCGGCGAGCTGGAGATTCCCGCTGACGAAAACAAGCATTCCA
CCGTTAACGCCAGATGGCTGACAATCAACGGTTGTGATGGAGTGATGACACTGCTGAAAA
GGGAGAGAAGTGAGTTTGGCAACGATATTCTGAGAGCCCTGAATCTTCTGACCTTCGAAG
GTGAGCATGGAAGCTTCCTGGTAGAGAGAGGCGAGACCGGGACGGTTAGTGTCGAAGGTG
GTGTAGTAATGCTCGACGAATGCCTTGGCCAACGCATCTGGATCCATCGCTTCCGATTCA
ATCGCCGCCGATAATGATCTCTTTTTTCTTTGGGTTTTTGATTTCTGCTTCACTCTCACG
CAGACTTAC
>contig00121	seqLength=1751	assembledReadNum=1357	aveCover=232.65
CAAAACTTGTTCTCGATTGCTCAGTCTCTCTCTGCGGCTGAGGATTCCGAACGAGTGACA
TACTTCAATTTCGTTTCTGCTAAGTTAAGACATCATGGGTAAGGAAAAGGTTCACATTAA
CATTGTTGTCATTGGACATGTCGACTCTGGAAAATCAACCACGACTGGTCACTTGATCTA
CAAGCTTGGAGGTATTGACAAGCGTGTGATCGAGAGGTTTGAGAAGGAAGCTGCTGAAAT
GAACAAGCGTTCATTCAAGTATGCCTGGGTGCTTGACAAGCTTAAGGCCGAGCGTGAAAG
AGGAATTACCATTGATATTGCCTTGTGGAAATTTGAAACCACCAAGTACTACTGCACTGT
CATTGATGCTCCTGGACATCGTGACTTTATCAAGAACATGATTACTGGAACCTCCCAGGC
TGATTGTGCTGTCCTTATTATTGATTCCACCACTGGTGGTTTTGAAGCCGGTATCTCTAA
GGATGGGCAGACCCGTGAACATGCACTACTTGCCTTTACTCTTGGAGTGAAGCAGATGAT
TTGTTGTTGTAACAAGATGGATGCTACCACCCCTAAGTACTCCAAGGGCAGGTATGAGGA
AATCGTGAAGGAAGTTTCTTCCTACTTGAAGAAGGTTGGTTACAACCCAGACAAAATTCC
CTTCGTTCCCATCTCTGGTTTTGAGGGAGACAACATGATTGAGAGGTCCACCAACCTTGA
CTGGTACAAGGGACCAACTCTACTTGATGCTCTTGACAACATCAATGAGCCAAAGAGACC
CTCAGACAAGCCCCTCAGGCTTCCATTGCAAGATGTTTACAAGATTGGTGGTATTGGAAC
TGTGCCAGTGGGACGTGTTGAAACTGGTGTTGTGAAGCCCGGTATGCTTGTGACTTTTGC
TCCTACTGGTTTGACAACTGAGGTTAAGTCCGTTGAGATGCACCACGAGGCTCTCACCGA
GGCTCTTCCAGGAGACAATGTCGGATTCAATGTTAAGAATGTTGCAGTCAAGGATCTCAA
GCGTGGTTTTGTTGCATCCAACTCCAAGGATGACCCTGCCAAGGAAGCTGCCAACTTCAC
ATCCCAGGTCATCATCATGAACCACCCTGGACAGATTGGAAATGGTTATGCACCAGTTCT
TGATTGCCACACCTCTCACATTGCTGTGAAGTTTGCTGAACTTATCACCAAGATTGACAG
GCGATCTGGTAAGGAGATTGAGAAGGAACCCAAGTTTTTGAAGAATGGTGATGCCGGTAT
GGTTAAGATGATTCCAACCAAGCCCATGGTGGTGGAAACTTTTGCTGAGTATCCTCCTCT
TGGACGTTTTGCTGTGAGGGACATGAGACAAACTGTTGCTGTCGGAGTCATCAAGAGTGT
GGAGAAGAAGGACCCAACTGGAGCCAAGGTCACCAAAGCTGCAGCCAAGAAGAAGTGATT
TCACTCCATGGTTGCTTCTGCACAAGTTGTTCCTTTATAGTAGTTTATCTTTCCAGTTTA
ATTTTGAAGTTTTTGCCTGTTTCATTAAACTAAACTTACAAAACTGGGTTCTTGATCGGC
GGTGGTCAATTTTCCATTTTGTGATTTTCCTGTTACTGTTTTTATGGTGTTAATTTATGT
TTGAGTAGTACATTTTGTTGCCGAGGGATGTTTAAATTGCATTAATTTAGACATTTTTGT
CTACCCTTTGTCATGTAATGTTATGATTATGATTCATAATACTTATCTATGTCTTTGTTG
TTTGACTGATC
>contig00122	seqLength=655	assembledReadNum=398	aveCover=194.33
ATCTTATCTCATACAAGTTTACCAAGTGGGAAACGAAAAGGAAGAAAAGAAATGGCAGAA
GCAAATGGAATAGTGAACCACATACTCCTCGGAAAGTTCAAGGACGACATCACTCAACAG
CGAATCGACGAACTCATCAAGGGCTATGCCAATCTCGTCAATCTCATCCCAGTCATGAAG
TCATTCCACTGGGGCACGGATGTAAGTGCTGATAACCTGCACCAAGGTTTTACTCATGCG
TTTGAATCAACCTTTGATAGTGTGGAAGCCATTGCAGAGTATGGGGCTCATCCTGCACAT
GTTGAGTTTGCAAATGTGTTTCTTCCTAGCTTGGAACAGGTTATTATAATTGACTTTAAG
CCCACCATTGTTAACTTCTGATTGGTTTGCTTAAAGTGATGAAAGTCACACAAGTTCATG
GATGATGTCTTCTTGTTGTATTGGATCTGTGCTGTTTTATTTCCTCTGATGTTTTTCTAC
CATTTAGTTCTTGGATTGTACTACTTGTATCCTGTTTTATGTTAATGTTTTTCTACAATT
TAGTTCTTGGATTGTACTACTTGTATGCATTTGTGGGATGATAGCCTAGTAATATCGCAA
TTTCACTCTTATCATCTATTTTCATAATTGAAGCCTGAATCTTTATCTTGTCACA
>contig00123	seqLength=46	assembledReadNum=2	aveCover=1.83
ATGCCCTGGAGGTAGAGGCCCCTGGGTCATGACTTCTTTTCCCAAA
>contig00124	seqLength=504	assembledReadNum=527	aveCover=248.54
CAAAATACACTCATAAGAAAAACAATGAGGTCCCTAATGGCTTCTGCTTCTCTCACTCTT
GCATTAGCCATACTCTTTTTCAGTTTCCCATCTGAAATATCAGCAAACCAATATTCTTAT
TCCTCACCACCACCACCGGTCCACTCACCACCGCCACCAAAGGATCCATACCATTACTCA
TCTCCTCCACCTCCACCAGCTCACACCTATCCTCACCCACACCCAGTCTACCACTCTCCA
CCACCACCGGTTCACACCTACCCTCACCCACACCCAGTCTACCACTCTCCTCCACCACCA
ACACCACATAAGAAGCCATACAAGTACCCATCTCCTCCACCACCACCAGTGCACACCTAC
CCTCATCCTCACCCTGTCTACCATTCCCCACCACCACCACATAAGAAACCATACAAGTAC
TCATCTCCCCCACCACCACCAGTGCATACCTACCCTCATCCTCACCCAGTCTACCATTCC
CCGCCACCACCACCAACACCACAC
>contig00125	seqLength=1602	assembledReadNum=1121	aveCover=218.03
AACTTTTAACGCCAAAAATATATTCCAGATGAAAATTAAGAGTAAAATAGAAGAAAATTT
GATCTCAACGCATCTGCGTCCATTCTTGTGGATAAACAAACAATCAAATAAATGTGTATT
TCCGTTTGACAGATGCATGTAGTAACAATCCTAACACGCAAAATTATATCATTCCTACCT
AAAAAGTTTTCAGCAACTGGAAGGGATGCGAGCAAAATCATCCTACCAAAAATTAAACCA
AATGCAAGATAAATGGAAACAATGTCTGAACTCGAAAAGAATATTATCCAATCATGTTTA
AGAACTTGGGCAACCTCAGCAGCCCTCTGTTTATTTATGGTCCCTATTGCTGCTTTCCTG
CGTTACTTAAACAAACTATAAATTGTCATCGTTGGTTGCTTTATGCCTTTACGATCTCAG
CAGGAGGAGCCGCACCACCAGTTGTTGGCAGCCCCACAAAGACTTTGAAAGCATCATATA
TTCCCCACTGGGCTCCTGTAAGTGTTCCAATCATAACAATACGGAGAGGGAGACCTCGGG
TGAAAAGACCCACCACACCAAACTTCTTAACAGCATCACCAACTGTGGCACCTTTAGCAT
TGTTTAGAAAAGAGACAAGGTTATCAGCAGGGTGAGACACAATTGCACAAAGAACACCAG
CAACATATCCACCAGCAAAACTGACACCAAGTTGCAGAGATTTGCTGCACTCGCTCTTTG
GTCTGGGGATGGCATGTTTATAGATTTGCTCAACAATGGTCTCAAAAGAGGCAAATTTCA
TCATTGTGTATGGAATTTGTCGTCCCCATAGAGGCACTAATCCCTTGTACAGCCCCAAAA
CTCCTTCAGATTTGACAAATTTTGGGAGTCCATCACCAAGACCTCTTGCGAAACCAGGTT
GAGTTTGAACACGTACTTTCACAGCTTCGAATGGGCAAAGTGCAACATCGGCAATAACCT
CAGCAGATGCTGAACCAGCAAGGTAGATCAAGGTCTTGTACTTGTTTGCATACTCTGGAC
CAGCAATATCAGAATAGTACTTCTTAAAGAACTCATAGAATCCAAATTTGCAAGCACCCT
GTGCACTGTAACCAAGCAAGGTAGGCACCCAGCCACGGAAAAAGCCCTTAACTCCCTGCT
CCTTGAGCAAAACTCCAAATCCTGATGAGATACTCTTGTACTTGGCAGGGTCAATCTGCA
TATTACACTTGACAAGGTCAAGAGGAGTGACGGTCATGTGAGTAAGACCACAGCTAAAAA
TTCCACCAGCGGTACAAGCAGCATAGAAAGCCGGCGAGTACATCTCGATCTTACCGGATT
CCTTAGGAGAAGGAATCATGAAAGATCGAGTTCCAGTCAATGAAGGCGACGCCGCGGCGG
AAGGAGCGGGACCGGAACTGATGATCTGGTGAATAACCGGTAGGGTTTTAGGGGAAGAAC
CGTAGAGAAATGAAGGAATCATGTTTTTACGGACGGAAGTTTCTGATGACGGAGCCATTT
GGTGAATCGATTTCTTCTAGAAAAGCTACAAACGCAAAGGAAATGCGAGAGAGGAGGTAA
GAAAATGGTTGGATTTCTCGCTCCTCAGTCTCTCCCAATTCT
>contig00126	seqLength=887	assembledReadNum=57	aveCover=24.58
TGATGGACTAGAGATATGGGCTGCTATTAAGTCATGGGTTGAAGAATATGTGAATTTCTA
CTACAAGTCTGATGCAACTATTGTACATGATTCTCAACTACAAGCATTTTGGAAAGAAGT
TGTAGAAGTGGGACATGGTGACTTGAAGAATGCAACATGGTGGTTTAAGATGCAAACTCG
TGCAGAATTGATTGAAGCTTGTAGCATTCTCATATGGATTGCTTCGACGCTGCATGCATC
GGTTAACTTTGGACAATATCCATACGGAGGATACATCGTGAATCGACCAACTAAAAGCAG
GAGATTCATGCCTGAGGTGGGAACCTCTGAGTATAATGATCTTGCTAAGAACTACGAGAA
GGCGTATTTGAGGACAATCACACCAAAGAATGAAACTCTTTTGAACATGACAGTTATGGA
GGTATTGTCAACGCATGTTTCCGATGAGCAATACCTCGGACACAGAATTGAAGGTGATCT
TTGGACTTCTGATTCACAGCCAATAGAGGCCTACAAGAGGTTTGGATCAAAGTTGGCTGA
AATTGAGAAAAAGCTCATTGAAAGGAACAATGATGAGACATTGAGAAACCGATATGGGCC
TGTGAAGATGCCATACACTATACTTTATCCTTCCAGTGAAGCAGGATTGACTTTTAGAGG
CATTCCCAACAGTATCTCTATCTAAAATATGTTAAGGTTGTTGTATTGTTGCTATGAATA
ATCGATGAGAAGGAATCATATTCCCCCATCCCCTATGTATGCTATGTTATTATGTATCCT
TGTTTGATTACTGAAAATAAAAAACTATTATGTCTGTACCTTGTAGTGGGATGAATTATG
AACATTTGTACAAAGCTAGCAATTTAAATATAAACCATGGCATCACA
>contig00127	seqLength=482	assembledReadNum=289	aveCover=278.75
AAAGGAGGCGAGGAAGAAACCGGTTCAAGAACTCGCAAAACAACCGCATCAATGGCGAAG
CAGATCCACGAGATCAAGGATTTTCTTTTGACGGCGCGTAGAAAGGACGCGAGATCAGTG
AAAATCAAGAGGAGCAAGGATGTGGTGAAGTTCAAGGTTCGTTGCTCAAAGTATTTGTAC
ACACTTTGTGTGTTTGATACTGACAAAGCTGATAAGTTGAAGCAATCTCTTCCTCCCGGT
TTGACTGTTCAAGATCTGTAGATTATATTCAGTCTATCAGTTCTGTTTTACATTTTTGAA
TATTGAAACCCTAGGTTTTGTGATTCCATTTTATGGTATTGTAATTTATACTATTATATG
ATTGTTTTTGAGTTGCTATGAGATTTGGAGCTGCTGTTTCATAGTTTATGTTGATTTAGA
TTACTTGATATTATGATATGGTATCTTGCATGTGTTAAGTTGAGTTGAAAGTTTTTTTGT
TG
>contig00128	seqLength=842	assembledReadNum=635	aveCover=208.26
GCCAAGTAAAAATATGAATGATTTTCATTCAGAATCATAAACATATATATAAGATTTGCT
GCATTATTTTCAACAATGAAATGGATTAATACAAGGTTGATACTGATAGAGATTGAGCAA
TTCTATTCTATATCAAGAGATACAAATGCCTCTCATATAACAAGACATACAGCAAAACAA
ACAAATGACGAGCAAGGAAGATCAACATGACTTGCTACTAATACAGCTCTATTCGGTTCC
AGCAATTTTCTTTTTCAGTGCCTCAATATCCGTAGCTAGTTCCTTTCTACTAGACTTAAA
CAGAAGGTACCGGTAGACAAACCATCCAGTGTACCCTAGTCCTACCAACTCCATAATCTT
TGGAAGCAAGGGGACTGAGTTGATGGCACCTACAAGAATTGAAGATAACCAAACAGCAAC
CAAACCACCACCACCATACAGAAGCACTGTGGACTTGTTTTCAAGACCATCCCACTTCTC
CTTCAAATCGGTAAACAACTCATTGGTATCGAGAGAAGTAGATGTATCATCAGAAGAAGA
AGCTCTAGTCCGATGAAGAGAAAACTTCCGCGACTCTGAAAATTGTTTAGGGAAAGGGGA
AGAAGAAGGAGTGGTGGTGGAGAGGCGAGGAGGAGGGAGATAAGGCAAAGCAGAGCAGCG
AGTGGTGGTGGTCAGTAGCCGAGGAAGAGGAGGGACTAACACTGTGCTTGTGCTTGCTGC
CATTGCCATTAACTCTTGTTTCTCTCTCTCTCTCACACACCTTTTTTTCTGTTATCTGCT
TTCTTGTTTAGATTGAATTTGAGAACAAACTTACTTGTTATCCACACTGTAATGGTTTGG
GA
>contig00129	seqLength=779	assembledReadNum=421	aveCover=197.19
AACATGGATAACATAGGATTGTTAAACCTTTCATGAACTCAGCATATATATACAAATTAT
AAGTAGTTATCATTACTAGAGTATATAATCTTGACTAAATAACAACCACATATCATATAA
TAGCATAAAATAAAAACACAACACACCCATTACCCATTAGACACATCATTACAAAGGCAA
AATACTAATTATTCACAACCATATGATAACAGTACATAAAATCGAATTTATTCTAGGGGG
CCTCAATATAGGACCCAAAAAGATCATCAGTTCACAACTTCCATTTCAAAATAACCAAGA
TCACAAACACAACATAACACAAACAGCTCAAAACCCACCACGAAGACGGAGCACAAGGTG
AAGGGTACTCTCCTTCTGAATGTTGTAGTCAGCAAGGGTCCTTCCATCCTCCAACTGCTT
CCCGGCAAAGATCAACCTCTGCTGATCCGGTGGGATACCTTCCTTGTCCTGAATTTTCGC
CTTCACATTATCAATAGTATCAGAGCTCTCCACCTCCAGGGTGATGGTCTTACCAGTCAA
GGTCTTCACAAATATCTGCATACCACCACGAAGACGCAGCACAAGGTGAAGGGTGGACTC
CTTCTGGATATTGTAATCCGCAAGAGTCCTTCCATCTTCCAACTGCTTACCGGCGAAGAT
CAACCTCTGCTGGTCAGGTGGGATTCCTTCCTTGTCTTGGATCTTGGCCTTGACGTTGTC
AATGGTGTCTGAGCTCTCCACCTCAAGGGTAATAGTTTTACCAGTAAGAGTCTTGACGA
>contig00130	seqLength=595	assembledReadNum=177	aveCover=64.53
TGTGCTCTCATAGACTATGCTCCACATTCCAACAAAGACAAAATCATTTTAGGTCCTAAG
AAAATTGCTGACATGTTTCCTTTTTTCGAAGGAACAGTGTTTGAAAACGGGATAGATGCG
GCATACCGATCAACTAGGGGCAAAGAAGTTTACTTATTCAAAGGAGATCAGTATGCTCGT
ATAGACTATGGAACCAACAGTATGGTTAATAAAGAAATCAAAAGCATTAGCAACGGGTTT
CCTTGTTTCCGTAACACAATCTTTGAGAGTGGAACGGATGCAGCGTTTGCTTCTCACAAG
ACAAATGAAGTTTACTTTTTCAAAGGTGACTACTATGCACGTGTTACTGTTACACCAGGC
GCAACAGATGATCAAATTATGGATGGTGTTAGGAAAACTCTTGACTATTGGCCATCTCTT
CGTGGCATAATACCTCTTGAGAATTAAGTGAGGCTGTAACGGTTTGCTGGTATGATAATT
AAGAATAAAGATCCTTGTCGTTGTTGATATATGCTTTCTTTTTTTTCTGTAATATGTGTG
TCGTTGTTTGTTTATGTTTCTTGACGTAATAAAAGTGTGGTTCTCTTGGATGTAA
>contig00131	seqLength=1064	assembledReadNum=668	aveCover=209.07
AATTCAGCAACACATTGATTCATCCGAGCTTTGGTTTTTGAGTTGAGGATTCTGAAAACT
ATGGCTTCCATTGCTGCTTCAACTGCAGCTGCTTCACTTGGAATGTCAGAAATGCTTGGA
ACTCAAATTAAATTCAGTGGTGCAACAAGGTCTCTTCCTTCTTCTTCATCTGGTTCTAGC
TTTAAAACTGTTGCTCTTTTTTCGAAGAAGAAGGCGGCTCCGGTGAAGCAGAAGGTGGTT
GCTCCGGCCAACGAGGAACTCGCCAAGTGGTATGGTCCTGACAGAAGGATCTTCTTGCCT
GATGGTCTCTTGGACAGGTCCGAGATTCCCGAGTACTTGACCGGAGAAGTCCCCGGAGAC
TATGGTTATGATCCTTTTGGTCTAAGCAAGAAGCCTGAAGACTTTGCCAAATATCAGGGA
TATGAGTTGATTCATGCAAGATGGGCCATGCTCGGTGCTGCCGGATTCATCATTCCCGAG
GCATTCAACAAATATGGAGCCAACTGTGGTCCCGAGGCTGTTTGGTTCAAGACCGGAGCA
CTTCTTCTTGACGGAGGCACGTTGAACTACTTCGGAAAACCAATCCCCATCAACCTTATT
CTCGCTGTTGTTGCCGAGGTTGTTCTCTTGGGAGGTGCCGAGTACTACAGAATCACCAAT
GGACTGGACTTGGAAGACAAGTTTCATCCAGGCGGTCCATTCGATCCATTAGGTCTAGCA
AATGATCCCGACCAAGCTGCAATCCTAAAAGTGAAGGAAATTAAGAATGGAAGACTTGCT
ATGTTTGCCATGCTTGGTTTCTTCATTCAAGCTTACGTCACAGGAGAAGGACCTGTCGAG
AATTTCGCAAAACATCTCAGTGACCCTTTTGGCAACAATTTGCTCACTGTCATTGCTGGA
AATGTTGAGAGGGCTCCAACTCTGTGATGAATCAAATCATTTTCATGCTTTTTTGTTAAT
CCAATCTTGAATGTGTACAATACATCTCACTGAAGGCATTTTGCTTTATTTAATGGAAGC
AAAACTCACTCTTCATTTTTACCGCATGATTAGTTCCGTCCGTA
>contig00132	seqLength=603	assembledReadNum=424	aveCover=184.44
TTTTTAGCTCGAACATGGCTTTCAAAAATGAAAAACGGTTGCACTACTCATTGCATAACA
TATTTTCAATAACTAAGAAGAAACATCAAGGATGAAGAAAGATGAAAGAAAGGAATGGAT
AGCAATTTAGGTGAATGCATTGAAATTGAAGGTGCCAAAGGAAATTTAAAACAAGTATCG
TAATACAAAGATCAAAATAATCCAATATCTAGGGAAAGGTTGAACTCAACACATAAAATC
TGTCAAAAAGAAACACAGCAAAGATGTAATCATGTCATCTATTGCTTAAGTTCAGTTTTC
TTTTTCGCCCACAAGCGGTCAATTCCACTGTCAGCATCTCCCTGAGCGCGAGTGAAGCCG
CATAGAGCGAAGGTAGAGAAGTGACCATTGTAGACACCACTCTCATCCAAATGACCTACG
TTAATCTGAACGGAAGCATGATCCTTAGCAGTAATCAATCTGTTTGTAGCAGAACACTTC
CTAGGAATGTAGAGCTCGGTGATTTGTCCTTCTTCGTTCTGCATCTTGAGGTTTGGTGAA
GTTGCGAAGAAGAAGAAGAAGAGACTAGCCAAGAGATCGAGAAACGAAGGATTGAAGACA
GAG
>contig00133	seqLength=1119	assembledReadNum=711	aveCover=196.28
AATCATCTCTACATTTTCAGTAACTCATAATTAGTTTGTCTGTGAAAATGGCTACTAATC
AACAAAAATTTACTACTCAGAAGCAAGACACGCAACCTGGCAAAGAACATGTTATGAATC
CAACACCTCAATTCACCAGCCCTGATTACAAACCAGCAAATAAGCTTCTAGGAAAGATAG
CATTAGTGACTGGGGGTGACTCTGGAATAGGACGTGCAGTATGCAATTTATTTGCATTAG
AGGGTGCCACTGTGGTTTTCACATTTGTGAAGGGGCATGAGGAGAAGGATGCAAAGGACA
CACTTGCTATGATAAAAAGGGCTAAGACTGCAGATGCTAAAGATCCACTGGCTATACCAG
CTGACCTTGGTTTTGATGAGGATTGCAAAATAGTGGTTGCTGAGGTCATCAAAGCTTATG
GAAGAATTGACATTCTTGTCAACAATGCAGCTGAGCAGTATGAGTGTGGTTCAGTTGAAG
AGATTGATGAACCAAGACTTGAGAGGGTGTTCAGAACTAACATCTTCTCCTATTTCTTCC
TGACCAGGCATGCCCTGAAGCATATGAAGGAGGGAAGTAGTATTATTAACACAACATCAG
TGAATGCATACAAGGGGCACCCAACCTTAATCGACTATACGTCCACTAAGGGTGCAATTG
TGGCCTTTACAAGAGCACTTTCACTACAGCTTGTGAGCAAGGGAATAAGAGTGAATGGGG
TTGCACCTGGGCCTATTTGGACTCCATTAATACCAGCTTCTTTCAAGGAGGAAAAAATTG
CTGAGTTTGGTTCTGATGTGCCGATGAAGAGAGCTGGGCAGCCTATTGAGGTTGCTCCTT
CCTTTGTGTTTCTTGCTTCCAACCAGTGCTCCTCTTACATAACTGGCCAAGTCCTCCACC
CCAATGGTGGAACCGTTGTGAATGCATAGGTGGTGCTCGTGATCTATGTGCAATGCTTTT
TGTGGTTTTGTGTATGTAAACTGTGTTACGAATGGCAGAACAGCAGTCAGTGTAGTATGG
TGTATGATGTATATGCAGTACATTTTGCTCTAAAATGTATTAACCTTATCAAATAAATTG
TCATAAACTTTTACCTAGAAAAAAAAAAAAAAAAAAAAA
>contig00134	seqLength=887	assembledReadNum=445	aveCover=195.82
TTAGCTGCTAGTAAGCAGAGTCTATTTAGAACTAGTAGGAAACTAGTAAGCATTATTCAT
ACTTGTGAGACGATATTGCCAGTAGTTGCTTCCAAGTTTGATGTGAAGGACCATGAATGG
ATGTTGTGTGATACGGCAATTGTTGAAGTAGCAGAAAAACCAACGCTAACGTCCTTGGGG
AGCACAGCTTTCAAATCAACGTTTTGTGAAATGGTAGAAATTTGACCATTCTCATAAGTG
ATAACAGCAGTTAAGGTGTTAGAAGGAGAGTCATATATTATAGTTACTTTAGTCAATGAA
CCACTCACAAAGTTATATCTGACGGTCTTGGTAGAAATTAAAGAGTTGATGTCGATTCCA
ATATGTCTCATATAGGGATCGAAAGAATTGGCATAAAGGTCAAACTCTAGACCAACGAAT
CGATTGATTGAAGTTTTACTATCAACTACTCCCAGATATTGACTTTGTGAGTTGTTGGGA
ATCTCAGTGTCCGGTGGTGCAATGAAAAATACGAGTCCATCAGTTGGAACACGTCCAGAC
GGGTTCAGTATGACGAAAGAAAAGGAAGTGACAAAACTGGCAACATTGCCGGTAGCACTG
TCCCAAAGAGGCACGGGTGTTGAATATAAGGCACGACCTGTACTTGGGAAAGTTGTAGTT
GGAGGAATTTGTGTACTGTTGGTCAGTGCCAAGACACCATTGGCTAAAATCTTGGCATTC
CCTTGGAGGGTGATAGCAGTGTTACCAGGAGTGATCTTGGGGAAATTGAAGGAAAGTGCT
TCGATATTTGTGGCTAGCAAAACAAACATGATTGAAACAAGGGAGACTAGTTCTTTAGTG
CGATATAAAGCCATTCTAACTATTCTGAGATTTTGTTACCAAAGTTA
>contig00135	seqLength=1222	assembledReadNum=756	aveCover=188.32
GAGTCCAATGCTACATGTGGAAAGCGTTTGGATTCAATTGGGCTAGAGAACACCGAGGCT
AACCGTCAAGCATGGCGTACACTTCTGGTGACAGTTCCAACACTTGGAGAGTACATCTCT
GGTGCCATTCTCTTTGAGGAGACTCTCTACCAATCCACAGTTGACGGAAGGAAGATCGTC
GATGTGCTTGTCGAGCAAAACATTATTCCCGGTATTAAAGTTGACAAGGGTCTAGTGCCC
CTAGCTGGTTCCAACAATGAATCATGGTGCCAAGGTCTAGACGGTCTTGCCTCTCGTTCG
GCTGCATACTACCAGCAAGGTGCCCGTTTCGCCAAATGGCGTACTGTCGTGAGCATCCCC
AACGGTCCCTCTGCCCTTGCAGTCAAGGAAGCTGCCTGGGGTTTGGCTCGCTATGCTGCA
ATTAGTCAGGACAATGGATTGGTCCCAATTGTGGAGCCAGAGATCTTGCTTGATGGAGAA
CATGGTATTGACAGAACTTTTGAAGTAGCCCAAAAGGTTTGGGCTGAAGTTTTCTACTAC
CTTGCTGAGAACAATGTACAATTTGAGGGTATTCTCCTCAAGCCTAGCATGGTTACTCCA
GGAGCTGAGTCTAAGGACAAAGCCTCTCCTACAAAAGTCGCCGAGTACACCCTCAATCTC
CTCCACAGGAGAATTCCCCCTGCTGTCCCTGGTATCATGTTTTTGTCTGGTGGACAATCT
GAGGTTGAAGCAACCCTCAACTTGAATGCCATGAACAAATCTCCAAACCCATGGCACGTG
TCGTTCTCATACGCAAGAGCTCTCCAAAATACCGCATTGAAGACATGGGGCGGCCGCCCA
GAGAACGTGAAGGCGGCACAAGAGGCGCTCCTTTTCCGCGCCAAGTCCAACTCACTTGCT
CAACTTGGAAAGTACATTGGTGATGGTGAATCTGAGGAAGCAAAGAAGGAACTGTTTGTC
AAAGGCTACTCTTATTAAAATGTTGGTAGTGAATATGATGATGATACATGTTATGTTAGC
AGCAGCACTAGCAGTTAATGATGGTGTTGACGGAGGATGAATGTTATTATGTAAGAAGAT
TAATTTGTCAAAAATGTGTAATATTTTACAGTCTTGGAGACTATTTTTTGTTTTTGTTTG
TGGTTTATATTACATGCATCTTTACAACTTCAATAAAATCTTTTGCTATGAGTTTGTACT
TATGTTTCATAATGCTCTTGAA
>contig00136	seqLength=1250	assembledReadNum=875	aveCover=211.94
ACCACAACAACAACCACTTCCAATTCATTCATAGCAATTATTCATTCATCAACAAGAGAG
TGAGAAATGGAAGCAAAGGAACAAGATGTTTCACTGGGAGCCAACAAATTCCCAGAGAGA
CAACCCATCGGTATTGCAGCTCAGAGCCATGACGACGGTAAGGACTACAAAGAACCACCT
CCTGCACCGTTGTTTGAGCCTTCTGAACTCACTTCATGGTCTTTCTGGAGAGCTGGAATA
GCCGAGTTCGTTGCAACTTTTCTGTTTCTCTACATCACCATCTTGACTATCATGGGTGTC
AACAAATCTGATTCCAAGTGTAAAACTGTTGGTATTCAAGGGATTGCTTGGTCTTTTGGT
GGCATGATCTTCGCCCTCGTTTACTGCACTGCCGGAATCTCTGGGGGTCACATAAACCCA
GCAGTGACATTCGGTTTGTTCTTGGCGAGGAAACTGTCTCTAACAAGAGCAGTGTTCTAC
ATCGTGATGCAGGTTCTTGGTGCTATCTGCGGTGCTGGTGTGGTTAAGGGTTTTGAAGGA
AAAGCTTTCTACGGAAAAGTTCACGGTGGTGCTAACTTTGTTGCTCCTGGTTACACAAAA
GGAGATGGACTCGGTGCTGAGATTATCGGTACCTTTGTTCTTGTCTACACCGTTTTCTCA
GCCACTGATGCCAAACGTAGTGCCAGAGACTCTCACGTTCCTATTTTGGCACCTTTGCCA
ATTGGGTTCGCTGTGTTTTTGGTTCACTTGGCTACTATTCCAATTACTGGAACTGGTATC
AACCCTGCTAGGAGTCTTGGTGCTGCAATTATCTTCAACAAAGATCTTGGTTGGGATGAT
CAATGGATTTTCTGGGTTGGACCATTCATTGGTGCAGCACTTGCAGCACTTTACCACACA
GTTGTTATCAGAGCCATTCCTTTCAAGTCAAGTTGATATGATCCAACGGTTTGTGATAGT
TGATGCCAAAACCATTAAACCAAACCAACTTTGTGGGGTTTTATTTTTAATTTGAAATTC
GATCATTATCTTGTTTTAACTATTTCCCTTTTTGTATGTAAAGGATGTTGTTGTAAGTGT
AACGTGTTGTTGTAATGATTATTATTATTAGGTGGTGAGTGCGTTGGGTGATGGGGCAGT
TTTTTCATTACTTTTAAGTTGGAATCTGGCCCAGCCCATGTGTGATGTATGGTTGTAATT
GTGAACTTTAAATTATAAAAATAATGATATTCTCTTTTGGCATTTTTCTC
>contig00137	seqLength=686	assembledReadNum=349	aveCover=275.78
GCAAACCCCAGGCAGCCCTTGACTGCAAGGGCAGAGGGACCGTTGGGGATGCTCACGACA
GTACGCCATTTGGCGAAACGGGCACCTTGCTGGTAGTATGCAGCCGAACGAGAGGCAAGA
CCGTCTAGACCTTGGCACCATGATTCATTGTTGGAACCAGCTAGGGGCACTAGACCCTTG
TCAACTTTAATACCGGGAATAATGTTTTGCTCGACAAGCACATCGACGATCTTCCTTCCG
TCAACTGTGGATTGGTAGAGAGTCTCCTCAAAGAGAATGGCACCAGAGATGTACTCTCCA
AGTGTTGGAACTGTCACCAGAAGTGTACGCCATGCTTGACGGTTAGCCTCGGTGTTCTCT
AGCCCAATTGAATCCAACCGCTTTCCACATGTAGCATTGGACTCATCCATGGCCAAAATA
CCACGCCCTGGTGAAGCAATTGTTTTCGCAGTTTTGACGAGCTCGTCGGCATAGGAACCA
GCTCGGATGGTAAAACTTGATGAATTAGCAGGGTTGCATCTGGCAACAGACATAGAAGAA
GGTTGACGGAGGAGAGTTTTTCCCTTCACCCATTCAGACTTATCAAGAACAAGTGATGAT
GATTTGAAAATAGATGCTGAAGCAGAAGCCATAGTTTCACAAACTCACTCACTCACTGCA
ATCTTATCCCCACAACAACAACCTCT
>contig00138	seqLength=484	assembledReadNum=17	aveCover=4.27
CAGCAAGGACATTTCAGTTAGGAGAACCAGGTGATGCAGAGTGGGTCAGAAAGGCGAGAA
GCGAATTCAGGAGGAGGTAGGCTAGATCGAGCGATGGCATTTACGGCATATTCTTCAGCC
AACTTAAGACAAAGACAATGCAGACTTTGGGGAACACCATGTGAAGCAAGATGCCAATAA
ACTGACTCCTGCTGTTTTGCTCTTTGCACCTTGTGCTCCATCTGTAATAACATTGCTTTG
GTCTTGAAAGCAAAAGCTTTGAGGTCTTGTTTTAAGACCATCTCTTTAACAAGTTCGTTG
AATGAAGCTATAAAGCAGTGGTATCAACGCAGAGTCGCAGTCGGTACTTTTTCTTTTTTG
TGTAAAAAAAGGAAATGAAGAAACATTAAACACCAATTCAGATTGTCTTCAAAACAGATA
TAAATATATCTAAGTTCAACAATATAATAAAATGCAGACAAAACAACAAAATTCAAACTT
GTTC
>contig00139	seqLength=816	assembledReadNum=405	aveCover=211.05
GTTACTCCTTCTTGCTCTTATCATTCCTCAAGGGTTTGCGAACTATAGAGAAACCTCCGG
TTTACAAACCACCAGTTGAAAAACCACCCGTTTATAAGCCACCGGTAGAGAAGCCTCCTG
TCTACAAGCCTCCGGTTGAGAAGCCTCCAGTTTACAAACCACCAGTAGAGAAACCTCCCG
TTTACAAGCCACCGGTAGAGAAGCCTCCAGTCTACAAGCCTCCCGTTGAAAAGCCTCCAA
CCTACAAACCACCCGTAGAGAAGCCTCCAGTCTACAAGCCACCAGTTGAGAAACCTCCGA
CCTACAAACCACCGGTAGAGAAACCTCCAGTATACAAGCCACCAATTGAGAAACCTCCGG
TTTATAAGCCACCGGTAGAGAAACCTCCAGTATACAAGCCACCAGTTGAGAAACCTCCGG
TTTATAAGCCACCGGTTGGATATCAGCCACCAGTTTACACGCCTCCATTCTAGAAGCCAC
CAAACCAACCAAGTACCCTATGATGGTACTTGTGTCTAGAAAATGCTATTAAGGAAGTAT
GCTAAATAAGAAATATATAACGTTTACAAAGCATGGAATATATATTCTTGTAATCTTCAT
TTCAATCCTTTGTTTACAATGTTATTGCGAAAACAAGATTGTGAGTGTAAAACTGAGAAA
GAAAATTGTGCTTTTGTTCTCCATATTATAAATAAAAGCATTATGATTTAAATGTTGTTT
TAACTTTTATGTTCTCTGTATTAATCAACATAAAGAATGAACCAAGTTAATTTCTTGTTC
CTTCCTCATTGAGAGATGTTGCGCTTGATGCTCTTT
>contig00140	seqLength=366	assembledReadNum=149	aveCover=97.84
GTCCTTCCTCCTCCTCGTTCTCTTTGTTGCACAGAAATTGTGGTGACAGAGGCAAACACT
TGTGAGCATTTGGCTGATACATACAGGGGAGTATGCTTCACGGATGCTAGCTGTGATGAT
CACTGCAAGAACAAAGCGCACTTAATCAGTGGCACGTGCCATGACTGGAAATGTTTCTGC
ACTCAAAACTGTTAAAGACGTTATAAATATAATAATATAAATAAATAAAATGCATGCAGT
TATAGCAACTACCGCTGTATCTATGTTGTATTTGAATAAGTTATGTGTGTACTCATCGTG
TATAACCTACTAGTTATGCACTTTTATCTTATGGAATAAAACTTTAATCAATAATTACCT
TGGCCC
>contig00141	seqLength=936	assembledReadNum=526	aveCover=183.07
CCATATCACCTTATCCATATACCAAAACTCACACCACACATTCAAATGCTAAAAATCCAC
ACAAATATTTTGTACTAATATTATTCATTCATTCTTCTCACTATTGATCTCACAACATTC
ATTCATTCACCATGGCAATGGCAACACAAGCCTCTCTCTTCACACCACCACTCTCAACCC
CCAAAACATGGAAACAACCCTCCACTCTATCTTTCATCTCTCTCAAACCAACCAAGTTCA
CACCAAGAACAACAAAAATTGCTGCAACAGAAGACAAAACCGATGCAGCAACCGATGTAG
CAACAAAAGAAGCACCAGTTGGATTCACCCCACCTGAGCTAGACCCAAACACACCTTCTC
CAATTTTCGGTGGAAGCACCGGTGGATTATTGCGTAAGGCCCAAGTGGAAGAATTCTATG
TTATCACATGGGAATCACCTAAAGAACAGATTTTTGAGATGCCAACTGGTGGTGCAGCTA
TAATGAGAGAGGGTCCTAATCTTCTCAAATTGGCTAGGAAAGAACAGTGTTTGGCTTTAG
GAACTCGATTGAGGTCAAAGTACAAGATTAAGTATCAGTTTTATAGGGTGTTCCCTAGTG
GTGAAGTTCAATATTTGCATCCTAAGGATGGTGTTTATCCAGAGAAGGTTAATCCAGGTC
GTCAAGGGGTTGGTGTGAATTTCAGGTCTATTGGGAAGAATGTTAGCCCAATTGAGGTTA
AGTTTACTGGTAAGCAACCTTATGATGTTTAAGGAATTATCTAGCCCTCAACGTGTTTGC
TTAATTGCTTATGTAATGGTGTTATGTACTTATTATAATCACATTATTTCTGTCAGAAAT
TATGCTAAACTCTTTACCTGTATTTAATTTTATGATCACTGCTTTTGTCAAACATATTTT
GGTTTGCTTAAATATATGTTTGCTTTCCATTTCGGC
>contig00142	seqLength=1303	assembledReadNum=687	aveCover=168.95
ATAATTGAATCCTTCACATTCTCAACCAACACAAAAACTCTTGAAAACTAGTTTGTTTGT
GGAGAACACCAAATAGTTAACAGGAGCCATGGCAGCCTCACTTCAAGCAGCTGCTACTCT
CATGCAACCTACAAAGTTGCGTAGCAACACATTGCAGCTTAAGTCTAACCAATCTGTTTC
TAAGGCCTTTGGTTTGGAACACTATGGAGCTAAGGTTACTTGTTCCCTTCAGTCTGATTT
CAAGGAGTTGGCTCACAAGTGTGTTGAGGCTTCTAAGATTGCAGGATTTGCTCTTGCCAC
TTCTGCTCTTGTTGTCTCTGGAGCAAGTGCAGAAGGTGCTCCAAAGAGGCTAACTTTCGA
CGAAATCCAAAGCAAAACATACTTGGAAGTCAAAGGAACAGGAACTGCAAACCAATGTCC
CACCATTGATGGAGGAGTAGACTCATTCTCCTTCAAGCCAGGAAAATACAACGCCAAGAA
ACTCTGCCTCGAACCAACTTCATTCACAGTAAAATCAGAAGGCGTAACCAAAAACACTCC
ACTCGCATTCCAAAACACCAAGCTCATGACGCGTTTAACCTACACGCTCGACGAGATTGA
AGGGCCCTTCGAGGTTTCAGCAGACGGGAGTGTGAAATTCGAGGAGAAAGACGGAATTGA
TTACGCTGCAGTCACCGTTCAGCTTCCTGGAGGCGAGCGTGTTCCATTCCTTTTCACCAT
CAAGCAGTTGGTAGCATCAGGGAAACCTGATAGCTTCAGTGGTGAGTTTTTGGTGCCATC
ATACAGAGGAAGCTCTTTCTTGGACCCAAAGGGAAGAGGTGCATCTACCGGTTATGACAA
CGCGGTTGCATTGCCAGCTGGTGGAAGAGGTGATGAAGAAGAACTTGGAAAGGAAAACAA
CAAGAGTGCTGCTTCATCAAAAGGGAAAATCACATTGAGTGTTACTCAGACTAAGCCTGA
AACTGGTGAGGTTATTGGTGTGTTTGAGAGTATTCAGCCATCTGATACTGATTTGGGAGC
AAAAGCTCCAAAGGATGTTAAGATCCAAGGTGTTTGGTATGCTCAGCTTGAATCATAGAT
AGCTTCTTTGTTATGGTTTGTTTTGTTGTAAACTTCAAGATGTTGATGCATTATCCTTTG
ACTAAACAACTTTCAAGAGCTGAGAGGATTATCATGTTTATATATTATATTGATGTTCAA
TTACAATATGCTTATAATGTTGAGGTTAATTGAATTTCTATGGTGTTTTGCTGTTGATTT
TTTGTTGCTCAAAAAAAAAAAAAAAAAAAAAAAAAAAAAAAAA
>contig00143	seqLength=466	assembledReadNum=74	aveCover=32.93
CCATAAACACAAAAGATTGTGACCAAAATTACAATTCAAAACCGAGTCACCCATTCACTA
CATTACACATTCATTCACCAAACCATATATCACACAAAAATGTCACAAAAAAAACTCTCA
TTTCAACTCAACTTAACACATGCAAGATACCATATCATAATATCAAGTAATCTAAATCAA
CATAAACTATGAAACAGCAGCTCCAAATCTCATAGCAACTCAAAAACAATCATATAATAG
TATAAATTACAATACCATAAAATGGAATCACAAAACCTAGGGTTTCAATATTCAAAAATG
TAAAACAGAACTGATAGACTGAATATAATCTACAGATCTTGAACAGTCAAACCGGGAGGA
AGAGATTGCTTCAACTTATCAGCTTTGTCAGTATCAAACACACAAAGTGTGTACAAATAC
TTTGAGCAACGAACCTTGAACTTCACCACATCCTTGCTCCTCTTGA
>contig00144	seqLength=1241	assembledReadNum=723	aveCover=163.21
AACACACGCTCTTCACTCTTGGCTTGTGCTCTCCTCGTGTCACTAGGGTTTAACTTCTTC
GTTTTTGCTTCTTAGATTTCGAGAATCGTTTGCTATGGGAAAATCTTACCCAACTGTTAG
TCCCGATTACCAGAAGGCCATTGAAAAGGCTAAGAGGAAGCTCAGAGGTTTTATCGCTGA
GAAGAAATGCGCTCCTCTAATTCTCCGTTTGGCATGGCACTCTGCTGGTACTTTTGATTC
CAAGACAAAGACTGGTGGTCCTTTCGGAACAATTAAGCACCAAGCTGAGCTTGCTCATGG
TGCTAACAACGGTCTTGATATCGCGGTTAGGCTGTTGGAGCCTATTAAGGAGCAATTCCC
TATTGTGAGCTATGCTGATTTCTACCAGTTGGCTGGTGTTGTTGCTGTTGAGATTACCGG
TGGACCTGAAGTTCCTTTCCACCCTGGTAGGGAGGACAAGCCTGAGCCACCACCTGAGGG
TCGCTTGCCTGATGCCACTAAGGGTTCTGACCATTTGAGGGATGTGTTTGGAAAGGCTAT
GGGGCTTAGTGATCAGGACATTGTTGCTCTATCTGGTGGTCACACCATTGGAGCTGCACA
CAAGGAGCGTTCTGGATTTGAGGGACCATGGACTTCTAATCCTCTCATTTTTGACAACTC
ATATTTCACTGAGTTGTTGACTGGTGAGAAGGATGGCCTTCTTCAGTTGCCAAGTGATAA
GGCACTTTTGACTGACTCTGTATTCCGCCCTCTTGTTGAGAAATATGCTGCGGATGAAGA
TGTTTTCTTTGCTGATTATGCTGAAGCACATCTTAAGCTCTCTGAGCTTGGATTTGCTGA
AGCCTAAGTCACAGTTGTTTGGTGTTTAGAGAGGAGCACTGTCCTGAATCTTACATAAAT
TTCATAGACGTTGCTTTTATTTTCAATGTGGATTCATCTTAGTTGGGTAGCATTTTGGAT
GTATTTTGGAAGTTTGATTGTTTTCTCTATTGTTGATCCTTGGTTAAATAACATTGTTAA
GTGGTAATGCCCAGCTATTGCATTTTCCTGATAATTACTGGTTTTATTCTTATTTTGCGG
GTGAAATTTCATCTAAAGTGAGCCATCTATTTAGTTTAGATTAAAATTTTAAACATCATC
CGTTGATAAACTTCAAATGTATGATATTTCATTTCTTATCTCCCATGCTTCAGAAATGGT
GAAAATCCCTTATTATGTTAAAAAAAAAAAAAAAAAAAAAA
>contig00145	seqLength=758	assembledReadNum=531	aveCover=211.02
CAAAGAAAATTAAATAATAACTAGAATACAAATAAAGATGAAATAGTTCAACAATTTATT
AACCCAACAACAATGAAGGACAGAGTCATAACTACACACATACGAAATATTAAATACAAC
AATTTATTAACCCAACAACAGCATAGGACAGAGTCATAACCCAACAACAATTTTATTAAC
CCATTACATTATTTTATTAAAATAAACAAGCTTGTCCTTGAATTCATGAAATACATTGAA
CTTCTATGCAAGTGTTTGAATATAGTCATCCACCTCAAGGAAATTCTTGACAGCAAAATC
TTTGACAATAGTTGGATCAGGAATATCATGCTTAGTTTTGACATATTCAGCAGTCCATTT
CACCTCACATCCTTCTCCAATGGGTATAACAGCTATATGTCCCAAGAATTTTGTGTAGTA
CTGAAGAAGATCTCCTTCAACAATAGAATAGGTTACTGTCTTCTTTTCATCATCAGCCGC
CTCGATCCTCTCTTTCGACGATTTCGCAAGCTGTGAGCCTTCGGCGTAATGGAAATGGCG
GACAGAACCAGGAGCTTTACCATCTCCTTCAAGAACATCAATGCTTTTGTAGTCATGTGG
AAATGCCTTAGGGAATATAGTTGTAGAATCCCTTATGGTTTGCCAGTACTTGTCGGCATT
AGACTTGAGTTCAATATCTACTTCTAGCTTTCCACGAAGAGCCATGATTCAACAAGCTTG
AAAGAAATATAGATTGAACTATGCTTTGAGAATGTGAG
>contig00146	seqLength=782	assembledReadNum=555	aveCover=202.21
ATTGTAGGATTATATGATAAAGAAAACATTTTAGGATGCATTGCATGGTATATATACGGC
GGAAAACATTCTGACTCCACTGAAGTAAATGAATTACATTATTACACAAGTTCATCTCAT
ACAATAGTATTCCATAACAACAACGATTAATTAAGCTCTTCAACAAGAACAAAATTAACA
TGAACAAACCATATTATAAAGAGGAGACAAAGCATTATAATTTAATTAACAGTGACTTGT
CCAACCATACCAGCTCCTTGGTGAGGTGAGCAGTAGAATTTGTAGGTACCCTTAGCATCC
AACTTGACGCTGTAAGTCTCACCAGGCGCATTGAGAAGATCTTCTTCAGGCATGGAAATT
TTCGATGCATCAACCCCAGCAGGAATCTCGTCTTCATCAAAGACAACATTGTGAGGAAAA
CCAGCATTGTTCTTGAATACAATGGTGTCTCCAGCGCTCACTTCCAAACTGCTTGGAACA
AAAGCCAAACCCCCATCACTGGCACCAAGCAAAACCTCAACAGCCAAGGCATTGCTAGCT
AGCACTGCACTTGCAGCAGTGGCAACAAGAGCAACTCCAAAGTCTTTGAGTGAAGCTCTC
ACACAAAGCCTTGGCGATTGGGAAGTTGAAGTTGGAATCTTAGCCATGGCACTAACTTTA
GTTGCTGCGTTTGTCTTAAGGCCTGAGAATGATGGAATAGCAACGGTGGTGGAAGTGACT
GTGGCCATTTTTTCTCAAGAGTAATGAGTTTCTTCTCTACTGAATTTGTATGTGTTTGAA
GG
>contig00147	seqLength=601	assembledReadNum=26	aveCover=10.83
TTTTGAGAAAACATGGGGCCTCAAATGGCCTCTATTACTCTAACTATTGCATTGACAATA
GTTTCCCTCACCTTGCCATCTGAAGCAAATAACTACATCTATTCATCTCCACCACCACCT
AAACCTTATCATTATAGTTCACCACCACCACCAGTGCACTCACCTCCTCCACCTTATCAC
TATAGTTCACCACCACCACCACCAAAGCAATATAAATACTCTTCTCCTCCACCACCGGTT
TATAAATATAAATCTCCACCTCCACCTCCATATAAGTACCCATCACCACCACCTCCAGTT
TACAAATACAAATCTCCACCACCGCCAGTTTATAAATACAATTCACCTCCTCCACCGGTG
TATAAATACTCATCTCCTCCACCACCGATTTATAAGTATAATTCACCTCCTCCACCGGTG
TATAAGTATAAATCTCCTCCACCACCAGTTTATAAGTATAAGTCACCTCCTCCACCAGTG
TATAAGTATAAATCTCCTCCCCCACCAGTTTATAAGTATAAGTCACCTCCCCCACCAGTA
TACAAGTACAAATCTCCTCCACCACCGGTGTACAAATACAAATCTCCTCCTCCACCTGTT
T
>contig00148	seqLength=1112	assembledReadNum=396	aveCover=106.50
GGGTGCTAAATTTCAAAACTCAATTGAAACCCTTTTTTTGTATATAAAAACGCTCCCATT
CTTTTCTTCATTCCTCACACTGAAACACAACGCAACCTAGCTTTTCCTCCATAATCGATT
ATTCCATTCATTTCAATGGCCTTGCCTAATCAGCAAACAGTTGATTATCCTAGTTTCAAG
CTTGTGATCGTCGGTGACGGTGGCACAGGAAAAACAACTTTCGTAAAGAGGCATCTTACT
GGAGAATTTGAGAAGAAATATGAACCAACTATTGGTGTTGAAGTGCATCCATTGGATTTC
TTCACAAACTGTGGTAAGATTCGTTTCTACTGCTGGGATACTGCTGGTCAAGAGAAGTTT
GGTGGTCTCAGAGATGGATACTATATTCATGGACAGTGTGCTATTATAATGTTTGATGTT
ACTGCACGGCTGACATACAAGAATGTCCCTACTTGGCACCGTGATCTTTGCCGGGTCTGT
GAAAACATCCCAATTGTTCTTTGTGGAAACAAGGTTGATGTGAAGAACAGGCAAGTGAAG
GCAAAGCAGGTTACCTTCCACAGGAAGAAAAATTTGCAGTACTATGAAATATCAGCTAAG
AGCAACTACAACTTTGAGAAGCCTTTCCTGTATCTTGCCAGGAAACTTGCAGGTGATCCT
AATTTGCACTTTGTAGAATCTCCTGCACTGGCTCCACCAGAAGTTCAAATTGATATTGCT
TTACAACAAAGGCATGAGAATGAGATTCTTGAGGCTGCTAATCAGCCCCTTCCTGATGAT
GATGACGATGCTTTTGAATAGGAAGGACCTTCGAGAGTGCTGGCCTATGTGTGTTGATTT
GTGCCGTTATATGCTGTAATGTTATGTGTTTTGTGGTTGAACCGTTGACATTTTTTTGAT
ATAGATTTATGGATTTCAATCATCATGTGATTGAGTTGTTTTACTTTTATCCAAACCCTC
ACTTAATGGCTGCTATGTATCTTTACTCTGCCGTGCCATTGAAAAAGGTGTTATTCGTTT
AAAGGAAACACTGTTTCGTCATATGGTATGAAATTCGAGTGACCTCTGAGAAATATTTTT
ATCAGACATATTTTCAAAAAAAGTTTTTTCTG
>contig00149	seqLength=669	assembledReadNum=361	aveCover=198.97
CCATCAACTCAACCACACCATTTCTGGGAGTAGTTGATAGTCAAAACTTCAATCAATCGA
TTCGTTGGTCTAGAGTTTGACCTTTATGCCAATTCTTTCGATCCCTATATGAGACATATT
GGAATCGACATCAACTCTTTAATTTCTACCAAGACCGTCAGATATAACTTTGTGAGTGGT
TCATTGACTAAAGTAACTATAATATATGACTCTCCTTCTAACACCTTAACTGCTGTTATC
ACTTATGAGAATGGTCAAATTTCTACCATTTCACAAAACGTTGATTTGAAAGCTGTGCTC
CCCAAGGACGTTAGCGTTGGTTTTTCTGCTACTTCAACAATTGCCGTATCACACAACATC
CATTCATGGTCCTTCACATCAAACTTGGAAGCAACTACTGGCAATATCGTCTCACAAGTA
TGAATAATGCTTACTAGTTTCCTACTAGTTCTAAATAAGACTCTGCTTACTAGCAGCTAA
TGTAACCTCTATGTATGTGTTTTTCGATCATGTTTCAATTAATGTTTCTTACTCTACATT
CTCCATTTTATTTTTCTTAATTAGGCGAGTACTTGTGTCATTACTAGCAAGGATTCACAC
CCTCACTCAAACTCGTGTCGTTATGTTAAATCGTGTTCATATACTTCAAATTTACTCCCT
CTTTATAGT
>contig00150	seqLength=1185	assembledReadNum=665	aveCover=170.41
ATAGCAAGGATAATCAATATTAACCCCTGCATTAGTTGCCATTATAGATGTTATCTCAGT
CCTTTATATCATCCATGCAAAAATCTAATTTGTCACTTCTTGGATTTACATTCAAGGCAT
CTAAACTTATGATTAAATAGGTATTTATACATTGAACCATCAACCTGTGCATGATATTGA
ATTAGGTAACCATTTTACAAGCTTTCACCAACATAAACACTCCCTAAAAAAACATTGTAA
GCCTTAAAACTTGCTAAAACATGTTCACCATTTTGTTTCTCCAAGGTTTACAGTATCGTA
GTTGTCTTAGCCCTTCTCACTTGGGAGTGAAAGCAGCAAAAATAGTAGCGTGACCGGGAT
CAGCAAGGTGGGCGAAGAGGTTATCGATAGGACCGGTGCCGGTGTAAATGTGCTGGAACC
AAGCTCCCATAACAGCCAACATAGCCAATCTCCCATTCTTAATTTCCTTTGTTCTCAACT
CCTTAAGCTTCTGAGGAGAAGCACTTCCCCAACCAAGTGGATCAAACCAAAGTCCACCAG
GGTACCCTACATCAGTTCCTGTGAGCTTGTTGTTTGGGAAAATAGGGTCGGTGTTGACGC
AGCCTGGATTGAGGATGTCAGCCCATCTTCTTCCCTCGGCCCAACCGATGAAAACGAGTT
CGACTATGAAGAGCGTGGTTGTGTCTGTGAAATACTCTTGCTCTCCGGCAGTGTACCATG
AAGGTGTGTTCAAGATACCGAGCTTCGTTAGGAATTCTGGAATGAAAATTCCAGCTGCAC
CTAACATTGCCCATCTGCTGTGTACAAGCTCAGCTTGAACATTCCATCTCAGACTCTCTG
GATCAGATCCAAGACCAAGAGGATCAAATCCAAAATCTCCTGGAAGACTTCCATCAAGCC
ATGGAGGAGGAGTGCTTCCAGGGAACCACAAAGGTCTATCAGGCTCAGCAACTGTACACA
CAGTTGAAGTAGATCTTACTCTAGAAGGTGATGCAGTGCTGCTGTTCACCTTCAGTTTCC
TCCCAAGAAAAGCTTTTGAGGTTCCCGAGGGTGATCCATTCTTCTGGGAACTTGGAGTAG
AGATGGCAACAGCTGCAATGGCAGAAGAAGCACAAGCAGAAGCCATGACACAGGACTTGT
CCTCAAGGGATAAAAGTGATTAAGTTTAGTGAGTTTGTGTTGATG
>contig00151	seqLength=664	assembledReadNum=256	aveCover=155.21
ATAAAGATTGTTTTTTATACGTACTATATTTTCAGACATTTAAAATGAGAAACTCAAATT
AAAATACGCCACTATGTAGATTGATACAACAATACATCAAAAGACAGTGAATACAGTATG
TAGATCTAGTACAAGAGGATAGGACCACATGTAAGATGATCCTATATCACTCCCATTTAG
ATTTTATTCTTAATATTTAAACTCTCATATACTAGTGACAAGTTTCTATATGATAATCTT
GAAACCACACCATCATCTTCAAAACCTAACAGTGTTACAGTTGGTGGAGGTACTGATCTT
GTAAGGAATGCTAACACCGCATTTGCCAGGGAGAGCAGCAGCATTGTTAGTATTCAATCT
AGAAATAGAACCGGCAGCTGATTTCAAGCAGTTACAGGCAGCCTGACGATCCGGCGTGGT
GGTGGCGGCAGCAAGAAGCTTCTTCACTCCTGCACAGCATGGCGGTGGAGGACTGGCATT
ATTAGGAGCTTGAAGATAAGTAAGGCATGGAGCCAAATCACCGGATACAGTTCCACATGA
CAAAGCAGCTTCTGCCATAGGCGCAATAACTACCATGCACATCACCAAAGCAACACATGC
TAATTTCATGCTTCTTGCCATTTTTGTTTTCTTTGTTTTCTATTCTTTTTCTTAGTTTGT
TTGA
>contig00152	seqLength=1416	assembledReadNum=87	aveCover=30.97
TAGGGGGCCTTGGCCCCCCAGAGGCACGTGCCGTTGGTGTACCCTGTAAGGTGGATGAGC
CTTGCGGGACACTATGAAACGCAATTCCTATTGAGCGGCGGGAGAAGAAAAAGAGGATGA
AAAAGTTGATGAGGTGGAAGAAGTAAAAGATGAAAGGGTGGAAGAAGTAAAGGAGGTTAC
GAAAGATGGTGAGGTGGGAGAAGGAAAGGAGGCTACAAACGATGGTGTGGTGGAAGAAAT
AAAAGAGGATAAAGAAATTGATGGTACTGAGGAAGTAAAGGTGGAAAAGAAAGATAATGG
AGGCGAAGATGTTAAGGAGGATATGGAAGTTGATAGTGTAAAAGAAGTAGTGGAGGCTAA
GAAAGATGATGATGACATTCAAGAAATAGAAGAGGATGACAAAAATGTTACCGAATCTGA
GAATGAGAAAATGGATGTCGATACCGAGGTTAAGGAAACTACAGAAGGTAAAGAAGAAAT
GGAAAAAATTGAATCTGTAAAAGAAGAAGCAGATTTGATGGAAACAGAGGGTAGCGTTGA
GGAAAAGGAAGAGGGCGATGAAGAGGAGAAAAATGAAGCAGAGATAGAGGAGAAGGAAGA
GGATGATGAAAAGGAGGAATCTGAAGCAGAGACAGTGGAAAAGGAAGAGGGTGATGTAAA
GGAGAAAACTGAAGCAGAGACAGAAGAGGAGGGGGAGGAGGAGGATGACAAGGATAGTAT
TGATAAATCAAAAGAAGAAGATAAGGCAGAGGGTAGTAAAGGTGAGAAAGGATCAAGAAA
GCGTGCGAGAGGGAAGATTAACGAGGAGAAAGTGAAGGAGAAAATAAAGGAACTGAAACA
GCTAGAGCCTAAGACTCCTACTAGTGATCGTCCAGCTCGAGAAAGAAAATCAGTTGAGAG
GTTGGTAGCATTAATCGATAAAGACACGAGCAAAGTATTTCACATCGAGAAGGGTCGTGG
CACACCTTTAAAAGATATACCCAATGTGGCATCTAAGTTATCTAGAAGGAAAAATGATGA
TAGTCTCAAGTTGCTCCACTCAATCCTCTTCGGGAGGAGAGGGAAGGCAGTTCAGGTCAA
GAGTAATATATCGAGGTTTTCTGGTTTTGTATGGCATGGCAATGAGGAGAAGCAAATGCT
TAAAGTAAAAGAAAAGCTAGACAAATGTACTAAAGAGAAGTTACTGGAATTCTGTGATGT
GTTTGACATAACACTTAACAAGTCAATGAGAAAAAAAAGAAGATGTTATTACTAAGCTGA
TAGACTTTTGCTTGCCCCTCATGCAACCACAACTGTGCTACTTGCAGAAAAAGAGTCCAG
TAAGAAGCGCAAGCGTGTTGTGAAACGAGGTACATCAAGGCCTAGGACTAGTACTTCAAG
AGGTTCTTCTGCAAAGAGGCAGAAGAATAATGAAAA
>contig00153	seqLength=911	assembledReadNum=534	aveCover=194.17
TCAAAGTTTTTTTGAGATTTTTATAAAATGCACTTTCCAATCCTACCTCAACAACCCTCG
ATCTATAAAACATTCATTTTAACCAACACCATCACGATCTATTATCCAAACATAAACAAA
TCAACATAATACTAAACAAAAACATTCAGTTCAAAATCTTCATTGCATGAATAACTATAA
ATTAAAATGTCAGAGGGATTAAACAACTTTGAGAGAAGGGGGAAATACTATAGGATCTAA
AGACAGCCAAAACTGCAAGAACTGGATCAGAAATCATAACATTTAAGCATCGTTTGAACT
TGTTGGTGCTCCAAAGCCACCAGAACCACGACCAAAGCCAGGTCTTCCACCAGGACCCCC
GAAAGAAGGTCTGTAATCAGCAGGAGCTCCACCCTTGTCTCCACCAAACTCACCACCAGG
CCCTCTGGGACCTGGACCACCACGGTACCCATCACGGTCACCGCCAAATCTCCTTTCTCC
CTCAAATCTAGGTGGGCCTCTAGGGCGATCACCAGGTGGACCACCGAATGGTCTACCAGC
TGGCTTAGCCTGCTTCTTCAAAGTAGCTGGCACAATCTCAGATGGAAGATTGAGATAAGT
CCTGAGGAACTCGATTCCATCATTAGTCAAAAACCAGTAATAATGCATCCAAGCAAAAGT
CTCCCTCACATATTCCTTAGATTTGAAACTCTGCATCAGCTTAATCACTTGCAGATTTGG
TACATCAATCTCAGGGTGCTTTGCCAAATTGAAGTCCTTCTTTGCATAGCAAACTCCCTC
TTGGAAGAGGTATTTGGAGATCTCTCTGCGATTTTTCTCGGATATGATCATGGTTGCAAT
GTGGAGGCGGCACAAGAGAATGTTCAGCAGCAAAAACTCCCAATACTCTCTATCGCTTAG
CTGCTGCAATC
>contig00154	seqLength=304	assembledReadNum=13	aveCover=7.82
TGCTGATCATCTTGCAGACCCAGTCAACAACAATGCATGGTCCTATGCCACCAACTTTGT
TCCCGGAAAATAAGCACTCTTATATTTATATGTTTTTGTGATAGTAATTTTCTTCCCAAT
TCAATGTGAATTATTATCATTATCATTATCATGTGTGTATGCATAGGTGGACTAACATGA
GGAGCTATTCACTTTTTACTAAGTTTGAAACTTATGCTTCAGGTTTGTTATCGGTAGACT
ATCATAACATGAGATTGAGCAAATGATTTTAAAGACCGATAGCCTAACTAGGAATTTTCT
AAAA
>contig00155	seqLength=395	assembledReadNum=72	aveCover=48.87
ATGGTAAAAATAACTAAATTCATTTCAGATTAGGAGAATTAAGAACGCATGTAAAGATAG
TTGCAAAGTATAGAGAAAGCTAGCAAAGTATAACATTAGTGTTTCCGCAGCAAAATTCAT
AACGAAAAAAGCAAAACACCATTTAAAACTTAAAACAGGGACTATTATAAATTCATACAC
CTGACAACCGAAAATAAAATAATGTCTTAAACCCACAAAATGACTCGTCAAAACTACTTT
AGAACAGTAACTGAGGCACTACTATTCTGCCTATCAACTTCAAGCTGCCACTGCCTTCTT
GGATTTCTTTGATGGTTGGGTTTGCTTTGCTGCTTCTGCTGGTGGAGCAGCAGTAGGAGC
TGCCACTGGTTTCTCTGCTCCTCCAGGACCTTGAG
>contig00156	seqLength=619	assembledReadNum=517	aveCover=206.84
AAGATTATATTATTATGACGTATACAATGCTTGTCATGTCAATTAGTCGACCAATATTCT
TAAACAAATCAGTAATATGCAAAGTACAAACTTAAAAGGAATCAAAGTACAAACAACAAT
AATATATATTTGATATATAACAAATGATAACACATTCATCACTTTTACTCGAAATCAAAC
ACGTCTTCACATATACATAGATGATACATAACCACAACAAGATTGGTATTTCTTTTATTT
AACACCAAACATTATTCATTCATGAAACTTATTACTTTGAATGTGCATCATTTATCATGG
TATCATCAGTTACCATTGTCGGAAGCACCACCATGTCCACCATGATGACCACCACCATGA
CCGTAGTGACCACCACCATAGTGTCCACCTCCATAGTGTCCACCACCATAGTGTCCACCG
CCATATTTGGCATCATTTACTTCATTTGACTTTTCAGCAACTTCCTCTTTGGCATTAGTG
GAAGTCTCAGCTAATTCTCTAGCTGAAACCTCGGAGGAAATAACAAGAACCATGGCCAAT
AGACCAAGGATGAGGAAAACGTTTCTGGAATCCATTGTACTGAACTCAAGATGAATTGAA
ATGTGATATTTGGTAGTGA
>contig00157	seqLength=825	assembledReadNum=494	aveCover=159.51
AACTCAAAAGTCACTAACATGGCTTCCTTAAGCTTCTTAGTGTTGCTTCTTCTTGCTCTT
ATCATTCCACAGGGGTTTGCCAACTATGAGAAACCTCCCGTTTATCAACCACCAGTGTAC
AATCCACCAATCGAGAAGCCTCCAGTTTATAAGCCACCAGTGTACAAGCCACCAGTTGAA
CACCCGCCAATTTACAAGCCACCAGTTGAGAAACCACCTGTGTACAAGCCACCTGTGTAC
AAGCCTCCAGTCTACAAGCCACCTGTAGAGAAACCACCAGTTTATCAGCCACCAGTTGAA
AAGCCTCCGGTTTATAAGCCACCTGTCTACAAACCACCCGTCGAGAAGCCTCCAGTTTAC
AAGCCTCCAGTTTACAAGCCACCTGTGTATAAGCCACCTGTCGAAAAGCCTCCGGTGTAT
GAGCCACCAGTAGAGAAACCTCCGGTCTACAAGCCACCAGTTTATAAACACCCTATCTAT
AAGCCACATGTAGAAACACCTCCGGTTTATAAGCCACCAGTTAGGGCGCCACCATATTAC
ACACCTCCATACTAGAAACCTCCTCTCAATCCAAGTACTTGTGTCTAGAAAATACTATTA
AGAATATATGTTAAATAAGAGAGAGATGTAAAGTTTATAAAGCAAGGAATATAGATATTC
TTGTAATCTTCATTTCAATCCTTTGTTTACAATGCTATTGCCAAGACAAGAATGTGAAGT
GTAAAACGGAGAAAGAAAGTTGTGCTTTTGTTCTCCATATTATGAATAAGAATATTGTCT
TTAGATGTTGTGTTGTTATTCTCTAACTAAAGACTAAATTATCAA
>contig00158	seqLength=718	assembledReadNum=352	aveCover=209.81
CACACCAAAACTAATATTCATCTCTCTACCTCAAAAAAATGGCTTCCATGAATGTTTTGT
CATTCATGATACCACTTGTTCTACTCGTAGCATTTTCATCAATCTCAAATGTTGAAGGAG
CACGTAACCTTCTAAACATACATCAAGTTTCCAAAGTTGATTTGCCAACACTACCAATTC
CTAATCTACCAGTACCTAATCTACCAACACTACCTACATTGCCAATTGTTCCAATCCCTG
ATGTCCCTGTTGTACCAACTGTCCCTAAGATTCCTGAGATTCCTCAGATTCCTAAACCAC
AGCTGCCTACTGTTCCATCTGGCCCTAAACCATAAGTACTTCAAAACTTCATGAAATCTA
TGTACTATATATTCCAACCATTAAATGAGTGTGTTAAAGTTTGTTTATGTTATTTGAGGT
TTTTCATTTGTACTTTATGATTACATTGAAGCACATGTTGTGTTCAGTTTCTAAGTTGTT
TGGGCGTGTTTTTATTTCTACAACATATCGTTGACTGTGATTTGTATCATTCATTAATGT
GCCCTAAATCAGTTATTGTTTGTAATATACTATATTTAATTTCATGTATTATCTTTTTCT
CATTTTATATAAAGACATTGCATGAATTATTTGATAAAAAAAAAAAAAAAAAAAAATAAA
AAAAAAAAAAAAAAAAAAAAATAAAAAAAAAAAGAAAAAAAAATAAAAAAAAAAAAAA
>contig00159	seqLength=560	assembledReadNum=353	aveCover=159.29
AAGAAAACCAAGTTTTTATAAAAATCAGAGTTCATAGTTGAAGAAGGTGAATTCTAAAAA
TGGAGAAGACCAAAGAAACAGCTGCTAACGTTGGTGCTGCAGCCAAATCTGGTATGGAGA
AGACCAAAGCCAACGTCCAAGAGAAGACTGAGAGGCTGACGACGCGTGATCCGTTGGAAA
AGGAGTTGGCAACACAGAAGAAGGAGGAAAGGGTTGCCCAGGCTGAGCTGGATAAGCAGG
CGGCGCGTAATCACAATGCTGCGGCAACGGCTGTGAACACCTTGGGGCAGGGTCAAAACC
ACACCACTGGAACCGGCGGAAATCCAAATGCCACCGGGTATGGAACCGGCGGTACTCACC
GTTGAGTAATTATGTATCATCGTGATAAATAAAACAAGGTTGTTAAGTTGTAGTATGTTT
GTTTTCTTTTTGAGTCATTGATGGCTCATTTCTTTTCTTAAATGATGTTGTGAATGTTCC
TACTTGTAAGTTGAACCTTCAGTGTCATTAAGTTGTATTTCACTTTGAATAAATAAATAT
CCTTGGACAAAAAAAAAAAA
>contig00160	seqLength=671	assembledReadNum=370	aveCover=148.09
AAGAATCAAAGCATTTCATTGCTAATATGAGAAATACAACAAAAAACATATAATGAAAGT
TACTGCAAGAAATATAATAGTGTGAGTAACACCATTAGCTTTTTCACCTAGCAAATAGAA
TCTAATAGTAGTTGTTACTATAATATTTTCTCAAACTCATGCTTTTGTTTTCCAAATATA
TTATTGATTTTAAACATCAGTACCAATTTAACATCACAGAAATATCAATGAAGATAGCCA
AACATGGAGTGGTTTGATAGAACCAAACTACATAAACAAACAGCCCTTGGCAAGTTAAGA
AAAAACACATTGTAGCCTCATTAAGGTCTACCTTTCATAACTCATGATTATTACAAAGCA
TCTTCCATGCTCAAGGCTTGAACTTCCTGTATGGTCTGCCATTATCTTCATCTTGCATAT
GGAATTCCTTGACGATGCCTTTGTAGACTAGTACAGGAACAGCGAGACCGAAGATACCAA
CAAGAAGAAGGTTCCGGCGAGACCAACGGAAATTGTGCTCGAGATTCTCTCTAACAGCGC
CCCATTCTTCAATGTATTTGTTCTTGTTTGCTTCCATTCCTCCACCCATTTTTTCTTCTT
CTTCTTCCTTTCGATCTCTCTCTCTCTCTTCCTCTTCTCTCACATCACTCACTTCTATTA
CTCTCCTCTCT
>contig00161	seqLength=343	assembledReadNum=3	aveCover=2.43
AATTTCACTGCAAACGGAGATAACAGAAGACTAATTCACAACAGATAGCAGCATTTCCTA
ACATACATTTAGCAGATTTTTAAACAGGGAAAATTAATGACAACCAACTCAGGTTAAATT
AATTAACTATAACTAAAATTTTCACCCTGTTAAATCTAACATAAATAAACTGACATAAAC
CCAATCTAACTTAATCATAACCATCAACATAATTCCATATTTCAAGGAAATTTGAACCAA
ATTTGATTGCCATTTAACTGGAATCTCTAACAGAATTTGGGAATGAAGAGAACTCTATAA
AAGGATATCACCTATCTTCAATGAAGAGGATTCATTTTTCACT
>contig00162	seqLength=298	assembledReadNum=98	aveCover=75.13
AGTTAATGTGTTATTTGGCACACCAAACTTATATAATTCAGAAATATTTAATTTGCATTA
CAACAATAATATAATAAGACCCATTCATCATGACATGACCGACACATTTATTCCATACAA
AGGAAGCATCAAGAGAAGTAAACATGCATGCTTATATAGGTTACATGCATGTCATTACAA
ACATCACGCTAATAATAATTAAACACTCTCTTTATTTAATTACTATAATGCCTGAATGAC
TCATATAGCAACGTTTTCTCTTTTGATAAGATGACCATCAATATCTCTAGTGCATTGG
>contig00163	seqLength=1075	assembledReadNum=522	aveCover=127.84
ATTGTTCCGATTATGCATTTTTATATAAATATTTATTATAAAATACATTCGCTACCACAT
TTAAACCATTTGAAAAACTCCAAAATGGTGTTGGTGGTATAGTATTAGATTATAAAATAT
ATAAGTGCGTAATACTGACACTTGTAGATTTTAGTTTTGGGTAAAGAAAGTTCTGTGAGT
TTGAATAGTTTACAACTGCACGATGCAACGACAGATTGGGTTAAGGGTACAATAACCATA
GTGTTGGGATTCTCACTATTGTATGTTACCAATAAGAAGAAAATTTTAAGCGACCACACC
ATAAGCACAACATTTACCATAGGTCTAACATTAAAGCTGCATAAAAGCAAAAGCAAAAAC
AAGCTTACATGCATATGAACGCAGTTCATGTCTAGCTATGTACTAGTATAATAAAAGGTG
TCTTAGGTCCAAACTCTTGAAAGAGCATCAACCTGCAGTGCAGTCTTTGCACACTGACAC
TATGAAGTTCAGCACAAAAATACACAAGCTAGAATAACCACACACTTGGCCGGTAACAAG
TACTGCCCTGCCCTTATTTATTAGTGTATAGACACACGCATATACATATATTATCTTCTA
AAGGCAAGTATTAAGGATGGGAGTGGGGCTTCTCCAAGTCCTCAAGGCTGATGGGGCGAA
ACCAAGCCTTCTCCTCAAGCACTGAGCCTCCTGCAGCAACGGCAGCAGTTGCATCCGCAG
TGGAGGCTGAATGGAAGCCAGCAGTGACTTGCTCGCCTGGGGGCCCAAATACACCAGTCT
GTGGGTGTGGAGCCCAGTATTTGGTGGATTGAGTTGCCTGGATCACATCATCAGGGACTG
GCCCGGAGTGACTGTGATCATCAACGTTCTTGTCGTACAATGAACTGTATGCTGCCCTCC
TAGATGCGATTGGTAGAGGAGAAGGTGCAGAGTTGGAGTTCCAGATCTGGTTGAAAACTC
GCTTCCCGAAGCCAGTGATCGATCGGCTACTCGAATTGGCTGCCATACAATGCAACAAAC
AAAGAGAGTAAAAAAGGAGTAGTAGCTGAAATGAAAATGTGATTTGTTGTTGTTG
>contig00164	seqLength=604	assembledReadNum=339	aveCover=182.04
GGAGAACGAACAAACAAGAAGCTGCAACTGCAAGTAACAACTGAGGCGCATCCATTTTCG
CATAACATTCCCATCAAAAATCCGAAAAATGAGAAAGTTCGATCCATGGCCAGTTTTCTT
CAAGCGAGAATGGAAAAAGAACTGGCCATTCGTCGTTGGATTCGCAATCACCGGAACTAT
AATCACCAAGTTCTCTCTCGGTCTTACTGAGGAAGAAGCTAAGAATTCGAAATTCGTTCA
GCACCACAAGAGGTGATTTCTGAATGGGGACGTTGCACTGGTTTTGCACCTCATGATAGG
TGTGTCAAGATTACTTTCATTGTCTTGATTTTATGGATTGTAATAACAGAAGAGATATAT
TCTGTATACTCTTTCTTATCACCATATTCTAATTTCCAGTTTTGGTTGTTTACTCAATCT
GCTTGTAAAATTCAGACTAAGCAATTATTGATTTTCGCTATTGTGATCATTATCCTACTT
GGAGTTTCTCTTTTGATATATATTTAGCATGATTGACGTTCTTAGTATTGCACTTCTAGG
CCTTCTATATAGTCTATTACCTATAACTTTAAAAAAAAAAAAAAAAAAAAAAAAAAAAAA
AAAA
>contig00165	seqLength=506	assembledReadNum=15	aveCover=11.29
GATGAAACACATGAATCTAATAATTCAGAACTGCATAGTATATAAATTTAACCAAATCTG
GAAAAAAAATAAAGGAACATGAAGAGAGTATGTAAAATATCTCCCTTCACTTATTTCAAT
TTGAAAGACTAAAGCAAGCAAAGTTCTCTTGTTACATCTATAACAGTTCGCAAAACCAAG
GCGATTCTTCCCTTCAGAGATCACCTCTTGTGGGCTTGAACGAATTTGGAGTTTTTGGCA
TCCTCCTCAGTTAAACCAAGGGAAAACTTGGTGATTATAGTTCCTGTGATAGCGAATCCA
ACAACAAAAGGCCAATTCTTCTTTTTCCATTCTCGCTTGAAGAAAACTGGCCATGGATCG
AACTTTCTCATTTTTCTCAGCTTCTACGCTCTCTCTTCTTCCTAGTAGATCTATTAGCGT
TTCATTTGTTTATACAATGTGTCTTTTTTTTAGATAAAAAGCTTATTGGGCTCAAATTAT
TGCAAGCCAATGATACTTCTACCAAA
>contig00166	seqLength=3294	assembledReadNum=670	aveCover=61.28
TCCAAAGGACAGGTAGCCGAGCCAGCCGGGTTTTCTTAAATTAAAGTTAATTAAAGAGGA
AGCCAAAATCAAATGTGAGCGCTCCTGCACTATACGGCTTTTTGGCGTCGCCCTATCTTG
TCTTGCTGGAGTGGAGGCATATTTTCTAAAAAAAGTTGATTAGGTTCTCGCGTCCCTATG
CCAAAAAAAAGGATGGGCGAGTTCGGTTCGAGTGTTCATCGATCGGGTGGATCTATATGC
TGAGGGGGTGAGACGAGGTGTAGCGCAGTCTGGTCAGCGCATCTGTTTTGGTTACAGAGG
GCCATAGGTTCGAATCCTGTCACCTTGATGTGATGGGCTGAAAGTGCACAGCCTCTTTAG
GCTGGCGAAATTTAGGCACAATTTATTAAAAAAAGCAAATGAACTATATTCTTCGATCCA
TGCTTTTTGTAACTTCCACGGGTTTTGCGCATCAATGGGTTCTTGATTCTGATCACCCAT
TCTTGAAGAAGCTTTCTCTTTCTTTTGGTTTCTCTGATCAAATTTAGATCTTCTGAGTCA
ATACAATCATATCTTTCGCTTCTGTGGATGCTGTTTATCGGGGAATTGATGCTGCTGATC
CAAGGTTGATGCACTAGAGATGGAGAGGATGCTCATGGTGGGGCTTCTTTGTGTGCACCC
AGACTCTGAGAAGAGGCCAAGAGTTAGAGATGCTGCTAGGATTCTTAATTGTTTGTGTAT
GTGCAGTCCTTCTGTGTGTAGAACATTGGCTCATGCGTCCAGTCCAATGGGTGGCACCTG
ACTGTTCCCAGTTCAGTTGGAACAGAAGTCACCAGCTTTCATTGGCGGGAAGCTGACTGA
TGTCTTCCTAGTTGACGACAATGCTAAACCTGTCACGACCGTAGTGGGTCAAATAGAATG
ATTCCTATATTACCTTGCATAAAGAAAGCAGCTCGGTCTATGAGTCCAAGATATCCGTAC
CTGTCAAGTGGAAGAGTAAGAGTGGCAGAGTCTTGGAGAGCGCAGAGTCTAATCTGGTAA
ATATCTCCTATAATTATAATAAGGCGGAGAACGGATAATAACTCGGCAAATGTCCGATTT
CGGAGATAAGTGTGCCTTTCTTTTGATCAATAGAACAGGAAGAGGAGTCAGCCAAAAAGA
TATTTAAAAGTAATGACCACCAAGATATGCATAGTGATTCGATCTTTTGATCACCCATTT
TTGGAAAACCATTTTGGGGGGCTTCCGCCTTACACACGGAAGATTGGATTGCCTGAATCA
CGAGTCTTATATACTGTGTTACGATCACCTCATATTGATAAAAAGTCCAGAGAACAATTT
GAAATGGAAATCAAGAAAAAATATCTGGTCATAAAAACAGAAAAGCATGAATTGCGAAAG
AAGTTTTTTTGGTTAAAACGCCAGCGTTTATTTGGAGCTCAATATGAAATCCTATTTTTT
TGCAAGACCCGTTTGGATAAGGGAAAACTCCAGAGATTGCTTTGAAGTAAGATCCTTGCG
TTGACCCTTTCCTGAACCAGAACCGGGGGGGGAGAGGAAAGGGGATAAAAATTTCCCATC
AATAAAGTGAGGGCTTTCCGGACCTTCCCCACCCCTCTTTTCATTCTCCCTTCCCCTCTC
ACTCCCCCTTTTTCAAGAAGGAAGCCCCGCTCCCTAAGAAGGGGCCCCTCTCTGATAAGG
AAGGAAACGAAAGAATCTCCATTTTATGACAAATCTGGTCCGATGGCTGTTCTCCACTAA
CCACAAGGATATAGGGACTCTATATTTCATTTTCGGTGCCATTGCTGGAGTGATGGGCAC
ATGCTTCTCAGTATTGATTCGTATGGAATTAGCACGACCCGGCGATCAAATTCTTGGTGG
GAATCATCAACTTTATAATGTTTTAATAACGGCTCACGCTTTTTTCATGATCTTTTTTAT
GGTTATGCCGGCGATGATAGGTGGATTTGGTAATTGGTTTGTTCCGATTCTTATAGGTGC
ACCTGACATGGCATTTCCACGATTAAATAATATTTCATTCTGGTTGTTGCCGCCAAGTCT
CTTGCTCCTATTAAGCTCAGCCTTAGTAGAGGTGGGTAGCGGCACTGGGTGGACGGTCTA
TCCGCCCTTAAGTGGTATTACCAGCCATTCTGGAGGAGCAGTTGATTTAGCAATTTTTAG
TCTTCATCTATCTGGTGTTTCATCCATTTTAGGTTCTATCAATTTTCTAACAACTATCTT
CAACATGCGTGGACCTGGAATGACTATGCATAGATTACCCCTATTTGTGTGGTCCGTTCT
AGTAACAGCATTCCTACTTTTATTATCACTTCCGGTACTGGCAGGGGCAATTACAATGTT
ATTAACCGATCGAAACTTTAATACAACCTTTTTTGATCCCGCAGGAGGGGGAGACCCCAT
ATTATACCAGCATCTCTTTTGGTTCTTCGGTCATCCAGAGGTGTATATTCTAATTCTGCC
TGGATTCGGTATCATAAGTCATATCGTTTCGACTTTTTCGGGAAAACCGGTCTTCGGGTA
TCTAGGCATGGTTTATGCCATGATCAGTATAGGTGTTCTTGGATTTCTTGTTTGGGCTCA
TCATATGTTTACTGTGGGCTTAGACGTTGATACCCGTGCCTACTTCACCGCTGCTACCAT
GATCATAGCTGTCCCCACTGGAATTAAAATATTTAGTTGGATCGCTACCATGTGGGGGGG
TTCGATACAATACAAAACACCCATGTTATTTGCTGTAGGGTTCATCTTTTTGTTCACCAT
AGGAGGACTCACTGGAATAGTCCTGGCAAATTCAGGGCTAGACATTGCTCTACATGATAC
TTATTATGTGGTTGCACATTTCCATTATGTACTTTCTATGGGAGCCGTTTTTGCTTTATT
TGCAGGATTTTACTATTGGGTGGGTAAAATCTTTGGTCGGACATACCCTGAAACTTTAGG
TAAAATCCATTTTTGGATCACTTTTTTCGGGGTTAATCTGACCTTCTTTCCCATGCATTT
CTTAGGGCTTTCGGGTATGCCACGTCGCATTCCAGATTATCCAGATGCTTACGCTGGATG
GAATGCCCTTAGCAGTTTTGGCTCTTATATATCCGTAGTTGGGATTTGTTGTTTCTTCGT
GGTCGTAACAATCACTTTAAGCAGTGGAAATAACATAACAAGGGCGAACATTCCTTGGGC
TGTTGAACAAAATTCAACCACACTGGAATGGCTGGTACAAAGTCCTCCAGCTTTTCATAC
TTTTGGAGAACTTCCAGCTATCAAGGAGACGAAAAGCTATGTGAAGTAAAAGAA
>contig00167	seqLength=936	assembledReadNum=400	aveCover=99.18
TCCACTGCCTCTTAATTTGATAAGCACTAAGCTGCTTATCCAAAAAAGCACTTATAATCT
GCTTATCCAAAGAAGGAAGAAAGGATATACAATACTTACTAAAACTAATCCAAAATTATG
AAACCAATTACAAAACCAATGTGATGTGAGCTTTATGATGGAAAAAACCACCATTCATGA
ACCCTAATAAAACCCACCATAAACCAATAAACCAAATCAACTCACAGATTATTAATTCAA
AGTCATAAAACTAGCATCATTCATACAATTCCATACAATTCAGAATGCAAAAAATATATA
TATTAAAATTCCATTACAATAACTTAAACCAGTTCAACCATAACAAAAACATTTTTCAAA
AGTAAAACAAATCTAATAGTCTTGACATAACAAAAATTAGAAAAAAGCTTAAACTTAAAA
CCTCCTTCCAGGAGCACCAGCGCCGCCACCACCGCGACCAAAGGGGATCGGCTGAACTGC
AACCGGATCAACCTGGACGACGCCGGGAATCTCAGACATACCGAGAGCGGCAAGCATTTC
AAGAGTTTCCTTATCGACTTCGATCTGGTCAGTCCTAATGGCAGAGACTTCAGGAACAAA
GTCCATACGACGTTCACGCTCCTCCTCCTGCAGCTTCAGGGAGATTCCGCGAACCGGTCC
TTTCTGGATACGCTTCATAAGGTGAGTGGAGAATCCTGCAATCTTGTTTCGAAGCCTCTT
GGTTGGAATCAGAGCAACCTCCTCTAGAATCTTCTTGTTGGTGTGGAAATCCAGAGTCAT
TCGAGAGTAGTACCTCTCGATGACTTGACGGGAGGATTTCTTCACGGTTTTGGTACGAAC
TCGCCCCATGGTTGCAACTTCGTCTCGGTGACTGCGAGCGGCTGCGGCGGCAGTAAAGAG
CAGAGAAGCGCAGGCTGATTTAGGGTTTGTGGCTGC
>contig00168	seqLength=423	assembledReadNum=4	aveCover=3.42
CCAAAAGTTTGGACAAAATTTTGAAATATTATGTCACATTTGCATGTTAGATGTTTCCGA
AGATGCATCTTCGAAATAATCTAATGAAAGAAACAACTGCATGATCACACAACCATTGTC
ATTATTGTTTTCCAACACAAACCCTCACCTAAAAGCTCTTCATTCCCAATCCAATTTTTT
CACTCAAAATCTCCAATATTGTGGTTCATCACATCGAAGGGAGAAAAGTAAGATAGAATT
TCAAGTAAAAATCATTTATTTTACACTTCATTGCTCATATTAATCATGCATATTGTCTGG
GGGAAATACTATAGGATCTAAAGACAGCCAAAACTGCAAGAACTGGATCCGAAATCATAA
CATTTAAGCATCGTTTGAACTTGTTGGTGCTCCAAAGCCACCAGAACCACGACCAAAGCC
AGG
>contig00169	seqLength=2175	assembledReadNum=450	aveCover=58.94
AGATTGAATGGTAAATATCATAAAGCAGGTAGAAATATTAATTAGTACAATCTACATCAA
ATAAATTTCAGTAACTACAGTAATTAAACATTTAAATCCCATGGTTCAAAAATCTTCCTC
AAGTGTCAAGCCTGTGCAAACTAAACAAGAGAGATAACATGACACTAATTTTCAGAAGAG
TCAAAGCTTCTCTTGTTATCAGGTACACTGTATAATCTACCTTATGACAGGAAAAAAGGA
AAACAAATTCATAGACCTTTCCTCATTACCTAACACCAATAATGTAAACTTACCGTAACG
TTCAACCACGGCTACTCACACTTGATGGACCTGTATATGTGGCGGACAAAGAGCAGGGAA
GCACGGAAACCTACGCTACCGAGCATGAGAAAGAAACCATAGCAGATGCAGGACATGTAA
CCGAAGAAGAACGAAGTTTGCATAAAACCAGACATGTCTGACCGTGCATAGTAATAATAC
AAGCAGTAGCCATAGATGAATAATCCGGTTGATCCACCACAAAGAAAAGACCTCCACCAC
CATTCATGATCTTCCGCGGCGAGTTGAAAGTATGTCAAAGCCACAGTAATGAAAGCAGTG
ACAATCAACAGAATAATAAAGACGATGAAGAGTATGCTGTAGATGGTATAAATCCTGTGG
CCCCACACACTAGCAAAAATGTAGTACAACTCTATGTAGATGGCACTGAAAGGGAGAAAT
CCTGCCATTGCCATCTGTGGAAGGGTGCTTCGGTACCAAGGCAGAGGTGGAATTTCTCGG
GGATATTTTGTAGTGCGGACAGGTGCTTGGAACTCTGTTTTGCTATTTTTACCTGCAATG
CCACCCAACACAAGTAATGGCGAAGTTACAAGCGTCCATATTAGGACTATCACACAAATT
GTGCCAAAAGGAAGGGCAGCAGTTGCACTATAAGCAATTGCAACTGTGTTAAGGAAGCAG
AACATAAGGAAAAGAGGGCCACAGAAGAGGCATCCTGTCAGCAATAAGTTTCTAACCCAA
TTAGTCCCTTCAAGTTGAATATAGAAGGAAGTGGCAGTATAGCCAGCAATGCCAGATGTG
AGAGCATATATAACCACCAGTGCAGTAAATAAAGCTCCTCGATTGTAAGGATAGAATACA
CCAACCAGTGCAAGCATAAAAATGAAGATTGTGAGAGTGAATAACTGAGTGCCAGAACCA
AGGGCAGCCGCGAATATGGACTTGTACTTAGGAAACCGGAAAACATCACCATGAATGTAC
TTCCATCCCGTCTCCTCTTGATCATCAGCCGCTTCCTCGTCTTGAGCATATTTCATAAAA
TCATTCTTCAAGACACGCATGAGAATGGTTGCCAGAAAACCAGTCAAAAGAAGAACCGTT
ACACATGAGTTTATGATGGAGAACCAGTGAATCTCCAAGTGATGCGGGAGAGAAGAAGAT
TGTGAGTATTTTTCCATTCTCTTCTCAAAAGGAATTTCTGTTTCCTTCCATTTCACAGTA
TACATAAACTCAACATCAACTTCCTTGTCCTCCGTCACATCCACCACAGAATGAGGATCC
ATACGAGCACTAATTTCAATCACACGATCTTTATTATACAAAACATCAAACTGAATATGC
TTATAAAGAAAATACTTATACTCGCTAGGGTCACTTTTTCCTTCTTTGTCAACGGTACCA
ATAAATCCCCAAATAGGCAAGTCATCGTAATACATTTGGAAATAATAATCCTTCTTAACC
GCTTCACGGAACTGAGCAACTTCCTCCCTTGTAAGCTTCTTCTTGCAGACAACATTAGAG
TCTTTCTCCTTCCTAAAATGAAGCTCATACGGAGCACTAACGAGCCGATCTCCATTCAAC
ACCTCGCCAAGCGCTTCGGTCTTCTCTTTCTCATGACCTGTTACACAAAATGGAAGGTCA
AGGTAACGATACGTTTCACTGGGATTGTGAAACGGACCGACTTTGTTGGCATATAGAGGA
ACGGGATCTCCGTCGGTGTAACGGTGATCGGAGGAATCAGATCTAACGAGAGTAGCGAGA
AGAGACAGTGAGAGAGAGATGAGGATCCATACAATCCTTCCCATTTCCTTTCTTCTTTTC
TTTCCCTATTCTTACTTCTCAATCAGATAATTATAAGAGAAAAAACAATATCAGAACAAA
TTATTTATTTTCTAA
>contig00170	seqLength=1338	assembledReadNum=68	aveCover=11.99
CAGCCGTGTTGATAATTAGAAGAGAACAGATCCGGCGGGCAACAACTCTTTCTTTTATCA
TTCTCTCTTCTCTCTCTCTCTTTTGCTTCCTGCTACCTCCTCAATATACTCTCATCAACT
ATATTCAGTTAATCTCTCTCAAGCTTAGCTTCTTCTGCTACCTGCAATTCACATAGCTTC
TATATTTCAAAGATGATGTCTGATGAAGCTGTTTCTGTTCCTTCCAACCTCATCAGAAGC
ACCTCAAACTCAAACTCAAAACGAAACGAAACGAAACCCTTCTAATATAAAAACCCTAAT
TTGTTTATTCACTACTCATCATCACTCATACACCGCCTCTCCATTCCAACAATACTCTAT
CTATGGCTTTGCCGAATCAGCAAACCGTCGATTACCCGAGTTTCAAGCTTGTTATCGTCG
GCGATGGTGGAACAGGAAAGACGACATTTGTTAAGAGGCATCTTACCGGAGAATTTGAGA
AGAAATATGAACCAACTATTGGTGTTGAAGTGCATCCATTGGATTTCACTAACTGTGGCA
AGATTCGTTTCTACTGCTGGGATACTGCTGGTCAAGAGAAGTTTCAAAGTCTTGGGGTGG
CTTTCTACCGAGGTGCAGATTGCTGTGTTCTTGTTTATGATGTAAATGTCATGAAATCTT
TTGAAAACCTTAACCACTGGCGAGAAGAATTCCTTATTCAGGCCAGTCCATCTGACCCTG
AAAACTTCCCATTTGTGGTGTTGGGAAACAAAGTAGATGTTGATGGTGGGAATGGCCGTG
TTGTTTCTGAGAAGAAAGCAAAGGCATGGTGTGCTTCCAAGGGAAACATACCATACTTTG
AGACCTCTGCAAAGGAGGGATTTAATGTTGAAGCTGCTTTTGAGTGTATAACCAAAAACG
CTCTCAAGAATGAACCTGAAGAAGAAATATACATGCCTGAAACGATTGATGTTGGTGGCG
GTGGACGGCAACAGAGGTCAACAGGCTGTGAATGTTGATAAAAGTTCTTTGAATAGTCAG
CTTCACATGCAAGATTGGTACCAAAATACTGCATCCATCAAATTGGTGATATATTCTGCA
TCCTTCAAATTGGTGATATATACTGCATTGTCAGCAATGAAAAGGCTAGGGCAACTTGTC
CTTCTTGGATCTCACTAGTGGCTTAGATTTTTTTCTTGTATTTCAGCAATAATATTTGTA
ACAAATGTTGACATCTTATTTTTCATCAGTAAATATATGCTGAAACTTTCTTAAGTATTA
CATTTTCCAATCAAGAGTTTAAGTAGTTACTTTATAAAAAATTAAGGGCAAGTATGTTAC
TTGAAATTGTATTATGTT
>contig00171	seqLength=983	assembledReadNum=17	aveCover=7.11
TAACATCCTCGACTCCATCGCCGTCTATAACGCCATCCAAAACTGCTCCGGCGTCTTCCA
CGTCGCATCCCCCTGCACTCTCGAAGACCCAACCGATCCACAAAAAGAACTTCTAGAACC
CGCTGTCCACGGAACCCTAAACGTCCTAGGAGCATCGAAACGCGCGGGAGTAAAGCGCGT
GGTACTCACCTCCTCCATTTCAGCCATGATTCCAAACCCTAACTGGCCGGAAAACAAACC
GATCGACGAATCTTCCTGGACGGACGTTGAGTACTGTTCATCGAGAGGGAAGTGGTATCC
GGTATCGAAAACGAAGGCGGAGAAAGCCGCGTGGGAGTTTCGTGAGAAGCACGACGGGGA
CGGTGGTATCGACGTGGTGGCGATTCATCCGGGGACTTGTTTGGGACCCTTGCTTCAGAA
AGAGATGAATGCGAGTTCTGCTGTGTTGCAGAGGTTGATGATGGGGTTCAAGGATACACA
GGAGTGTTATTGGTTAGGTGCTGTTCATGTTAAAGACGTTGCTAGTGCTCATGTTTTGGT
TTATGAAACTCCAACTGCTGCTGGTAGATATCTTTGTACTAATGGTATCTATCAGTTTTC
TAGTTTTGCTAAAATTGTCTCTCAATTGTACCCTCATTTTCCTATTCACAGTTTCCCGGA
TGAAACTCAACCTGGTTTGACACCATGTAAAGACGCAGCAAAGAGGCTCATAGACTTGGG
ATTAGTCTTCACACCCATTCAAGATGCTATTACAGAAGCCGCGGAAAGCCTTATGGCTAA
AGGATTCCTGCAGAGAACACTCTCACCCTCACAGAATTGAAACTACATTTCATTTAGATC
TCTTCTCTCGAGCAAAAATAGTAAGCAATAATGAATGTAATGATTCAAGATATAAGCAAT
AATGAATGTAATTATATTACACTATGTTTATCTATATTACATTACAAGCAAGTTCCAAAT
CTCACATGGAATGAGGTTAATCA
>contig00172	seqLength=705	assembledReadNum=343	aveCover=133.27
CAATTTCAAACGAACAAATTCAATCCATTTCTTCGTGACCTAACTTCTCCTCAAGATGCA
AATATTCGTGAAAACCCTCACCGGAAAGACCATCACTCTCGAGGTTGAGAGTTCCGACAC
CATCGATAACGTCAAAGCTAAGATCCAGGATAAGGAAGGAATTCCCCCGGACCAGCAACG
TCTGATCTTCGCCGGAAAGCAACTTGAGGACGGCCGTACTCTCGCTGACTACAACATCCA
GAAGGAATCCACCCTTCATCTTGTCCTTCGTCTCCGTGGAGGTATGCAGATCTTTGTTAA
GACCCTCACCGGCAAAACCATCACCCTCGAGGTTGAAAGCAGTGACACCATCGACAATGT
CAAGGCCAAGATTCAAGACAAGGAAGGTATTCCTCCGGATCAGCAGCGTCTGATTTTCGC
CGGTAAGCAGCTTGAAGATGGACGCACCTTGGCCGATTACAATATCCAGAAGGAATCTAC
TCTTCATCTTGTTCTCAGGCTTCGCGGTGGAATCATTGAACCTTCTTTGATGGCTTTGGC
TAGGAAATACAACCAAGACAAAACCATTTGCCGCAAATGCTATGCTCGTCTTCATCCTAG
GGCTGTTAACTGCCGCAAGAAGAAGTGTGGACACAGCAATCAATTGAGGCCAAAGAGAAG
ATCAAGTAGATTCTGGTTGATATTGTTTCTCTTTTGCTGTTTGTT
>contig00173	seqLength=915	assembledReadNum=346	aveCover=139.66
AGAGGGTGGGTATTCGACGAGTGCGGCTAAACACTCTCTTCTCCTCTGCAAAATCCCCAA
ACTCCACCATGGCTGAACAAACTGAGAAGGCTTATCTGAAGCAACCTAAAGTGTTTCTAT
GCTCGAAGAAATCTGGGAAGGGAAAGAGGCCTGGTAAAGGTGGAAATCGATTTTGGAAAT
CTGTTGGTCTTGGCTTTAAGACTCCCAAAGAAGCCACTGAAGGAACCTATATTGACAAGA
AGTGCCCCTTCACCGGCAATGTTTCCATCCGGGGTCGTATTATAGCTGGAACTTGCCACA
GTGCTAAGATGAATAGGACTATTATTGTTAGGAGGAATTATCTTCACTTTATTAAGAAGT
ATCAAAGATATGAGAAGAGACATTCAAACATCCCCGCTCATGTTTCACCTTGTTTCCGTG
TTAAGGAAGGAGATCATGTTACTATTGGCCAATGCAGGCCACTCTCCAAGACAGTGAGAT
TCAACGTCTTGAAAGTGATTCCAGCTGGATCATCCAGTGGTGCAAAGAAGGCATTTGGTG
GAATATGACATGTGTTTAAATGAATTCTGGTTTCTGTATGGTGACTAATTTAAAGACCGG
TTCAATTTTGTTTTGCTTTTGAAGTTAAGTTTTGTCATTGGATAAAAGTTGAAGGATTTT
GATTTTCATTATGGTTATTAAATAGTAGTAGCATTTATATTGAATTTTGGCTTCAAACAG
AAATTGTCTCACTTCTAGAAGGTTATAAAAGACATCTCAGTTCTGGTTAAGAAATCAATG
TTTAGTATTGAGTTTGAGACGGTCTTAACCTACTATGCATGTGTATGCAATATTAGTCAT
TGATATCCTAATTTATTATCATTATCTAACTAACATTGTTGTTACTATAAATTTCAATTT
AGAGGAGTTAAATCT
>contig00174	seqLength=1336	assembledReadNum=626	aveCover=142.16
TAACTCCTAGATAACACACACACAACACAAAAAATGGGTAAAGATGTTGAGGTTCAAGAA
CAAGGTGCTGAATTCTCAGCTAAGGATTACCAAGATCCACCACCAGCACCACTTTTTGAT
TCAGCTGAGTTTAAAAAATGGTCTCTGTACAGAGCTGTTATAGCAGAGTTTGTAGCAACT
CTTCTTTTTCTTTACATCACTGTTTTGACCATTATTGGTTACAAAAGACAATCTGATACC
GATATTAAGGGTAACACTGAGTGTGATGGTGTTGGTCTTTTGGGTATTGCTTGGGCTTTT
GGTGGTATGATCTTCATCCTTGTTTACTGCACCGCCGGTATCTCTGGAGGACACATAAAT
CCGGCAGTGACATTTGGATTATTTGTGGGACGCAAGGTGTCTTTAATAAGGGCATTACTA
TACATAATAGCACAATGTTTGGGTGCAATTTGTGGTGCTGGACTTGCTAAGGGGTTCCAA
AGTTCATACTACAACAGGTATGGTGGAGGAGCTAACACTGTTTCTGATGGTTACAGTAAA
GGCACTGCTTTGGGTGCTGAGATTATTGGTACCTTTGTGCTAGTCTACACTGTTTTCTCT
GCTACTGATCCTAAAAGAAGTGCTAGGGATTCTCATGTTCCTGTATTGGCACCACTTCCC
ATTGGATTTGCTGTGTTCATGGTTCACTTGGCAACAATCCCCGTCACCGGAACCGGTATT
AACCCTGCCAGAAGTTTCGGACCCGCCGTTATCTTCAACAACGACAAAGCTTGGGATGAC
CAGTGGATTTATTGGGTTGGACCATTTATTGGTGCTGCAGTGGCTGCAATCTACCACCAA
TACATTCTAAGAGGATCAGCAATTAAAGCTCTTGGATCCTTCAGGAGCAATGCTTAATGA
ATGCAACATGTTTGGCCTCAATTATTGTTATGAGTTGTTGATGTTGTTGTTGTTGTTGTC
TACTGGTCCCTGTTGAAGTTTTTGTCCTCTTGCTTTCAATTCCACGTTCTGAATGGGCCT
GTGTGTTTGGAATAATTGGAATGGATAAAGAAGCCAAAATGATAATGGGGTCCTCAAAAC
TGTAGATAAGCATGAATATGATTATGATTATGGTTATGTATGTTATGTTTAAGGGTGTAT
TTGTATCCCTCCATTTTATCTTTTGTTATCTTTTTTGTTTTTGTATTTTATTCAAGGATT
TCTCATGTGTTCTCTTTAATTTATGTCATAAGTTAGACTTTTTATCAGATTTTTTACTTT
GTTTTTTAGTGGTGTGCTTCAATTCAATCCTCTTATGCTTCTCAAATTTGCTTATTGTCA
ATTTTGTTTGTGTTTC
>contig00175	seqLength=1487	assembledReadNum=34	aveCover=6.97
GTGCGGCTAAACACTCTCTCCTCCTCTGCAAAATCCCCAAACTCCACCATGGCTGAACAA
ACAGCTTGAGGGGACAAGGGAGAAAGTTATTGCTAACGCTGCAATCAGGACCAAGTTACA
GGATACTATTGGGCAGAAGGATGCCATCCAAGATCAGGTTAAGCTTATAGGTGGGGATTT
GGATGGAGTGAAGAAGGAGCGACAAGCGATTCGGTCCAAAATCATTAAAATTGATGATGA
GCTGAAAACCATCGACACTGCTATCCAGTCTCTGCAGGAAGAACTCGGCGGTGTTACTCA
GAAGAGGGAACAGACTTTTGAGAGCATTCAGAAGCTTAGGAAACAGCGCGATGAGGGGAA
TTCCTATTTCTACCAAAGTCGTACACTTCTGACCAAGGCACGAGATCTGGCTGCTAAGAA
AGAGGTTGCTGCTCTTGATGAACTTTCACAGAAAGAGGTTGAGAAATTCATGTCACTTTG
GAACGGTGGCAAAGCTTTTAGGGATGATTATGAGAAAAGAATCTTGTCATCATTGGACAT
GCGACTGCTGAGTAGGGATGGGCGCATGAGGAACCCCGATGAGAAGCCACTGCTGGAAGA
ACCAAAAGTTGCTGTGGCCGAGGCATTACCAAAAGCCATCGCGAAACAGCCAAAGGAGGA
GCCTAAGCCTTCTCCGGTAGAAACTTTGGCTACTCAGAAAGAAACCAAAACCAAAGGCAG
GGATTCGAAAACTAAGTCGGATAATGATGATTATGAATTTGAGAATCCTCATAAGGAGAC
CCCTGCTGCGAAAGAGCCTGACATCGATCCTGCGAAGGCGAAAGAGCTGAAAAGAGAAGA
GGAAATTGCAAAAGCAAAGCTGGCTTCGGAGAGGAAGAAGAAGCTGGCAGAGAAAGCTGC
AGTCAAAGCAGCTCTCAAAGCTCAAAAGGAAGCTGAGAAGAAGCTTAAGGACCGTGAGAA
GAAGGCGAAGAAGAAATCAGGAGCTGTTACCACTCAGGAGGAGCAGGAAGCTGCAGAGGT
CGAGGCAACCGAACCAGAAAAGGTTAACGATGTTGTTGAGGCCCCGGCTCCAGTGAAGGA
AAAGGCGACAAAGGAGAGCAGTATCAGGTCCAGAAGCCGAGCAAAAGGACCAGAGTCGAT
TCCAAAAGCTATTCTGAAGCGCAAGAAGTCCAACAACTACTTGATATGGATCGCCGTTGC
TGCTCTGGTAGTCCTTGTGCTGTTGGTGCTTGGTTACACTTTTGTTCTCTAAATAAGAAG
TTTAGTTCTAGAAGGAGCTGCGAAACCGATTTTCCTAATGGGTGGCTAGGTTTGCGAGGT
AGCTTAAGTTATTTCTGTTCTATACATCCCTCTTAGGGGAGTTGAGTCGACAAAAAAACA
CATTTACCCTGCTGTGCTTTTGCTCCTGTCTTTTGGTAAAAAGCTATATACACTAGTTTG
GATACTTTAATTTTCAAATTTTGTTCAGATATCATGAGTTTTTGTTG
>contig00176	seqLength=346	assembledReadNum=2	aveCover=1.91
TGGTTTCGCAAGAGGTCTTGGTGATGGACTCCCAAAATTTGTCAAATCTGAAGGAGTTTT
GGGGCTGTACAAGGGATTAGTGCCTCTATGGGGACGACAAATTCCATGTATGTTCGCCAT
CTTAAAGATTTGTAGTTTGTATTTATCTAATTTCTAGCTTGTTGAGTTGATTGTCTGTAT
GCTGTTCCACACCCACTACATAGCTTATCTGCTGAGGCATTTTCGCTTGTTCATCACTTT
TTCAATCTATCCGTTTCTCTCATGCGATGCTTGTTATCCACATATCACTATGTCTGTTGG
ACTTCTAGTCAATTTTTAAACTGGATGTTGTTTACTGCTTGTTGAT
>contig00177	seqLength=998	assembledReadNum=504	aveCover=169.27
TTTTTACTTAACTCGAGATTTTATTATTAGCAGGACTTGTGACATCCTTGATGCAGCTCG
AGATTTTATTATTACCAGAAACAACAATAATTGCTAAGACACATCAAAATACACAAAATC
AGACAGATTGTCCAAAGACACAGAATCCATTGTTCACAATCGTAAATCCTCCATCAATAA
CAAGACTGTGACCACTAACATACTTTGACTCATCACTTCCCAAGTACAAAGCAGCTTCAG
CTACTTCTTTTGGCAAAAGATTAGCACCCTTTAAGTTTGAATAAATGCTTAAACACTCAT
CCTCATCTAAGTTGAAGTATTTCTTAGCCAACGGAGTAGCAACAAGATAAGGAGACACAC
AGTTCACCCGAACGCCAGCCGCTCCAAGCTCGACCGCCGTGTTCCTCGTCAGCCCCACAA
CTGCGTGTTTTGAACTCGTGTAAGCATGTGAAGCCACACCACCTATGCTTCCACAAATAC
TAGCTGTGTTAATTATGCTACCTCGTTTAGCAGGGATCATTACCCTTGCAGCGTGTTTTG
TTCCGAGAAAGACACCAAGCACGTTAACGTTAATCACTTGCTGAAAATCGGATAATTTGT
ATTCAAGTATGTTGGTATTGTTTACACCGAGTATGCCAGCGTTGTTAAACATGATGTCAA
GTTTACCGTACTTGGAAACCGTTGTGTTCACCGCGTTTTCAATGTCTTTTTCATTTGTCA
CATCGCAATGAACATAAGAAGCTGATGATTTGTGTAACTCTTGACAAACAGAATGACCTT
GATCATCTTGGATGTCAGCTATAACGACTTTAGCTCCGTTTTGAGAGAAGAGTCTCGCGG
TGGCCTCGCCGATGCCGCTTGCACCACCGGTGATGAGAGCCACCTTTCCCTCGAGCCTTT
TTAGAGCAGCAGAGACCAACGAAGCAGTTGCCATGGGTGAGCTTTTTCACGTTGCTGGAT
AGCCCAAGAGAAATTATAAGGCAAACTCGTTGTTCTTC
>contig00178	seqLength=733	assembledReadNum=401	aveCover=184.88
AATCAAATCAAAGATAAAAAAAGATATTTGAAAGAAGAAGCGTTATTTTCGAAGAAGAAA
GAGGAAAATGGCGGAAGAGGGACAAGTGATCGGTGTTCACACCGTGGATGCTTGGAAGGA
ACAGTTAGAGAAGGGAAAAGCCTCAAAGAAACTGATTGTAGTTGATTTCACTGCTTCTTG
GTGCGGTCCATGCCGTTTTATTGCCCCAATTTTGGCAGAGATTGCTAAAAAGCTTACACA
TGTCACTTTCCTTAAGGTTGACGTGGATGAATTGAAGACTGTTTCCGAGGAGTGGGGAAT
TGAAGCTATGCCAACATTCTTGTTCTTGAAAGATGGTGAACTTGTGGACAAAGTTGTGGG
TGCCAAGAAGGAGGAGCTGCAATTGAAAATTGACAAGCATGCAGCTTGAAGGGTCATGAA
CAAAACTTTGTTTATTTTGAGTCAGTTTGCATTTATATTATGTCAGTTTGGCTGTTTTCA
GTATGGTTGGAATTTAGAAATGTAGAACATGGTTGGATGGATATGTGAATAAAATCGTTT
GTGTGGTAGTACTTGAAACACTTTGGCTAATGAACTAGCAATAAGACAGGCAGATAACTT
GCATTATATACTTTGTGTGTTGGCTTTATTGTCTGCTTATTATCCTTCAATGGATCCCAT
TCTGGTGGCTAGCTCTTTAATTTTCTTGTATTGAACTTGAAACAAAACTGCAAATTTGAA
TTCCCTCGTTTGC
>contig00179	seqLength=870	assembledReadNum=431	aveCover=148.78
ATAGATCAAATTCATGATTCGATTGAATTATTCCAGCTTTCCACGGTCTTTTTTTGACAA
CATTAATCTCAAAATAATTAATATAACTCCAAATACCTCATTCCAAATACTCAATAAATT
AAAATCACGTAAATAACTTAAACAAACCTATTTGATGTCTCTGATGTCTCTGCAACTTAT
AAAACCAACATGTAACTGAGCACAAGGTCCAGCAAACAACAAAATTTGGTAACAGAAATT
AACAAAACATAAATCATAGCAACAATGTCTAAACGCAGAATAAAAAATTGTTCACTGATA
ATATCTCTTCTGCAAGCAAAAACAGAAACACTTTATCGCTTCTTGGAGACACCAACAGTT
TTTCCTCTGCGACCAGTAGTCTTGGTATGCTGACCACGGACACGAAGACCCCAGTAGTGC
CTCAAACCACGGTGGTTTCTGATTTTCTTCAAACGCTCCAAATCATCCCTCAATTTCATG
TCCAGACCATTTGACACAACCTGAGAAAACTTACCATCCTTATAATCCTTCTTCCTATTC
AAAAACCAATCAGGGATCTTAAATTGCCTAGGGTTCGCAACCACAGTCATAACATTCTCC
AACTCAGCAGCACTCAATTCACCAGCCCTCTTGTTCATGTCGACATCAGCTTTTTTGCAA
CAGATGTTAGCGAATCTTCTCCCAATACCTTTGATTGAGGTAAGAGCAAACATAATCTTC
TGTTTCCCATCAACGTTGGTGTTCAACACACGAAGAATGTGTTGGAACTCTTCGTTTGCT
ACCAAAGACATCTTGTGTTGATTTTGGATGCAAGGTGATTGGAGAGAGAGGAAGAAGATG
GAGAATGGCGCCGAAGATCTAACCTATGCT
>contig00180	seqLength=630	assembledReadNum=327	aveCover=140.47
GGTTTGCGACTTCTTCTGCTAAAATGGGTAAGGGAACAGGTAGTTTCGGTAAGAGAAGGA
ACAAGACCCACACACTCTGTGTTAGGTGTGGCCGTCGCAGTTTCCATCTCCAGAAGAGTC
GCTGCTCAGCATGTGCTTACCCAGCTGCACGTGTCAGGAAATATAACTGGAGTGTTAAGG
CTATTAGGAGAAAGACTACCGGGAGTGGTAGGATGAGGTACTTGCGTAATGTGCCCCGCA
GATTCAAGAGCGGTTTCAGAGAAGGTACTGAAGCTGCACCCAGGAAGAAGGGAGCAGCTG
CTTCTGCCTAAGCCTTATATTATAGCAGTGGAGTTATTTTTGTGCTGGATAATTGATCTT
TTGAAACATTACTCTATTTTTAGTTTTCATTTCCCTCTTTTAATATGTAACTGCATTATG
TTTCAGAATGAGGATAGTATGACATTTTGTTGTTCAAGGAGAATTTTTGAGTTGGATATG
TCTAGCAAATGAATAGGATTATGATTTACTGTTTTCTGCATGATGACTCCTAGAAAATTG
CACTTTGCTGAGTTACGTTTTGGGTAAACCAGTTGAATGTTTTGGTGTGTTTGTCAAGTT
GAGTTAAATGGATTGCATTGTTGATATCTA
>contig00181	seqLength=1497	assembledReadNum=543	aveCover=102.49
AAAGCTGTCGACGACATAGAGATGGGAAAGAAAGCAGTCTGGGGTGACATGGGTAGCAAC
ATCGATCATTGTGAAGGTCAATTAAACAATCGCGTGGCTGTGAAGGACGGGGAGTTTGGC
GAGTTGTCTCCGGAAATCAGGACAACAGTAGACGAGACGAGTGACCGTGTTGGAATACAT
CCTAGGCGATCTAGCTGGGGACGAAAAAGCGGAAGCTGGGAGATGTCCCCTGAAGTTCTT
GCTTTGGCAGCCAGGGTCGGGGAACCAAATCGCGTCGGCGGAGGAGGTAGCAGCAGTTTG
AGCACCGAGAGCAGACGTACATAGCAACTAAGTGACACTAATTTATAAATGTTAAATCTT
GACAACTAAATTAATTGTATTTGAAGTGTGAGGGATTGAAATTTGAAAGGCTTCTAATAC
ATTCTTGTTTAACTTGCTTTCTGGATTCAATATTGAGGATTGTGCATTGAAAATCATACA
ACAAAATCTAATAACCATGGATATATCTGGTTAACTCCAAACTTTAACTCGTTTGATACC
AACAGGTATCTAATATTTGAAAGTTTAATTACAAAGACAGTGAAAACAACACCATAGAGA
GAGATCTGATTCATTACAAACAATGTATTTGGTGGAGTTTAACAAGTAGCTGCTAATATA
TAAGAAAGATTGAGGTTGAAATCTATTGTGGTGGAATAAGAACATTTCCAATGTTGTTGT
GCCATGGATCAGCCAAGTGAGTTGCCAAATTCTCCAAAGGTCCAGTTCCTGGATACGCTG
ATTGTTGAACACATATTCCAACAAAAGCCAACAAAGCAAGACGTCCATTCTTAACTTCTT
TGATTTTGTATTCATGGAACTTTTTAGGGTCTTTAGAGTAGCCCAAAGGATCAAAAGCAC
CACCAGGATATTTCTTCTTTTCAGGGTCTTTCTCCATACTCCTTTGGTGCTCAACAAAAG
CAATAGAAAGGAATTCAATGACCAAAATGGTGGGTAGGGTGCCCCATGGAACAGGGTTTC
CTAAGTAGGTTGCTTGTCCTCCAGGAAGTGCTGCCCATTCCTGTGCTTTCACCCAGTTTC
CTAACCCCAATGCCTCTGGTACCAAAATCCCCGGAACAGCAAGCATTGCCCATCTGCAGT
GAATGAGTTCAGACTCTTTGAATCTCTCAAGATTCTCAGGTACTTCACCAAGACGAAGAG
GATCAAATCCAAAGTCACCTGGAGCTGAACCATCAAGATAGGAAGGTCTAGGTTGACCAG
GCATCCAATCAGAAGTCATGGTGAATCTAGAAGAAGCATTGGCAGAAGCAACATAAGGAA
GTGGAGTTGAAGTTGAAAATCTTGATTTTGAGGAAGAAAGAAGAGATGGAAAAGCTGAGA
AAGCTGAACTCATCAATGTGTTACAAGCCATCTTTGTGCCTGATTCTTGTCACACAATGA
GAATAGTTTTTGTGAGTGACACTTCTTGCAATAGTATTATGTGTGCGAATGAGTGAA
>contig00182	seqLength=856	assembledReadNum=340	aveCover=145.78
GGTCATGAACTTCTTTTCCCGGAGAAGAAAAAATGACGGTATCCGGGGAATAAGCATCGG
CTAACTCTGTGCCAGCAGCCGCGGTAAGACAGAGGATGCAAGCGTTATCCGGAATGATTG
GGCGTAAAGCGTCTGTAGGTGGCTTTTTAAGTTCGCTGTCAAATACCAGGGCTCAACCCT
GGACAGGTGGTGAAAACTACTAAGCTAGAGTACGGTAGGGGCAGAGGGAATTTCCGGTGG
AGCGATGAAATGCGTAGAGATCGGAAGGAACACCAACGGCGAAAGCACTCTGCTGGGCCG
ACACTGACACTGAGAGACGAAAGCTAGGGGAGCGAATGGGATTAGAGACCCCAGTAGTCC
TAGCCGTAAACGATGGATACTAAGTGGCTGTGCGTATCGACCCGTGCAACGCTGTAGCTA
ACGCGTTAAGTATCCCGCCTGGGGAGTACGTTCGCAAGAATGAAACTCAAAGGAATTGAC
GGGGGCCTGCACAAGCGGTGGAGCATGTGGTTTAATTCGATACTACGCGCAAAACCTTAC
CAGCCCTTGACATATGAACAAGAAAACCTGTCCTTAACGGGATGGTACTGACTTTCATAC
AGGTGCTGCATGGCTGTCGTCAGCTCGTGTCGTGAGATGTTTGGTCAAGTCCTATAACGA
GCGAAACCCTCGTTTTGTGTTGCTGAGACATGCGCCTAAGGAGAAAGTCTTTGCAACCGA
AGTGAGCCGAGGAGCCGAGTGACGCGCCAGCGCTACTAATTGAGTGCCAGCACGTAGCTG
TGCTGTCAGTAAGAAGGGAGCCGGCGCCTTTCGAATTCGAAGCACTTTCTAGTGTGCGCT
GTTTTTTGATGCAGCT
>contig00183	seqLength=1012	assembledReadNum=376	aveCover=156.02
AATTATATTATATCTTCTTTGTTGTTGAAATAGCTTAAACTAACCCAGCTTTTTCAGTAC
AAGTTAATTTGATATCGTCACTGTAAAGTACTAAATACTTCAATCTCCAAACCATATCTC
GTTTTTGTCAACAATATATAACACATAAGTATTATCATAATAGGAAAATAGATATTACAA
ACACTGCATCATTGGCCATATTGTACAAAGTACAAAACTATCACCATCCACCACAAAAGC
ACAACATGCATGTGCCTCTAAAACACACTCTTTATTAGGTACTTTAAGCTTAACCAACTT
GTCTTAATTAAAATTACTTAGTATGAGCTAACACCATCTTGTGAAGATTCTCTAGTGACC
ATTGAATCAAGTCCAACAGAAGCCCCATTAACGAAGTTACATTGTTTTCTAATTTCACCT
TGAGCTCCAGTCAACACTCCAATATTACCCATTTTAATCATTGAGGCCTTAAACTTTTCA
AAGAAAAGAGTTTGATTGTTGTTGAAGCTATTGACAATGGCGACGGTGTCTGATCCGCTT
GTCGAAAACAACTCTTGATCACTCTGAAACAAACCCTTTTGAACTTGAAGATTGGAGTAG
TACTTTGAGTCGAATGTATTGGGAGTGGTTAAGTCCAAATTGGCGAGGGTGCTACCCGGT
CCACCATTGGGACATAATGCTTGCAATGTTTGCAAGTACGTCGTGTTGAGAGTTGGATCG
GGATTTCCAGTGTTGCTGAAATTGTATAATCGATCAACGAAGAATTGACATTGACCTCTA
CCGATCGTATGAGCGCCTGAGAGTGCAACTAGATCAGTAGTGTTGAGGCCTTGACGGGAA
AAGAAGGATTTTAGTGTAGTAAGGTTGGAAGAGGGGCCAGGAAGATTTGCATTAGCAAGT
GATTGATTTGCTGTTAAACTATCTCTTCTTCCCAATGGAACTTTCCAATCAGGACCGTTA
GCCAGAACAGATGAAATTTCAGCAGAAAGAGCAAAGAATATCAGCACAAGAA
>contig00184	seqLength=789	assembledReadNum=581	aveCover=179.16
TTTTTTTTTTTTTTTTTTTTTTTTTTATTTACTAGGAACTTTTCTTTTGCATTATTTATT
AGAGAAATACATATAGTACAAAACCTCATCATCAACCCAACCAAATTCTCCCAAAACCAC
ACTCAAACCGACACTAGTTCACACTTGACAACATAGCCTCACACATGTAAATTAAAAAAC
CATATCACAACACTTTATTCATTCATTATTCGCATAACAAAACCAAACCAAGTAGAAGAT
TATACAACTAATTAGTAACCAGGATTTGCCAAAACGTAACCTTCTATGGCCTTGATAAGT
CCAGTTCCTTTGGCCTTTGTTTCATCACGAACTGCATCAGATAGAGCTGCATCACCTTTG
GTGTGATATTTCACAGATATCTTAACGATGGATCCACCGTCAGAACCAGCCAAAATAATT
GTCTCGAATGCAACTTTCTCTAAACTTTCATGTAGCCCTGGTCCTCCTACTAAGCTGTAG
TTGTAACCAAAGTTTGCTTCATCAACTGCGTCTAGTTTGTGTAGCACATAGTTGGTTTTT
CCATCTTCAAGAATGGATAGCTTCTTGATGGTTCCTGGACCTCCATTTCCTTCGATAATT
TCGACTCCTTGTGCTTCCTTGATCACCTTTGGGACGATTTCGTCAGCATCTTTTGCGAGA
GCTTTGTAGAGTTTAGGTGGTGCAACAGTTGAAACGTATTCATCATCAAAAACAAAGACA
CCCATGATAAAAAGGATAAATAAGTGAGGAGTGGTTTATGTGTATGAATAGAAGAGATTT
ATAAGTTAG
>contig00185	seqLength=2085	assembledReadNum=1027	aveCover=134.28
TAGTGAAATACAAATCATGGCTACCACTATCAAATCACGATTTCCACTTTTGTTGTTGCT
GGGAATTATATTCCTGGCCTCTGTTGTTTGTGTCACTTATGCCAATTACGATGAAGGTTC
AGAACCTAGGGTACCGGCACAAAGAGAGAGAGGTCGCCAAGAGGGTGAGAAAGAGGAAAA
ACGCCATGGAGAATGGAGACCTTCCTACGAAAAGGAAGAAGATGAAGAAGAGGGACAAAG
AGAAAGAGGTCGCCAAGAGGGTGAAAAAGAGGAAAAACGCCACGGAGAATGGAGACCTTC
GTATGAAAAGCAAGAAGATGAAGAAGAGAAGCAGAAATATAGATATCAACGTGAAAAGGA
AGATGAAGAAGAGAAGCAGAAATATCAATATCAACGTGAAAAGAAGGAACAAAAGGAAGT
TCAACCTGGACGTGAGAGATGGGAAAGAGAGGAAGATGAGGAACAAGTAGACGAAGAGTG
GAGAGGAAGTCAACGTCGTGAAGATCCCGAAGAAAGGGCAAGGCTAAGGCATAGAGAGGA
GAGAACAAAAAGAGACAGACGCCATCAACGTGAAGGAGAGGAGGAAGAAAGATCTTCAGA
GTCACAAGAACGAAGAAATCCCTTTTTATTTAAGTCTAACAAGTTTCTAACACTCTTTGA
AAACGAAAACGGCCACATTCGTCTCCTTCAAAGGTTCGACAAACGTTCAGACTTATTTGA
AAATCTCCAAAACTATCGTCTTGTGGAATATAGAGCCAAACCCCACACCATCTTCCTTCC
TCAACACATAGATGCTGACTTAATCCTTGTAGTCCTCAGTGGGAAAGCCATATTGACAGT
GTTGAGTCCCAATGATAGAAATTCGTATAATCTTGAGCGTGGTGATACCATCAAACTTCC
TGCAGGAACAACCTCTTATTTAGTTAACCAAGATGATGAAGAAGATCTTAGACTGGTAGA
TCTTGTAATACCCGTGAATGGGCCTGGTAAATTTGAGGCTTTTGACCTAGCTAAAAATAA
AAACCAATACTTACGAGGATTCAGCAAGAATATTTTAGAGGCCTCCTATAACACTAGATA
CGAGACCATAGAGAAGGTTCTCTTAGAAGAACAAGAGAAAGATCGGAAAAGGAGACAACA
AGGGGAAGAAACAGATGCAATAGTCAAAGTGTCAAGGGAACAAATTGAGGAATTGAAAAA
GCTTGCCAAATCAAGCTCAAAGAAAAGCTTACCCTCTGAATTTGAACCAATCAACTTGAG
AAGCCACAAGCCAGAATATTCTAATAAGTTTGGCAAGTTGTTTGAGATTACTCCGGAAAA
AAAATACCCTCAACTTCAAGATTTAGATCTATTTGTTAGTTGTGTGGAGATTAACGAGGG
AGCTCTAATGTTGCCACACTACAATTCAAGGGCTATAGTTGTACTATTGGTTAATGAAGG
AAAAGGAAACCTTGAACTTCTGGGTTTAAAAAATGAGCAACAAGAGAGGGAAGATAGAAA
AGAAAGAAACAATGAGGTGCAGAGATATGAAGCTAGATTGTCTCCGGGTGACGTTGTTAT
CATTCCAGCAGGTCATCCGGTTGCCATTACTGCTTCTTCAAATTTGAATTTGCTTGGATT
TGGTATCAATGCTGAGAACAATGAGAGAAACTTTCTTTCAGGCTCGGACGACAATGTGAT
AAGCCAAATTGAAAATCCAGTAAAAGAGCTTACATTTCCTGGATCTGTTCAAGAGATAAA
TAGACTAATAAAGAACCAAAAGCAATCTCACTTTGCAAATGCTGAACCTGAACAAAAGGA
GCAAGGAAGCCAGGGAAAAAGGAGTCCTCTGTCTTCAATTTTGGGCACTTTTTACTAAGT
AATCAGTATGAAAAATAATACAACACGTATGTATGATGTAAGTGTTGGATAATAAACTAT
GAAAAATAAGGAGGAAAATGTATGCTGTAAGATATAGCTAGCTCATAATGAGCTAAGAAT
AAATAAAGGGTCATGTAACTCTTGCTTATTGAGTCCCACCTTTCTACTATGAAGAAATAA
ATAATGAATAAAATTTTTGTCTTTTTTTAAATTTAGAAAAAAAAA
>contig00186	seqLength=1146	assembledReadNum=390	aveCover=130.19
TCTTGTCTCTCTTTGTTGAGGTTGAGCATTTGCAAATAAGATGTTTTTGATTCTCTAGTA
GCCTGTCAACCTCTTGAGCTGATCCAGGGAATGTAAGATCTTTCACTGGTTTCTGTATCT
GACTTATCACATTGTCCTCCTCACCTGCAAGGAAGTTTCTCTGGTTGTTTTCAGCATTGA
TACCAAATCCAAGCAAATTGAGATTTGATGAAGCTCTTACGGCAACAGGATGACCTGCGG
GAATTACAAAAACATCACCTGGAGTCAACTTAGCTTTGTAACTTTGCACTTGCTTCTTTG
TCTCTTCTTCTCTTTGCTCCTCTTCCTCGTCATCTTCTTCTCTCAAGCCTTGTTGGTTCT
CATTTCGTTGACCCACAAGTTCAAAGTCCCCTTTTCCTTCATTAACTGTTACTATCACTA
TGGCCCTTGAATTATAGTGTGGCAACAATAGCGACCCCTCTTTAATCTCCACATAATTGA
CAAATATATCCAAGTCTTGAAGTTGTGGATTTTTCTTTGGAGTGATCTCAAAGAATTTAC
CATATTTGTTGGAATAGATAGGATCACTACTTCTCAAGTTGAATGGTTCTGATTGAGAAG
ATACACTTTTTTTGGAGCTAGACTTTGCATTTTTACTTAATTCTTCAATTTGTTTCTTTG
ATACTTTGACTATTACATTCTTTTCTTGGCTCTGTTGTCTCTTATCCCTAAGGCCTCTTA
TGTGATGTGTCTCTTTCTCATGCTCTTCTAAGAGAATCTTCTCTATCTCTTCATAATCCG
TATTGAAGGAAGCTTCTAGAATGTTCTTGCTGAATCCAGATAAGATAGATTGTTGGTTCT
GATTTCCAGACAATAAGAAAGACTGAATTTGACCGGGTCTATTTACGGGGATCGCAAGAT
CCAATACTCTAAGCTCGTCTTCATCATCTCGATTAACCAAATAAGCAATAGTGCCCGCAG
GAAGTTTTATGGTATCTCCACGCTCAAGATTAAAATACGAATTTCTATCATTGGGACTCA
ACACTGTCAATATGGCTTTCCCACTGAGGACTACAAGGATTAAGTCAGCATCTATGTGTT
GAGGAAGGAAGATGGTGTGGGGTTTGGCTCTATATTCCACAAGACGATAGTTTTGGAGAT
TTTCAA
>contig00187	seqLength=1009	assembledReadNum=354	aveCover=102.30
ACTCATAACAAATTTCTTCACGGTCGTTGTTACTCCTTGCTGCTACTTCATCTTTGCGTC
TCTCAACCCAAGAAAAACAAACAAAGATGGCAGTCACATTGTATAACCTTAAGTCTGAAT
CTGGGTTGAAGAAACTTGACGAGTTCCTTCTTACACGCAGTTATATCACTGGGTACCAAG
CTTCAAAGGATGATATCACTGTCTATTCAGCTTTGTCATCAGTTCCATCGAATGAATATG
TCAATGTTGCTAGGTGGTACAAGCACATTGATGCTTTGTTGAGAATTTCTGGTGTTTCTG
GTGAGGGATCTGGTGTCATTGTGGAATCTTCTCTTGTGGCTGAAGAGGCTATTGCCACTC
CTCCAGCTGCTGACACAAAGGCCACCGAAGCAGAGGATGACGATGATGATGATGTGGATT
TGTTTGGTGAAGAGACTGAGGAAGAGAAGAAGGCAGCTGAGGAACGGGCAGCAGCTGTGA
AGGCATCTGGCAAAAAGAAAGAGAGTGGAAAATCATCTGTATTGTTGGATGTGAAGCCAT
GGGATGATGAAACCGACATGAAAAAGCTCGAAGAAGCAGTGAGATCTGTTAAGTTGGACG
GATTGTTATGGGGTGCATCCAAACTTGTTCCTGTTGGGTACGGTATCAAGAAGCTTCAAA
TTATGATGACTATTGTGGATGACCTGGTTTCTGTCGACAATATGGTTGAAGATTATCTTA
CCGTCGAGCCCATCAACGAGTATGTTCAGAGTTGTGACATTGTGGCCTTCAATAAAATAT
AATCTGCTATTCATGTGACATGGAGATCATGATAGTGGGAGAGTATTTGCAATTATCAGA
GATGACAATCGAGGGTTACTGTTATATTAGATTTTTGTTTTTTTGGAAACCTACCTTTCA
TTTTATGAATTTTGTCTTGTGAGTTCATCTATACTATGGATTGTGTTATAATTATTAAGT
TAAGAATTGAAGTTGTGTTGTGTTTTTAAAATTTTGATTCTTTGTTGAG
>contig00188	seqLength=5448	assembledReadNum=954	aveCover=48.98
TGGTACCAAGAAAATCGATTATTAACTTACATTTATTATTCAATATCATTAACCACTTGC
TTTGTTATCGAACATTTTTTTTTTTTCAAAAAAAAAAAACCGATATTTTGCAATATGACA
ATAACTCCTCCCCCTTCTGATACTGAGGTTTCTGTACTTGAAAACAAAAATCTGGGGCGT
ATCACGCAAATAATCGGTCCGGTACTCGATGTAGTTTTTCCACCAGGGAAGATGCCTTAT
ATTTACAACGCTCTGATAGTTCAAGGTCGAGATACGGTTGGCAAACAAATTAACGTAACT
TGTGAAGTACAGCAATTATTAGGAAATAATCGAATTAGAGCTGTAGCTATGAGTGCTACA
GATGGTCTAAAGAGAGGAATGGAAGTGATTGACACGGGAGCTGCTCTAAGTGTTCCAGTC
GGCGGAGCAACCCTAGGTCGAATTTTCAACGTGCTTGGAGAGCCTATTGATAATTTGGGT
CCTGTAGATACTCGCACAACATCTCCTATTCATAGATCTGCGCCTGCTTTTATACAGTTA
GATACACAATTATCCATTTTTGAAACAGGAATTAAAGTAGTCGATCTTTTAGCTCCTTAT
CGCCGTGGCGGAAAAATAGGACTTTTCGGTGGAGCTGGGGTAGGTAAAACAGTACTCATT
ATGGAATTGATCAATAACATTGCCAAAGCTCATGGAGGTGTATCCGTATTTGGCGGAGTA
GGTGAGCGTACTCGTGAGGGAAATGATCTTTATATGGAAATGAAAGAATCCAGAGTAATT
AATGAAAAAAATATTGCGGAATCAAAAGTAGCTCTAGTCTACGGTCAAATGAATGAACCC
CCCGGAGCTCGTATGAGAGTTGGTTTAACTGCCCTAACTATGGCAGAATATTTCCGAGAT
GTCAATGAGCAGGACGTCCTTCTATTTATCGACAATATCTTCCGTTTTGTCCAAGCCGGA
TCCGAAGTATCTGCCTTATTGGGCCGAATGCCTTCCGCTGTGGGTTATCAACCTACCCTG
GGTACTGAAATGGGTACTTTACAAGAAAGAATTACTTCTACCAAAGAAGGGTCTATAACT
TCTATTCAAGCAGTTTATGTACCTGCAGACGATTTGACCGATCCTGCTCCTGCCACGACA
TTTGCACATTTGGATGCAACTACTGTACTATCAAGAGGATTAGCTGCCAAAGGTATCTAT
CCAGCAGTAGATCCTTTAGATTCAACGTCAACCATGCTCCAACCTCGTATCGTCGGTGAA
GAACATTATGAAACTGCGCAAAGAGTTAAACAAACGTTACAGCGTTACAAAGAACTTCAG
GACATGATAGCTATTCTTGGGTTGGACGAAGTATCCGAAGAGGATCGCTTAACCGTAGCA
AGAGCACGAAAAATTGAACGTTTCTTCTCACAACCTTTTTTCGTAGCAGAAGTATTTACC
GGTTCTCCAGGGAAATATGTTGGTCTAGCAGAAACAATTAGAGGATTTCAATTGATTCTT
TCTGGAGAATTAGATAGTCTTCCTGAACAAGCCTTTTATTTGGTGGGTAATATCGATGAA
GCTACTGCGAAGGCTACGAACTTAACTTAGAAATGGAGAACAAATTCAAGAAATGACTTT
TAATCTTTGTGTACTGACCCCCAATCGAATTGTTTGGGATTCCGAAGTGAAAGAAATTAT
TTTATCTACTAATAGTGGACAAATTGGGGTATTACAAAATCATGCGCCTATTGCCACAGC
TTTAGATATAGGTATTTTGAGAATACGCCTTAAGGACCGATGGTTAACGATGGCTCTGAT
GGGCGGTTTTGCTAGAATAGGCAATAATGAGATCACTATTTTAGTAACTGATGCAGAAAG
CGCTAGTGACATTAATCCACAAGAAGCACAACAAACTCTTCAAATAGCAGAAGCGAACTT
AAATAAGGCTGAAGGCAAGAGAGAAACAATTGAAGCAAATCTATCTCTCCGGCGAGCTAA
GACACGAGTAGAGGCTATCGTAGAGACTATCAAGAGGATCTCCTAACAAGTTGGTGCAAA
GATGGAAAATTACAATAAAAAATGGTGAGTAGAAAAACTTATTAGATACCGGAATCAATG
GTATCTAATAAGTTCTCCCAATACCTTACCTACTATTGGATTTGAACCAATGACTCCTGC
CGTATGAAAGCAATACTCTAACCACTGAGTTAAGTAGGTCATTTACCATCCTAAATAAAA
AAAGTCGCTGTCTATCAGATCAATGGATTCTAAATGTTATATTACTTATAAACAATACAA
ACGCAATATAAATCAAAGAGATTGGATGATGTAATGTAATATTTATCTTGACAAGAATTT
ATTTATCGAATATCATCCAATATGTATGTATCAAAAGCGCAAGGGCTATAGCTCAGTTAG
GTAGAGCACCTCGTTTACACATGCGCCAATGTTTTTTCATAGGAGTCCATCATGTAATTA
AAAGAGTTGATCTTAATTGATAAATCGATGTCTTACTCCAGGAACAAAATACGAGAACAA
TAGCCTGACAAAGGATTTAGACGTCAAATGGAATCCATAATGGATTTGAGATATTGATAA
GGTGAATACTTAATCTATTCAATGCTAGGCAATGAGTCTAGGGACCTCAAAAAAATTCTC
TTTTCTTACTATCTTATGAACTTTAAGGTGTATGAAGTTTCATTTCCTATTTTATATTTT
TATTTAAGTAGGTTGATAGAGAGTCCATTTAACTTAAGTTGATCCAGGCCAGAAGCAGAC
CTACGTCAGGATAACCTTCTTCTTTGAAAAACTTTGGTAGTGCTCTTAGATTTTCATCTA
AATAAGAAATCAGAGCACAGGGAGTCATTTCCTTTTTCTTTGTGGAAAGAAAAAAGATGG
TAGACTAATTGATATTTCTATCAGTTAATGAAAAAGCCCAATGCAAAAAAAATGCACGTT
GGGTCTTTAAAACAATTCAAATCATTTTGATAAGAATAGTTTGATCTGTTTTACCGAGAA
GGTCTACGGTTCGAGTCCGTATAGCCCTAATATTACTACCGATACTACTCAGATTTCTAT
TTATTATCTCATATCTGTCATTACAAATAGATTTCTAATAATACTATATTTATTATATTA
GTACTATATTGAATACGAAATACTAGTAATACTATACTAGTAGTATAAATATACTTGAAA
TACTTTTTGGAATAGAAAGAATGATAGAATGATATTAGTATACTCAGATACTAATTTCAA
TTTTATTAGAAATAATGTAAACTTAATAAAATACAAAGCATTTCGATTTAGATTAGATTA
ATGAATCTAAGAATTTGAAAATTTCAATTCAAATCGACTAAGAATTAATATGAATCCAGT
ATATTTTCCACATTCATAGGAGTACATTTATGTTTTTGCTTTATGAATATGATATTTTTT
GGACATTTCTAATAATATCGATCTTGATTCCTATTTTGGCATTTCTCATTTCTGGAATTT
TAGCTCCAATTAGGAAAGGGCCAGAAAAACTTTCTAGTTATGAATCTGGAATAGAACCGA
TGGGCGATGCTTGGTTACAATTTCAAATCCGTTATTATATGTTTGCTCTAGTTTTTGTTG
TTTTTGATGTTGAAACAGTCTTTCTTTACCCATGGGCAATGAGTTTTGATGTATTGGGGG
TATCCGTATTTCTAGAAGCTTTCATCTTCGTGCTTATCCTAATTGTTGGTTTAGTTTATG
CATGGCGAAAGGGAGCATTAGAATGGTCTTAATTCTTGAATATTTAGACAATTAAACAAA
ACATTGAGACAGTTATGAATTCCATTGAGTTTCCCTTACTTGATCAAAAAACCAAAAATT
CAGTTATTTCTACTACATTAAATGATCTTTCAAATTGGTCAAGACTATCCAGTTTATGGC
CGCTTCTGTATGGTACTAGTTGTTGCTTCATTGAATTTGCTTCATTAATAGGATCGCGAT
TTGACTTCGATCGTTATGGACTGGTACCACGCTCTAGTCCTAGGCAGGCAGACCTCATTT
TAACAGCGGGCACCGTAACTATGAAAATGGCTCCTTCTTTAGTTCGATTATATGAGCAAA
TGCCCGAACCAAAATATGTTATTGCTATGGGAGCCTGTACAATTACAGGAGGTATGTTCA
GTACCGATTCTTATAGTACTGTTCGGGGCGTGGATAAGCTAATTCCTGTGGATGTCTATT
TGCCAGGCTGTCCACCTAAACCGGAAGCTGTTATAGATGCTATAACAAAACTTCGTAAGA
AAATATCTCGAGAAATCGATGAAGATCCAATTAGTTATCAACGAGAGAATAGGTCTTTTA
CTACCAACCACAAATTTTATGTTGGACGCAGTACTCATACCGGCAATTCTAATCAAGGAT
TATTCTATCAACCATCATCTATTTCAGAGATGACCTCTGACACATTTTTGAAATATAAAA
AAGTTCAGTATCCTGCGACGAACGAAAAAGTGAATTAAATAGCATCCTTTTGTACAAAAT
ACAATAAGAAATAGCAAGCAAGTCAATCTTAAAAAATTTCATTGTAATGTAAATAAATGG
TAAATACTTATACCAATCTGATAAAAAACTCGGGAGAAGTCAAAAAATGCAAGGTAATTT
GTCTGCTTCGCTAGTCAAACACGGAATAGTTCATAGATCTTTGGGTTTTGATTACCAAGG
AATAGAGACTTTACAAATAAAGCCCGAGGATTGGCATTCGATTGCTGTTATTTTATATGT
ATCTGGTTACAATTATCTACGTTCCCAATGTGCCTATGATGTAGCACCAGGAGGACTATT
AGCGAGTGTCTATCATCTTACGAGAATAGAGTATAGTCTAGATCAACCCGAAGAGGTATG
CATAAAAGTATTTACCCCAAGGCAAAATCCGAGAATTCCTTCTCTTTTCTGGGTTTGGAA
AAGTGCAGATTTTCAAGAAAGGGAATCTTATGATATGTTAGGAATCCATTATGATAATCA
TCCGCGTCTGAAACGTATTTTAATGCCCGAAAGTTGGATAGGATGGCCTTTGCGTAAAGA
TTATATCGCCCCCAATTTTTATGAAATACAAGATGCTCACTAAATGATAAAAATAAGAAA
GTAATCAGAACTTCGACAACCCCAGATATTCAAGAAATATCTGTATGGACATTTTCTTTT
TCTTATAGATTAGACAGAATAATAGAGGTTTCATTCCTATCTTAATTCTGGATTATGATA
AATAAGAAAATTGATAAATAAAAAAGACAATAATATAGGGATTCATTGAGATTCAAAAAT
GGGATGGAGCAATCCTTATTTCGGACGTAGGATGAACTGAAAAAGTTCTGCATCATTAAC
TATGTAAGATGCACATCAGCATCAATTAGATATCTGGCTAAAGAAAAAAGAAAAAGTACG
ATTAAATACAAAGAAATGGACCAGATTTTTGAATAATGTATCTCAGAT
>contig00189	seqLength=711	assembledReadNum=369	aveCover=133.98
AAGTAAGGAAGGAATGAAAAGATAAAAGGACGAGCGGTTGAAATTGAAACTCGATAGAAA
GGTGAAACCATAGCGAAACCTTGCTTCTTTGTGCGGTGTGAGATTCAAGAAGAAAAATGG
AGATTACAACGCAGCAACTCAGCGCATACAACGGCGCAGATCCATCGAAGCCCATATACG
TTGCAGTGAAGGGTCGCGTGTTCGACGTCACCACCGGCAAATCGTTCTACGGTCCCGGCG
GAGCCTACGCTATGTTCGCCGGCAGAGACGCGAGCAGAGCACTGGCGAAGATGAGCAAAA
ACGAAGAAGACATCACCTCGTCACTGGATGGGCTCACCGAGAAAGAGATCGGAGTTCTCA
ATGATTGGGAAACCAAGTTCGTCGCTAAGTACCCTGTTGTTGCAACCCTAGTTAATTAAT
TAATTCAACTCTATAATCTCTATCATGAATCATCTTATTCTGGAGTGTGTTTGTATGAAT
ATGTTGTTGAATCCCCTTTGTTTCGATAATAATTAGAACTTTTACTTTCTAGAAAGGGGT
TTTGTGTTAATTTAATGCTTCAGGTAATGTAAAATGATGTTATACTTATCGTTTGAATCA
TTCAATAAATTAACATTGGTGTGATTGATTAGGGTTTATGTATTCAAATATATCGAATTA
TGCCTTTGGTGTAGTTATTGAATTTGTGCAGGGATGTGAAATTGAGGAATG
>contig00190	seqLength=1609	assembledReadNum=571	aveCover=105.95
GCAGCCTCTTCTTCATGTTGTCTCTAGATTCTTTCTCTCTTCTAACTTCTTGCTCCCTCC
TTGCCTCTTCCTCTCTCTTTGCTTCCTTCTCTTCTCTCCTCCTTTCCCTCTCTTCTTGTT
GTCTTCTAGCTTCTTCTTCCTCACTTTTCCTTTCTTCCTCCTCCTCCTCCTCTTCTCTTT
TTCTTCTTTCCCTCTCCTTTTCTTCTTGCTCTCTCTTTTCTTGCTCTTTTTCTCTCCTCT
CCTCTTCCTCTCTCTTTTCTTCTTCCTCTTTTTCTCTCCTTTCTTCTTCCTCTTCCTCTC
GTTCCTTCTCCATTAACCTCTCCTCTTCCTCTGCGCAAGAACTACACCCAAAAATGATCG
AATCAACCGGATCATCCAAAAGCTTGTCAATGGCTATTTTGCTTACACCTAGAGATGTAG
CAACTATCCGTTTGTCTAGAATTTGAAGCACTGATCCTTTACCAGCCAAAAACTGAGGAT
GATTTTTCTTTGCAGCAGTGCTGAATCCCATAAAAACAAGTGGCCCTTTAGCAAATGACA
TTTGAGCCATTACATGAAACCTAGGCACAACAAAAACATCTCCTTGCTTAACTCTAAACC
TCTTGTTTTCGCATTCGTGATCAGTGTTGCTTCCACATACAACTCTGACCATACCTTCCC
CTTGCAACACCACTGCTATTTCTGTTGCCAATGGATTCCAATGTGGCCCCAACATTGATC
CCATGGTCAAATTCACCATGAAAAATCCAATGTTGTGATGCTTTAATTGTTTGAGTTGCT
TATTGGTCACTGTTGAAGTCCAACCATAATCATCTCTGAAGTCAGGGTCATTATCAAAGA
TGTTGTATGTTTTGAGCTCCTTGGAGTTGGATTGAATGCCTCTTAAGTATTTTAGAAATG
AAGTCTCCAAATCCAAGACATTGTTATGCTTCTTCACTGGAACTGCATGCACTATTGCTG
GCGCCTCTTTATTGTCTGTGATTGCCTCAGCCAAATCTTCCGGCACCTTAAAAGCTGCTT
GAATGGTATTCTTATCAAAGCCTTTGACTAGTTCATTGACCCTTGAGTAAGCACCAATTG
ATGGATCAAAAGTGCTTTCATCAGTATTAGTAAACATTGCATATATTCTCAGTTTATTCC
TTTGTGATTCCAAGTTGCTGTGTATATAGAAAACAGATCCTTCTCCTAGGCTACATACAT
CTCCTTCATGTATATCCATTGTACCAGTACCATCTTCATTTGACCATGTCAGCTTTCCAC
TCCCTGTATGAACATAAAAGACCATAGCTGCATGCAGAAGCACAGGAAGAAACACAGAGT
TAGGTTCCAATGTAAAGAACTGAAGATGATAATGCGGTGTGTTTTGTCCATCTTTAACAT
TAGTGGCAGAGATTTCTCCATCTTCAGTATCAAACAATATCTTCCTTTGATCCCTCTGCA
CCACAGGTCCTCTGTGAGCCTTCTCAGTACTGTGTTCCTCACTTGATAATGCCTTTATTT
CACACAAGGAAATGGCAATAAGGAAGAAAATCAACAAGGTAGAAAATGGGGAAGGTGAGA
GAGTTTTTCGAGTTTCCATTATCAAGAGAGTGATAGAGAAGTTAGATTG
>contig00191	seqLength=971	assembledReadNum=372	aveCover=97.93
GTGCAGCAAGGTGTAGCAGTCGTGTTGTTGTTGAAGACCCGAAGCAGCCATGGGTATCGA
TCTGAAGGCAGGAGGTAAGAACAAGAAGTCCAAGAGGACAGCACCAAAATCCAATGATAT
CTACCTCAAGCTCTTGGTCAAGCTTTACAGGTTCCTTGTTAGGAGAACTGGCAGCAACTT
CAATGCTGTTATACTCAAGAGGTTGTTCATGAGCAAGGTTAACAAGCCTCCACTATCTTT
GTCAAGGTTGATCAAGTATACCAAGGGAAAGGAAGGTAAACTTGCTGTGGTTGTCGGTAC
TGTAACTGATGATATCCGGGTGTATGATGTTCCAGCCATCAAAGTTACTGCACTTAGGTT
TACAGAGACTGCAAGGGCAAGAATTGAAAAGGCTGGTGGAGAATGCTTGACATTTGATCA
GTTGCCTCTTAGGGCCCCTCTGGGACAAAACACGGTCCTTCTTAGAGGTCCAAAGAATGC
TCGTGAAGCTGTTAAGCACTTTGGTCGTGCTCCTGGTGTTCCACACAGCCACACCAAACC
TTATGTGAGAGCAAAGGGAAGGAAGTTTGAGAAGGCCAGAGGAAAGAGAAACAGTCGAGG
ATTTAGAGTTTGATGTGATAGTATTTTTTTTCTGGTATTAGTATCTGAAATTCTGAATTT
TTCCTACATCCTAAACACTGTTTCATTTTATGTTTGATAATGTTTTTCAGAATGTGGAAG
TTTTGTTATGCGTAACATTTTCGTAGGGCTACATTTGTGTTTTGTTCTGAACAAATGGAT
AATTTGTTAATTAGGTGATGCATGCTTGTGTTATAAACCTACCAGGAATTTGTTGTTTTT
CAAAAAGTTTTAAAATATAATGTTTAAGTTTTGGTACTAATATGAGATATGATGTACAAA
TATGAAATGAGTTTACAAAGAATGTTTGTAAAATTTAAATTGTTTCAATGATGTGTACAG
TCTTACACTAA
>contig00192	seqLength=612	assembledReadNum=208	aveCover=197.85
TCTTTTTGTAGTGAGTTGAAGTACTCATTGTACTCTTGTTAATATTATAAATCTATGTCG
TCCAAAGAAAAACATACTTTGATACCTGAACTTAAGTTCACATATAGGTATTTTTTAATA
GGGAATAGCAAAATAGGGGATATATTTATTTGGCTTGTCGGTCAGCTTGATACAAAACCG
AACTTTGAAAATTACAATTCATGCATACTGAGGCAGTGCCTTACAGCTGTGGCTAATACA
ACAAAAACACAAATTAAATAAATAAAAGCAACCCTCTAAACAATATTAATCAAAGACTGA
CGAAATATATATGTGAAGAATCCTCTCATCTTCTTTGTGTATGGCTTTCTTTGCTTTCAC
ACTTTCTGTTTAGATCCATATAGTATGATGCCAATGATGTGCTATCTAGTGGTGGTAAGG
TGGAGGAGGTGATTTGTAGTAATAGGCTGGTGGAGGTGGGGAATAAGCTGGAGGAGGAGG
AGAATGGTAAACTGGGGTGGGAACATGAGGAGGGTAGGTGTGAGCTGGTGGTGGTGGTGG
TGATGGATACTTGTATGGCTTCTTGTGTGGTGTTGGTGGTGGTGGTGGGGAGTGATAGAC
AGGGTGAGGGTG
>contig00193	seqLength=2115	assembledReadNum=369	aveCover=50.46
TAGCTGGTCAGTGGGGGTCAGAGAGTGTTCCGTTAGTGTTCTCACAGTCTCAGTGCGACC
TTGCTTGGTCAACAATTTGGAGAGTTTGCGAAACGAAGACTTTCGAGAACAAATATTAAA
CCGGGAAGAAAAAAGGGGAAAAAGTAAAGAAAGTAACAATAAGGCGCATATGGCACGAAA
AGGAAATCCGATTTCGGTAAGACTCGATCTGAATCGTAGTTCAGATTCAAGTTGGTTCAG
TGATTATTATTATGGTAAATTAGTTTATCAAGATGTCAATCTGAGATCTTATTTTGGTTC
GATACGTCCACCTGCGAGACTAACCTTTGGCTTTCGTCTCGGTAGGTGTATTCTTATACA
TTTTCCCAAAAGAACATTCATTCATTTCTTTCTTCCCCGTCGACCACGACGACTGAAACG
ACGCGATAAATCCAGACCCGGAAAGGAGAAGGGCCGGTGGTGGGCATTTGGGAAAGTCGG
GCCGATCGGGTGTCTTCATTCCAGCAACAAGAAAGAAGAAGAACGAAACGAAGTGAGAGG
CCGGAGGGCAGGGAAAAGAGTCGAGTCGATCAGGCTCGACGACCGGGAGAAGCAAAACGA
AATTAGGATTTGGCCGAAAAAGAAGCAACGCTATGGATACCATGACCGATCACCATCGAT
AAAGAAGAATCTTTCTAAATTACTTCGGGTCAGCGGGGCCTTCAAGCATCCGAAATACGC
CGGGGCTGTAAATGACATAGCGTTCCTGATAGAAAATTACGACTCCTTCAGAAAAACTTC
GTTTTTTAAGTTATTTTTCCCCAAGAAGTCCCGCTCCGACGGCCCGACGAGTCATCTATT
TAAAAGGACCCTCCCTGCAGTGCGCCCCTCCTTGAATTATTTGGTCATGCAATACTTTTT
TTGTAGAAAGAACCAAATGCATTTCGACCCCGTCGTAGTTCTCAATCATTTCGTGGCACC
GGGCGTGGCTGAACCATCTACGATGGGGGGAGCGAATGCGCAGGGAAGAAGCTTAGATAA
GAGAATACGTTCTCGCATCGCTTTTTTTGTAGAAAGCTCGACCAGCGAGAAAAAGTGTTT
GGCCGAAGCCAAAAAGAGGTTGACCCACTTCATTCGCTTGGCGAATGATCTTCGCTTCGC
GGGAACAACAAAAACCACCATCTCGCTCTTTCCTTTCTTCGGTGCTACCTTTTTCTTTCT
AAGGGATAGAGTTGGGATTTATAATAACCTTTTTTTTGAGGATGCCCGGGAACCACTCCT
AGGTCAATTAAGGATCAAATGTTGGAACCTCATGGGTAAGGATAAGGTAATGGAATTGAT
AGATAAATTCATAGACCTAGGTAGGATAGGAGAGTGGATAAAGGGAATAGAGATGATGAT
AGAGATCATACTGAGAAACAGAAAAATTCCGTACGGGTACAACTCTTATTTGAACGAAGT
GAAAAAAATGCGATCTTTGTTGTCTAATAGAACAAACACTAATACCTTAATTGAGTCGGT
CAAGATCAAATCTGTTTATCAAAGTGCTTCTCTGATTGCTCAAGACATCTCTTTTCAACT
GAGAAAGAAAACAAGATCATTTCGTTCCATTTTTAGTAGAATAGTTAAGGATATTCCATT
AGTAATGAAAAAAGGGGTTGAGGGGATCCGTATATGTTGTTCAGGTCGATTAGAAGGCGC
AGAAATAGCTAGAACTGAATGCGGAAAGTATGGAAAAACATCTTGTAATGTATTTAACCA
GAAAATAGATTATGCTTCTGCGGAAGTATCTACTCGTTACGGAATCTTAGGTGTCAAAGT
GTGGATTTCATATAGTAAAAAAAAAAAGGGACGTGCTATATCCGAAACGTACGAAATTTA
GTAAATATCGTAAAGGCAGATGTAGTAGGGGTTGCAAACCAGACGGAACAAAACTAGGTT
TTGGAAGATATGGCATTCAAAGTTGTAGAGCTGGTCGTCTTTCATATCGAGCCATTGAAG
CAGCGCGTCGGGCTATAATCGGGCACTTCCATCGTGCTATGAGCGGACAATTCCGAAAAA
ATGGTAAGATATGGGTAAGAGTTTTCGCAGATATCCCTATTACCGGGAAACCTACAGAAG
TAAGAATGGGAAGAG
>contig00194	seqLength=275	assembledReadNum=36	aveCover=12.13
CCAAATACACTTGTAAGAAAAACAATGAGGTCCCTAATGGCCTCTGCTGCTCTCATTCTT
GCATTAGCCATGCTCTTTCTCAGTTTCCCATCTGAAATTTCAGCAAACCAATATTCTTAT
TCCTCACCACCACCACCGGTCCACTCACCACCGCCACCAAAGGATCCACACCATTACTCA
TCTCCTCCACCTCCACCGGTTCACACTTACCCTCATCCACACCCAGTCTACCATTCTCCA
CCACCACCGGTTCACACCTACCCTCACCCACACCC
>contig00195	seqLength=926	assembledReadNum=436	aveCover=119.83
TTAAAAATCAAAATCCTTCTAAATTTAAGTCACAAAATAGTGTTCACATAGCAGTACTTC
AGTTACAACTATCACGTTGACGTACTTTTTAGTATATAAACACGTTTGCAAAAAAAAGCA
TAAAAAAACAGCACATGATGCTTGGGCGAATACATAAAAAGTAAATTTACTTGGTGACAA
ACAAGTGGATGACTAAATTCTTAGAAATATCATAGGAGAACAAAAGTGAGTAACTAAATT
AGAGTAACAATAACTGGAAACAGCAAAATCATATTTTAACAATTGAAATCCCTAGGAGAG
AACTCCACAGCTAGAAGCAAAATTCATTCAGATGGAATAGCTAAGAAAAAGAAAGAAACA
GACAATCATCATGATCCTGCAACTTATTGAGCTTTCACATGCTGCAGAACAACATTGTAG
GCTTCATGCTCCTCCCCGAAATCCTTGACAACCACACAGGAGCAGCCAGTAACTTTCCTA
GCTTTTCCCTCAGAATCAATTTTGCACAAACCAGCCCATTCTCCAAGTGTCTTTGCACTG
GGAACTGTCAGCAGGCTAACGTTGTGCTCAGCGCAAAGAGCCTTGACGAGTTTAACATAG
TCAGGTTGGTCACAATCTTCAGCAAGAACACAAAGTTGTCCTGCGTGCTTCTCAATTACT
TTTGCACCTTCGTGAAGGCCGCGTGCAAGACCTCCATATGCAAGTGACTTCCTGAGCACA
AGTTGCAAGGCAGTCATGATGTCCATTGGCTCACCTGGAATTCCAGGTGCAGCAGCAGCA
ACAGGCTCAGCTACAACAACAGCTTCCTCACCTGACATTTTCCTAGTGGATTTGAAAAAA
CGAGCTTTCTTTCTGTTTCTGGGTGCCGACGACGAGCTCGGCGGCGTTGAGTTCAGTGAG
ACTCAAATTCCTATCCAACTTGCTTC
>contig00196	seqLength=2717	assembledReadNum=914	aveCover=117.33
TCCTTATCGCTCGCACTCTGTTCTCTGCTTCAAGCTACTCCTTAACAAGAAGCGAAGAAG
ACTCACAGAGAACACATTAGTCTCCTACTCTTAACACCCAAAGAACAATGGCATCTCATA
TTGTTGGATACCCCCGTATGGGTCCCAAGAGAGAATTGAAGTTTGCTTTGGAGTCCTTTT
GGGATGGTAAAAGCAGTGCCGAGGATTTGAAGAAGGTGTCTGCTGATCTAAGGGCATCAA
TCTGGAAACAGATGTCTGATGCTGGGATCAAGTATATTCCAAGCAACACTTTCTCTTACT
ATGACCAGGTGCTTGATGCCACCGCCACCCTCGGTGCTGTTCCACCAAGGTACGGATGGA
CCGGTGGAGAGATTGGGTTTGACACCTACTTCTCGATGGCTAGAGGTAATGCTACCGTGC
CTGCTATGGAGATGACCAAGTGGTTCGACACCAACTACCACTTTATTGTCCCAGAATTGG
GCCCTGATGTGAACTTCGTTTATTCTTCTCACAAGGCTGTTGAAGAATACAAGGAAGCCA
AGGCTCTTGGAGTTGAAACTGTTCCCGTCCTTGTTGGCCCAGTATCATACTTGTTGCTAT
CCAAACCTGCCAAGGGAGTTGAGAAAACCTTTTCTCTCCTATCTCTGCTTCCCAAAGTCC
TTGCTATCTACAAGGAGGTTATTGCTGATCTCAAGGCAGCTGGTGCTCAATTTATTCAAT
TTGATGAACCCACACTTGTCTTGGATCTTGAATCTCACAAGTTGCAAGCATTTACCGATG
CATATGCTGAGCTTACACCTGCTCTTTCTGGTCTGCATGTACTTGTTGAGACCTACTTTG
CTGATCTTACCGCCGAAGCATACAAGACCCTTACATCTTTGAGTGGTGTCAACGCATATG
GATTTGATTTAGTCCGTGGAGCTAAGACTATTGATTTGATCAAGGCTGGATTTCCTAGTG
ATAAATTGATCTTTGCTGGAGTGGTTGATGGAAGGAACATTTGGGCAAATGATCTTGCTG
ATTCTCTCAAAACTTTAGACACTCTTGCTGCCATTGTGGGCAAAGAGAGAGTTGTTGTAT
CCACATCCAGCTCACTTCTTCACACTGCTGTGGATCTTGTTAACGAGACCAAGTTGGATG
ATGAAATTAAGTCATGGCTAGCTTTTGCTGCCCAAAAAGTTGTTGAAGTAAATGCATTGG
CTAATGCAGTTTCTGGCAACAAGGATGAGGCCTTCTTCTCTGCTAATGCTGCAGCTCAGG
CTTCAAGAAAGTCCTCTCCAAGAGTGACTAACGAGGCTGTTCAGAAGGCTGCTGCTGCAT
TGAAGGGTTCTGACCATCGCCGTGCTACTAATGTCAGTGCCAGATTGGATGCCCAACAAA
AGAAGCTTAACCTTCCAATTCTCCCAACCACCACTATTGGATCATTCCCTCAGACTGTAG
AACTTAGGAGGGTGCGTCGTGAATACAAGGCTAAGAAGATCTCTGAGGAAGAGTACATCA
AGGCAATCAAGGAGGAAATCCGCCAAGTTGTTCAACTTCAAGAAGAGCTTGATATTGATG
TCCTCGTACACGGAGAGCCAGAGAGGAACGACATGGTTGAGTACTTTGGCGAGCAGTTGT
CAGGCTTTGCCTTTACCGCCAATGGGTGGGTGCAATCATATGGATCCCGTTGTGTCAAGC
CACCAATCATCTATGGTGATGTGAGCCGCCCAAAGGCAATGACTGTCTTCTGGTCAGCTC
TTGCTCAGAGCTTTACCAAGCGTCCAATGAAGGGAATGCTTACTGGCCCTGTCACAATTC
TCAACTGGTCCTTTGTTAGAGTTGACCAACCTAGATCTGAGACCTGCTATCAAATTGCTT
TGGCTATCAAGGATGAAGTAGAAGACCTTGAAAAGGGTGGTATTGGTGTTATCCAAATTG
ATGAGGCTGCCTTGAGAGAAGGACTTCCATTGAGGAAGTCAGAACATGCTCACTACTTGG
ACTGGGCTGTCCATTCCTTCAGAATCACCAATGTTGGTGTTCAGGATTCCACTCAGATCC
ACACTCACATGTGCTACTCAAACTTCAACGACATCATTCACTCCATCATTAATATGGATG
CCGATGTTATCACCATTGAGAACTCCCGTTCTGACGAAAAGCTTCTGTCAGTGTTCCGTG
AAGGAGTTGTTTATGGTGCTGGAATTGGACCTGGTGTGTATGACATCCACTCCCCAAGAA
TACCACCTACTGAAGAGATTGCTGACAGGATTAACAAGATGCTTGCCGTGCTTGAGAAGA
ACATATTGTGGGTCAACCCTGACTGTGGGCTCAAAACCCGCAAGTACTCAGAGGTTAAGC
CTGCCCTCACCAACTTGGTTGCAGCAGCCAAGCAAATCCGTAATGAGCTTGCCAAGTGAA
AGGGTTTATGGAAAGAGAATCTCAGCAGTCATATTGGCTGTGTTTGATTTTACAGCAAAG
GATAATTTTGTGTTTTTGTTGTTTTCAATAACTGTGTGCAATATATTTAGGTTTTTAGTA
TGCTCTGTGAGCAATTGATCCCACCCCTCTCCCAAAATTTCATTTCGCTTTGTTTCTGAA
ATATTTGTATCCGTGGCTCAGCCACAATCTTTATTAATATGCAATTTTACTAGTTTTGTG
CAAATAAACATGAGTATTTTTAATCTGTTCAAACGCGGCTCATAAAATACTAAGCATTGG
CTCACGAAATACTACAT
>contig00197	seqLength=771	assembledReadNum=398	aveCover=156.39
ACAACTTGATATTGTTTTAGATTTTCAATGAACACTCGGGAATCAATAAACACTTGTGAA
TCAGCATCAAATCATGCAACTTCGAAATATCTATCTTTCCACACTAACTCATTAGTTAAA
GATTTCAAAAGAAACAAAACCAAACACATATGGCACAATAAATAAAAAGTCATGCATAAA
AACAACTCTTATAACTAAGCATTAACATCTTCAAAACACTTCCCATTACAGAGAATTAAA
GAGCTTCAGTCACTTATCAAATATCAAAGCTAAAACAACACCAAATGGCAATAACAAAAT
CGTTTTGAATACTAGAAAATTAAACTTAAACAATAGCATTGGCAGCACTTGCAATCCTAG
GCCACAGATCAGCACACTCCTTCCCAATTGGACCGGTAATAGCAGAACCTTTCATTTCAC
CCTTGGGATTCACAATCACACCAGCATTATCTTCGAAGTACATGAAAACACCGTCCTTTC
GGCGCCATGGTTTGCGCTGACGAACGATAACAGCCGGCAGCACCTTCTTACGGAGATCTG
GCTTTCCCTTCTTCACTGTAGCCATGACCATGTCACCAACGCAAGCAGAGGGCAAACGGT
TGAGTCTACCTTTGATACCTTTGACGGAAATGATGTAAAGATTCTTAGCTCCGGTGTTAT
CAGCGCAGTTCACCGTCGCAGCCACCGGAAGACCGAGTGACATCCTGAACTTGTTACCCG
CGGAACCTCCGCGACCTCGCTTCGACATTGTGGCTGCTTGATCACAGAACA
>contig00198	seqLength=359	assembledReadNum=3	aveCover=3.00
AGAGAAGGAAATTGCAATGGGAGATTGGCTATGTTGGCTGTTATGGGATTTATAATTCAG
CACAATGTGACAGGAAAAGGACCATTTGATAACTTGTTGCAGCACATTTCTGATCCATGG
CACAACACCATTGTTCAAACACTGGGTGGAAACTAGAATGTTTGTATTATTACCGAATGG
CATGAAAGCCTATGTTCTTCTCATGTAAATCCTGAATGGATGAACTTTGAAAAACATTTG
GGCATGATTGTTAAGAATCCTTAATCTATTTTCATGTACAGAAGAACTGAGATGGTTTTA
TATTGTTCTTTTATATTCTCGAGCCTATTGACAAGAAATTAAGGGTCTCTCTATTTTGC
>contig00199	seqLength=837	assembledReadNum=423	aveCover=132.74
AAAGAAAAAAAGATATATAATTTATTTAGAGACAAATTCACTGAGGATCCGATTCAAACT
TTACTAGCTCTCTCGCTAATAAAATTAGATACATAGATGTACTTTTCTAGTACATTTTTA
TAATTTCATTTTTTTTCACAATAATTTATTTTCTTTAGAACCAAGGTATACAATTGAGAA
ATTTGTCAACCACAAAGTTTTATTTGTACTAAATCTTTAATACAATAGATAAAGCAGATG
GAGAAGATTTATAATCTTCCATATAATAGAAGAACAATAATGAAGGAGTAAGAAGTCAAG
AATATTGCAACAAAAACACACACACACAAAGTACACAAATATGACAAAGAAACACATGAA
ATTATAAATATGGTGCCAATGAAAAATTAATATTCTAAGGGCATTGAAAACCAGAGTTGT
TCAATCCACAATTGTTGAGAATGACACTCAAAGCAATAGGAACATCAAGGTGAAGACCAA
GGACATTAGCTTTAAGGGCAGTGCAAAGGCATGCTGCAACTTCAAGATTAGCAAGACCTT
TAATTAGGGTGCAACAAGGGAGTGTTGGTGGAGACCCCACTTTAGCTTTCACCAAGTTCA
ACACATTTGCACACACACCTAATTTAAGTGCATTTATAGGACATGTAGCCTTTGGATAAG
GGTCAATTGTTGGGTTTGGAATTGGCACTGGAATTTCAGGGATAACATAGTTGGAGTTCA
CTATAGTGATGAAGAAAAAATTGAGACATAGGAAAAATGCAACACTAATAATCTTAGAAG
CCATTTCAAAAAACTATTAGTTTTGCTATAAGATATGCTTGAGGATTAGTATTAATT
>contig00200	seqLength=478	assembledReadNum=32	aveCover=16.05
ACTCCATGCCAAACCGTCATGGCCATGACTCTAACCACAATATGTATCATCAGGACAGCA
AGCCTCGTGACCATGGTCATGGTCATAACTATGATAATAATGATTATGTATCAGAGCATA
AGTATGAAGCTTACAAGGAGGAGCGTATAAACGGTTCTGCCGTGACGAAGAGGGATGAAA
TGAGATACGAGAGGCGTGGAACATATGGAGGAGATGTTCATCAGGCCAGCCCATATGGGT
ACAGTAACAACCCACATGGTCATGGAACAAAGAAAGGCAATTGGACACTAAAAGGATTCT
AATATGATTACCACCTTTGAATTCAGCCTGTAATAATAAATGGTGTGCTTGCTTTGTTTT
CTATTTTCTTGCTGTAATAAGATCATGCCCATATAATATATGGTGCTTCATATATATGAT
CAATGTTATCTGTAACTCACTATGAAGCTATAATAAGACATTTGTGGATTTATAATAA
>contig00201	seqLength=823	assembledReadNum=416	aveCover=145.28
ATAAATAGGTGAGAGAGAGAGGGGTTCCTATACTCTCAACCAGTAAAGTTTAACTCCCAT
AACAAATTTCATATTAACAAACCAGAACTCAATTGTAGTTAGCATAATAATAAGTTAAAC
AATGAGAATAATAGAAAATCCAGATGAATTCAAGAAAAACACCACAAAATTGAGTCTGAT
TTCTGCATAAATTATAGGTCTGTCTAAACAACAAATTAAAGATAATAAAATATCAAACAA
AACCAGATCATCCAAAAACATTCGAAAGAAAATAAAATGACTAGTATCCTCCCTTCAAAT
CATTAACCACATCATAAGGAATTGGAGTAACAGTTTCCAAAGTAGCTCCTTCAACCTTGA
AACCAGGCTTAGGTCCCTCTGGCTTGCGCTTTGTGCTAATAACCTCACCCTTAGCCTTAG
CCTCTGCCTTGAGTTTATCATTGTTGATCTTCCTCAAACGAAACTCCTCAGTGCACCTAG
AAGGCATAACATGCTCCACACGAACATGAATCCTCTTCCTCAGAATCTTGTTCCTAACCT
GTTTGTTAACCTCAACGCCAATGGCGCGTTTGGTGACATTCCAGACACGGCCGGTACGTC
CATGGTAGAACTTGTGAGGCATACCTTTGTGAACGGCGCCGTTAACCCTGATATCAACAT
AATCACCGATGTGGTAGGTTCTGAGGTAGGTGGCTAGGGCGATTGTACCCTTCTTCCTGA
ATGGGCGAGAGAAGGAATCTCTGGTGCGAGATCTCAAACCATGACCAGCCGGCATCTTGT
CTAGGGTTTCTCTTGCACCTTCTCTGCCTCAGTCTATTATTAC
>contig00202	seqLength=1187	assembledReadNum=582	aveCover=140.32
AATCAAAACAAAGAATGCAACCTTTTGACAAAATACACAGCACTTTTTTATATAATTTGG
AATACTAATTAACCATTAACCAGTTTACATAGCCAACAAGAAGCAACAAACAAGATGCAG
GAGATGCACAACAGTTCAACACCAATCTCCAAAGCAACAAACAACTCATACAAATATTAT
AATTATTCAGATACATAGTTTCTGTTGCAACTCTCAAACAAACTGATCAAGATACTCTTC
AACAGTAGTGTACTTAACATCTGGGTACAACTCAAAAGCCTCAACCCCAAAAGATGGTTC
AATCACAAAGTTGGTGTGATCGCCCTTCACAAATACAGAGTGGTTAATTGATAATATCAC
ATTGATTGGAAGAGGTGCCTCTTCAATATCCTTGAGAAGTTTATCTTCTGGAATATAACT
TTTCTCCACAGTCTTCCCAATCTTCTTCTCCCACAATGCGACAAGCTCGTTGAATGAGTA
AATGTTCTTAGGAGGTTTAATGTATAGAATCTTGTTCAATGTTCTTGGATCATCCACTGC
TCTAATAGTGAACGTTCCAATGTCATCTTCCTTGTTAAACACAGCTTTGGGATTTCCATC
GCCATAAATGACAAGTTTGTCTTTTGGTGGAGGTGGAGCAAATTGTCCTGGCTGAGCTAA
TGTGGGGAGAAAATATCCAGCAAAGTAGTTGCTAGAGACATATGTATAGGGTATTCCTTC
CGCTTCAATAGCACGTCGAATTTGGACTTTCGTTGCAAATGCAGATTTTGCTGGCTCTAC
TGCATGGACACGATCCACATCGTTCCCAAATTCCGAAGGGAAAAACCTCTTAATGTTACC
AGCCTCCTTAATAGCAGCGATAATATTCACCTGATCCGCAAGCTGAACCTGACCTACCGT
GGAAATCACCACATCCACCTCCTTAATCGCCTTCACCAACTTCTCATGATCGTACAAATC
CCCAGGAACCAAATTAACGCCTAATGTTTTGAAATGATCGAGGAGATTAGCCTTGGTTGG
ATCAGAAAGAGTGGATTCTCTGATCAATGCAAAAGTAGGATGACCAGCCTTTGCGCTTGC
TTCTACTATGTGTTTTCCGATGTAACCTGTTCCTCCGATGAACAAAATCTTGCTTTTCTC
AGCCATGAATGTGTGTGTTAACTAATGCTTACTTTACTTTCGAGATT
>contig00203	seqLength=918	assembledReadNum=302	aveCover=115.08
TTTTTTATTTTTTTTCTTGAAATCACACCTCATAATCAATTGTAATTGAAAATAACCAAA
CATCAACCTTTATTACTGCAACCAGGTTTAACAAACACATACATATATTTGGAGCTTCCT
ACAACATATTAACTAGAACAAACCAAACAAGAAATCAAACAGCAGGTCATTACATTACAG
TAGCCTCCATTTTATTCTCAAACCATATCACTTATTTGGTGTATTTGCAATGTAGTTCAC
AAACCAAACCATTAGACAGGGTATTTATATAACTCGAGAACCTTCTTCCAAGATGGTCTG
CTACTAATATCATCCCACCAAGCACTCACATGTTTCCTCTCTCTAACCAAATTTCCTCTC
CCAGTTTGATTCACCAAATAGTGACCAAATGCAAGATGACTAAGATCAGCAAGACTGAAG
AAATCACCAGCCAAGTACTTTGTTTTTGATAGTCTGTCTTCATAAATATCCAACACTTTT
TTCATCTTTTCATCACTCTCTTCAATCAGTTTTTGGTCAGAAGGAACACCCTTTAATGGA
GCAAACAGAACTTGGACGACCAAGTTGTAGATTGCTGGGTGAAAGTTATGAGCTTCAACT
TCAAGCCATTGTTCCACAAGACCCCTTTCTTCTATTGTCTTTCCTAATAAATCAGTACCT
TGGTTCTTGTACTTTTCTGCATAGTATCTTATTATAGCTCGAGATTCGTAGAGGGTAAAA
TCACCATCTTGAATAAGAGGAAGTTCTCCAAAAGGCTGCAGTTTGAGGAAATCGGGTTGT
TTGTGTTCTCCCTTGAAGATATCGATATCAACAGCTTCAAACTCTACTTCTTTTTCAAAG
AGACACACCAACACCCTTTTCGGAGAACCATAGGTTGGGCCGTACACTTTCACCACCATT
TGTGTGTGTGTGTGTGAG
>contig00204	seqLength=244	assembledReadNum=30	aveCover=13.33
AAATGCTTCAGCTTATGGAGACAATGAGATTCATGCAAAGGAAAATATGGGACCAATCGG
AGAATTTGAACAAAGACCAAATGTTTCGGCTTATGGAAATAATGAGATTCATGCTAATGA
AAATAAGGGAGTAATTGGAGAATTTGAACCAAGACCAAATGCTTCAGCTTATGGAGACAA
TGAGATTCATGCTAATGAAAATAAGGGATTTTGAGCCAAGACCAAATATGACTAAAATAT
AATG
>contig00205	seqLength=2002	assembledReadNum=421	aveCover=62.09
AAGAAGATTTAGCTCAGTGTTCTATTCAATACGGGTAAGAACCCGACTCCGTATTCTTAA
AAATAGAAATAAATCAGAACGAAGGCAAGATTAAATGGATGAACCCCTTTTTTCTTGTGA
CAAAGATTTTTTCATTTACGAAGTAACTGGAGTTACATCTGTGTTTCCACTTCTCCCCGA
GACCCTGAAAAAGATACAAATTTTTTTTAGGAACACATATAAGATTCATCATTACAAAAC
AAAAAACAGAGGGGTAATCCGACCATTAACACAGAATTTTGAACTTGTTATCCTCTTGTC
TAGCAGGCAATTACTTCAGCGAAAAGGATGATTTATTCGGATGGACATGAGAGCCCAACC
ACATTGCATTGCCAAAACCTATGTTGTATATTGGAAAGACGTTGATCTACTTGCTTTTAT
GATGTTACAATCCTCTTGTTGCCTTTCTCCTCGGCCCACAGCGACAAAATGTAGGTAGTT
CATCACGAAAGAAAGGACTCGCTGAGCCGAGATCATTAACTAATATTAATATATAATAAT
AGAATAGTATACAATAGAACTGTCTTTTCCATATATTCTCTCTGGTTCCGTTGCTACTAC
ACGCTTTACACAATTCATCGTCGTATCATAAATAGATAGATATCTTTTTAACATAGGTCA
TCGAAAGGATCTCAAAGACCCACCAAAGCACGAAAGCCGGGATTTTTCACAAAATAGATT
CCTATTCAAAGAGTGCATAACCGCATGGATAAGCTCACACTAACCCGTCAATTTAAGATC
CAATTCCGTATTTTCTTTGGGAAATATTGGCAAGGAATTGGAATGGAATAATATTGATTC
ATACAGAAAAAAAGGTTTTCTATTGATATTGATTTAAACAGTATACTTACAACATAGGTA
GAAAGAGAAAAAACCAACAATTTCATATAGTACTTTTGATCAAAAAATCAATCTTCTTTA
TTCCGTACCTGACCTTTCGATGAATAAGAAAATGGGTCAGATCTTACAGGATGAAACGAA
GGAATAATGGCAAAAAAGAAAAGAAATAAGTAAAAAGAATAATTTTCTCCTTTGAGAATA
AAAAAAAGTGTTCAATTCAAACATGAAAACGTGACTGACTTAATTAGTTCTCGTGATTTT
GGGTTTGGGGGAAGAAGTGGAGATTATCGAACGAGGATAAAGGATCGAATTACGTCGAAA
GAATTGAACGAGGAGCCGTATGCGGTGAAAATCTCATGTACGGTTCTGTAGAGTGGCAGT
AAGGATTACTTATCTGTCAACTTTTCCACTATTAACCCTAAAAAACCAAACTCTGCGTTA
CGTAAAGTTGCCAGAGTACGCTTAACCTCTGGATTTGAAATCACTGCTTATATACCTGGT
ATTGGCCATAATTTACAAGAACATTCTGTAGTCTTAGTAAGAGGGGGAAGGGTTAAGGAT
TTACCTGGTGTGAGATATCACATTGTTCGAGGAACCCTGGATGCTGTCGCAGTAAAGGAT
CGTCAACAAGGGCGTTCAAAATATGGAGCCAAAAAGCCAAAATAAATTTTTTTAGCCCCC
ATAAGTTATAAAAAAATGGATTATTACGCTCATGTCACGACGAGGTACTGCAGAAAAAAA
AAAATAGCAAAATCCGATCCAATTTATCGTAATCGAGTAGTTAACATGTTGGTTAACCGT
ATTATGAAACACGGAAAAAAATCATTGGCTTATCTAATTATCTATCGAGCTATGAAAAGG
ATTCAACAAAAGACAAAAACAAATCCACTATCCGTTTTACGTGAAGCAATACGTCGGGTA
ACTCCCAATCTAGCAGTAAAAGCAAGACGCGTGAGCGGATCGACTCATCAAGTTCCCATT
GAAATAGAATCGACACAAGGAAAAGAACTTGCCATTCGTTGGTTATTAGCGGCATCCCGA
AAACGTCCTGGTCGAAATATGGCTTTCAAATTAAGTTCCGAATTAGTGGATGCTGCCAAA
GGGAGTGGTGATGCCATACGCA
>contig00206	seqLength=167	assembledReadNum=9	aveCover=4.00
AGAACAAATCGCGCCGTCGCAATGGGAAGAAGACCTGCAAGGTGTTACCGTCAAATTAAA
AACAGCCATACCCTAAGTCACGATTCTGTCGTGGTGTTCCTGATCCCAAGATCAGGATCT
ACGATGTGCATGAAGAAAGGGTGTCGACGTATTTTCCTTTCTTCGTC
>contig00207	seqLength=541	assembledReadNum=234	aveCover=129.67
GGATTGCAACTTCCATTCACATGATAAAAGACATTGCTCACAAAGATGCCAAGATTCAAT
TTATAATAATCATAAAAGGAAAAGGAAAGCAATTCCACAACAAAGTAGTAAAGTAAATAT
AATCATATCAGAACTCAAGTTGGATAACAGACATAATTAACTAAAAACCACAAAATTACA
AGTTCTTCAAAAATTAAAATCATCCTGTCATGATTAACATGACAATGCAAGATCTAAAAC
AACGGGGCATGAGGGTGCTGATACATCAGCAATACTGCAACACCATGAATAGATAGAACC
CTTCAACGATACTTAATGAAACCAATTTCCTTGGCATTGCTATGGAAGCACTGCCTGCAA
CACATGAGACCGTACTTCCTGATCAATCCATGAGAGTTTCCACACACACGGCAGGTGCGA
GAACCAGGTCCGTAGGTTTTGGGGTGAGAATTCCAGACGTTGGAGTGACCCATGGCTTCG
ATTTGCGATTAGGGAAAAGGAGTAGCAGCAGCGATCTCAAAATGAAAACCCTAGTCACGC
A
>contig00208	seqLength=1479	assembledReadNum=641	aveCover=123.87
CATTGATCAAAATGGCTCCAACAATTCTGCCCCTGGCAACTTTATTTTTAGCTTTCTCCG
CTTCATTTCTCCGGATCGGAGAAGCGGAAGCAGATCGACTCACTGCACACAAGCTTAATT
CTCATATTCTTCAGGAGTCAATCGCTAAAGAGGTTAACGAAAACCCAGGGGCAGGATGGA
AGGCTGCTATTAATCCTCGCTTCTCCAATTCTACGGTTGGACAATTTAAGCGCCTTCTTG
GAGTCAAACAAACGCCTAGGAATGAACTCAGTAGTATACCTGTCGTAACTCATCCAAAAT
CATTAAACTTGCCAAAGGAATTTGATGCAAGGACAGCTTGGCCTCAATGTAGCACTATTG
GAAGAATTCTAGATCAGGGTCACTGTGGTTCTTGTTGGGCATTTGGCGCTGTTGAATCAT
TATCAGACCGTTTTTGCATTCATTTTGGCGTGGATGTGCCCCTTTCTGTTAATGACCTTC
TTGCATGTTGTGGATTTCTTTGTGGGTCTGGCTGTGATGGTGGGTATCCCATTTCTGCAT
GGAAATACTTTGCACACCATGGTGTTGTCACTGAAGAGTGTGACCCATACTTTGATCAAA
TTGGATGTTCTCATCCTGGTTGTGAGCCAGGATATCAAACTCCCAAGTGCGTTAGAAAGT
GTGTAAAGGGAAACCAGGTTTGGAAAAAGTCAAAACACTACAGTGTCAAACCATATAAGG
TCAACTCTGATCCCCAAAATATCATGGAAGAAGTTTATAAGAACGGGCCGGTTGAAGTTG
CATTCAGTGTTTATGAGGATTTTGCTCACTACAAATCAGGAGTTTACAAACACATCACAG
GTTCTGCACTAGGCGGTCACGCAGTAAAGCTGATTGGGTGGGGAACAAGTGATGAAGGGG
AGGACTATTGGCTTCTTGCAAATCAGTGGAATACAAATTGGGGAGATGATGGTTACTTCA
AGATCAAGAGAGGGACAAATGAATGTGGGATTGAAGAGGATGTTACAGCCGGTTTGCCTT
CTTCCAAAAATATTATAAGAGAGGTGGCCGGCACGGATGTTGACGCTGACGTTTCCTTCT
GAATGTGAATATAGTATTACTTTAACAGTTAGATTTTATGTTGGTATTGAAAATCTGCAC
CAAATGTTGTCTGTTATATTTATGTATATTTTAAGGGAAACGATCTTAATTATGACTATG
ATGTATGGAGACAGTAAGCTTTTGTGGTTTATACAATGAGATCACATCAATTAAGAGGCT
AACTGCCATATTTATAGTACAGTCTTCTTGCAATGCATTGTTAGTTGAGTTTGCTGTGAA
GCTTGTGGGATCAGACTGAGCGGGAATAGAGGAACTTGTTAAAACCGTTTGGCTGAATTG
TTCATGTTGAAAAACTCTGGTTTCAAAATAAAAACAAAGACGTTTGTTCTTCAAAAAAAA
AAAAATTTTTTTTAAAAAAAAAAAAAAAAAAAAAAAAAA
>contig00209	seqLength=837	assembledReadNum=313	aveCover=156.30
TCTGAAACAAACCCTTTTGAACTTGAAGATTGGAGTAGTACTTTGAGTCGAATGTATTGG
GAGTGGTTAAGTCCAAATTGGCGAGGGTGGTACCCGGTCCACCATTGGGACATAATGCTT
GCAATGTTTGCAAGTACGTCGTGTTGAGAGTTGGATCGGGATTTCCAGTGTTGCTGAAAT
TGTATAATCGATTAACGAAGAATTGGCATTGACCTCTACCGATCGTATGAGCGCCTGAGA
GTGCAACTAGATCAGTAGTGTTGAGGCCTTGACGGGAAAAGAAGGATTTTAGTGTAGTAA
GGTTGGAAGAGGGGCCAGGAAGATTTGCATTAGCAAGTGATTGATTTGCTGTTAAACTAT
CTCTTCTTCCCAATGGAACTTTCCAATCAGGACCGTTAGCCAGAACAGATGAAATTTCAG
CAGAAAGAGCAAGAATATCAGCACAAGAAACGGTATTAGGACAAGCATTTTCCACCGCAG
TTTTGATTCGATTCACAACATCCAAACCTCTTATTGAGTTGTTATTCGGAAAAGCTCCTT
GTTCACTCACGATCGTCGACGTGTCATTCAACAAGATCGATGCATCACAACCTTGAACAA
AGCAATCATGAAAGTGAAGCCTGATGAAACTGGCAAGAATACGAGGATCCGTCTTGGAAA
CGTTCCTTAGAACTTCGCGAACAATGGAATGAACATTTGGACAAGAGGTTTTGTAGAAGG
AAGGATCAAGCTGTGCATCTGAAGAGAAGGGTAACCCTCCAAGCACAACAACTAGACAGC
ACAAAGCTGTGACTGTTAGATGAAGAGAAGGGTTCATTGTTGTTTCTTTAGTCTAGT
>contig00210	seqLength=1120	assembledReadNum=335	aveCover=93.94
TTTTTCAGTTTTATGAATGCTGCCCTAACTGCCCGAAACTTGGCTGAGAAATTACGAGCA
GAACCTGTGTCTCCTTCTCTCTTTCTCTCACTGGCCTCTGATATTTCTATATTTCGAAGC
TCAGTGTTTCATCGATCAAGATCCAACGGTCCATAATGTACGAGCGTTCTTCTCCTATTT
TTCAGAGGTTTTAGTGCTTCAAACCCCAGATCTTGCTTATCAGTCTCTAGATCTTCGTTC
CTGGATAAAAATTTTCTGGTTTGAGAAAAGACTTGTTTGTTTGTCACACGAAATGGAGAC
TGAACACAGTTCGATGATGGTCACGCGCGGCGCGTTAACCTGCGCAGCGGAAGTGCTTGT
GACTTTGTTAGCTTCCGCAGTCGTGAAAGTCACGCTTTTGGCTCCGGAACTCTATGAGCT
AATGCTAACCAACATGCCTACAACAAAAGGAGAGAGTAAAACCCCAAGTCAAGGCAAGCA
ACATGACGCCGAAGGAGAAGATGGCAATGACGATGAAGATGAAGAAGACGACGACGGAAA
TGGTGCATTTGGAGAAGGAGAAGATGAATTGTCTTCTGAAGATGGTGGTGGATATGGCAA
CAATTCAAACAATAAGAGCAACTCAAAGAAGGCACCTGAAGGCGGTGCTGGTGGGGCAGA
CGAAAATGGAGAAGAGGAAGATGATGAAGATGGCGATGACCCAGATGAAGACGATGACGA
GGACGAGGACGACGATGATGAGGACGAGGGTGGAGAAGAGGACGAAGAGGAAGGGGTTGA
TGAAGAAGAGAATGAAGAGGATGAGGAGGAGGAAGATGAGGAAGCTTTGCAGCCACCAAA
GAAAAGGAAGAAGTGAATTTAGGTTTTAGTGACGCCTCCTTCTTGTATTGTTGTGTTTGG
ATTTGGCTTCTAACTTCCATGTTGTTTTATTCAGTTCTAAACTTCTATGTTGTTATTTAC
ATTATAAGGGAGGCCTATGTAGTAGGACATGTTTTAATTGATATCTGTGTTTACCATTGC
GTAATTAGAATGCTACATTATATTGAGCAGACAGTCCTAAATTAACGATAGAAAAATCAT
GATGCTTGTTTTATCTTGACTTTTACCCAAAAAAAAAAAA
>contig00211	seqLength=699	assembledReadNum=351	aveCover=153.26
AGTGTGTCTGTCATATTTGGATCACACAAGAGGAAGAGAATAAGTTGAAACTAATCAACC
ATGGCTTCCCTTGCTAGTTTAGCTTCTGTTCAACCAGCTTCTCTCAAAGTTAAGGGTCTT
TCTGGTAGTTCCCTCACTGGAACTAAGCTTGCTTTCAAACCCTCTCGCCAGAGTGTCAAA
TCCAAGAATATAAGGAGTGGCTCTGTGGTAGCAAAGTATGGTGACAAGAGTGTTTACTTT
GATTTGGAGGATATTGGCAACACTACTGGTCAGTGGGATTTGTATGGCTCAGATGCACCA
TCACCCTACAGCCCTCTTCAGAGCAAGTTCTTTGAGACATTTGCAGCACCATTCACAAAA
AGAGGACTATTACTCAAGTTTTTGATCCTTGGAGGTGGTTCAACTCTTGCATACTTCAGT
ACCACAGCCTCAGGTGACATTCTACCAATCGTGAAAGGTCCACAGCTTCCACCAAAGCTC
GGTCCCCGCGGCAAGCTCTAATTTAGTTTCCGAATTCAGTCCGATTACTTTTCTCATTTT
GAAACCGAACATGTATATCTATCTCGTATCGCATGATGTGTAAGTATGATTACATCTTAC
TTCTATTCAATTATGCTTATTAGTTATTTCCAATCTATATATACAATGTCGTTACTGCGT
TTTTCGATTGAAATAAAGATAATGATGTCCACATAAAAG
>contig00212	seqLength=865	assembledReadNum=355	aveCover=114.80
GGGCTAACGTGTACACCAAATTGTTTTAGGGGGTTTATTCATTCATCGTTTCACCTTGTA
GCCGCCGCAACACTTCAACCAGCAGCCACCAAATCCAATGGCTTCCGAGGCGAAATTGGC
TAACCCTATGAGGGATATCAAGGTTCAGAAGCTTGTCCTCAACATCTCCGTTGGTGAGAG
TGGAGATCGTCTCACCAGAGCTGCCAAGGTGCTAGAGCAACTCAGTGGACAAACCCCAGT
GTTCTCCAAAGCAAGATACACTGTCCGATCTTTTGGTATTAGAAGAAATGAGAAGATTGC
ATGCTACGTAACTGTTAGAGGTGACAAGGCAATGCAACTTTTGGAGAGTGGACTGAAGGT
GAAAGAGTATGAACTTTTGAGGAGGAACTTCAGTGACACTGGATGCTTTGGTTTTGGAAT
TCAAGAGCATATTGATCTTGGAATCAAATATGATCCATCTACCGGTATCTATGGTATGGA
CTTTTTTGTTGTCTTGGAGCGTCCTGGTTATCGTGTTGGTCGTCGCCGTAGGTGCAAAGC
CCGTGTCGGAATCCAACACCGTGTTACCAAGGATGATGCCATGAAATGGTTCCAAGTGAA
GTATGAGGGAGTGATCCTTAACAAATCTCAGCAGATCTGAGTTATTATGTGTTAGGTTAT
TGTTTTTTGGCATCTATAGTTTGTTGTCTTTGGGATACTGGCTTAAATTATGTTGAAATT
TTTGATGGATTGTTATGATATTTTGAATTTTCTGCTATTTCATGATGAAGCAATTGAGTA
AACTTTTAACCCTGTTTAAATACTTCCAAGTTTCCGAATGCAGTTACAGTAGGTTGCAAT
CTGCTCTATTCTCTTGGCTTTTGCT
>contig00213	seqLength=866	assembledReadNum=314	aveCover=124.59
GATTTCAGAGAATAAGCAGAAACAAATCGGAATCGCGTTTTCGGACAAGAGAAAGCCAAA
ATGAGCGGACCAGCCAAAAGAGTCGTGGATGTTGCATTCAAAGCCGGGAAGAACATTGAT
TGGGAAGGTATGGCTAAGCTTCTCGTCTCCGATGAAGCTCGCCGTGAATTCTCCGGTCTC
CGTCGCGCTTTCGACGAGGTTAACAGCCAACTTCAAACAAAGTTCAGTCAGGAGCCTGAG
CCGATTGACTGGGAATATTATAGAAAAGGAATTGGACCTCGTTTGGTGGATATGTACAAG
GAGGCTTATGAGAGCATTGAGATCCCCAAGTTTGTTGACACAGTAACTCCTCAATATAAG
CCTAAATTTGAGGCACTGTATGTTGAGCTTAAAGAAGCAGAGGAGAAATCTTGGAAGGAG
TCTGAGCGTTTGGAAAAGGAAATTGCCGAAGTACAAGAGTTGAAGAAAAATATCAGTACC
ATGACAGCAGATGAGTACTTTGCCAAGCATCCTGAGCTGAAGAAGAAATTTGATGATGAG
ATTAGGAACGATCAGTGGGGCTATTGATTTTCAGAACTTCAAAGTGTAGCAAAACATCCG
AAGTTGATGTTTTCCTTGCTGGTTTAATAAATAATAACTACATTGATTTTTTGTAACTTG
GTTCTCCTCTTGGGTTTAAAAGGTTCTTCACATTTCCATTTTCAAAGTTGTCAAAATTTT
ATGGAGTTGCTGTTGTAGTTTAGAAACTGCTGTTTTATTATGGTTTCAGTTGAGACACCC
ACTTTCTGGAAAATGTTGTGGTTCTGTTAATAAATTGTTGTGCTGGTAATTATATTTGAT
ATTATAGTGAAACTTTAATTTTATTT
>contig00214	seqLength=1585	assembledReadNum=266	aveCover=49.32
GAGTGGTTAGGTTGAAGAATCCTTTTCGCATGCCTGCAAATCCATCAGGCATCAAAGGAA
TTTCAACCCTCTTCTCTTTCACCCCTCGCCAAGTTCTGTTAAGCAACCGCACCATGAAGA
ACGGCGCAGACAACGGAACCGTGAAATCGGAACAAAAGGGGAAGCTTATTCTTCATCAAT
CGATTGCTCTTTACTTGGAGCATTCTGGATTCTCCAAAACCCTGAAGAAGTTTCTCTCTG
AAGCGAAAATCGAGAAAGATAATACAGAGGGTTCAACAGTTGATCTAGAAGAATTGTGCC
GCAGATATTTAGAAACACGCGAGGATGCTAAGGAAGATATTAATGATCAAAAGGAGCAAG
TTTCAGGTTTGCCCTCCAAAAATGAAGTGGAAAAGTCTAAGGGAAAAAAGAAAAAGAAAA
GCAACTTAGTTTCTGAATCTGTTCTTAATAATGTGGAAGAGAACCCATTGGAGTCACCGA
CTGTGGTTACAGAAAATAAAGTTAAGGATGATTTATCCACAGATGCCAAAGTTGATAATG
GTGCTGAGACAGAGAAGCGAGCCAAACATAAGTTGAAAAGGAACAAAAAGTCCAATATTG
AAGAGGATGCAAAAGAGCAGATTGCAGTTACAGAAAATAAAGAGAAGGAAGAGTTACCTG
TAGATGCCAAAGTTGAAAATGGTACCGAGACAGAGAAGAAGTCCAAACATAAAAAGAAAA
AGAAAGATAAGTCAAAAAGTGAAGGGGATGCAAAAGAGCAGATTGGAGATCCTGATGCAA
CTGTTTCAGAAAAAGAGAATTTCAAAGCATCAAATGAAGAAGCAACACCTGAGGAGAAGA
AAGATTCTAAGAAAAGAAAAAGACCAAATTCTAAAGAAAATGGTGAAGAAGATACTGAAA
TAAAGGAAGATGAAGAAACCAAACGCAGAAAAATAGAAGATTTGAAAGAACCACAGGGAG
GAGAGCAATCAGTAAAAACAGATGGGCATTATGAGAATGGGACAGAGAAATCTTCTGAGC
AAAGTCTCAGAAGAAAAAAAACAAGGAGTCAGTTGAGAAAAAACCAGTGAAGGCAGCATT
TCAACGAGTACAAGTTGACAAGATAGACTTTGTTGACGAGAGGCTTCAGGATAACTCTTA
TTGGGCAAAGGGTGGTGCTGAGAGTGGTTATGGTGCAAAAGCAGAAGAAATTCTTGGCCA
AGTCAGAGGAAGGGATTTTCGTCATGAGAAGACCAAGAAGAAACGTGGGACATATAGGGG
AGGAGTTATTGATTTAGACTCCCACTCAGTTAAGTTTAATTATTCAGATGAGGAGTGACT
CGAAAGCATACTGGTTAATTTATTTTTTCTTGTCAAGAAATTGTTTTCATGTTTGCTACT
GGAGCACCATGCTAAAACCGGTGTTGTCATCAAAATTTTGCTAAATTATGGTTCATTCAA
ACAAAATTGTTTGTTTGGACAACAATATTTCAACAGTTTTAAATGCTTGGATTCTGGGGT
GGGATCTTCTGCCTTAACTTCATTGATTGTGATTTGAACTTGAGTAGTATTTTATGAAGA
ATTTGTCCTTATTGAAGTTCATTAA
>contig00215	seqLength=830	assembledReadNum=341	aveCover=172.68
TTTTTTTTTTAGCAAACAATAGCGTATATTTCAAGCAAGAATGGTCTTTAGATTGACAGT
AATATAAATAAGTCAAATTCTACTCCAAAATTGGGAAAATATCCAACACAAATAAAAATA
TTTGAAACCAAAAATGGTCTAAACATCCTCATAGCAAAATCAGGCAATAGATAAACAACA
GAAATGTTTGAAGATAACCTAGATACTTTCAACACTCAACCACATTACATAAACAAGTTG
GGCTTCTTGGCCTTGTATGTGGTCTTGAGCTTCCTTGTTGGTGGTCTGATTTTCTTGAAA
ACCAATGGGAACTTGATCTTGGAGTTGTGGAATTGTTTGGTGCTCTCCCTCTTGCAGAGG
TTAGCTGGGATGGTGGCAGTCTTGATAATCTGAATGCAGGGGAAACGGACCCTGTGGCGG
GAAGCCATCTCATTGTACATCAGATCAACAGCACCATTAAGAGTGGTGTCACGGAACTCC
TTGTACATGTTGTGGTAGCCAGTTCTACTCTGATACCTCAACCATATACCATAGTTCTTA
ATCTTGGTTGGGTTCTTCTCATAAATCTCGTTGATAGCAAGGATTTGACCATTGCTCTTC
TTCACCTTCTTCAGCTTCCTCAAGAAATACCAGAACTTGGATTTGGCGCGAACTTCATTG
GTAGCCCAAAGCTTCATACGATAAATCTTCGGGTGTTCATCTGATTCCGTAGGGAGAGCT
CTCCCAACCACCTGGTACTGATGGAACCTGAAAGAAACCATCCTGAGAGAATGGGAAATG
GTAGGCTTGATCTCTGAGCGTCGCCGGAGCCTCGGTAGAGTGTATGAGGT
>contig00216	seqLength=1000	assembledReadNum=406	aveCover=138.07
TTATCAAAATAATTCCTAGAATCCATTTCATTGTTGCATAGCCTTACTACTGCCACATAA
TTTGGAATGACACAAAATGAAGACAAAAACAAGTCAAAGATAATAATATCAGCCCAAAGT
CACTGTCTTGATTGACATTAGAAACACCAACAAACCATCTCATAAACTAAGCTACCACTA
CATAAATTTTACAAAGCAATTACATTAACAACACAACACATAACAATAACAACAATAACC
TAATATAAGACCACACCCACTTCTAGTTCTACACATCATCACTACTCCATCTTTCAGACC
TCACATTCATCTATGAAACACTCACTTGTGTCAACTGAGGCTTCACCTTAGGAGGCCTAC
CCCTTGGCCTCCCACTCGAAGTAGGAACAGCAGCAACACATGGAACAACAACATCAACAT
TAACAGCAGCAACACTCACAGGACTAGGAGTCGAAGCATCAACATCCTCAGTCCTAGCAA
TCTTCTTCGGCCTACCCCTTGGCCTACCACTTCCAGAAGCCTTAGGAGTCTTCGGTGGTG
CATTAGGATCCTTAGGCGGACGACCCCTTGGCCTCGGTGTGGACACAGCACCTGAAGGCG
GTGAGGCCAATGGATCCTTCGCCTTTGGAGGCCTACCGCGTCCTCTCTTCGGTGGAGCAT
TTGGATCAGGCCTCAAGTAGTTGTTCTTTGCAAAAACAAGGTCTCCACTCTCTTTCATCT
GGTTCAGATGATATAAAAGAACAACCGAATGGCCTTCTGGTAGTTCACCGTAAACTGATT
CTATGTAGTTTGATATTGCTGATTTGTTTGATCCATTTGGTTCATTCAGTGAATCAATAG
CCTTCAGTATCAACTCAGGGTAAGGAGGAAGTGACAGAGGCTTATTAACCTCTCTTGTTG
CCATTGAAGCTGCGAAAGAGTGAGGAAAAAAGCTTTAAAATTGAGATAAAAAATCTGAGG
GAGATAGAAATTTTGTTATGAGAAATGAGATTGTGAGTGA
>contig00217	seqLength=790	assembledReadNum=385	aveCover=133.19
TTTCTGAGAACACAAGTTTATAAGAATGAAGCTTGCACTGGATAGAATACAGTAAAGGTT
ATATAACATAAACAAGTAAAATAGTAAAAATCCTTGTTTATAATAAAACCACATAACATA
GCAAAAATAGATAATCCAAACAAAATCCATAAACACCACTAATCCGACGAGAATCTATAA
AGAAATCTTCAACAAAAACAAATAAAACCTTAAATGAAGCAACAAAATAGCATTAATCTA
GTTCTTGGGACCAATATCCTTCAAGGCACAGATCTGCTCCTCACCCATAGCAGACATCAC
AGACACAACAAGGTCCTTTCCCTCGGCAAATCCATCCTTGATCTGAGTGAGCAGACTGTC
ATCGGTTGGAAGCTTGAGATCATCCTTAGTGTTGCCATTTTCAGTAAGCAGACTCACAAA
TCCATCCTCAGAGATATCAATGAGCTGATAGTCAGTACGATTGACATGGGGAACATCACA
ATTATGGGAAGAAGGCACAATATCTTCAAGTTTCTTCCCAGTGAAGATATCAATAGCAAC
AAAATGACACTTTGCGTGACCGTGCTTCCCAGTCTTGGATGTGGAAACTTCCACAACTTT
GCAGGGACGATTCTTGATAACGATGTGACCACTTTTACGGATGGTACCGGCCTGCTGGGG
GTAGGTTTTGGAGGCACCGGCATCGGCCTTGGATTCGAATTGATGCTCTTCGTCCGACAT
GGTGTTGAGATGGGGAAGTGTTGTAGCGGTGAGGGAGAGTAGGTTTTTTATTCCTTCGGG
TTCAACTGAA
>contig00218	seqLength=1798	assembledReadNum=793	aveCover=123.53
CAGCAGCATCCCAAAAAGAATTCAAGCAGCAAGATGGCCACTTTTGATAAAAACTTACTT
CTAAATTATGTTCCAGTTTATGTAATGCTCCCACTCGGAGTTGTTAGTGTTGATAATGTC
TTGGAAGATCCGGAGGGTATTAAAGAAAAGCTGGTGAAGCTACGAGCAGCGGGCGTGGAT
GGTGTTATGGTTGATGTCTGGTGGGGAATCATTGAAAAAAATGGACCTAAGCAGTATGAT
TGGAGTGCTTACAGAAGCTTGTTTCAGCTCGTTCAAGAAAGTGGTCTGAAACTGCAAGCA
ATCATGTCATTTCATCAATGTGGAGGGAATGTAGGGGATGTTGTAACCATCCCAATTCCA
CAATGGGTACTTGACATTGGACAATCAGATCCTGATATTTTCTACACCAACCGTTCCGGT
ACTAGGGACAATGAGTATCTGACTAATGGTGTAGATAACAAGCCTATCTTTCATGGAAGA
ACAGCCATTGAGGTATATAGTGATTACATGAAGAGTTTCAGAGAAAACATGTCAGATTTT
TTAAAATCAGAGGTTATTATAGACATTGAAGTTGGCCTTGGTCCAGCAGGAGAACTCAGA
TACCCATCCTATCCTCAAAATCAAGGATGGGTATTTCCTGGAATCGGAGAATTTCAGTGT
TATGACAAATATTTGAAGGAAGATTTCAAATCGGCTGCAGCGAGTGCTGGCCATTCTGAA
TGGGAACTACCAGATGACGCTGGCACGTACAATGATGTACCAGAATCTACTGAATTCTTC
AAAACAAATGGCACATACCTCACTGAGAAAGGGAAATTCTTCTTAACTTGGTACTCTAAC
CGATTGCTGAATCATGGTGATCAAATCCTAGATGAAGCTAACAAAGCTTTCTTGGGCTGT
AAAGTCAAATTAGCAATCAAAGTTTCTGGAATCCACTGGTGGTACAGAGCTCCGAATCAT
GCTGCTGAACTCACTGCTGGATATTACAACCTTGATGATCGAGATGGATACTGTCCCATT
GCTAAAACTGTGTCCCGTCATCACGGCATTATGAACTTTACATGTCTTGAGATGAGGGAC
ACGGAACAAAGCTCTGATGCACAAAGTTCACCACAGAAACTTGTTCAGCAAGTATTGAGT
GGAGGTTGGAGAGAAAACATTGAAGTTGCCGGAGAAAACGCACTTTCAAGGTATGATGCC
ACAGCTTATAACCAAATCTTACTAAATGCAAGACCACAAGGTGTCAACAAAGACGGCCCT
CCAAAACATCGGATGTATGGAGTAACATACCTTCGTCTATCGGAAGATTTATTGCAACAA
TCAAATTTTGACATATTCAAAAAATTTGTGTTAAAGATGCATGCAGATCAGGATTACTGT
GAAGATCCTCAAGAGTACAATCATGGCATACCACCATTAGAACGATCAGAACCAAATATT
CCTGTTGATGTTCTTCTTGAGGCAACTAGGCCAATAGTGCCGTTCCCTTGGGATTCAGAA
ACAGACTTAAAAGTTGATGGCTAACTTCCCGATTTGACAGGAAGAATGGTTATGGCACCG
GCTCGAAATAATATTTGAATAATGAAGCAATGTCTAGACATCTAGACATTTCTTCTTGTG
TGTATTTTTTGTGTGTGCTTTCCTATGTGCGAGTTTAATAAGCCGTGTTTTATCGAGAAA
CTCAACTCTGTTTATAAAGACATTAATATTATCACCATCTCCATAAAAGTGAAAAAATAT
ATTTAAATAGCATATTGCTTTTTTTCATAAAAAAAATAAAAAAAAAAAAAAAAAAAAG
>contig00219	seqLength=997	assembledReadNum=371	aveCover=122.83
TCAAGCAAGGTTAGTGAATTGATACTGATAATCAAGAATCAAATCAATAAAATGAGTCTG
AATATTCATCAAGAGAAACCTCACAAATCTAGTTGTAAGAAGTTCTTTGAGTGGGCATCA
AAGTGTTTTGAACACGAAAATCAAGAAAAATGGATAGAAGATATGAAGACTAGCATTGGT
ATAGCAGTTTCTATAATCGCAACTATAACATTTTCACTCGCCACTAATCCACCTGGTGGC
GTCGTGCAAGTCAGTCACGGCGATATTCCCTTTTCCGAAAACAATACATTTTGTTCGAAT
ACGACCGGAGATCTTATATGCGCGGGAGAATCTATCTTGGCAACTTCAAAAAATGGCGAT
TATCTTCCATTTTTGGTATGCAATACAATTTCTTTCATTTCATCACTTAGTGTTCTTCTC
TTGCTTGTTAGTGGAATTCCTTTACAAAAAACATTTCTATTATGGCTTTTGTCAATTGGA
ATGTGTGTCACACTCACAAGCCTTGCTCTTACCTACATGTTTGCTGTTTTTATGGTCACA
CCAAATGTCATTTGGAGTTCTCTTTTAGAAAATGTGTTTGGTTTTTCTGTTGTTATTTGG
GCTTCGTTTGTTGTACTTCTTGCTGCTTTTTTCATTCTTCGCTTTATTGCGAGGGGTGTC
CACAAAGTTTGCAACTGTATGAGGCGTCAATAAATTTCGCAAAGAAGACACTAAAAACAA
TCGAGTCTTTGTGGTTACAGAATCTGTCAAAAAATATTCAATTATATATTTGTATTTGTT
GTAATTTGAATTATGCAGACAATTTCACCTAGTGAGATAAGATTTCATTGTTGTTGTACT
TATACTTCTTGTAATTTGAATTAACTATGTGGTTAAGATACGCCTATGTTCTGCACTTTA
ATTCGGTTTATTTATCCAAAAGAATCATGTAATTGTATTATATAATTGTTTGGTGGAATA
AATGGGAGAAGCTTACTAGTTTTTCAATATAATTCTT
>contig00220	seqLength=666	assembledReadNum=306	aveCover=149.03
AGAGACGAAGAAGCAGATTCCGAACCAGAGAGGCGTAGGGAGCGAAAATGGTGAAGTTCT
TGAAACCTAACAAGGCGGTGATTCTCTTGCAAGGCCGATATGCCGGCAAGAAAGCCGTGA
TTGTGAAAACCTTCGACGACGGAACCCGCGAGAAGCCTTACGGACACTGTCTTGTTGCTG
GAATTAAGAAGTACCCTAGCAAAGTGATCAAGAAAGACTCAGCGAAGAAGACGGCGAAGA
AATCTAGGGTTAAGGCATTCGTGAAGCTGGTGAATTACCAACATCTGATGCCTACTCGTT
ACACTCTAGATGTGGATCTGAAGGATGCTGTTGTTCCTGATGTTCTTCAATCAAAGGACA
AGAAGGTGACTGCACTGAAAGAAACTAAGAAGAGGCTTGAAGAGAGGTTCAAAACAGGGA
AGAACAGGTGGTTTTTCACCAAGCTTAGGTTTTGAATTTTCACTGTTCTGTTTCTAGTTA
TACATTTTGGCTTTTGATTATTATGAATGAATTATGGAAGAACTTGTGGCTTAGTTTTGA
TTATTATGAAGGTATTATTATATGCATCTTTGATCTATCTCATATATTAGCTTGATTAGA
TTGGTTATTTACATTTTGAAATTGTAGTTAATTTGGTTAATTCAGAAAATAAGATAAGGA
ATGCAG
>contig00221	seqLength=385	assembledReadNum=3	aveCover=2.92
GTGGCTTACAAGCGGCAACTAAGGTACACAATAGACTGCTCAACAAGCTTATCAATGCAC
CTGTGCAATCTTTGATCAGACCCCAGGCGGAAGAATACTGAATAGGTTATCATCAGATCT
TTATACAATTGATGATTCTCTTCCATTTATTATGAACATTCTCCTGGCTAATTTCGTAGG
CCTGCTGGGTATTGCAATTATCTTGTCTTACGTACAGGTCTTCTTCTTAGTTTTGTTATT
GCCATTTTGGTATATCTACAGTAGACTTCAGTTCTTCTACAGGTCAACATCAAGAGAATT
AAGAAGGCTGGATAGTGTTTCTCGCTCTCCAATATATACATCTTTCACTGAAACACTTGA
TGGATCATCAACTATTAGAGCCTTT
>contig00222	seqLength=923	assembledReadNum=378	aveCover=111.28
TATTTTTTTTTTTTTTATTTTTTTTTTTTTTTTAAAAATTTTTTTTTTTCAGCATAAACA
TAACTACTTAAGCACACTGACAAATTAAGATTCTACAACAAACCAAATAAATTTTGAAAC
ACAGAAATCATGTGGCATGTTTTTTTAAACACTTAAAATCAAATGTTAATGAAATATAAC
CAACCTGATTAAATTAAATGGGAATGATAACTAAGTGCAAAACCATCACATCTTTATCAA
AAATACCAAATTAGTCTTAACTCCAACTCTCAAAATAACTTAGAACAACAAAAACATAAT
AAATTGGGAGAGGTAGAAAACCAAGTGCAATAAAACACTTAGCACTTGATCTCCTTCAAA
GCAAAAGAAAAATAGAGAAAAGTTGGGTCAGCAGCACCATCCTTGTAGTAGGCAAAGACC
AAGCTACCATCATCATGCATGCTCTCACCAACAAAGAACTGAAGGTCCTTGAGCTTGCCA
AGGAGGTATTTGGTTGCTCCCTCAATATTCTTTTTGAAGTGCTCTTGTTTCTCTGCTTCT
AGTTTGGGAGTCAACAACTTAATATACTTCTTAACAAAGCCAAGAAACTGCTTCTTGTCA
AAAGGAGGTTGTTCCTGAAGTCTGAATACATCAACAATGTCAACCACCTTAACAGCAGTG
TCATCAACACCCTCATCTTCTCCACCTTCGGCAGAAGGGTTTGCACCGATGTTCACATCA
ACTGCTCCCTTGACAACCCACTTCCCCTCAACTTCCCACAACATTCCATTCTCAATTTCC
TTGTATGGATAAGAGTCTGACAAAAGCTCATCACCTGTAAGGAGATCCTGGTAAACCAAC
ATGATTGAAAATTCTTTCTCTGATCGCTCCTGGTTACAGATTTATTGGTGTGAGAATGAG
ATTCGGAGCGATCTGAGAGTGAA
>contig00223	seqLength=518	assembledReadNum=226	aveCover=130.56
TAACAAGATGCACAACAGTAAATAAAAAGTCTAGATTATAAATTCTTGGAAAAGACTGTG
GCAACAAGTCTTACAATTAAACAAAATTTAATACATAGAAACTAAAACATGAAAAGATAT
TGATTCATCTTAAAAACCTAACAACCACAACTCTCCAATCTTAGACAAAGAAAAAATGAC
ACACCATTTAATCTCCCTTCTTCCTAAAGGAGCATCCTTCTGTAAGCCTTGCACGACCAC
CTGTTGGCTGGCACAAAACAGTCTGACAGTTTCCGCACACCACAACAGTCTGAGAGTGGC
TAAAGACAGTTGTTATGTTGAAACAACCCTGGCATTTTACATCCATGAAGAAAGAGTTTG
GTGATTGAACAAGACGCTTGAGCTTGTGCTTTCTCTTCTCAAGCTCAGCAGGAGGGTTTA
ACAAATCAATATCGTTTTGAAGAACCATTTTTGCAGAGGATATTGGCTCAGACCTAAGAA
GAAACTGTTCACGGAAACAAAAACCCTAAAATCTTCAG
>contig00224	seqLength=960	assembledReadNum=340	aveCover=161.41
GGGTAACGAATTGTTCCATGGTGAAGATGAACTTGACATTTGGGGCAGGTGAAAGTGCAA
CAATTAGTATTTTAAGGAGATACATATGTTGTATATTGAAAAAAACATGTGATTAAAAGG
GAAAAGATGTTTAAAAAACAGCATGCGCAAACAAAGATTTCCTCACACGGAAATAAGGGT
AGCAAAATTGTAAAACTCATGCATGATTAAAAATCTAAAATGTCTACAACATAAATAAAG
TAGTTGCTAGAATCAAAACATTAAGACATTAATTGTTTAATCTTCATCCTCCTCATCTCC
ATCACCACCTGAAGCCTTCTTAGCTGCAGCCTTAAGGTTCTTTCGCTTCACACGACCAGG
ACGACCACCACCAAGAGGACTGGTGAGTGAAAAGTCAATGTGCTTCTGTGAATCAACCCT
CACCATGAATGATGGAATGTTCACCACCTGTCTCCCAACCCTGATGTGCCTTTGCCTGAT
AAGAACCCTAGCGTGATGAATGGACTTAGCCATGCCAGATTTGAAAACAAGTGTCTGAAG
GCGGCGCTCGAGAAAGTTCTCCACAGTAAGAGCCAAAACATAATCGAGCTTGTTCTGAGT
TTCATCAAGAAGACCATAACGAAACATTCTCCTCAAAAGTGCTTCACCCTCAAAGATCCG
ACGAGGATTCTTCTCATCCAGCGTCAACAGATTCCTCGCATTGTTACGGATACGGCTGAG
AGCGTACTGAACCCTCCAGAGCTCTCTCTTGCAGCGAAGACCGTACTCTCCGACGAGCTT
CAACTCAGCATCCAATCGCTCCTTCTCGTATGGACGACGAGGCTTCTTGAAGGTTTTCCC
ATAATTTCTGTAAAATGAAACGTGAACCATAGCTGCCTCTGCTTCTGCCGGTGCTCTCCC
TAGCCGCCGCTTCTGTCTGTTAGGTTTACGCAGATATGACGCTTTTGTTTTTAAGTATTG
>contig00225	seqLength=842	assembledReadNum=297	aveCover=111.54
TAATTATCAGGAAAAACTAAGCTGTTATTGAATTCAATAAACCTCGCATACCAAACATAC
AGTTTTGCCCATCAATCATCATACTATTACTTACATTTCAGACTTCACTTAGTTCATAAA
GGAAAATAACGCTGTCCAGTGAATATAGTTAACACTCAGCACAAATAATCCAAAAGATAA
ACAAGTACTTAGCATATAACAGATAAATTTACATTGCGGATCTTCCATGAGTAAACAAAT
AAGCATAATAAATCCACATTGCAAATCTTTGAGATTCTAAGAAGCATCATTCAAATGCCC
ATTGGTTTTCCCTGCGGACTTCCTCTTCTTCCTCAGGACTAAAGTCATTCTTAATGTTAA
AAGTTTTGCGGATTTCCTCTGGTGTCTTTCCCTTGATCATGTCCGCTACAGTCTGGCATG
TGAGATCAAGAAGGCTCTTGATGTTCAAATAGTTTGCAGCCAGAATGAGATCGAACAGCG
TTGCCTGGTCAACCTTGACGAACTCTGCATCCCAAGCCTTGAGTTCATCTTCAGAGGGTT
TTTCATCAGAACTCACCGCATCAACGTGTTTCTTACAGTATTCAATCACTTTAGCAAGGA
TCTTGCTCGTAACGTTCGGAAGAGGAATTCCGCTATCGGCGCAATCATCTTCGATCATGT
GCTTGATGGTTTGCGACTCCAAAGCCACCGCCTCGTCAACCTCGAAAGCTTCGCCGTCGG
AGCTCTTGAGAGTGATCTTTCTTGGGGAAGACATGGCGATTCTTAGGGTTTTGAGGTGAA
AATTGGGAAATCGCGAACCCTAAGTTTTTTCTGATAGGAAAAAATTGTGATCTTGAAATC
GT
>contig00226	seqLength=839	assembledReadNum=370	aveCover=121.89
ACATAAAGAGCACTTGAGCACTAGCAAGTTATTCAATTTTATTTTTTTGAAAATGGTGCA
AACTAAGGATGGAAGTGTTGCTCTAGCTTCTGCTTTTTCTGGCCAGAAGCAAGCTATAAA
GGATAGAGACCACAAATTTTTAAGAAAAGCAGTTGAAGAAGCATATAAAGGTGTAGATTG
TGAAGATGGAGGACCTTTTGGTGCTGTTATTGTTTTTAATGATGAAGTTGTTGCTAGCTC
TCACAATATGGTTCTCAGAAACAATGACCCTACTGCTCATGCTGAAGTCACAGCAATAAG
AGAGGCATGTAAGAAACTGAAGCAGATAGAACTCTCAGATTGTGAAATATATGCTTCTTG
TGAGCCATGCCCAATGTGCTTTGGTGCTATTCACCTTTCACGTGTTAAGAGGTTGGTTTA
TGGAGCAAAAGCAGAGGCAGCAATTGCGATTGGTTTTGATGATTTTATAGCTGATGCATT
GCGAGGTACTGGAGTTTATCAAAAAGCACATTTGGAAATTAAAAGAGCTGATGGCAAAGA
GGCCATATTTGCTGAAGAAGTGTTTGAGAAAACTAAGGAAAAGTTTCGAATGTATTAATG
AAATATGTTATTTTTCTAAGTCATTTTTAAACAGCTGATGATAATTAGCTTTGTATATGA
ATAAGCTCGTTACCATCATGTGTATTGGAAATATCCTATGTGGGGAGTCAATGTACTAGA
AGAAAACTGTTTTGAATCCATGTATTGATGTTTTTATCTTATTATGTAACTGGGCCAGAA
TTTTCTTTATTTCTTTATTTATTGTCTCCTTCGTTATCAAAGTTTTAGAAATATTAATT
>contig00227	seqLength=1012	assembledReadNum=364	aveCover=114.43
TGTAAGGTCATCCTAAATTAATTAACTACTCAATCTCCAATATTCCACCATAACTGAATC
CACATTAAAGTAAAAATGAACAAAAACTCGGATCAGTTTGATTGCATTTCATACAATACA
TTAACTAGTTCAAATTTACAATATGAGCACATAAATAAGTTTTATAAGATCAACAATGAG
TCAACAATAAAAACACCCTCCTCTCTTGTCACACCCTTCTTCCAATCCATGATCAATACC
ATCCTCTTTTTTCTTGTTGGAAATAGAAGAAAACTAAACATCCTTGGCGACGAGTTCACC
ATTCAACAACTCTCTGTAAGCAGCAATAGGCCAACTGAAGCCTCTAAAAACCAACCTAGA
AGCAAGTGGAACATCAATAATAATCTCTTTCTGAGTCGGTTTCTTCTCATCCCGGATCGC
AATCAAGTAACTCCTTCCCACCCATCCAATCCATCCAGCAATATACAGAAACAAAATCCC
CGGAGTGATAAACTCACCCCAATGTCTCTGATCACCGCTCACAATCAAATGAGGTAACCC
GTCAGCGCCACATAACAGACCTTGTTTCGCATAATTGTCAAACCTTCTCTTTGTTTTCTC
AATCGTGGCGTTTATCGCCAGTGCCGGAGCGCTGTCGGCAGCGTAAATCTTGAGGGAGGA
CTCGAGTTTTTTGATTGACTGTTTTTCGCGTTTGGCGAACTGTTTTGATTCTTTGCATGG
GGTTAAGCCGGAGATGTCGGCGACGGCCGGGAGTGGGGATGAGATGAGGATTGAGGAGAG
GGCTAGTGCAGCGGAGAAGGCTTTTAGATTTGAGTTTGCATGGTCGGTTTGATTGTTTGG
GGTTTGGTTTGTGCTGCAGTGGATGATGGTGTTGTTGGTGGAGAGTTTGGGTTTTTGGGT
GAGTTTGGGTCTTAGGGTTGAGGTGGGTTTCGAGAGGTTAGTTGGAATGGTGAGAGACAT
TTTTTTGTGAGGAAAAAAGAATGGTGTTTGTGTGTGATGGATTTGATTTGTG
>contig00228	seqLength=1956	assembledReadNum=626	aveCover=103.63
CAACCAGCACTAGCTAGCTTATCAGTATGGCAACCCAAGAAATATTGCTATACAAGCCTC
GAAAATCCATTCCCAAAACATTTTGGTTTATCCTCTCTTTAGCTGCTATCATAGGCTCAT
CAGCCCTTATTGTCTCTCATCTCAACAAACCAACCTCCTTCTTCCACCTCTCCTCAGCTC
CCAATCTGTGTGAGCATGCTCTAGATACAGAATCATGCTTAACTCATGTATCAGAAGTAG
CTCAAGGCCCAACCTTGGCTAACACGAAAGACCACAAATTGAGCACACTCATATCCTTAT
TAACCAAGTCCACCACACACATTCGAGAAGCCATGAACAAGGCCAGTGTTATAAAAAGCC
GAGTTAACAGTGGCAAAGAGGAAATTGCTTTGAATGACTGTGAGCAACTAATGAAGTTGT
CCATAGAACGAGTTTGGGACTCAGTGTTGACTCTAACACAGGATAACATGGACTCACAGC
AAGATGCACACACATGGCTGAGTAGTGTGCTCACCAACCATGCAACTTGTTTGGATGGAT
TAGAAGGTACATCTCGGATGGTTATGGAAAGTGACCTTCAGGACTTAATATCAAGAGCTA
GATCTTCTCTGGCCGTGCTGGTTGCCGTTTTACCTGAAAAGAGTAATGACGGATTCATTG
ATGAATCATTGAACGGTGAATTTCCCTCATGGGTAACGAGTAAGGATCGAAGGCTTTTGG
AGTCTTCAGTTGGGGACATAACGGCCAATGTTGTGGTGGCTAAAGATGGGAGCGGCAAGT
TCAAGACTGTGGCTGAGGCTGTGGCATCTGTACCTAACAAAGGTAAGACAAGGTATGTTA
TCTATGTGAAAAAGGGAACCTACAAAGAGAATGTTGAAATCAGTAGTCAGAAGACGAATG
TGATGCTCGTGGGTGACGGTATGGATGCAACAATAATCACAGGCAGCTTGAATGTTGTTG
ATGGAACCGGCACCTTCCAATCTGCAACGGTTGCTGCTGTTGGGGATGGGTTTATAGCTC
AGGACATTGGATTCAAAAATACGGCAGGCCCAGAGAAGCACCAGGCGGTAGCTCTCCGCG
TCGGTTCTGATCAGTCCGTCATCAACCGCTGTCGCATTGACGCATTTCAAGACACTCTCT
ATGCACACTCCAACCGACAGTTTTACCGTGATTGCTTCATTACTGGTACTATTGATTTTA
TCTTTGGAAATGCAGCTGCTGTGTTCCAGAAGAGCAAACTCGTGGCCCGAAAGCCCATGA
GCAACCAAAAAAACATGGTCACGGCCCAAGGTCGACTAGACCCAAACCAGAACACTGCAA
CTTCAATTCAGCAATGTGACATAATACCAAGCACGGACCTCAAACCTGTCCTAGGCTCCA
TTAAAACATACCTAGGCCGCCCATGGAAACCCTACTCCAGGACTGTTGTGATGCAATCCC
CGATAGGCAACCACATTGACCCAACAGGATGGGCTGAATGGGATGACGCGAGTAAGGCTT
TTCTCAAAACATTGTATTACGGAGAGTACTTGAACAGTGGACCGGGTGCTGGTACCGCCA
AAAGAGTGAACTGGCCTGGTTATCATGTCTTAAATACTGCAGAGGCAACGAAGTTTACAG
TTGCACAGCTCATCCAGGGTAATGTTTGGTTGAAGAACACAGGGGTGGCCTTCATCGAAG
GCCTGTAGAAACAGGATGCTTTGGAAAGTGTCTACTACTATGTTTCAGATGCTTTGGCAA
GCGTCTACTGCTATGTTTCAGACGTTTTGCAGGAAATAAAATTGTAAAATTATGCTCTAT
GGCAGGACGTTACAATAGTCTTCTATTGGTATTGTAATAAATGCATCATGTTAAATAAAT
TATTATGCATAAATTATTATCTAGATTATAATATGATAATCAGCTTTAACTTTGTTTCAT
GAATGAAATAATAAAAACAACAAGTAATTAATAATA
>contig00229	seqLength=514	assembledReadNum=225	aveCover=130.32
AAGCGAGACATTAAATCAAATTAACATGGCTGCTACAACAATGAAAGCTTCATTTCCACT
TTTGATGGTGCTGGGAATTGCTTTCCTAGCTTCAGTATGTGTTTCTTCTAGATCCGATCA
AGATAACCCATTTATCTTTGAGTCTAAAAGGTTCCAAACTCTTTTCGAGAATGAAAACGG
TCACATTCGTCTTCTCCAAAAGTTTGATCAGCGTTCTAAAATATTTGAGAATCTTCAAAA
TTACCGTCTTTTGGAATATAAGTCAAAACCTCACACCATATTTCTTCCACAACAAACGGA
TGCAGATTTCATTCTTGTTGTCCTTAGCGGAAAAGCTATACTCACAGTGTTGAAACCCGA
TGATAGAAACTCCTTCAACCTTGAGCGCGGAGATACGATAAAACTTCCTGCTGGCACAAT
TGCTTATTTGGTTAACAGAGATGAGAACGAGAAACTTTAGAGTATTAGATCTCGCCATTC
CCGTAAATAGACCTGGCCAACTTCAGTCTTTCTT
>contig00230	seqLength=448	assembledReadNum=29	aveCover=16.26
TCAACCACGGTGGTTTCTGATTTTCTTGAGTCTCTCCAAATCATCTCTCAACTTCATGTC
AAGTCCATTGGAGACAACTTGAGAGAATTTACCATCCTTGTAATCCTTCTTTCTATTCAA
GAACCAATCAGGTACCTTGAATTGTCGAGGGTTTGCAACCACTGTCATCAAATTATCCAA
CTCTGCAGCACTCAACTCACCAGCCCTCTTGTTCATGTCGACATCAGCTTTTTTGCAACA
GATGTTAGCGAAATCGTCTTCCAATACCCTTGATGGAGGTCATTGCGAACATGATCTTCT
GCTTCCCATCGACGTTGGTGTTCAGCACACGCAGAATGTGCTGAAATTCTTCGTTCGCCA
CCAAAGACATTTTCGCCTAGCCGCGGAAGATTTGTGGAAGAGGGATGGTTGCCGGCAAGG
CTGTGTATCAGTGTGGCCACTTGAGAAT
>contig00231	seqLength=482	assembledReadNum=221	aveCover=118.59
TTGCAATCATTATATAAACAACTGCAAATAAAAGGAAATGGATTCATGTAGATATACCAA
ATTTATTAGCACATATTATTACAACACAACGTTGAAAGATCCATTACACATTAAACTGAA
CATACTTAAAGATCATATTTTTATAAGACCGTGGCTGGAATATTTATTTATGGCGATTGA
AGGAGTGATTTGACGGTGGATATTGCATGCATGGGTATTGTTGAACTAACAAAGACACAT
ACAGCGGCGACGGAGGCCGTGACAATCACCATCTCTGTAACCTTCTCCCCTGCATACCGT
TGCACAGTTTTTGTCAAACGAGCATGGTCCTCTGAACTTGGTGCTCTTAACCTTACAGCC
TCTCGCCTCTGCTATCTTCACCGTAACATCAGCGGCTAAGAGAAGGAAGAGCATGAACAA
GAAACTGAGTGTTTTCCTCTCCATGATGACAAGTTATAACACAAGTAGTTGTTTAGCTAG
AA
>contig00232	seqLength=532	assembledReadNum=281	aveCover=135.06
TAGAAACTTTCATACCAATCATTCTACATCGCCGTTTTCATAATCTGAACCTTGCCAACA
AAATCCAAGATGGAGTCACAGATTAAGCATGCTATTGTTGTGAAAGTTATGGGACGTACT
GGATCAAGAGGACAGGTGACTCAGGTTAGAGTGAAGTTTTTGGATGATCAGAATCGTCAC
ATTATGAGGAATGTCAAAGGACCAGTTAGGGAGGGAGATATTCTCACCCTGCTTGAATCT
GAGAGAGAAGCAAGAAGACTCAGATAGATGAGTAGTATTGTTATCTTAATGTTTTGTTGC
AAGTTTTAATGAACCATTACTATTTTTGGTAGTTAGTTTATGCCAATTGTTTGTGTTTAA
GTTAAGTTAAAGATGTTCTGTTTGGTTTATGTCTTTGGGTAAAACTGTCTCACGACATTG
TGTCCTTTTCTAATGATTTATTTGCTGTATTGAGACTATGGTATTGTGTTATTTTGATAT
AATTATGGAAAGTCTGATTTCCAATGTTCATCGATCATTTATCTTAACTCTG
>contig00233	seqLength=225	assembledReadNum=53	aveCover=17.00
TCTGTGCATTGTTTTTATTTTCTTGTGTACTTTTTTTAATTTACCACTATTTGAGGGTTG
TTTCTTTTGTGCTGAAAAATGGTGGCCGTTGATGTTTGGTTGTACGGTTGGTGATGATGA
ATGGTTAAATTATTTTGTACATGTATGGCCTAGTAGGTTCTTTGCAGCGGGTCCCACCAC
TTAATCAATGTTATAATTTCGGGTATGGTTGGTTGTATCATTCAA
>contig00234	seqLength=1537	assembledReadNum=385	aveCover=78.68
TGTCCGATCAACTTTAAAAAGTTTAACAGACCAATCCAATGCAGACAGTGCAAATCAAAT
AAACATACAGAATATTTAAATAGTGACAAAAGCTTGGGTAAACTTTGAAAAAATCAAAAA
AGTCTGAAAAGAGATAAAAAATGCTAAAATGCAGCCACTTGATTGTATAAATAATAAGCC
TTACATTCCCAAGAGAACTAGAAGTACGATGGGATAAATGCCATGTGCACATGTTCTTCC
AGGTTGGAGCTGGGGGACTCACGGGCTGGGAGGGCAGAAGTAATATGCCCATTTTTTAAT
ATAGGCAGATGTAACTAGAAGAGAAACCTGTCTAAAAACTACGAGATTGCCAGTGTTAGG
ACATAAGTACCAGTACCAGTAACCGACTCCTATGAAAACACTCAAGAGCAGAAAGTACTA
TATTCATCAAGAACATACAACACAACAGCAAGTCAACCATAAGCGTATAACATATTCCAA
GGCTTACATGTAAGCGCCACAAAAACATATAAAGCATTCCTTCCGACAATGTCTACTAAC
AAACCCTAAAAAATTAAAATTATAACATCACAGGGTTTAAACGGATGATGAATCAGAATA
TAACAGCATCGGAGAAACCCGACTACAACATACTTGTCAGCCTCTTCAATCTTTCTTTTT
GTCTTTCAATGGTCCTTTGGGAATCTTGCTCAAAACCTTCTCATCAAACACAGCGTACTG
CTTCTTCAACTCAGCATGTGCCTTCTCACCAAAAGAGTCGACGTGATCTTCATATTTCTC
ATAAAGCACAGGTACAGTGTGGAGCAAAACAAAGGCTATATAGAACAAAGTCAAGAAGTT
GGCCCAAGCCCCAACAATAGATAAAACCCATAATCCAGCAATGACCGAGAGAAACTTTTT
GAGATCCCTTCCAGAAGCAATCTCCCTTAATAGAGTAAAAGCCCGGTTGATCTCAATTCT
TATAGCAGAGGCAATCTGTATAACAGGTTCCTCAGGAATGTGCACATGTGGGATCTTTGG
TGGAGTCTTGTTGATGAAAGTGGATGCGTTTGACCATAAGAACAACACCGCCAGAGCAAG
TATAGCTAAATGGGAAACCAAAGTCAGGAGATGGTATTCAAGTAATTCAAACAGAACCCA
GAAAGCTGTCGCCACACCAAGGGTTGTGGCTGATATCTTCTTATTTCTCCATAGAAAAAC
ATCAGCAGGTTTTCCTCCACCAAGAACATTGTGAAGCGGTTTCTCCCTGCCAAAAAGCCT
ATAAACCTTATTCTTCAGTGAAGAAGGCGACGAACTCTTCTTCTCCTTCTCGTTGTCCGA
ATCCGACGAAGAAGAAGACGAATCATGGTCATGAATCTTCCCCGAAATCTTCTCCAACAA
AGATTCACCCTTTACTTCATCATGCTCTTGATGATCTGCCATAACTTCTCCTCAAAAATC
AAAATCTCAGTTCTTCAATCGCGATCGATAAAAACCCTAATTTCAAGATTCCGATAGAAG
GCTCTGGAAGGAATAAGAAACTCCCTCTTCTCTCTTG
>contig00235	seqLength=847	assembledReadNum=209	aveCover=101.95
GCATAGACAGTGACAGAGACTGTGTTTGTGAAAGAGAGAGAGATTTCGCAATTCGCAAAC
CCTAATCAAAGAGATCGGCGATGGCTTCCACCAAGGATCGCGAGAACTTCGTCTACATCG
CAAAGCTCGCTGAGCAAGCTGAACGATACGAAGAGATGGTGGATTCGATGAAGAATGTTG
CAAATCTAGATGTTGAACTGACTATTGAAGAAAGGAATTTGCTTTCTGTTGGTTATAAGA
ACGTGATTGGTGCTCGCAGAGCGTCGTGGAGGATTTTGTCTTCCATTGAGCAAAAGGAAG
AGTCAAAGGGAAATGATGTAAATGCGAAACGGATTAAGGAGTATAGGCATAAGGTTGAAA
CTGAGCTTTCAAACATCTGTATTGATGTTATGAGAGTGATTGATGAACACCTTATACCTT
CAGCTGCAGCGGGTGAATCAACTGTGTTTTACTATAAGATGAAAGGAGATTATTATCGTT
ACCTTGCGGAATTTAAGACAGGCAATGAGAAGAAGGAGGCTGGTGATCAGTCGATGAAAG
CATACGAGTCTGCTACCACTGCAGCAGAGGCTGAATTACCCCCTACTCATCCCATTCGAT
TGGGTCTGGCTTTGAATTTCTCAGTTTTCTATTATGAGATCTTGAATTCACCAGAAAGAG
CCTGCCATCTTGCAAAGCAGGCATTTGATGAAGCTATTTCAGAGCTTGACACCTTGAATG
AGGAGTCCTACAAAGATAGTACATTGATCATGCAACTTCTCAGGGACAACCTGACTCTCT
GGACTTCTGACATCCCGAAGATGGAGAAGATTCCCAGAAAGCGAATGGCACTGCCAAGTT
TGGTGGA
>contig00236	seqLength=1537	assembledReadNum=162	aveCover=32.20
TAAGCAAAGTAACACATTAATCCAAATCAATATGGCTGCTACTCCAATCAAACCGTTAAT
GTTGTTGGCAATTGCTTTCCTAGCCTCAGTTTGTGTCTCTTCTAGATCCGATCAAGAGAA
CCCCTTTATCTTTAAGTCTAACCGATTTCAAACTCTTTATGAGAACGAAAACGGTCACAT
TCGTCTTCTCCAAAATTTGACAAACGTTCCAAAATATTTGAAAATCTTCAAAATTACCGT
CTTTTAGAATATAAGTCCAAACCCCACACCCTTTTTCTTCCACAATACACCGATGCCGAC
TTCATCCTTGTAGTCCTTAGTGGGAAAGCCACTCTCACAGTGTTGAAATCTAACGATCGA
AACTCCTTCAATCTTGAACGTGGTGATACCATCAAACTCCCTGCCGGCACTATTGCTTAT
TTGGCTAACCGAGATGACAACGAGGATCTTAGAGTATTAGATCTCGCCATCCCAGTAAAC
AAACCCGGTCAATTGCAGTCTTTCTTATTATCTGGAACTCAAAATCAACCATCATTATTA
TCTGGATTCAGCAAGAATATTCTAGAGGCTGCTTTCAATACCAATTACGAGGAGATAGAA
AAGGTTCTTTTAGAACAACAGGAACAAGAGCCACAACACAGAAGAAGTCTTAAGGATAGG
AGACAAGAGATCAACGAAGAAAATGTAATAGTCAAAGTATCAAGGGAACAAATTGAGGAA
TTGAGCAAAAATGCAAAGTCCAGTTCCAAAAAAAGTGTATCATCAGAATCTGGACCATTC
AACTTGAGAAGTCGCAATCCTATCTATTCTAACAAGTTTGGCAAATTCTTTGAGATCACC
CCAGAGAAAAATCAACAACTTCAAGACTTGGACATATTTGTCAATTCTGTGGATATTAAG
GAGGGATCTTTATTGTTGCCAAACTACAATTCAAGAGCAATTGTGATAGTAACGGTTACC
GAAGGAAAAGGAGATTTTGAACTTGTGGGTCAAAGAAATGAGAATCAGGGAAAAGAAAAT
GACGAGGAAGAGGAACAAGAAGAAGAGACAAGCAAACAAGTGCAACTGTATAGAGCTAAG
TTGTCTCCAGGTGATGTTTTTGTGATTCCAGCAGGTCACCCAGTTGCCATAAATGCCTCC
TCAGATCTCAATCTGATTGGATTTGGTATCAATGCCGAGAACAACGAGAGAAACTTCCTT
GCAGGTGAGGAAGACAATGTCATAAGTCAAGTAGAAAGACCAGTTAAAGAGCTCGCATTT
CCTGGATCTTCTCATGAGGTTGATAGGCTCCTAAAGAATCAAAAACAATCTTATTTTGCA
AATGCTCAGCCTCTGCAAAGAGAGTAAAGAAACCATCAAATAAGGGATCATCTATCTTCA
ATTCTGGATGCTTTTAATAAGTTATAAAATACTATGCATGTATGCTATAAAGAGTTATAG
CTCATAGTGAGCAAAGGATGAAATGTCATTCTCTTGTAACTATAACTCGTGTTTCACTTT
TCTACTATGATAAATAAACCAAGAATAACTTTTACTA
>contig00237	seqLength=735	assembledReadNum=294	aveCover=113.39
ATCATTCTTTCTCTCACCTTTCCTTCTTCTGCACCAGCTACTTCATACTTCTTTTTTCAT
TCCTCTTTCCATTCCAAAATGGCCACTGTTGAGGTTGAAACACAGCAAGTAGTACCAAAT
GAAACAGTTGAGGTAACTAAGGTGGATGAAACAACACCCGCCTCCGAGGTTCTTGTCTCA
GAACCGGTCACCACGGAACAACCAAAAGAAGAGGCTGTTGCAGAAGAAGCTGTCGCAGAA
GCAGCAGTAGAGAAAGAAGCAGAAACTGAAGTACCAGTTGAAGCTGAGACTACAGAAGTA
GCAGAAGAAGCCAAGCCAGAGGTAGAAAACCCGGCAACCGAGAAAGTTGAAGAAGTGAAA
GAGGAAGCAACAACTGAGGAGGCTAAAGAAACTACTGAAACAGAATCAGCAGTAGCATCA
GCAGCAGTTGAGGAGAACAAAGCAGCTGAAACTGCAGTGGAAGATGTCACCACAGAAGCA
TAGACAATTGTTGTCGACATTGATGAGAACTTTTCTATTTTATTGTTTGGTTTCTTTTTC
CTTTTTTTCATTGATCTTGTCGTGAAGGTAAGTCTTTGGATATGGCTTTAAGGTTTATTA
TATTATATAAAGAGTCATGGCCATTGAAGTTTGGGGATGATGATAGTTCCAACAAGGTTC
AACTAGCTTGATTATCATATGTATTTCTCCTGGTTTGAATAAATTATATTTACTTTTATT
AATTCATTTTAAAAA
>contig00238	seqLength=1144	assembledReadNum=121	aveCover=61.29
TATTTTATTCTCATTCTATTCTTCCTAGGGTTTTTAGCGCAGCTTTCACACTCAAAGATC
TTGTGTGATTTCAAGCTTAAGGACTAATGGGAAAAGAGAAGGTTCACATTAACATTGTTG
TCATTGGACATGTCGACTCTGGAAAATCAACCACGACTGGTCACTTGATCTACAAGCTTG
GAGGTATTGACAAGCGTGTGATTGAGAGGTTTGAGAAAGAAGCTGCTGAGATGAACAAGC
GTTCATTCAAGTATGCCTGGGTGCTTGACAAGCTCAAGGCCGAGCGTGAAAGAGGTATCA
CAATTGATATTGCTTTGTGGAAGTTTGAGACTACCAAGTACTACTGCACTGTCATTGATG
CCCCCGGCCACAGGGATTTCATTAAGAACATGATTACTGGTACCTCCCAGGCTGACTGTG
CTGTTCTTATCATTGATTCCACTACTGGTGGTTTTGAAGCTGGAATTTCCAAGGATGGAC
AGACCCGGGAGCATGCTCTACTTGCTTTCACTCTTGGTGTGAAGCAAATGATCTGTTGCT
GTAACAAGATGGATGCAACTACACCCAAATACTCAAAGGCTAGGTACGATGAAATCGTGA
AGGAAGTTTCATCCTATTTGAAGAAGGTTGGCTATAATCCTGAAAAAGTCCCATTTGTTC
CCATTTCTGGTTTTGAGGGAGATAACATGATTGAGCGCTCTACAAATCTTGACTGGTACA
AGGGTCCAACTCTTCTTGATGCCCTCGACCAAATTACTGAGCCAAAGAGGCCATCAGACA
AGCCCCTTCGATTACCCCTTCAAGATGTTTACAAGATTGGAGGAATTGGAACTGTGCCTG
TGGGACGTGTTGAGACCGGTATCATTAAACCTGGAATGGTGGTGACTTTTGCACCAAGTG
GACTTCAAACTGAAGTCAAGTCTGTAGAGATGCACCATGAAGCTCTCACTGAGGCCCTTC
CTGGTGACAATGTTGGATTTAATGTTAAGAATGTTGCTGTCAAGGATCTCAAGCGTGGTT
ATGTTGCCTCAAACTCCAAGGATGACCCAGCTAAGGAGGCTGCTAATTTCACATCTCAAG
TGATCATCATGAATCACCCTGGCCAGATTGGAAATGGATATGCCCCTGTTCTTGATTGCC
ACAC
>contig00239	seqLength=760	assembledReadNum=313	aveCover=146.28
GTTTTTTTTTTTTACCAAGAAATTGAATATAGGTTATTATTATTCAGGAAGATAAAACTT
ACATACATAGAAAAAAAAACACATGAAATTAAAGACTCTCTATATACACTACACATAGAT
ACATATTACCCTACCCTTTGGACTTCCTTTCAAACTTAAACATGCTATAACCAAACCTGA
ACTGCAGCACAAAACTTCAAATCAACTCAACCCATACACACAAATAAACCAAACAAAATT
TATTACATCTAAGGCCAAAAGGTAACATCCTCTGCTTCTGGAGACTAGAAAATGCTGTGC
CTCATTTCTCACACATCGAAAGGAGAAGAAGAGCTTGATCTGTCTTGGTTTTTCTTCTCG
AACGCATCCGATGCCGACCTTCTTCGAAACCGAAATGATTCTCTAGTTCCGGAAAACGGA
GACACCGGAGTAACTGAACCGGCGGGAGAAGCCGGAGGCGATCCACTTTGGTAACCTGGC
GGTTTCACGATCATGATACTACGCGTTACTCTCGTCGCTGGCTCTGACGGTTCCTCACCG
TACGATCTCACGCTTCCAGCCTCCAATTCCTTGCCGGAGCTAGATCGGGCAGCGAACGTG
TTATGCTTACGAAGTTTTCCGAGGCCGTTCTCCGGCCGAGGACCGGCGACGGTATCGTCC
CACAACTGGTCGAGGAGGCCCATATATGAATAAGGCGTATTTTAGCAGATGCGGCGTATC
TGCGATCCCAATGACCAGATTCCGGTGTAAGAGATAGAAC
>contig00240	seqLength=312	assembledReadNum=20	aveCover=9.67
CAAACAGCTATCAGCAAAACTTGTGTGAATTGATACTTTCCATTCCTCCAACAAGATGCA
AAGCAGGAAGATCCATGGATACCCACAACAGCAATACTATGGCGATGATAGCTCGTGGAT
GGAAACTAAGGCTCAACAGCTACAGAGCCAAGGATATCCACAGACACAGCAATATCCAGG
CATGAAAGTATGAAGTTTACAAGGAAGAGCGTATTGGTTCTGGCGCGACGAAGAGGGATG
AAGTGAGATATGAAAGGCGTGGAACATATGGAGGAGATGTTCATCAGGCCAGCCCATATG
GATACAATAATA
>contig00241	seqLength=726	assembledReadNum=323	aveCover=162.38
TGGTCGACATAACAACGTGCAGATTACGCGGCTTCGATACTGCCGACACCCACACAAACA
AAGTCTTCCGAATTATTCTTCTTTTTCATTCAGCAACTCATAATTCTTCATCGCTTCTTT
CCTAATTCTTCCTCTTCTTCCCCGTCTTCTCTTTGCTGAGCCTGAGCCTGCTCCGATTTC
CATCACGCGCAAATGGCTACCAGACTCGGAGGCATCTTTGATTCCCCCAGTTCTCAGAAT
TCAGCTGAAATTGAATCCCTTGCTCGATTCGCCGTCGATCAACACAACACCAAACAGAAT
TCACTTCTGGAGTTTACAAGGGTGGTGAAAGCACGGGAACAGGTTGTTGCTGGTACACTG
CACCACCTTACTCTTGAGGCTGTTGATGCGGGTGAGAAGAAGATCTATGAAGCCCAAGTA
TGGGTCAAACCATGGCTGAACTTTAAAGAACTCAAAGACTTCAAGCATGCTGGTGAATAA
AAGATGCACGTCCGTTTCTGTAAGGAATTGTATACCTTCACTGTAATAGTCACACCGGGA
TAATTTATTACTCTCAAGTTTAAATAAGTGTCATGCCGGGTTAATGTATTATTATGATAC
TTTACTACTTTCATACTCTCAAGTTTAAATAAGTGGATTGTATTCTGTGTATCAATGTGT
TATTGTTATTTCAGGCTTAAGTAACTTTAACTATCTTATGAGATCTCATTTAACTATAAT
TTAATT
>contig00242	seqLength=468	assembledReadNum=198	aveCover=135.80
ATTCTAAACTAGTTCACTTTTCTGTCTTTAAGGTTATCATGGCTCGTTCAATTTCTATGG
TTTCCACCATGTTTGTCTTCCTTCTCCTTCTTGTGGCTACTGGGCCAAGTATGGTGGCAG
AGGCAAGGGATTGTGAATCTAAAAGTCACAAATTCAAAGGAACATGTTTGAGTGATACCA
ACTGTGCTTCTGTGTGCCAAACAGAACGTTTCACTGGCGGACACTGCCGTGGATTCCGTC
ATAGATGCTATTGCACTACACATTGTTGATGAAACAAAGATGATGGATCCATCACCTTTT
TCTACTTGTGTGTGTTTTGAATAAAGCTACATAGCTACCCATTTTGTTATGGGTTTCTTA
CTGTCTTTTTCTTCTTCTTTCTATCCTGTGTGTGGAAGTAAATGATTAAGTTATTGTACT
TGTTCTTTCTAGCTTACATGAATGAAGAGAATTTTCTTTTTACTAACA
>contig00243	seqLength=191	assembledReadNum=162	aveCover=154.77
CTTAGATTTTTTATGTCACAATTTCCACCGTTTTTCTTCTTCCAGGTATTGTTCTTGCTG
CTTCCCTTGCAATCTTCTCCCATTCATTAGAACCTTTTTCAATCTTTCCGAGGTGACAAT
TTCTTGGTGTTGGTAAGTTTGCCAAGGGTCTGGAATGCAAAACCTCACATAGTTTAAGAG
ACTGAAGACCA
>contig00244	seqLength=743	assembledReadNum=298	aveCover=97.84
AATACTTTAGGAAATCAACAAACATTGAACTAAACAAAATGTAAATAGTATCACAATAAA
TTAACAAAATAAAAGCATATAAAATGTTCAGCAGAATAATCAAAATTGGTCACTGGTACT
CAATCTCAACACATAAATGTTAAAGTACAAAAGACAACTAAAGCAAAATCCTTCATTTCT
AGAAAGCTACAAGACTATAAAAATAGTCTTAAGAAAAACCAGCAGTAAAATAACTTTAAT
ATCATAACAAAATATCTGAAACTTATTTCTTCTTTCCAGCCTTGGCAGCATCGCCAGCCT
TGGTCTTCTTTACTCCACGAATCTTCTTGGCTCTGTTCTTCCTCTCCTTCATTTGCTTCC
TTGACTTCTCAACCTTAGTATCAAGCCCATTCCTGATAAGTCTGTATTTTGGCTCGTACT
TCTTAGCATTCTCAACAGAATCGTAGATCAAACCAAAACCAGTTGACTTGCCTCCTCCAA
AATGAGTTCTGAACTTGAACACGAAAACAGTGTTTGGGTCCTTCACGTCATAGATTCTAG
CCAACTTCTCTTTGAGTTCAGCCTTTGAGACATTGGCCCTCCCTGGATGAAGAACATCAA
TGACAAATTGCTTCCTTGAGAGAAGCCTGTTAGTCATGAACTTCCTGGTTCTGATGGTGA
CTGCCTTGTCCGCCATGGTTTGTTCTGCGCCGGTAAACAAGCTTCAAGGAATAGGCAGTG
ATGCTCGAAGCGCAGACTCTAGT
>contig00245	seqLength=1991	assembledReadNum=30	aveCover=4.56
GAAGAGGGAAAGCTTAAAAATATATTCAGTTGCATCAATAGTTATTACTCGGCTCTTTCC
ATCCCGGGAAACAGAAGATTATGTTTCCTGAAACCTTTGTGATATAAATTGGAACGTCCA
GTGTTTTTATAATCCCATTGTCTCCATTGGGAAGACAATATTTAATGTGATTTAGTGTAG
TATAAATGAAAACACCATTGTCATCCCAAGCTCCACTTTTTACACGGATTGTTTCATGGA
GAGTGCATTGGTGCACAAGCTTCTTGCTAGCTATTATAATGGCATGCTTGCTTAGCAAAG
CAACATGTTCCATGTCATTAGACCAGACAACGTATTTGATAAAAGGGGTCTGGAGATCAC
CAAGAACAATCCTCTGTTGAAGATCAAACACAACAACCCTATCCTCAGACCTACAAAGTA
AGTTGCCTGTTCCTGCATAGAATATAGCATCAGTGGCAATTGGAAGGGCGCTCTTTTTAA
CAATATCGTTCTTCAAACTTTTGATAAGGACTTGATTGGTGCTCTTCTCAAGCACGGCAA
ATCGATTACGAGCAACAAAGACTGCAGATCCCCCATGACCTTTTTTTGCATCTTGCACAT
CTCCCCTACCATAACCATCCTTTGATATGCAATACAACTCATAAGATCCACCATCTACAT
CTGAACACAAAAGAAATGCATTTTCAGTTGGGCTATAGGAAAGAGTCTTTGGACTTTGAT
TCAAGCTTAAGGAACCCGGTCGTCGAAATGGAAGCACTTGCACATCTCTTTGTGTTGAGA
ATTCATAGAAACACAAGAACCGATCTTTTGTGTAGAATAAAGAATCCCCACTAACCGTGA
ACGCAGGCCTTTCCCTCTCCAACTTAAAAACAATCATACCGCTGTCATGACCAGCCGCTA
ACAAATTCATTTCAGGATGTGCAGCGAGAATCCAAAACCTATCATGCTCTCGGCGAAATG
TTTGAATTCCAGTTCGCTTTGTTGCATCCCATATGCGAATACTTTTGTCTTCAGAATTTG
ACACAATGATATCCTGTTTGGCATGGAACATTACACATGAAACATTATTCATGTGCCCTC
TCAGAGTATCCACTTCCCATGCCTTAGTGTCGTTCATCCTCCAAAGTTTCACTTGACGGT
CATCAGCTCCTGAGACAATAAGAGGCAGTGTAGGATGAAAAGCAGCCCAGTTGACACCTC
GGTCATGACCTTCCAACACATACTTAACAACTGCATCGACACCACCAAAAAGATCTGTGT
TCATCTGACTCAATCGCAAAATATCATCTGAAGGAGGTCCAGCCTTCCTTTTGAGAGAAC
CAATATCCCAAACACGAACAGTCTGATCCAGGGAGGCTGACACAACAATATCCTCTTTTG
GATGGAATGAAGCACACATAACATAATGGTTGTGCCCAGTTAAAACAGATATACAGGTAC
GTGACTGCCAGTTCCAGATGCGAATGGTTTGATCATCACTGGCACTCACAATCCATGGGT
TCTCATGATGAAATTGTACTGTCCGAATATAATCAAGGTGTCCTAGAAGAGTGAACAAAC
ACCTATGCATCTTATAGTTCCAGACTTTAATCTTGTAATCATCCCCTCCAGATACAAAAA
GGGGCTGCGAATTGTGAAAATGAACGCCTCTAACAGGTCCATCATGCTCATCGAATCTGT
CAATTAACGTCCCCATTCGATAGTCCCATAGCTGGATCACGCCACTGTGAAGACTCGCAA
GTATCCATGGCCTTTTGCTATGGAAACTCAATCCCTTCACTCTGTTACTTTTCGTCTCGA
ACTTCGTTAACATCTTCCCTCTCAGATCTGATTACGATAATGAAATTGAGAAGATACGCG
ATCAAGTTCACCGGCAGAGATGCGGTGATATATGCATAAATGTGCAGAGAGAATAGAGAA
AACGAGAGCGAGAATATTCACTACTCTCTATTCAGATTAGATCTGGTTATGGCTATGGTG
CTATATGTGTA
>contig00246	seqLength=670	assembledReadNum=8	aveCover=3.15
AACAAGCATCTTAAAGAGAAGGATATCAAGAGGCAAACTTTGCTTGAACTTGTTGATTAT
ATTTCAGCTGTGAATTCAAAGTTCAGTGAAGCGACAATGCAGGAGATCACTAAGATGGCA
GCGGCAAATTTGTTTCGAACTCTACCGTGTTCGAATCATGATGGTAAGCTTGCAGAAGCA
TATGATCCTGAAGAAGAGGAACCTGCATTGGAACCGGCATGGAGTCATCTGCAGATTGTG
TATGAAGTTCTCTATAGGTTTGTGGCTTCACCAGAGACGGATGCAAAGCTTGCTAAACGA
TACATTGATCATTCATTTGTATTGAGACTGATTGATCTCTTTGACTCTGAGGACCAGAGA
GAAAGGGAATACTTGAAGACTATTCTCCACCGTATTTATGGGAAGTTCATGGTACACCGC
CCATTCATTAGAACCTTTTTCAATCTTTCTTTTATCAGTTCATATTTGAGACAGAAAAAC
ACAATGGAATTGCAGAAATGCTGGAGTTTTTGGGCAGTATAATTAACGGATTTGCTTTGC
CTTTGAAGGAAGAGCATAAGCTGTTCCTTATCCGTGCATTGATCTCACTTCACAAGCCAA
AGTGTGTCTCTATGTATCACCAACAGCTTTCTATTGTGTTACACAGTTTTTTGAGAAAGA
TGTCAAGTTA
>contig00247	seqLength=488	assembledReadNum=192	aveCover=141.90
ACACATAGTAAATATGTAAACATTACCAGTTTAATTATTATTTCATATTTAGTTCACAGG
AAGACAGTTCACAAGATACACATAAACATAATTAAAACACTTTATTTATTACTTTTATTA
CCCATAAACACACACATATACATATTATATGTATATGTGTACGTCACGGAAGCCCCATTT
AATTTCCAATCCTGGCTCCAGTGTCGATCTTGGCCTTTCCAAAATTCTGAGTTCCTGCAG
TGTTGTTGAATGCATGTTTGGTTCCATTGTTATGAAGATTAGTGTAACCTCCATTGGTAA
TTTGTGCACCAGTTTTGATGTCAGCCTCACCATAATCTTGATAGCCACACTTGTTGTTAA
ATGCATCAACAGTTCCATTGTTTCCACCATCGTACCCACCAAAGATGTTGCTGAAAAAAC
CAGTCATCTTATGATATACGATATGATCTCTGTGAATATATATAAATAGTTGAAATGCTT
AGGTTTGT
>contig00248	seqLength=174	assembledReadNum=11	aveCover=6.38
AGAAAGGATTTGTGTACCGTGAGCACAACAATTCACCAGGATACTATGATGGACGTTATT
GGACAATGTGGAAGCTACCTATGTTTGGCACCACTGATGCATCTCAAGTGTTGAAGGAGC
TTGAAGAAGCTAAAACTGCATACCCAATGCATTTCATCAGAAATACATTGGATT
>contig00249	seqLength=713	assembledReadNum=263	aveCover=118.93
GCTTGAGTGAGGTAAAAAGGGAGGAGCGGCAGCAACAGAAACCCTAGAATCAGAAAACAT
GCCTGCCGGTCATGGTTTGCGATCACGTACCAGGGATTCCTTCTCTCGTCCCTTCCGCAA
GAAGGGAACAATAGCTCTTGCCACATACCTCAGGACTTATCACATCGGTGACTATGTTGA
CATCAGGGTTAACGGTGCTGTTCATAAGGGTATGCCGCACAAATTCTACCATGGCCGTAC
CGGTCGCGTCTGGAACGTTACCAAGCGTGCCATTGGTGTCGAAGTCAACAAGCAGGTGAG
GAACAAGATCTTGAGAAAGAGGATTCATGTTCGAGTGGAGCATGTTATGCCCTCCAGATG
CACCGAGGAATTCAAATTGAGGAAGATCCAGAATGATAAATTGAAGGCTGAGGCTAAGGC
CAAGGGAGAGGTTATCAGCACCAAGCGCAAACCTGAGGGCCCCAAACCTGGTTTCAAGGT
GGAAGGTGCTACACTGGAGACTGTTACTCCAATACCATATGATGTTGTTAACGATCTCAA
AGGAGGATATTAGAAGTTTATTGGCATTTTGTTTGACTACGCTTTGTTGTGCCTGAACAT
TTATGAAACATCAGACTATGGGCCTGGGCCTGGGCCTGGGCCTGTTTGAATTGATTTCCA
AAAACTGTATTTTAGTTCTAAAAAATTATAAAACTAAAAATTTGTTTGATAAT
>contig00250	seqLength=1073	assembledReadNum=333	aveCover=151.84
TTTTTTTTTTTTTTTGTTCAGCATTCATAACATGCATACGCATTCAATATCTGTTTTTTT
AAGGATACCCAACATAATCCAGACATTATTGAGTCAAAAAATGTTGTGCTCTCTCTTCTT
AAATTAAAAAGATCCGAGTAAGTTTAAATTTAATATCACTCAAAAACATAAGCAACAAGA
AAACCTAATCAAACAAAAAGAACAACTTTAACAGTAAATCAAGCTCCAACAATCTCAGTA
GGTTCCTCTGCAACTGCTTCTTCAGCAGGTCTGTCTACCTTTGTGCCAATGTCATCAGAG
TAATCTCCATGAACCTCCATCAATTTTCCAAGATCAAACTTGGGAGCTTTAAGGATCTTC
ACTTTACGAATGAACACATTCTGCAATGGGTAAATACCACATGTAGCCTTCTCAATTTCT
TTTCCAATCATCTCGGGAATGAACTTCCTGACCAATTCCTTCAAATCACAGGATGATGCC
TGGTTGGTCATGATTTCTCGCATCTTCCTACGGATCCGTTTAACTTGGCTGGACTGAGCA
TAGCAGGTCCTCTTGACCTGGTTAGGTCTCCTCTTGGTAAATCCAATGCAAAACATCCTC
AATGTGTAGTTGTCAGATGTCTTCACATCAACATGGGCTTCAATTAGTGTTTGCCACTTA
CGCACCAACGACCTCAATTTGTCAGTGGTGAGATTCATCCCCCAGAAATTTGTCAAGAGA
TTCTTCCCTTGAACATCCTCGGCTCTTAGCCTAATCTTCCTGAAAGCATGTTCCTCATCT
CCTTGGAGATCAGCTAGAGAAACCTCAAACACTCTATGTTTGAGTCCATCTGAAGCAATC
TTTGTTCCCTGAGTACGAGAAACGAGGGTTTTGCCGACATTCTTCACCTGGAAAACTGAA
GGAGCTTTGATGTCATACCAATCCTTTTTGGCAAAGGGATCAGCAGCTTTCTTCTTTCCA
CCCTTCTTCCCCTTGGAGATCCGCTTATTCTTTCCCACCGCCATGGCTCACACTGTTGGC
AGATAACAGCAACTACTAGTGACGGCTGAGATTACAAAACAGAGGCAACAATG
>contig00251	seqLength=417	assembledReadNum=185	aveCover=135.12
GGTCAAAAAGAATTATCTAAAATTGCAGAAAGAACAACAAAAATCAAAATCAACCACAAT
AGAACGAAATTCAAATGTTATAGCTACTCAATTCCAAAAAGAACAATATCTTTGAGCTAA
TACAAAACCAAAATATCATAACAGCAAAAAGAGAGAGAAACAGATACCACTCTCTTGCTG
AGGAGTCTGATTAAATAACAAAAAACAACACGAAAGGGAAAAACAAAACTAAGAGCAGAC
GACGATGGCTGAGAACACACACTACTTGGATCTCTGTCTCATCTTTCGGCGCTTCCTCTT
CAACCTCCTCATACGCTTCTTCTTCCACTTGGCCCTCATTGCGGTTGAAAACGGAAGAGA
ACTTGTTGAGATAAAACCCTAATCGAACGAAAAAGAGACTGCGCAGAAGTAACTGCG
>contig00252	seqLength=514	assembledReadNum=77	aveCover=29.82
TCACTACCAAATATCACATTTCAATTCATCTTGAGTTCAGTACAATGGATTCCAGAAACG
TTTTCCTCATCCTTGGTCTATTGGCCATGGTTCTTGTTATTTCCTCCGAGGTTTCAGCTA
GAGAATTAGCTGAGACTTCCACTAATGCCAAAGAGGAAGTTGCTGAAAAGTCAAATGAAC
TGAATGATGCCAAATTTTTGGGTTTTCATCGTCATCATCATGGTCATCGTCACGGTCATC
GCCGAGGTCATGGTCACGGTGGTGGTCATCATCATGGTGGACATGGGGTTGATTCCGACA
ATGGTAACTGATAATACCATGATACATGATGCACATTCAAAGTAATAGATATCATGAATG
AATAATGTTTTGGTGTTAAATAAAAAGGTATAGATAGTCATCAATCTGTTGTGGTTATGT
ATTATCTTTGTATATGTGGTGAAGAGTTTGATTCGAATCAATGTAATGAATGTGTTATCA
ATTATAATATATCAAATATCATCGTCCTGTTAAG
>contig00253	seqLength=994	assembledReadNum=412	aveCover=124.84
AATAATGGCTTCTCTTCAAACCCAAATGATCTCGTTCTATGCGATATTTCTATCCATTCT
CTTAACAACAATCCTTTTCTTCAAGGTGAACTCAACTGAAACCACTTCCTTCTTGATCAC
CAAGTTCAGCCCCGACCAACAAAACCTAATCTTCCAAGGAGATGGCTATACCACAAAAGA
GAAGCTGACACTGACCAAGGCAGTAAAGAACACTGTTGGCAGAGCCCTCTATTCCTCACC
TATCCATATCTGGGATAGAGAAACAGGCAACGTTGCTAATTTTGTAACTTCCTTCACTTT
TGTCATAAATGCACCCAACAGTTACAACGTTGCCGACGGGTTTACGTTCTTCATCGCACC
TGTAGATACTAAGCCGCAGACCGGCGGTGGATATCTCGGAGTTTTCAATAGCGCAGAGTA
TGATAAAACCACTCAAACTGTTGCTGTGGAGTTTGACACTTTCTATAATGCTGCATGGGA
TCCAAGCAACAGAGATAGACATATTGGAATCGATGTGAACAGTATCAAATCCGTAAACAC
TAAGTCGTGGAAGTTGCAGAATGGTGAAGAGGCTAATGTTGTGATAGCTTTTAATGCTGC
TACTAATGTGTTAACTGTTAGTTTGACCTATCCTAATTCACTTGAGGAAGAGAATGTAAC
TAGTTATACTCTTAGCGACGTTGTGTCTTTGAAGGATGTTGTTCCTGAGTGGGTAAGGAT
TGGTTTCTCAGCTACCACAGGAGCAGAATATGCAGCACATGAAGTTCTTTCATGGTCTTT
TCATTCTGAGTTGAGTGGAACTTCAAGTTCTAAGCAAGCTGCAGATGCATAGTTTTTTTG
CTTTTCATCATCATGCATGTCAAGTCATGTGTGACAGATCCAGTTTCTATAAATAAACTG
CGCATATGCAGTACTTTTGTAATGTTGTTATGTATGTTACTTGATGCGTTTATTAATCAA
TGTGTGTGATTAATTGTTTAAAGAAAAAAAAAAA
>contig00254	seqLength=679	assembledReadNum=261	aveCover=56.54
AGTCTACCACTCTCCTCCACCACCAACACCACATAAGAAGCCATACAAGTACCCATCTCC
CCCACCACCACCAGTGCACACCTACCCTCACCCTCACCCTGTCTATCACTCCCCACCACC
ACCACCAACACCACACAAGAAGCCATACAAGTATCCATCACCACCACCACCACCAGCTCA
CACCTACCCTCCTCATGTTCCCACCCCAGTTTACCATTCTCCTCCTCCTCCAGTTTATTC
CCCACCTCCACCAGCCTATTACTACAAATCACCTCCTCCACCTTACCACCACTAGATAGC
CCATCATTGGCATCACACTATATGGATCTAAGCAGAAAGTGTGAAAGCAGAGAAAGCCAT
GAACAACGAATACCGAGGGGATTCTTCACATATATATTTCGTCAGTCTTTGATTAATATT
GTTGAGAGGGTTGCTTTTATTTATTTAATTTGTGTTTTTATTGTATTAGCCACAACTGTA
AGGCACTGCCCCAATATGCATGTGTCTGCAGTTGTTTGCATAAATTGTAATTTTCAAAGT
TTGGTTTTTGTATCACGCTGACTGACAAGCCAAATAAATATATCCCCTATTATAGTAATC
TGCCTCTTGCATCTATGGTTCATTTTAAAAAAAAAAAAAAAAAAAAAAAAAAAAAAAAAA
AAAAAAAAAAAAAAAAAAG
>contig00255	seqLength=665	assembledReadNum=228	aveCover=86.69
TCGACTAAATTATGGGTATCTGATATCGATGAAAGAAAATCAATCAAGAAAAAACAAATA
GAAGGAAATTTTCCCCCACCCAATATGAGTGTAGGTTTCGAATAAATTCAACAGTTCCAG
CATATTATTCTCATAATACTCATAATACAAACAAATGAAAAAAACAGCCTAATGCGATAT
GATATCAATCTCAAAGAAAAAACGGGGGATATGGCGAAATTGGTAGACGCTACGGACTTA
ATTGGATTGAGCCTTGGTATGGAAACTTACCAAGTGAAAACTTTCAAATTCAGAGAAACC
CTGGAATTCAAAATGGGCAATCCTGAGCCAAATCCTTCTTTCTGAAAACAAATAAAAGTT
CAGAAAGTGAAAATCAAAAAAGGATAGGTGCAGAGACTCAATGGAAGCTGTTCTAACAAA
TGGAGTTGACAACATTCAATTGATTAATGAAGATTTCTAACTTCTATTTGTAACTATTTT
GATTCTATCACAATGGAAACATTAGAATCAATTACAACTGGAAGAAAAAATGACTGAATA
TTCATTGCTCAAATCAGTCACTCCACCATAATCTGATGGATCTTTTGAATAACTGATTAA
TCAGACGAGAATAAAGATAGAGTCCCATTCTACATGTCAATACCGACATCAATGAAATTT
TTAGT
>contig00256	seqLength=502	assembledReadNum=196	aveCover=136.21
TTTTTTCTTATAGTTGTTCTGAAGCTACGACTGCGCATTACCCAAACGAATCAACGACAC
CGCCTACCACCTTCTCTCTCTGCAACCTCTCATCACTCTCCGCCATGGCCGACGAGGAAC
CTGTTGATCAGAAGAGACTTCTTGAAGAGTCTTGCAAACCAAAGTGTGTGAGACCGTTAC
TTGAATATCAGGCATGCATTAAAAGGATACAAGGGGATGATTCCGGGCAGAAGCACTGCA
CTGGACAGTACTTTGATTATTGGTATTGTGTTGACAAATGTGTTGCCCCAAAGCTATTCC
CCAAACTGAAGTAATAGGGGATAATATTTTGGTATTATGATATTGTTCTGTTTTATCTTC
ATTTCCAAATAACTGCTCCTAAACTTGTGATTTTGTATCCAAATCTCATACCCTGTATTG
TTAATGTTTTGCTTATCGGGAAATTTTGATCCCATGGAGACCTTGGATGATAATTAATAA
GAATATTATATCAATTCGTAAC
>contig00257	seqLength=1213	assembledReadNum=395	aveCover=107.58
TGCACACACAACACAACCATTCATTGTCTATATATATTAACTTGGAAAAAGTAACCATAA
AGTCACTATAGTGATTACAAAAGCTAATCACACACATTATTGAAGTACAATTCAAATTAT
ACTCCCAAAATCACAATAACACAAAGGAAAAACAACCATGCTGAAAACACAGCTTATAAA
ACCACATAGTACCTCTCTCAAAAAGGAAAACACACACACATACACAAACATACCAACATA
TATCTCAAGCATCATCATGTCCTAAGATTGCCAAAAGCATTTTCTCATAGTCACCAGTGG
TGTCCTTAACAATGGCACGATCAAGAGGGACACTGTCCCTCCTTTGATACTCATCACCCA
CAATTTTCAAGTCAATTTCAGCTCTTGTTGCCACAACTCTTGTAAGAGCCCCTTCATCCG
TTCCTCGCTTATTGATCGACAGACGAATTATCTTTGCAAAGTACTTCTCGGGACGAGTCA
AGCACTTGACAGTTGATCTCAGTAATGACAGAAACTCGTCTTTTGGATCTTCTTTCAGAT
CCTTGTTTATATCTTTTCCAAATGCATCTTTGTAGTGATTCAAAGTAGCATTAACTTGTG
CTTTGCTCCTTGTGGCCAGAATCCTAATGAGATCGTCGTCGTTATAGGCCTTTTTTGAAA
TCTTTTCGTGAAGTATCTTTGCCTCCGCTTTTGCTATAGTCAAGTTCACTTCATCTCCTT
CATAGCGGTGACAACTAACCAGAGGTAATAGGAGCTTACGGTAGTCTCCAGTTGTGTGAT
GAGCAACATCTTCCTCAAGAGACTTCTTATAAAGAACATGATAAGCCTTCTTTGCAGAAA
ACAATTGATCAGAAGATCTAGTGCAAGCAATTTCCACCAGAACTTGATTGCTTGATGTCC
ATTTTTTGGTTGCTTCGTTTGCAAGAAAAGCATCGCGTTCCGCGGATTCAAGTGCCCAAA
GATGAACCAGCCTCTCAAAGTCACTGGTAAGCTCTTTGTCCAAGGCCTTAAGGAGATCTT
CTCCATAAGTCTGAGCATAACCTTCTCTGATAGCCTTCCTCTGACTACCATTCCTATGAC
CCAAAATCGATATAATCAAATCTTCATTGGTCCCCCAACCTGAAAAGGCTTTGCGGAGCT
GCTCAACGTCATCGGAGACAGGAGGAAGAGGATGAGGAACAGTTAAGGTCGACATTGTTA
ATTATTGTTACTA
>contig00258	seqLength=813	assembledReadNum=203	aveCover=66.59
CTGAGAAAGTCACATAGAAGCAAAAGAAAGTCACACAAAAGAAAATGGCAGGAATCATCA
ACAAGATCGGAGAGACTCTTCACATCGGAGGACACAAGAAAGAAGATGAACACAAAGGAG
AGAAGAGTCACGATGACAAGCACAAAGGTGAACACAAGGAAGGTTTGGTTGAGAAGATCA
AGGACAAGATCCATGGTGATGATGAACACAAAGGGGAGAAAAGTCACGATGATAAGCACA
AAGGTGAACACAAAGAAGGTGTAGTTGAGAAGATTAAGGACAAGATCCATGGTGGAAGTG
ATGAACATGGAAACAAAGGTGAGAAGAAGGGACAAGAAGAAGAAGGATAAGAAGAAGAAG
GAACATGGTCATGGACATGATCATGATAGTAGCAGCAGCAGCGACAGTGACTAGATCTAA
TCTAATGTTTTTTTTTCTCTCTTTCTATGTTAATTAAGCGGTGTACAATACCGTATGGTG
GAGAGGCACTGGAAATTCTTTCTTACTATGATGATGAAGTGATGGATCTAAGAATAAATA
ATGTAGAGAGATGGATAGAGAGAGAGAGAAATTTATGTGTATTTCTGTTTTTATTTTATT
TTATTTTTATTGACTTATTATGTGCTAATTGGAAAAGCTCACCCAGCTTTTAGTTTGGTT
TGCATGTAAATTGGCATATATAAGAATAAATATGTTAATTATTAGTTTCTTTCTTAAATA
TTAAAAATAAGAACATAACAGCCAAAAAAAAAAAAAAAAAAAAAAAAAAAAAAAAAAAAA
AAAAAAAAAAAAAAAAAAAAAAAAAAAAAAAAA
>contig00259	seqLength=1829	assembledReadNum=354	aveCover=72.82
CTCATTCTCTTCTCTTCTATTCCTTACCATAATCTCTCTTTCTCTCACCACATTTCTTCC
AAAATGGCGTTGCTGGTTGAAACCACCACAAGCGGCCGTGAATACAAAGTGAAAGACATG
TCCCAGGCCGATTTCGGCCGTCTCGAAATCGAGCTGGCCGAAGTCGAAATGCCTGGTCTC
ATGTCATCCCGTGTTGAATTCGGACCCTCCCAGCCCTTCAAAGGCGCCAAAATCACCGGT
TCCCTCCACATGACGATCCAAACCGCCGTCCTCATTGAAACCCTAACCGCTCTCGGCGCC
GAAGTCCGCTGGTGTTCCTGCAACATTTTCTCCACACAAGATCACGCCGCTGCCGCCATC
GCCCGCGACAGTGCCGCGGTCTTCGCGTGGAAAGGTGAAACTCTCCAGGAGTATTGGTGG
TGCTCTGAACGCGCTCTTGATTGGGGTCCTTCCGGTGGACCAGATCTCATTGTTGACGAT
GGTGGTGATGTCACTCTTTTGATCCATGAAGGTCTTAAAGCTGAACAGCTTTTCGAGAAG
AATGGTACGTTGCCTGATCCTTCTTCCACTGATAATGCTGAAATGCAGATCGTTTATACC
ATTATCAGAGATGGATTGAAAACCGATCCAAAGCGTTACCACAAGATGAAGGATAGAATT
GTTGGTGTTTCTGAAGAAACTACCACTGGTGTTAAGAGGCTTTATCAGATGCAGGCTAAT
GGTTCCCTTTTGTTCCCTGCTATCAATGTCAATGACTCTGTTACCAAGAGCAAGTTTGAC
AACTTGTATGGTTGCCGTCACTCACTTCCCGATGGACTCATGAGAGCTACTGATGTGATG
ATTGCCGGAAAGATTGCTGTTGTATGTGGTTACGGAGATGTTGGCAAGGGTTGTGCTGCC
GCCTTGAAACAGGGTGGTGCTCGTGTGGTCGTGACTGAGATCGATCCAATCTGTGCACTT
CAAGCACTCATGGAAGGTCTACAAGTTCTCACTCTTGAGGATGTTGTCTCTGAGGCTGAT
ATTTTCGTTACCACCACTGGTAACAAAGACATTATCATGGTCAGTGACATGAAGAAAATG
AAGAACAATGCTATCGTCTGCAACATTGGTCACTTCGACAATGAAATCGATATGCATGGT
CTCGAGACATACCCTGGCGTGAAGCGCATTACAATTAAGCCACAGACTGACAGATGGGTT
TTCCCTGAAAACAACTCTGGTATCATTGTTTTGGCTGAAGGTCGTTTGATGAACTTGGGA
TGTGCTACCGGTCACCCAAGTTTCGTCATGTCGTGCTCCTTCACTAACCAAGTGATTGCT
CAGATTGAGTTGTGGAAAGAAAAGACTTCTGGGAAGTATGAAAAGAAGGTGTATGTTTTG
CCTAAGCATCTTGATGAGAAGGTAGCTTCTCTTCATCTTAACCAGCTTGGAGCTAAGCTT
ACCAAGCTTTCCAAAGATCAGGCAGATTACATCAGTGTGCCGGTTGAGGGTCCATACAAG
CCTGCTCACTACAGGTACTGAGATGATCAAGGGATTGTTGAAGAAGGAAAGAATAAAGAT
GATTCTATCCGTATTGTTTTTAATTCAGTTTTGAAATATTTTTGTTTTCTCATTACAATT
TTTAGATTTGTGGTAAGATTGAGAATTGTTTTGGATTATTATCCTAGAATCTCAATTCCA
CATTGGGTTGATGGGTAAGAGAAAGAACACGTATTGGTTTCTGTTAAATGAGACCAATTG
GGTATGAATAAAGCTTTGGTTGCGGCTGTGTGGGTTATGATTGATTATTAGAAAAACATA
TACTTACTGTATGACGTTCGTTCTGTTAT
>contig00260	seqLength=951	assembledReadNum=327	aveCover=113.00
AAGAAAATAAACAAATACATCTCTCCAATTTCAGTTTCCTCCGTCTCTCTCAGCCATGGC
TTCTCTCCTCCGTCTCCCCATCGCTGCCGCCGTGATCTTCCTCTTCGCTCTCTCCGCCGC
CACCGTCTCCGCTCGCCCTTGCCGTACCTTCATCATCTCCTCCTACTCGTTCCGCAACCC
TTCCTCCAACACCTTCGCCACCATCACCGAGATCCGATCCATCTCCCCTCTCTTCTCCAA
CGACAAACCCTACGGAATCTTCTTGGATCGCCCGATCCAACACCAGAACCTTGACACCCA
GTCTCACGCGTCCCATCCACGCGGCCCTCTAGGGTTTTCTACCGACGCCGATTTCTCTTC
CCTCCGCGATCGTACTAAGGATATCCTCAGCGTCGCACTTGCCTTGCTTTTCGGAGTTGG
ATGTGGTGCCCTCACCGCCGCCACCATGTACTTGGTCTGGTCCGTCTTTACCGCCCGCCA
TGAACTTCGTGCTGCCGCTTACGGTGAATTTTCCGATGACGAGATTGAGAGCCCTAAAAA
AGTAGGATACGTCAAGATTCCGGCGGCTGAAGTTGCTGCTGCTCCCGCACCGCCGGCTAA
GGATTCGGTATGAGAATTTATAAATGAGTATTTAGTAATTCGTAGTATTACCGTGTGGTT
TATGTATTGTTAATAATTATAGTCGAATTTCTATGTAAAAGAAACACCTTAAGGTGCAAA
CTCTTCCATGTACCCTTTGATTGTTCCTTTATTACATGTTTATTTTCGAACTGTATTTGC
AATTTTTAGGATTATTACTTGGAAAACCCTAGTGATGATTATGTTGGAATTCTGTGTTGA
TTGTTTCAATGTTGAAGCCTTCAATTATCATGTGTGATATGTATATGTTATTGTTGAACA
TACAAATGGAAGTAAGTAATCGTGATATATGATAAATTATGGTTTGTTACA
>contig00261	seqLength=95	assembledReadNum=2	aveCover=1.88
GGTTTTTCTACTGGAGGTTTGTAAACCGGAGGCTTCTCAACTGGTGGTTTGTATACAGGT
GGCTTCTTTTTCAACTGGTGGTTTGTAAACCGAGT
>contig00262	seqLength=734	assembledReadNum=103	aveCover=36.47
TACAGAGATGGTGATTGTCACGGCCTCCGTCGCCGCTGTATGTGTCTTTGTTAGTTCAAC
AATACCCATGCATGCAATATCCACCGTCAAATCACTCCTTCAATCGCCATAAATAAATAT
TCCAGCCACACTCCAAAAACACCAAACACACAACCTCAAACCATCAAACCTATGTTTCCA
AGGCTTCAAACCCTTAACAAGATCAACAAAACTGACACAGAACAAAAAGAGATTCTCATC
CCTTGTTGTCAAAGCTGAACTCAACCCTTCACTTGTGATAAGCTTAAGCACTGGTCTGTC
ATTGTTTTTAGGAAGGTTTGTGTTCTTCAACTTCCAAAGAGAGAATGTTGCAAAACAAGG
TTTACCTGAACAGAATGGTGTGACACACTTTGAAGCTGGTGACTCACGTGCTAAGGAATA
TGTTAGCTTGCTTAAGTCAAATGATCCTGTCGGGTTTAACCTTGTTGATGTTTTGGCTTG
GGGTTCTATAGGTCATATTGTTGCTTATTATATCTTGGCCACTTCTAGCAATGGTTATGA
TCCTAGTTTCTTTGGTTAATTAAGATTACTATGTTGTTCGTTTATGTTGTTTTAATTTGT
CTTTTCTTGTCCCTTTTATGTTTATTAAGATGATGATGATGATGATGTATAGTTTATTTG
TATGAGATATTCAACAAGTTAAGTTCCTTGGATTAAAGCATTTTGATTTGGATAAAAAAA
AAAAAAAAAAAAAA
>contig00263	seqLength=871	assembledReadNum=222	aveCover=77.28
GCAATAACAACAAACAATAAACCCGACCCGGTCGAACCTCATTTCGATGCAATTTATAAC
TGCAGCTAAATCAAAGACTCCACTGAATGACTTTGTAAAAAAAACCTTCTCAGCTACACG
ATGAAGCCATTTTCAATTTTCCTCATCTTCACCATCTTCATCATTGCATCAGCATTAGTT
GCTGCGAAGAATGTTGCTGATGTAACGGAGTTGCAGATTGGCGTTAAGTATAAACCAGCA
TCATGTGAAGTTCAGGCACACAAAGGTGATAAAGTGAAAGTACACTACCGGGGAAAACTC
ACCGATGGAACTGTATTCGATTCTAGCTTTGAAAGAAATAATCCAATTGATTTTGAGCTT
GGTGGTGGTCAAGTGATCAAAGGATGGGACCAAGGATTATTGGGAATGTGTCTTGGTGAG
AAGCGAAAACTGAAAATCCCAGCAAAACTTGGCTACGGAGAACAGGGTTCCCCACCAACT
ATTCCAGGCGGCGCAACACTTATATTTGACACTGAGCTTGTGGGAGTGAATGACAAAAGC
TTAAGCGAAGAAAAACCAACCTCCTCTGAATTTTAGACAAATCAACTAGACTATTGGCAA
TCTTTGATAGCTTACTTTTGTTTCTTAATAATGCTTTCAACACCAAGTTTTCGTTGTGTA
ACCTTTAAGTGAAGCTAGTTTAGAAAGAAATTGCTCTTGTACCCTATAACTTAAATACAT
CTATTTGGTATTTTTTAGCTTTCCTGAGAATTTTCATTCGCTTGCCTGTCTATTGATTTC
TTGCAATTGAGTTGGTTTAAGTTTCATGGTAATCCTTATAATATGTTCAACAATGGGAAC
ACAGTAGATACAAAGTATTAACTTTTGGGGT
>contig00264	seqLength=713	assembledReadNum=295	aveCover=106.61
GACGGCGGCGAAACCAGACGGCAACAATGACAACCCGATTCAAGAAGAACAGGAAGAAGC
GTGGCCATGTCAGCGCCGGACACGGTCGTATCGGAAAGCACAGAAAGCATCCCGGAGGTC
GTGGTAATGCCGGAGGCATGCATCACCACCGTATCCTGTTCGACAAGTACCATCCAGGTT
ACTTCGGTAAAGTCGGTATGCGGTACTTCCACAAGCTTCGCAACAAGTTCTACTCCCCGA
TCGTGAATATCGACAAGCTTTGGTCGTTGATTCCTGAGGATGTGAAGGAAAAGGCTGCGA
AATCGAAGGGCACTGCACCTGTTATTGATGTTACGCAACACGGTTTCTTCAAGGTTCTTG
GTAAGGGTGTTTTGCCTATTAATCAGCCTATTGTTGTTAAGGCGAAGCTTATTTCGAAGA
TTGCGGAGAAGAAGATTAAGGAAGCTGGTGGCGCTGTTGTTCTTACTGCCTAGGTTTTTG
TTTTGTTGTTTTTTGAAATTTCAGTATTTTGATTAAATACATTTGATTTTGTTTTTGGTT
AAATTTTGGATGATTACATGTTTCTTGGTTATAATTATATTATATGCTTTCTGATATGTA
GTTGTTTGTTTATCAATCTGATTTTGGTATCAACTGTTCTTGTTTTGTTATTAGGTTTTT
TAATTATGCAATGTGCGTTTGGCTTTTCACAATTATAATGGTTTATATTAGAA
>contig00265	seqLength=562	assembledReadNum=210	aveCover=97.91
TGTTCAATTGTAAATATTTTGTATTGGTAGAATATATATATGAAATGAAACTTTAACTAA
CACATTTAAAATTTAACCAACATTTTATTGTAGTATAATGGCTATGATGGTGTAAGACAC
ACATTATAATAGGATGAGGCAACATAAGATAATATTTATTTAGTTAGTAATTATATTGAG
CTGCCTCCACCAGATATACATTATTGCTTCATGGATTCATTCATTCATGCTTGTCTCTGA
GCATTTGCAGAGGCTATCAAGGAACCAAGGTTGATAACTCCATTAGCATTACCCTTAACA
TAGCCAGTTAGGTTGGAAAGACCTTTGATGTTTTGTTTTCCAGTATTAGAATAGGCAAAC
TCTTCGTATGACTGCTGCGCAGGTGCAGGCGAAGGCGTAGGAGCAGGAGGAGCAGGAGTG
TTATCGCTGGAACAGCCCTGCTGTGCCTGTGTTGGTCGGCGCCGTGCATCGCCGCCGACA
GCAAGGCTACAGATTCCAGATGCAATACCTGCCATTGATTGAAAAACTTGAAAAACTTGT
TATGAATGTTTTTTTTTGATAG
>contig00266	seqLength=488	assembledReadNum=158	aveCover=117.97
ATAAATTGGTGTGACAGAAAATAAATATTTATTTATATATAAACTGGATTACAAAGCTCA
TCTCAAGTAGTTTTTAATATCCATGAAAAACATATATATCATGATACTCTCGAGTAGTTA
TTACATCAATTCATACCTACAAAAGTAGCAAACAGCTTAGAATCCACGAGTAGAACCACT
TATTCAATAGATATATAGTAGTTCATAAGCCTCATTTCTTAAATGGATCACATGAATCAA
GGCTTCTCACTTGGTGGTGTGTACACAGGAGGGATATGCGGTGGCCTGTAAATTCTTGGA
GGTAAAACCGGGGTGGGGGTTGGTGGTGGCCTGAAAACTCGTGGGGGTAAAACAGGAGTA
GGTCGTGTATATTCAGTAGGGTTAACACGAGTAGCAAACCCTTGAGGGATGAGAATGAGA
GATGCAAGGAACAACACTAGAAAGGATAGGGAAAAAGAAGCCATTTTAACTAGTGTTTTT
CAGTCTTG
>contig00267	seqLength=984	assembledReadNum=330	aveCover=116.05
TTGATTCTCAGCTTGCTGTGTTCGGTTCTGCTTCGCTTGTTGAAGATCCTCTCTTCTTCA
ATTCATCTATTTCAAGATCGTCTTTGTAGAGGAGCTTAGACGATGACAAAGGGCAAGGGT
ACAGGAAAGACTTCAAGGGAAGTACTGAAACCAGTTGATGACCGAAAAGTAGGAAAGCGA
AAGGCTGTTTCTAAACCCGAGAAGAGTGCACCGAAGCCTAAGAAGGAGAAAGCTAAGAAA
GATCCCAACAAACCAAAAAGGCCTCCCAGCGCTTTCTTCGTCTTCCTTGAGGATTTCAGA
AAGACTTTTAAGGCAGAAAATCCTAATGTGAAGGCTGTATCGGCTGTTGGGAAGGCTGGA
GGAGAGAAATGGAAATCCTTGACTAAGGCTGAAAAAGCTCCATATGAAGCCAAGGCTGCA
AAAAGGAAAGTTGAATATGAAAAACTTATGAACGCTTATAATAACAAAGCGGCAAGTTCA
GTCGAGGATGATGAGGAGGAATCAGACAAGTCCAAATCTGAAGTTAATAACGAAGATGAA
GCAAGTGGAGAGGATGACCACCAAGATGACGATGATGAAGACGACGAGGACGAAGATGAC
GAGGAAGACGATGATTGAAATCGGTGTGCATAACTTGAAATATGATGTTTCATTGATGGA
GGGATGCTGTTATGTATTTCGTAGTAGGTTACTTTTGGATATCTGTGTTGGTTGAAATAT
CTGTTGTCTTGTTACTCTGCCGGTATGATATTTTGCCGGCTCTACTCGAGCTTCCCTCAA
TTGTTGTTAGTTATTGTACTTAAATTCTCCTTTGTGCATTGTGCCTCAAATGTGTAGGCT
TAAGTATTACTATAAATGTCATTTTGATCAATGCTTTACTATGTGTGTACTCAACAAAAT
CAAAACCAAAATACCAAAATGCAATGTTACTGCTTCAATGAATAAAATTAAAGGAATGCA
ATGACAGTGTAACATATATATTTA
>contig00268	seqLength=673	assembledReadNum=263	aveCover=103.00
ACGGCGCTGCAGAATTCTCTTCACTCTCCCGTCGTCTCCGTTCTCGTTTCATTCCATTTC
CGTGTGAAAATGTCGCTTGGAGAAACTGCTTGCTCATACGCACTTCTCATCCTCGAAGAT
GATAAAATTGCCGTCACTGCTGACAATATCACCACTTTGTTGAAAAGTGCTAAGGTTGAT
GTCGAATCATACTGGCCCAGCCTATTTGTTAAACTTGCTGAGAAGAAAAATATTAAGGAT
TTGATTGCTAGTGCTGCTGGTAGTGGAGCCCCAGGAGCTGTTGCCGCTGCCCCAGTTGCT
GCTGCCGGTGGTGCAGCTGCCGCTGCGCCCGTAGTCGAGGAGAAAAAGGAGGAACCCAAA
GAAGAGAGTGATGATGACATGGGATTTAGCTTGTTTGATTAGGTTCTGTTTTAATATAAT
TCAGTCAATTTTTGCTGTGGTACCTTTAGCTATCTGAATATTTTCTACAAATTTTTAGTT
TTGTTATCACTTGTGTCCATTTGAGGATTTGGCAAGTAAATTTACATTATTCTGTCTTCT
TTCACTGTTTTGTTTGAATGTTTCACTAATATTAAATCATAGATTTTGTCTGTTATTTAA
GTATATTTGTTGAGGTTGAAGGTTTATAAAACCTAATACGCTTTGATTAACCCAGTTGTG
TACTTATCCTCTC
>contig00269	seqLength=1027	assembledReadNum=312	aveCover=85.88
TCCGTCTGATCGAGTGTGGTTGTGGGGTTTTAGGGCGCAATCTTCTTTAGCTAGCACGCA
GAGCAGACGCAACCTTCCTCACCTCTCTTCCATTCACGATGGCCGACGATGACTACGAAG
ATATCGACATGGGATACGAAGAGGAGCCAGCGGAGCCTGAAATCGAGGAAGGCGCAGAGG
AGGAGGATCCAGATAACAAAAACGATGACATAGATGGTTTAGGAGAACCGATTGAAACTG
AGGAAAAGGAAGATGATCAACCTGTTGAGCGTCCTCGAAGAACTTCCAAATATATGACTA
AGTATGAGCGTGCTAGGATTCTCGGTACTCGCGCTCTTCAAATCAGTATGAACGCACCTG
TCATGGTCGAGTTGGAGGGGGAGACTGACCCACTTGAGATTGCTATGAAGGAGCTAAGAG
AGCGGAAAATTCCTTTTACCATCCGCCGCTACTTGCCTGATGGAAGCTATGAAGATTGGG
GAGTTGATGAACTGATTGTGGAAGACTCCTGGAAAAGGCAAGTTGGTGGGGATTGATGGC
TTGAACTGCCAGAGGTGTTTATCCTAGATTTGTGTAAAGTGAACACTGATCTATGGTCCT
ACCGTAAAACTGGCTTATCCTATATGTCTTGGCTGTGTATCTATGTTTGTCTCGTTCCTT
TTACTTTAACCCGGTATTATTTTTGTGTCTGCTTGTCTGTATATGATACTCAATCTCTAG
GCTTTTAACAGTATATGCCGGTGATTGAACTTTGAAGTGATATTTAGATGGGTTTTTGAA
CTTTGAAGTGATACTTAGATGGGTTTTTGAACTTTGAAGTGATACTTAGATGCGGGTTTG
AACTTGTTAGTGATTTGATACTATGTTATGGAAATATCAGTTAGATGCTGCTTACATTTT
TAGTGAAATTGCCTTTTGTAATCCACCAACACTCTAGGTGTGTATAAGCAAAAATAAGCA
ACCGTTATAGAGGCTATGGTAACGACATTGTTGTGTAAATTTTGTGGTTCAACAAGCTTT
AGTTTAT
>contig00270	seqLength=772	assembledReadNum=263	aveCover=95.93
TTGGCACAAGAGAAGGCAGGCAACAGCAGAAGCATCAACAAAATGGTTCTCAAGACCGAG
CTGTGCCGTTTTAGTGGTGCCAAGATCTATCCTGGGAGGGGAATCAGATTTATCCGAAGT
GATTCACAGGTTTTCCTTTTCGTTAATTCGAAATGCAAAAGGTACTTCCATAACAAGTTG
AAGCCATCCAAGCTTACCTGGACTGCCATGTACCGGAAGCAACATAAGAAGGACATTGCC
CAAGAAGCTGCAAAGAAGAGGCGCAGAGCTACCAAAAAGCCTTACTCAAGGTCTATTGTT
GGTGCAACTTTGGAAGTTATTCAGAAGAAAAGATCAGAGAAGCCTGAGGTTCGCGATGCT
GCCAGAGAAGCTGCTCTTCGTGAAATTAAGGAGAGAGTGAAGAAAACCAAGGATGAGAAG
AAGGCAAAGAAGGCAGAAAGTCAAGCTAAGGCACAAAAGGGTGTAGGAAAAGGGAATGTT
ACCAAGGGTGCTGCATCAAAAGGTCCTAAGCTTGGTGGTGGAGGCGGAAAGCGCTGAACA
CTTGGTGTGTTGGATTTTTGGATAGCTCTCGAGTAGAGTTTTGAAATTTTTGCTTTGATA
ATTTATTTGTTGGATCAATCTTGTATTTTGTTGTCTTGTCAAAAACTTATTTTGGAAGAT
TTTTCAGTCACTGATTTTGAGTTTGTATGAATTCTCTTCCATGCTTTCTATTGCTTGAAC
TATCTATGGCTATGTTTCAGTTGCTTTAGTAAATGATCTCATATGGTATAAA
>contig00271	seqLength=1684	assembledReadNum=611	aveCover=114.50
AATTTAACGAGCTATTAATTCATGACGTATAAAAGCTCAATTGACAAGTTAATTGCGCAA
ATTGACCAAATTGTAAAATATCTCAATACATGGGCTATAGACATAAACATGAACGTTTCA
AAAGGGACAAACCTTCAAATGTAAACTCTGAAAAAAGTGGGCAAAAGGAAATAAAATAAG
CATCATCACAATCACTCCTTACTACAGACAACCTAATTAAGAAGACAAGAAGAATTCCAA
GGCAAAAAATGCCTCTTAAGTCTGTGCCCTCGACATCCAGAGGACTGCCACAGAACATTT
GATAAATCAAACTCAGAATATACCCTCAAATGATCCTATCTCACCTCTTATCCATGGCAA
CATAGTTCACATGACATGACAGAGACACCAAAAAAGCAACCACATCAAAAATAACTTACC
ATTATCGCGCAACGTTTTGGGCTTAGAAGCATTTTCTGTGGACAATGGATGGGCCAGACT
CATCATATTCACCCTTAGATATCCACATCTGCTGGAAGGTGCTGAGGGATGCAAGGATTG
ATCCTCCAATCCAGACACTGTACTTCCTCTCTGGTGGAGCCACAACCTTAATCTTCATGC
TGCTAGGAGCCAGGGCAGTGATCTCCTTGCTCATACGGTCAGCAATACCGGGAAACATAG
TTGAACCACCACTAAGAACAATGTTTCCGTACAGATCCTTTCTGATATCAACATCACACT
TCATTATAGAGTTGTAAGTGGTCTCATGAATTCCAGCAGCTTCCATTCCAATCATAGATG
GCTGGAAAAGGACTTCTGGGCAACGGAACCTCTCAGCTCCGATTGTGATAACTTGTCCAT
CAGGAAGCTCATAGTTTTTCTCAATAGAGGAACTGCTCTTTGCAGTTTCAAGCTCTTGTT
CATAATCCACAGCAACATAGGCAAGCTTCTCTTTTATGTCACGGACAATTTCCCGCTCAG
CCGAGGTGGTGAACATATACCCTCTCTCAGTGAGGATCTTCATCAAAGATTCAGTTAGAT
CACGACCAGCAAGATCCAAACGAAGGATGGCATGAGGGAGTGCATAACCCTCATAGATTG
GCACGGTATGACTCACACCATCACCAGAATCCAAGACAATACCTGTTGTACGACCACTTG
CATAGAGGGAGAGGACAGCCTGGATGGCCACATACATGGCAGGTACATTGAAGGTCTCAA
ACATGATTTGGGTCATCTTTTCTCTGTTGGCCTTTGGGTTGAGTGGAGCCTCAGTTAGAA
GCACTGGGTGCTCCTCAGGAGCAACACGCAATTCATTGTAAAATGTGTGATGCCAGATCT
TCTCCATGTCATCCCAGTTACTGACTATACCGTGCTCAATGGGGTACTTAAGAGTAAGAA
TACCTCTTTTAGATTGGGCTTCATCACCTACATAGGCATCCTTTTGACCCATCCCAACCA
TGACACCAGTATGACGAGGTCGGCCAACAATACTTGGAAACACAGCCCTAGGAGCATCAT
CACCAGCAAATCCAGCCTTCACCATTCCAGTTCCATTGTCACAGACAAGGGGTTGAATAT
CCTCAGCATCGGCCATCTTTTACAAAAACGTGAAAGTAGAGAGAAAATGGATGGAAGAAG
AAAGAAAGAGAAATTCTCTTGAAGTTTCTCTTTCTCTCGGCTACACAAAGTGCAATGCAA
TGTG
>contig00272	seqLength=1537	assembledReadNum=427	aveCover=81.56
AGATCACATGGTGTGGCTTCATGATTGTATTGCTTACCACTTGCCTAACTTAATTATTTT
CATTCATCGAATATTAAACAACATATCCTCTCTATAAAAGCCCACGCTCACACCTTATCT
TCTTCACACCAAATATCCAACTAGTTCAAAGCCTAATCCACCTTTCTCTCCTTAATTAGC
CAAACACCAATCATGGCATCAATACTATACTCTTTGATCTTATTTTGCTTGATCACTTTG
TCATTATCATTAGACATGTCAAGTGGACGTAGTAACAAGGAGGTTATGACCATGTACGAG
AAATGGTTAGTAAAACACCAAAAAGTGTATAACGGATTAGGAGAGAAAAATCAAAGGTTT
CAAATATTTAAGGATAACTTAATATTCATAGATGAGCATAATGCTCAAAATCACAGTTAT
AGAGTTGGGTTGAACGAGTTTGCAGATATAACTAATAAAGAATATCGTGACACGTATTTG
AGCAGGTGGAGTAATAATAATATTAAAAACAAGATTACCAGTGAACGATATGCTTATAAG
GCAGGTCATAATAATAAATTGCCCGTGTCTGTTGATTGGAGAGGGGCTCTTACTCCTATA
AAAAATCAAGGAAGTTGTGGAGCGTGTTGGGCGTTTTCTGCAGTAGCGGCAGTGGAAGCT
ATTAACAAGATAGTGACAGGGAGTCTTGTGAGTTTGTCTGAACAAGAGCTTGTGGACTGT
GATAGAACAAAAAATAAAGGGTGTAATGGTGGTAACCAGGTCAACGCGTACAGATTCATC
GTTGAAAATGGTGGCCTTGACTCACAGATAGATTATCCATACCTAGGTCGGCAGAGCACA
TGTAATCAAGCAAAAAAAAATACCAAGGTAGTGAGCATCAATGGTTATAAGAATGTTCAA
CGAAATAGTGAAAGTGCGTTAATGGAAGCTGTGGCTAATCAACCTGTCAGCGTTGGTATT
GAGGCATATGGAAAAGATTTTCAACTCTACCAATCGGGTGTATTTACTGGTAGTTGTGGA
ACTAGCTTAGATCATGCTGTGGTGGTTGTTGGATATGGTTCTGAAAATGGTAAAGATTAT
TGGTTGGTGAGGAACTCATGGGGGACTAACTGGGGTGAACGTGGTTACTTAAAGATAGAG
CGTAATCTGAAAAATACAAATACAGGAAAGTGTGGAATCGCAATGGATGCTACATACCCA
ACTAAGCTTCGTAAAAACTCTGAAGTTACTAATTCTGGTTATGAAAAAACTCAAATGCTT
GTACCAGTGCTTGAAACACCTACATACGTTGCTTAGTATGCCTATTGGATTAGAATATAT
GTCTATAGATTTTATTACTCTTTTAATAATCAGTTTTTCAATTTCAGTGTGTACTCTCTA
TATGTATTGAACTCAAGTGCTTGTTGTATTTTGGATTTATATATAATAAACTTTTACAAG
CACTCTGCACACTTGGTATTGAATATGATAAAATTGTATATTTGTAGATATAATCGAAAA
ATTCATTGATCAATTATATAAAATTAAAATATCAAAT
>contig00273	seqLength=636	assembledReadNum=310	aveCover=127.96
TCGAAGTACCTTCATTATACTCTTTCACTTCACTCCATAATCATCCACACTTAGTCAAAC
AAAACATAAAAATGGCAACCATCTCAGCTACCACCACAACCGCATCAATCTCCCGTGCAT
GTCTTGCACAGAAGCGACCACTTACAATCTCATCCTCTCCTGTTCTTGGATTACCAACAA
TGGCTAAGGTTGGAAGAGTGAGGTGTTCAGTGGAAGGAAAGCCTTCATCTGTGAACGAAA
GCAGCTCAAAGATGGGAATGACAGCGTCTTTGTTATCAGCTGCATGTGCTGCAGCCATGT
CAAGCCCAGCAGCCATAGCACTAGTGGATGATAGAATGAGTACTGAAGGAACTGGTCTTC
CATTTGGACTCAGCAACAATCTTCTTGGTTGGATTCTTTTTGGCGTGTTTGGTCTTATTT
GGGCTCTCTATTTTATTTATGCTTCAGGTCTTGATGAGGATGAAGAGTCTGGTTTGTCCC
TTTAAATTGGTTGGAATGATGATGAATTATGGATTGTAGAAAAGTACTGAAGTTATTTTC
TGTGATGATATGATATGATATGTATCTAAGTAATGACTTTTGTTGTTGATTATTACTACC
TCTTCTTTCCTTTAACTAACTCTTAATCTTCATTAC
>contig00274	seqLength=1302	assembledReadNum=318	aveCover=71.59
TCCAGGAGATAATCCCCCACCCCAAAACAGGTATGAAAGTTATAATTGTAAACCACGATC
AAATCTATGGAAGCATTGGTTTATACATTTCTCTTAGTCTCGACTTTAGGAATTATTTTT
TTCGCTATTTTTTTAGAGAACCCCCTAAAGTTCCAACTAAAAACACGAAATGATTTTGAA
TTATCTCAATTGAAGTAATGAGCCTCCAATATCGTAATATGGGGGGCTCATTACTTCAAC
TAGTCCCCATGTTCTTCGAATGGATCTCTTAGTTGTTGAGAGGGTTGCCCAAAAGCAGTA
TATAAGGCATACCCAGTAAAACTTACAATTAAACCGGATATAGAGATGGCAATTAGGGTT
GCTGTTTCCATGATTGTATAATATCAAGACTACAATGGATCTATAGGGTAAGATCCTTTA
TCTACAGCGGAATGGTATACAAAGTCAACAGATCTCAATCAAAAAAATAGGATTTATGGC
TACACAAACCGTTGAGGGTAGTTCTAGATCTGGTCCAAGACGAACTGTTGTAGGAGATTT
ATTGAAACCATTGAATTCAGAATATGGTAAAGTAGCTCCGGGGTGGGGAACTACCCCTTT
GATGGGGATTGCAATGGCCCTATTTGCGGTATTTCTCTCTATTATTTTAGAGATTTATAA
TTCGTCCCTTTTACTGGACCAAATTTCTATGAATTAGAGAATTCGATTCACAAGAACCAA
CTAACTAGCTTTTCAATAGAAAAGTAAAGTTTACCATTTAGATCGTTCCTTTTTAGCCCA
TTCCATTTTGATTTATTTGGTAGTTCGACCGCGAAACTTCTTTGTTTCTGTATTTCCGGA
ATATGAGTGTGTGACTTGTTATAATGGATCCTATTGATAGTACAGAACATAAAATGGATA
CGTCATCTTATCTTGATAGATGACTTTACCCCGTCAGATATTTATTCTAGTATCTGGAGC
ACGGAATATAGAAAATAAATAGATTCTAAAGTGTTAGAACTATGATTCATACTTAATATT
TATATTTAGACCTCGCAACCGGACGAAAAAAATGAAAGACTTAGAAGAATTCATTTAGAA
AACGAAATGGAATTTTATTCTTTAAAACTACCGCCGCTTATCCATTTCTTTGTATTTTTT
TTTTTCATTATATCTATTTCTTGAAATTGAATAAGTGATGATCCAGCAGTTCTTACTCAG
GGAATTCTTGGACTTCGATTAAAGGTTTTTTTTGGAAATCATCGTGGTTCTGGTATGAAT
CTCAGGTTTTTAATTGATTCTTATAGGGTCTTAACAAGAAAA
>contig00275	seqLength=768	assembledReadNum=246	aveCover=91.90
TTATAGGTAAGCTAGAAAATACCCATACAATTTCATTCAAACACTCTTAGGAAGGAATAA
ACAATGCATTCTAATTGACACACACCTAAAGATATGGTCTTCACTCCTCATACATTTTGT
TACAACGTCAACACAAATAGACATGTCTTTGAATTATGAACTGTAAATCTGAACAAACTC
GAAATTTATTTATTTTAATACATCGAAGTAAGATTTTAAATAATGATAATGTTCTCCACG
CCTTAATATCTGGATCCAAAAATAAACTTAGTGATATGATAATCAACATAATATAGGGGT
CCACTCAGCTGCACCAACATATCATCAAAGGTTCCTACTTTTTCACAGACGTTACATACT
TAAGGAGCATGGCAACAACATCCTCCGAAATTCTTGCAGCTTCTTCTTTCAGATGATGGA
TTTTTTCTTCAGTTTCTTGGTCAAGTCGCTTAACATTGGCTCCAGAGTCACCACTACTAT
CCGAAACTTTCTTTTGAAACTCAGATTCAAGCTTGGCACGGTATTCAGCAATCTCTTTTT
CAGCCTCTTCTTTGGCCTGTTTCAACCTAGCCGATTTTTCATTTTTCGCAGCATTCACAA
TCCGTTGTGCTTCTTGTTCAGCAGCCAACAATTGCTGAATTCCTCCTTGACCCCTATTGG
ATGCCATTCTTGTATCTATCGGGAATGATTAGATTCAGAGGAAATCGGAAGAGAGATCAC
CGAAACTGCTAGCGAGCGATTTGCGCACTTCAGTTGAATAATAGAGCC
>contig00276	seqLength=467	assembledReadNum=117	aveCover=87.12
TACTATCAACTACTCCCAGATATAAACTGTCTGAGTTGTTGGGAATCACAGTGTCCGGTG
GTGCAATGAAAAAGATCAGCCCGTCAGTTGGAGCACGTCCTGCCGGGGACTGTACGACAA
AAGAAAAGGAAGTGACAAAACTGGCAACATTGCCAGTTGCATCGTCCCAAAGGGTTAAGG
GTGTTGTATATAAGGCACGACCGGTAGTTGGGAAAGTTACAGTTGGAGGAAGTGTTGTAC
TGTTGGTCAGTGCCAAGAAACCATTGGCTAAAATTTGTGCATCCCCTTGGAGGGTGATAG
CAGAATTACCATGGGTGAACTTGGTGAAATTGAAGGACAGTGCTTGAACTGAGTTTATAT
TTGTGGCTAGCAAAACAATGACGACTGAAACAAGGGAGAATAGTCCACGAGTGGGAAGGT
TTGTGCGATAAAAAGCCATTGTAGTACTTAGAAATTTTGATACCAAG
>contig00277	seqLength=812	assembledReadNum=182	aveCover=83.30
GAGACAATCAACAATGACAAATTTGAAGCCTCTAACTCTTTGCTTATTCCTCCAAGCTAC
TTTTCTCTTAATTTCAACACCAACAACTAACTCCAGAAGCACTTTCCCATCAAAGGATGA
AAAACTATCACTTATAGAAAACACTTGCAAAAAACACCAAACTACAACATTTGCTTCCAA
TCTCTCAAAGAAAACTCTGGTAGTTCTGTAGCTGATGTCACAGGACTAGCTCAAATAATG
GTGAAAGTGATGAAAGCGAAAGCAAATGATGGGTTGAATAAGATCCACCAGTTACAAAGG
GTGAGAAATATTGGAGCTAGAAAAGCTTTGAGTTCTTGTGGTGACAAATACAAAGCAATT
TTGGTAGCTGATATACCTCAAGCTATTGAAGCTTTGGAGAAAGGAGATCCAAAATTTGCA
GAAGATGGTGCTAATGATGCTGCTAATGAAGCAAGTTATTGTGAGAGTGAGTTTAATGGG
AAATCACCACTTACTATACAGAACAATGCTATGCATGATGTTTCAGTTGTTACTGCAGCT
ATGGTTAGACAGTTACTTTAAGTTAGTTTTATGATTATCTATAAGTTAATTATTATATGT
TATGTCTATGGAAATTAATTAGTAGTGTTAATTATGTAAGTGTCTTCTAATCTAATAAAG
TTACAGCATCTTCAATGGAGAAATTATATTATAAACTTTGGTATATCAAATGTGTATCTC
TGGTGGGGGTTCATTTAATAAATTAATGTTTATGTGGAATAGATAATTTAGTGTTGAAAT
CAAATTATATATAATTATTTTGATTTAAATGT
>contig00278	seqLength=484	assembledReadNum=30	aveCover=17.30
AACATGGACTCGCTCTTCACAATTCACACTATCATCAAACAATCTTAATAAAAACTAGTA
AGAGGTGCGAGATGGGTAGGCATAGCATATGCCAGCGGAAAGTAAGTGACGGGCTTAATA
AAAGTAAGACATCTTAATAGCATCATGAATAAATTGAAAACCCCATATCTATATCCAAAA
ATGTTTAGTTCAAACTCAACACATAATTTTATAGAATGCACGAAAAGGCAACAGCTTAGG
ACAAAGGTCATTCATCGGAAGAGTCCTTCCTCTACTCAAATGCATCATCATCGTCATCAG
GAAGGGGTTGATTAGCCGCTTCAATAATTTCATTCTCGTGCCTTTGTTGTAAGGCCAAAT
CAATTTGAACTTCTGGTGGAGCCAGTGCAGGAGATTCTACAAAGTGCAAATTAGGATCAC
CTGCAAGTTTCCTGGCAAGATACAGGAAAGGCTTCTCAAAGTTGTAGTTGCTCTTAGCTG
ATAT
>contig00279	seqLength=966	assembledReadNum=69	aveCover=13.11
AGACAAAATGAGAGAATTTTTTCAATAATATATGAGATTAATTATTATACACTGTCAATG
CAAAAAGATTTACACTGTTTATTCATCACCATCACCCATTTGCATTACTTTATAGGTTTT
TAAAATAAAAGACAAACTTATTTTAATATCCAACGTATAGGATTAACTGACGGTGTAAAA
TCCTTTTACAGTATCAGTGTAATTTCAATTAAATTTATATTTAAATAAAATAAGATTTAT
CAATTGACCATGAAATAACACCCCAATTATAAGATTTCATTATATGTATATTGATATAAA
GACACACATGAAGTAAGAGACAATCCAAAACATTCTAGTACAACAAGAAGATAGGACCAC
ATATAAGATGAGCCTTTATCCCTCTCATTAGATATTATTCTTAATAATAGCATCACATGG
CACTCTCATATACTAGTGAGAAGTTTCCATAAGATAATCTTTAAACCGCGCCATCATCTT
CAAAACTTGTAAAGAGGATCCGCATTCTTTCCATTAACTTCAACCTTTTCGAAAATTGGA
AATTCGGCTTTGAACCTTGTGCAGACAACATTCTGAATTTCTTCACTGGATCCCGGTTCC
TGTGAACGAAACTGGTTGCATGGAAACGCCAAGATTTCAAACCCATTATTCTTGTGCTTC
TCGTATAACTCATTCAACTCTTTGTAATTCGTTTGTGTCAAACCACATTGTGAAGCAACA
TTGACAACCAGTAGAACCTTCCCACTGTATTCACTCAAACTCACATCATTTCCACGGATA
TCCTTGACAGTGAAATCATATATGGATTTGGAGGAATTTTCGGCCATGTTAGATCTACGA
AGAAAGAAAAAGTACAAGGCGAAGAGAAGAACAAGAAGAGGTAACAAGTTCCAGAGAGTC
AACTGAGTGTCCATCGATTAATTTATCGAAAATATTATTCTTGATTGTGATATTTACCAT
TTATAT
>contig00280	seqLength=213	assembledReadNum=11	aveCover=6.46
GGGCCAAGGTAATTATTGATTAAAGTTTTATTCCATAAGATAAAAGTGCATAACTAGTAG
GTTATACACGATGAGTACACACATAACTTATTCAAATACAACATAGATACAGCGGTAGTT
GCTATAACTGCATGCATTTTATTTATTTATATTATTATATTTATAACGTCTTTACAGTTT
TTGAGCACTCTAATTTCTTCAAAGTAACAGCGC
>contig00281	seqLength=860	assembledReadNum=298	aveCover=100.33
AACCAAAAGCAGCGACGCTCGTGAAGAAGCTGCACGCCCCAGGATTGAAGCAGGAATCGT
CAAACAACCCTAGACCTTCAACAATGTCGTCGAAGAGAAAGGTTAGAGAGCCTAAGGAAG
AGACTGTGACTCTTGGTCCTGCTGTTAAAGATGGGGAACATGTTTTTGGTGTTGCTCGCA
TCTTTGCTTCGTTTAACGATACCTTCATTCATGTTACTGATTTGTCTGGGAGAGAAACCC
TTGTCCGCATTACTGGTGGAATGAAAGTTAAAGCTGACAGGGATGAGTCATCTCCATATG
CTGCTATGCTTGCTGCACAAGATGTAGCTACTCGTTGCAAGGAGTTGGGAATAACTGCTC
TTCATATCAAGCTTCGTGCAACTGGAGGAAACAAGACTAAAACTCCAGGCCCTGGTGCTC
AGGCTGCTCTCCGTGCCTTAGCTCGTTCAGGCATGAAAATTGGTCGCATAGAGGATGTGA
CTCCAATTCCCTCCGATAGCACACGCCGAAAGAGTGGTAGAAGGGGTAGAAGGCTATAGA
ATATTACTATGGTTTGGATGGAGCTTCTTGTGTTTACTTTTGGTCACTGCTTTGTTTTAA
TCCAGACTATTGTTGTATTTTGGCATATTTAAATTTAGCTTAAATTCAGTTTTGCTACTT
AATTGTATTTCTTGAGTTTGCCCAAAATTCTATGAGTTTATCTAGATATAGCTAAGAGTC
CGGTGAAAGTTTTACATGTTTCTTTGTCATTTTACATCTGTTGCAGATATGATAAAGCTG
CAAAAGTTTCATTGAACTTTTGATCTGTTTCCTCTATTCGCTATTATGTTAGTATCATAC
TACGGTTTATTTCTATTTAC
>contig00282	seqLength=316	assembledReadNum=17	aveCover=10.32
GTAAAAAAAGATTATTCTTTTACTAATATCATAATATGATTATGAATCAAAGATCACATT
AGAAAATTACAAGAGTACAAGACCCAGCATTAGAAAATTTTCATACTTTCTGCCCATAAA
ATACAAACTTTATATTTTATTTCCTACAACATTCACCCATGGCATAAATAAACCAGCACA
AACTTGCTCACTCATCACTCATACTCATACTACAGGCCCTCAGTAAAGGCCACCCCTGTG
TTCTTCAACCAAACATTACCTTGAATTAGTTGTGCGACTGTAAACTTGCTAGCTTTCGCT
GCACTTCGTGATGACA
>contig00283	seqLength=641	assembledReadNum=237	aveCover=122.90
AGCAGAAGCGTGATTCGGTACGAACTACAGAGGTCGAGTAAGTGAGAAGAGTAGAATTCC
GGCGAAGAAGAAAAATGGGAGTTGAGAAGCAAATCATAAGACCAGGAACCGGTCCCAACC
CACGCTCCGGTCAAAACGTCACCGTTCACTGCACCGGTTACGGTAAAGACGGTGATCTAT
CTCAGAAGTTCTGGAGCACAAAGGATCCTGGCCAGACACCATTCACTTTCAAAATCGGCC
AAGGTTCTGTCATCAAAGGATGGGATGAAGGTGTCCTTGGCATGCAACTCGGCGAAGTTG
CTCGTCTTCGGTGCTCTCCTGATTATGCTTATGGTGCCGGTGGTTTTCCTGCCTGGGGAA
TAAAGCCCAACTCTGTCTTGGAGTTTGAAATTGAGGTCTTAAGTGCACAATGAAAACCTT
TTTAGTCTTTCATATGGTAAATTATTAGTATGAGTTGAGGATCCTCTATTTCATCAGACA
TGTTTAATGGTGTCCTTGCACTATGAATGATATTTACAGTGGTTGAGTTGTTGAACTTGA
ATACTAAATAAGACTCCACTGATGTGAAACTCTTCAGTATTAATATTTGCTAGCTTTTTT
ACTAAAAAAAAAAAAAAAAAAAAAAAAAAAAAAAAAAAAAA
>contig00284	seqLength=828	assembledReadNum=279	aveCover=79.17
AAACAAGGAAAAGACAAAATAACCAAACAAGGAAAATTGCAATTAACTCTCTTCTTTCAC
AAACAAAATAAGTTTCTAGGCAGATGACAATACAAAAACTTGATAATTAAATTATCCAGA
GAAAATATAATGCATTCGAAAAATTCGGAAAATAAGCAAAACAAAATAGCTGCAATCAAC
GGTAACGGCGGAGAGAAATAGTGTTGTTCTTTTTCCAGGTTGCCCTGCGGGATGGACGGT
TCTTGTGGTTCCTGTGTCCCTTGCCCCTCAAACCCCTGTTTTCTTTCCCTGCAGAAGTGA
GACCACGAAGTTCTCTGTGCTTGTGAACAGGGTTGACGAGCCAGTTAATTCTTGGGTCAT
TTCTGATAGCAGAGTGGGCGACATCAACCAAAATGACCTCAAAATATTTGAAGGTGGAAT
CCTCGTTGACCCAGTAGGAATTGAGAACCCTGAGACCTCCAAGCTTTCGTCCAGCACGCT
CCTCAGCAAGTGACCTCTTGCTTCTCTGAAACTTCAACTGGGTAACTCCCTGGTTTGTTG
GCTTACCATAAACAATACCTTTGGGAACAGGCCTCTTCCTGCCACCTCTACGGACACGAA
CACGGTAAACAACATATCCCTGTTTGGCCTTGTACCCCAAACGGCGAGCCTTGTCAGGAC
GAGTAGGCCTGGTGAGACGAACAATGGAGGATTGCTGACGATACTCCCAGCACCTCACAC
GCTGCATAAACCTCATCACATCGGACTGCTTCTTGCGCCATAGCTCAGAAACGTACTTGT
AGGCACCCATTTTCTGAGAGGATAGCAGCTCAATACAAGCAAGAATGA
>contig00285	seqLength=319	assembledReadNum=5	aveCover=4.75
AAACTACATAGAATCAGTTTACGGTGAACTACCAGAAGGCCATTCGGTTGTCTTTTATAT
CATCTGAACCAGATGAAAGAGAGTGGGGACCTGTTTTTGCAAAGAACAACTACTTGAGGC
CTGATCCAAATGCTCCACCGAAGAGAGGGCGCGGTAGGCCTCCTAAGGCGAAGGATCCGT
TGGCCTCACCGCCTTCAGGTGCTGTGTCCACACCGAGGCCAAGGGGTCGTCCGCCTAAGG
ATCCTAATGCGCCACCGAAGACTCCAAAGGCTTCTGGAAGTGGTAGGCCAAGGGGTAGGC
CGAAGAAGATTGCTAGGAC
>contig00286	seqLength=583	assembledReadNum=314	aveCover=166.94
TAGGTTTGTAACAATTCGTGATCCCTCTCTCTGCGGCTGTCACTGATCTGCGATTTCACC
ATGGCTCCAAAGAAGGAAAAGGCTCCTCCACCGTCCTCCAAGCCCGCCAAGTCTGGTGGT
GGCAAGCAGAAGAAGAAGAAGTGGAGCAAGGGTAAGCAGAAGGAGAAGGTGAATAACATG
GTGTTGTTTGATCAGGGAACTTATGATAAGCTTCTCACTGAGGCTCCCAAATACAAGCTC
ATTACTCCTTCGGTTCTCTCTGATCGTTTGAGGGTTAATGGATCACTTGCAAGGAGAGCA
ATAAGAGATTTGATGGCTAAAGGTTTGATCAGGTTGGTATCATCCCACTCGAGCCAACAG
ATTTACACCAGAGCTACAAACACCTAGTTTTGTTGTATTGGTATTTTGATGACTCTGATC
AAGTATTTTTCTCTATCGATGGGCATGTACCTCATTCTAGTTTTACCTTTTGCTAAGTTA
AATTGATGGTTTGTCTCTTTTTATCATTGGTAACATACTTGACTTATATCTTATTGTTTT
TATTTATTGAGCTAGCGTCTATTTGATTCACCATATCCTTGCT
>contig00287	seqLength=1720	assembledReadNum=441	aveCover=134.53
TGAAGCATAAAAACTAAATAATGCTTTTATTTAAAAATTTAAAGATAGCACAATACAAAA
ATCCCAATAAACATAACATATTAAACGATAAACCAACAAAACACAATACAAAAAACCCAA
TAAACATAAACAATTAAACGATAAACAAACAAAGTTACTCTAAAGAGATGCATTACATAG
GAATTTTAGCAACAAGACAAAGAGGATTCTTCTTGTGTTGAGTGATCCCTGGCAACATTT
CATAATCAATATCTTCCTTTTTTAACCCATCTGGCAATCCCCAATCAAATGAATAGAGAA
GATTAGCAAGAACAAGTTCCAAGAAAGCAACTCCCATGGTTATACCAGGACAAATTCTAC
GACCAGCTCCAAAAGGTATTAGTTCAAAATCTTGTCCAGTAAAATTTATAGAACTTTCTA
AAGAACTTTCTAGGAATCTCTCGGGATAAAATTCGTCAGGATTTTTCCAAAAATTAGGGT
CTCTCTGAATAGCCCAAGCATTCACATACAATATTGTCTTGGCTGGAATTTCGTATCCAC
TTAAAGTACACTTTTCACGTGCTTCTCTTTGCACAAGCAATGGAGATGGTAGATTCATTC
TTAATGTTTCTTTAATCGCTGCTTTTAAATAAGGAAAATTTTTAATATCATCTTCATTAA
TAAAATCTTTTTTTCTTCCCACACTCCTAATTTCTTCTTGTACCTTTTTCATTACTCTTG
GGTTTTTTATTAGCGCAAGCATAAACCAAATTAATGTGGCTGATGAGGTATCTGTTGCAG
CTACAAGCATATCCATGAGGACTCCTTTGATGAGATCAAAAGTGATATCAAAAGGAAGCG
AACGTTCTTTCTTCAATCGCAATAAAACATCAACAATAACCTCTTCATCTCCATGTTCTC
TATTTGGATCCAAATGTTCATCAATAATCTCTTGATAAAACTTATCAAACTCCTTGTAAA
TTTTATCAAGACGACCATGCAATCCTCTCGCTTTATCAATCCAACCCGTAAATGGAATAT
AATCAGCAACAAAAGTTTCTGCTAGCAAAGCTTGAAACTCATGCAACATTTCAGGAAACC
TACTACTACTCTCAGGTCCTTCATTTTCAAAGGTTTTTCCAAAAGCAATGTTACATATTA
GAGAACTTGCAAGAGATATCAATACCTCACTCATATTTGTAACACTTGAAGAATTAGCAT
TTTCTGATATTTTTTTAATCAGTTTCCTCACCTCAAAGTTTCTTATGGAAGAATAATATG
CTACACGTATGGAACTAAAAATATGAATAACACAAATTTTTCTTATATCTCTCCAAGATT
CATTGTATTGTGAAAATAAAACTTCTGATCCGTTATAAGATAATTTTTGTTGGCTATATA
ATTGAGGTCTGTCAGAAAACGTATGGTCATTTTTTTTAAAAATTTCTTTGGCAATTTCAG
ATGAAGAAACTACAATAGCTTGTCTTGAACCAAGTTTAAGTGAAAATATAGGACCATATA
TTTTTGAAAAGTCTGCAAGTTGAACACTAATATTAAGGAGGTCTAGTTGGTGAAGATTTC
CTATTATGGGAAGGCCTTTAGGACCAGGTGGAAAATGTTTAGTGGTTTTGTGTTTGCGGA
AGAAGATTAGGAGAGGAAGAATTAAGCATATAGCAAGGAGAAGTACTAGTGATAACATTG
TTAGAACTAATATCACAAATGATGGACTATGAGAAAGAAG
>contig00288	seqLength=2448	assembledReadNum=52	aveCover=3.92
TAAAGAATGAAAATTCAGAAAAACATAAATTATAGAATATATATTGTTTCTATTGTCTTT
GTCAGCAATACAACTTTAATATCAATTCTACAAAAACAGCGACCTAATTCTTACAATTTC
CTGTAAAAATTCAAATTGAAGAGACAACACATAACAAATGATAAATAATGGATGGAAAAA
TTAAGTCCCTAATATTAGGGTTCAAGGTTCAAGCAGCTATCAAAATTGTAGTGGGTGGGA
TTAACATTCCTTGTGTTATTATGCATCCATGTTGGGTAGAGTATAACAATAACACAGCAC
TAAACTTCAGTGGAACCTAATTTATAGCATGTGCTATTTTTCTTCACTCTAGCTCCTCTT
TTTGCCATCTACCTCCCCCTCTGCCTCCACCAAAACCTCTGCCGCCACCACCTCGTCCTC
TACCAAACCTACCAAACCCTCTTCGATTAGCGAAACCCACGATCACCGAATCTGCCCCTA
CTTGCTTCCTCTCTTTGTTGTAAACTAGGCAATTCTGTTGCAACCTTTAGGCTTACATTG
ACAGCATTCTTCTGACCGGCAAGAAATACATCCAAGTCCTTGACTGGTACATCAAAAACA
GCACCCTGTCCATCTGCAGTTAGAGCAAGACCTTGCACCCCGTCAACCTTATCCTCAGGT
ATGAATCTCCTCAGGGTTCCAAATGCAAAGGATGGGGTGAACATGGGTTTTCCTCCCTCA
AGAAGTAGTGTAACGTAATTCTCCATGGAAGTCAGCAGTGATCTTTTCTTTACCTCAGTA
TACCCAACAGCCTTGGCAAGAGCTTTTGCAAGTAACTCAACAGCTGTTAAAACCAGAGTT
GTTCAATCCACAATTGTTGAGAATGACACTCAAATGAAGGAATCACACTATCAGACACAT
CAGAAATCAATTCAGCCGCTTCCCCACCAATAGCTTTGGCAATTTCATCAGGCTGAGGAG
CAGATACGTGTTCAAATTTAATACCTGCTTCTCTTTCGATTTTAGATATATTTGACCTTC
TTGGATCATAAAGCATCACAGCAACTCCAGTGTTGCCAGCTCTTCCTGTACGTCCAGATC
GATGAATATATGCTTCTACATCCCGGGGAGGCTCACACTGGATAATCAACTGAACATCAT
TGATGTCAAGACCCCTGGCTGCCACATTGGTGGCCACCAATGTCAAGAATTTACCAGACC
TAAAACCTTTCAATGTAATCTCACGCTGTGACTGCTGAATGTCACCATGGAGAGCTCTTG
CTCCAGGCAACAATCCAGCAAGCTCGGAAGCAGACTCCTTTTTCTCTGCAAATATAATTG
TCCGGCCACCACTGCTATAACAGCGAATAATATCAGGGATAACTTGAGCCCTGGCAGTAC
TATTACAAGGAAGGATAATATGCCTAACATTGGTGCTAGCCTTCATTTTCTCATTACCAA
CAAGATCAGCAGTTGCCTTGTCTGCTTTAAGAAACTTCTTAGAAATTTGTTGAACCCAGC
TTGGCAAAGTAGCACTGAAAAGAAGCGTCTGAACTTTAGTAACATCTTGTACCTTACCTA
GAATAAGTTCAACATCATCAACAAATCCCATCCTCAGCATCTCATCTGCCTCATCAAGGA
CACGAAACTTTAGGTGACTCAGATCAATATTTCCCCTCTCGATATGATCCTTAATACGCC
CTGGTGTTCCAATAACTATATCAACGCCTCTACGAAGCTTAGCCTCCTGGGCTCCATACG
GAGCCCCACCATATACAGCGCAAGCAGCCAATCCCAATGACCCACCATACACTTCAAAGT
CAGCATACACCTGATTGGCCAATTCCCTGGTAGGTAAGAGAACAAGAACACTTGGAACTC
TCCCATAGCCAGTCTTTCTAACCGATTTTGCCAGTCCATTTGTCAGTGACTCCAATATGG
GCAAAACAAATGCCAGAGTTTTTCCCTGACCAGTCCGAGCACGACCAACCAAATCAGAAC
CATCAAGAATAGTATTAAAAGTCATGGCTTGAATAGGGAACAAAGCCTCAATCCCCTTCT
CTTTCAGCTTCAGCTTCAACGGTTCCGAAATTCTAAAATTCGAAACCGTATTCGGATCAT
CCTTCTTCACAACAGCTTCTTCTTCCACATCCTCATCTTCCACCGTCGCCTTTTTCTTCT
TCTTCTCCTTCTTAACCTCAGAGCTAGTTTCATTCTTCACCTCATCATCATCAGAACTTT
TCTTCCTCTTCTTCGAAGATTTCTTCGCCGTTTCCTGGTCGGAAGCGACGTCGTTCTGAA
GCTTTTCCTTCTTCTTCTTCATTGATTTTTGCTTAGGGCTGTCGATAGAAACGGCAACGG
CTTCGTCGGTGATGGGAATTGAAGGAACCATAGCGAGAAACGAAACGCGGAGTTTTGGTT
GTGAGGGTTTTTTTTCTCTTGCTTCGGTGGCTGTGAATTGCACAGCTG
>contig00289	seqLength=236	assembledReadNum=9	aveCover=5.06
AAAGGAAGTGATTGATTACTTCTTTTTATTTCATATGATATGATAAAAGTGCATAACAAA
GACGTTATACACGATATTGAGTACACACATAGAATTCAGAAACAAGACTTGTTTATTTAT
TTATATTATAGTATTCTATATGGGTGTTGTTGGTGTTGGAGAAAAGGGATTTAACAGTTT
TTAGTGCACCAACAGCGAAAGTCATCCCTGCATCTGCCGCTAATTGCGCCCTCTTT
>contig00290	seqLength=1489	assembledReadNum=412	aveCover=94.41
TCTTCTTCTCATTCACATCCACATCCACTCTTTGTATCATTTCTCTCTCTTCTTTCTCTC
ACTCTCTCTCCTCCGATTCCGAAACTAGATTCTCCGATGGCCACCGCACCAACACCGCGT
GAAGAGTTCGTCTACATGGCGAAACTCGCCGAACAAGCCGAACGTTACGAAGAGATGGTG
GAGTTCATGGAAAAAGTAACCGCCGCCGTCGAAAGCGAGGAACTCACCGTCGAGGAAAGG
AACCTCCTCTCCGTCGCTTACAAAAACGTGATCGGAGCACGACGCGCTTCGTGGAGGATC
ATCTCCTCCATCGAACAGAAGGAAGAAAGCAGAGGCAACGACGAACACGTGACGGTCATC
CGTGATTACAGATCTAAGATCGAGACTGAACTTTCCAACATCTGTAACGGTATTCTCAAA
CTTCTTGACTCACGCCTCATCCCTTCTGCTGCGCTAGGTGACTCCAAGGTTTTCTACCTT
AAGATGAAAGGTGATTATCATAGGTATCTTGCTGAGTTTAAGAGCGGCGCTGAGCGTAAA
GATGCCGCTGAAAGCACTCTCACTGCTTATAAATCTGCTCAGGACATTGCAAACACTGAG
CTGCCTCCAACTCACCCTATCAGGCTTGGTCTTGCTCTGAACTTCTCCGTGTTTTACTAT
GAGATTCTTAACTCTCCTGACAGGGCTTGTGGCCTTGCAAAACAGGCTTTTGATGAGGCT
ATTGCTGAGTTGGATACATTGGGAGAGGAGTCATACAAGGATAGCACCTTGATTATGCAA
CTTCTCCGCGATAACCTCACCCTTTGGACCTCTGATATGCAGGATGATGGTGCTGATGAA
ATCAAAGAAGCTGCACCTAAAGGCAATGATGAACCACAGTAAAATGTGTCATATTGCTAA
TTAGTTATTAAACTTCTCTTCTATCATGTTTTTAAAGGGAGAAGGTGCTGATTGATAATG
TTGAAGCTACTGAGATTTTAGGCGTTCATGGTCTATTTTATGATATATGGATGCACTGGG
CTTTTTAGTTTGTCCTTCCATTTGTGTACGTGTTTCTGAATTGCCTGTTTTCTAAATGTC
ACTCAAATTTCTATCATATGCAATTGGTTTAATAATGTGTTTATTCCAAAGCTTGAAATC
TCTATCAAGCTTCATCATAATGTGTTTGTGAAGACTGCACTCTTCACTCTGTTTAAAAGG
GTATGCTCTTTTGAGCACTAAGACCGCACTCTTCACTCTGTTTTGAGCGTCGTCTGGGGC
AATGATATATAATTTTTAAACCTTGTTTTGTATGTTGATGTTAGTTGTTGCATTTGAAAT
AGTATATGAAGGCGAAATTTGCGACTACGGTAAAGTAATTTGATCTAAGGGACGAGAGTG
TTTAAACTTGAATCCAATGGATGAATTCGGTTGCATAATTGTTCATTTCTCTCTTTGTTA
TCTAGTGTTTGTAACACGGTAATGTTATTCAAATGCAACTTTTGCTATA
>contig00291	seqLength=569	assembledReadNum=166	aveCover=90.39
CTCATCGTCATTGTTCTAGTACTGCGTTTGTGCCTCCAGCTGCTGCGATTGAAGAGAGGA
TTCAGCAGAGAATTCATCTTCGCAATCATGGGTAAGGTTCATGGATCACTCGCTCGTGCC
GGTAAGGTGAGAGGCCAAACACCAAAAGTGGCCAAACAGGATAAGAAGAAGAAGCCCCGT
GGTCGTGCTCACAAGCGCATGCAGTACAATCGCAGATTCGTCACTGCTGTGGTTGGATTT
GGCAAGAAGAGAGGACCCAACTCATCTGAGAAGTAAGGTTGAGGAGAAGAATGTGTAATT
CTTTAGGTTTGAAAATGTGTTAAGAACTTCAATTTGATTTTCCTTTTTATTAATTTTGGG
ATATAGTAAGTTTATTATTATCTATGAATGGGTTTTGTGCTAGCTATATGTCAAACTTTA
TATTTTGCCTATGTAATTCACAATATTCTAAGTTTTGTTGACCCAATTTTTCATTTGGCC
TCAAGAATTTATACTTTTGTTATTTCAGTGTGTTGTTGTTGTTGTTGTATCTTTTAAATC
ATAGTTACAAGTAGTTAATGTTTTCATCC
>contig00292	seqLength=614	assembledReadNum=148	aveCover=138.92
AACAAGACAATGCAAAATATCTTTTACTTAAATAGAAACAACAAACTAACAGCAGGACTT
GAAGCTAATTCTTTGGACCAATGTCTTTCAGGGCGTTAATCTGCTCCTCGCCCATTGCAG
ACATCACAGACACAACGAGGTCTTTACCTTCAGCAAAACCATCCTTTATCTGAGTAAGCA
GACTGTCATCGGTAGGAAGCTTCAGGTCATCCTTGGTGTTACCGTTTTCAGTGAGAAGGC
TCACAAATCCATCCTCAGAGATATCAATCAACTGGTAGTCGGTACGATTCACATGGGGAA
CATCACAATTGTGAGAAGAGGGCACAATATCTTCAAGCTTTTTGGCAGTGAAAATATCAA
TTGCAACAAAGTGGCACTTAGCATGACCATGCTTACCCGTCTTTGAGGTTGAAACCTCAA
CAACCTTGCATGGACGATTCTTGATAACGATGTATCCGTTTTTGCGGATAGTGCCGGCTT
GCTGAGGATAAGTCTTGGAAGCTCCGGCATCGGCCTTTGACTCGAAGTGGTGTTCCTCGT
CAGACATGATGACTCACTGATTCAACTCTACTCGGCTCACTGATTCAACTCGGTTTACCT
CGAGACCGACTGTG
>contig00293	seqLength=809	assembledReadNum=251	aveCover=85.67
AAAGAAACCATACAAATACTCATCTCCTCCACCACCAGTCCCCACTCCATACGTTCCTCA
CCCAGTTTACTCACCACCCAAAAAGCCATACAAATACTCATCTCCACCACCACCGGTTCC
CTCACCCTACATTCCTCACCCAGTTTACTCACCACCAAAAAAGCCATATAAATACTCATC
TCCACCACCTCCAGTCCCCACACCCTACGTTCCTCACCCAGTTTACTCACCACCCAAGAA
GCCATACAAGTACGCTTCTCCTCCTCCTCCACCAGTTCACACTTATCCTCCATACATTCC
TCACCCAGTTCACCACTCTCCTCCACCAACTCCAACCAAGAAGCCTTACCTCTATGTTTC
TCCTCCCCCTCCTTACCACTCCTAGATAGTGGTTTGCCATAGCTCTCTATGATATATGAG
TGAAGAATATTTGAAAATAAAGAAAGCGATGGAACGAAGGAAGAAGCATTGTTCGTAATA
ACAGAAGAAAAAGAAGAAAAGGAAGCAAAGTTTCCGCATTTTGTCTTCATCCAAAAAGTG
TTAATTTATTTTCTGTTTCTATGATAGGATTGCTATTGCGTTTTTCTAATGTGCTTTTGT
TTAGTTTATTTCCATGAAAATCGCTTTTAATATTTGACAGTTGTAAAGCAGCACTGTTCT
GCTATAGTACATGCAAATGTGGATGATGTGTAGTCTTCAACCTGCTTCTTTTGCAGGGGT
TGTAAGACATTATATATATTATATCAATATCAATTACTATATGTTATTTATATATATTAT
ATCAATATCAATTACTATATGTTATTTAT
>contig00294	seqLength=678	assembledReadNum=194	aveCover=103.80
GATGAAGCAATTGAACAATTAATCAGTATCCAATATATAAATCCACATATGTCTTATTAT
AGCTTCATAATGAGTTACAGATAACATTGATCATATATATGAAGCACCATATATTATATG
GGGCATGATCTTATTACAACAAGAAAATAGAAAACAAAGCACACCATTTATTAGTACTGG
CTGGATTCAGAGGTAGCAACAACAGTAACCAAGCATATTAGACTCCCTTTAGTGTCCAGT
TGCCTTTCTTTGCTCCATGACCATGAGGATTATTATTGTATCCATATGGGCTGGCCTGAT
GAACATCTCCTCCATATGTTCCACGCCTTTCATATCTCACTTCATCCCTCTTCGTCGCGC
CAGAACCAATACGCTCTTCCTTGTAAACTTCATACTCATGCTCTGACACATAGTCATTGT
GGCCACCACCACCGTGTTTGAATGGCTTACCATGTTGAGGTGAGTGATTAGTGGTAGCAC
CAAAAGGGAATGCTTGGCCATTGCCATAACCATGATTATTATCATAGTTATGACCATGAC
CATGGTCACGAGGCTTGCTGTCCTGATGATACATATTATGATTTGGCATGGAGTAATCAG
AATCCTTGCCATAACCTGGTTTCATGCCTGGATATTGCTGTGTCTGTGGATATCCATGGC
TCTGTAGCTGTTGAGCCT
>contig00295	seqLength=467	assembledReadNum=119	aveCover=131.03
TCTGTAATTCTCACTCGACCTCAAATCAAAACCCTAATTCTTCAATTTCCTTTTGATTCT
CAAATTTTCTCGCGAAAATGTCAGGCCGTGGAAAGGGTGGCAAAGGACTCGGAAAGGGAG
GTGCAAAGAGGCATAGAAAGGTTCTTCGCGATAACATCCAGGGTATCACAAAGCCAGCTA
TTCGTCGATTGGCAAGAAGAGGAGGTGTGAAGAGGATCAGTGGTTTGATCTATGAAGAAA
CCAGAGGAGTTCTCAAGATCTTTTTGGAGAACGTGATTCGTGATGCTGTTACATATACCG
AGCATGCTAGGAGGAAGACTGTTACTGCCATGGATGTTGTCTATGCTCTTAAGAGACAAG
GAAGAACCCTCTATGGATTCGGAGGTTGAAGATGATTCACTCTTTTGTTTATTTTCAAAA
TGTTGCTGTTTAGTTTCAAAATGCGATTGTAATTTCCCAGTGCTTCT
>contig00296	seqLength=1557	assembledReadNum=545	aveCover=105.33
TAGCACTATCCTTATAATTATTCATGATTAAATGTAAACAGGTAAACAGATATTTGTCAC
TCATTTACTATAGTCGTTCACGTATTGACCATCTCGTGACAAGTTTATACCATAAACCAA
GAAAGAAACAGATTGTAAATGTTCTCGTCCTCCTCAAAATCGATCTCATGTAAACTACAT
ACAATGGGACACAGAATAAGTCTCCATGTTGAAAATCTCATAATTGTTCTAATATAATAG
GATCGTTAAAACAAACTCAGATTAAGTACTAAAAGTCTCCATGTTGAAAATCTCCCAGCA
ATGTAGGTCAAACAATCATCAGAAGGAGTTGCTGTGGGAGGCTAGCTTACAGGATAGATG
GTAGAAATTGCAACTTTAGTTCAAGCGTATGTCGACAAGATGTTTTTCTTTAGAGTGAAC
TCATCGGCCTTAGCAGGGCTGATAGACTTTTCAAGTATGCGCTCTAGACGCTGAATTTCT
TTCTTAGCATAATCAGAACCTTTCTCCAGATAATTCTTGGCAGTTTTCAAGTAAATCTTC
CCGTATCTAGAAGAAGAACCCTGAAGCTTCCCAACTTCCTCTTCTATTTGAGCAAATACG
GTCTTCTTCTCTTCATCATTAGCAGCTACAAACTCCTTTACCAACACGTCCAAGTTCTCT
ACTATACCAGCCTCAGAAGTAAGCTGTCCTTTTGAATCTCGACTTGTTCCAGATTTCTCA
TTGATAAAAGCCACAAAGTCATCCAAGTCTCGTCCACCTCCATAATCTTCACCGGCTTTA
TTGCCCTTTGGGAAGAACTTCAAGGTAGGAAAACCACTCACGTCATACTTTTCAGCCAGG
TCCCTATATTTGTCGGCATCCAAATTTGCAATCACTACATCGTCCTCCGATTTAAAGGCT
GCAGCAACTTTTTCATAAATAGGAGCAAGACTTTTGCAATGTCCACACCATGGTGCATAA
AACTCAACCAAGACATCTTTGGTTTCATCTAAGACAACTTCTTTGAAGCTTTCAGGTGTT
AGCACCACTACACTAGATGGAGCTGTAACAATCTTTACATTAGTTCCTGCTTCTGTATTT
ATAAACTCGGCAAGTGAATCTGCAGTGCGTGGCCCTTCAAACTTTTTGGGTTCCAGAGAT
CCTTTTGGAAACCACTGAATCGTTGGGTACCCAGAGACTCCATATTTGGTGCACACACTC
TTATGCTCATCACAGTCCACCTTGGCAATCAAAACAGACTTTGCTTTCTTGAAGGTGTTA
CCAAGCTTTTCATATTCTGGAGCAAGCTTTTTGCAGTGTCCACACCATGGGGCGTAGAAC
TCAACGAGAGCTCCTTTGTCTTGACCAACTTCCTTCTCGAAATTCTCTTCAGAGAGCACA
ACGACGTCGTCTGCGGAGACCGATTGGGAGAGAAGCGCAAACGCGAACGCTGCGAAAGCT
ATACTTCTCCAGATCTGATACATCTCCATTTTCTTCTTCTTCTTCTTTCTCAGTTCTTTC
TTTCTTTCGGTTTCTGCTTAACTGTTACGGCACGTGACACGTTATATAGGAAGAAAA
>contig00297	seqLength=196	assembledReadNum=33	aveCover=27.00
GGTGGTGGTGGTGGTGAGATATAATGGTAAGGTGGAGGAGGTGAGTGCACTGGTGGTGGT
GGAGAGTAGTAGTAGTAAGGTTTAGGTGGTGGTGGAGATGAATAGATGTAGTTATTTGCT
TCAGATGGCAAGGTGAGGGAAACTATTGTCAATGCAATAGTTAGAGTAATAGAGGCCATT
TGAGGGCCCATGTTTT
>contig00298	seqLength=1000	assembledReadNum=300	aveCover=94.38
TTGAATGAAGAACAAACATAAAGGATTAAAAGAACCAATTGATCAATCCAAAGTCACAAT
TCTTTGACATTAAAATGACAAAAATGAAAATTACAAAATGAGAGATTCACAATACACAAA
ATTCACATGCATCAAACTAAGCAAAGCAAATTCAATTACACAATATATAAAAGAATAAGA
GATTTTGGTATGTAACATTTTTTTTTGAATATATGCAAACTATTACACATATACAACATA
TTTATGATCTTCAAGCCTTTGGAGGTTCCACTTTTTCCACCGGAGTTGTTTCAACCGGTT
TCTCTTCCTCTTTCTCCGGCGGCGGCGGAGCCAGAGAGTCATTTGCAGCCTTAGCTTTTT
CTTCAGCCTTCTCAGCTGCAGATTCACTTGTTTCTTCTTTTTTTCCTTCTTCAACCACAA
TTTCCCTATCTTTTACACCGCTTGTTTCCTCTTCTGTTTTAGCCACTTCTTCAGTTTTTT
CTTCTGTGACTATGAAAGTTGATACTTTCTCAAAAACAAAGAAAATTGGACCTGAAACTA
AGGCTGTTCCAAATTTTGAAGATGCTTCAGATACTGCTTTTGATCCAGGAAAATCAATTT
TAACAAGTTCATCTATGAATTTTTGAACTTCTGTTGAGTTCTTCTTTAGCCCTGCTTCAT
CTCGTTCTTTGATCACACCCTTGATTTGAGTTGAAGAAGCCTCATATAGTGCAAGAACTT
TTGTTTGAAGTTCAGTTTTCTTTTCCTCAAACTCTGTATTGATTCCCTCCTTTGATTCAT
CAAAGGACTTAGAGGCCTCAGCAGCAGCAGCTTTCTTAGTACCATTCTTCTCAAAAACCT
TCTTGATTTTAGGAAGAACTTTTGTTTTCCAATAACCCATTTTTTGCTTCAAAATATTTC
TCTCTGTTTCTCTCTAGTGGTTGATAACCTTAAGCTCTTATAACTATCAAAGTCGAACTC
AATTAAAGCCACTTGCCTCTTCAAAATAAGTACCACAAAG
>contig00299	seqLength=686	assembledReadNum=184	aveCover=113.57
ACACTGCGGTTCAGCTCCCTTCTAATCATCGTCTTCCTTCTGCATCCTCTCATCTCCACT
CTTCACCATGAGCAGATCAGGCCAGCCACCGGATTTGAAGAAGTACATGGACAAACAGCT
TCAAATCAAGCTGAACGCAAATCGCATGATTGTTGGTACTCTCCGGGGCTTTGACCAGTT
TATGAATTTGGTTGTTGACAATACTGTGGAGGTGAATGGCAATGAGAAAAATGACATAGG
GATGGTGGTAATCCGAGGAAATAGTGTGGTAACTGTAGAGGCACTTGAACCAGTAAACCG
GAGCATCTGATTTATGTTTCTTGTAAGCATTTATAAGTAAATTGTGAGGTTTAAAGTTTC
AACAGATACCAGTTACTGCTGGGTGTAAAATGTAATTGGGAACTAGCGGCTAATATGAGG
TTATGTTTCTGGTTTATTGTCAATCCAGGATACCTTCATGGTTCAGTGGATGGTATTGCT
TTAACTAAAATGATGTATATGTCTTTTTCAGTTGAATTGGTAGTTTTCTATTCCATATAA
CATTGGCAATTATCACTTTCTATTCTCTTTAATCTTAAATATTGGTTGTTGAACGCTCCT
TTACAGTTTTCACTTCTCTTTTATTTTGCAGGGATTACAGTTTACACTTCACTTCTTGTT
TTAAGGAATTACAGTTTTCATTTCTC
>contig00300	seqLength=579	assembledReadNum=179	aveCover=87.03
GTGTTCACTTTGCAGAAGCTTTTTCAAGTTCGGAAGGTGCAAGATCTTCGCATTCTATCA
TGGCTGCAAAAGCGATCGCGAGTCCTATCCCTGATTCGTTGTACCCTACACTCTCCGTTT
TCACACTCGCAATCGGTCTCATCTTAACCGCTTCTTTCTTCATTTATGAAGCAACTTCAT
CTAGGAAAACCCGTTCCCTTGCTCAGGAGCTGATAACAGGGGCAGTTGCATCAGTCTTCT
TGGGTTTTGGGTCGTTGTTCCTCCTACTTGCCAGCGGCGTGTATGTCTAATCATTCGACA
TGAAACTGTGAAATTTTTGCTAAGAAGATAGCTTTAATGAACATTTACATGAGACATTTT
AGTTTTACAACTTACTAGAAAATTATGTTCTTAAACTGTGCATGACGATTCTGGTTATGT
TTAATGCTCAAGAAGATTATGAATTGCTGAATTTATGCTTGAAACTCTAGTGGGCTTTCC
ATAAATAGATGGGTTGGATCTTGGGTGTGGATTTTAAGCTTCTTTGTTCTTTTCATTGAT
AAATGAGAAGAGAGATGCTTTTAACACCAAAGATGAAAT
>contig00301	seqLength=1138	assembledReadNum=360	aveCover=93.61
TTTTAGGTTCTGTCAAACATAAAGTATTTTAATTAACTCAAAATATACATACATCAAAAT
TAAAGTTTATGATATAGTCCAACATATATGGACAACTTATTGAAGGAAGCATCATAACAT
AACCAACAACACCCTTGTAATACCAAACATCCCAAACCACAGATACAACACCAGCCTAAT
ATTTAAGCATTCACAATCATCCCACCATTTGGATGGAGAACTTGGCCAGTAAAGTATGAA
GAGTCTTGAAGGGAAGCCAAGAACAAATAACAAGGTGCAATCTCACTAGGCTGTGCTGCT
CGTTTCATTGGCACCTCAGACCCCAAGTTCTGTATCATCTCAGCAGGCATGGTGGCCGGT
TGAATCGGGGTCCAGACTGGACCTGGAGCAACAGCATTCACTCTTATTCCTTTCTTCACC
AGCTGCTGAGCAAGACCTCTGGTGAATGCAACAATAGCTCCCTTCGTCGAAGTGTAGTCC
AGTGTTTCCGCTTGTCCAGTATACGCGTTCACTGAAGTTGAGTTTATGATTGAGCTACCT
TCTTTCATGTGCTTCAAAGCATGCCTGACCAAAAAGAAGTTTGAAAAGATGTTGGTCCTG
AAGACTCTTTCAAGCTGTTCCTCAGTGATTTCCTCAACTGAGTCTCTAAGATGCTGTTCA
GCTGCATTGTTGACAAGAATATCAATGTGACCATATTCTTTGACAACAAGTTCTATCACT
TGTTTGCAATTATCATCATATCCAATATCAGCAGCAATTGCCAGTGGTTCTTGTGAATCA
CTTGTCTTGGCTTCTAGCAACATCTTCAATGTTTCATCCTTGTCAATCTCCTCATGACCC
TTCACGTATGTAAAGGCCACTGTTGCACCTTCTTTTGCAAATATCAGAGACACAGCTCTT
CCAATACCTGAGTCACCTCCTGTCACCAACGCCACCTTTCCCCTTAGTTTGTTGGAGGGC
TTGTGGTTAGGATTTATGCTTTGTGGTAGTGGTTCCATTAGATATTCTTTTCCTGGTTGA
GCTTTCTGGCTCTGAGGTGGTAACATAGGCTCGTTACTTCTCATTTTTGCAGGGTTTGAA
ACAGAAGATAAGTATACTGTATGAGATGAGAGTGTAATCTATGTATAGAGTATGAGTT
>contig00302	seqLength=1142	assembledReadNum=260	aveCover=73.94
CATAAAGAAAATAATATATTAAAAATAGATTTGAAATAAAAGTAGAGCAAATATTACATA
AAATATTAATATTACTGCAGTAAATTTGGGGTTCCTACCAAGGAATACACACCAAAAACC
TATCATCACACAAAGAAATACACACAAAATATAAAGTTGACATTCAAAAAACAAATTCAG
CAGGTTAAGAAACTTGCTGCTTACAAAATTCAAATTCAGGAGTTGGCACAAGACATAATA
ATTAAAGCAACGCACAAAAGAAAATGCACTGCCACCGTCGATCTAGAACCCAGTTCTGGG
AAAAGAAGCTCCGAGACGAGGGTGCAGACTTAACACTTAATACAAAATACAAGTTAACTA
AACGGGATAAATAAACACTGAACACAATAAACTGTTTATCATAATAACAACAATGGACTT
CCCTGGATGAACCATCCTGCACATTTCATTTCTTCTTGAGTGCTGACTTGGTAATCTTAG
ATGCACTTGGATCCTTCTTCTCCACACCCTTAATGACTCCAACAGCCACAGTTTGACGCA
TGTCTCTGACAGCAAATCGTCCAAGTGGAGGATATTCAGAGAAAGTCTCAACCACCATGG
GCTTGGTGGGAATCATCTTAATAATACCAGCATCACCATTCTTTAGGAATTTGGGCTCCT
TCTCAATCTCTTTACCAGAACGTCTGTCAATCTTGGTAACAAGCTCGGCAAACTTGACAG
CAATGTGGGAGGTGTGGCAATCAAGAACAGGGGCATATCCATTTCCAATCTGGCCAGGGT
GATTCATGATGATCACTTGAGATGTGAAATTAGCAGCCTCCTTAGCTGGGTCATCCTTGG
AGTTTGAGGCAACATAACCACGCTTGAGATCCTTGACAGCAACATTCTTAACATTAAATC
CAACATTGTCACCAGGAAGGGCCTCAGTGAGAGCTTCATGGTGCATCTCTACAGACTTGA
CTTCAGTTTGAAGTCCACTTGGTGCAAAAGTCACCACCATTCCAGGTTTAATGATACCGG
TCTCAACACGTCCCACAGGCACAGTTCCAATTCCTCCAATCTTGTAAACATCTTGAAGGG
GTAATCGAAGGGGCTTGTCTGATGGCCTCTTTGGCTCAGTAATTTGTCAAGGGCATCAAG
AA
>contig00303	seqLength=1026	assembledReadNum=274	aveCover=64.45
TATCCATAGACCCTTCTTTATTACTATTGTTACCAATATCAGCATCATCATCATCATCAC
ATTCAAGTTCAAGAAAGAAAGAAACTACTATGGCTCAAGCTATGGCATCATCAATGGCTG
GTTGTTTACGTGGTTGTTCATCTCAAACTGTGTTAGAAGGAAGTCTTCAATTTAGTGGAC
CAAACAGGTTGAGTTTGTTGCACGGAAACACCAACAACGTTAACAAGGTTACAACACGTT
CATCAGTGACGGTTAGAGCTCAACAACAGGAGAGTAGTCGAAGGGCTGTGATTGGTCTTG
TTGCTACTGGTTTGGTTTCTTCTTCTTTTGTTCAAGCTGTTCTTGCTGAGGCTATTCCTA
TTAAAGTTGGTGGCCCTCCTCCACTTTCTGGTGGCCTTCCTGGAACATTGAACTCTGATG
AAGCAAGAGACCTAAAGCTACCATTGAAAGAAAGGTTCTTTATTCAACCATTGGCACCTA
CTGAAGCAGCAGCAAGAACTAAGGAATCAGCGAAGGAAATTGTTGCTGCTAAGAAGTTCA
TTGACCAGAAAGCTTGGCCGTTTCTTCAGAACGATCTCCGTCTCAGGGCTGGCTATCTTC
GATATGACCTTAAAACTATCATCTCTTCAAAGCCTAAGGACCAGAAACAATCCCTCAAGG
AACTCACCGATAAGCTCTTCCAGGATATCAGCAATTTGGATCATGCAGCAAAAATAAAGA
GTCCCTCAGAAGCAGAGAAGTACTATGCTATAGCTGTATCTACTCTGAATGATGTTCTTA
GCAAAATTGCTTAATGTGAATGATTTCTGCTTTCTGTGTGTAAGCTTTGTCTATGGTTTT
TGTAAGACATTTTATGTTAAGTACTATTTGAACAAAATCAAATGAGAAAAATTGCTATAA
GCAAGCAGGAAATTATCATTTGTTAATGCATTTCTTAATTGAAGTTGTTTTCTTAGTTTT
AGTAGAGCCAAATATTTAACCATTTACTCAATCAATAAAATAGAAAGGGATGTGTTTAAA
ATATAT
>contig00304	seqLength=1157	assembledReadNum=302	aveCover=87.03
TCTCTTCATTTTCTTCATCTTTTCAAAACACAACAAACAACCATGGCTTTCCGTAACAAA
CCTTCTTCTCCCTTCGACTGCATCATCTTCGATTTGGATGATACCTTGTACCCATCCACC
ACCGGAATCGGAGCTTCCGTTAAGAAAAACATCGATCTCTTCCTAATTGAAAAATGCGGT
TTCTCACAATCCAAAGCCTCCACCCTCCGAGTCGAACTTTTTAAATCCCACGGTAGCACT
CTCGCCGGTTTACGAGCACTAGGCTATGATATCACCGCAGAAGATTACCACAGTTTCGTG
CACGGAAGACTACCTTACGAATTAATCAAACCTGACATTCAGTTACGAAACCTCTTGCGT
TCAATCAAACAAAGGAAAATTATTTTTACGAATTCGGATAGGATACATGCGTTGAAAGCG
TTGGATCGGCTTGGTGTAAAGGACTGTTTCGAACAGATTATATGCTTCGAGACTTTAAAC
CCGAATCTACCGAACTCGATCCGACCCGATGAGTTTCCTGTCGTTTTGAAACCTTCGCTG
GATGCTTTTAAAATCGCGATTCAAGCTGCTAACGTGGATCCTCGCCGTACCTTGTTTCTG
GATGACAGCGTAAGAAACATCGCTGCGGGTAAAGAAATGGGTCTCCATACTGTTTTGGTT
GGGGAGGGGGTGAAAAGCAAAGTTGGGGATTATGTAGTGGAATGTGTGAATAGAGTTGCA
CTTGCGGAAGTGGTTCCTGGAATATGGGGGAACAGAGTGGACGACGGTGATAGAAAGATT
TCACGCACAAACAGCGAATTGGATGCTTTGTTAAGCGCATATACTGCTGTTGGAGCTTGA
AAAGGCATGATGTTGTATATACCGAACAACTAGTCATTCACCCAACCTAAAGACAAAGAC
AGTGAACAAATAATGTCGGGAACCTAATGTGTTTTGTTAATAATCATGTGAATAGTTTTA
AACGTGTTAAGTGACAAATGAATAAATTAATGTATGCTAGATGTCAAATCTTGTGTGTAA
CCTCCTGTGTATTCGAATTGACTTTTAATCTTGTAGTATATTTCTAAATCAAAATCACAG
TCTTTCATGCATTGTTTTTATGTACTTTCAACTATAAATAAAAAATATTATGCATACAAA
TTAAAAATTAAAAAAAC
>contig00305	seqLength=687	assembledReadNum=235	aveCover=92.91
AACTCTAGCAGCGGCACAGACAGAGAAATCAAAAATGAAGTTCAATCCACGAGTGTCGAG
CAGCCGTCGCAAGAGCCGCAAGGCTCATTTCACGGCACCATCCAGCCTCCGCCGTGTTCT
CATGAGCGCGCCTCTCTCCGCCGACCTCCGTGCCAAATACAACGTCCGTTCTATGCCGGT
GAGGAAAGACGACGAAGTTCAAGTCGTCCGTGGTACATTCAAAGGCCGTGAAGGTAAGGT
TACACAGGTTTACAGGCGCAAGTGGGTGATCCACATCGAGCGCATCACAAGGGAAAAGGT
GAATGGATCCACCGTGAATGTTGGTGTGAACCCTTCCAAGGTTGTTATCACAAAGCTGAG
ACTTGATAAGGACAGGAAATCTCTTCTTGATAGGAAGGCTAAGGGACGTGCTGCCGCTGA
TAAGGAGAAGGGTACCAAGTTTGCTCCTGAGGATATTATGCAGACTATTGATTAGTCCTT
CTCTTTTTTGAGTAATTGTGTTTTTTTATTTTATTTTGGTATTAGAAAATTATTATATCA
AACTTTGAGGTTGTTCTTGTTTAATTTGTTATGTTAATCAAACTTTTTGATTTATCTATG
CTTTTAGTAATCCAATTAATCCACCGTTTAATTCCTGTGTATGAATTAATTATGTTAATT
CTGTACATGGTTAAATATTTTCTGGTT
>contig00306	seqLength=817	assembledReadNum=205	aveCover=90.46
AAATTTATTTTTTTGAAGTGACAAAAGTGAATTCAGTAAACCCCTTATACTTTGATTCAT
ATAATAGTGAATTCAGTAAACCCCTCAGCAACTGAGCACGGTAGCGGTTGCTCAAATTTT
AGGGTTCATCTCATCGCGTTTCTGCAAATTGCAACATCTCATCGCGTCTCTACACCTAGC
TACCATGGCGAGTACCAAAGTTCAGAGGGTTATGACCCAACCCATTAACTTGATCTTCAG
GTTTCTTCAAAGCAAAGCTCGCATTCAGATTTGGCTCTTTGAGCAAAAGGATTTGAGGAT
TGAAGGAAGAATCATTGGTTTTGATGAGTACATGAATTTGGTTTTGGATGATGCTGAAGA
AGTAAACGTCAAGAAGAAGAGCAGAAAGACATTAGGGAGGATCCTTCTTAAAGGAGACAA
CATCACTTTAATGATGAACACGGGGAAATGATGATGAGTCCATGTTCCATCCAACAAGAA
GACCGATTTTATCTTTACATTTTTCAGTTTAATGACTATTTCTCCCGTCAACATGTTGAA
TATGCTGTTTAAAATGTAATGTTGGCAATATGAAATTTTTATTCACCTGATAAATACTTG
GTTGGTCCTATTAGTTATGGCTTCTTGTTGCCTGTATTAATGTCTAGCTTCCAAAACCTA
ATGTAACACCAATATTACAAACTTTCAGTTGTTTAGAGGTTCTTTTTATCATTCTATATT
GCGCCTTATTTATTTACTTGGAGATTGATTTCTTGTCAAAATTTTCGTTTTATTGTATTT
GTTATGCAATGAATAAAATTCTTATACCAATAGATAC
>contig00307	seqLength=1266	assembledReadNum=245	aveCover=50.05
TTTTTTTTTTAAATATGTTAAAAGATACTAGTGATATCTGAACATTTTGAAATCCAATTT
GGAAAATAGGGCCTTTGACCCCCTTTGATCATATGGTTATTTTACTTGGGCCTGACCCCT
TTCGGAATCCTCGGATAGACAAAAACAAAACAAAATAAATAGTAAAATGAACATTATGTA
ACAAAAATTGTGCCACTTCTCAAAAGTTCTATCCTTCCTAACTCATTCCTGCTAGTTTTT
TCTTATAAAAAGCTCAAACTCAATGGAAGGGAAAAAAGTAAAATTTCTTTAAAGCTACAA
CAGAAAAGGCAGGTCGTCATCATTCAGCCACAATTCCTCGCGCTCTCAAACTAATTAACA
TGGTGTTACATCTCTAGTCATGTTTGGCTGAAGAACTGGAGGAAAAGGAAAACTATTCAT
CTACTTCTTCTTCTTTGATTTGCTGGAAAGAGACTGAGTATATGCAGTTCCCTGTAGCCA
TTCGTCCGTCGAAGCATCTATAGACCTAGTTCCAACTTCAACTTTGGGAGCTCTCTTTGA
TTTCTTAGATAGGTTTTGTACTTGACCTTGAATCCATAGCCCCAAGAGGACAAGGAGGGA
AGCTCCAAGAGTAACAAGAAAAACAGATTCGATGCTAAGAAACCCACCCGATTCAACAAC
TTCAATAGTGCCATTAAAGAAGGTGCTTTGGTATGGATGCTCGTCTATCTCGTAGATAAT
AGTGCCAACAAGATCAAAACTTCCAGGCTGCAAGAATTTACTGACTGCAAATATGTATGG
GAAAGTAGCTTGGGCTGAGGCTGGTACAGAACCATTGTTGAAAACCTGAGCAGTAAGATT
TTGAACATACAGACGATGATCGACAGGAAGGTGAATACTGGCCTTGATCGCAACAACATT
CAAGCCAGACTCGCCATCATTTTTAACACCAACTAGCAGCTCGGTGTCTTCTCCAGCTGT
AACCAATTTTGCAATATTTTTAGGAAACACACTTATAGTATCAATCCCCGGAGCAGCAGA
AAAGGTTCCAACTCCATCAAAGTCTTGAGCATCATCACCAACAATGCCAATATCACTTTC
AGTAGTCTCCACAGCTTCACTTGATTCTGACTTACACCTAACAACTTGGAGGAAAGGAGA
AGCGATGAGGAGAAGAGCGAGAGAGAAAATCCAAACGGTGTTGAAGGAGGCCATGGTGGT
GTGTTGCGATTTTCCAAATGAAACGTGAGTGAACTTTCAACGCTGAAATAAACCAGATTT
GTATTG
>contig00308	seqLength=486	assembledReadNum=51	aveCover=22.42
AAACCTAAGCATTTCAACTATTTATATATATTCACAGAGATCATATCGTATATCATAAGA
TGGCTGGTTTATTCAGGTTTATCTTTGGTGGGAACGATGGTGGAAACAATGGAACTGTCG
ATGCATTTAACAACAGCTGTGGCCGTCAAGATTTCGATGAGGCTAATATCAAAACTGGTG
CAAATATTACCAATGGAGATCATCGCACTAGCAACCATAACAATGGAACTAAAAAAGCAT
TCAACAACTCATTTGGAGGAACTCAGAAATTTGGAAAGGCCAAGATCGACACTGGAGCCA
GGATTGGAAATTAAATGGGGCTTCCGTGACGTACACATATACATATAATATGTATATGTG
TGTGTTTATGGGTAATAAAAGTATAAATAGTGTTTTAATTATGTTTATGTGTATCTTGTG
AAATGTATTCCTGTGAACTAAATATGAAATAATAATTAAACTGGTAATGTTTACTATGTG
TTATCT
>contig00309	seqLength=415	assembledReadNum=137	aveCover=91.27
TTTCTAAAAATTAAATAAATAAAGTTGTACTCAATTGATGTTTATAAAAGTTTTAGTAGC
AAGCTAGCATTAATATTCCAAACTGAAGTTCATAATTCTATCACATTGAATTCCATTTGC
AAAGCATCTCAGTCTACAACAATATAAAATTACATCTTCAACTTCAAAACTTCCCTAGTT
TCCTTCATACTTTGGATCAGCCACGACATAGTGGTATGCTATCACCAGCACAAAGATGAA
AACACCGAGAAAATTGGCAAAGAAACCCAGATCATTATCATCAATCATCTTTAGAACGCC
GTGGAGATGGGGTCACTTTTCCGTCCGGCGAGTGTAGTTGTAGTGCTTTAGGTCTTGATC
GCTCTGTCTAAATTTACAGACTCTGATGCAAATAACAAGCAGATTAGTCTTTGTT
>contig00310	seqLength=938	assembledReadNum=278	aveCover=97.38
CCTTATGTCATAGTCTCATTCACAACAAACGCATATCACAAACACCTTCTCTCTCTCCCT
CTCTCCCAAACCCTAGTATCTATCTCTCTTCACCGTTCGGTTTCATCATGAAAGGAGGAA
AGTCCAAGGGTGAATCGAAGAAAGCTGAAACGAAGCTTGCGGTGAATAAGAAGGGTGCTC
CCGCCACAAAGGGCGGAAAGAAACCAGCCAAGGGAAAGGAACCAAAGGACCCTAACAAGC
CGAAGAGACCTCCAAGTGCTTTCTTCGTTTTCATGGAGGACTTTAGGAAGCAGTTCAAAA
AGGAAAACCCTGACAACAAAGCTGTGTCTGCAGTGGGCAAAGCTGCTGGGGCAAAATGGA
AGTCAATGACTGAAGCTGAGAAAGCACCATATGCTGCTAAGGCAGAGAAAAGGAAGGCTG
AATATGAGAAGAGCATGAAGTCCTATAACAAGAAACAAGCTGAAGGTCCAGCTGCTGTTG
AAGAAGAAGAAGAATCCGAGAAATCAGAATCTGAGGTGCATGATGAGAATGATGATGAGG
AAGAAAGTGAGGAGGAGGATGATGACGAGTAGAAAATTGGATGATGATAACATTTATGTA
GGATGCTATGCTGATGATTTGATCATCTTATGTAGATGATTGTCATTTTATGATAAAAAT
GTCTTGCTACCCAAATATTTTGCTGCTCTTGGCTAATGTTTTGTCTGTTCAAAACGTGAA
TAGTTAAAAATGAGGGAGCAAACTTTTATTTGTACTTTAAGGCCAACTCTTTAGTTAAGA
GATGTTTATCTTTTGTAGAGCTTTTAGATTTTCATGATGGAATCTCTTGATGTTTGTATT
AACATAATTTCCTTATTAGCTTTTCATATCCTTTGTGCTGTATCATTGTTTGGTGTTGTC
CATTATCTGATGATTTTGTTAACTTCTGTCAATGGTTT
>contig00311	seqLength=347	assembledReadNum=43	aveCover=26.94
ACCTTTTAGATCATCTTCATCCTCATCAAATAAAATTAAAGTTTCACTATAATATCAAAT
ATAATTACCAGCACAACAATTTATTAACAGAACCACAACATTTTCCAGAAAGTGGGTGTC
TCAACTGAAACCATAATAAAACAGCAGTTTCTAAACTACAACAGCAACTCCATAAAATTT
TGACAACTTTGAAAATGGAAATGTGAAGAACCTTTTAAACCCAAGAGGAGAACCAAGTTA
CAAAAAATCAATGTAGTTATTATTTATTAAACCAGCAAGGAAAACATCAACTTGGATGTT
TTGCTACACTTTGAAGTTTTGAAAATCAATAGCCCCACTGATCGTTC
>contig00312	seqLength=740	assembledReadNum=225	aveCover=91.17
GAAGTGCGAAATTTCTTATTGTGGATTATCATATTTAATCATAGCTAGAGTTGTTGCTTC
TTGGGGCGTGCATTTCATACAACTTACAACATTGAATGAAGAATCCAAGGAAGTAAGAAA
CAAACATTTTATTGAACAAACTACAGATTGCAATAGGAGGCAATGATACATGTTTTCTTG
ATATTCTTGAGACATGGATTCTTGTACATCAAATACCTTTACAACATCTACAACACCAAA
CACTGATACACTACATATCTTCTTTCAAACAAATGGACAAAACACACCGATAAACTACAT
CTTTATTTGGGGGACATCAAATGCTGCTTAAAGCTTCTCTAGTGTTAGCAAAACACATGA
ATTGCTTTTAATGGAGGAGACCTTCACCTCACTTAACATTTGGATGGCTTTTTCAGACCA
CATTTACCAGGCAAGGCCATAGCATTTGCGGGGTTAATTCCAAATAAAGGTAATTCAGAC
TTGTAACCGCAAAGGCAAGTAAGATTGCAACGGTGGACAACATCGCAGCATTTCGTATCT
GGGCTTGGTGGGTTTTCACCGGTAACGGCGTCATGACATAATTTTAGCTCACTTGTTTCT
ATGTTACATAGTAAAACAGCTAGACTTCCACCCAACATGGCAAAGATCAATGCTGCTACC
ATCCACTGCACCAAAGTCTTTCCACTGGAATGTGCCATACTCTCCCAATTGATTAACCAG
GTGCTTACTAACTATGTTAT
>contig00313	seqLength=503	assembledReadNum=175	aveCover=99.36
AGGCCGTGGAAAGGGTGGCAAAGGACTCGGAAAGGGAGGTGCAAAGAGGCATAGAAAGGT
TCTTCGCGATAACATCCAGGGTATCACAAAGCCAGCTATTCGTCGATTGGCAAGAAGAGG
AGGTGTGAAGAGGATCAGTGGTTTGATCTATGAAGAAACCAGAGGAGTTCTCAAGATCTT
TTTGGAGAATGTGATTCGTGATGCTGTTACATATACCGAACACGCTAGGAGGAAGACGGT
TACAGCTATGGATGTTGTTTACGCTCTCAAGAGACAGGGAAGAACCTTGTACGGGTTTGG
AGGTTGATGATGAGGAAGAAGCTCTCATGCTTTTTTTTTCTTTCTTAAACTGTGTAATTT
GAATATGTCAATTTCCCTACTTGTTTGTGATGAATATTAGGTTTTATCCAGTACTTTGTA
ATGCTGAATGAGATTGATGTATAATATTCAGTTTACCCTAAACTTAAAGTTGAAATCAAA
ATGAATGAGTGATTTTGATGGTT
>contig00314	seqLength=1028	assembledReadNum=258	aveCover=78.88
TGAAAACATAAGATCAAATAGATAAATTTCAACTAAGCAAAAATATCCTTCAAAATTTAA
TTGAAATTCCAAACACAAACATTTAAAATAAGCCAATCAACTCAAAAGTATTTAAAATAG
GAAAATTCATCAATGTTCACCATTACCACCCTCATGAAACAAGACTACAGAAAACTAAGG
CAAAGTTCAAACTTCACCATATCTAGCTGTAAGCTGTGCCTATGCTGCGACAGTTGGCTT
GGTGGCAGTGGATAGTCTAGACCTCTTCTTTGCCAAGCTCTCACTTCGGCGTTCCCTTTG
CTCCTTCAATCTGGATGCAAGCAACTTCTGATAGTCTGCTGCCTCTGATTTAGCCTTGGC
AATTCTCTTTTTCTTATCTGCAATTCTTGCTCGCTTCCTTTGGAGTGTCAAAGGAGTGAC
AAGTCGTTGTATCTTGGGAGCCTTGCTCTCCTTTTTCCCAGCTTTGGTGGTAAAGGTGCG
ACGATAGGTGTTAACATATTTCCGCACATCATCCTCCTTTGACAGGTTGAACAGCTTACG
GATTTTGGATGCTCTCTTAGGACCTCTCATCCTTGGCTTCTCAACATCAGTAAGACCTGG
TAAATCATTGTCACCTTTCTTCACAATTACCAAGTTCAGAACAGAGAGATCAGGGCTGAC
AATGCATCCACGAACAGACTTCCTTCTACGCTCTCCATTACGCCTTCCGTGTCCACGGAA
ACAAGGAGTACCTCTGTGGAGCAAGAGTCTAACACGCCCAGGTGTCAACACTCCCTGCTT
CATTGGAAATCCTTGTTTGTCACACCCGCCAGTAATTTTGAAAACATATCCTTTAAACTC
CTCGCCCAAAGCATCACCAAGAACCTCCTGGGAGATCCTCTTGTCCCAAAAAGCACGTAG
CTTCTGGTCATCATCGATTTCCAGCTTCTTCTGGCATCCAGTGGTGGGATTCGCAACGTT
AAACTTCATGTTGCAATCTCGTCCTGATTCAGCCGCGGCTAACTCTCTGTGTGTGGCTTC
AGAAACAA
>contig00315	seqLength=1224	assembledReadNum=323	aveCover=75.27
GAGTAAACAATTGGATAAGTAAATTAAGTAACAAAATATTTTGCAATCACTCCATATAGT
CCAATTTTTTTCATAAGAGTGGTAAATAATTTTACATTCGTTACCAAGCATATTTCATTA
AATCAATTCAAATGAGCTTACAATGGATGTCCCAAAAGATTAGAATATGCCAAATTAGAA
TGTCAATACAAGTCTCAAAGTTGAACTGCCATGATGTTTTCTTTCATATTTGAGGGACAT
TGATACATGTTTAAAAGGAAGGGCATTCTCATGCGTAAAGATCTATTCCCCAGAACTTGG
CCGGTTGATTAGTTCGATATTTCTTATCCATATTACTGATGAGATCTGCATCATCTTTAG
ACAGCTCAAAATCAAATACCTGGAAGTTCTCTTTCAATCTCTCCAGTTTCGATGTTTTAG
GAATGACAACAGTGTTCCTTTGAATGCCCCAGCGAAGAGCAATCTGGGCAGCAGTCTTTT
TGTATTTTTCAGCCAGACCTTTGAGAGCTTGGTCATCCAAACATGAAACTGTACCAAACC
ATTCTGTGTTTGCTGCAGCACCTCCCAGTGGAGTGTGGGCTGTTACACAAATTCCATGCT
TCTGACAAAATTTGACTAGAGAATCACGCTGGAAGTATGGATGAGTTTCAATCTGATTCA
CGGCAGGCTTTATCTTGGAGTATGCTAAACAATCTCTAGTCAGAAAGATATCATAGTTGC
TGATCCCAATGCTGCGGACCAAGCCTGATGAAACAAGACCTTCCATTGCATGCCAGGTAG
TTTCTAGGGATATGGTTGTATCTATATCCAGGACACCATCTTCACCCAAAGCACTATCGG
TAGTACCAACCCCAGTATGCCTTGTGGCTACAGGAAAGTGTACAAGATATAGATCCAGAT
AATCTAACTGAAGCTTCTTAAGACTATCTTTACAAGCCTCAACAACATGTCCATGATCAG
AGTTCCATAGCTTGGTGGTAATGAAAAGTTCTTCCCTCTTCACGAGTCCGGTGTCAAAAG
CTTCTTTAAGCGCTTCTCCAACTTCAGTTTCGTTCTTGTAATCAGCAGCACAATCAAAAT
GACGATAACCGATTTTGATTGAATTGATAATAAGATCTTTGATTTCTTGTCCTTGCATTC
GCCAAACTCCAAGTCCAATTATAGGCATCTTGAAGCCATTGTTCAGTGTTATCGCCATTT
TCCCCTCTTTCCTCTCACGTCTAA
>contig00316	seqLength=575	assembledReadNum=63	aveCover=18.51
AATTAGAAACAATATCACTATAAAGAGCTCTGGTTTTCATTAGATTTCAATTTCAATCCA
TATGAATTGAGTGTGCTAAGATTTCATGAACATTCCATTTCTCAATTGACCTAAACAGCA
TCAAAAGCAACCAGAATTACAATCACACGCACCAATTACATCGCTAAAACTAATATATTA
AGAAATGAAAGCTTCTTCATCAACCACCGAATCCGTATAAAGTTCTTCCCTGCCTCTTGA
GAGCATAGACAACATCCATGGCGGTAACAGTCTTCCTCCTCGCATGCTCAGTATACGTAA
CAGCATCGCGAATCACGTTTTCCAAGAAGATCTTGAGAACTCCTCTGGTTTCCTCATAGA
TCAAACCACTGATCCTCTTCACACCTCCTCTTCTTGCCAATCTACGAATAGCTGGCTTTG
TGATACCTTGGATGTTATCACGAAGAACCTTCCTATGCCTCTTTGCACCTCCCTTTCCTA
GTCCCTTACCACCCTTTCCACGCCCTGACATTTTCGCGAGAAAATTTGACGAACAGAAGG
AAATTGGGAGATTTAGGGTTTAGATTTAGATTTGA
>contig00317	seqLength=894	assembledReadNum=232	aveCover=80.96
TTTGTCAAAAACAGGGTTTCTTAGAAACATATATAGCATCTTTCCGCCGGCAGCGTTCCA
AACCAGAGAGAGTGAGGCTAACAATGGTGTCACTGAAGCTTCAGAAGCGGCTAGCCGCCA
GCGTCCTCAAGTGTGGCAGAGGGAAGGTTTGGCTTGACCCTAATGAGGGAAATGATATCT
CCATGGCTAATTCACGCCAAAACATCAGAAAGTTGGTTAAGGATGGCTTTATTATCAGGA
AGCCAACTAAGATCCACTCCCGTTCCCGTGCTAGGCGCATGAAGGAAGCCAAGAGGAAGG
GTCGTCATTCTGGATATGGTAAGCGCAAGGGTACAAGAGAGGCAAGGCTCCCCACCAAGA
TTCTATGGATGAGGAGGATGCGTGTCCTCAGGCGTTTACTACGCAAGTACCGCGAAGCAA
AGAAAATTGACAAGCACATGTACCATGATATGTACATGAAGGTGAAGGGTAATGTCTTCA
AGAACAAGAGAGTCCTTATGGAGAGTATTCACAAGTCCAAGGCTGAGAAGGCAAGAGAGA
AGACATTGTCTGATCAGTTTGAGGCCAAGAGGGCTAAGAACAAGGCTAGCAGGGAAAGGA
AACATGCCCGAAGAGAAGAGCGCTTTGCTCAAGGTCCTGGAGAAAAGGCACCTGCAGCAC
CAGTGGCACCAGCTGCAACAGCAACCCAGCCTGCCCAACCATCAAAGAAATCCAAGAAGT
AGATCAAGTATTTCATTTGAGCTTTAATTTTATCTGATTTTTCAGTTGTACAAGTACAAT
TTTGTATTTGGTATTTTGTTTTGCCAATTTTGGTATGGATATGGTTCCATTGGTTGAGAA
ATACAATTGTTGTTTTATTTTAAGTTATGAAGTTCCTTGCCTCAATTCCTGATC
>contig00318	seqLength=851	assembledReadNum=168	aveCover=108.85
AACAACAAGCAAACAAACATCACAACAAAACCAAGAAAAACTCACACAGTTTATCGCAAT
GGCCTCTGCTCAGTGCTACAAAACCTGCGAACAAAGCTGCCAACAGAAAGCCCACCATAA
CCACCAGCAACAACATAGCTCAATCGGACAGAAGGTAACCGACTTGTTCAAAGGACACCA
CAATGATGGAACACAAACCAAAACCGAATACTATAGCGAGACAGATGTGATTTATCAACC
TGGATATGTTGCCAAAAATCAAAGCAACACGTGCAACCGTCACAATCACGCCGCTACTGC
CACCACCGTTGTTACCGGCACCACTGTGGCAAAATGCCAAGGCAGAAACAGGAAAGAGAA
GAGAAACATGTTCCAGAGGATCAAGGATGGCATATCAGGTCACAGCAGTGACAGTGGCAG
TAGCAGTGATGAGTGTGACAGCGACAATGAAAACCGTCGCAGCAGAAAGAACTGCAATTG
AGGAGCAACTGTTCCAATAATAATAAATTGGAGTTTGAGGGTCGAAGTTTGCAACTCAAA
GTCCAATATTATGTGTGTGATGATTGCTGGCAAGTTTGAATAAATTAGCTACATATAAGT
ATTAATAATGTAGCAAAAAAACTATTAAAAATATCTTTAAAATAAAAATGAATGTAATTT
GATGTAAGAAATTAAGCCAGTGTATACTTGGTTGTGGTGCAAGTCTGAGTTTCAGAACTA
CCAGAAAAACAAATGTATGTCATGCACTGTGATCGACATAAGATCGATGCTCCTATGATT
ATATATCCGAATAAAACTGTTTTGTGTTTGTCTAAAAAGGTTCTTGCTTTATTAATCGTT
TCCTTTATAGT
>contig00319	seqLength=566	assembledReadNum=18	aveCover=5.87
CGCAGGGACAAAGGATCTAGCCTAACCAGATAACAGAGGGAGACACAACTCTAGGGAGAC
TACGACTCGAGCCTAGATGTTGTCATGCAAAATCAACCCTAAGTTATGGTTTCTAGCTAA
CAGACAAAAGAAAGATCTCAATTGCAACTAGGGCAAGAGAAAGGGGATATCTCGATCACA
ACAGGGGTGAGAGAAAAGAATTAGTGTTAGTGGTTAGTCAAACTCGACAAGACATCGCAT
CTCGTGCCTACGTATCTCATCTGAACATGAGAATCAGAGTTGTCGTAGTTCGGCTAAACT
AATACTGTTGGTTTCAGCAAACCAATATTCTTATTCCTCACCACCACCACCGGTCCACTC
ACCACCACCACCAAAGAAACCATACAAATATTCATCACCTCCACCACCAGTCCCAACTCC
CTACGTTCCTCATCCAGTGTACTCACCACCAAAGAAACCATACAAATATTCATCACCTCC
ACCACCAGTCCCAACTCCCTACGTTCCTCATCCAGTGTACTCACACAGAACCATATATAC
TCATCACCTCCACACAGTCCCAACTC
>contig00320	seqLength=504	assembledReadNum=157	aveCover=95.54
CAAAATAAAACCCCTTGTCCCCGTTACTCGTTGCGTGCTCAAACACAGAACCTAAACCCT
AAAACCCTCTTTTTCTCTCTCGCATCAATGGCCGACTCTATCTTATCGATTCAATACCTC
AAAGATTTCATTGATTCTCAAATCAATGACGAGAAGAATTGGGACTTCAATGTGAAATTG
CTTCGTGCTGCTGGATTGTTTGCAGGATCAATAGTCCTGATGCGAAACTATGGCGACCTT
ATGGCAATCTAAGAGTACAAGACTCTATTGTGCTGTAATGAGTTGCTGCTATTATCTACT
TAAACCATAATGTCTTGGCTGTAGTTTCAATTTAAAATGAGCAGGATTATTTTCAGGCTT
TTGATAAGCGATTATCATGGTATTTTCAATTTGGTTATGTTGACTTTGTGTCTCTGCACA
TCTCCTTGTGCTGAAATGACTGTTTTGATATGAATGAAATAGACTATTTTCCCATTCTCA
AATTGTGAAGGTTTAAAGAACAAT
>contig00321	seqLength=785	assembledReadNum=207	aveCover=82.36
TAACATATCTATGGCCATCTAATATCAACATTCTGAAGCCACAAGTTACTTTGGTGGCTA
ATATTAGATTCTGTTTACTTCTTACATCATAATATCATATCATAAACCTTGAAAAACTTT
GAGTATAGAGGAAGAAGCTCAAACATAGCTTGAAGAAAAACTGATTCAAACTATTTTTCA
TTTGCTCTCATAGCTTGAAGAAATGGCAACCTCTATGATGTCAACTGTCCCTCAATTCAC
TGGTCTTAGACCACAATTGAAACCTTCTCCTGTGCAGGGTTTGGTTGCTTCCCAATCTAT
GACAAAGCGCAAGGGAAAGAGTGCTTTGGGAGTTCGTTGTGACTTCATTGGTTCATCCAC
TAATGTGATTATGGTGGCATCTACAACTCTAATGCTGTTTGCTGGAAGATTTGGATTGGC
TCCGTCAGCAAACAGGAAAGCAACTGCTGGACTAAAGCTGGAGGCTAGGGACTCAGGCTT
GCAGACCGGCGACCCAGCTGTTCACCCTTGCTGATACTTTGGCATGTGGAACTGTCGGAC
ACATCATTGGTGTTGGTGTTGTTCTTGGTCTTAAGAACATTGGTGCATTGTAAAAAGGAA
ATTGTGTTGTTGTGAACTTGTGTTGCATATGTAATCAGTTTTAATGTCATTTTATGTTTG
TATCTCTCACACTTTTAACCTTTACTCTTTCTTAACTTTAAGCTTTAGTTGCTCCTCTCC
CCGTTTAAACACGCAACTGATATATAACCATCGTCTGATTCAATCATGTCAGTTGATCAA
AAAAA
>contig00322	seqLength=1027	assembledReadNum=273	aveCover=80.77
TCACTCTAGTTTCCCTTTTCTCTCTTAACATGGAGTCCTCCTCAAAGTTCTATGCTTATC
TCATCATTTGCATGCTTTTCATCTCCTCAGCTACACCTATTCTTGGTTGTGGCTATTGTG
GAAAACCACATAAAAAACACAAACCAGGTAAAAAACCAATCGTCACTCCACCAACCGTTA
AACCACCAACGGTAAAACCACCTGTCACAATACCACCTATCACAGTCCCTCCCGTTGTAC
CTCTTCCACCTCTTCCAGTACCTCCCGTCACCGTTCCTCCGGTTGTACCTCTTCCACATG
TTCCAATCCCTCCAGTTGTACCTCTTCCACATGTTCCAATCCCTCCAGTCACAGTCCCTC
CGGTTGTACCTCTTCCACATGTTCCAATCCCTCCCGTCACCGTTCCTCCGGTGCTTAATC
CACCAAGCACAGGAGGAACTCCACCAAAGAAAGGAGGGGGTGCATGTCCACCACCATCAA
CCACACCTACACCTAAACCATCACATGAAACTTGTCCAATTGACACATTGAAACTAGGTG
CTTGTGTTGATTTACTCGGCGGTTTGGTTCACATTGGACTTGGTGACCCTGCTGTCAACA
AGTGTTGTCCTCTTATTCAAGGACTTGCTGAAATTCAAGCTGCTGCATGTCTTTGCACAA
CTCTTAAGATTAAGCTTCTTAACCTTAATATCTATGTTCCACTTGCTCTTCAGCTTCTTT
TGGCTTGTGGAAAAACTCCACCTCCTGGTTACACTTGTTCCCTCTAAACCAGTGAATTGT
TGAAATCGACATGAGAGGATGTCGAGCCACTCTCTATCTCTTCCTTCTGGACTGTTGTAA
TTGTTTGTTTGAGTATTAGTAATTATTTGTAAAACCAATTGTTTTTAATTCAGATTGTTG
CATGTATGTTTAGTTTAATCCTAGGCAAACCAAACATGCATGCTTTTATATGTAACCTTT
TCAACTGTTATTCATTTGATTTCGTTTTGGTCAATATTCATCTCCTTCAAACGTGTTGAG
ACAGACT
>contig00323	seqLength=1082	assembledReadNum=266	aveCover=72.33
AACCAACACTGCATTCTCATTCATCATATCAAATCAATGGCCACTACCACCGTTCGTCCT
CCTCCGCTAACTTCAACTTCGGAGCCACCTCCTCTTTTCGACGGAACCACCAGGCTGTAC
ATCAGTTATACTTGCCCCTTTGCACAACGTGTATGGATCACTAGAAATTACAAGGGACTA
GAAGACAAGATCGAATTGGTTCCTATTGACCTGCAAGACAGGCCTGCATGGTATAAAGAA
AAGGTTTATCCTGAAAATAAGGTGCCATCTTTGGAGCACAATGGCAAGGTATTGGGAGAA
AGCCTTGATTTAGTTAAATATGTTGATGCCAACTTTGAAGGAGCACCACTCTCTCCCAAT
GATCCTGCCAAAAAAGAGTTTGCTGAGCAGTTGTTATCCCATCTGGATACCTTTCTCAAA
GATTTGTACGGATCGTTGAAAGGGGATACTGTGCAACAAGCCGGTTCTGCTTTTGAATAC
TTGGAGAATGCCCTTGGTAAATTTGAGGATGGCCCCTTCCTTCTTGGTCAATTCAGTTTG
GTGGATATTGCGTACGTTCCGTTCGTTGAAAGATTCCACATTATCCTTCCTGAGTTGTTC
AAGTATGACATAACAGAAGGAAGACCTAAACTTGCAGCATGGATCGAGGAGCTGAACAAG
ATTGATGCTTATACAGAGACAAAAGTGAATCCTCAAGAAACTGTTGATACTTACAAGAAA
CGTTTTCTGCCTCAACAGTGAAAATTGAATTGCAGCAGCCTTCATCTGAGATACTCCAAT
AAAGCATCGTTTGAATTAGTGGAACGCATCATCAGCCAAATATTGGTGCTATATAGATTA
ATGCCATGGTTATGTTTCAATTTCCAGCTTGCTTGTTTGGTGTTATAATAATGATTGTGT
ACCAGCTTTGTGATCACTGATCAGAATATGTTGTTATTCTATGTTGGTAATAATACTTAA
TAAACTTTGATACTTGTCAACCTTGATTTATTATGTTAAAATTTTGCACATGGGTCGTGT
ATGTTGTGAGCAGAGCATTTTAAACAATACTTATTGATTATGTTTATCTTAGATTTAAAA
AG
>contig00324	seqLength=577	assembledReadNum=167	aveCover=93.49
CGCAGTAGTTTGCAGCCGCTCAACTTCGTCTCTCACCGATTCCTTCCAAGCCACTCCAAA
ATGACTAAGAGAACCAAGAAGGCCGGTATCGTTGGCAAATACGGCACCCGATATGGTGCT
AGTTTGAGGAAGCAAATTAAGAAGATGGAAGTCAGTCAGCACAGTAAATTTTTCTGCGAG
TTTTGTGGAAAGTATGCTGTCAAGAGGAAAGCTGTTGGTATTTGGGGCTGCAAAGATTGT
GGAAAGGTCAAGGCTGGTGGTGCTTACACTTTGAATACTGCCAGTGCTGTCACTGTTAGG
AGCACCATCCGAAGGTTGAGGGAGCAGACCGAGAGTTAGAAAGGAACAAGTTTTCAATCA
ATTTTGTTGTTTTGTTTTGAAAATCTTGTACGTTGTTAAGATTATTGTTATATTTGATTT
GGATTTATGAACAGAAATTTTGAAAGTTGGGCAAGTGTATGAGTAATAGATTATTGAATG
CTATTTAGTTTTTAATGGTGAACGAATGAGTTTGTTGCTGTTTTCTTTAGCGGTCTTGTC
ATGCATACTATTTATTACATTAAGTTCTGGTATAATC
>contig00325	seqLength=1750	assembledReadNum=396	aveCover=103.02
AAATATATCTCATCAGAACTTAGTGTTTGGTCTAGAGACTAATGATAAAAATATAAATAA
ATAAATCAACATTTCGAATTCAAGCATGCTCCCCTCCTTTGTAAGTGTTCCATCAAATTT
CTTTATTTTTTAAAACAAATAAAAAACACTTCGAACCCATGTACCAAAACAGGGGACCAA
AAAACACACTGAATCCACAATTTTTCATACATACTAAAAAAAGATTACTAGTCTCCCTTG
CAAAAATGAAAACTATGGTGAAAACATCAAGTCAAATCGAAGTATCGGCTTGAACTTCCC
TGAAACTGAGATAACAAAGAAACTAAACTATACCAAAAACAAAGACGAGCATAATAACCT
TGCATATAATAAATTATCACTTGAAGCACTTGGCATCCAAAAGAGCCTCTCCCTCAAAAG
GTTCAAAATCTTCAATCATCTGACTGACTCGCTCCTTTTGAGCTTCATCTGATATGTCCA
CCTTAGTCCATTCATAAAGCTCCATGTCATAGCATTCCTCCATCACAAACTTTGGGATTT
CTTGCCCGCGGAAAAGCCACAGTCCCTTCACCTTAAAAGGTGGCTCCGATCCAATTATAA
GCATCTTACCAAATGCATACTTGCGGGCCAAATCCATCCTCTGAAGAAATCCACCAACCT
TGTTCAAAGTGACAAAGGAAACAGTGTTCTCATCTTGGTATTTGTAATCACAGAACCAGA
GAGAGTATCCTTCAGGATCATACATATCCCAAAATCCTTTGATTGCAACCTCCCTGAAGT
TGGTCTTGGTGTTTGAGTAGAGTCTTTTCCATTCATCTAGTACCATCTTACTAGGAGGAA
GAAGATCAAGTGGGTTCTTGGGTTTGGGTTTGGGCGCCTCCTCTTCAACCTCTGGTTCTT
TGGGCTTCTCTGCAACCTTCTTGGCCTCCTTGGGCTTAGACTCCTTTGGCTGGGCAGGCT
TCTTTGCAGATTGAACAGGTGGTACAGCTTCAGTCTGCTTGGCCTGACCTAGTATCTTGC
GGAAGTTTGGCTGGTTGACCAAAGTCCAGAAGTACCTCTCCACATGAGGAAAGTCAGAGG
TGAAGGTCTTGACCAAGACTTTAGTGAAACCCAAATACAAATTGCTTATCATAATGATGT
CGGCAAGGGTGACAGAATGGCCAACCAGGTAAGTATTGGAGGCAAGGTGAGTGTTCAAAG
CAGTCAAAGCTCTCTTCACCCCGGCAATTGCAGCCTCCTCAGCCGGAGGAAGGTATGTTC
CATATCCCACTCTTGGGTAGTACCACTTCTGAATATTGGAATCAATCTCAAAAGATGAAA
AATCAATCCATTGTTCAACTTGAGCATATTCGATGAGAGAAGATCCAAAGAGAGTGGTGT
CGTCTTTAGATCGGGCAACATAACGAGCAATAGCATTGCTCTCAAAGACAGGACCGTGTG
GGGTTTCCAAAACAGGAACTTTGCCAAGAGGATTCATGGCGAGAAATTGAGGAGTTTTAT
TAGAGACACCAAACTCAAAGTCAGGGGCGTATTGAACTTGAACGGAAGCATATTCGGCAG
CAATGAGTGCTTTGTAAGCATTTTTGTTTCCTTGGCCAGTATGCAGGATGAGAGCCATGG
GTTAGTTGAATATGCCGCTCTAGTTAGTTTAAGATCTGATGAACGAGAAATGAATGAATA
ATGAGAATGAAAATGAGAAAGAAGATAAAGCAGGGAAGAGATGCTATTTACCTCACAGTA
ACGCTTTTGC
>contig00326	seqLength=1026	assembledReadNum=9	aveCover=2.35
TATCTAAAGCCACATCATCGTCTAAAATCAACAACTTATTATAGAGATTAAGGCTATGCT
AGGCAGGTCTTTTCTGGCTTGCCAACAACAGATCTTAGTAGTTTACAAGTGAAATTAATT
GGCACATGACATTTGTCTCGCTGGACTTTAAAGTGCACTTACAATTCTGCCTTACCAAAA
GATATTTCAATTACCGGCAGTAACCATGTTATAGATGTCTTATAATATTGTTCTCTAAGA
CTTTAACTTATACAAGTATATAACCTCCATTTGACAACAAACCCTCGAGGCTTTCAAAAC
ATTAGGCGTTAATTTAATTACTACAGTTATAATTTTACATTCATTAAACTAGCTATTAAA
ATCTAAAGGATTGTAAGTGGGTTTACAAACATTGCATAATGTCTCAAAACCCCTACCCCA
ACCACTCCTTTGCAATTTAGGATGTCCATTTATTTTCTCCTCTTACCCAAATTAGCATAA
TCGTCCATAGTTAACTGTTTCCGCTTCTTTGTAGAAGATGGACTCTCAGTCTGTCTTGCC
AAAGCCCGCTTTGTTGGAGTCATGTTCTTGGCAAGCTTCTTCTCTTTGCGAGCTTGTCTT
TCCCTCTCATCATATTCCTGGTTTTCCTTTTCTACCAACCGAATAAGAGTGTCACACCTC
CTTGCGAGTTCTTGGGTTGTGCGAGACTTAACGAACCAATCAAATCTAAACAAAGGTGAT
GTTCGAAATGCAGCCTTCAACTCATCCCAGTTACCATAGCCAAGTTTGTGAACCATGCAT
ATCATGAATCGGTCACATTCTTCATTATATAGTTTCCCTTTATTTTGTCCATACTGTACT
TTCAACTCTAGCCAAGGATTCTTGTAGCGGTCCAATTTCTTTCCGATAGCTTTCATGATC
TCATCCTTCCGAGAAATTCTAGCCTCTCCCCTCTCAATGTTTTTTATAATTCTATCATAA
TCATTTAATTCCTTGTATCTTTCTTTGAAGACCTTGGCATATCTTTCAACTTCCTCATCA
GTTTTT
>contig00327	seqLength=1283	assembledReadNum=352	aveCover=100.38
AACATCTCTTCATTTGAAAATGGGTCGGTTTAATGTTATTCTTGTGTTGTCACTCGCATT
AACGTTGTGTCTTGTTCCTTATACATGCTTGGCTCAGCTTAGTCCAAACCATTACGCTAA
CATTTGTCCAAATGTTCAATCCATTGTTAGATCAGCCGTTCAGAAGAAATTTCAGCAGAC
TTTTGTAACCATTCCGGCTACTCTCCGTCTCTTCTTTCACGATTGCTTTGTCCAGGGTTG
TGACGGTTCAGTTTTGGTGGCATCGAGTGGAGGTAACCAAGCGGAGAAGGATAACGCGGA
TAATTTGTCATTGGCTGGTGATGGATTTGATACAGTTATTAAAGCGAAAGCGGCGTTAGA
TGCTGTTCCGCAGTGTAGAAACAAAGTTTCTTGTGCTGATATTCTTGCTTTGGCTGCTAG
AGATGTTGTTAATCTGGCTGGTGGACCATCTTACACAGTTGAATTGGGAAGATTTGATGG
GTTGGTTTCAAGATCTTCAGATGTAAATGGGAGGTTGCCTCAGCCAGGGTTCAATTTGAA
CCAGCTGAATAGTCTATTTGCTAGCAATGGACTTACTCAAACAGACATGATTGCTCTCTC
AGGTGCACACACTCTTGGATTCTCTCACTGCGACAGATTCTCCAACAGAATCTTCAACTT
CAACAACCAAAGTCCAGTTGACCCAACATTGAACAAACAATACGCAACCCAGTTACAACA
AATGTGTCCTAGAAACGTTGATCCAAGAATAGCCATCAACATGGACCCAACAACTCCAAG
AACATTCGACAATGCTTATTACCGGAATCTTCAACAAGGAAAAGGTTTATTCACTTCAGA
CCAAATCCTCTTCACTGATACAAGATCTAGAGCAACTGTTAATTCTTTTGCTTCTAGTGG
TAACGTTTTCAACTCCAATTTTATTACTGCTATGACTAAATTGGGCCGTATTGGTGTTAA
AACTGCGAGGAATGGGAAGATTCGTAGTGATTGTTCTGTGCTTTGATTGAACAACAAGTG
TGGTGGTGATCAGATTATTTGTTAATTGTTGTTAATAAATTTGGTTAAGGGTAAATTAAG
AGTGGTTTGGAGATGTTTAAAAAAGGCATTTGAGGGGAAGGAATAAGTTGTGTTTTTCTT
TTGATGTAATGTTTCTAATAATTCATGTCCCCGAGATACATGAACTTTGATTGAGTTGTT
TACTGAAAATGAAAATAAGTGTGCCCAAAATGTAAATTAATTTATTTTAATTTTAATTTT
AATTTTAGTATTGAATATTTTAA
>contig00328	seqLength=621	assembledReadNum=202	aveCover=96.81
TCACTATGAGCTATGAAACCATTTCAGATGCTGATCTGAAATCCCGTTCTTCAACAACAA
TCAATTTATTGACAACAATACAAATTCACATATATGTAATTAACATATAACTTTTACATC
TTTGCATAAAAAATCCAACACAGTCACACAATAATATAAAACAGAAACAGAAACATGTCC
AACATTATTACAATTTTACAAAACATCATGAAAAGATAAATCAAGATCTGAATTTTCTTA
ACAAACTCTATTGAAAGTACCACATCTATTGTTAGGTCCACCTCCATTTTGAGAGGGCAA
GCAAGTACGATAGCCTTTAACAATTGGACAGTTAACAGCAGCACCATTGTTGTTAGCTGT
TTTACCTGTTTGAGTTTGACCCTGATTCAAAAGCATCCTTGCTACATGAGAACTCATCAG
GAATTCAGATTCCAAATCATTGTTGATGAGGCAATCCTCTGAGGTACAACCTCCTATCTT
CAATGAAGTTGTTTTGCTTAGATGTAGTTGGATCAATAAGATAAGGAACAATAGTGAAAG
AGTACCCTTGTTCATTTTCTGTCTTTTTTGGAACTCAATTTTCTCTTCACACCAGAAAAA
TGACTTTGGATAGTTCCTTGA
>contig00329	seqLength=915	assembledReadNum=263	aveCover=90.64
AAAGAGTGAAAAATTAATCTTCACATTAGGTCACATTTCAATATCAAATTAACACAATCA
CATGCATGACATAACGAATATAGACAGATTTATGAAGAATTCCTAATTTATTGAAGGTAG
CTCATCATTTATATGTTTATCATAACAGACTTAACTCACTCAACTAGTAATTTGATAACA
GAAAATTAAAAGGAAGGGGGTTCAATAAGATCCATAGAGTAGCACCACCACAAACCCTAA
CACAACAAAAATAAAACGACACCGAATAACAAAAACACTACTGAGAATTTAGATCAAATT
AAAATTCAGAGCCACCAGATAGAAAACGCCAGAACAGTCAACATCTAAGAGAGTTGACCA
GAATTGGCGATCACAACAGGCTTCGAGGTCTTGCCGGAGCCAGATCCAACCTTCTCGATG
TCCTTCACAACGTTCAATCCCTCAATAACTTGACCGAACACAACGTGCTTCCCGTCGAGC
CACTCAGTCTTGGCAGTGCAGATGAAGAACTGAGATCCGTTGGTTCCGGGACCGGCGTTT
GCCATGGACAAGATTCCTGGACCGGTGTGCTTCTTGATGAAGTTCTCGTCAGCGAACTTG
GAACCGTAGATCGATTCTCCTCCGGTGCCGTTCCCGGCGGTGAAGTCACCTCCCTGACAC
ATGAAGTTAGGGATCACACGGTGAAAGGATGATCCCTTGAAGTGGAGAGGCTTGCCACTA
CGACCGACTCCTTTCTCGCCAGTGCAGAGAGCACGGAAATTCTCAGCGGTTCTGGGGGTG
ACATCGGCATAAAGCTCGAAGACGATGCGTCCAGCGGGTTGGCCGCCGACGGTCATGTCG
AAGAAAACCTTAGGGTTTGCCATGGTTTAGGATTAGAGAAGCGATTGAATCACAGTAATG
GGGAAAGGGTTAGGG
>contig00330	seqLength=561	assembledReadNum=156	aveCover=76.66
AATTGGGAGAAAGAAAAAAATGGCGTTGCATTGGTTAGAAGCTGTACTTCCTCTCGGAAT
CATTGCCGGAATGCTCTGTGTTGCCGGAAACGCTCAGTACTACATCCACAGAGCCGCTCA
CGGCCGACCTAAACACATCGGTAACGACTTGTGGGATGTCGCCATGGAACGAAGGGACAA
GAAGCTCGTTGATCAAGCTTCTAATTAATCACAGGTTGTTTAATCAGCGTGTTTGTGAAG
AGAATAAATTGCTTAAACGATGCTCTCCAACTGTTCCAAGGAAGCAAAGTAGATCTCTAC
AATTAAATTTCCATATTTTCAATATTTTCTTGTATGAAATTTGACATAAGCATTATGATA
TACATATCTGATCAATTGTTTTTTGTTAGTTGAATATGGTGAAATAGACCTGTGATCTTT
TTGTGATGCTTTATTATAATATCGGTTGCTTTTTAAATCATTGAGCAATTTTGTGTTTCA
ACACACATATAGTGGTATTGTTTGGCGATGAATAATATATAATAAAACAGCTTGTGTCTC
CACCGACCTTTGTTTTTAAAC
>contig00331	seqLength=576	assembledReadNum=9	aveCover=5.44
GATGAAAATCATCAAACTGGTCAGCACCAATGGTGGAAATGTTCGGTTTTGTTCCACCTG
TTCCTATTGCTAGAGTATAGAGTGCACCATAAAACACAGCTAATTGTAATGTTGAAGCTC
TTTTACATTTTGTTAGATCTATTTCAATGCATTTAGGTGGCTTTAAACTAGGAAGCGACA
CTGCTAGTGTTAGCAGAGACATACCCGATAGATAGATAGTGGAAGCAATGAGAAAAGTCC
AAAAACGACCAAGGTGAGCATCAGCAACGTAAGGGTGGTATTGGTGTTATCCAAATTGGT
TCCAACCCAGTTGGTTACATTGTTTGAAGCAGTTACAGTTCCTTGGTTTAGCTTCTTTGT
TAGATACAGAATCAAATTTGATGATATTCCATAATATGCCATTCTTTCGAATATTTCATA
CACAACAACAAAGGAACATGCTTTCCAACCACCAGTTTTGGATCTAAGAACTGGTTTTCC
TTTAAGATTCACTGTTCCACCTTCTGTGTACTCCTCTTCCTTCACTACTTTGCCATCTTC
CATTCTTTCAACGACACAAATTTCTCACTGTTATAA
>contig00332	seqLength=1004	assembledReadNum=297	aveCover=94.19
TTTTTTTTTAGACAAAATTATTACCGGTAAAAAAACTAAGAACAGAAGCCACAGAAATAT
TCAACTGATAATGAAACTATTAAAATAAACATGAAGGCACACAAAAAGTGATTGCAAGAG
TTCCAATTGTAGCTAAAAGTATTAGCTCATTTAAGCAATCATACAAACCCAAGTAACACT
CAAGAGGATAATATTTCTAACAATCATTCCTCTATTACAACATTCACTTGAAAGGAAAAG
CATCCTTCTTCAAGAACCACCAGACTGACAGGAAACGATCATATAGACCCAAAAAAATTC
AAATGTCTCTATGCCTTGCTTGCAATGTTGTTAGAAAGCCAGTCCAAACCCTCGTATAGA
CCCTCTCCAGAAGTTGCACAGGTGCTCTGGATATACCAGTGGCGTTGACGGAGTGAATGA
AGACCAAGTTTGTCCGTTATTTCTGCAGCATTCATTGCATTGGGAAGATCTTGTTTGTTG
GCAAAAACAAGCAAAACAGCATCTCTAAGTTCGTCCTCATTCAACATCCTGTGCAACTCA
TCCCTTGCCTCAACCACTCGATCTCTATCATTGCTATCAACCACAAAAATAAGACCCTGA
GTGTTCTGGAAGTAGTGCCTCCACAATGGGCGGATCTTGTCCTGACCCCCGACATCCCAC
ACGGTGAAGCTGATGTTCTTGTACTCCACGGTTTCAACATTAAATCCAATGGTTGGGATG
GTAGTGACGATTTCTCCAAGCTTGAGTTTATACAAAATAGTTGTCTTACCAGCAGCATCG
AGACCAACCATCAAAATCCTCATTTCCTTCTTCGCGAATAACCTACTGAACAGCTTCGTG
AACGTTAACCCCATCTTCACCAACACACAAAATCGCTCTTCTTTTCGATCTAGAGGTTTT
TCGGAGAAGAGCGAATCGCGATTTGTTCTTGAGACGAAAGAGAGAGAAAGAACGTTGCTT
ATGTTTGCAACGTGTTTAATAGTGAAGGAGGATGTTTGTGATAC
>contig00333	seqLength=885	assembledReadNum=247	aveCover=107.10
TTTTTTTTTTTTTTACTCACATAAATTAGTTCCACTCTTCGGTATTAACTAAATTTCACA
ATACAAAATTATTATTATATTCCCACAGTTGTTATGCGACAAATAAAATAACATGGAATC
CAGGATAAACTCCAACAAAACAAGTAGAATTATATATTAATCATGAGATTAACACAAACT
ACTCCACTTATTCATTAATTAAACCATAACTAAACCTAAAGCATGTTAATAATTTCACCA
CCTGCAACAGATATTACAGAAGCAGCATCAACAAACACAACAGAATAAGCATCAGTTACA
GTCAAAACCAAACGTGCTCCACCTTCTTCGGAACCAAACTCTTTCCGTCCAAGATAACCA
CAATCACCAGTACTATCCAAGCAAAACCCAATCCTATAAACACCTCCAGAACCATGTTTC
GCTATCAAAAACTTTCCGCCGATAGTTTCAACACCGTGATAGTTTCCAGGACCGCCAATA
CCAACACAGTTCAGTTGAGTGGTGTTATCAACGAACAGCAACCATTTAGATGATGCAGCA
CAGTTAGGTTTCTCGGTGAACTCGATATCAAGATCAGTACCAGTTAGGATGTTACCAGTG
GTGCTTTCTGGGATGGTGAATTTGACTGGTATGCCTAGTATAGCGTTGTTTTGTAGGACG
GTTAGGGGACATTCGGAATCGGAGATTTCGTTTAGGGTTAGTCCTCCGGTGCTAGGGTTA
TGAGTTGCTGGGAAAATGAAGTATTGGTTGCCATGGATAAGGGGTTTGCCGTTAGTGTCT
ATAACTTGAGATGGAGCAGCGTTGTTTGAGGGAATATTGGTGATGAAAGTGAAGAGGAGG
AAGGAAAGTGTGAGAGAGAAAAGGGAATTCATGGTTATGTGTTTT
>contig00334	seqLength=1203	assembledReadNum=237	aveCover=59.13
AACATTGCTGTAATACTATTTTATCGGTTCATAGAGATAAAATTCATTTAATATGTAACT
TAATAGAGGACTGATCCTTAGTTGTAGATTGAAATTTCTATATCAAAATGGCCCCGACCA
CTATTTAGAAATCATATTTGGGCTGTCTGACAATTACGTTTAGATCTTATCTAGACCAGT
TATCCAGTCCAGCCATGCCACCATCACTGTGCTATTGGCTTTAAAATCTAATCAAACTTT
CACCTCTCTACACACATGATCAGAGTAAAACTCTCACCATTGTGCTTGTGGTTATAAATT
ATTTGTTTAGAGTTTTCATTAAGTTGCCAATTTTTGGGTTTAAAAGCATATAACCAAGAG
GTACCACCGACCACCAATAAAATCCCCAAAATTACAAAAGCCAAGCAGATAAAAGAACAA
CCGTGTCCTCAGAGACGGACAGTATAGAGCTTCCTTTCATGTCTTTAGGTTCAGAAGCAA
TTCAAACATTTACCAAGAACTAGAAAATAACCAAGCCTGAACAAGTTAATTTCTTGAATC
CGGGTGTGCATTCTACCTTAATAAGTACCACCCCTCAATGCAAGCACCAAGTGAAGTACA
GAACCACCCTCAATGTTGTACTCTTTAGCTGTTTTGTCATCAGCAAGCTGCTTACCAGCA
TATATGAGCCTCTGCTGCACAGGTGGAATTCCCTCCTTTTCTTCTACACGTTCCTTGATA
CGGTCAATTGTATCAGTTGGCTCAATGTCAATTTCAATTTCTTTACCAGTTAAAGTTTTC
ACTTTAATCATGGTACCTCCCCTGAGCCTCAGGACCAAGTGAAGCGTCGATTCCTTTTGA
ATGTTGTAATCAGCAAGAGTGCGACCATCTTCCAGCTGCTTACCAGCAAAAATCAACCTC
TGCTGGTCAGGAGGGATACCTTCCTTGTCCTGGATCTTGGCCTTGACGTTGTCGATGGTG
TCGCTGCTCTCAACCTCGAGAGTGATGGTTTTTCCGGTTAAAGTCTTGACGAAGATCTGC
ATGTTGTTCCTCTTCTCGTGGTTTTTGACGCAGTGAGAGCCCGAGAGAAAGAGGGACGCG
AGAGGTGAAAAGAGAGAGAGACTGTGTGTGTTTAGTTTGAGTGACGAGGACACGGTGTGT
GAGGGTATTTGAAGCAACTAGCCTGTAGCGGGATTCCGTTCGAGTACTCTTTTTCCATTT
GTG
>contig00335	seqLength=942	assembledReadNum=247	aveCover=89.04
CCGCTCCATCTCTTTTCACTCTTCCTCTCTTTGCCGGTATAAGATTTATCGTTGCCAAGT
CTCTGGTATCGAAGATGAGTAAGCTTCAGAGTGATGCTGTGAGGGAAGCTATTACCGGAA
TCATGGCTGATTCCAAGGAGAAAAACCGGAAATTTGTGGAGACTATTGAACTCCAGATTG
GACTTAAGAACTACGATCCTCAAAAGGATAAGCGTTTCAGTGGTTCTGTCAAATTGCCTC
ACATCCCTAGACCCAAGATGAGAATTTGCATGCTTGGTGATGCCCAGCATGTTGAGGAGG
CTGAGAAAATTGGACTGGACTGGATGGATGTCGAAGCTTTGAAGAAGCTGAACAAAAATA
AGAAACTGGTGAAGAAGTTGGCAAAGAAGCACCATGCTTTTTTAGCTTCTGAAGCTGTTA
TCAAGCAGATTCCCCGTTTGTTGGGTCCTGGTCTCAACAAGGCAGGAAAGTTTCCTACAC
TTGTTTCCCACCAAGAATCTCTTGAAGCCAAGGTTAATGAGACTAAGGCTATGGTCAAGT
TCCAGCTTAAGAAAGTGCTTTGCATGGGAGTAGCTGTTGGAAATGTCAGTATGGATGAAA
AACAAATCTTCCAAAATGTACAACTGAGTGTTAACTTCCTTGTGTCCTTGTTGAAGAAGA
ATTGGCAAAATGTTAGGTGCTTGTATTTGAAGAGCTCCATGGGCAAATCTTACCGCGTAT
TCTAAATGTGTGTTGTAGTTTAAGGTTCTTAAATTTGGCGTATTTGAAGTTGGGCTTGAT
ATTTTGGTTACTGTAATAGCTGAGACAGGAGTTTTCCTTTATCTAAAATTTTGTTTGATA
AGATTCTGAGTATTTCTTCTATCTTGTATTGTTATTGAATGATATTTAATTGCTTAGCAA
GGTTGAACTTCATTATACAGCTGTTTTGTTCTCTTTTCACTT
>contig00336	seqLength=695	assembledReadNum=218	aveCover=92.00
TCCTTGTTACATCCCAGGAGCAGCTCTTCAAACAGATAGGAGAGAAGATGGCCGTTCCTT
TGCTAACCAAGAAGATTATCAAGAAGCGTGTCAAGAGGTTCATCAGACCTCAAAGCGACA
GGAGAATATGTGTCAAGCAAAGCTGGCGTAGACCCAAGGGTATTGATTCCCGTGTTAGGA
GAAAGTTCAAAGGAGTGACATTGATGCCCAACATTGGTTACGGTTCAGACAAGAAGACTC
GTCACTATCTGCCTAATGGATTCAAGAAATTCCTTGTCCACAATGTTAAGGATTTAGAAC
TCTTGATGATGCACAACAGGACATACTGTGCTGAGATTGCACACAATGTGTCAACAAGGA
AGAGAAAGGACATCGTTGAGCGTGCAGCACAATTGGACATTGTTGTCACCAACAAGCTTG
CTAGACTTCGCAGTCAAGAGGACGAGTGATTTCTTTTTGCAGTATGTTGAATTATTTTTG
TTTTCGTTGTTTTTTGTTTGAATATGGAAGAAATTCTTCGGAATGGCTGTTTGATGAGTT
AATCTGTTTTAATCCTAGATATTTTTGTATTTGGCTACTTAAGTTATATTTTGATTCCAG
TTTTTTGACACAATTTCTTATGGATAATCTTTTGCTATCTTTCAACTGTCTCGCCATCTG
ATGAAATACTGTAGTGCGTGTTATTTTGGCAGATT
>contig00337	seqLength=294	assembledReadNum=19	aveCover=10.42
TTTTTTTTTTTTTTTTATTTTTTTTTTTTTTAGGACTAATTGTCTAGTTTTATCTTAATT
AATGCAATGAAATATTACAATATTCAATACTAAAATTAAAATTAAAATAAATTAATTTAC
ATTTTGGCCACACTTACTTTCATTTTCAATAAACAACTCAATCAAAGTTCATGTATCTTG
GGGACATGAATTATTAGAAACATTACATCAAAAGAAAAACACAACTTATTCCTTCCCCTC
AAATGCCTTTTTTAAACATCTCCAAACCACTCTTAAAATTTACCCTAACCATAT
>contig00338	seqLength=856	assembledReadNum=194	aveCover=66.48
TAACTTAAACATGATGTAGATTATAGAATCCAAAAATCATTTTTTAAATAACAAGAGGTT
CTGAGAAACTAGAATAGTGGGAAAAGAAAATCCCTTGTGTATGACTAACAACTTACCCAT
CAGCAATCTGTTTCTCTCTGTTGAATGTCATTAAAATTAACATTTATTGGTAAAAAGGAT
AACTCACATTCAACTTCCGATTAAGTTACTGATGATTACAGTAACTCGAAAAAGAACCAA
TCACACTGTCTGCAATATTATTCAAGCATTTCCTTGTGACCATTATTAGTACTCAACATT
CAGAATACACATGTATGCTTTACTAGTAAAGCCACATACAGAGTTCAGCACAAAGAGTTT
AAACTACATGGTGATAGAAACTATTCGAGACACAACGACAATCATTTGTCAGCAACAAGA
GCTTCAATTTTGTCCTCACGGTGAGCTTCATGATCCTCAAGGCGACCTGTGACAGCATCA
TTCCCCCAAAGGATCAAAGTTGGCACACCAGTGAGCTTGAACCTAGGATCCACCCTCCAT
GGATGGTGTGGGTTCCTCCATGTTGGTCTGTCTCCAACATAAGCTTTCAACAGTGCAATT
TCATTAGGTGAAGCCTCTAGCTTCTTCAAAATCAATGGCTCAGCTCTCACACAGTCAGGG
CACCAGCTGAGAGAGGTAGAAGGATCATTATCAGCCAAGAAGAGAACGAAATTTGCTTTG
TTTTGAGGAAGCTCTGATCGGAACTTCTCAAACACAGAATTAAAGGTCGAAACTGTTGCG
GTTAACACCTTCAAAGGCATTTTTCAGTTCTGCAAATAAACGCAATCGCAGATTTTGAAG
CCAAGAATATGATTCC
>contig00339	seqLength=302	assembledReadNum=4	aveCover=3.15
TTTTCACCTTTTCATCACACAAAAAGGTTTCAAACACACACTGAATCCAGAACAACAATC
TTAAAACCTGTTCTTTTTTATTTTTCTGGCTATGTTAATGCGTCACCTTCACAAATCTGA
CTCTGAAATCGCTCGCTAGCAGTTTCGGTGATCTCTCTTCCGATTTATCTCAAAATCAAA
CTCATTTTTCAATCCAAGTTACACCTTTTTCTCTCCTCATTCACCAAACTCACCAACACT
CTTTCATTTTCACAATGAACAACGCTTCTCTAACAATAATAACCCATCTTCACCATCTCA
AA
>contig00340	seqLength=576	assembledReadNum=126	aveCover=102.00
GGCCTTGATCAGCAAAAAGCAGATTTCAGTGCAGTTAAACTGAAAGATGGACCTGGAAGA
TTTTTATAGCAAGAGTCTGATTTGCGGTTAAACTATCTCTTCTTCCTAATGGAACCAACC
AACCTGTACCTCCGGTCAAAACGGAAGATATTCCAGCAGAAAGTGTAAGAATATCAGCAC
AAGAAACAGTGTTGGGACAATCTTTTTCTACAGCTGTTTTAATCTGATTTATAACATCTA
AACCTCTTAAGGAATTGATATTTGGAAAGGCTTCTTGTTCAGTCACAATAGTAGAAGTTT
TGTTCAACAAAACGGATGCATCACAACCTTGAACAAAGCAGTCATGAAAGTGGAGCCTGA
TGAGACTAGCAGGCATTCGGGGGTCGTTCTTAGCAACTTTGGATAAGACTTGAGATACTA
TAGCCTGCAACTGGGGGCAAGTTTGACTGTAAAAATTAGGGTCAAGTTGTGCATCTGAGG
AGAAAGTTAATCCTCCAAACAGAACTGTTAAACAGCAGAGAGCTGTGGCTATGAGACGAA
GGGAGTTCATATTTTCCCCACTGATATTAGAGCTAT
>contig00341	seqLength=798	assembledReadNum=271	aveCover=97.89
ATAATTGATCATAAGAAGTATACAAATAGGCAAACTGAGAATTTTATTAAGGTGAAAACA
TTTAGTAATACAAAAGACAAGTTTCCTCAAATAATAAAAATTACACAAGGTAAGATTATG
CTAACACATTCGAAATATAGATAGGTGTAGCTATTTATATGTGCAGCCTTTTATCGAATG
GAACACATCTTTTCAAGCATGGTACTTCTATGGAACACTTAGGATATATTATGTCTTCCT
CTCAAACTGATTAGTGAATTGGCTTAACAATTGGAATCACCTTTGGAATAGGTTTGTAAA
TTGGAATCACCTTTGGAATAGGTTTGTAAATTGGAATCACCTTTGGAACTGGCTTATAAA
TTGGAACATAAACAGGTTTAACAATGGGAATAATTGGCTTTTTGAAGAAATAATGCTTAT
GCTTGAGAAATGATTCTGGCTCAACAACAGAGGGGGTAGATTTTTCCACTATGGTTGCTT
TGTGGAATGGCTTATAGGTTGGGATGGGCTTATAGTAAATTGGTTTCTTGTGAAAATATC
CTTTGAGTTTGTGTTTTAGATAAAAATATCCTATGAATTTTTCATCTTCGTTAGGTCCTT
TTAGGCTTGGCTTTGTCACCCCTTCATTTGCAAGCTTCCCTTCTGTTTTCACTTCATTCC
CTGAGGGATCATTTCTTGCTACAACAGAAGTAGCATACAAGAATGTGACAAGGAGCAATA
GAGGAATACAGAAAGCCTTTTTCATGATTGAGAAAATGAACAAAAGTAGTTTAGAAGTGG
AAATATTTGATGACTTAG
>contig00342	seqLength=726	assembledReadNum=227	aveCover=95.05
AAGAATTTTGCATACAATTTATGCAAGTTTTATTTATTAAAAACTCCCAACACGAACTGA
CAAGTAACAATGGCAGAGCCCATAAAAAACAGAGGCTTAACACATTCAAAGTTCCAGGAG
CCAACTGGTTCAGAAGCAATTAAACATCTTCGACATCATCAGCACGGACTCAGTCTGTAT
CAACTATTCAAATTATATCACATACAAATAAATGAAGGTGATTTAATCCACAATCTAAGT
AATACAGAACAATTTGATTGCAAATCTTTATTTATTGCAAGGAGTGAAAGAAATAAAAAA
AGCTTCAGTTGTTGTCTTCACGGCCATAATTATAAATTATCTCAATCCCTTCAGGTGGAG
GTGGGTTGCGAGTAAACTTGGAACCACCAGGTGCCCATGGAACAATATAAGGGTCAGGAT
GGCGCCACTTATTGTAGCTAGCTTCAGCATCCACTATTAACCTATCAATGGTATCAGGGT
CTTCCACATGCTTGTTTTGCTCGAACCGATCGCGGAGGTTTGCAGCGTCGTCGTAGAATA
GGTGGCGATGAACGGCCCAGTTGAGAGTGTCTTTAAGAGCGCGGCGGTACAGAATCCGAA
CCTTCTCCTTCTGCGCCGCGCGCCGAGCAACGTACGCCGTAGATGCTAAGCTCATTTCTC
TTTCTCTCTCTTTTCAATCTCTTCCCTTTTTTCTTTCACTTCCACTTCATAACAATAACC
AGAGAT
>contig00343	seqLength=870	assembledReadNum=231	aveCover=68.81
AATAGCCAAACTTATAAAATCCCATCTTTAACCTTCAACGGAAATGTCAAGAAAGAAATA
TTTCATCACCAAAAAATGAGAAGCTAGAAACCGAAGTCACATTCAACATTACAACTTTTT
TAAAGAACAAAATTACAAGAAAAACTAGTAAGACACCATTCGACCACAATCATGAGTAGC
AACACTTACCACTAATTAACATTTAACCATGAAATAAAAGCACTGTTATACAAGTGATAG
AAATGAAGTGAGAGAGATCACTTGGCCATCATCACCTTAACGAATTCCTCGTAGTTTATT
TGGCCATCACCATCAACATCAGCCTCTCGAATCATCTCATCGACTTCTTCATCAGTGAGC
TTTTCACCAAGGTTGGTCATCACATGGCGAAGCTCAGCAGCAGAGATGAATCCGTTCTGA
TCCTTGTCGAAAACCCTAAATGCCTCTTTCAGCTCCTCCTCAGAGTCGGTGTCCTTCATC
TTCCTTGCCATGAGGTTGAGAAACTCGGGGAAGTCAATAGTACCATTCCCATCAGCATCT
ACTTCATTGATCATGTCCTGAAGCTCTGCTTCAGTTGGGTTTTGTCCCAATGATCGCATA
ACAGTTCCAAGCTCCTTGGTTGTGATGCAACCATCGCCATCCTTATCGAATAGGCTGAAA
GCTTCCTTAAACTCAGAGATCTGATCGTCTGTGAGTTGATCTGCCATAGTTGTTTAGAGA
GAGAAAAGGAGAATCGGTGTTTCTTCCTCTTTGATTTGAGTTTCTATGATGATTATGAAA
GAGCGCGTGTTTGAATATTCGATGAAATGAAACGGTTGCGTTTTATATATCAATGGACGA
TGCTTTTTTATAAATTCCTAACTGCGCAAC
>contig00344	seqLength=910	assembledReadNum=249	aveCover=79.17
ATCTTATACTAACGCCATTAACCTTCATTAAAGCATGAAAAATATTACAGATTATGAAAG
TGTTTTCTTGTGAAGAACAAGGTACATTGGATGAAAACTTCTATCCACATAAAAATTGAT
ACATTCACAAGAGACATAAGAGAAATAGATGATCCTCGACAGACAAGAGGATCATAATAC
AAGCATTTTTACATATCACTCACTTTAAAAACTCAGTTCCATCGTAGGGATCGAGCCGCC
AGCTGCAACTATCTGCTGCTCAAGCCTCAACAATGTTTCAAGCTTATTCTTAACAACAAA
GTACTCTTGCTTCACTTGCTGTAAACATCTGCGGCAAGCATCTATGTTTTGTTCCTCGCA
GAAGTTGCGGAAAGCAATGCAAGCATTTTTCACCCCTTGTGCACCTATGCTTGCACTGCT
ACCCTTAAACTGGTGCACATGGGCATCAACTTTTTTGAAGTCAACACTTTGCTGCTCCAG
AGCAAAGGACAGATCTTTGAGAATCCTCTCGGAATCATCAAAGAAAAGAGAAACAACTTC
AAAAACAAACTCAGGGTTATTCTCATCTTGTAGCTGTTGAAGTTGCAGAAACTGACCATC
TAAGAACCCCTCCTCGAACATGGTTTTGATGTAGTCCATCCATTGTCTCCGCATCTGACC
CACGTCCATGTTTCTTGAAATTGAAGAAGAACCCACGTAGGCTTTCTCTCTCTCTCTCGC
AAAGTTGTGATCTTTCTTTATAATATGAATGAGTTGTAGTAGGAATTTGTTGTGTTATGA
AGTATAGGTCACAACAACAAACAAGACAGTGCTTGCGTGAGAAATGAAATACAATGTATT
TCCCCTTCTTTTTAGGGTTGTGGCATATGAGTCATATAATTTAAAGGCTTGTTCCAAACA
CACTTTTTTT
>contig00345	seqLength=386	assembledReadNum=191	aveCover=162.38
TAGTGCAAATCGATCATCTGAATCGTCGAATTAGGAAATGGCTAAGTCGAAGAATCACAC
CGCTCACAACCAGTCTTACAAGGCCCACAAGAATGGCATCAAGAAGCCAAAGAGACATCG
CCACACTTCCACCAAAGGGATGGATCCCAAGTTTTTGAGGAACCAGAGGTATGCAAGGAA
GCACAACAAGAAAAATGGGGAAGTTGCTTCTGATGCAGAGTAAACTGTCAATCTTTTAAC
GGCTTTTTATTTGTAATTTTATCTAAGACTTTCTCTCTGAGATCTATATGTTATGTCAAA
TCTAGAATCTGATATTGTTTTGAAGTTGTTTTAATTTAGAGAAATTGCACTACTCTGTTA
GCATTTTTGTGCCTATTTTGTAATGG
>contig00346	seqLength=677	assembledReadNum=12	aveCover=3.58
CTTATCTAACCAAACACTAAACTGCATTAGCCAATGCATTTCATAGATAGATACACTTAT
AAAACAATTAATCAAAACCAAGCCACAACAACATATAAAATGTTACAACTATAATCTAGT
TAGAAATCTACTCTCTTGCAATACTATTTTGAAGTTGCAACAGGTTTGGTCAACTTGAGT
GTCAATTCTAGTTCCCCGGATTCGACTTCACGAAGCCTTAACCAAACATTCTGCACAACC
GCGCCATTAACGCAATTGATACTGCTTTCGCGTACAAGACAGTTATCAGTATCAGGTATC
ACCTTTCGTAATGTTGTCTCGCCAGAAGAGACTTTTAAAAATATCTCTTAACCTTGCTGC
AGAGACTAATGGTTGAAGGTTGATAAATGCATTTCCCATCTTGTCATCAGCTTTCAAAAG
ATCTTTATCAAATACTTCCAAATTGAGAACTCCCAAGGGTTCTGTCAAAATGAAATTCAG
CTCTTCATTCCAAACAGGATTCAAGCAGCTATTAATGACCTTGGTCTTTGCAGTCTGATT
CCCTAGTTTGAGAACAACATAAGGATCACTTGTCTTGAAATCCCTAATCACCAACCTTCT
TCCTTGCACAACTATGACTTTTAGCACCCCCAATTGTTCACTCATTATACACCTCCAATG
AATGAATAATATGTGTA
>contig00347	seqLength=2235	assembledReadNum=151	aveCover=18.06
ACAATTTCAGTACATATGGCGCAAGACGATTCCACATATCGAGGTCGGAATGGGATCGGG
TGTTTTCACGTCTCACCGTAGTGCCCGGTTTGTCTTGATTTCCGATTGATGAACAAGAAG
GAACGAAGTGCTCGACCGGAAGGGAAAGGAAAATGGAACGATTTCTTTTTTTACTCGCCC
CCGGTCTCCACCCAAAGCCCGCCCGCATTCCAGCAAGCTAGCCCCGTAGGTTGGGGGAAG
AGGGCATTTCCATCGCGAAGGATTCCATCCAGCCACAGGTTCCCCTACGGCTACCTTGTT
ACGACTTCACCCCAGTCGAAGACCCCACCGTGGTATGCGCCAATAAGACCACCAAAAGCC
TTTGTGGCACTAGTGGTACACAGAAGTCATGGGTGATCATTGGTCCGATGCTTCGGGCGA
AACCAATTCCCAGGGTGTGACGGGCGGTGTGTACAGGGCCCGGGTACATATTCACCGCGG
CATGCTGATCCGCGATTACTAGCGATTCCAACTTCATGTTCCCGAGTTGCAGAGAACAAT
CCGAACTGAGGCAATCTTTCCGGATTCGCTCCGCCTTACAGCCTTGCTTCCCATTGTAAT
TGCCATTGTAGCACGTGTGTGGCCCAGCCCATAAGGGCCATGCGGACTTGACGTCATCCC
CACCTTCCTCCAGTATCTCACTGGCAGTCCCTCGTGAGTGCGGCATGCACCTTTTAGTTT
GTTTCGGAGCCGTTTGTTTTGGCGGGGCGTACTAAACCCACTACGTACCACACCACCGGG
CGGCTCGCCTGAATGCCGAGTCTTTCTCCGCCGCCAACTCGACGTCGTCGTCACCTGCAA
GAGAAGGCAAAAAACTGGACTTTACTAAACAAGCGAGAACACTTTCTATTTAGTAAAGCA
ACAAGCAAGGGATTGAGCTGCGCGAAAGCCGCGTTCGCGCATCCGTTTTCTTGCTCGCTA
GCTGCAATCAAAAAACAGCGCACACTAGAAAGTGCTTCGAATTCGAAAGGCGCCGGCTCC
CTTCTTACTGACAGCACAGCTACGTGCTGGCACTCAATTAGTAGCGCTGGCGCGTCACTC
GGCTCCTCGGCTCACTTCGGTTGCAAAGACTTTCTCCTTAGGCGCATGTCTCAGCAACAC
AAAACGAGGGTTTCGCTCGTTATAGGACTTGACCAAACATCTCACGACACGAGCTGACGA
CAGCCATGCAGCACCTGTATGAAAGTCAGTACCATCCCGTTAAGGACAGGTTTTCTTGTT
CATATGTCAAGGGCTGGTAAGGTTTTGCGCGTAGTATCGAATTAAACCACATGCTTCCCC
TTGTGCAGGCCCCCCGTCATCCTTTGAGTTTCGGTCTTGCGACCGTACTCCCCAGGCGGA
GTGTTTAACGCGTTAGCTGGGCCCCTGATCCACGTAGACCAAGGGCGAACACTCATCGTT
TACGGCATGGACTACCAGGGTATCTAATCCCGTTCGCTCCCCATGCTTTCGCACTCCAGC
GTCGGTAGGGACCCAGAGAGCTGCCTTCGCTTTTGGCGTTCCTTCGTAGATCTGCGGATT
TCACCCCTACACACGAAATTCCACTCTCCTCTGTCTCACTCAAGTGAATTGGTTTCGAGA
GCATTCCACCAGTTTTTGGCGACTTTAACTTTCAACCCGATTCACCGCCTACGTGCCCTT
TACGCCCAGTCATTCCGAAGAACACTTGCCCCCCCCGTCTTACCGCGGCTGCTGGCACGG
AGTTAGCCGGGGCTTCTTCCTCGAGTCCTGTCATGATCGCGCACTCGACGAAAGAGCTTT
ACAAGCGGCATTGCCCTTCTTCACTCACGCGATATTGCTGGATCGGGCTTTCGCCCATTG
TCCAAGATTCCCCACTGCTGCCCCCCGTGGGAGTCCGGGCCGTGTCTCAGTCCCAGTGTG
GCCGTTCACCCTCTCAGGTCGGCTACGCATCGTCGCCTTGGTGGGCCGTTACCCCACCAA
CTAGCTAATGCGCCGCAGGCCCATCCCTCAGTGACAGATTGCTCCGTCTTTCATTCTTCC
TTCAGGAGAAAAAAGAAATTATCCGGTATTAGCTACCGTTTCCGGTAGTTATCCCAGTCT
AAGGGGCAGGTTGCCTACGTGTTACTCACCCGTCCGCCGCTAAGTTACTTTGAAAGCAAG
CTTTCAAAGTAACTCCGCTCGACTTGCATGTATTAGGCACGCCGCCAGCGTTCGTCCTGA
GCCAGGATCAAACTC
>contig00348	seqLength=797	assembledReadNum=109	aveCover=44.02
AATAAGGTTTAGATAGGAAAACAGAGGGCAATTCCGTCCAAATAAATAAACACAGCTCAT
ACTACTATATATAAACCCTAATACTGTAACTCTTCTCTACTCTCATTTCTTTCTTTGCGG
CTAGCTTTTTCCTTCAAGATCTTGTGTAATTTTAAGCTTAAGCACAGATGGGTAAGGAAA
AGGTTCATATTAACATTGTGGTCATTGGCCATGTCGACTCTGGGAAGTCAACTACTACCG
GTCACTTGATCTACAAGCTTGGAGGTATTGACAAGCGTGTGATTGAGAGATTTGAGAAAG
AAGCTGCTGAGATGAACAAGCGTTCATTCAAGTATGCTTGGGTGCTTGACAAGCTCAAGG
CTGAAAGGGAAAGAGGTATCACTATTGATATTGCCTTGTGGAAGTTTGAGACTACTAAGT
ACTACTGTACTGTCATTGATGCTCCTGGTCACAGGGATTTTATTAAGAACATGATTACTG
GAACATCACAAGCTGATTGTGCTGTTCTCATCATTGATTCCACTACGGGTGGTTTTGAGG
CTGGTATTTCCAAGGATGGTCAGACACGTGAACATGCTCTCCTTGCTTTCACTCTTGGTG
TGAGGCAAATGATCTGTTGCTGCAACAAGATGGATGCCACTACACCTAAGTACTCAAAGA
GTAGGTATGAAGAAATTGTCAAGGAAGTTTCTTCCTACATGAAGAAGGTTGGATATAACC
CAGATAAAATTCCGTTTGTTCCCATCTCTGGTTTTGAAGGAGATAACATGATTGAGCGCT
CTACAAATCTTGACTGG
>contig00349	seqLength=992	assembledReadNum=232	aveCover=103.92
GTGAAAAGTTAAAGACCATTGCATCTTTACTAGTTAAGCAACAGAAACAAGATGCATCCA
GTAGTTATTATTAACATATGCTACTCCATGGATTAAAGTTCCATAGAACCGAAACCCGAA
ATTACAACGAAACAGACAAAGATGGCTCTCTGACCAAAACATATTTACAAACACTCGAGC
TTATTACATGATTCGAGTCAGCTTGAGTGTTGTTCCAGGGATTTTTTCCGTCATCTAACA
ATAGACTAATAACCCCCTTGTATGTAAGCATTCAAGCGGTCAAGCTCTTGACGATGCTCG
CCCACGACAGCACGAACGACGTCTCCGATGGACACCATGCCGAGCATTTCTTTGTCGCTT
ATCACAGGGATGTGTCTGATCCTGTTATCTGTCATCAGCTGCATTGCTCGAAGAACTTTG
GTATCAGGGGTAACTGTGATAAGTTTGTTCTCTTCAGTCATAATATCGCCAACCTTGGTG
GACTTGGATGACCTTCCCTGCACGATGATCTTCCTTAGGTAATCTCTTTCTGTTATAATT
CCAGCAATTGATTTCTCCTCGCCTGGTTTCACGACCACCAAAGCTCCGACGTTGTTTTGC
GTCATCGATTTCACAGCTTCATAGACAGTGTCGTCCGTGGTGCACCAAAGCCAGGAACCA
TCTGCGCCTTTACCTTTGCCTTGCAAGATGTCTGAAATTGTAGTGCTCTCAAAACCATGC
TCCTCAATACGGGCAGGTGTAACGGACTCAAACCGCGAAAAGGCAGCTGGCTGCAACAGA
GGATTCACCATGCGGACTCGTTGCAAAACAGCATTTTTTATGACGTTCCCGTTCGACAAA
AATGATCGCAATGCTCCTTGCATTTTAGCTGTCAGAGAGTGAGTGAGTGAGAGAAGGTTT
CGGGTAGATGGTTGAGGTGAGGAGGCGTATGGACAAGACAGGAACACTTGACTTGTTCCT
CAAATTTCACAAAAAAAAATGTGAGAGGTGGT
>contig00350	seqLength=323	assembledReadNum=61	aveCover=45.47
TGGAATCATATTCTTGGCTTCAAAATCTGCGATTGCGTTTATTTGCAGAACTGAAAAATG
CCTTTGAAGGTGTTAACCGCAACAGTTTCGACCTTTAATTCTGTGTTTGAGAAGTTCCGA
TCAGAGCTTCCTCAAAACAAAGCAAATTTCGTTCTCTTCTTGGCTGATAATGATCCTTCT
ACCTCTCTCAGCTGGTGCCCTGACTGTGTGAGAGCTGAGCCATTGATTTTGAAGAAGCTA
GAGGCTTCACCTAATGAAATTGCACTGTTGAAAGGCTTATGTTGGAGACAGACCAATGAG
ACCCCCCATCCATGGAGGGTGGA
>contig00351	seqLength=1049	assembledReadNum=231	aveCover=69.00
AGGGCAGTCAGATGACCTGTACTTCCACACACCGTATATACCTTAACAACTACACCGACG
AAACTCGTGTCTCCCGTGCGCCTTTTTCTTCCCAGGATCTTCTCCCAACAACAACAACAA
ACACCAATAACCGTTGAAGATGGCGTTGGGTGTACCCGCCGTTCCGTTCACGTACGTTGT
TCACCTTCTCGGTGTTGTCGCCGCCGTGTTGGTGTTGGTCTGGAACTTCCATTTCAGAGG
TGGTTTGGCTTGGAGTTCTACCAACAAGGCTCTCATCTTCAATCTTCATCCTGTTCTTAT
GCTTATTGGCTTAATAATAGTTGGAGGTGAAGCGATTATAAGTTACAAATCTCTTCCCTT
GAAGAAGGAAGTGAAGAAATTGATACACCTTGTTCTCCACGCGATTGCGTTAATACTTGG
AATAATTGGAATTTGTGCTGCGTTCAAGAATCACAATGAAAGTGGGATTGCCAATCTGTA
CAGCTTGCATTCATGGCTTGGAATTGGGGTTATTTCCTTTTATGGCATTCAGTGGATATT
TGGGTTTGTGGTATTTTTCTACCCTGGTGGGAGTTCAGAGATAAGACGTGAGTCAGTTCC
ATGGCATGTGTTATTTGGGCTGTTTGTGTATATTTTGGCTCTTGCGACTGCTTCTCTTGG
GTTTCTGGAGAAGCTGACATTCTTGGAGAGTTCAGGAGTTGCAAAATATGGTTCTGAGGC
TTTACTTGTGAACTTCACTGCAATAATCACAATCTTATTTGGTACATTTGTTGTATTATC
TGCCATATCTCAAGCTCCACCAGCTGCTGATGACTACGCACCCATATCAGTTGATTAAAG
TAATGTTTGCTGTTGTTGGTTTCTACTTGGGACTAAGGGAATTTCATAATTTGTTTATAT
GGTTGGACTCGGTATGTATTTCATCTTTAATAGTATCCATCAAACTTGAAAATTATATGT
TGCTTTTGGATCAGTATGATTTACCATTTTCTCGCATTTGTATTCTTTTAAAAAATAGTT
TAGTGGTTTAAATTTTATTTTAAGTGAAA
>contig00352	seqLength=519	assembledReadNum=172	aveCover=89.26
TCTAGGGTTTACGAATCAATCGTCGTTGCTGCAAGGTTTCCACATCTACAATGGGTAAGG
GAACTGGAAGTTTTGGTAAGAGGAGGAACAAGACCCACACACTCTGTGTGAGGTGCGGCC
GCCGCAGTTTCCACCTTCAGAAAAGCCGCTGCTCGGCGTGTGCTTACCCTGCTGCTCGCG
TCAGGAAATATAACTGGAGTGTTAAGGCAATCCGCAGAAAGACCACTGGAACTGGTAGGA
TGAGGTACTTGCGCAATGTGCCTCGCCGATTCAAGAGTGGCTTTAGAGAGGGAACTGAAG
CTGCACCAAGGAAGAAGGGAGCTGTCACTGCTTAAGCTTTTTTGAGAGTTGTTGTTTTGT
TGGGTACGGAGTTTATAGAATTAGTTTGTTTTTTGTGATTGGGGCGAGTATTTTTGAACT
ACCGTGTTTACAGCCTCATTGTTTCAGTTTAATTTTCTTCTATATATTCTGTACTTTCTT
GATTTTTCAATATGATTATAGAACTATTTCATTGTTCAA
>contig00353	seqLength=861	assembledReadNum=234	aveCover=80.47
TAAGAACCAAGAAATGTGTGAACCAATTTATTATTTCTTTAGTATAAGTAGCTTGAAAAG
GACATTTGGAACAACAGGAACATAATATTATTATAAAAACACGTACACACACAAACAAAT
CCACCACCTAAGCGGGGTTTATTGAAATAAACATAAAAATGAAAGAGAAATATGATGATA
AGCAACAATTGATCTTTTAGCCTCTTCCTCCAAAACGAGCCTTAAGCTTCTTAACTTGTG
CAAAATCAAGGAAAGTAGTTTGTGCCACTATTTCAGAAGACAAATTATTGGAAAACAGAA
GAAGATCAAGTAATTGAGCACCAGGGTTTGCACTACTAAAGGCAAGAAAAGCAGTAGCCT
GTCCTTTACCAGAATTAACTTGAAAATGCAACATCCCTTGTGGAAAAACCATAAGATCAC
CCGGTTTCAACGTCTTCGAAAAAACAGCACTTGTTGTAAAAAATCCAGCAGTTATTTCTC
CTTGAACCATTATCAATAATTCAGTAGCACCGGGATGAGTATGCATTGGAATCGATCCAC
CTTCGGCTATATCTAGTCGTGCTGCAGAGATTCCGAGTCCGTTAAGACCGGGAAAATCGG
TGACAAAAGCCGAGGAAAGTGCAGCATTGAAGGAGTTTTTGGTGTCTCCGGCTACGAAGC
CATGAAAGACGAAATCGTCTGATGTTATGTTTGCAAGGGGTTTGCAGTGGTAGCCGGAAG
GGGTATCTGGAGCCTTTAAATCTGCTACACAGAAATCATTGACAGAAGCATAAGAAGTGG
AGAATGAGAGAAAAGTGATAAGGAAAAGCGTTGGAAAAATCTTCATCTTATTGTTAGATG
ATGATTGTTTGATTATTGGAT
>contig00354	seqLength=870	assembledReadNum=231	aveCover=81.57
TCAATTTTTTTTCTGTCAACTCAAAGCTTTAATCACAAAACCACTTACTACATCTTGGAG
TTTTGAATCAAGTTATGATCAAATTTGTTATATGTATAGTTTTATTACAAGCCCGTTTGA
AAACTTGTCTTTCAAAAAAGAAAGAGTTTAGTATCAAACTCAGTTACAAACACAATCACT
TATTGATTACTACCATACAAAGGTAGAGAAAGCACATTGAAACATTCATTGTTTAGCATC
CATGATGGAGAACAAAGGGTTGATCATGTCCACCTCATTCCCACAATCTACAAACTGGTA
ACTCACAATAAGATGTCCCTGTTGGTATCCTCTTCCATCTGTGTCTATTCTATTAAACAC
ACCCACATCCAAATCCAACCCTCCATTGCTGCATTGATCTACAATTCTCACTGTTTCTTG
TGCTCCTGTCCCTGAATTCCTCACTCTGAGACACTTCCCGCAAGAAGCTTGACCTCGAGG
TCCAACCGGTCCACAAAAAGCAGTCCAACCATATTTACTACGCCATGAATAAGGCTTACT
TGCATCCCAAGTTGAACAATAAGCACTAACAGCGTTTAAGTCCCAGCCATGTTGTTCCGG
TCGATAATAGTGATACGTGGCGCGAACATTAGAAGCACTTTCGCCACTGCCGCCGCCACT
GCCGTGACAGTTACTTTGACAGTTCTTAGAAGGTGAACAGTAATCATCGGTGTCACCACA
GTAACCGTATTGACTACAACAGAGGTTGTTTGGACATGTTGCACCTCCAGCTTGTCTTCC
ACACTGTTCTGCAATTGTTGTTGCAATCAAATACGCCAATGTTAATACAACTACGCCTAC
TCCAAAATTTCTCATGTTTACTATGATTAT
>contig00355	seqLength=618	assembledReadNum=14	aveCover=6.14
TACCATTACTAACATATCAATTAATCAAACCCAAAATGATTTTCATTCTTTTTCTCTTAA
CTCTTTTCTCTCATTCTCCACTTCTTATGCTTCTGTCAATGATTTCTGTGTAGCAGATTT
ATCTTCTCCACAAACCCCTTCAGGCTACCCTTGCAAATCATCAGTAACCATCAAAGACTT
CGTTTTCTCAAACTTCAATGAAGGAAACACTTCCAACTTTTTCAAATTCTCAGTAACACC
AGCATTTGTTAATCAGTTTCCAGCTGTTAATGGTCTTGGTATATCCGCAGCAAGGTTAGA
CCTAGACATTGGTGGCGTTCTACCAATGCATTCGCATCGCGGCGCTTCGGAGTTAATGAT
TATGGTTCAAGGTCGTATAACTGCTGGTTTTATTTCTTCTGATAATAAAGTTTTTGTTAA
AACACTTTGGAGGACTTGAAGGAAATGTGCTAAAGGCTCTTAATAATGGAAAAGTGGTGA
AGGAATTGCCACCTATCTATGGAGTTGGTCCTTTTGCACCTTGTGAGTTTGAAAAAATTG
AGCAAAATGGAGTTGCTACTCCGTTAAGCTGGCTCGACGATCAGCCGGACGGTTCGGTGG
TGTATGTTAGCTTTGGGA
>contig00356	seqLength=1282	assembledReadNum=288	aveCover=85.18
GTATAATATTATTACTTGTTGGACACACATCCTATAATTGAATTGTATAATCAAGTCAAT
ACAATTTTTTTGATAAAAAAAATTACAATTTTCATCACAGTAAAGTAAAACACTATTATA
AAATATATTGGAGAAAATTATTAAATTAAAAATTGATCATTTAAACCCAATACAAAAACA
TTGGTAATTCAAAGCTCAAAAGAAACAAGTAGTATAAAATAAACACAAAAGATAGATGCC
AAAGCAAAGTTGAATAACTTTAGCAACTTTTCTTTTATATTTCATCATCCCAAAGATCAT
TGAGACTTGGCTTGGTTGGTCCAGGGATCAAACGATTCTGCTTAATTTGATCAATTTTCT
CATGATCCTCCTTTGTCAGTGTCCAATCAAAGATTCTCAAATTTTGACTCATTCTCTCCT
TATCATAGCTCTTTGGAACAAAAGTGATTCCTTGTTCATATAACCATCTCAGAGAAATTT
GTGCAATAGACTTTCCATGAGCATCTGCAATCTGTTTAAGCATATCATTCTCCATAACCT
CATTGGCTCCTCTACTTGCACCTTTCCTCAACGGTGAAAATGCAGTTAACACTATTCCAT
TTTCATTGCAAAATTCTCTCAGCTTCTTTTGTTGCCATGCAAGGTTCATCTCCACTTGAT
TAACAGCAGGAAGAACAGTGGCAACAGATAGTAGCTTTTGAAGTTTCTTGACAGAGAAGT
TACTGACACCAATAGCTTTCGTGAGTCCAAGTCTCAAAGCTTCTTCCATGGATTCCCACA
CACCTTTTACATCAAATGGTAGTAGATCAGCCACATCAATTGGAAATGAAAACTTTCCGG
GCTGAGAACTAAGTGGCCAATGAATCAAATACAAATCCAAGTAATCCAACTGAAGAGTCT
TGAGAGATTTTTGTAGAGCAGGAAGAACAAGGTGAGGATGATTTTCAGTAACCCAAAGTT
TAGAAGTAACAAAAAGCTGTTCTCTAGTGACAAGACCAAGTTGAATAGCCTCATTCAAAG
CTTCACCAAGAGCTTGTTCGGAGCCATAAGCAGCAGCAGTATCAAAGTGTCTGTAACCTT
GTTTGATGGCTTCAATGATTGCTTCTTTGGTGTCTTTCTTGCATGTGAAGTCAGGTGCTG
ATCCCATTCCAACCACAGGCATCTTAATTTGAGCAGATGTGTTGGTAAGAACCTTTGTCG
GAATTTCAACACTGCCCATGTTGTTGTTTTTGTTGGGTTGAGAAGGTTCAAGTTAAGGCT
GTTAGAATTTGAGGTATTATGT
>contig00357	seqLength=702	assembledReadNum=208	aveCover=80.78
TAAGGGTTAAATAAAGTTCAAATTTTTTATCTTGGAAGATTATACTCAGTTCCATAAAGA
GTGGAGAAATTATGGAGAATAAACTTTGCCAACTCACTATTGCCATCACAAACATGAGAA
AATGATCAAAAGAATTAAACCAGATTCAGCTCTTTCATTCCTGTATTTGGTTTCAGCAAG
TCTTTCTGATCCATTATTTTCGACCACATAAGATAAGATAGGAGTACAAATGAACAGAAC
AAATACATAAAAGAAGTAATCATCCCATTATTGCCTTGGATCTACTTATGGCTCACCACC
AAGCTCCACTCGCAGATTGTCATATGGATATACTTTGGGTGCAAATGGTGTCTTAGAGGC
TTTATCATTCCACACAGCCAATAATCCCAGAGCTCCAAAACAGCTCAACCCTCCACATAG
CCAAGCCAAAGCTTCATACTTTCCAACAGTATCAGCAATGCGATCTATACAAGGTTCGGG
ATATGCAGTACCGTTGTCCCATGTAAGTTCCTCATTCACGGGAAGGGGTTTGTTTGGGAC
ATAGTGTTTGCCGACGGGGAGACCCATGCCGGAGCGGAGGCGAAGCGAGGAAGCTACCGA
TCGGTGAACGACGCCGTTTCCGCCTAAGATTTGTGATGCTACGTTTGTTAATCGACCTGC
CATGATTATTGCCTCGATTCTTCTTCTTCTTCGTTCTTGTTC
>contig00358	seqLength=1030	assembledReadNum=208	aveCover=114.28
CAATAACAACAATCTTAAACCAAAAACTTCACCTTGTTTTATTTAGTTTGTTTGTGAAGA
ATAACAATAACAATGTCTCAGTATCAAAACCAATATGGTGCTCAAACACGTAAGACCGAT
GAATATGGAAACCCAATGAACCAAGTTGATCAATATGGCAACCCTATTAGTGGCGGTGGT
GGGTTAACTGGTGAAGCCGGTAGACAGCATTATGGAACTACCGGTGGTGCTACTGATCAT
GGTCATGGTCAACAACATCGTGGAGTTGATCAAACCACGGGGTATGGGACCCACACAGGT
GGTGTGGGTGGTTATGGAACCAAACCTGAGTATGGAAGCACCAACACTGGAAGTGGTTAT
GGTACAGGAACAGGGTACGGTGGAAGTGGAACCACTGAGTATGTGAGAGAGGAGCATCAT
GGAGATAAGAAAGGGGTTATGGACAAGATTAAGGAAAAGATTCCTGGTACTGAACAATCA
AGAACCCATACTGATGGAACAGGGTATGGATCAACTGGTTATGGAGCTAGTGGTGGTGGA
ATTGGAAACACTGGTCAAGAGTATGTGAGAGAGGAGCGTCATGTTCATCCTGGAGATAAG
AAACATGGAAGCGCTGGTCAAGAGTATGTGAAAGAGGAGCGTCGTGGCATTGGAAACACT
GGTCAAGAGTATGTGAGAGAGGAGCATCGTGTTGATCATGGAGAGAAGAAAGGGATTATG
GACAAGATTAAGGAGAAGCTTCCTGGTACTGGAGGATGTACTGGACACTAGATCATGATT
AGTATCTGGTACTGGAGGATGTCGACAGAGTACCTTTCTGGCAGTGGACACTAGATCATG
ATCATGATTAATATCTATATATGCATAGGATCGATAATAAATAAACTTTTGGTTTTAGTA
ATATGTTTGTTTCATGTGTGATGTAATATATAAAGTCGTTTCAAGGATATATAAATATGA
GGAGGTGGGTGTATAATAATGGATATATACATGAATACAATAATCCTTGTTTTAAAAAAA
AAAAAAAAAA
>contig00359	seqLength=1050	assembledReadNum=239	aveCover=69.75
GTGGTTGAAAATGTAACATTATTTCATATCAAAACAAAGAAACCTTCAATCATTCCTTAA
TAATTTACAAATTTATTACAGGCAGTGGATAGAGAATAAACATTACAATTTTCAATTTTG
AAAGAAAAAAAAACCCTAAGGTTCAAGACATCATGCAAACAATGAACAAAGTTTCATCTT
GAAAGGACCCACAACAACAAAAGTTCATTTAAGGGTATGTTTCAGTTGCTGGTGCTGGAG
CATATGAACCAATGAAGATGTCACCGTAAATCAACCCAGCCAAGCCTCCTCCTATCAATG
GTCCAACCCAATAGATCCAGTTATCAGCAAAGTTTCCACTAACCACAGCTGGACCGAATG
AGCGAGCCGGGTTCATTGAACCGCCACTGAATGGACCGGCCACCAAGATGTTGGCACCCA
CAACAAACCCAATAGCAATGGGTGCAATGGTTCCCAATGAACCCTTTTTGGGGTCAACTG
CTGTGGCATAAACAGTGTAAACCAACCCAAATGTAATAATAACCTCAAACACTAATCCTG
CAAGAGGGTTCAATCCAGCAGCAACTCCATGTGTTGGAACACTCTTTCCGGTGACGAAGC
TGAGGAGGAGAGACGCAAGGATTGCGCCGAGTAATTGGGCAATCCAATAGAAGAGACCAG
TTAGGATGGTGATGTTGCCTCCAATAGCTAATCCGAAAGTGACAGCAGGGTTCAAATGTC
CACCTGAGATGTTGGCTGCTATGGACACACCAACAAATAGTGCAAATGCATGAGCCACAG
CTACTGCCACTAGACCAGCTGGATCCAAAGCTGCATCTGATGTTAGGTCATTGTAAGCAA
TGGCCGATCCAACTCCAGCAAACACGAAAATCAAAGTGGCATGAAATTCTGATAGATAGG
CCTTAAGTGAGGCAATGCTAAAAGAGTCATCAAAGGTACCAAGAGTTATCTTCACCATTT
TGGCAATTCACTTGAAAACAAGAGCTAACTAATCAACCAAAGACTAAGATGTTTTTTTGA
ACCTATTTAATCGATCAAATATTAATTGAT
>contig00360	seqLength=598	assembledReadNum=156	aveCover=82.37
CAGAATCGGCTGGTGAGGGAGATTAGAGCAAGAGAAATCGAGAAAGCAGAAGACAAATAA
CTCCGATCGATGGGTGAGAAGAGAGAAATAATTCCTCGACAGTATGACCTAGATGCCAAA
TGGGATGCCTCCCTTGATCTCACCGTCCGCCGCTTCGTTTATTCTTCATTTGCCGGTGCT
TTCGCCGGTCTCCTCTTATTCAGGAGTCCTCAGACTCGCTGGGCATCTATTGCTTTTGGT
GCTGGAGTTGGAATAGGATCTGCTTACACAGAATGTTCTCGTTTGTTTGATGGATCTCCA
CCAAAGCTAGCACAACCTAAGGGCTTAGAGGCTCCTACTCAGATTCTCACACAGGATTCT
GACTAGATGCTTTTGATGGATCTTGGTTCCTGGACAGTGAAGCCAAACATTCTTCTTGTG
ACTATTGATGCTTCTTTTACTCAGTTATAGCAATTGACAATGTTGCACTCCATGATCATA
AATTAACATCGTGCATGGAATTTTTTTTCCAAGCTGTTTTCCTTTTGTTCTCCTGTAATG
CTGCGCTATGTTTGTGTGGTGAATTATATAAAAGATTAAAAAAAGCTTTCTTCAGATT
>contig00361	seqLength=1239	assembledReadNum=63	aveCover=18.12
ACAGAGTCTTCATCTCTTCAACTCACAACTAGGGTTTTCAGAAAACCCAAATCACTTAAC
AATGTCGATGTCAAAGAGTTCCAAGATGCTTCAATACATCAACTACCGAATGAGGGTAAC
AATTCAAGACGGTCGTCAACTCGTCGGAAAGTTCATGGCCTTCGATCGACACATGAATCT
CGTTCTCGGTGACTGTGAAGAGTTTCGCAAACTTCCGCCGGTGAAGGGGAAGAAAACGGC
AGATGGAGACCGTGAAGACCGCCGTACACTTGGTCTTGTTCTACTTCGTGGTGAAGAGGT
TGTGTCGATGACGGTTGAAGGTCCTCCTCCTCCTGAAGAGTCTAGGTCGAAGGGTGTTAA
TGCTGCGGCAATGGCTGGTCCTGGGATTGGTAGGGCTGCTGGGAGAGGTGTCCCTCCTGC
TCCTGTTATTCAAGCTCAGCCTGGTTTGTCTGGTCCTGTTCGTGGTGTTGGTGGACCTGC
TCCCGGAATGATGCAGCCGCAGATCTCGCGGCCTCCTCAGATGTCGGCGCCTCCTGTTTC
GTATCCCGGTGGTGCTCCGGTTATGCGTCCTCCTGGTCAGATGCCTTATCCTGGACAAGG
TCCACCTCCGATGGGGAGGGGTCCTCCTCCACCTATGCCGCCTGGACAATTTCCTCAGAG
ACCAGGTGGTCCTCCACCACAATTTTCCATGCCGCCTCCTCAGTATGGGCAGAGACCTAT
GGGCCCACCTCCTCCTGGACAGATGGTTAGAGGACCTCCTCCTCCACCTCGTCCTGGAAT
GCAAGCACCACCACGTCCTGGCATGCCTCCTCCTCCTGGAAGCGGTGTTCCGGTGTATGG
TCCACCTCGGCCTGGCATGCCCCCTCCACCTAATGCTCCAAACCAACAACAGCAAAATTG
ATAGGATTCTGCTTGCTGGAGCTCTTAAGTTACGGACATTGGACTTCTTATTACAGATCA
ATATCCAACTCCGTGAGAGTAATTGTGACCTGTACAACCTTGAATCAGTCTCTTATTAGG
GTTTTTATTGATGTTGTGATGAGAACGTTTATATTAGAACATTTATGTTTTGGAGGAAGA
TATTGTACCGAAACTCGAGCATTAAACATCCAAAACTGGCTGTGTAGATTGTTGGGTAAT
TTTGCTAAATCAGTGTGCTAATTTCTAAATTGTAGGGGATGGTTTGTCTCATTTATAAGT
GTTTTATGCTATATAACATAATTACCATTTTCCAAAAAC
>contig00362	seqLength=665	assembledReadNum=168	aveCover=81.69
CAATTAGAAATGAAAACTTCTTAAATTGTACTCCAGGCTTGGCAATTCTCATTAACATAC
TCACCGGAGCCCAAGTAATAAAATCTCAGTATATCTGTTGTCAATAACCAAAATTTAATA
GACTTATTTAATGGAGTTGTACTTTAAAGAGAATCACGCAAGAATAACAGGGTATTAAGT
TCATAACAACCGCAAGTTTCAGGGTATTAAGAGATTTGAACTCCTCTTATTCGAGTATTT
TTATTACACTATGTAACCAGAATTTGAACTCCTCTTTACGAGGTTGACCCGGAAAGAGCT
CCAGCAGATGTCAACAGGGGTAACAGCTTACCCTGGCTGTGCAAGTTGGTTGTGGTGTCA
CAGCCGCCAATGTGGTTTCCACCAATAAAAACATTCGGCACAGTCCTCTGACCAGTCCAC
TGACCTAATGCTGCTTGGATCTCACTTCCATCAGATTCAGTATCGAGTTCAATGGCTTTG
AAAGTGACACCCAAATTAGCGAAGAGCTTCTTGACTTGGACACAGAAAGGGCAATAGCTT
TTGCTGAAAACAACGACGGCATTTGAAGCTACAATCTCCTTCGCCTTAGCTAGTGCCATT
TTGCTATGCTATCGAATTTGTTTCTTCGCTACTTTTTCTTTTTGCAATCGAAAACTCTTC
ACACG
>contig00363	seqLength=1032	assembledReadNum=240	aveCover=71.11
TTACTAGGAAAACCAAATGAACATTATATTTTGTTGAAAAATGACTGTTAACATCAAACA
AATAAACTGTCGCAGATTGTCTTCACCAGACTGAAGAAAACAGAAAATGAAACAATACAA
TTCCTATCTGAATGACATGCTAGCACTAACATTATTATACTCAGCCCCTTATTGGTGGCT
TGCAGAGTTCAGTATTGCCGTTTACTGACATAATGATTTATTTTTTCTCGAAAACTCAAT
CATGTAGAATGAAGTAGGAGGAGCACAACCCAATTCAGTTGTCGCCATAAATCCACTTCT
CTGAATTGCTTGTGAAACTAACCAATTCCTCTGGCTTAAACCACAACTTTATCTCATCCT
TTGCTGTTTCTGGACCATCGCTCCCGTGGATGATATTTCTTCCAACAACAACAGCCAGAT
CACCCCTAATGGTTCCAGGCGCTGATTTCTGTGGATCTGTGGCTCCAATTAGTTTACGGC
CGTAGGTAATAACTCCCTCTCCTTCCCATACCATTGCAATAACAGGGCCAGAGCTCAGGA
AGTCGCACAATCCATTGAAGAAGGGTCTTTCTTTTAGGTCGTGATAATGCTGTTGGGCAA
ATTGCTTTGTCGGAATCAATACTTTGATTCCCACAAGCTTGAACCCTTTCCTCTCGAAAC
GAGAAATAATCTCTGAAATCAGCCCTCTTTGCACTCCGTCAGGCTTGATGGCAATGAAAG
TGCGCTCCAGCTCGGCAGCATGCACCTCCTGATCTTGGAGCATGTAAGCTGCAGCCGGAA
GAGCGAGTGCTCCAGCAATCCAGGAGCTAGATCCATTTCCAGAACCAGTTCTCCTGTAAT
TTGGAGCAAAAACCGGAACCTTCCTAATGGATGCAACAGCTGCAGCCGCCGCTACGGCGC
GTCCTTGAGAGTGGAAAGAAGCGGAGAGAAGAGACCTAGCGGCTCTGGAAGCGGATTTGC
AGAGATGTGAGGCCATTTTCGTCGTCGACTACAGATCGATGAGTCGATGGCAGAATGTGT
GAATGAGTGATG
>contig00364	seqLength=821	assembledReadNum=248	aveCover=90.64
TCAACAAGCGGTCATAAAATGAAGTTTTTTTCATTAAAATAGATACATATCAAGATGAAG
ATAAGATGTACATCTCAAATCATTAAATAAAATTAAACCAAATTCAACAAAAACCAATAA
CACATAAAATTAAAATGATCAATAATAATCATTGCACTGTCTCTTCCCTAGCCCATGAAA
CCCAAAACCAAAAACAAAGATCCCATCAAAATACCAACACCATTAGAAACACCGACAGCT
CCACTATCCTTTGGTGGTGGTGGAGAAGTTGAATTTGTCTCAGAAGATGGGGTTGATGGA
GTGGTTGATGGTGTTGTTGATGGTGTTGTTGAAGGAGTAGGAGTTTTGGTTGTTGGAGGG
GTGCCACTAGGAGTTGGGGTGGTGCTAGCAGCAACAACATTGACTTCAAGTTTCATTCCA
GCAGTACAATGACCTGGTGTTGGACATATGAAGTAAATCTTTCCTGTTTTTGTTAATGGA
ACCTTTGAATCTCCATCTGCATAGTTCTTTATGGTGTTGCTTGAACTGCAACTTTTGTAA
TCACTCTCATCAACTTCATTCACTTGATGAGTTCCTCCATATTTGAACACTAAATTATCA
CCAACTTTGAATGTTTTTCCAGAAGTCCATGTCGTGTAATCAACCCCTTGAGTCCATTGA
TTAGCATCACCAACAGTGTAATCAGTTGCAAATACACAAGGAAAAGCCAACAACAAAACT
AAAAAAGAAGCCACCATTGATGTATTCATGTCTATGAACTCTCTTTATAAACTTTCTTTG
TTCTCAAAAGACAAAATATTTGTAAGAAAATGTTTCTAGTG
>contig00365	seqLength=1220	assembledReadNum=266	aveCover=67.90
TTGGTGAGAAGTTTTGAATATGACACCTCAAAGAAGATATCCATTTATGCATGTAATAAT
ATATGGAAAGGAAGTTGATTTATACATGTGAAAAATGTCTCGGTTGATATGCAATGAACA
TAACCATACAGTGTCAACCTGTGGGAGACGCTGGGACCTCATTTAGTTTGCATAAACATG
ACTCGAACTTGATGCAGGTTAATAAGAATTTGTTTGACATTACAAAAACACAGGTCGGAT
TATAGCATATCATTTTCTGGGACAAAAAATTCTAAGGAATTGCAGCCAACATTCTACAAC
AAGAAAAATTAGTAATCGTGTTAAATAAGACCAAAATACTGAAAAGCTGCAATTGATAAA
TAATGAACTTAAGGAAACTAAATGGCTGCTGCCAAAAGAAGTATACAGTGGAGCACAACT
CTAGTCAGAAAATAGTTGTGTAGGATTTAATCATTAGGTAACAATCTTCTCATACTGAAG
GTCTCTGGCATGCAGAAAATAGTTGCCAACTTATAAAGGCCATCACCAGGGATGTGAAGA
GCTCAAAACCTACAACTTTTGGAAGATGCCACCCCAATCCACGTCTCAAATAGCTTGTGA
TAGATGGCATGGTAGCTACAATCACAGCACACAGGTATATAATAGGAATGAGGGTCTTGG
GTTTATTCTTTCGGAGCCACATCAAAGATCCAAGTGCGGCGAGGGATATGCTCAAAACCA
AATTTGCATTAGCCTCTAGACCCTGTAAAATGTACTCCCAGGTAAATTCTAATCCTCTAG
CACCCACCCAAAGAGGAGCCAACCTATGCAGTACAGAATCAGCAAACGCCCAGCCTAGTC
CAACTGCTTGAAATTTATGATTTTGAGATATATTTCTGTGCGTCAACTGGGTTAAGGCAA
AATAAAGCCCAGCAACATCAATAAAACCTATCAAGGCCTTCAAAATTTCCTGATATGGAT
CAAAGCTATCACTCTCAGACACCTTGAGAAAAGTAGCTAGACAAATAAGCTTTACTAACG
CCGTTGCGAGATAAACAACCGCGGCTTTAACAGAAGTGCCAAGTGTATCATACTCAGATA
GGGGTGTGGCGGAGTAGTAGACGGCGTGGGGACCGAAGGTGAGAATCGCGCAGTTAAAGA
AGTGAAACACCGTCATCTGAATCTTTCTGTTTTTCAAAATGTCACGGCGACAAACACAAT
AAAACACTCACTTCCACTTC
>contig00366	seqLength=730	assembledReadNum=237	aveCover=93.68
GCAATACATACTCTCATTCCAACACTTATCATCATACTCAAAACACAAAATCCTATTCTT
CCTTCATTGAAAAGAAAAAATGAAAATAGCACAAATTGCTATTTGCACCTTCCTTTTGCT
GCTTTTGGTTAATGTTCAAGTGTCAATGGCAGTAACATGCAGTCCAGTGCAGCTTAGCTC
ATGTGTGAGTGCAATCACTTCTTCAACTCCTCCATCTAAACTATGCTGCTCCAAGATAAA
AGAACAAAGACCTTGCCTTTGCCAATACCTCAAGAATCCCAATCTTAGGAAGTTTGTTAA
CTCTCCTAATGCAAGGAAAGTTGCTAACACTTGTGGAACTCCCTTCCCAAGGTGCTAAAT
GTTTAAAAATTTAGTCCATTGAGAGTTGAGACTATTAAATATTATCATATTTGTGTGGTT
TGATGTCAATATGTTGACACTGATACTTCAGATTGAACGTGTTTCGTGTTTAGTCAGATA
TTGACTCGACACCGATATTCATTTACTTAAGTTTGTCATATTATATTGATATCTATGTCA
TTCGTGTCTAATGTCAATGTTTGGGTGTGCTTAAATGTTTCATAAGTATAAGTTTTATTG
AATGTGATGCTTTAGTTTCCTGTCATTCCATTCAGCTCTTTGGTGTGGTCTCATATCACA
TTAGTTGTTGCAAAAATATGTATTTATAATTCAAAGCAATATTATTAGATTATGCTTACT
TCTTCATAAC
>contig00367	seqLength=649	assembledReadNum=186	aveCover=87.29
AAAGTGAAGCGAGTGGAAGATACGAAATTGAAGAGAAGGAGTTGGAAGTGAGAAATCGAA
ATCGAAATCGAAATCGAAAATCAAAATGCCTGTGATGGAGAAGCTCAAGATGTTCGTTGT
TCAAGAACCAGTTGTCGCTGCTTCATGTCTCATCGCCGGCTTTGGCCTTTTTCTTCCTGC
TGTTGTAAGGCCTATTCTGGACTCATATCAAACAACCGAGCAACCTCCTCAACCTGCTTT
GAGTGATGTGGTTAAAGGTATGTCAGGTAAAAAATAAGCTGATTTACTTGAGATACAAGT
GGATAATTGCCAGCTTCTCTGCTTGAACTTTTTTTTCCTTCTCATTCTGTGAGTAATAAA
AGTACCTAGTTACAAAACATTTGATTGAGCATCAATTTGTTACAATCTATCAGTTCCAGA
TTCATCCAGAGACTTCATTTCATATTTAGATTAAATGTTTGGTTGAATGTCAAAGTTTAT
TCTGTTGCCTTATTGATTTTGTTCCTCTAGTGACAATATAAAGGAGTTTTGTTAAGCTGA
CTTGAATACTTGAATGTTGTTTATAAATCAAGTTGCCATTTAATATTGAGAACATAATAT
GTCTTGATTGTACTTGTCATTACCATGCTTTCACTAGGCTTTTGATCTT
>contig00368	seqLength=847	assembledReadNum=207	aveCover=78.78
GCACTAGCAATTTTTTTTTTAATGAAAAGACAATGAGTGCACCATTATTTGAATTTGACC
AAAACACAAAAGTCATTTCATGCATACATTCAGAGCACCATGTTATTTCTTGTTATTTCA
AGCTATGGAAGTTGTTTTGGAGCACAGGATTTGCCCCTGAAAGACTGTTGAATCTGAAAC
TACTCAATACAAACAAAAAGGAAAAGCACATTCAAATGGAGAATTCAAAGTTATAATTTA
GCTGAAGTTCATGGCTTTGAGGATTCTTCACTAGAGTTGGCAGCAGCATTATCTTTTACT
GATTTAGAGACAAGTGCCTCTAGCTTTTCTGTTTTCCCTGGTTGAGACATAAGTGCTTCT
AAGGTTTCTTGAAACTCCTTAGGGAGAGGAAGAGGTCGGTGTTGAGGAACGTGCTTCGGA
ATCGGTGCATCATTTTCAACCATCTCAATTTCGTGATCATCAGGGATACCCCAAGGATCC
CATTCAATCATATAGCCAATGAGTTTGAGTTCATCTTGAGCCTCTTCGATGAGTTCTTCA
ACCTGTCCACAACCAAGACGAGTCTCAATTTTCTCCCAATCATCTTCTTCTTGACAAACC
TTAAGCCTGTGATTGGTAAAGCTTTCAACAGCTTTACGATACCCTTCGTCTTCTGGAACC
TTCTGGATCTCGTTCAGTGTCTTACCGTAGAGTCCGATTAACACCTCCCTCGCGTTTGGA
ACAACGTCGAGCCCTACGATCCCTGTTGTTTGCTTTATCTTCGCCATTAACGGCCGCGCC
ACCGCACGGAGAAACATTTTCGATCGGTTCGTGTTTCTTTCTCACGGACACAGTTTTCTC
ACTCTTC
>contig00369	seqLength=360	assembledReadNum=4	aveCover=2.52
CTAGTCTCAACCATAAACGATGCCGACCAGGGATCAGCGGATGTTGCTTTTAGGACTCCG
CTGGCACCTTATGAGAAATCAAAGTCTTTGGGTTCCGGGGGGAGTATGGTCGCAAGGCTG
AAACTTAAAGGAAAAAGAAAAACTACCTTCGGAAGACAGGTGAAAATGGTGGTGAGTATT
CGATTGGCCAGACACGGTTGCACACACAACCCATTCTATAGGGTTGTTGTTGCTGATAGC
AGATGTGCAAGAGATGGCAAGAACATTGAGGTTGTAGGTTACTACAATCCTATTGCAGCT
AAAGATGATGAGAAAAGAGTGAGTATCAAACTTGAAAGAGTGAAGTACTGGCTTTCTGTT
>contig00370	seqLength=932	assembledReadNum=179	aveCover=71.96
CTTAAAAAATCTATATAATATAGAACAGCTGAACCAGTTTGTAAATAATTTTCTGGGTTC
GTTTAATTGAAGTGCACAATAACAAGGTACCCATTACATGTTCTGCCATTCAGCTCCGAA
TTAAACAGAAAACAAAGTAAACTGAAGTGGTTGAGTTGATGAACTGAAGTAGTTTAGTAG
ATAGCTTAGAAGTTAATCCATTCTTCCCTTCAAAATCCTTTCCTTTACTTCTGTTGGCGT
GACAACGTAGACATGTCCACCCCAGCCACTGAGACAGTCACGGTCTACAGATGATAACAG
TGCTTGAGAGATGGTTTCAAACAATTCCTCGGCTTCCATGTCAGGCTTAAACATCGATTC
ACAAGCACCATACAGAGACTCAGATGCAGTGCCGGCAACAACAAAATCTTTTGCAAGCTC
CTTTGCTCCAATTGCATCCATTGTGCAAATGAATGGTTTGTCATCATCCCCTAGTCCAGC
AATTACGGGCTGGCAAAAGTATGGACCAAACCGTTTCTCGTAAAGAATAGCAGACACTAA
GCTAGCAAATGTCTCCGGCTTCATATCGCGCTCTTCACGAAGCTGGTACAGTTTGTGACG
AAAAACGAGACGCTGATACAGTGTCTGAGAATCGGTGGCGAGGCCAGAAAGACCGATGAA
GAGCTTATCGTGAATTCTGGAAATCCTTTGGAAATCGGTGGCTATGGTCTGAAGCTGAAC
ACCGAGTCTTCGATCGCTGGCAATGGCAAAGCAGTTCTTACCTACCATAGCAACTAGGGC
ACTTCCATTGTACTCGAAGATCGACATCTTTTCGTTTGATCTCAAAAACGATACTGTAAC
CCTTAGAAATGCAAATTCAAAACCCTAACTTAATATGATTTGTATATTTGAGAGAGAAAG
AAACAAATAAAAAAAGTCCGTAATTCTTTTCT
>contig00371	seqLength=881	assembledReadNum=7	aveCover=3.18
CCAATCACGGTCTTGTAATCTAACAAAGTACTTTCCATCTAATCTAATTTCAGAACCTGT
TCTCTTTTCACCACCAAACAATGGATGAAGAAGAATGTTCCCTAAAACCTCAATTTTCTC
TTCTGAAGCTTTCACTGCTACATGATGAACAATGTTGCCACCTGAACTATCACCTGCCAT
GTAAACATAAACTTTCTTCTCCTTCCCACTTTGAAGCCACTTTCTTGATTTCACCCATTT
GAGTGCATTCCAACCATCCTCATAACAACATGGAAACCGATGCTCCGGCGATCGTCGGTA
ATTAACCGAAACAACCGCGGCTTTACAAAGGCTCACCAGTCTTCTGCAAAACGTGTCGTA
GATAGCACTGTTTGCTGATGAATGAGAGAAGCTTCCTCCATGGAAGAATATTATAACAGG
AACAATCTCTGTAGTGCTCAATGGCTTCTCCAAATCTACAACACCCCATTGAGATTCATT
CTCTGAAGATGGTAGATAAACTCGGTTGAATAAACCACTGTTTCGATCTACATGATCAAA
CGAAAATACCCCATCAACAGGAATCGCGTTTGCCGGCACTTTTCTGTCGAGAAACTCTGC
TAAATCTCGGTTGAACGTTCCATCTGCTCGTCTTAGAAGATTGTAAGCAAGCTTGAAATT
GGAAATAAGCACATACGTATTCAATGGAACAACACTCCTGGATTCACTGGGGTTGAGTTG
ATTAGTACCAGTCATATTTGAAGAGAAAAATGGAAGAAGATGAAGAAGAGAAACATAGAT
AGAGAAAAAGAAGAAAGAGAGAGAGGGAGAGTTTATGATTGTGAATTGTGGGAAGTGTGT
GTAATAAATGAAGGATTGGGTAAAGAAGAAGAAGTGTACAG
>contig00372	seqLength=316	assembledReadNum=42	aveCover=23.00
CCAATTGGACCAAAGGGTCCAAACCGGGTGTAGACCAAGAAGAAGTGATTTCACTCCATG
GTTACTTCCTATGTTGTTTCTTTATAGTAGTTTATCATATTTTCAGAGTCTTAGTTTTTT
GCTTTTCCGGTTTTGTTTTCCCTGTATTAACTTACAGAATTGGGTTCTTGATCGGCGATG
GTACTGTTTTTCGTGTTAATTATGTTGGTATTGAGAACTTCATTTTCAAAAGGTAGCAGA
GGTTTTATATCTTCAAATTGCTGCTGAGGGATGTTAAAGTTTAATTTAATTTATAAAAGA
GTTTTGTTATGTCTAA
>contig00373	seqLength=875	assembledReadNum=579	aveCover=73.44
GAGTACTTTTTTTTTTTTTTTTTTTTTTTTTTTTTTTTTTTTTTTTTTTTTTTTTTTAAA
AGAAAACCGAATTCATTATCAAAATCTGTAACCACTAATATCTCACTATTTTTTCAATTG
ATCGTTATGCACAACCAGCTTCAGAGATACACTTGATTCAGAGACACACAAACAAGACAC
AGAAAACCAGATCCAGTGCAGAACAACAGATCCATTACAGAACAAGTACCCAATTCTAGA
TCTAGATTGATCAATCAGTAGATCTCAACATCTAGAATTAAACTTAAATAATCATAAACG
ATACCCATCTAAAACACTACTCCCTCCAGTTTCCACCGCCACCGCCTCCTCCACGAGAAT
AACCGCCTCCTCCACCACTTCCTCCATACCCACGATCCCGGCTTCCGCCATAACCACCAC
CACCATATCCTCCTCCTCCACTACCGTATCCTCCTCCTCCACCTTCACGACGGCCACCAT
AGCCTCCACCTCCACCATATCCACCACCACCACGTCCACCTCCATATCCACCGCCACCAC
CACGGCCGCCTCCACCGCTACCACGGCTCTGAGCTTCGTTTACTGTGATGTTACGTCCAT
CCATGTCCTGACCGTTCATCCCTTCGATCGCATCTCTCATGGATTGCTCCGTGGCAAAGG
TCACAAATCCAAAACCTCTTGACCTTCCAGTCTCACGATCGTTAATGATCTTCGAGTCGA
CGATTTCACCGTATTGAGAGAAAGCTTTCTCTAGGGCATCGCTGTCAGTGGCCCATGCTA
GACCACCAACGAAGCACCGGTACTCAACATCTGAGGAAGCCATGGAAGAAACACTGAAAT
TGGGACTGAGATGGTGTAAAGGCGAAAGATTGCTT
>contig00374	seqLength=503	assembledReadNum=105	aveCover=60.23
GAGAGAGCGTAGAAGCTGAGAAAAATGAGGAAGTTCGATCCATGGCCAGTTTTCTTCAAG
CGAGAATGGAAGAAGAATTGGCCTTTTGTTGTTGGATTCGCTATCACAGGAACTATAATC
ACCAAGTTTTCCCTTGGTTTAACTGAGGAGGATGCCAAAAACTCCAAATTCGTTCAAGCC
CACAAGAGGTGATCTCTGAAGGGAAGAATCGCCTTGGTTTTGCGAACTGTTATAGATGTA
ACAAGAGAACTTTGCTTGCTTTAGTCTTTCAAATTGAAATAAGTGAAGGGAGATATTTTA
CATACTCTCTTCATGTTCCTTTATTTTTTTTCCAGATTTGGTTAAATTTATATACTATGC
AGTTCTGAATTATTAGATTCATGTGTTTCATCATGAGATTTCTTTTATTTTGGACTTGGA
CCCTGTCATTTTACCTGAGAACTAAACAAAAATCAACATAATCTAGATGAGCTTTAAATG
TTAGCAGTTAAAAAAAATAAAAA
>contig00375	seqLength=649	assembledReadNum=191	aveCover=81.00
AGCCTCAGAGTTCATATAAGCGGTCGCTGCGAAATCCCAATCCAGCCAAATATGAAGATC
ATCGCGGCGTATTTGTTGGCCGTTTTGGGAGGTAACACAGCCCCTTCCGCCGTCGATGTC
AAACGCATCCTAGGCTCAGTTGGAGTTGAGGGAGAAGATGAGCAGATTGAGTTGCTGTTG
AGGGAAGTCAAGGGAAAAGATTTTGCTGAGCTAATTGCCAGTGGAAGAGAGAAATTGTCT
TCAGTTCCTTCTGGTGGAGGTGCTGTAGCTGTTTCTGCTGTATCTGGTGGCGGTGCTGCA
GCCGCTGCACCTCCTGCCAAAGCAAAAGAAGAAAAGAAGGTTGAAGAAAAGGAAGAGTCT
GATGATGATATGGGCTTCAGTTTGTTTGACTAGAAGAGTTGAAACACAAGATTTTGTTTA
TTGTATTGGGTTTTGTTGGTTTTGTATTTTCAATTTTGACAATGTGAATGGATCAAAATG
CTTTTTATGATTTCCTTGACCTATTGGTTTTTAACGTGTGCATTATATTGTTCCTAGAAG
GAATTATAATCCATCCATTGTTATTAGTTACCTTGATAACTATAAATTTTACTTATAAAT
AGGGAGATTTGAAAGATATGGTGGAGAATTAAAAAAAAAAAAAAAAAAA
>contig00376	seqLength=1424	assembledReadNum=365	aveCover=78.60
AATGGAAAAGCATATCTTTCATAAATTAAAATGTAAAGAAAACAAAGCTAGATTGCAAAG
AAAACAAAGATCTTCACTTACAATAGTGTCTCATAAAACCAAACTTTTCTAGACATATCC
GCCAGATAATTGACCAAATAGATCGAAACTGAAATTATCAAAAGGAACAAAGAAAAAACA
AAAACTCCAACCCAATTATTTTGTCGTGAGTAAACCCCACTATACTCAAAAACAAGAAAT
TCAACCCTCTTCTAGTCTTTTAAGGGAGAAGAAACCAGCATTGATCAATATTTGTAGTCC
TTAACATGAAGACTCTCCGAGGCACCAGCACCAAGGTTTGAGGCACCCTTGTAAGTTCCA
AGAGTAGCCTCAGAATTAGCCTTAGCTCTTGTCAACAAAGCATCTTGAGCTGCCTTCACA
TTTTCTGTCTTTCCACCCCATGCCTTAAGGGTACTCTGTTGAAGTGCCCTTCCGAAAGAG
AAGGAAAGAGTCCATGGCTTCTTACCTTTGATTTGGTTGATGGCATTGAGGTTAACACTG
GCCTCTTCTTCACTCTGTCCACCAGACAAGAAAACAACAGCTGGAACTGCGGCAGGGACG
GTTCTCTGCAGAGCTCTAACGGTGTGCTCGGCAATAACCTCAGGTGCAACCTTTGGTGCA
TCAGATCCGGGTGTCACCATGTTTGGCTTCAAGAGAGTTCCTTCAAGGATGACATGATGA
TCACTCAAGGCCTTGTAAGTTGCGGCAAGGACACGCTCGGTAATGGCAGCACACTTGAGA
ATATCGTGTGAACCATCAACAAGGATCTCAGGTTCAACAATGGGGACAAGTCCGTTCTCT
TGGCATATGACGGCATAACGGGCCAATCCGTAAGCATTCTCATGGATAGAGTGCTCTGAT
GGTTCGTTGGCACCGATTTTAAGCACAGCACGCCATTTAGCAAATCGTGCACCGGCTTCG
TAGTACTTTGCACAGCGTGCACCAAGACCATCAAGACCCTGAGTGGTGGTTTCTCCATCA
GTTCCAGCAAGTTCGACGGTACCCTTGTCAACCTTGATACCAGGAAGAACACCAGCTTCG
TTCAAAACATCAACAAAAGGCTTGCCTGCAGCTGTTTTTTGGTAGAGGGTTTCCTCAAAG
AGGATAACTCCACTGAGGTACTGAAGAACACCAGGAGCAGTGAAAAGAAGCTCACGAAGA
GCCTGTCTGTTGGATTCAACATTCTCAACATTGATGCTCGCTAGACGCTTACCGATTGTT
CCAGTTGACTCATCAGCAGCAAGAATACCCTTACCGGGTGTGCCAATATAGGCAGCATTG
GCAATAAGCTCATCATGGTACTTGCTCTTGAAGTGCGACATGATCGAGGAAGAAGAGGGT
TTTTTGGAAATGAATCGAGAGGGTTAGGTTTAGAATTAGGTATG
>contig00377	seqLength=869	assembledReadNum=201	aveCover=79.41
AAAATTGGAACAAAAAGAATCTCTCTCATTCTTATTTATCTCTCGTGAGCTTATCGCCAT
GGAAGAAGCACTTTTTTTATAAGAAAAAGTTAAATTCCGCGTTTTCACAATCATTCACTT
TCTTATATAAGTTCTTCACACCACAATTATTCATTTTCTAAGCTTCAATCTTTTCTCTAT
ATTCTGAGTCTTCATCGTCTCTCACAACCTTCTCCACTCGCAAGTGGTGAAGATGTCGAC
TCCTGCTAGGAAGAGACTGATGAGAGATTTTAAGAGGTTGCAACAAGATCCTCCTGCTGG
CATCAGTGGGGCACCCCAAGACAACAATATCATGCTTTGGAATGCTGTGATCTTTGGGCC
AGATGACACCCCTTGGGATGGAGGCACGTTCAAGTTGACGCTTCAGTTCACAGAGGATTA
TCCTAATAAACCACCTACTGTGCGCTTTGTTTCTCGGATGTTTCATCCAAACATCTATGC
AGATGGAAGTATATGCTTGGATATTTTACAAAATCAGTGGAGTCCAATTTATGATGTGGC
TGCTATACTTACCTCAATCCAGTCATTGTTGTGTGATCCAAACCCAAACTCTCCAGCAAA
TTCTGAAGCTGCTAGAATGTTCAGCGAAAACAAGCGGGAATACAACCGTAGAATACGTGA
GATTGTTGAGCAGAGTTGGACTGCTGATTAACCATATCATATTTGGCATTGACTAGACAA
TGGCTGTGATGAAAATGGATATGATTGAATAACTACCAACTTCTATAAACTACTATGTTT
TATTTTACTTGCCCTTGCTTGACTATTATGTGTTTGCTCAAACTTCATATCAATTAAACA
TTCTTCCCTGTTGTGCACATTCTTGCTTG
>contig00378	seqLength=1270	assembledReadNum=243	aveCover=70.41
CTAGTTTCATTTCTGTACTTTCACGCCCACTACCTGCAAACCTTCACCAAACCAGAGGTT
AAAGAGGCAGCGCCTTTTTGCTGTCCGCCTTGACGCCATCTTCGTCTTGGCCCTCAATTT
TGCTCTACCAAAAACCCTAGAAAAAACTCAATTCTCATCAATGGCACCAAAACCAACCAA
AGCCGAGAAGAAGCAATCTTACGATGCCAAGCTATGCCAGCTTCTAGACGAGTTTTCTCA
GATTCTTATTGTGAATGCTGATAATGTTGGATCTAAGCAGCTTCAGAATATTCGAAGCGG
TCTACGTGGGGATTCTGTAGTTCTTATGGGGAAGAACACTATGATGAAGAGATCTGTTAG
GATGCATGCTGAAAAGACTGGGAACAATGCTTTTATCAACCTGATTCCTCTCCTTGTTGG
AAACGTTGGTTTGATTTTCACCAAAGGAGATTTGAAAGAGGTTAGCGAGGAAGTTGCCAA
GTACAAGGTTGGAGCTCCTGCTCGTGTTGGTTTGGTTGCTCCCATTGATGTTGTTGTTCC
ACCAGGCAACACAGGTCTCGACCCATCCCAAACCTCTTTCTTCCAGGTGCTCAACATTCC
CACAAAGATTAACAAGGGTACTGTTGAAATCATTACACCTGTTGAACTCATCAAGAAGGG
AGACAAGGTTGGATCTTCTGAAGCTGCATTGCTTGCCAAGTTAGGCATTAGGCCCTTTTC
ATATGGTCTGGTGGTCCTTTCTGTCTATGACAATGGCTCCGTGTTTAGCCCTGAGGTTTT
GGATCTTACTGATGATGACCTTGTTGCAAAGTTTGCTATTGGTGTCTCAATGGTTACCTC
ACTTTCATTGGCCATCTCTTACCCAACTTTGGCAGCTGCTCCACACATGTTTGTGAATGC
CTACAAGAATGTTCTTGCCATTGCAGTGGCAACAGAATATTCCTATCCAGAGGCTGACGA
GGTTAAGGAATATCTTAAGGATCCAAGTAAGTTTGCTGTAGCTGCTGCTGCTGCTCCTGC
CAATATAACTTATGATGCACCTGCTGCTGCCAAGGAGGAGAAGAAGGAGGAGCCTGAAGA
AGAATCTGATGAAGACATTGGTTTTGGTCTTTTTGATGAGTAAACCCTTTAAATTCATGT
GTAATTCTTATTTTGGTTTTGTTAGATTTTCTGAGACATTTCATCATTTTAGAAGTTATG
TAGTTTGCTTATTTTGTGGTTTGTATGTTACATTATGACTTCTTTGATAATGTTATATTT
AAGTTTTGAC
>contig00379	seqLength=1205	assembledReadNum=272	aveCover=69.85
GTATCCATGAAAAGGTGATTTTTTTTTTATAATTTGGTTTGTAGGGTGAAGTAACATATC
CACGAACAAGTTGCAATAAAGTACAAGCAAATAAAGCTAAGCCGAAAGGCATTAATTATT
CTAAACAAAGCAAACACACAAAATACATAAGCTACATCAATCTAGCTACTTACATACTTA
TATAGCATTAACATAGCGACAGTCCTTTCTCACTTCACCTTCATCTCCAACAAGAGGATT
ATTCTCCGACAACAAAACAATAGCCCTTGAAAATTGCTCATTGAAGTAACCATTATCATC
TGCCATTTTCTGTACATAAGGTGCTGTTTTTGGATGAGTGGCTAACTCTGCATCCAAAGT
GAGAAGACCCTTGTTTTGTAAAATGTTCTTGTAGTAATTGTTGTCGATAATCATAGGTGT
TTTCAGATCGTTTCGCACATATTCGACAGCTTTTGGATCTGGATTTGGTGTTGGACACCT
ACGTTTTAGATATGAAGCATGTGTAGGGTCTAGTGTTGGATCCACTGTTGGGTAGAGTCT
GTGGACCAGATTCATGCAGTGTACTCTTCCAACTGAGTGTGCTCCTAAAAGAGCAACTGT
GGCTTCAAGGTCAACGCCAATGTCTTGAAAACGAGATAGCACTGAGGATATGGAGTCATT
ATGATTTGGAATCAAGTCTTTCACCACTCCTACGTAGCTTTCTTTGCTATCTTTTCTTCC
TGTCTTCATTTCAATATTTGAAGGACCTCCCAACATGGCAATGCCGTCTCTAGCGGAAAG
GGCAACAATATCAGCACATGACACTGTCAACGGACATTCTTTCTCAACAGCAGCTTTGAT
CGTGTTGACATACTTGAAGTTTCTCATCCCGAAACTTCTCTCCGATGTCTGCTCCGATAC
TACACCGTGCGCCGTCTCTAAAAGCAGGGACGCATCACATGACTTAACAACGCAATCATG
GAAGAGATTTCTAACCCATGAAATGGCTGTGTTTCCATGCTCATGATATAGGACAGTGAC
TTGTTGCTTGATGATTTCTTCAGCTTTTGGGCAGCTGCTGGAGTAATAATTCACCTGTAG
CTGGCTTTTTCCCAAAGTAAAATGCAGTAGAAGCAATAGAAAAAAGAGGAAAGAGGAATG
AGAACAAGGGTTGTTGGTGGCCATATCTAACACAAGTTGAAATGTCACTTCTCTATTGTT
AGTTG
>contig00380	seqLength=1189	assembledReadNum=158	aveCover=17.33
TTTTTTTTTGTAAGATAATAAATGAAACATAGTGTTTGCATTTCATTATGGCATTATTTC
ACCTCGTACAATATTAATCACCACTTATACATACATGCATACGAGTTTAGATTATGAACA
GTTTTTAGGGTATTTTACAAGGCCATAACTTTATTAATATTTTTAGAACTGAAGTTTTGA
GTACAGCAATTCAAAATTTATTTCCTTATTATTTTATTTCATAAAATGGCCACCTCAACA
TTCCATTGCATGATTTTACTGAGATTGTGGCTGAACCAACGGGCCACGGTTTCCATTAGA
CTTAATTTGAGCAACCTGGCTGTGGCGAAGTCCGAAAGCATTTGCAAGAACCTCACCAGG
AGTGGCCCTAAACACTTGATTTACATGGCTAACAGCAGCTCTATCATTTGTCTTAAACAC
TACATACTCAAATCCTTCTTCATTTCCTGCTTGTTGAGCCACCACAAAGTTTTGTGGCAC
CACCACCAATTGTCCCTTTCTCACCTTATCGTCGAACACTTTGTTCCCTTCACTGTTCAC
TATTCTAACTCTTCCTTCTCCTCTAATCACGTACAAGAGGCTGTTGGCGTTGATGTTCCA
GTGTGGAGCATATATACCATTCCTGTAGAGAAGAACATATTCAGCACTGAGGCGTAAATT
GCGGAGGATGGGGAGGGTTAAACTGTTGACAGTGCTGATGCGACCGGCACCTGAGTTGTA
GAGATCACCACGTGAAGGGCGAGCGATGTTCTCACGAATCTTTGCACTGCAAATTGTTTC
TTCCAAACCATTCTCTCTTCCTTTGCTGTGTTGACCATGTATTTCTTCCTCTTCCTCCTC
CTCCTCTTCCTTTTCCTCTACTTGTTCTTTTTCTTCTCCTCTTCCGTGTGATTCACGTTT
CTTCTCTTCTGTTTTTTTCTTCCACTTTTTAATAATCTCATGGATGAGAGGTTCATCCTC
TTCTTCCTCCTCTTCTTTTTCACTGTGTTTGCGCTGTCTTTGTTCTCGTTCTTCTTCTTC
TTCTTCATCCTCATCCTCATCTTCTTTTTTCGCTACGTTTGCGGTGTCTTTGTTCTCGCT
CTTCTTCCTCTTCCTCCTCTCTTTGCCTGTGACTTTGTTCTTCTTCTTGCAACTCAGGAC
TGATGATGTGAAGACCGTCCTCTACTTTTACGATTTGACCCCTTTCATC
>contig00381	seqLength=1120	assembledReadNum=232	aveCover=90.42
TTAATTGAAATAAATCCTCAAATCCCAATCTCAATTTCAATTTACTTTACTTTCATTTCT
CATTTCTCATTTCTCATTTCTCATTGTTCTATTCTATTCTCTCACTATGGCTTCAAGAGT
AGCGTTGTTGGTGTTTCTCTGTGTTCTTCCGGCTATGGTTTCAGCGATTCGCCCAGCGAA
GAACCCTTTCTGCTTGAAAGGTCGTGTCGTATGTGACCCTTGCCGTGCTGGTTATGAAAC
CTCCGCTATAACTCACATTGCTGGTGCTGAGGTTGCCTTGGAATGCAAGGATAGGATCAG
CAACAAAGTGGTGTACACAAAGGCAGGGAGGACGGACCCATCTGGGGAATATACCATGTA
TGTTGACGAGGATCGCGCAGACAATGTTTGTGATGTGAAGCTAGTAAGGAGTCCTCAGAA
TAGTTGTAACGAAGCTACACCAGGGCGCGACCAAGCTCGCGTTATTCTTACTCGTTACAA
CGGGATTGCTTCTAATGACAGGTTTGCCAATGCCATGTTATTCATGGCAAATGAGGTTGC
TTCTGGCTGTGCTGAGATACTCCAGAAAATGCATGAATTGGATGATGATGAGAATTAGTT
ACTAGTTTATTTACTTGGATTTGGGTTTCCTCGTGTTGTTTGATTCAATCTTGATGGAGT
GGTAACTCAACAGTCAGTTTATTATATGTCTATGTATGTTATTGGATTTGCACAATGCTA
AATTATATTATTTGTTGAAGAATATCTGTCTTGGGGTAGAAGATTTAGTCTCAGTTCTGT
TAATGTGATATACTATGTTTCTTAATTGGTCTATGAGTTCATCATAGAATGGTTTTCGTT
TGGTGAATGGTAATATAGTTATGATTTGTTGCATAGAGTCAATCTTGAATTGACTTCTGA
TTCTTTGTAAGCGTTAAATAATCAGAGAAGTATTGACCAATCGTTTGTGTCAAGGTATTG
TCAATGGCTATTTTAGTGTAAATGTATTGTGTGCAGTCTTTTGTTTGCCCTTGTTATCTA
GTTCGATTCAAGATTCATCTCTAGAGGAAGAGGGTCGTTCTCCCAACCATTATGAATAAA
TGTCAAAATGAGTTACATGTGAGTTAGAAAAAAAGAAAAA
>contig00382	seqLength=379	assembledReadNum=64	aveCover=60.04
ACTCCTGTTTTACCCCCACGAGTTTTCAGGCCACCACAACCCCCACCCCGGTGTTACCTC
CAAGAATTTACAGGCCACCGCATATCCCTCCTGTGTACACACCACCAAGTGAGAAGCCTT
GATTCATGACGTCCATTTAAGAAATGAGGCTTATGATCCACTATAGATCTATTGAATAAG
TGGTTTTTCCATGCTGTTTGTTTTTTATAATAATGTATATTGCTACTTTTGTAGCTATGA
ACTGATGTAAGAACTAGTATTTCAACCTCAAGACTCGAGAGTATCATGATATATATGTTT
TTCATGGATATTAAAAACTACTTGAGATGAGCTTTGTAATCCAGTTTATATATAAATAAA
TATTTATTTTCTGTCACAC
>contig00383	seqLength=790	assembledReadNum=161	aveCover=106.15
TTAAAAACAAATAACATACTGCATTGTATAATCAGTATACAGTGCAAAATATCATACTAG
CTATAATCCATATTGAAATCAAGGAGAAATAGAAAGTTTAAAAAGTTCAATAACAAATAT
ATTAAATCCAAAACTTCAGTTGTGTCCTAAATGTCAAAAAAACAATGTCAAGTAGAAATA
AAATATTTAAATAGTTGCAGTAGAACAAGATAAAGTTTCCATTGACATATGGATAGGGGT
TTCTGTGATGATCTTCACTTGAGAGGAATAAACCTGGAGGAGTGAGTAGCACCAATACCA
GGCCTACCATGCTTAACAGGCTTGTATGAGATTGAAAACTCGGCTAGATAATGGCCAATC
ATTTCAGGTTTAATTTCAACTTGATTGAAAGTCTTTCCATTGTAGACACCAATAATGCTA
CCAATCATCTCAGGCACAATGATCATGTTGCGGAGGTGAGTTCTTACAGGTTCAGGCTTC
TCACCAGCAGGGGCCTCACGTTTAGCCTTGCGGAGCTTCTTGATCAGTGCCATAGGCTTG
CGGGTCAAACCACGTTGAAACCTTCTACGGGCACGAGCAGAGAAGAGCTTGACGAGCTCA
TCAGTGGACATATCCAAGAGAGCATCGAGATCAACACCTCTGAAACTAAACTTCTTAAAC
GTTCTCTTCTTTGGCACTCCTTGTGCGGCAACCTCGGGTTCAATATCTGCCATGGCTGCA
ACAATTTTTCAGAGGAACTGTGCTAGGGTTCTTCTTGCAGCTGCTACTCACGGATCTCTC
TCTGCTAGGG
>contig00384	seqLength=752	assembledReadNum=201	aveCover=80.00
GTTAAGCTAATACCAAGCTATTAATTATTCTTGTGCATTGAAATTCAATTCACGATATCA
ACATCACTGTGATATCCCATAATAGAGTACAGCATAAAACCCCAAACATTACATATCATC
ATGTTCATCATCATCACATATAACGATAGTAATAATAATTAGAATTCAACTTTTTAACTT
CAAACAAACAAAAAAAACTTTTTTTTTCAAATTTTATCAATATCCTCATCCTCAAACTCG
ATATAATCATTAGCATCACCATCATCTTCCTCATCAAGACCAGCACCAATACCTTCATTA
AGCCTAGTATTATCAGGAAGCTCACCATATGCCTTAAGAAGACGAGCCTCATCCGGCATG
TATTTGAGAATAACATCAGCCTTATCATCCTGATAATCACGGAGACCGACGAGGATGATA
TCGCCGGCGGCAATCCAGACCTTTTTGTGCATCTTCCCACGGATGTGACAGAGACGCTTT
GTACCGTCGATGCACATAGCTTCGCATCTACCGTTACCTAACATGCGGAGAACTTGAGCG
TATTCTTGGCCATCTTCTTTGAAAACAAGCTCGCGTTTCTCATCGTCGGCTTCGTTCTTA
CCCCTCTTTCGATTCTTTCCTCCCTTTCCCTTGTTCTTCGGCATGATTGCGCTTCAAATT
CGACTGGTTTTGGTCTCTGGATGGAATTCGATTTGGTGTGTGTGGAGAAGGAAACCCTAG
TTTCGCAACTTCGTTCTTATTCTTATTTGTGT
>contig00385	seqLength=394	assembledReadNum=110	aveCover=102.09
CATCGATAGCATTTTACAGTCAATTATCAAGTTCTATACAGAGTTCTCAATTATTACTCT
ATCAAACATGTCTCTGATTCCAAGTTTCTTTAGTGGTCGAAGAAGCAACGTTTTCGATCC
TTTCTCCCTGGACGTCTGGGATCCTTTGAAGGACTTTCCATTTTCGAATTCTTCACTTTC
CGCTTCATTCCCTCGTGAAAATTCTGCTTTTGTGAGCACTCGAGTTGACTGGAAGGAGAC
CCCAGAAGCTCATGTTTTCAAGGCTGATCTTCCTGGCCTGAAAAAGGAGGAAGTGAAAGT
TGAAGTTGAAGATGATAGGGTTCTACAGATAAGCGGAGAGAGAAGTGTCGAGAAAGAAGA
TAAGAATGATGAATGGCATCGCGTGGAACGTAGC
>contig00386	seqLength=660	assembledReadNum=192	aveCover=79.68
TTGCCTCAATATCTCTCTGGTGAAACCCTAAATCGAGTTCTCATTCCTCTTCCCTCTACA
TCAAAAATGAAGGTTATCGCCGCTTATTTGTTGGCCGTATTGGGAGGCAACACATCCCCT
TCAGCCGCTGATATTAAGAAGATTCTCGGATCAGTTGGAGTTGAGGCTGAGGACTCAAAT
ATTGAGTTACTCCTAAGTGAAGTGAAAGGCAAAGATTTTGCTGAGCTTATTGCCAGTGGA
AGAGAAAAGTTGGCTTCAGTTCCATCTGGTGGTGGTGGTGGTGCCGTTGCTCTTTCTGCT
GCTTCTGGAGGAGGTGCTGCAGCTGCTGCCCCTGCTGCTGAAGCTAAGGAGGAGAAGAAG
GTGGAAGAGAAGGAAGAATCCGATGATGACATGGGATTCAGCTTATTTGACTAAGGTCTG
AAGTGAGTTACTTGTTAGACATTTGTGGTTCTAGCTATAGTTTTAGTTTTACTCACAAGA
TTTTGCTATTTCAATTGAGACAATGTAATGACATCGAATTTTAGGTGTTTTGAATTTATG
TGTTACCTTTTTTGGGTTCTTTTATTTATATGAATGAGTAAAAGACTAAATGAATTTCTC
CTCTTTCACTGCCATTGTTTAATTCATGAATCTCCTATTTATTGTCATATTTGTTAATCA
>contig00387	seqLength=684	assembledReadNum=22	aveCover=8.97
GGCCACTAACTTGCACTTCTGGAACACTACAGCCGCGTTTCCAAAGATGAAGTCGATAGT
ACCTGTAATGACCGAGTCACGGTAAAATTGCCTGTTGGAATGTGCGTAAAGAGTGTCTTG
AAAGGCGTCAATGCGGCATCGGTTGATGACGGATTTGTCTGCCCCGACACGGAGAGCCAC
TGCTTGGTGCTTCACTGCGCCTGCCGAGTTTTGGAACCAAATGTCTTGTGCTATAAACGA
ATCACCAACTGCAGCAACAGTAGCACTTTTGAAGGTGGTTGTTCCATCGATGAAATTCAA
GTTGCCTGTGATTATTGTTGCATCCATACCATCACCAACGAGCATCACATTTGTCTTTTT
CTTACCAATTTCTACCTTCTCTTTGTAGGTTCCTCTTTTCACATAGATAACATACCTTGC
CTTACCGTTGTCTGGTGCAGATGCCACAGCCTCAGCCACAGTTTTGAACTTACCACTCCC
ATCTTTAGCCACCACAACATTGGCCTTTATGTCCCCAACTGTAGACTCCAAAAGCCTTCG
ATCCTTACTCGTTACCCATGAGGGAAATTCACCGTTCAATGATTCATCAATGAATCCGTC
ATTACTCTTTTCAGGTAAAACGGCAACCAGCACGGCCAGAGAAGATCTAGCTCTTGATAT
TAAGTCCTGAAGGTCACTTTCCAT
>contig00388	seqLength=104	assembledReadNum=3	aveCover=2.22
TTTGGATATCCCTTGGGTTATTCTTGGGCACTCTGAGCGAAGGCAGCTTCTGAATGAAAC
AAATGAGTTTGTGGGACAAATTCATATAGACACTCTCACTAGGG
>contig00389	seqLength=2107	assembledReadNum=284	aveCover=46.17
GGTGAACAATGCGAATAACAACAAGATGGATCCCCACACAGAGTCCTTGTTCAGACCATC
AAAGATCACTAAAGCACCTTTTGGTATGTATTGCCCCCTAAAGATCAGATCCACCAGACG
ATAAACTCCATTCCGCACTGCTGCTGAGTCGTCGGACTTATCCACCAAGGGATTCGTGTA
ATTTCTATGGATTGCGTTGGGGGAAATCTACCAAAGCTAGGCAGATAGATAGACTCCTTT
CCCGCTGGCTGCTAAGGGAGAGTAAGAAAAGAAAATGATTGTTTTTTAATCAGCGCCTCC
TTTTCTTTTGGGTATGCAGGTACTACGAGTCCTCTCACTACCAACCAGCAGACATCATCT
GGCTGGTCTTGCCGGTATCAACAACAAGAAAAAACAACCAAACGGAAACAGCAATTAACT
ATGGCTCTTGGCCCAGACAACGTCCTAGGCGTCGGGGAGATCGGAGCAACAAGGAACGCC
TAGACGACGTTTTTATTCCTGGGCTGCAGTAAGCAGATCGAGAGGTCGTTCCGCCCCTTG
TCCCCGAATATGGGTAATATGTTCTCAAAAATTCTTGCTTCAATCTGACCTAGCTGGCGA
GCGATCCCAGTTCGCGGCAGAGAACAAGACAGCAAGCGAGCGTACCTTTGTTCGCTTCTT
CTCCACCAAGCACGGAAGTTTAAGGATAACTGTAGGTCGGTGGCTACCTAAGGAAACTCC
GATTCGATCCGCCCCCCAATGAGATGGGAGGCATCTACCTCATCCCGATCACAAGGAGAG
GTTCACCATGATGGGGTACTTTTTTTTCCCTTCCGGAATTAATGAAATGCATAGGGGACC
ATCCTTTTGTTGTGTTGCGGCATGCTCCTAAGATTTACGGATTAGCAGGGGGCCTCAGGC
CCTACTTAGTTGACTGACAATGACAAAGGCTTGCGAAACTAAGTAGGGCCTTTTGAATCT
TAAGTAGTCTATCAGCGGTGCAAAGCGGCTTTGTGCCCCTTTTCAGTAGGGGAGCGAAAG
GTTAGGTTAGACCTTAGAAAGTCAGCGAACAGCGGTTCTTCTATGTAGGTATGGCCTTCC
CCCTTGACTCTCCTAACGTCGAGCTAAGTGACTTCGTAACCTTTGCGTAGCGTAGTAGAA
TGAAGGCTACACACTGACGCTCTCTTATCTATTAGCCTAAGCGTCTTCGCTAACTCGCTC
GCCTACTATACCCTACTATACAATACATTAGTAGGCTAACCCATAGGTCCTTAGTAGCGT
TGACAAAGAAGAACAGCCGGTTAAAAGAAAGACAGTGAATCTTTTTCTAAAGATTTTTCT
AAAAGATTCTATAATAATGAATAATATATTTTATATAGGCCAGCTTGACAAGCTACCCTT
CCTCTTGATCTTAGGTGCGAAGATAAATATCTCTCTCTTTTTTATGACTTCCACTTATCT
ATCGATCCCGGCCCGGAAAAGTGACCGACCAGGGCCCTATTTTTGAATGAAAGAAAGGCT
TTATGAGCCCTAGCCCTGTAAGCCCACACCTGTGTAGAGTAGATCGTTCAACACCTGCGG
CACAAACCCATTTTTGACCTATTGGTCCTAGTATCATAGGCGACCGAACGGCCGCCCCCT
AATTACTAGACCAACCTGCTATAATAATTCCATAAACACCTAACGAAGATATGGCAAACA
AATAAAGTAGCCCTATGTTCAAATCTGACAATACCATACCATAATCAAAAGGTACAACGG
CCCAAGCGACCAGACTTAACATAAATGTAGCCACTGGAGCCATTCTAAAAAGGAAGAAAT
TAGCACTACTTGGTGAAATAGGTTCTTTTAGAATCAATTTCAAACCATCTGCTAGAGGTT
GTAACAATCCGAACGATCCCACTACATCAGGACCCTTTCGACGTTGCACAAAAGCCATTA
CTTTACGTTCAGCTAGCACTAAAAAGGCTACTCCTAGTAGAAGTGGTAGAATTATTCCAA
GTATTTCAGCTGGAACAGCTATGTACGTTTTCGATTTTCTATTCACTCATGATCTGGCCT
GGTCGACCCAATCATGATATTGAAGGATGGGACCTTTTCTCGAAAAACCCTGTATCTCGA
CATACGG
>contig00390	seqLength=922	assembledReadNum=205	aveCover=97.04
TTGATTGTGTTGTGTTTGATCTTCCACATGTTGTTGATGGATTGCAAGAAAGTGAGAATT
TGAAATATGTTGGAGGGGACATGTTTGAGGCTATTCCTCCCACTCATTCAATTTTACTAG
CAACTAGTAACTAATAGTTATAATTTCATGCAAGATCACAGAAATGATCATTGATTGAAA
CAGAGTCAACATTATGATATTAACACACATAAAGATGATAGAATAATTCTGAGCTACTAA
AGCTCATACATACAACACAAATTCATTAACAGAAACCAACATAATTGCACAAAAGGCCAA
TGAATCAGCTTAGTTCATTCCACTAAGCCACTCCAACAATGTCAAAGGTTCACTTGCACA
AGAAACAACTCCACTGGTCTAAACATAAAGCAACAATAACATCTACTTTACACTGATAGG
TTTGAAAGAAAAACAATTTTTTACTATCACAAGTTGTAAATTATTTACTACTTGGAGAAG
GGCCGCCAAAGAGATAATCTAAGGAAGATCCACCACCCGGGGCAGCGTGAACTTTTGTCG
AGGGTCGATCAGTGAGGAAGTTGCCACAGTTTTGGCCATCGGCACGATGGTAATTGTTCT
TGAGACATCCAGGAATTCCAGCTGGAGTTTCCTTATCGATCGGTGGTGAAGCAACCCTAA
CCGGTGAATCAACACCAGCTAGTGAAGCAATAGTAGCCGGTGGAGCAACGGTAGCATTTT
GCAAACGCCCGCCACTTGAAGGTTCTACTTGATTATTTGCACGCTGAGCATTGTTGGTAG
GCTCTCCGGTACCGAAGAGATAACCCAAGGAACTCTGACCGCCACCGCTACTCACACCAC
GACCCATTTTCAAAGTTCCCGTGGCAAAACCTTGATGAGAAACGAAGTCGGTGGCTTGAG
AAGTGAAGTGAACCACACTATG
>contig00391	seqLength=665	assembledReadNum=117	aveCover=87.79
ATGTAAACAAACCTCCATTCAAAACAGTGATTTCAAATACTGTAGTAATGTTTAGTATTA
TAACACCTGTATACAACAAAAAGTACAACCAAAGGGGGAAATACATAAACACTGATAAAC
AGAAAATCGACAACATTATTATTTATTTTATTTTATTGTTTGATGTTTAGAGGTTTGGAT
CAAACTACACAAACATGTCGGAAAGTGATGGAAGCTTGGTCTCACCCTTTTGACAAAGAG
GAATGGTGAAATTGCCAATCACAGGAAGATCAATAATCAAACCAATATCCAATTGATAAT
CAATGTCCCAATCAGCACAAATATCCTTAGCCAAACTAATAATTATATTATGAGGCACTT
TCACCAACACTTCAAGCAGTGTTGTGTCGCTTGCTTTCAATGATCCTGGATCTGGTATTA
TCCCTGATGCTATCTCCCTTGCAGCACTTTTGAAGGAGTAGTTGATCTCACAGATTGGAA
TTGAAGTTGAGTAAGGATTTGAAACATTAACCTTAGCCAAATACTCAACACTCTCGCGGC
ACACGCGCTTGAAATCAACGTCCGTTATACTCGCTGTTGGTTTCGGCATTTCACCGATTT
TCTCAGTAACGTAGTTTTTGGCTTTGTCTAAAAGCTGCGACATTTTCGACATTGTAAATA
TCAGA
>contig00392	seqLength=357	assembledReadNum=18	aveCover=16.27
GTTCAAGCTATTGTAACAGGATTTGATTCTTCGTTCAAGCTATTGTAACAGAAAGGACCA
ATAGAAAATCTTGCTGACCACCTGGCTGATCCAGTGAACAACAATGCATGGGCATATGCC
ACAAACTTTGCTCCTGGAAAGTGAGAGAAATAAACAATGATAAGTGACTAACTTTGTAAA
ATATATGGTGCATTAAGAGACTGAAATGAATGTTGTCATATCATGCAGGGTTGCATCTTT
TCATTGCATATTCTAGATTTTGTTAATTATTTGTCTTAATCTTGGATATTTGAGGCAAGT
ATTTGACATTTACGAAATTGAGTACCTATTCCAATATAAAATTCAGAGCTTCATACC
>contig00393	seqLength=1088	assembledReadNum=21	aveCover=5.23
GGGAAAAACGTTTGGATATATGTATATATAAAATTAAGAATGTAACATGATGTGAAAATA
TCACCAAGAAATGTCTGCTACTAATACGAGCCATATTTGTGGCCAAGGGAATTGTGACAT
GATCATGTAATTGTTCCTCTCCCTAATATCGATAGTTGGCAAACGATTCACAGAACACTA
GACTAAGAAATAAGACGGTTTTGGCAGCATTTCCTAATTCCATATGGTTTACAGGTTTTA
ACCCTCTATAGAAACTATAACTGTTTCTCCACAATGATTTAACAGAGGTCATAAACATCT
TAGTCTTTGTCTTTGCTCCATACAGGGGACATATGTCCAACACTGTCAGTCACAGCGCTG
CTTCCTTTTTCCAAATTAATTAGAGGATCAGATTCACCTTCCCTTGCCTGGGATGCTAGT
GCGGCAGCTTCAACGGCTTTTTGCTGATTCTCAAGAGTACAATAGTAAGAATATAGAATC
ATCCCAACCATGGCCAACAGAATACCCATGATGTTTCTCCAGCTGAATGGATCGTGGAGC
AAAGTATAACCAAATGCCAATACAAGGCATGTCTTTAGGTGTCCAAGAACCTGATAGGTG
ACTGGAGATGTCTTTCCAATTACAAGAAATGTGCTAAAATTGACAGAAATTGAGATGAGG
CATGAAAGAACTATGAAAACCGTCACTTGCGTTGTGTACTTGAAAGCAAATACATTTTGA
CTGGTCAAAAGTTTATCCAGATAGGGACCAGAGATTAACAGGGTTGTTGCTTGGTATGGA
CATGATTGATATAGAAGCTGGGTGGAAGAAACCTTATACTTCTTCTGGATAGTGTTTGTC
GTAATCTGAGCAACACATGTTGTAATCACGGCCAGAAGAGATAAGAAAGATCCCAGAGCG
TTCAACTGCAAATCTGTGACTGTTGCGACCCCGACACCCATAAGGAGGATAGATAGGGAA
AATTGAATTCTTTTACTGAATTTCTTCCCGAGAAATAGGGTCTCCAAGAGTACAGTACAA
GGAATGATTGCAAGCTTAGTCATTTGATAGAAGCCGACAGAATTGAAGCCCAAGCTCAAA
TTCAAAAA
>contig00394	seqLength=1684	assembledReadNum=60	aveCover=14.38
AAAGAACTAAAGCATATTTTTCTCTCCATAATTGGTAACAATATGTTGTCTCTTATTTTG
CTCGTTTTGTGTTCAAGTATTTTGCTGTTCTTCCTGAAACGTAGAAGAGCCATTGATGCA
CCGTATCCACCTGGTCCTAGAGGGTTGCCAATAATAGGAAACCTTCATCAGCTAGACAAT
TCTATTCTTTATCTTCAATTATCAAAACTTTCAAAAATATATGGGCCAATATTTTCACTT
CAACTTGGTTTAAGACCAGCTATTGTTGTTTCTTCAGCTGAAATTGCCAAAGAAATATTC
AAAAACAACGATCATGTTTTTTCTAATAGGCCTATATTATATGGCCAACGTAAACTGTCT
TATAATGGGTCAGAAATTGTATTTTCTCAATACGGTGAATTTTGGAGAGACATGAGAAAA
ACATGTATTCTTCATATTTTAAGCGCCAAGCGTGTGTCATCTTATTCATCTGTAAGAAAG
TTTGAGGTGAAACAAATGATGAAAAAGATTTCTAATCATGCTACCTCTTCGGTTGTTACA
AATTTGAGTGAATTACTAACTTCTCTCTCGAGTACAATAATTTGTAGGATTGCTTTTGGA
AGGAGGTACGAGGATGAAGGAATAGAGAGGAGTAAATTTCAAGGGATGTTGCATGAGTTG
GAGGCTATGCTGACAGCTTTCTTTGTTTCTGATTATATTCCATTCATGGGTTGGATTGAT
AAACTATCTGGACTTCGTGCGCGTCTCGAACGAAATTTTAAGGAGATGGATGAGTTTTAC
CAAGAGGTTATTGATGAACATTTGGATCCAAATAGACAACATGGAGATGAAGAGGTTATT
GTTGATGTTTTACTCCAATTGATGAAACAACGTTTGTTTTCAATTGATCTCTCTTTTGAT
CACATCAAAGGAGTCCTTATGAACATGCTTGTAGGTGCAATAGATACCACATCAGCCACA
GTAGTTTGGGCTATGACTGCGCTGATAAAAAATCCAAGAGTAATGAAGAAGGTGCAAGAA
GAGATTAGAAACTCAAGAGTTAAAAAAGAAGTTTTAGATGAAGATGATATACAAAATTTC
CCCTACTTAAAAGCAGTGATAAAAGAGACACTAAGATTGTACTTGCCTGCTCCATTGCTT
GTACCAAGAGAAACAAGGGCAGACTCCGTTATAGGAGGCTACCAAATTCCGGCAAAGACA
ATAGTTTACGTGAATGCTTGGGCTATTCAAAGAGATTATGATGATTGGGAAGATCCCCAA
GAGTTTTATCCTGAGAGATTCTTAGAAAGTTCTATAAATTTTCTTGGAAAAGATTTTACA
CTAATTCCATTCGGAGTTGGTCGTAGAATTTGTCCAGGTATGTCCATGGCAGTGGCATCA
TTAGAACTTATCCTTGCTAATGTTCTTTATTTCTTTGATTGGGAATTACCACATGGGTTG
CTAAAGGAAGATATTGATACTGAAAGGTGGCCAGGAATCACACAACACAAGAAAAATCAT
CTTTGTCTTGTAGCCAAATTTCCTATGAACATCTGAATTACATAACTATTTGTTGGGTTC
TCGTACTGAATTTTTACTTCTAATAGTATTTGAAAAATATATTATGATGTGTCTAAATGT
TGAAGCATGCTACTTTTAGTTTTCAATTAGGCTTTGATGACAGTGAAAATTATAAAATTT
CAAT
>contig00395	seqLength=764	assembledReadNum=166	aveCover=49.43
ACAGCAGCTTGGAAAGAGTATCAGGCGGAAGAAGATGCAGATCTTTGTGAAAACCCTTAC
CGGCAAGACTATCACCCTTGAGGTGGAGTCAAGCGACACCATTGATAATGTCAAAGCTAA
GATTCAGGACAAAGAAGGAATTCCTCCGGACCAGCAGAGGTTGATCTTCGCCGGAAAGCA
GTTGGAGGATGGACGCACCCTCGCTGACTATAACATCCAGAAAGAGTCAACATTGCATCT
TGTTTTGAGGCTTCGTGGTGGTATTATTGAGCCATCTTTGATGGCATTGGCCAGGAAATA
CAACCAGGATAAGACAATCTGCCGCAAGTGCTATGCACGTCTGCACCCTCGTGCTGTCAA
CTGCAGGAAAAAGAAGTGTGGACACAGCAACCAGTTGAGGCCCAAGAAGAAGATCAAGTA
GACTGTTCTGATCGCTGGAGGGATTTATTTGGTGTCATGGATTACTGGAGAATGCATTTC
GATAATTAGCTTCTTAGTATTGTAGGAAGTTTGTTGGAAGTTAAACATGACAGTTTTTGT
CCATGATTTTGTTTTTGTTTTGAGACAGATCATCCTTATCAATTATGCTACTGTTTGTTA
TATGTGATGTCATAATTTTGTTTTTTTAATTGTGGGAAACTTAGATGCAAGTTTAAAAAC
TTTTTATAGACAATTTAGTGTTTATTTATTTTCCCTAAAACAAATTATTTAAACAATATG
TATACATCAGCAATATACAAACCATTTTGAATTTGATGGCATCA
>contig00396	seqLength=1639	assembledReadNum=288	aveCover=40.32
GTATTCTAAAAAAAGATATAATAATATTGATTTGTTATGTATCAATTTATATCTTTTTTT
CTCATTAAGAAAAAATGAAGATTCCTTAATTCTTCCGGAATTTGTAGTTAACGGTTGCTA
TTTGTCCCGAAATTTTTACTTTTCTTTTGTGACTGAAAAGGTATACGTTAGTTTTTTATA
TTCTAATCTATTTTTTGTATCATTTGGGCGGCATGGCCGAGTGGTAAGGCGGGGGACTGC
AAATCCTTTTTCCCCAGTTCAAATCCGGGTGTCGCCTGATCGACAAGATAATCAAAAAAA
AAATTCTATTCGATTTCCAGTCTACGAAAAAGAAAACTCTTTCTTTTGGGTAATCCATAG
TAAAAGAATTTACTAGCCTGTTTTCCAATTGTTTTAGAGAACGAATCGGGACGGGATACA
ATAAGGATTAGATCCAAGGGAACTAACAGATGCAAATAAGAGTATGCAAAGGAATCTATC
TTGATTCTTTCTTTTTTACTTAATGAAAGGGGAAATAAAACATAGGTCTTTGTATTCCTA
CCTATTAGTATGATTCATTACCTTACTACTTCTAAGTATATTTTTTATTTATGCTTCCAA
TTTGTCAATTCTACTCCAAATCTGATAAGAACTTGCTAGATGTTCTAATTGGATGTTTCG
CCAATGGTGTTAGGAGGGAATGGAATCCTTTTTTGACTCTGTACCAGCGATTCCACTATT
ATTATAAGATATTCTCCAATTTTTAGTGAAAAAGAAAAACAAAAAGAATACAAGAAAAAT
GAGTAAACAATAAAAAAAGAATTAATAAAAGAATTGATTCATATTGATATAGATAGGAGA
CATAATTGACATGGATATAGTAAGTCTTGCTTGGGCTGCTTTAATGGTAGTTTTTACATT
TTCCCTTTCCCTTGTAGTATGGGGAAGAAGTGGACTCTAAAGGTAATACTAATTGAGTTA
AGGCATCAAACTGTCTCAATTTTTTTCTAGCTGGGGTTCTTCCAGTTTTGAACTATTTTA
TTAATACTAATTAATGAAATAAATTTTTATTTAGATTTAGAAATTCTATTGTATTCCAGT
GGTGTAATATATATATAATCTTGAAAAAAAAAAAAGACTATTTGAATCAAACAAATATTG
AAATTGTTGCCATCTTGATATCCCGGGAATCCAGATAATTGGAAACGGATTACTATTCCA
AACTTAATTATTTTGAATATTTATATTCAATTTAATCAAATTAAATTTTGGAATACTAAA
AAGATTCTTTCTTTTTATTTATTAGTTACCGGGATTCTGAAAAGAATCGGAAATCTCAAA
ATGAAAATAAGAAGAATAAAAATTGCGTTGCTTTTTCATTATTTCAGATTGATTGGAACC
AATACAAAGAGAATCGATTTAGATGAAATGTGGACGCCATGGAATTGACATTCCATCTAT
ATCCATAGATCGATATCCATATATCCATATGAAAAGAAAATGATAGATTGGTTCCTCCAT
ATTCACTCTTTTTTTTTTAGAAAACATTCTATTTTTAACCTTCCTACCGTATAGATATAT
AGTAGAAACAAATTGATTTTATTTCTTTCTACTATATGGATTTAATAGAATTCTGCTGGT
TGTAACCTTCTTTCATTTT
>contig00397	seqLength=898	assembledReadNum=227	aveCover=80.11
ACAATATAAAATAAACCCAATTGGTTTGGTTTTTAGAGGAGACCGCATAGCTTAGCTCTC
AACCCAGGAATATGATTAAACTATTTAAAGTAAAGGAAAAGCAAAGAGAACTTGCAGAAA
ATACCAGTAATGGAGTACCTGTCAAGAAGCAAAGTGCTGGCGAGTTGCGTCTTCACAAAG
ATATCAGTGAGCTGAATCTACCAAAATCTTGTACCATGCAATTCCCCAATGGCAAAGATG
ACCTCATGAACTTCGAAGTTTTAATTCGACCTGATGATGGATATTACCTAGGTGGCACTT
TTTTGTTTTCCTTCCATGTGTCTCCCATCTATCCACATGAAGCACCCAAGGTGAAGTGCA
AGACAAAGGTCTACCATCCAAATATTGATTTGGAAGGGAACGTCTGTCTCAACATCTTAA
GAGAAGACTGGAAACCTGTCCTGAATATAAACACTGTTATCTATGGCTTGTATCATCTCT
TTACGGAGCCAAATTACGAGGATCCCCTGAATCATGATGCAGCTGCCGTGTTGAGAGATA
ACCCAAAGATGTTTGAATCTAATGTGAGGAGGGCAATGTCTGGTGGGTATGTGGGGCAAA
CCTTTTTCCCACGCTGTATGTAAACCATGCTCAACAACTTCCAAGCCCTGTTTGAAATAT
AATCAATGCTTTGATGGCCCCTGGTTTGTAAAATTTATTTATCAAAATTGCATTTTACTT
TCGTCAGTATGTTATTTTTCTGGGTGGAGGGAGCATCAAGTTCCTTAGACCACCAAACGC
ATCTAAAAGCCAAACAAGTGGAGGAATGTTGAATGTATCTTTTGTGCAATGTTGACGTAC
TATTCTAAACAATCAAAAATGGGTTCAGCGGTCAAAAAAAAAAAAAAAAAAAACAAAA
>contig00398	seqLength=1210	assembledReadNum=233	aveCover=57.39
CTTTTTTTTTTTTTTTTTTTTTTTTTTTTTACAAAGAACATAATGAGAATTACTTCCATC
CTATAATGAAAATAACACACAAAGATGCCAAATATTTCTAGTTCTTTTACATGTCATTTC
TTACAAGGCTCCAACATGAAACAACATGTTCACACTCCCAAAAGACAAGAGAATGAACTA
AAACATGGTTGAGTTTTTTTGATAATAATAATGTGTTACAACAACCAAGAGCAAAGAAAA
GAATATAGGTAATTAACAACATATATATATATTATATAATATAATACATTCATTCAATGA
AACTTGAGACTTGTCAAGACATTGTTGTTGACAGGATCAGCCACATGATCTAACAAGTTT
TGGTATGGTCCAACTCCTGTAACAAGACCTTGAATGAAGTATCCCAATATTGCCAACATA
GCTAACCTTCCATTTTTCACTTCCTTAAGCTTCAACTCCTTCAAAGATTTCTCATCTTTA
CCGAAACCGAGAGGGTTAAAGAAAGGTCCGCCAGGGTATGCAGGGTTGCCAGAACCTCCG
AAACCTTTTTCAAGTCCTAGGAAGTATTGTTTTCCCATGGAACCAGGTTTGGCCCAATCT
TGGAATCTTCTGTGTTCCGCGAATCCCATCAGTGCCATTTCCAAGACGAAGAGTGTGTAA
TTGTCTGCCCAGTAGTTGTATGTTCCTGCAGGTGGGATCACGCCCGTTTGGAACCAAGCG
AGGGCTGTTTCCTGTGGGATCAAACCGACTTTCCCGAGATATTCGGGTGCTATAGCCCCG
ACTGCTCCCAACATTGCGAAGCGACCGTTGATTACCTCGCCATATGCTAGCCATCTTGGC
TCAATGAAACCTCCTGTTCCTTCGGGATCCGATAGTCCTAGAGGGTCAAATCCGTAGTCA
CCGGGTAGGCTTCCATCCAAGTAAGAAAGACTTTGCTTTGAAGCAAACCACAAGGGTCTA
TCAACTCCACCTTGCTTGACAGGAGGAGTAGCAGCTGCCCTGACAAGAAAGGAACCTTTT
CTAGAACATCCAACTGATGAAGGAAGTGATCTTGCTCTAAAGCTCTGTCTCACAGCCTCA
GCTGCAAAAGTAAGAGATGATGACGACACTAGAGCTTGTGTAGCCATTTTCTTTCCCTCT
TTGTTACACCAATAGAGTGTTTTTTTTCTTCTTCAAGAATGTAGTAGATGGTTAAGAATG
AATGATGGAT
>contig00399	seqLength=1212	assembledReadNum=221	aveCover=68.58
GCATTATATACAACAACACTAGACCCAAGTCTTCACTCTCACTACCAAAATCCCAACATT
TTCTAAACCCTAGCGGCACCACTTTGCAATTCAAACCGTCTCTCTACACAAGATGGCAGA
TCCTGAACACCGTGAAGAGGAGGAGGCACCAGTCGTCGGCGATGACGAAGATACCGGAGC
ACAAGTCGCTCCCATCGTCAAACTTGAGGAGGTTGCCGTGACCACCGGTGAAGAAAACGA
AGACGCCATTCTAGATCTCAAATCAAAGCTTTACCGATTTGATAAGGATGGAAATCAGTG
GAAGGAGAGGGGTGCTGGTACAGTCAAGTTCTTGAAACATAAGGCTACCGGTAAAGTTAG
GCTTCTCATGAGGCAATCCAAAACACTCAAGATCTGTGCCAATCATTTCATTATTCCTAC
CATGTCCGTGCAAGAACATGCGGGTAATGAGAAATCCTGTGTTTGGCATGCTAAGGATTT
TGCTGATGGTGAACTAAAGGATGAGCTTTTCTGCATTCGTTTTCCATCTATTGAAAATTG
TAAAAGCTTTATGGAAACATTCCAAGAAGTTGCCGAGTCCCAAAAACTAGTGGATGACCG
GGAAGCATCTGCAGCAGCTATTCTTGTTGAGAAATTGAGTGTTGATGACAAGTCTGCTGA
TGCAGAGAAGAAAGATGAAGAGAAGTCTGCGGAAAAAACTGAGAAGAAAGAATCAGCATC
AGGTGAGACTGGTAAGGCAGATGCAGATAAAAAAGTTGAAGAGCCTGAGTCTGTTTGAGT
ATTATTTATTCGTATTTCATACTACTATGCAATCTGATTAGGTTGTGGTCGTGTTTTTTC
TGTCCATGTCTTTGGATACTGTCATACTTAATGGTTGCCAGATTGTCAACGTCGTTCAAT
TGAACTGTTTGTGTCCTCTGGTTTTTTCAGCAAGTCAAATTAGGATTGGGTGTGAATTTT
GAGACTTGAACTTGTTGAGCTTTTGGGGTCTGTGAGTTTATTGTTGTTATTTTCATTCTA
CATATGTATTTGTTATGAGTAACGAGTCGTGTTGGTTGGGAGGGTTGGTTGGGAGGGTGT
AGTTGGGGAATGGACAAAGTCATAAACAAAGGTTTTGTTTACAATTCGTTTGAGTTCCAT
ATTTTGGTTAAAGTACATTTCAGTCACTTAATTTATTTAAAATTTTAGTTGTCTTTCATC
TCTTCAAAATTT
>contig00400	seqLength=643	assembledReadNum=144	aveCover=72.03
[truncated: 10,378,441 more chars]
