# Supplementary material for: Transcriptome sequencing of field pea and faba bean for discovery and validation of SSR genetic markers
Source: BMC Genomics. 2012 Mar 20;13:104. doi: 10.1186/1471-2164-13-104 (PMC3352077; doi:10.1186/1471-2164-13-104)
Supplement: Additional file 2 — Sequence information on singletons from field pea. The data represents the sequence information on all the singletons generated from de novo assembly of field pea ESTs. [file 1471-2164-13-104-S2.TXT]

>ps_0
AGTCAGTATATAATTCTGTCAACTTGCATCTGATTGTTGTCAACACAGTTCAATGTA
>ps_2
TAAAGTGGATATCCCTTGGGTTATTCTCGGGCACTCTGAGCGAAGGCAGC
>ps_3
ATAGGTAATGTGAG
>ps_6
GCTTGGATTATGACTGAACGCCTCTAGTCAGAA
>ps_7
TGTCCTTTGTCATGTGCTAG
>ps_8
CATATTTGTCCT
>ps_9
GTTGGATTAACAGCATCAACATCGCGGGGAGTAGTTTCTGATGGT
>ps_11
TAACACCGTTGCGAG
>ps_14
ATATAGTACTATATA
>ps_15
GCAGAATCTTCCACTGGTACATGGACAACTGTGTGGACCGATGGACTTACGAGCCTCGATCGTTATAAAGGACGCTGCTACGAGATCGAGCCTGTTCCTGGAGAAGATAATCA
>ps_16
TTGGATCCTAAACTTGAATATGCACAA
>ps_18
AGACAACCTGGCGAACTGAAACATCTTAGTAGCCAGAG
>ps_24
GAGTGAAATGGGAATG
>ps_25
TGGGAGCTGAGAGGAGAGATGAAGTTGAGAGATCCTCTGAAAGCTTTGGTTCTTTATGGAGGTTCTCTATCAACAACTCCTCCGCCGTTGGCTGCTG
>ps_29
TCTTCCATAAGTGCACGAACAAA
>ps_30
TTTGCGCAATTTGTCTCTTTCTCTTCAATGAATCTTGTTTCTGCAAGATTATATTCTTCTAAATCTTCTGATAAAAGATCAGCAA
>ps_31
CCAAAGTCCCTAGCATTCCAATTCATCACCATGATAATTCTTGCAAATGAATTCCATTGGCACATGACAACAATAAATCCATCACCCTTCACGACAGAAAAGCGGCATAACCCTGCATCTTATTCAGCTAACACACAGTCGGACTTAACCGGAGTCGCATGCGTTTCGCCGCCGCGTCGAAGCCGCTTTCGAAACCGAGTCGTGCACTATTACAAAGGCCTCATCGCGATTCACCTCATTCCCCCAAAATCTCACATAACTTTTCATATTTGGAAGAACAACATCAACGAATCACCACACACCTGAAGAAGGAGAAG
>ps_33
TTTACATAAGCATAAGGGATTCGCAAATCTTCCAGACGTAGA
>ps_39
GATGACGGAAGACGCAGAGAGCAAGGTGGAAGCAGCAGATTTCATAGCCATCATGGATCAATGAAA
>ps_41
GTTCTGCTTACCAAAATAGGCCCACTTGGAGCTCTCGATTCCATGGCATGGC
>ps_42
GCCAGATTGTAGAACTCACAACTCC
>ps_48
CCTTTGGGCTGATCTGGTTTGGAAGTTGGTGGAGC
>ps_50
TATACTATAGTATACTAT
>ps_53
CTTGATGATGTTATTGAGATTGCGAAGGTGATGAAGCCGAGATCTATGGCGAAGGAACTTGGCGGCACTGTGAAGGAGATTCTTGGAACTTGTGTTTCGGTTGGGGTACTGTTGATGAAAGATCCGAAGGATTTG
>ps_56
GGTCATGAAATGTAACTGTCTTCATATATATGTGTGATTCCATGGTCATCATTCTCCAAAGGGTGTGATATAATCTTGATGATGATGTTAAAATGCAATTAAGTTTCTGAAAGAATCCTCAATTCTGGTTTGGGTGAGTTGCTGCTAGAGGATAGGAATT
>ps_59
AGATCTGGGTCACCATGATCACCACCATCGCCCTTAAATTCCCAATCTTTACCACATATATCATTCAAACCAGAACCAAGGCCTGTGGGTCCATTATGTGCAAGTGGTATTAGAAAATGATTCTCTGGTGTACCAAGAGCAGCTTTCTGGATTCTCTTGGCACTATCATCCATGTCTTTAACTCCATATCTTGCAGACAGCAGCTTTTTT
>ps_60
GTTGCACCGCCGACCGACCCTGATCTTTTGAGGGT
>ps_61
CTGTGAGTCTAGAGAGAAATAGAGTGAAACAAGTCAGATTAGAGGCTATCAATACTCTTATAAACGCAAAAGCAAAGAATTTTATAGTACA
>ps_64
TGAAAATGGCCCAACAAAATGCAGATATTATCACTTGGAGCAGGCTTTGATACAACATATTTTCAGTTGAAGGATGAGGGGAAAGCACCACATTTATATGTGGAAGTGGACTTTAAGGAGGTAACAAGTAAAAGGCGGCACTTATTGAGACTTGCAGTCAATTGAAGAATAAACT
>ps_65
GCCAGTGGCGCGAAGCTACCGTGCGTTGGATTATGACTGAACGCCTCTAAGTCAGAATCGGGCTAG
>ps_70
TCCAACTTGTAGTGGCGAATTGCTGCAGCATTAACAGGATCATTGGATAAACTCA
>ps_73
TGAACCGGAAGCTGGGTTACGGTG
>ps_74
CGAGGCGCTGTCGGCGAGTCGGG
>ps_77
CATGGCCATAATC
>ps_78
GAACTTGAGAACTTTGCATAAGGCTTTCACTTCTTGTAATTGGAACAGCTTCGATACATAAAAGATGAGAGAGCCCCTAAAAAATCACAAACAAGTGAAAGATAGTGCCTTTCATTCTTGTCACAAACAAGCTCTTGGTTATTATGTTGCTTCACAAACGCTAGTTCTCAATTTATACACATGAGGAATATTA
>ps_83
CAGAATCACATTGCGTCAACA
>ps_85
GCTTTAGTGCC
>ps_86
GATGTCTTGGTGTAATACGCTTCACCTTCAGATCCTTGCTTGCGTTACCAGCCAACTCCAGCACCTCTGCG
>ps_89
ATGAGTGCATAAGTAACAAGATCTTCACCTTCTTGAATAAGAGCAGTGTGATTCTTATGAAATTTCCCTTTGAACCATAAAAGATACTTTCTGAAACCAGAAGCAAGATGGAGCTCAAGCAATTTCTGTGCACGTTGATTAAAGCATCCAACTATCTCAGGACATTTTCACTGAGAAGCGAAGGGAAGAACGTTCCATCACACACTGAGCACTGGTTGGGACAGGTTTGAGATGCTTTATGGGATTGGGATTCAGAATGAGAATGAGAATGAGAATGATCCCTACGGCACTTCTTCAAGATCTTCTTGAGCTTCTTGAATCCAACTTCAGAAGCTTCTTGTTCTCCTGGCCTTGCATGTATTGCTGGTATTTTTTGCAGAAC
>ps_91
CAAAATCACAAATCTTCAAGTCACAGTTGGCGTTCAGGAGAAGGTTGCTGGGTTTTAAGTCCCTATGCAAAACATTCGCGGAATGAATGTACTTCAACCCACGAAGAATTTGTACAGAAAATATTGACAG
>ps_92
AATTTTATTATATAAACGTTTAGTAGTTTGTTTTCTATCGAAT
>ps_97
TAGAGGTTTTAATGTTGAAGTGCTTTGATTTTTATGTTGAACTGTGAGATATGGTTATG
>ps_98
GTAGTTGGACCTTGTGTGATCGGTCCGCCTCTGG
>ps_99
GTCTGACATGTGT
>ps_102
CAGATAATCAGCAG
>ps_103
TTGGCGGACCGGCACAAACCGTTCCAC
>ps_118
GAGCTTTATGATTCAATTTCTTATTTGTACCGCTACATTGAAA
>ps_119
TGGAGAGACCTCTAGGAGCAATGTCAC
>ps_120
GCAATAGTTCCATTGGTTTGGGCACTTATATTTGAAAGTTTTCTGATGCTCCATTAAGGAAATCTGAACCCTCGTTAGATTGTGATACTGAGGGAAAGTTCAATTCATTGGATATATACAACTCTAACAGGGTATTGTTAATCTCCACCTGAGCAGGTGAGTCCTTCACCTTGTTGGTATATTTTCAAGAAAACCCATAAGGGAATGAGGGTAATGAGCGAAGATGCTGAGAAAATCAACAGGAGATGGCAACATAGACACATACACACCATTTGACTGTCCTCTTTTGTCACCCTCATCTGTGCAAAGCCTAATGAGAATCTCAATTGTCTCCAGCGGCTTGTGCTCTATTAGAATTTTA
>ps_122
TGGAATATACATTGCATCACTCAGCAACAACCAG
>ps_123
ACGATCGAGGCTCGTAAGTCCATCGGTCCACACAGTTGTCCATGTACCAGTGGAAGATTCTGCAGCTACCGCTGCACCTGCTTCTTCAGGCGGAACTCCAGGTTGAGGAGTTACTCGGAATGCTGCCAAGATATCAGTATCTTTGGTTTGATAGTCAGGAGTATAATAAG
>ps_124
AAAGCCTGATCCAACTCTTGATCCAGCTTACTTGAAAGTATT
>ps_132
CATTTGCCAAGGAT
>ps_133
TGATAACATTAAGCCCTCCCATGAATGGCCTCAATGGCTCCGGAATAAGGACAGATCCATCTTCTTGTTGGTAATTTTCGAGTAGACATATAATCATTCGCGGTACAGCA
>ps_134
AGAGGTAGTATCAGTGACATGTCCTATTT
>ps_147
CTTCCCACA
>ps_152
CTGGTTAGTCATCGAACATCAATACCTCGCGTTGAAATCATGGAAGCAAGAAAACTTTAAATATCAAATATTTTCTTGATCTTTTTCTCTCTAAATGTAGACGCCCCATGATTGATTAGTCACATTTTCTACGTGCACACTGTCTTGTGGCTCTGTCTCGGGATTTACACGATTAGGTATAATCTTAGTAGATCCAGCTCGGAGGAATGGTTTGTTTCTTTATAGTAATA
>ps_156
TGTTGAAGGAGCT
>ps_160
ATGCCATGGAATCGAG
>ps_161
CCCATCCATCATCATCCTCGTCCTCATCCTGATTCAAATTGTTTACATTTGAGTTCTTCGGACCGGTAGGACCAACATTGGATACCGAAGCTGAT
>ps_163
CGCTGCACCTGCTTCTTCAGGCGGAACTCCAAGTTGAGGAGTTACTCGGAATGCTGCCAAGATATCAG
>ps_171
TTTGCGCAATTTTTCTCTTTCTCTTCAATGAATCT
>ps_175
AAAGAAATTGAAAACTAGAACATCGTTTTCTTTGA
>ps_179
TGATAGAAATAGATTTGTTCCTTTTC
>ps_191
AGTATACTAT
>ps_193
TAACCATAATTGTCCTCATGTTGAATAATCCATGATTCTGTCTTCAATCTTTTGTAAAACAAGCAGCTGACAGTAGTGTCAAGGATGATGAAGATTGAGTACAAGTACGCAATGAAAAATCCCTTCTAAAACCACAGAAGGTTTTGCCTTTCCAACAATATTATAT
>ps_195
CTGGTTAGTCATCGAACATCAATACCTCGCGTTGAATCATGGAAGCAGAAACTTTAATATCAATATTTCTTGAA
>ps_196
GGAGACATGGCTAGTAGAATT
>ps_200
TGCGAGACAA
>ps_201
ATAACACCGGTTGAGGTTGAATTCGATTCGTGCAACCAGTTAGGGTCATACTTAACCACTGAGGTGCACACGTGCGCAAATCTCTTGCATCTTATTGGTTCCGCGAATTGGTCGCTGGATTCATCGTTGTCAGATCCTCGCCACATAGTCGTGGTCGTGGTTGAAGAGATGGTCATTGTATTTGGGAGGCTTGAAAGATGATGTATATGTA
>ps_204
AAGCTGAGCAATGATGATTTTGGAGGAGATTACAGATGCAATACCAATATCTGAAATAGCAGGAGATCGAAATACCGATATTAATGTTAAATGTTCATGGAAGTTTGCTAATACTCCACCTAAAGCATAGCTATATAATACTACCAGTTATGCAATAGAGAAATAAGATTTTCTTTAATCTAGTTTTGCTCGACTGTCACTTGGCGATTATTAATATCGATTAGCTTCATAAATTTTGTGTATGATTTCAGCTTTATTTATAAACAAATGTCTTT
>ps_205
ATATGGCATCAATTAC
>ps_206
TACATGTGAAGAAATTGCTAAAAGAGCTGTATT
>ps_207
CCTCTTTCGACTTCAAACCAATTGCAGA
>ps_208
AGGTCTTGGTGAATGAATGAGTATGAAGGTTGATGTTCAATGGTGTGTGAGCGATTGTGAAGTCATGGTTGTTAGAACGGTTGAGGTGTGAGAGTGG
>ps_211
ATACTATAGTATACTATA
>ps_212
AACTGCTAATTTAGTGAAACCTCCTGCAACTCCACCGTCTTTTGGCTCCTCGTCTACATATATTACACGACGCATGTTCAATATTCTTAGATCTTTAAGAGCAGGTAGTTTCCCTAACTGTGGAAGGTGTAAACAACTTTTGCAGTCCATTAGTTGTAAAAAAGTTAAACATTCCAAAGAAGGACT
>ps_213
TGCTGCAACTTCAAGATTAGCAAGACCTTTAAT
>ps_214
TAACACCGTTGCGAGACAAAAGCTCTGGGAAGACA
>ps_219
AAGAGCGCTTCAACAACGATCATTCATGCTTTGCCGTCGGTCATCGCAATCAACGAATAATTGTAGGAGATCAAATTCGCCGCTTCAACCTTAATCTTC
>ps_220
GCAGCTGCCTAAA
>ps_221
TAGGGAGATGCATTCAACATGCGTCAAC
>ps_226
AAATAGTCTTCACGAGATGC
>ps_228
TCTCTCTCAAACTTTGAATTCATCAAAGATCTTATCTTTTGATAAAACCACAAAACCCTAGATCGCAATTGATCTAAACGAAACTTCATGGACACGAAGCTCCTGAATTTCCATATCCTTAATGGGTCAATCATTCGGCGCGTGTTCTTCCGCTCAATCATGCTTGCAGCTACCATTTCCATGGTGGCTCTCTTTCGCGCTTTATCAGATTTCGATTTGGGAAATTTGGTTCCCATTGCAAACAGTTTCAGCTGTTTTGCAGATTCGGATGACAACGTTACATCGAACCCCAGTTCAAATTTCTTTCAGAATCGAATCTGGGGCAACATGAATTGTGAAAAAGACGTTAACTTGACAGTGAATGTCGTCAC
>ps_229
ATCAGGTGAAGAATCAATCAAACTTCAAAGACAATAG
>ps_230
TCCTTCTGGATGTTGTAGTCAGCGAGAGTACGGCCGTCCTCAAGTTGCTTTCC
>ps_232
ATGCTGAAATAATCTCTGTTGGACCAGCT
>ps_233
GCGCTTTAGCGCC
>ps_234
TCCAGATCTTGGCGGCGAAATCGACGATACAGAAAGGATTGAGAATTGAACGGCACGTTCGACAACGAAGTGGAGAATAAGGGAGAACCGGCATGGAAGGGAAGTGTTTAATTGGAGTGTAGATTGCCGCACTGGAACGACGACGTTTAGGCTTCCTGTTTTGTGCCGGGGATTACGTTCCACGGCATGCGAACGCCGTCTTGGGTTTCGAGATCGACGAATTCCGCCATGGATTTGGAATCGGAGTAGCTCAGGCGATGTGAGAATTTGATTTGAAGTTAGAAAACTGAAAT
>ps_235
CAGAGCACTGGGCAGAAATCACATTGCGTCA
>ps_238
AACACAACTCCTAATTTCATTCTTTATCCAACCATCATCATACATAAATTCTTCTTCTTCTTCTAGTTCTAGATTCCCTCTGAGATTCATATCTCAACACAAGCTTATCGCTAGCAGGGG
>ps_243
CTTCACCGATTTAACACCGTTGCGAGA
>ps_247
AAATTGAATCCGTCTCGATGTACTTTT
>ps_248
AATATGTCTTGGCACAATTCTAGTC
>ps_249
TTTCTCCGTTTTCTCTTTCTCTCATTCCTCTTG
>ps_250
AACTGTGGATCTGCGCCATTTTGTCATTTTA
>ps_251
ATCATTACCTACTAATCATTAATGTGAAAAAATA
>ps_253
CGCGCT
>ps_259
GGCCACATGATTTCAGTCCCTTTCCCCATAAGACCAGATACAGGGCTGTTATAAAACCGTTTATTATAGAAGGCACAACCTGTGTATTAGAAAGTGGCCTTCCTTCCAAGGCTTTTGCAAAATCAAAAATAGGATAGCTGCAGGAGCCAGACAGGCAAAAAGAAAAAGAACAACGGAAGCTCCGGTCTGTGATAAGTATCGGAACATGGAGTATATTGACCATATCCTCAAGAAATTTGCAACAACGTGAATTATCTGCAAGGGTGTATGTCTGAAATGATGAGGAGGAGGAGAGGCTCGATCATCTGATAAATGATTTGGGGACATCATTGTTCTGGAATGGTACTAAGAACAGAGTGATGGATGAAGAGTGAAGAGTGTGGTGATTTCAATTCAAATCAAAACAGAATTTGGGGTCAAATCACAAA
>ps_261
TTAGCCACAGCTTC
>ps_262
CATTTTCGGGGCTATTGATTCGGCAGGTGAGTTGTTACACA
>ps_266
ACAAATGCATCATCATCATAATCATCTTCATCCTTTTTCTAGCACAAAAGCACACAAACATCAAAAACCAAATCCCACAAGCCCAAGAAACTACCAACAACAATAATTCCAAGCAGCGCCGCCTCACTCAGCCTCCCACGTTTCCCCGAGGTCGAAGACCTAACATAAACCGGCGAAGGCACAGGCGGAACAACACTATAATTTCCAAGAGTTACGTTATTCCCGACAAACGCCGATTCAGGAAACCTCCATAATGATCTCGGCACAGTGCCATGTAAATTATTGTTAGACAAATTCAGCATCTGCAACCTCGACAAATTCAGATCAGGAATATCCCCAGAAAGATGATTATTCGCAAGGTTCAAACCAGAAAGTTGAGTCAAATTAGAAAGTGAAAAAGGAATAGTCCCATTAAATCTGTTACTAGACAAATTAACAACAGTAAGATTCCTCCAAGCTGAAAAATCAGGCAAAGACCAG
>ps_270
TCTGTAATGTGCTCTCC
>ps_274
TTTTGTTCTTGTTGAAGAGCTTAATTAATCGTTGTTGTTATGGAATACTATTGTATGAGATGAACTTGTGTAATAATGTA
>ps_279
AAACCATTGAGTCGACTCCACACACATTTCTACCTCT
>ps_280
CAGCAGCACATACTGCAAGCCATATATCTGTAGAGGATTGCTCAACAAAGTCACCATCTTTCCATATCTGTATCGGGCTGCTAGACGAACCAAGAAGCTTCCCTTCCTCGTCAAACGGCCGCGCGAGCGCTGCCGGTCCCGACATCGATGCCGAGGAAGACGGAGCGAGAACTAGAAGGCTCGGTGGGAGAGGCCATCGCTTATCAAAGGAAGCAGTTGGAACGATTGTGTGTTATCGGCGAGACACATTCAATATCT
>ps_281
CAAAAGGCCTCAAAAGGAGTATGTAGTTGCAAAGAAAGGTGTTCAAGTTAAGACTGGCAAGGGAAAAGTTCTTGTTGATCGCAGAATGAAGAAGGATATGAGAAAAAGTGGAATGGGTAAGGCAGGAAAAAGA
>ps_283
TGTCAGGACCACTTGGGTGCTTTCAATTTCTTCTGGTATAAACCTTTTAGATCCTAGGCTTTTGTTTTGAGCTACTGATCAATTGACTTGAAATTCATCTTCATATTTGGGTCTAACAGTTTTCTAATGATTCTATATTTTAGAATATTATGGTAGTTTCAGCCTATATTATATAAATTATGTATTCTCAAAAAGACAAAGTAGATTTC
>ps_284
ATCTTGATCTCATTCCAATTTTCCGTAGCTCGCGCA
>ps_286
GCGGTAGTGGTAGTGCAAACCTGTTTGCAATTGAATTGCAACGTTGAATTGGCAGATCACTCTTAGGGTTGGTATCGGATTGAGTTGGGCGGAGGTAACTTTTGTGCAGATGAGTTTCCTTCAGGGTTTCCTTTAGGGTGCTCTGAATTCTCTTGGTTAGCCTCCAGGGTTTGCTCTGTTAGCCTCTGTTAGGGTTTGCTTGCTAGCTCCTTTCTTTTTCCCATTCTTTTGTAATGAGGTCT
>ps_289
ATGTACATACGGAAGCTAGCTGCCAATCATTCATAACTTTGCTGCATGATGAGCCAAGCATCTCACCTTATAGGACCTTCTATGCAATAAGTACCAAACCAATGTCATGTTACCAACATACAACTTTAATTAATCCTGCAATGAGCAGTCCAACCTGCTACAGGACATTGCAACCAACCTTGCCAAGACTAAGTTATGCCTACAAAGTCATAAGCAAGTTATGAATTTCATAACGAACATGAATAAAG
>ps_292
ATGAAAGGACTTTGAAGAGAGAGTCAAAGAGTGCTTG
>ps_297
GACAATGAATGTTCCTTGTTTAGAATCTGTGGTGAAGAAATGGGTATACAAATTG
>ps_300
ACATGTCAGACTCCTTGGTCCGTGTTACAAGACGGGTCGAATGGGGAGCCCACAGGCCGACGCCAGGAGCGCGCAAGTGCCGAAGCACGCCGAATCAGCGCGCGCTGCCG
>ps_301
TCCTTGAGAATGTTGCCACCTACAACGGTACTTGCCTTGACTTCTTTGCTGAGAGAAGAC
>ps_302
TTAAGCGGCCGGTTCTCAAGATGCATAATGTAGAACCTGGGAATTCCTTTAGTGA
>ps_307
AAGCTTGGGTTGC
>ps_310
CTAATGAGAGTTGGCAAAACAGTACATCTGAGGGAAAGATCAAAATCTGAGAGCATTATGTGACCATCATCTCGGACCAACACATTTTCAGGTTTAAGGTCTCTGTACACAACTCCAAGCATGTGAAGATATTCAAGAGCAAGCAGTACCTCAGCAGCATAAAAGCGCGCAGCATATTCAGAGAAATGTTTCCCAGGTTGCCGCT
>ps_313
GATACAGATCTTCAGGAATTTCAGGAGCAAGACCATGAGCCTTCAATATG
>ps_314
TCCACAACCACCATATCCTGTCTCGCATCCAATGAAGGTGCCATGTACTCACACAAACTAGGATTCTCCTTCAGAATCTCTTCGGTCAAATGCATGTATCTCTTCTTAATCATAGACTTGTCACACATGCGCTGGAATTTTTCTTTGAGTTCAGTTTTGTGTTGGCTGTTTGTGATACGGAAACAAAAAATCCGGATATGTGCTCTGATACACACAGTTTGAGGAGTAGCAGTACCAATTGCAAAAACAGTGGCAGGGCCTTCAG
>ps_316
GGCAGAAGGGACGAGCCAACCGGT
>ps_317
CTTTATCATCCAGGGGTAGGATCCTCTTCAGTGGACTTCTCGCTCGCAACATTGTTTGGAGAGTGCATGCTAGTGAATTTCTCTCCGTCCTTGCTTCCAGAA
>ps_319
AAAGACTTATCAATCTTTTCTATTTCATTGCAATACACACGATGGCCGCT
>ps_320
GTCTCTTTCTAAACATGACTAAAGGTGCCACTAGTTGGTGA
>ps_324
TGAAGCAATCTGGAGTTTACGCCAACAATCTGATCACTAAGCAAGCTACATTGTTCTTTCTCTCCGCATTGAAAT
>ps_328
CCAGCTTCAGATGCATCTGCTCATCCGTCCGAAGCCGACAGAAGTTAGAGAAAGCTGAATTGAAGCAGCGAATTTCTGATTCGAGCAGATGGCCATCAATTTCTGACTGCATGTTGAAGCATTGGTAAGGGGAGGTTTATATCCAGATTCAGGACGTTAATCCTCAGTAGAGGATTGTAAATTACAAAGATCATTTTTATCTCATATTTAATTTTATTTA
>ps_337
ATACCAATGGTTTTGGATTGTGAAAATGATCATCAATGGAACCATATTAACCACACGAGTTTGAAAAGAAAATTGTATACTAGCCATACATTATG
>ps_339
CCACCAGTATACAAGTATAAGTCACCACCGCCTCCAGTTAAAAACCAT
>ps_341
CCACCTAGAGGGAAATCGTTGTATATGCAGTAATAGTGGCATGCACTCTGAACACATAAATCTTTGTCTAAACGAAAGCAATATCGAGGGTGTGGATAGGATACTCCATCTGCATGAAGCATCGACGAAGCAATACACAGAAATGCTAATGTAAATATCACGAACTTGATGCTGCTGCTTGCCATTCTCTTTAACAAGA
>ps_343
CTCATATCTTCACAGATGTTGCGATGAAGAGCGAACACATTAGACGGAGTCTTTAGCAGACCTATT
>ps_344
TGATGACAATGATAAACCTTCTAATTCTTCGAACAAGCCTTCGAAGAAATATGATGATAATTTTATTCCAGTCGATGATACTTCTCTAAGTAAGCATTCTACAGATATCCTCTCTGAAGCACCGAGAAGAAGTAAGGCTGAACTTCAGAGGGAACTCTTGAGCTAAAAGAAAGGCCCTTGCTCTAAGGCGGGAAGAGAAGCTGAAGATGCAGAAGAAGTTCTAAAATGGCCAAAA
>ps_345
CATGAAACCCACGTTGTTTGATTTCGGACGTCAAACTCCCCTTCCGTTTGCAACTGCGAAAGGAAAGAAATTGGTCTCTAAAAAAGAGTTTGGTGTTTTTTAAAAGGGTTACGAATGGTTT
>ps_347
TTAATCGATCCTTATTCGACATGCAGGGAACGAGCGAGCGGGATCTCAATCATTAGTGTGACATGCAGGGAACGAGCGGGATCTCAATCATTAATGTGAATGCGCGTTCTTTACCGATCGTGGAATATTATTGGCTGCGGCATTTATTATTTGCCAGATAGCTTAATCTGTACAT
>ps_348
AGCTGCATACATTACTGTACTTCCACTTGACACCTATCGTTAATGAAAAACGGCTCGTCTCG
>ps_349
ACCATCGCAATGCTTGTTT
>ps_351
GAGGCGCTGTCGGCGAGTCGGGTTGTTT
>ps_354
TTATCTAGTAGTTCTCAAGTGTCGGTTTCAGTTATTGTGGTTTTCAATCATATGAAGTTAC
>ps_360
GCTATCTAGTCCACATAGATAGTT
>ps_361
CTCAGTG
>ps_363
TCCTTGCTTGTGGCCGGCGCCTTTTTCTACGGTGTGGCACTGAGCG
>ps_364
TAGCCGAGGCCAAGGTTGGTGAGTAACTGTGTGGAGAGGACATGGGAGAGGGGAGAGGAAGAGGAAGA
>ps_365
CCGGTCTACGAAACAAAGGTTCGACAAGTTACATCCGACAAGGTTCAAGAAGGTGAAAAACGGAAAATCAGAAGTCAATCCAGCAGATACGAGGCTTCCTCCAACCTTCGCGGTTCATCAAGACATTGCCTTCGTCCATCGTCTTTGATGAAAGCTTCTTCAACCACGACGTTAACGGTAAAGTAAAGGTTTGAGAATTGTGTAAGCAACCTACGATGACACAGTGCAGAAAGTTGTTTATTTGCTCCATCTTTCTGTTCTGGTGTATATGTTTCATAGTTTTGCAATGGATACTAAGGAATGGT
>ps_372
CAATTCGATTATTACCTGTTTTCCTCAGTCTTCTGATTGCACTCACTCCACTCTTGCTCAGGTA
>ps_374
CAAATCTAAAAGTCTTCCTTTGATAGACTTCATAAATTTTATAGTAAATCAT
>ps_378
CGCGAGGGAA
>ps_382
TGGAGGTGGCGGTGGATATGGTGGAGGAGGTGGACGGGACCGTGGTTATGGAGATGGTGGATCTCGGTACTCAAGAGGCGGAGGCGGTGGTGGTTCCGAAGGAGATTGGAGGAGT
>ps_383
CTGTAGCCTGACTATCATACACATCACAGTTTCT
>ps_384
AGCGTTGTTGTTCGGGTTCAACTTCGACCCTG
>ps_390
CCATCATAAAGACAAC
>ps_391
CTGTCGTTTGTGCCGGTGTTTCTTCTGAGAATCTTCTACTGCATCGCA
>ps_394
ACTAGGACG
>ps_395
CTTTGCTTCCTTCGTCTGTCTTCGGGATTTCTACTTTCTTTCTCATTTCTCAGTCGGTCACAGTTTTATTTCTCTTCT
>ps_398
CGTTTGTGTCAACCGCACCTTGTGTTTGTTGCAACTTCACAGCATTTTCTTCCTCAAGGACATCTTCATCATCTGCTGTACTATTATCTTCATGATGGGCTGAAATTAAGC
>ps_406
AATATTAGT
>ps_409
TCTGTTACGTCGGGAGTGTA
>ps_410
GCTGATGTTGCATTTGCTGCATTCTTT
>ps_413
TAAATGGTTATATAGTGCATGGTATGCTATATTATGAAATGGTAACATCTTTGTCAGTCGTTTCATGTTTAGTTACTTGACCACAAGTAATTAGATATTAGCTTTAACTTGTACTATATTACCATATTTGTTTCTGTTTAACAATTTCAATGACTCAGAAGCAAGATAAAGAGACTACATTAAT
>ps_417
CTGCGACGTCGTTTAGAGC
>ps_426
TATGTTGGTATGTT
>ps_428
GTCTCCGTAGTTGTTGTGATTATCCTGTCTGACTTCGCCATTTCTAAT
>ps_431
AATAT
>ps_435
CACGCGTATCAAGTGTTGAGGAAAGGTGG
>ps_440
AGTGGCTCTCTATCAAAGTAGTATTGATGGACGACATTATGCAATTAAGTCCTTTCATAA
>ps_448
ATTCGCCTGTTTCAGAACCATCTCCTGGCCGCACCGATCTTTTGCTAATGTAGACAGTTTACTGCCTCCTCCATACAAACAAGAGAAG
>ps_449
ATCATCCACTTGAAGGTTAGTACTAGAATCGGTTAATGGAGAAGGTGATAAGGCAGTGAGAAGCTTGAATTTGAAGTGTTCTAGTAAGAATGGAAGGGTTGAATGCAATTGTGAGTTGAGGAAGATGGATCTTTGAATGGGGTGGGTCTAGAGGTGTTGGGATATGAAGTGAAGTAACAGAGAAAGATAACATAGCTTCCATTGTGTGTTGTGCAAAGATAGAGAAGTGGTAACACATTGTTCAATGATTTGGTTAAGAGATGA
>ps_456
ACGAAGAAGCAG
>ps_457
GAATCTCGATCTGGGGTATCTTCAACAATGAGAGCTGCAAGCAAAAGTGCTTCTTCATCCCAACCGGCCATAGCAGCAGCAGATTTGAACCTAGGACTGATAAGCGAAGCCATGTTTTGCCTATTTGATTCCATCAAAGCCGTTTTCTTTCGGATTACCGGACTTTGCATTTGTTCTCCACTTTCCACCATTTTTATTGCGGTTATGCAGTCACAGACAAACACACTGCTACTAGATCTTGATTTTGTTTTGATTTTGCAGCATTTGGAGAGAAGGGCGAAGAAAAGAGATACGAGAATATCAGAAAAGGAAATAT
>ps_461
ATCCATTTTCGGGGCTAGTTGATTCGGCAGGTGA
>ps_463
CAAGGAGTCTGACATG
>ps_464
TCGATCCTACTACTAGCCACTCAAAATATCAACTCATTTTCAAGCGTCAGATTTAATC
>ps_465
TCTCTTTCAATGGTGAAAGAA
>ps_466
TAACCAATTGGTTCTTTGCTATTTACTAAACTTTCAATGCCTTTAATTGGTGAAGAAAGTTGTTGTACAGTAGGGATTGATGTTAAACTTGCTGTGTAACTTGATGTAATTATGAGAACTACAAATAACCATATAAGTAGCACGCAACGACCAAGTGTGCTCACTGTGTTTTCCCTACGTGAAAAGACATTGTTGAAAAGCTAAACCAAAAATAGTAATCAATTGTTTTTGGGTGGTCCTCTAAATTCATCATTCACCCTATGCTCCAAAATCCAAACAACAGTTCCAACTATTATGAAAAACAAAGCTGTGACAAACCACATTCTTGGTGTAAATGGAG
>ps_470
GCTTCACCGAATTTAAC
>ps_472
GTTGATCACATTTTGT
>ps_475
AGGGCTATAGAGAGTAGCATTAACGGCACGGCCCATGGCTCTGGCTTCAGCTTGCAGATCATCGGCACGGTTGAAAGGAAGCGTCAGGACAGGGTTGGTTCCGTTTCTGATGGAAGGTACGGTGGTTGAAGGCGTTGCTTCCACGACAGCAGCTACGAGTTTGAGGCGCGTGAGTTTTGGTCTGGCTCTGAAACGACGTCGTTGGATGGGTTTTTAATGGG
>ps_480
CGCTGAGTTTGAATATCCTCGAAGGAATTGTTTTATGGTATACAGAC
>ps_481
ATGTTGGTGTTCAGGATTCCACTCAGATCCACACTCACATGTGCTACTCAAACTTCAACGACATCATTCACTCCATCATTAATATGGATGCCGATGT
>ps_482
ATGCTTAATTGACCAATCCAAGATCAAAATAGGGATATGGGAGATCAAGGTCAAGATTAGGATAAGGATTTTGGATTTAGGGTTTAAGTCAACATTTGG
>ps_489
CACAAAGTCGGACTAGAGTCAAGCTCAAC
>ps_491
ATTCATTCACCATGGCAATGGCAACACAAGCCTCT
>ps_496
CGCTTGCAATATCTCTAATACCCGGGATTCTTTCAACTTCCATGGGAGATCTTTAGCAAGAGCCAGTCTCATCTCTTCAAGACTAATAGCGCCATTTTTGTCCACGTCTATTGCATCAAACTGATCTTTTAGATCAGAAAACTCACCTTCGTTAAGTGTGCTGGCCAATGCCCTCAATGCAAATTGTTTCAATCGACTATACTTTACAAACTGTCGCATGTTATTTAGG
>ps_499
ATTGGCGGACCGGCACAAACCGTTC
>ps_507
GGAGCTGAAGTCGGTGTGCTAAAAGAGACAAACCACTTCCTGTAGACAAAGATGAAGTTGTTGCAGCAGTCTGTTGGGCAGTCAATGCTCCTTGAGTTCCTGAACTGGAAAACAACCCAGCAACTTGAGTTGAGGTTGTGAATTTGCAGGTAAATGCAATGTCGGATGAACTCTTTTGATGCAGCTTCTTGTCTTGCAGTTTCTCGCCGGTCAGCCTCTAGAAATGGATCA
>ps_508
ACAAGTATGCAATGCTCTCTTGTCTTTGGGTCACCAGGAGGAATCGTTCATGG
>ps_510
CATGGAATAAATAAGGTCAACCGTTGCCTCATGGATGAACCTTGTAGGTGCATT
>ps_511
TCCCGTCTCCTCCATCGCCTTTCTAACCTTATTCTTTTATCATCAAGATTAGGACTTTGTAAATTCTCA
>ps_515
GAATGAACTTCAAGAACTACTACTGAT
>ps_523
CGTTGCGCCCCGCGCCCTATACATTGGTCGTTTACCCGTACTAGAACTACGCCCTCCGGGCGTCCACGCTATC
>ps_524
AGAACCTGTTCTCTCATCAAGTGAAAGGTGAACCGATTTGCCATCTTTATGAACAAAGACGTTATT
>ps_527
ATTACGAATTTGTAGTGGATGTGTTATGAATGAAAGGGATAACTTGGTGTATTGCAGGATGATGCAAAATGAACTGGGTGCAATTTTGTTATGCCTCATGTATGCTCATGATAATGTCATGCTGTATTACATGATGAATTGATCTTCTTGTTGTTGAACATTGCAGGTTGCTTAACGGGTCAA
>ps_532
CAACAAATTAGTTTATCAATGACTGAAGAATATGAACT
>ps_537
GTGCAGTGCTTTGA
>ps_539
CTGGCTTATAAGAACACCGTTGAGTCCATAACAGGAGTAATATC
>ps_540
CATTCGACCCGTCTGTACACGGACCAGAGT
>ps_545
TTGGGCTTATCTTCAGCCTATGTCATCTTTCAACAACTCCTCCGCTCCTAATTTCTCAGCCGCCTTTGCCACCGATTCTCTTCCG
>ps_546
CCATCCATTT
>ps_547
AAGCAATATGGCTCGATATTCTGCACAGGCTCAACGTAGAACCTGTCAGAGCCGGAAGAAATTTCATGTTTCTGTGATGTTTGCATTGAGAAGTAACAAGTTCTTCAATACACGAGCACTACCAATTGATTTTCTTGCA
>ps_549
CTCTAATCAAGACGAACTCAAACACAAACACAAAATCGTTTTCTCTTCTACAACTATATAGCTCACGCAGCCCTAGTTCACGCTCGTTAACCACACGCCACTTCCATTTCTCTTCTCATGCGTGATTGCTATCACCATGGCTTCCCTTAGAGCAGCAAGGTCTAAGCTATTCCCTCTTTCTGGAACTTTCGCTTCTCCTCTCGCTCGTCCGTCTCTCAACCGATCTCCCGCCTTCTCATCCTCCGCCGCCGCTAACGCCGCCCGTTCCACCGTCAATAGATGGAGCCACGGTGT
>ps_556
ATGAGTTGTGGTTAGCGGTGAATGCCGATCG
>ps_562
ATGGATTATGGGAG
>ps_569
CTTGAATTCAT
>ps_573
GAACAAAAGAGAAATTGGATTGTCCCGAATTGAAATTTGGGGATCACGGGAAACCTAGAAATTCGGAATTCTACAACAAGAGCTAGAACGAGGAAAACGAGAAAGGAAAGAGATTGATTCATGCAATAGAAAGAGGAATTTTCCATCATGACTCAGAAGATTGATCGGGTTAAGAAATGGATGTAAAAAGCTGCAAGCGAAAGAAAAAAGAGGGTGAAGAAAAGGGGAAGAGAGAGAAAGTTAGAGAG
>ps_575
GTTTATTGTGTGTATGAGTAC
>ps_577
GGAACGACAATGAGAAGCTTGAAGGGAAGTTTACTACTTCTGTTGATGTTGAGGAAGTGGATTTATCAACCTCTTGTAGCAAAGGCGAGTCTTTGCCGAATAACGAGGTCCCGACGAATGGGGAATCTGTTAAATGTAGTTCTGTGGAGTTACAAAGCTTGGCCAAGGATCCGGGTTTGGTAATTGAGGACATGAATCAGGAGCCACAAATGGAAAATCGGAGTACGGATGCAAATGTACCC
>ps_578
TCTATGTGTCATGGTAATCTCAAGGCCAGTTTCACATCCACGTATTGCTTCGACGTCTATGACGGTATGCGTCATGCAGCAAGTAGGTGTACCTTAGTTTGAAGTGTCGTAACGTTGGTCCTCCTTACTTTGGGAATCGATACAAAATGCTTTCTTTTAGACTGGTTTTAGACTGAGATGACGAAGCGGTTCTCATCACGTAAACCCACAATTATTGGAGTAAGGTCTTCCCACAATTGTATCATGCTTAAGGTCATGTTGGTTTCCTTACTTCATGTTTTAGCAGCTTGTGTGTCTGATCTGCTTCTGTAGCAGCAAAAGATCAAAGAGATTGGATTTTACCCAATGCTTTCTGTGT
>ps_580
ACCGAAACATAAGACGCAAA
>ps_581
TAATTTTA
>ps_582
GTAGCTCAATGTGGAGCATGTATGTGGATGATGTGATGTATGGTATTTCATGATGGCATGTAGT
>ps_586
TGGCTAGGCCGT
>ps_588
CCGTCGAGCATCGCC
>ps_593
TGTGGTATAAGGATTCTGGAAGTACTTATTGTCAAATGGTGAATTCTCAATGGCTGTCGTTCAAGCAAA
>ps_596
ATAGCGTTTTGTTGCTGTGAATGAGAGTGTGTTTAAGTTTTCACAGGGAAAGGGTTTGTTTTTCTGGTTTTGGTGAGAAGAAGAACAAGAGGAAATAGCAGAGAGGAGAAGGGAT
>ps_598
TCTTCTATTATTATATTTTTAGTTTCTCTCAAAATAGGTGCTAGCTGGCAAGCTTAT
>ps_603
CTGAAGTTTAGT
>ps_604
GTGGACACAGCAATCAATTGAGGCCAAAGAAGAAGATCAAGTAGAT
>ps_607
ATTAAGACAGCAGGACGGTGGTCATGGAAGTCGAAATCCGCTAAGGAGTGTGTAACA
>ps_608
AGATCCAAAGAACAATCAATATCTTCGATCACTATAATTGACTTGCTCGACGTCTCAATTAAGAGCCTTTTCAACTCATTGTTATCCTTAACGATTGCTAACTCAAGATCATAAACATCATAATTCATGAAATTAG
>ps_609
CTCCAGCTATCCTGAGGGAAACTTCGGAGGGAACCAGCTACTAGACG
>ps_612
TTCTTCATCCTGGAGCTGTTTATTTAGCTGGCTTGGGTGGGAAGGATGAGTGTGTAATATTCCCAAACGAGACGATATGGATGTAATGTAACAGGAATTTTATTAATTTTTCACCTAGAGAAGCAAGTTGAAAACGGGACCATTAG
>ps_613
TTTGATCGATATTTGC
>ps_614
CGGTCGGATGTGGAACGGTTTGTGCCGGTCCGCCAATCGACTCGAGACATTGA
>ps_616
GAAGAAGAAGAGGAAGAGGAAAGAAAGAAGACGAGGAAGAGGAAAATTATTCAGGAAGTGAGAGAA
>ps_622
ATGAAGAGCGATTTTCTCTCTCCCGGTGAGGTTTTTAACGTGAGAAGATTTTCCACGGTGAAGAAGTTATGTTCTACTGCTCTTTTTGTGATGTTGAGAGAGACTGAGATAACGTCTTTGTGGTTGGTGATTTTGTGAGTTATGTTTGGTTCAGAGGAGATGGCGGAGAAACAGAGTTCGGGGTAGAGTGTGGTGGTGCAAGCTGATTTGATAATGGTGTGAGAATGGTGAGAGAGTGAGAGAGATGATGAAGTGATTTTGTTGTTTTGTTTGAGTTTTTGGTTGTGGTTGTGGTTGCGATAATGGCTACAATGGCGGTTATAATGAGAACCGTTGTGAAAAGGGTGAGGATGAGTTTGTTGTTGTTGTTGCCGTCAATGTTT
>ps_623
CATAACATCCTTCTTGATCTACTGCTCCACACATCATGTTTCAACCTC
>ps_629
ATCGGGTTATT
>ps_630
CTATAGTATACTATAGTATACT
>ps_631
GCACAATGTTCTGTTACTTTCTGTCAATGCATCAGCTATCCGTCCGATATCAGCAGCCATAAGACTCATCATGTGTAGTATGACATCATCGGTGCGTCTCCGCTTCGATGGTTGCTTTGAAT
>ps_635
TTTCTCT
>ps_639
TACTATAGTATACTATA
>ps_647
TGTCTCGCAACGGTGTAAA
>ps_652
TGGAGTCTTTAATACTGAA
>ps_654
GCTACAAACATTG
>ps_657
AGGTTGACCAGGCATCCAATCAGAAGTCATGGTGAATCTAGAAGA
>ps_659
CTGACACAGCGTAGACCT
>ps_662
AGAAGGCATTTTGTCCCCCTCCTCGTTTTATGAATAGTTGATGAAGCTAGGGAACTGCATATCCGTGTGGAGCATAGGCGTGATGCCTATGGGGAACGGTTTGATGCCATTGGTGGTATGATGTTCAAAGATGGGTTCTTGTACAAAACTGTATCTATTAAATCCATTAGTGCCCAGAATATCAAGCCTACGTTTTGACGAGCTCGAAAAGTTTCGAAACAGGCGAGGGTGGAGATGTAGCGAGTCTGTCAACTTTGTTTGCGAACAGAAAGAAAGG
>ps_664
CAACAGGCAGTAGCAAAATTGCTTCTCTCGAGTTATTTTTCAAAAGTAGTTAGTGGCAGGCTTTGGCTTCATTCATTTAGCTCCCATGAGTTCATTGGCTTCAGCAACAGCAACATCAGCGGCATAAAGTGCCATCTTCTTTATCTCCAATTTATCTTCCTTAGATCTATGGTTTTTAGGAAGTAATCGAAACTCTTCTGTCAATTGAACACATTCTTGAACATTCTCAGGCGAAACGAAATCCAT
>ps_665
TCGGCGA
>ps_667
GAATCTCGTTAATCCATTCATGCGCGTCACTAATTAGATGACGAGGCATTTGGCTA
>ps_674
CTCCAGGTTGAGGAGTTACTCGGAATGCTGCCAAGATATCAGTATCTTTGGTTTGATAGTCAGGAGTATAATAAG
>ps_684
CTTCTCTCAATTTGCTTTACTTTGATGTGTATATCAATGGTTACATTGCATATAAGGATTTTGATTTGTCATCGCTTACATTCCACACTCTTGCATCACCGGTGTATGTGGATTTTGTTGCTAATTCGGACGATTCGGGTGTTATTGAAATAAGTGTTGGTCCTTCTGAGCTGAGTAGTTCTATAAGGATTAATGCCATATTGAATGGTGCAGAGATAATGAAGATGGTCAACGATGTCGACAATACTAAGATTGTGCACAGGAGGAAACATTTATGGGGGTTGATAGGTTCGATTGTTGGAGGAATT
>ps_686
ACTAGTATTTGGAC
>ps_688
AGATTGAAAGCAGTTTTGGTGTTAAATGTGTATACGTGTTATAGTTTAAAGGAATGAACTGCGTGACTTGATCCTTGCCTGGATGGCGGGGGACGAG
>ps_704
GCTTCTGTCTGATCTAAGTGACAGAAATT
>ps_708
CTACCTATTTAAAGTTTGAG
>ps_713
AATGCTCGCGGAGACGTCATCATCACGATTGTGGACGGCAGCGCGCGCTGATTCGGCGTGCTTCGGCACTTGCGCGCTC
>ps_722
ATCTTCTTCTTCTTGCCAAGTTTCGAACCGATTGGCCAT
>ps_724
CAAGTTTATCTTGATGG
>ps_725
GTATACTATA
>ps_727
AAAAGAAGAGTTTGATCCTGGCTCAGAAGGAACGCTAGCTATATGCTTAACACATGCAAGTCGAACGTTGT
>ps_730
CTTCTCTGT
>ps_737
GATCTACGGTCCATCTACTTCTTTTCCACTTCTCAGTATAACGGCATTTGCATGTCCCTTCGGATTAGGTTGCGGCTGTCCAGGAAATATTCCAGCTGGAGCGGCTGTAGATGCTTGATGTTGAGCCACTTGTGAAATATGTGTTTCAAGCATTTTATTGTGGGTGGCTAAGGCGTCTACTTTATTCGCTAGTTGTTTAAGTTGCTCGCTA
>ps_738
AACTAGTATGTTAGGTGTTG
>ps_739
AAATGCTGTATAGCTGATATTCATCTG
>ps_746
TCAGTAACAATAATCTCATCAATGCGCTGCGT
>ps_755
TGAATACCACTACTTT
>ps_756
GATCATGATCGCTTTGTTTTCCTCCTAAGCTCTCTGGATTAAACAAAAGCTTAGCATCATC
>ps_764
TGTTTTGGCTGAAGGT
>ps_767
AATGGGTCTGATAATGAGGTACTCATAATCAAAAGTCTGACACACAGAGAAATCA
>ps_778
TTACCAGCTTCCACAACATGTGCATAATGCAAAACACTGCTGTCATCCA
>ps_780
GTCGC
>ps_781
AGCTTGTCTGTAACTGTTGTTAAATTTATTT
>ps_783
GCTATTGATGAAATAAAGTGATTACATTT
>ps_785
CCATCCATTTTCGGGGCTAGTTGATTCGGCAGGTGAGTTGTTACACAC
>ps_788
TTTTGCACACAATAATAACATAATGACAATGTGTAATTAATGTACACTTGTCAAGAATGCATGAT
>ps_801
TGAAAGTGAGCATGGTAGTGGTAGAAGTAGTCACCACCCCACTAGGGGGAGATGAAAATAGTGTGATAAATTATATAGAATT
>ps_803
TGGTAGATTACCTCCTGAGCTTGGAAATTTGAGATACCTTCAAGAACTTTGGCTCGATAGTAACAGGCTTCAAGGACCCATTCCTGCTAGTGGCACTTATAGTTTTGCTTCAACTATGCATGGAATGTATGTTTCTAGAGAGAATGCAACTGGCTTGTGCCGTTCACCTCAGTTAAAATTAGCAGACTTTTC
>ps_807
TTAATAGTGATGCAATAGT
>ps_808
CCTCCTCCTTCAACATTTGCAACCTTCACCTTCAAGT
>ps_810
AAATCGGTTCAA
>ps_811
AGTATACTAT
>ps_813
AAACTAATTCATCTTTAACAAAACAAGTTTTTCTATAATCAATTTCTAATACAAAATACATTTTACTTCCAAA
>ps_815
AATCTGCCACTGAT
>ps_820
GCAGCCATTGGATATTCTT
>ps_823
CCACACGAGATTTCTGTTCTCGTTGAGCTCATCTTAGGACAC
>ps_826
TAGGTT
>ps_832
AGATATGACGGTTAAGGGATGCTGAATTGAACTGTGTCAATACAAATACTTTGTTGATGCCGCTGTTGATGCAGTTGCTCATCGGAATGTCTATAAGCCTGTAGCATCCACCAACAGGAACAGCTGGTGTAGCAGCTCGTTTGG
>ps_835
AACTTC
>ps_840
CGGTCGGATGTGGAACGGTTTGTGCCGGTCCGCCAATCGACTCGAGACATTGACCG
>ps_846
CGGTACACTCACCCAAAGGAAGGTGAAATGTGTGGGTCTCAGGTCTCCATCTTTCTACCAAATCAAGAATAAATTTGTAATCAACTGAGTATGAGACTATGTTGAGTAGATTACAAAACTGCATGCTCGTAGATACGGTTCTATCAAAGGGTTGTGTGGTACATATTCATGTAAACGACATCGAAATCTCTTTGGGTCCGGTGGAGTAAACGCAAAAGTCACCGGAATTCTAGGTAGGT
>ps_848
TGAAAAGGAC
>ps_854
TGTGTGGAACACCAGGAGCACGACCAAA
>ps_858
GAGGTGCTGCTTGTTTCCTTTTGCCGAGAGCTAACCACGGCAATAACAATAACAAGTTCATCCCAATGCTTTTCATCA
>ps_860
GGAAAATAGGATGGTAGAAGTT
>ps_862
TAGTTTTGCGAGCCTGTGAGGACATCGATCTTCATAGCATTGAAACTGATCATTACCATCTCTAAGCAGCACAATGTTCTTATCATATACTTTGAGACCCAATGGTGCATCATGTGGTACATTCTTAGTGAGGTACAAAGGGTACCATTCTTCTGTCCAATCATAATCTGCAACCTCTCTCTCACCCTTGCGTTCTTGCTCACTGGAAGGTCCCACTAGAACTTTCTGATCTTCTTCTCCATCAAGTAAAGTTGCATCTTTGACATCTGCAGCTGCGGCGACACACCATGCTTGCTTCCTTCTTCTTGATGACGAGGCTTTGTTGAGATTGAATTTGGAAGATGGGTTAGTACAAAGGAGGAGTGTTCTTTTGGATGGTGGAGGTGAACAT
>ps_863
GTTCTGCTTACCAAAATGGCCCACTTGGAGCTCTCGATTCCATGGCATGGCTCAACAGAGCAGCCACACCGT
>ps_864
TCACCACTACTACTCGTGAAACGACATCTCACTCCCACTCATCACTCGCAAAACTTTAGTATATTGTATCCTCTGCTCACTCTTTTCCTTTTCCTGAGTCATCTCCAACTGCAATGCAAACTCTAAAGCTCCAACAACATCACTCATCGACATCCTTTGACTTCCATCATCATGCAAACAACTCAACGCCATTTGGCAGTAACATCTCAAACACTCATCTGTTATAGAATCCTTTATGAATGGATCCACCATCTCTTCAATTATCACACCTTCATTGTAA
>ps_868
AGCGAAGCATTTGGAGGTACAGCACCATCATCTCCTGATGAAGGTTTTCCACTCCCACCAAATGCATATTCTGG
>ps_870
TCAAA
>ps_871
CATAGCAAGAAAATAGAAAGAGAGTTCCCAAAATCAACAACGTTTTTTGTTTAAAACCTGAAACAGGGTGCAAAGTAGCTTCAAATCACAAATAGGTATCTCTCTCTTCTCACTTTTGCTTCTTTTTCCTTTCTCTTGACTATTCTGCCTTCTGCACATTCTGACCTAAGTTTTGAAATTGGGGCCATTTATGATCCTCAATTCAATGCTCTCTTTTCATCA
>ps_872
TTGGCTCCTCAATGGCTACC
>ps_877
TGGAAATATACATTGCATCACTCAGCA
>ps_878
GTCAGAGATAGATGATTTGGATTGGGAAAGCACTTTCTTTTGTCGT
>ps_880
CTGCTTAGAGAAGCAGATGCAGCAGAAGATGG
>ps_882
GATGAAGAATAGATTGAAC
>ps_883
ACCAGATCAGCAA
>ps_886
CAACTGCATCTAGAAGATCACCGGCAGCTTGTGCCGCTTT
>ps_891
ATACTATAGTATACTATAG
>ps_893
TGTACATTCTGTAGTTTATACATAGAATTTAAGTGAGGTGAGAGGTTCAGATGTGTAATACTACTTACTACACCTCTGATGCCCGGTGGAAGATAAAAATGACAATACAAGGCAAGGTGGAGGATTAAAGTTTTTCATAAAGCGGTGAGGTAGTTTATAAGCTGACGAGACTGTACAAAATGTTGCTATGTGAAGAGCTGTTTAG
>ps_901
TTGCTTTTGTGGTGTTAACTGTGT
>ps_905
TGAAACACCGTTTCCGTTAGTGTACTATATACATGAAGAATTGAAGA
>ps_918
AAGGCAGCAGGGAGCGTTGCATTACTGAGATACTGAGAGTTAGTGGGCATGAAATGATTGAAAAGATAGTCAAAGACATTCATGGACCTGCTCTGGCACTTGTTCTTGAGAAGCTAAAACCATATGGAGCTTTTCAAGAGTCATTCGAATCAGCCAGGGTAACTTCTGTGGGTATAACATCGAAAGGTGTTACTAAGGTTGGGAAATCAACAGCGAATGGAGTTTCAAAACCTGGAAATGAGTTGTATCTTCGAGGGCCGGGGCAATAAAGGGTGCAAAGTCTGAACCAATATCTGTTCAAGATATAGCAGCCCAAATCAAGCCTTGCTAAAT
>ps_919
AATAGGAATTGCGTTTCTATAGTGTCCCGCCAAGGCTCATCCACCTTACA
>ps_920
GATGAGAAGGTATGGCACCTGATTTTTTGATATTGATATCCATGTAGTCGTGTACCCTTTATGTGGGGTGAAATTTGTACATATATTTCAAGACTG
>ps_923
CTAACAGATCTCTTCATCATAGTG
>ps_925
AGGACACCTGCG
>ps_927
CAATAGGAATTGCGTTTCATAGTGTCCCGCAAGGCTC
>ps_929
CCCATGTGCTGATGGCAAACCAAATCTCTAGCCCGTCGACCGCGTAAGGGTAATCGTTGATCAATAATCGAAGACCGTGCGGTGACGTTGAATCTTCAACAGCCATTCCTCTTTTGATAAGATCTACCGGTAGTGCTTGTTCGGGGAAAGTCCAATCTTTATAAACCGCGGATGACATCTCCATCGAATACTTGGCTGGAAAACTGTGGCCTCTAGAATGCCACCTGCATTGATGAGGATTTGTCGTGCGAGTGCATTTATATTCATTGTGT
>ps_930
TACCGGTACCCGCACCGGGTACCGTACCCGTGCCTATGCATCATAGCTTTCAAGATATAGCCATTGCTGGTCGGCAGCTGCCGCGTAAAAGTTGAAACGACAAGGCCAACCAACTAGTTTTGTAAAAAACCTTCCACACCATACAATCATGGCCACCATTCTCCAAATGCAGCACTTGCTCCTGAAAATATCAACAATGGAGGGATCTATGGGGACAAATAAAAGAGGAGGTCAGATATAACCTACAATCAAGCTCTATTGCACG
>ps_934
CCAAAAATAGCCATGAAGCAAGCTTGTTCTTCCTGGTTTGCTCCAATCGAGTGTAAAAACTAAGAACCCTAACCGATGAATCCAGAAATTAAACTCTCCAGACCTTGAATCAACATCCCAAAAGTGAGGGATTAGGTTCCCTACGATGAAATCTACATTTTGAGATCAAGAAAGAAGCAAACGATATCAAAAAC
>ps_936
CTCTCGAATTGCCCTGTCTCCAACGCATTGATCCTAAAATAAGTCGAAATCTGCATCGGACACTTAGTATCTTTCGGAATATAACAAACGATCCATCACTAAAACAGCCGCATTCAAAGCAGCGTAATAGTTATCATCACTAGAAACAACTCTACCTAAATACTTCTTAACCAAATCAGGATACTCTTTAATAGCATCAGAAATGGAACAAAAATAACACCAGCTTTCTCAAGTGTCTTCCTATGAGTAGTAGCAATCGAAACACTATCAAGAACAGCATCCACGGCGACATTTGCTAACCGATTCTGTTCATTTAACGGAACACCGAGT
>ps_938
ATGGTTAGGTCTGTAAGGGT
>ps_942
TGCGTTCCGAAGCTTCTATTAGGAGTGGCCAGATCACTGGGTGAAGCTTATGAGCTTATTTATAAGGCTATAATGGATCCCAAAAATGGCTATCCAGATCCCAGGTCCTTGGCAAGACATCCTCCTAATCAGATAAGAACTATATTAGGGATATGAATTCTATTTCTAGTGATATGTTTTACTCTAATCCTGCTCATTATGTTTGTTAGTTACGTAAATAACCTTTATTCTCACATTTAAAATTGTATTTGCTATATACCAATTTTGTCTCTTTGAAATACTGGATTTTACTAAATGTTAGTATTTTAATCTTATGTTATTGGA
>ps_946
AAACTTGAGTCGATTGAAAGATTTTGTTAGTTTAGGGTTCGTTTTGGGTG
>ps_952
TCGGAGCGGACTCGCCATGACTCAGCGCTTGCGCTTTATCATTTGACACTGGTTCAGAGTAACCGTGTCAAGCTTGTGAAGCTTGGGGTGGTCTCCACGCTGATTTCGATGGTGATGACGGGGACGATGGCGAGTTCGGGTTTGTGATCCCGTGTCTGGCTAGTTGTGTGGAGGGAAGAACGGCGATGCTTGACGCCAATGCGGTGGAGTGTCTGGTGAGTTTGTTGAGAGGAAACGAGTTGGACTCGGAGGCGACTCGTGAGAATTGTGTTGCTGCTTTGTATGCGTTGAGTCATGGGAGCTTGAGGTTTAAAGGGTTGGCGAAGGAAGCGAAAGCTGTGGAGGTTTTAAGGGTGATTGAAGAAACTGGGACAGAGAGGGCGAGGGAGAAGGCCAAAAGGGTGTTGCAGAGATGAGGGTTTTGAAGA
>ps_959
TCTACCCAAACATAAACCCTAGCCGTCTTCCATCGTCTTCGTTCATTCCTCAATCAACAAT
>ps_966
TTTGAGATTTGTCGCCGGATGGCGAAGGT
>ps_967
ACATCACTAAAGCAAGGTGTTCAAATCAGGGAACAGTTTATTGTCATAAGCCAGCGGGGTGGACATGGGACAGAAGACGTGCAAGCCACAGGTTTTGCAGTGCCCAGTCAACTCAATAAGCAGGCAAATCAAAAGGGCAAATCGTGAGTAAAATGAGCAAAGACTTATGAACCAAAACCGCCCTGTTAGCAGTCAATGAGACCATCCTGCATTGAGGCAAAAGTAAGTTTCAACTAGAATTCCTTCAAAGAACAAAGCAAAACCTTGCAAAGCTGACGAATGCTAAAACATCCACCGTCGTTTTTACACTTCTCATATACACACACTCTCATCTCTAAAGTTCAAAACGCGAGCCAG
>ps_970
ACTTATAAACTGGTGTTGGAGGAGGAGGAGATT
>ps_971
TCAAGGAATTGGACTTAGATTGTTTTAATACAAGTCCATGAGATCCTGAATTGGGTGTTTTGCTGATATTTTGGGTCTATTGACAGGGGTTTTGAAGAAGAGGAAGCCAAGAACCCAAGGCAACCCTTTGGGACGTTCAGTGGAGACAGAAGAAGAAGCATCACTACCGTTGCTGCTGCTGGAAATGCGGTAGAGATCCTGTAAAGGGCTCCGAGGACTTTGCCTCCTGTTTGAACTCGACTTCGCAGTTGTGGTTGTCGGTGTTGGTGGTGGAGGCAAACAGGAAGCTTTCTTTGATGAAAATACTCTACTCATAGTGAGGTCTATATACACCTGTGAAATGAGATTGAGAAGATGAGGTTAGTGTAAGATTCGATCTCGAATCTGG
>ps_985
GGAAGTCCATAATCTTCAACAACTGCAGAAGCAGCTTCTAAAGGTGTTTTCCCGACAATTTTAAGGGTTTCTCTTCCATCCCATTCTTTACCATATTTTCCTAACACTTCAAAACATTGCAAACAATGCCATCTGTGTTGAGCAAGGTGCCATCCAAATCAAGAATAACGCATTTAATCAACTTTCTGAAAGGATTTGCAACAGACATTGTTGAACTGGAA
>ps_995
GTGGGTGATCATTGTTTTCTTTGCTGGAGAATGAGATTGATAAAAGACTATGTGCGAAGGGGTTCCGTATTTTATGGGAAGACTGCCAACACTATCAGATATGGGAATGAGGGTGTTGAGATTATTGTTGGAGATCAACTTTTCTAAGCAGATTACGTCTTATGCACTGTGCCTCTTGGAGTCGAAAAGAGCTATTCATTTGTAACCTGAATACTGCAAGAAAGCTGGAAT
>ps_996
ATAGAACATGGTAGAGAGAGAAGGTATGAGATTTTGATAGGTGGTGGAAGAATAGAGAAGTTACTAGCGGTGAAGAAAATAAAGAGAGAAGCAAATTTGCAAGTTCGACACAGGATTCATGTTTTTGGGCTAAAAGTTG
>ps_998
CATGTAATTGTAAAATTGCAAATTCATAAAACAGTACAATCCTTGAAATGCTTATCTACGATACAATAAAACCTGCCAAATAAGGGCATATAACCTAAAATACCCTTATGATTATAGTAACAACATTAACACAAATTAGAGAGATAAAATACCCATATGATTATAGTAACAACATTGACACAAATAGAGATAAAAGGT
>ps_1000
CCATCCATTTTCGGGGCTAGTTGATTCGGCAGGTGAGTTGTTACACA
>ps_1006
AAAAGATGAAGAAAAAAGAA
>ps_1007
AGAGCTCAGACGACAATT
>ps_1012
AAACACTGGACTTATGTCATAGGTGGTGAGGTACACACATGTTATGAGAG
>ps_1017
CCTGATATTCTCAGTACAGGGGTAATTTTTGGGATGTTGATTGCATTGCCCATAACGTTGGTTTATTACATCTTGTTGGGGCTATGAATGGATATCAAAATGAAGATTACATTTGGCATTCATGCAAGGAATTGCTTAATTAAGGCTTCTAGCTAGCTTAGACCAAGAGAAAGAAAAAACATCACCATTATTACTACTGTTTAAGAATAGTAGGAACCAACCAATTAGTTTAGTTTTCTTCTTTTATGAATTGTTCTTGTTTAGTGAAAATGTATAATCATGCTAGTACCTAGTGGAGTAGTTAATTTTATAAAATGGCTATGGTTATTATCTTGTTAAATTTCAACTCATATTGCAATTTGCACACCAC
>ps_1021
CTCTAACAACACAATTTGTGACCTTTGTGACATTGATTTTAGCAATGCTAGTTCAAATAGATGGAGACTCAAATTCAATTTCAATTACAAATGCTGAAGTGAACAAAATACTTGAACATTGCTGTTGAAGAAGTTGGTGTGAATTATCCAGGGACCATTTGATTGTAGCAAAAGTGCATTAATATGTAACAACGGAGAACTTCTACCAAGAAGTGT
>ps_1022
CTCGTTGAGCTCATCTTAGGACAC
>ps_1023
TTTCTTCATTCTTCCT
>ps_1025
TGTATCTAGTGATCCTTATACAAGATAAATGGTGGCATTTTGTATAGTGAC
>ps_1027
GACTCAGTTACAAGCTCGGTGTTAATCATTTT
>ps_1033
GCACAATGTTCTGTTACTTTCTGTCAATGCATCAGCTATCCGTCCGATATCAGCAGCCATAAGACTCATCATGTGTAGTATGACATCATCGGTGCGTCTCCGCTTCGATGGTTGCTTTGAATGTGATGATGAAGGCCTTACCCCTGTTTGCTCAGAAGAACCCTGCACTTCGTCACTTGCATCATCATGGCTCATTTCCTCTTCAGTAACTAACATCAATGTTGGAGTTTCAGCATG
>ps_1045
CAACCTTTTCTTCATTCTTCCTTAC
>ps_1052
TTAGAGCCTCA
>ps_1055
TTACATGGCTGTTAAATCGCATAGCACCAACAATTTTCTTTCGTTAAGTTCCTCGAATTGCCGGCTTTCAAATGGTTCCTATTGTGTAGGGAGGAAAGTGTCGGACTTGCATTGTCTACTAGTTAGTAAATGGGCAGGACAAGAAAGGGATGCCTGATACAACGTGATTTGCTATCATCG
>ps_1057
TCGGACCTGTTGAAGTGGTAGACGAGGTAACGGGTGGACTGAACTTCTTTAGTTGTCCAGTCTAG
>ps_1059
GTGAGTGGACCGGTGGTGGTGGTGAGGAATAA
>ps_1070
CATCTGAT
>ps_1071
CAACTTCCAAATCATTTCCTTAGTATCAGTAGAAGGTCCAATAGTACATACTATCTTTGTCTTACGCTTAACCGTCGGCTTCGACCATATTCCATTA
>ps_1073
ACTCGGAATGCTGCCAAGATATCAGTATCTTTGGTTTGATAGTCAGGAGTATAATAAG
>ps_1074
TGGATGTGAGGAGTTCTAATACATTCCCCTTGCATAACCGACTTCCGAATCCACTCTTGGTTGCGAGACCATTCTCATTTAGAATTTTATCGTTATTTCCCCTTTCCTTTGGAATAAATAAATCCGGTGGCGCCTCTGTATTTTTCGCGGCGTGAAATATACACATGTTCAATGAATCCATTTGGTTTCAAACATTTAGCATAAGTTACATGATTAAGTGACTTTGTTCCAATCTAATCTAACATTATCTCTATGCTTCATTAGACCATAAAACTAATAATAACAAAGCAATTTAACCAACATACAGTTGAGTTCAT
>ps_1075
AGTGAACAGATGGACGCCAAGGATTCGGATCGAGTTAAGATGACGGACAACCTTTGTAAAACTTTACAACATGGGCGTGATTCCAACCAGGCAAAGCATCACATTATGTGAACGCTTAACTGTGTCATCCTTCTGCAGACGGAGGCTCTCAACTGTTTTAGTGAGACTGAAATTTGCGGAGCATTTG
>ps_1076
GCCTACTACGCGGCCATCAGGGCTTGCCAACGAGACGCTCATTCCACCTGCCCTGCTTCTTGTTCCTTGGTTGTCAGTAGGCATGAATGATCCAGCCAAGAGGTAT
>ps_1084
CCCAAAAGGGTGCGGCCCAATTTCTCAATGCGGGCAAACTCCTGTCTGTAACCAAAGTGCAGCCTGACAGAGAAAGAATCTGTAGATTTATCTGTTTTGCATGTGCCAGGGCTGCTATTCCAGCATCAGAGATCGCACACATGGAAACATCAAGATCACAAAGCAACTGGCAATGCTCAGCCATTGCTATCAAACTAGCATTGCTAATGTTTTTACAACCTTCAAGGTTTAGAATCTCGAGAGTCCAACCATGCAGATTGACCAGGGATGAAACTA
>ps_1085
AAAGGCAAATGCAATTGGTCCCATGCTCATATCATTCATTATCATCATTTCATGCACAATTTAACATCAAACATGCAATTTGCAACTTCAAATGACCAAACAGAACTATCTCAATCAAACCCATATCAAAACAATTCAATTAATTCCACAAAAATTCACACCTAAACAGGACACATTCAATGTATAGCATGTCAATTTTCAGCTCAATTGGACAAAAGAAAGTAGGTCAATGAAAATCAAGAAGTCCAGACACATTTAAACAAGCCAACACAAGGCATCCAAACAATCATCAACTTC
>ps_1091
CAAAGCAAAAGCAA
>ps_1095
TTCCACTTCCAATCATAAATGCCCCAAGATCAAAATATCTTGTTCATCTCTTAGTGTTGAAAGGTTCTTATTAAGAAACACTTCTATATCTTGATCCGGCTTAACCACAGGAGGATATACAAACATCTGTGTCCCTCGTAAAAAGTTTTCCTCCGCAATCCTCTCTATTTCCTGCTTTCTCA
>ps_1097
TATGGAGGGAATAAGACGCTTCTCCAACTGTAACTATAAC
>ps_1099
TAGTTATAGATGACTATCTATCTAAATTTGTCCTGCTA
>ps_1102
CTATTTTCCTTTCAACTATTCCTCTCAAAGACCCCTCACTACACACGAATTCCGAGAAAATCATACAACAAATCCCAGATATTTTCCCGAAATGCAAGAATTTCACTCCATCGAAGGCGTTAATCATCATCAACATCTTAATCATGCTTTGAAGTGTCCTCGTTGTGATTCCTTTAACACAAAGTTCTGCTACTACAACAACTACAACCTCTCTCAGCCTCGCCATTTCTGTAAAACTAGCCGCCGTTACTGGACCAA
>ps_1105
AGTTTTGCTCAGTTCAATGATTTGCATCTTTCACTTCGATCAAAGAAACCACTAACTAGAAAGGATGCTGCAGCAATAAATGAATGGAGATTTTCCAAACTAAAGGAATACAAAGAGCAAAATGTTGAAGCAGAAAATGAAGCTTTCGATCGATACATGCAAAATGTAGATTTACTGTGTAGCTTCCATTTATCCGTGAAG
>ps_1106
AAACCAAAATAGGGTTTATCCGCTAAGAATTATG
>ps_1107
GCAGCATTTCCTTTGATGCTGAGAGCGGCTACGTCGTGGGCTCGAGCAGCCATTTCTGGAGTTGGGAATGTGCCGAGCCATATTCGGGACTCTTTCTTCGGCTCGCGGATTTCAGACACCCATTTTCCCCAGTTTCGCATACGACGCCGCGGTAGAGT
>ps_1108
CCAATTCCAGATCAGCGTAAGCTTCTGGCTTGTGCTCCTTGTTCGGATTCAACCTCAGTCTCTGCCTCGAATTCGCCAAAGTGGAAACTGTGCCGTTTCCGATTAGCTCACTTTTCGCCGCCGGCGCGTTGGAGTTGCCACCGCGGTGTGACATTTTCGGAATCACAGATTGGGAGAAGTGATTTAAGC
>ps_1115
ATATATTCCCAGTTTTGGTAATCT
>ps_1122
TAGAGATTCAAGAGATCAGTGCCGAATCAGCTGACTGCAAGGAAGTTAACCCAGAGAATATAGAAGATTATCGTACCGAATTTACCAGACGCCAAGGAGATAAGCTCATAGCAAGGCTGGGAAATTTCTCCAACACCCTTAAGCAGCTATGTGATCTT
>ps_1128
ACGATCCCGACAGCGCCTCGTGTGCGACAGGGTCCGAGCACAACGG
>ps_1129
GCAAAGAAGGCCCCCTTCGGGGGGGCTCGAGCCATCAGTGAGATACCACTCT
>ps_1131
ATCTTGATCTCATTCCAATTTTCGTAGCTCGCGCA
>ps_1132
ATATGTAAATTTTTAGCATCTTGATTACTAATTCAGCATCTCTGGCAATTCTGTGAATATGTAAATTTTTAAGCAATGCACTGACATTGATAACTGCTAAGGAAACAATAGAGCTAGT
>ps_1137
TAGCCGTGTACCATGTGAAACCCTTGTGTGTTTCATTAGGAGAAATTTCAAATATTGTCAATTATCATATATTCATAGTGTATACAACACAGGGTAGCTTTCCCTCT
>ps_1139
TCATAATGTCATAACACAAGCCCTTCTGATCAACACATTGTATCTGAAGCAAAGTATGAGCCGGGCTCAACGTATTATCCACAGTAACGCTCGTTTCTTTAGTGTTGTCATATCTTGACTGAGAGGATGCAGCCACACCTTATCTGATAACTCAGGACCAAATAGTTCTTCAGAATAA
>ps_1140
AACACTCATGCATTTCATCAAATGATCCATGTCCCATACCATGATCATCTCTCAATAATCTCTTCAAAATAAACGGAAACCATAATCAGAATATTTGGCACTATGGCCTCTCAACAACAATTGCAAATAAGCATGTTCGCAAGTAATAACATAATACTTATCCAAATAGGATACGAGTTCAATACAACTAATCTACCCGGTGTTACATGACCAGAGCATTGACTCATTACCTAGTCTTCAAACTAAAATAGGAAACTACTTCAGCTAATCTCGAGTGAGCTACCGTCCACTTACTTCAGCGCTAC
>ps_1143
AACTGTCAAGCACA
>ps_1150
ACCTAT
>ps_1157
CATAACATATGTGTAATCCAATTTGTCTCCTATCCTAGGCATCCAGGCCCGGCCAATTTTGTGTT
>ps_1162
ACATTCTTCTGCATCATAGCCACAAACTCGTTATAATCTATGCGCCCGTCATTATCTTCATCAATTTCCTTGATTATCTCGTCCAAGCCAACATCTTTTATGCCAAACTCATCGCAAGCTTGTTGAAGTTCTTCTTGAGTAATATAGCCACTTCCATCTTTATCAAAGTAAGAAAAGGCTGCAAATAGATGATCTTCTCTTTCAACTT
>ps_1163
ACACAAAAAATAGAATAAGCCCAGGTTCCGCGCCGCTCTACACTTCTTTCATTTCAATTTCAAATAGAAATAACTGTGGCGGTGCCTGCGAACTCAATTAGTTACAAGGAAAATGGATGAGAAAAGAGGCAAAAGAGAAACGGTTATTCTCTCTTCCTCCTCCGAAGAAGAAAATTACGACGATGATTCCGAACAACAGTTCAGCGATTGCGATGAACCGTCTGAATCAGATGACAC
>ps_1170
GATTATTATGGAATCCTTGAACAGAAAATAGACTAGGAAAAGTTCTTAAGGTGAACCAATTCCCTTCTTAATGAGCATATCATAAACCCTGTCAACTATCATGGCATCCATATTGAACATTTGATGAGCTTCCGATTTCGAAGTGACGTTGCCGGCAAGCATTTGCACAGACAGGTGCTCTTGCATCTTTAGATACACAGCCGGAGGCAACTTTAGTCGCAGCACAGATGTTTCTCAGGTTCGGAAAGTAGATCTGCTCCATAGTATCCTGCTAAATCCATTTCATTGACAGGTCTTGTACTAGTAGAG
>ps_1173
CTCCTCTTTGTACCTTGGCAACCATTTCTACTCTCTGTCATGTGGAGAGCTCTGCTACTCTAGATTCAGCAGCATTGAGTTTAACAGTTAACTC
>ps_1177
CTGGTTAGTCATCGAACATCAATACCTCGCGTTGAAATCATGGAAGCAAGAAAACTTTAAATATCAAATATTTTC
>ps_1178
ATGAAAGTTCTAGTGATGAAGATGAAATGCAAACCTATGTCTCTCTGCTCATCAAA
>ps_1179
AAGAAGCGAAAAGAAACAAAGAAGGCACATACAAGGGTGACCTCTCTCCAAAAACACCCTCTCTAAAA
>ps_1181
TGGAATGCACAAAATGGCCTCACTATTTTGTAGCAAATCGGTAAATACATAATCCAATTTACAAGGAAATAAAGGGAGGGAATAAATAACTCTAGAGAAAATTGCACATGCTTCCTAAATGCTCCTTGGAGAAAGGAGACAACAAAACTGTACAGTGAACTATACAGGTGAATTACAAGTATAGACTTGGATGTATGTTCCATTTTATATAAAACATCAAACCTTTTTTGCTACAAAGGTTAGTCCAGTTTCCCACTGAAGTCAGACGTGGATGATGGGGGAGCCTAGAAGTAGTAGATTGTGGTGGAGGAGCTGTAAGGGCATACGTGAGTCTCGACGATGATGAATTTTCATCAGTCCGGCAATGCCAGCTGCTGCAGATTG
>ps_1182
GTTTTGGAATTTGAGTGTTTTTTCACGTAGTCTGATGTCTTGTTAGGTTGTAGGGTTTGGGATTTGAATATTCATAAGGAGTAATTTATGAATTCACTTTTGATATTGAGAATTGCAATGGTTACTCATACATTATCTTCAGAACTTTAGGCTTTCTAGCTCAATTAACATGTTTCTTGCTGTTCTAGTTTTATATGAATTGTGTGTTGTGTTACTTGTTCTTGTAACAATCATTTTGGGCAAAGGGGTTATTATGTTTTTAAGTACCAATTGACTACACTCTATTGGCAATGCA
>ps_1186
CAGCATGGCTGCCCTGTCCAATTTCCCTGCCTTTTCCCATATAGATATTATGGTTGAATAAGTGATAGCATTTGGTTGAATACCTCTACTCTGCATTTCTTGAATGAGATTCGTCGCCTTCTCATGCTCAAGAGATTTGCCATAGATATTAATCATGGGTATTGTAAGTGACAACATTCTGTGGTATACCTTTCCTTTGCAT
>ps_1189
TATTTATATGCACTCTGAACCTCATTCTCATCGTCTATCTCACTGCATTTTGAAACATCGCTGTCCTTCCCAATGGACGAAGTCGTTGAAGATGAACACTGGTCATCCTCATCTTCACGCTCTACCAACAACCAGTCTTCTGTTCTCATTTTATCCACA
>ps_1209
CATATTACAAGTTGATCCTCCAACAAAAGGACTTGTTTTTTC
>ps_1212
GCTTTTCTCTTCATTCATTTAGGCATGTGTTTTAAAACTATGATCAAGCTTGTATGTGCTCAATTAGTAAT
>ps_1213
TTCTTTTCTCGCTATTGATATGCTTAAATTCAGCGGGTAGCCC
>ps_1223
CAAGCTTGGGTTGC
>ps_1226
GGATGGATGCCCGGGCAT
>ps_1228
TGTATTGT
>ps_1229
AGGATTCTTTCCGTAGCATATCCTTTGCCAGATCGATCGATAACTCAACCGAGTTTAGCAGCTGTAGATTCTCGGACATAATGGGAGCTAGCATAATGGGAGATAACAATGAAGACGAGGAGGGGAAGGAGAGACCTCTAGTTCTAAAACAAGTCTCCAAGATGGCACGAACAGCTGCAATGCTGGTGCCTACTTTAGGGGACGCGTGACCGTTGCGTCCGTCAAGAATTTTCAGCTGATTGCTTCAACACAGCCTGCAGCTGTCGCTCCTCGTGCAACAACAGGACCTGCGCCGTCGCAGCCGGCACAATCTGACCATGACAAGATTATTCTTCAGTTCGGTAAGGTCGGCGAGGACATGCTTACAATGGACTATCGTTACCCTCTGTCGGCGTTTCAGGCTTTTGCGATATG
>ps_1230
CCTATTAGTACTAATATTAATCTCCGATTTCGACGTGTTGTGTTTATACTCGTTAACCTTGGTCCGTCTTTCAAATGGATCTCGAGAAGCTTCAATGCAGTTCTTATACAGGTTTTATAATTACAATGATCAACAAGTTGATCCTGAAAAGTGGAACTATGGAATTGCACTTAAGTATAAGTTTAGTGTCACAAATGATTATCCTAGCTCTTGTGAAGCTTGTGAAAGAAGTTATGGATTTTGTGGATATAGTGAAGCTTATAATTCATTTTTATGCAACTGTCCTAATGGAATTAACACCACTACAGATTGCTTCTTCATATCTTATAATCATGGTTTTAGAAATGGGTTTGCTTGGT
>ps_1236
TACACATTGTTGATGAACA
>ps_1237
TGAAGAATAGGTTGAGACAGAGAAGAGGAAGGAATGGAATAGCTTTGC
>ps_1240
AGCTATAATCTTCTAGAAATGGTTGTATTTGTCATGTGAAGTGAAATTGAAGAGCTATAGTCTTGCTCATCAATTGCATTCCTTCATTCTAATTTCTGTTAGATACCGATATCTGTATCTACGCCTATGTCGATGATCATCGATTTTAGATTTTCTTGAGTGTTGTTCTCTTTAGTTACATTCCTTTCATTAAGATTTTGTATGTTGTTTTCAAAGGACCTGTCATAGTAAAGTTTATTCAAACGTCATATTCAATGATTGAACTATAAGATGAGTTCAAAGGATTTATTG
>ps_1247
ATAGTACTCATATGAGAAATAAGTTGCTGTCCGCCTCTACATCAAATGAAAAGTCTCATCGCCCTATTATACGATTCAATCAGGAAAATGAAATCTAACATAT
>ps_1248
GTAGGAGATAATATTGAGTTCACTTTCTTAACGAGGAAGAAGGATTCATTTACTCTCTCACATAAAAATAAACAAGAGACTGATAACTCATCATGTGGCCAAGGAGATGTATGTGACCCATTTTCTAAGTTCAGACTCACATTAGATGTAGATCTCTCAGTGAGACATGCAATATCAGATCTAGATGGTTGGCTGGCCAGAGCTGATTCAGGTCTTGTCGATGACCTGGAGAAGCTTCCATATGTTAGTGCTGCAATGCAACAACTAAAAACAGAGAAAGAAGTATTGGAATGAGCACAGGGCTTCTAACAGTGAAAAATCTTCTAGCCTCATTGATTATGCACTCCAGGTACCATCAATATCTGCAAATGCTGTGGATACTGATGACGAA
>ps_1272
AATTCACAGCAGATGGGCTATG
>ps_1275
GGCCAGAACCTTTGCTCTCAGACTCCGACTTTTCGTTGCCTTTCCTCGGCCCTTGCCAGAATTTTTTCCACCACGTGGTGCCTTAACCTCGGCCTCGCCATTAACTTCATAGTCACTATTGTCACTATTGTCACTACTTTCTTCAGCCTGTTCTTGCTCTTCTTCCGAGTCAGATGAATCTTTTGCTTTTTTCCTCTTCTTCGAGTTGTCAGCTTTCTCTGCACCCTTTTTAGGAACAG
>ps_1283
CAGTGGTAGAGCGCGCCCCTCGATAATTGC
>ps_1284
TGACCACCGAAGAAGTGATAGATGAATGCAAACTTTTTACAATGCAGGGCAAGAGACCACTTCAGTTTTTCTGGTTTGGACAATGGTGTTGTTAGGCAGGTATCCTGAATGGCAAACTCGTGCAAGAGAGGAAGTTTTGCAAGTTTTTGACAAAATCAAACTTTGGAGGGTTAAGTCAACTAAAATAGTACAATGATTTTACGAGGTACTAAGGTTATACCCGCCTACAGTTTATTTCAACCGAGCTATTCGAAGGG
>ps_1294
TGCTGACTTTAAAGCTTCACTATCATCTAATTCAGTACACTCACCAAATGCTAGATGCTCCATCCCTGGGGTGGGTCCCATGTAGAAATGTCTGTTTTAACATTATAGAAGTATCTTTGCTTATAAAAGTATCCCATAACACCATCCAATCTTCAAGTTCACCATAATCATTAGACCCATCAATTCTGTCACATCCCATTCCATTCCAAAATCATGGGAAGTGATTCTGATTCATTAGCTTGTGGCTGCCATGTGGCAGCACCACCATCATTGAAAACAGTCTCACAATCTGCAGTTTTAAACAATTGGTGAACTTTCTAAACATTCATTGTCAACTTCGTCCAATTCTATCCCACAAAAATTGACATCAGCACCTGTCAAATGGCTTCCAGCAGAGACTCCT
>ps_1298
AGCTGACATGAACCAGGCAAGAGAGGACACA
>ps_1309
ACCGTTGATTCGCACAATTGGTCATCGCGCTTGGTTGAAAAGCCAGTGGCGCGAAGCTACCGTGCGTTGGATTATGACTGAACGCCTCTAAGTCAGA
>ps_1333
CAAAGTATGA
>ps_1338
TGATGAAGGAGTACCGGCAACTGGTGCAGGTGGTGGTTCAGGGTAATTTGGTGAGAGCCGGTTAGGAGGTGCGTCCCTTTGCAATGTCCCAACGGTATTAAAAGCTAAATTTGCAATCGAATTAACTTGTTCTTGTAGCTGAGAGATTATATCCATTACAAGAGCAACTTCCAAGTAGAAACTTTAACCTAACAAAGTTCAAGTTGACAACAATGTGACTCACCAGATGCTGTACCTGCAA
>ps_1341
TAACTCTGCAGAAGCTGCGGCGGCCACTGATGTTGCAAGTTCTGCCTGAATTCGACTTATAATGGTTTGGCTATCAAACCCATCGTGCGGCACATTAATATATGGAACAAGATTGCCAGAATCAGGTACAGGTACACGGCGGGTTATTGAAAATCGACCCTGTAAACCTGGTTGTAAAACTGCTGGTATGCTGATGCCGCTAGGTCATTTCTGAAGGTGGCGTTGCTACCTCAACATCGTGTGTCGCATTAATGGATGGAACAAGATTGCCAGAATTAGATACAGGTACACGACGGGTTATTGAAAAGTCGACCCTGTAAACCTGGTGGTAAAACTGTTGGTATGCTGATGCCGCTAGGTATTTCTGAAGGTGGCATTGCTGCCTCAGCATTAGTAGTGGACA
>ps_1355
CTGAAGCTAGGAGAAT
>ps_1358
TGGTGGTAGCTGAGATGGTTGCCATTTTTATGTTTTGTTTGACTAAGTGTGGATGATTATGGAGTGAAG
>ps_1360
ATGAAGCATTCTGATTTACCTTTAAAGACGTAGGAAGTTTTGGTTTTCAGAACTCGGCCGACAAGCAAAACGACACTTCAATTGATCGATACAACTATTCAGAAGGAACCTTACAACATCAGAACATGGAAACTAAAAGTCATGAGAGTAATCCCAAAGGAAGCGTTCCGCATTCCACAACGGTAGAAAAAGTAAAAGCTTTTGTCCCTCTTGGATCAGAAGGAAACATGCAGCATTCCAAAGCACCATGTCGACGACACAGTATTCTTGGACTGAAATTCCAAAAAACA
>ps_1364
CGGTGTCATGTTCGTCACCGCGAAAACCAATCGTCGTCGCTTTCAACCACAAATCGGAGATCGTGAAGCCTTTGAGTGGAATCGAAAGAAAACGGAACATCCTTCTCCATCAGACACGGTTATCCATCAATCGCGGTTGAGAAAAGAATTCCCGTGAAATGAAGCAAGCCGCGACGTGCATCAATGGCGAAGTTATGCGAAAGTATTGAAGAGTGAAGATTGGAAGCGGTTGAAGGTTTGTTACGATGATGGCTGGGAGAAAAGTTGGTTAGAGATGCGATGAGGTTGAAGAAGAAGAATCTGGGAGAGGCTTGAGAG
>ps_1370
CTCACTCCATGAACTTCATCAAACACCTTGCTTGAATTCATCCTAGGATTATGTTTCGATGTCAATGAACCCCAATCGTCTCCCGCCCATTCCATCGACGACGGCGCGCAACAATTTCCCATATATATTTATTTTTCTGTGTTGTCCAACAATTTTTTTCACAGAACTAAGAAAACCTAAAACTTTATAAAAATTTATATATATAAAATCAGACATCAGATACGATACGAACACGAAGAAAAAAACTATGAAACCTTTTTGTGACAATGTTGAAG
>ps_1374
CCAGGAGCTGCTGCAAAAGTTTGGTTCTTTTTTACTTCTCTTTTTTCACACCCTTTCTTCCACTTTTCCCCCTCCTGAATAGAGTAGTTTCTGGTGGAGTTCACAGCGGTTTTTTATGTTTGTCAAGGTAAGAGCTTTAGTAGAATAGTCGAGCTTTAAAAATTGAAGAGTGTGAATTATCTCTGATATATCAGTTTGTAAGAATGATATTTTAAGTTAACCATCTTCTTAGGCGAATCAAATCGTCATTGGGATGCTTAGTTAG
>ps_1379
TTCAATGTGTCGTCTAA
>ps_1383
CACCGGATGGATTGGA
>ps_1384
AGTACAAGAAATAGTGAGTATGGCAAAGCAGCTCCCACAAGTTTAGAAACTGCCGCAATTGGTGCAGACG
>ps_1410
AAAGAAAAGAAATTAATAGATTGAAGAAACTTGTGGAATAAAGAAAAGAGAAGGGCTGATTCTGAGAGGAAGATTGCTGAGAATGAGGTTGGTGCCTTAAAATCTGAGATCAATGCATTGCAGCAGAAATGTGCTACAGTTGCTACAGGATGAAAATGAGAGTAAAGCTTTGAAAGCCGATATATCTGATAAGGAAAAGG
>ps_1411
ATAAGGTAAGGGAAGTTAAG
>ps_1416
ATTATACACTAGAATAATTACTATGTGCCTGAGGATCA
>ps_1423
TATCTTCAGATTATGAT
>ps_1426
AATTTGTTTAAGGTTTTCCAAAGAATTCTTAAAGCATATGCTACAAAACTCTTTGCAAGACTTCCAAAGGGGGGCACGGGAATTGTTGCTGCGGCCACAGGCATGGACGGGCAGATAAAGACATCTGATAGGGATGAAAGAGTGATCTGTTACATTGTCAATTCGGCTGAATATTGCCATAAAACGGCTGGTGAACTGGCGGAAAGTGTTTCTAAAATAATTGATCATCAATTTGCAGATGGGGTGGACATGTCAGAAGTGCAGGATGAATTTTCAGCTGTTATAACAAAATCGTTGGTAACCATAGTGAATGGCCTGGAAACCAAATTTGACATTGAAATGGCAGCAATGACACGTGTTCCTTGGGGTACCCTTGAAAG
>ps_1433
ACGAAAATCGGTCGTTATT
>ps_1435
ACTGCCTATGAGTCG
>ps_1439
CAGTGCTTCACAGAAGACAAG
>ps_1447
CGGCAATGGATGGAGTTTGGTCGGTGGTCGCCGGAACACG
>ps_1448
CCATGAAGTATGACACCAATGCAAAGGACTGAATCTAAGAGCCACGGGAGGCTCTCACCCATTGCCAGCCTCTGCAACCAAGCTACAACAGAAGGGGCAAACATCAATGTTGCAAGGAGATGCAATACCAACAAACCATGGCGATGATGAAACACATCTAATTGTGCTTCACCAAAACTTTTTGATGAACCTGGACTGTTGGAGTTGTCTTCTGAAAGAAAAGTCTTGTTAAAACACCATCAAAA
>ps_1450
CCAAGATGTAGTCAATGCAACATCGCGTTCTGACTTGGTAATTGCATAATGCTACCATGATCTTGTGAATTTAAGTGTTGATTTTGAAATCATGATGCCGAGCTTCCATTCTCATTTCAAGCTCTGA
>ps_1458
CTCAGCATAAACACCCACGTGGTCTCCAGTTTCGTATGTTACACCAGTCCCTGATAAATCAAACTCCAAATGTATGCAAGAACGGTCAGACTGAGGTTTGTGAAGCTCCCTTCGAACAGCAACATTCACCCTGCAAGG
>ps_1460
CGTGACGGCGCATCGCAGTTGTGGGAGGTGAAGGGGATGGAGGTTTCTATGGTTAGGGTTTCGTTGGAAGAGGAAATGGAACGACGTAGTTGGGAGGATAAGAGGAATGAAGCGGGTTTGAGGAAGTTGGATCCGAATTGAGATGAAGAGAGAGATTTCTTTTAGATTTTCAGAGTGATAGAGTA
>ps_1462
CTAAGACTGCTACTGATGGTGAAGACAAAGATCATCACAAGGATGAGAC
>ps_1463
ACTCAGAAAACATCATCTTCAGCAAAACCCACAA
>ps_1465
AGGCTTGGTCAGAATCTCTCCTTGCTCAGACTTTACATGCTGGAGTTCTTCCAG
>ps_1467
GAACACATGCGGTGGGC
>ps_1472
AAGGCCTTGCGTGCT
>ps_1476
AGCAGACGATTTATTTGTCAGTGTATCTACCCCAAAAAAGAGAAAAGGGGGG
>ps_1477
GTATGCGTGTATTCGATTCCGTATATTTTGTATGAATTTTATGAACATTCACTAAT
>ps_1481
GCCCAACCAATACCAAGTAAGGCCTATAATTTCAATATCCTCACCCGCAAGACAACTTCGATTTTCCTTTTATTTCACGACCTCGTATTTCATTTCATCCTAAAATCTCGGTGGTCTCTCTCACAGAGAGCTGATAATACTTTTGAATTTTAGGAGCTATACTTCG
>ps_1483
CTTATCTCTTGGAACAATATGCTTGAATGTCTGTCAGTCATCGCATCAAACTTACAGCATCCACAGATATATAGGTG
>ps_1489
TCTTCAAGT
>ps_1490
ATGTGAACGGCA
>ps_1492
AAACGGGGTTGTGGAGAGCAATACAAGCGTCGTGCTGCTAG
>ps_1495
GTGGTGGGCTTGCTGGTTTTGTTTATGAGAATTTCTTTTATTTATAGAGAACATGTTCCTCTTGTTGATGAAG
>ps_1506
TCGCCCC
>ps_1508
CTCAGCTACACGATGAAGCCATTTTCCTATTTTCCTCATCTTCACCATCTTCATCATTGCATCAGCATTAGTTGCTGCGAAGAATGTTGCTGATGTAAC
>ps_1513
ACGTCGGACTCCGAACCAACAACAATAGGATACGGACTGCCAATCGCTGGTCTTACATCCATCTCCCACACACAAGAAGGATAACAAACAACAGGTTACTAAGGAGTCTGGCACTCGAGCCTAGTAACTGTCAAGCAAACACA
>ps_1515
CAGCTCAAACGGCCTTCGACCATTCCT
>ps_1523
ATCTCTTGATTTACATTCATGAATGTCAAACCTTTTAAGTACCCTTTTGTTATAGCTCCTTTTGTGATAATCTTAAAATACCTTGAGATCCGTCCCGATATATTTGAATTCATAATACAAAGAAAGCATCACCAATATCTTTCATCTTGTATGTTCTTGATAGAATTTTTTTGGCTCCGTGCATCATGCCTATATATCATTG
>ps_1525
AGATTGGCTCTGAGGGCTGGGCACGGGGGTCCCAGTTCCGAACCCGTCG
>ps_1532
AGAGAGTCAAAGAGTGCTTGAAATTGTCGGG
>ps_1535
TGTTTAATTGTGTGTATGAGTACA
>ps_1537
TCTTCATACTGATCCTCCAGTAATTGAAG
>ps_1538
GTTTGTGGCCTGCTATTTTGAAGAAAAGTTCTTCATTGAGTGCAGCATTGATGATTCTTAGTAGGTAGGTTTTGCCACTCTCAACAGGTAGGTTGTATACATCTTGTGTAGAACAATTGGCAACTTTTCCAGGAAGTCCATTAATAGTATGAGAATCTGAGACATTTGGTGCCAATCCTGATTTTAGAGCTTCATTGATGATAGCTTCAGTATCAGATTTCCACCACTCTCCTAGTACCAAAACGAGTTCATCATCGGGCTTTGGGAAAGGATAAGGGACACCTTTCTTTGGCAAAATACAATGGCACCATGAACGGTTGATCTTAGCCAATTAACATGTGCATGCCAAAGAAGTGTTCCTCTTTGACCAGTAATGGTGAAGTTGTAGACATAGCTATGTCCTGATTGAATTGGACATTGTGTCACATATGCTGGTCCATCAGCCC
>ps_1541
CAACCTCCTGATCTAGCTGCACTAGTTCCATCCAGCTCAATAGTTGTGCCACCCAGTCCGAAATGCAACCTCATCACAAGTTCCTGCAGATGAAACC
>ps_1544
TCTTACCAGAGACGACATCATTCGCAAATTCACAAATAGCATCAAGCGTCTTATCAATCTGCGACTTCAGAAACAAATTCGGAGCACGATTCGAATCCCTAAGCCAATAATGTCCAACCATACGACCTTCATCCGGATTCGCAATCGCTCCCTTTTCAGGCTTCTCCATAGCTATAAGCGCGTCCTGCAAACGCGGCTCCATTTCCTCAACAAACTCATCGGTAAA
>ps_1546
AGAGAAACGATTCGATTGGAATGAGCAAACGCTCGTACATTGACGCTGTGATCGAAGGTCTAAAATCAGTTAGTTCAGTTGATGTCGATTTCATTCCAAAGACGGAAGATTCTAAAAGTTTTATCAATGATAAGTTCAATGGGAATTCGAGAAAAAGAATCATTGTTAGGCTTATCTTGAGCATCGACCGCAGAGAAACAACGGAAGCAGCTATGGAAACTGTAAGCTAAATAAAATAAATGTGATAGTGATGCAACAACTTTGATTTGATGCTTCCTTTGAACATGATTTTGTTTCTTGCAGGTTAAGCTTGCATTGGAAATGAGGCATTTCGGTGTAGTTGGAATTGATCTCTCTGG
>ps_1564
GTATCAGAGCTCTCCACCTCCAGGGTGATGGTCTTACCAGTCAAGGTCTTCAC
>ps_1568
TATGAACCAAAGCATATATACGAATTTCATCAATCCAAGCTCCAAAACAAAATAAAAGATCAATTAAACAAGAAACCTAGTTGATATTTTATCACAAAATTAATACTC
>ps_1570
CGATGTCCACTAGATCTACATCAGGATCTAAGCTT
>ps_1573
TTCCTCTGTAGCTATCTTTCAACAAAACCGCGTTCTCTTT
>ps_1576
TTTTGTGTAAATGGGTAA
>ps_1582
GTAGGTGTGCACTGGTGGTGGTGGGGGAGGATGGGTACGTTGTAGTGGTTTTTGTGGTGTGGTG
>ps_1583
TTGGGAACCCTAGAATGGTATTTTCTCAATATTCTGTAAACCTTTTCTACATCAGAAGCAAACTCGTCATTGTTTTGATCGGTGAAATTGTTTGCACTAGATTCAAGGTGAACGAGACCGAATTGGTCGTTTCTTATAGTAGTGTTGCTGGTTTTGAATTTTGGGGGGCTAGGGTTTGGTGTTGGTGGTGAGTGTGCAGAGGGTTGAGAAGAAATTATTTGAGAGGTAGTAGTAAAGAAGAAGAGGTGGTGTAATATGGTATTTTCATGGCTGATTTGAAAAGACTTTCTGAATGGAAGGTTGAAAAGAGTGTGTTTGTGGAAGAGATGTGAGAATCTATGCATGGTATGAATGATATAATGGGGAAAAAGTTGCGGTGA
>ps_1584
GTGAACCACCTCTTGCAGTTCCTTTTGCTAAACCATAATAACTAGCATTGTTTACGAATACACCCGCTGCGGTTGATGCAGTGTGAGTTCCATGTCCAATGGAATCTCTCGGTGAACCTTTGGCTCCTTCCATACGAGTCTTGTTGCTATTTAAAGTATCTTGTGTATTATAGTATCTCGCACCTATCAGTTTCCTGTTGCAATTAGATTTCTTGAAATCATGACCCTCCATGCAAACTCCTTTCCATCTTGAAGGAATCTTGCCTATACCATCATC
>ps_1599
TTTCCCTCATTCGAAAAGCATCTTGCAATCACTTCCCACCTTCAGTACACGCTCATTTCCATTATTATGAGAGCTTCATCACTTGAAGCTCTACACGGTAGAGCTAAGCCACCGCCGGAAGCTCCGAAACTTGAAGGTCGTTATCGCTCACACACTTTAGATCCGTTTTAGCATTACGAGAAGAGGAAGAGAGGCGCTCAGAAGTGGATAGGAGTTGTGCTCGTGACCTTCATCATCATCGTCGCCATCTCCGTCGTCGTCTTCGACAGGTAGCTCTTAATCCATATGCTCACGCTTCGATTCA
>ps_1614
TGGAGCGCATTGGATGAGTTTGGTGAGGAAAATTGCGTCTTGTAACGAGTAGAGACCAGAAGTGATGATGATGGATTGAATCTGCTTCCATTGCTTCAAATTCTGGTGTTTATTTGATAGGGCAACAATTGCATTGCGCAAAGGAAAAAATAGCATGGCGGTGCTTTCACGGAAACACCGCTCACGGGGATGGTCGCGCGCCAAAGACACATGATCTAGTGAAAATATTTAATACCGAAATATTGTTTCTC
>ps_1617
TAAGGGTTCCAAATCCACCAAATTGGAATCTGAATCGGATTC
>ps_1618
TTTGAGAGCGCGAGGAATTGTGGCTGAATGATGACGACCT
>ps_1627
GACCGGTGGA
>ps_1632
TTGGCGTTGGCATTGGTTTTGGAGACCAGGTAGTGAGAATTTTCCTATAACCTTTTGGATTGTTATGGAAATACAAACTTTATCATGTAAGAAGACATTGGTATATAAAAAGTTATGAAAATGTAATGAAATAGTTAATGCTTCAATTAGTTACTCTTACTCGTCTCTTCTCGATGATTCTTTTGAAGGCGATTCCTCTTTACTTGTCAGAGATGGCGCCAACGCACCTGCGAGGAGGCCTGAACATGATGTTTCAAGTTGCAACCACTCTCGGCATT
>ps_1633
CATCCTGGACTTGAACCAGAGACCTCGCCC
>ps_1634
CGCGCTTT
>ps_1635
TCATAGTATCAAAACATACCATATGCGTTTCGACCAAGATCTATATTCTATGTAACAAGCTTTAAATCACAAAATATGGATACCAGTTTTAGCGCTTACTTCAATGTTTGCTTACACTGAAAAGGGTAATTATGCATCTCTAGATACATTCGTAATAATACATATGTTCATGAGAACACATGT
>ps_1636
TAATTG
>ps_1638
CGAGCAATTCCTTCGCCTAGCGAACCCTTCGCTATACAACTCGCCTAGCGAAACCTGCGAATAACAGAAAATTCTGGGCTTCATTCTGAGCCCATTAGGT
>ps_1654
TCTACTAACAGCTTCTGAGTTAACTAGTAAGGTTTCAACTCGAC
>ps_1659
GGGGAGGCGAGAACGTCTTGATCGAAAGCTCCACTGTTCTGAATAATGAGAAAGACTTTTTAAAATTTAGATCGAATCGATCGAGAATCTTATCATCTGTTAGGTAGGCCAACCGACCGACCGAGTTTGTTGGCGCCCATGTCACAGAACCTTTCTTCTAGCCAAGAATCCCATTATTGATCGAATCGGGGCCAATTCATTGGCAAATGAAAAATCTACTGTTTTAACACTCAGAAAAA
>ps_1660
AGCGAACAAGTACCGCGAGGGAAAGATGAAAAGGACTT
>ps_1671
CAAAGAAGCTCGAACCGCAAAGGGATTACCAATAACTCATACCAAGGGCCTTCATGAGGGTAAAGAACATACCATTGTTTCCTTGCTTCTGTGTCCTTCCAAACATTACCTGCTATGCCAAGAACCAATACAACGACAATTTGGAATATAAATATAGCACCAGTCAGCTTGTCGATCATGGCATCCATAGCAGTGAGCTTTGGTTCTGGGATACCCCTACTCATGCCCAATTTGGTTT
>ps_1680
ATTGATGGAAATGTTGAAAATGCAATGGCTGTGAATGAGGAAGTAATGATAGAGGGATTCTTGCAGATAGTATCAGAGTCAAGATTATCAGTGAAACAGTTCTGCAAGACACTTATAAACAACATCGAAGAAAATGATAATTCTATGACAGAAAATTGAACTCGCTTCTTCAACCATATAAGCTGTCACTAAATTCCAAGTACTCAAAAGCAGTTCTATACCATTTTGAAGCTTTCATAAATCAGTCTCTCTACCAAGACTTTGAGAATTGTGCTTTCCAACAGAACGGTTGTCCGAAATTCATAGACCAGCATGAAGATCATAAAGCAAAATTCTCGTCATTCGTTGCCCTTAGAAACTTGAGCTGGAATGAGGTACTGAGA
>ps_1682
TGCTCTTCATATAGGAGGA
>ps_1683
CGCCTCTGACGGTGGCGGAGGGCCAATATCAAAACTTTGATCGCCTCGCCTCCCTCTATCACGATCCAACCTCCAATTCTCCTTATTCCTACTTACAGATCCAAACTGAGCCAAATTTACTTAGAAACCTCAATTACTAAATCTGAAATTAAATAAAACTAGGAGGAACCAAAGCCTCCAACATTAGAGCTTTGATTCCTCAAAACGAGCCCTATATGATGGTAACAACAACAAGGCGAAACAGA
>ps_1685
TGGAGCGCATTGGATGAGTTTGGTGAGGAAAATTGCGTCTTGTAACGAGTAGAGACCAGAAGTGATGATGATGGATTGAATCTGCTTCCATTGCTTCAAATTCTGGTGTTTATTTGATAGGGCAACAATTGCATTGCGCAAAGGAAAAAATAGCATGGCGGTGCTTTCACGGAAACACCGCTCACGGGGATGGTCGCGCGCCAAAGACACATGATCTAGT
>ps_1686
CATCCATTTTCGGGGCTAGTTGATTCGGCAGGTGAGTTGTTACAC
>ps_1690
GAGGGTGAAAAGTTATTCAATCTAGGTTAGTTTATTGAGAGTCTCCTAACAGCAGGAACAGCTTTTGAACTACTTGTGAGTGCTCATAAAGACACAATTACTGAGTTGAATCAAGATAATAAACATAAAAGAGGTTCTGATAATGAAGTTTTGTCCAATCCTCAAAGCTCTCATTGTTTTATCTCACTAAGAATCAGAGTGAGGGAGAGATTTCTAGTATCAAGGATCCAATTGGTACACAACTTACACAAGAGGAAGAAAAGTGATTGGCAATGTTGGATGGAAGCCATTCTGGGATTATATAGATTATTCCAAAGGGACATTCATGGTGTGTTTCATC
>ps_1695
AACCAAACTTCTCTAGACATGGTAGTG
>ps_1698
CATAAGGTCTCTCTCCTTTCATTGATGCTTTGAAATTAATGTTAAAGTATTTTGTGATAATTGGCGTTCATCGTGTAACAAATGTAATATAGTGAAAGTTTGTAAAAAAATCGAGTAATGTGATTTTGTAAATAACAATTTTTAGGATGATCATGTTTATGTAGTGATCCTATCTTATGGTTGACATGTAATTATGCTTATGAAATAGAAAGAAACTCCTAATTAGGATGATAGTTCCACTTGGTGATT
>ps_1700
AATAACAATATCTTTGTCGTTAAAATCAATTAATGTACATCTACAATTTTTGTGGAGTTTCCTTCCAATCTCATTCTATCCACCTCTCTCATATATGGAGCCTTCCATTTCATTTGAAAAATGGAGAATATCTATCTCGACCTCATACAAAAGTGATGGCGAATGAAGAAGCATGCAGAGGACCGGGTTTGCAGCCGACTGCACCATTATCATTATCCTTTGGG
>ps_1702
TCAAGAGTACAATCATGGCATACCACCATTAGAACGATCAGAACCAAATATTCCTGTTGATGTTCTTCTTGAG
>ps_1706
AAGGCCTAAGGGCTAGTCCAGTCAAATTCATAAGCTAGATTATGTAAAATGCTTCATTGTAATTCATTGTAATTTATGAACAGTGTGATTTTTCTTGGTGGTGTGTAAATTCTTGTTGTATTTCCTTCCTTTCATATTATCTTCACTACGATGTTAAGAACATTTTTAATTACAGCATTTTAAA
>ps_1709
ACGGTACTTGTTC
>ps_1718
ATCCTCTCTGTACACGAATCCCGATTTACCCTCCCACTTCTTGTGACCAGAACCGTCTCTGCCATTACTCCTACTTTTACGCAGACGGCACTTACGCTGAGGGTAATCTCGCCAGAGAAAAATT
>ps_1723
TATAGTATACTATA
>ps_1734
CAATCAATTGGAGA
>ps_1756
GTCTCTTTTCTAAACAATGACTAAAGGTGCCAC
>ps_1757
AATTATGATAGCTACTTTGTCTTGTTTGTTTTAGTAGTGTTTTTGAGAATATATATTATGTAGTAGCTTAATGTTCATAGAGGTTTGTAAATTCTTCATGTTAGTA
>ps_1758
AATCATTTTCTTGTGGAGGATGGTTGAAAATAAGGTGTTGTTTGGTGTGTAAATAACTTTAGAAACATGAGACTTATGAGAAAACAATTGAGAAATTTTGAACGGGTGATTGTGATATTGCATTTGAAATAGAGATGAGAATTGTTAAGGCTGTCAAGAGAAAACATGATTTCCTCATTGTTACAATGGTATA
>ps_1760
CGTGAAACAGCTCCCTGCATAAAACTGCAATCTCCCTTCCTCATCATCGACTCATCCTGCAATCTTCATCAGCATCTTCATGATCCGTTTTTCAATTCCCAACCTCGCTATAATTCTCAATTCTGTAGCTAACACGTCGGCACTTCGATTCGGTATGTTTTCTCATTCCAATTCCATTCGCACTGTGTTTCGGTTTCGTTTCCCCTCATACCGCGCGTGCACACAACGATAAACTAATCTGGATGTCGAAATGGATTGAACGTCGGAGCTTGTTTCTTCATCTCGTCTCCGCTCGGATTTCGAAGGCGCGGTGCAAAGCTGAAACATGGTGAAGCATTC
>ps_1769
TCCAAACAATTGATTTTTCATTCATTTATGAAGGCATACATAGTTCATTACAAAGATGTCAAGAAATATGTATATTTTTAAAAGTTGACCAAAAAGTCAACTGTTGACCAAAGTCAACATTTGCATTTCTTCATCCTAAACCTATTTCTAACTATATTCCACCCATACATAATTCATAAAATTCAATGTTACTTCACAAGCAATAAAATTCCACTTTTGGCAAAATTGACCATTTCCATGTCATGAATCTTGGCTTGCACCTTGCCTCCACAATTGCCT
>ps_1770
CTGATTCCCACGATCATCTTTCAAACGGACCATCCAGTAATCTGCGCTTTAAAGTTGTCCTTCTGAGATTGCTGCATGACAGGGGTCCACCAGGAG
>ps_1775
GACGCGGATTGTGATGGTGGCCCAACGGTGGAAATGCTCGCGGAGACGTCATCATCACGATTGTGGACGGCAGCGCGCGCTGATTCGGCGTGCT
>ps_1779
GCTCCAATCTGAAGTCTATATCTATCAAGGATTGTGCTGGTGTTGGTGATCAGGGAATCGCTGGCCTCTTTTCTTCAACTTCTTTGCTTTTGACAAAGGTGAAGCTCCAGGCATTGACTGTTTCTGATCTCTCTCTAGCCGTTATTGGACACTATGGAAAAGCAGTTA
>ps_1781
AGTTAAAACCTCATCCAAGATATTTGTTGCTTAAAACGAAAAATTTGAACCCAAGTTCCCAACAAGTTTTACTGTTCTAAATTAGAACTTCTAATGTGAATTTCTAATACTGTTTAGGCAGGCTGATATGAAGTTCTAAAGGAGGATAGTACGTATGTTAACATGTGTTTAGTTCATCATAAAGAAAATGTCTGTTTGGATTTACTTGCTTGAGTTGGTCT
>ps_1783
GAACAATCCAATGAGTGTCACCTCAATTGTCCACGCCATGCTCAGCCCGATTATGACAAATCCATGGCATCAAATGTCTACTTGGTTGAAAAATGAGGATTCTTCCGCATTTGAAACCACACATGGGAGTATTTTTGGGATTATGCTGCTCATGACCCAATATTTAACCGTATTCAATGAGTCAATGGCAAGTGATGGTCGATTAGTGAGCGATCTGTTGATTGACAAGTGTAAGGGAGTGTTCCATGGATTGGAGTCATTGGTTGATGTTGCAGGAGGCAC
>ps_1789
ATGAGTCTCCATAACTTCTTATTTGATAACTCAAATCTTTGCAAAGAACTATTTGATGCATCTCCACATATCTTTTCTTTAGGCATTCCAATCTCCTTTGCTAGCTTCTCTCCTTCACTTTGAACATTAATTACATCATCAAAACAAATGTATCTACCATAAGCATTTCCGTTCA
>ps_1800
ATTTGAATAATATGAAGATGGAAAATGACTTTGATAATTATTATTGTTACTATTATTGAATAAATAAGCTAGATTTTATTTGTACTAATGTTTTGTAGAATTAAACAAAGTTTA
>ps_1804
CCCGCCGCTCAATAGGAAT
>ps_1811
GCCGATGCTCTTCGTGAGGGTGGAGTTCGTTTAGATTATCTAGCTGTTGTGCCGTCTGCTCCGACTGGACATGCCGTTGTTATGCTTCAGGATAGTGGACAGAATTCCATTGTTA
>ps_1815
TATGTTTTAGCGCTGTGCACTG
>ps_1816
CGATTTTACAAATATAAGTCTCCTCCT
>ps_1817
CTGCGAATT
>ps_1819
AGAAATCCAATGCTTATGAATCTACT
>ps_1820
TTCCTCTTCTTGTCTTGAAGAGATTGTTCTCCTTGACATTCCTTCTTCCATCGTTGATACTTGATTGTTATTAGCATCTAAAACAAAGCTTGCATTGCCATTTCTCTTTATTCCTACAAGCTTACATCCCAAAGAACAAAACGAACTTGATCTAAGAGGCTTCTTC
>ps_1825
AGGATCCATCGTCTTGCTCGTTAC
>ps_1826
GGAGTGTGTAACA
>ps_1830
GATAATCGACACACAACCTCATCGTACCTTCTTTCTTCTTCACTAACAATACTGGTGCACCCCAAGGAGAAACACTTGGACGCACAAACTTCTTCTCAAGCAATTCTTCAAGTTGCTTCTTCAATTCAACTAATTCAGTTGCCGACATTCTATAAGGAGACATCGACACTGGACTCGTACCTGGTACTAAGTCAATGGCAAATTCGACTTCACGTTCTGGAGGTAAATCACTTACATCCTCCGGAAACACATCCTGAAATTCACAGACAACAGGCAAATCTACACTCACCACTTTCTTATCCGCTTGCAGAGACGCAAATAAAGCGAATATCTGAGCTTCATCTTTCACAAAATCCCCCACCTGCCTAGCAGATAGAAATCTTGC
>ps_1835
TAGTGAAGTTTTAGAATTTGTCCTTCCCACGGAAGTTTCAATGGGTGATTCTTGACTCTGGTTCAGGAAAGCAACAATTGAAAATACCTGTTAGTGTTGTTTGCTATATAATGTTGAGTTCCTAAAAGTTTTGAAATTGCAGAAAAGGGTTGATTTGTTGAATTTGAACATGATCCTGTAGGGATTGAAAGAAAAGTGTAATAATCTATTGAAGATATGTGCCATTTCCTTCTAT
>ps_1836
CAATAGGAATTGC
>ps_1837
TCTTAGCACTGTG
>ps_1839
AGGAGTATAATAAGTCAATTT
>ps_1842
ACTAATTAGATGACGAGGCATTTG
>ps_1849
ATTGAATTGAGTTAGGTTAAA
>ps_1850
CTCAAAAATCATA
>ps_1856
GTGTGCAATTTTGGTCAAGGATAAGGTAGCGTTTCTCTTTTCACGCGAATTACAATATATAGATGTCAAAGAAACTAATGATTCA
>ps_1864
AATGGTCTACTTCTTCATATCCACCGT
>ps_1875
CGTTTTTCTTTTTTATTTTTTGTTTTTATTTTTATTTTGTTCTTAAATTCAGCGGG
>ps_1878
CAAGGCCACTATGGATTTTCGGTATGAATTCTTATGTGTTTGTGCAAAGTCCTCAACAGAAGAAACTAATTGCTTGCAGTTACAGGCAGAAGGGGAAATCGTATCTTGGTATTATCGATGATGTGCCGGGCTCAAAACTAACTGTGCTTGATATCCCTTTCACAGATATTGATAACATTACTTCTGGCACTGATTGCTTATTTGTGGAAGGAGCTTCTGCAGTTCATCCTTCATCAGTGGCCAAGGTGACTTTAGACGACAATAAATCAAAAGTAGCTGACTTCAATATTA
>ps_1879
GCGGAGAAGAAGATTAAGGAAGCTGGTGGCGCTGTTGTTCTTAC
>ps_1883
CTAATATCATATTATATCATCAGAAACATGACAAACATGTTCAACCTTGAAGTTAAGATAGTGGTTTCATTGCTACCAAATAGGGGTTGAAATTAGACCTACTAGAAATAATAGTAATTGTCAACAAGGCATTGTTATGAATATATTATGAACTATGTCATCAGATAATAAACTATCCCTTTCGTTGTACAAAAA
>ps_1888
GAACTGTAGTCGGCATGGGCTGCCCATGAAAAGTATTCTTAGGTCTGGTATCAACAACATCTTCCCGGAATCGTTTGCCACTCCCGGAAGCATCATCGGGCTTCAAGAACCCTCCCGTACCCTGGTCCAAGCTCAGGCCCAAATGGTAGACCGGTGCATGAAATCCCGCTCCGGCAGCAAGATGAGTAGCAGCGTCGCCGGAGTTAAGCTGCATCATCATCGGAGAA
>ps_1890
ATTAAGACAGCAGGACGGTGGTCATGGAAGTCGAAATCCGCTAAGGAGTGTGTAACAACTCAC
>ps_1900
GATCGGATCGGTGTTGAGAAGGGAGGACA
>ps_1905
TAAAGTGCATGTCAAAATTATGAACTAACAACTCTTAGAACATCTTATGGGTCGCTTTGTGATTTTGATTTAAGAAGTTACACACTTGGTGGCATACCAATAACA
>ps_1908
TCCATAGCACACGCATTCGCTCTCTTTGTTGCTGTCTCCGTCGGTGCTAACATCT
>ps_1910
TTGCTTAGAGAA
>ps_1914
TTTTGCGCAATTTTGTCTCTTTCTCTTCAATGAATCTTGTTTCTGCAAGATTTAATTTCTTCTAAATCTTCTGATAAAAAGATCAGCAACTTC
>ps_1920
CTACCCGCTGAATTTAAGCATATCAATAAGCG
>ps_1922
GATCAACTACTGGATCCAACTACTATGTCAGGATTCTCAGTACTATCAACCGTGAGCTTCTCAAGCCTTCTGCTTCGGTTGCTCTTCACCGACATTCCAATGCACTTGTTGATGTTCTTCCGCCGGAGGCTGATTCTAGTATCTCGCTCCTTAGCCAGTCTGAGAAGCCTGATGTTTCTTACAATGATATTGGAGGATGTGATATCCAAAAGCAGGAAATTCGCGAGGCTGTGGAGTTACCTCTCACACATCACGATTTATACAAGCAAATTGGTATTGATCCTC
>ps_1936
AACTCATATACTTTATCTTCATCGATCCTTCC
>ps_1937
CCAGTTCCCCAATCCCAAGTTGGCGCCGCCCCCTTTCCTAAACAACATCACTTCACCTGCAAAAAAACAATTCAAAGAAAACAGCTTATCAAATAATCACTTAAAACAAACTGGAAAATAAATGATTAAATAAACAGGTAAGTATGTTGCATGATGAATCAAAGAAAGCGCCCAAAAAACATATTCCAATATCCAAATAAACAACCTTAAATCCACAAAGCAAACATCCCACAAAATCTGGAAACGAGATCCAACAAGTTATCTCACAGAAACCAACATTCATATATAACAAAAT
>ps_1938
TTCATATTATGTTTCCTTTGAGACTCAGTTTA
>ps_1939
GATAAGTGGCCAATCTCAACACCACATGCTCCTATCTTATCTATCTTTGT
>ps_1943
CATCCATTTTCGGGGCTAG
>ps_1945
CGGCGGAGTCCCATAACGGTTAGGATCATTCTCAGCAAGCTGCTGAATCAATTG
>ps_1952
CGTTTTTCTATCTTCGGCGGTGGCGACTCAGATGACT
>ps_1954
TTACTGTCTTTAGGGTCAAATGTCCTAAATAGAATCTGTTATCTCATGACCAATTCATCTGTGGTCACTGACCAAAGACCAATAAGTTGGACCTTATATCAGGGTGTTAGGCTTTTGCCATAGTGTTTGTTCTACATAGTATAATA
>ps_1957
CGTTCAACTTAGCGAATTTTGTTCCGGTGATTCGACAAGAGTGAAGCAAGGAAAAACGAAGGAAAGTAGTGGCAAGGAGGGAATTGGGGATGAAGTTGGTGGAAAAGGGAAGAGAAAGCACGGTGGCGATGAAATAGTGGAAGAGAGTCCGAAGGAACAAGTTGAATCTGGAGTGAGAGGGAAAAGAGCAAGGTGGACCTGAAGCTGCTGAAGGGTGGACTAAAGAACAAGAATTGGCACTGCGAACAGCTTACTTTACT
>ps_1959
TGAGAACCAGGAGTCTTCTTTGCCGCAGAAGAGTCCTTACCTTCCAAAAATAAACCCTTCAGTTTGTCAATTGCAG
>ps_1960
GGCAAAACTTGATATTAGGTTCTTCTTGACCTGATCCATAGGTGAGACCGAAGAGAGCAAACAAAGCCACCAAAAGTAAGAGAATGCTTCCTAGCTTC
>ps_1961
AACAATGGT
>ps_1968
CAAACAAAGAGAGCGAAGGAGGTCCAG
>ps_1969
GTCATCATAAAACATGTCCATTGTGTCGTTTTTCAATGGGAGCTGAAGAAAAGACTCATCATGCTGAAATGTTTTCTGAAGAGATGCTGATATGGTTTTCTTCTTTTCATATAGCTGGTATGTAAATGTAATCATTTAGATTTCACACCAAGTTTGCTTGGCCTCTTGTAATTTGGTTGCTGCAAGTGTTATGAATATGATTGTAAGTAAAAT
>ps_1974
ACTATTGCCGGGATAATGGTCTACTTCTTCATATCCACCGT
>ps_1984
GCGGCGGACTCCAAAAATGAGATAGAAGGATAACCACAATTTGACTATTTTTTAGACTAATTATATGAATAATCTATAAAACATATATTTAATGTAAAACCAAATAAATGAAAAGAGGAGGAAGAGGAATAGAGTTATTAAATGACTTCACTTAAAGAGAAAGAACAATATGAATTAAAAAAACAGAGGACGACACGAAGAAAGAAG
>ps_1992
TCTGCGGCTGTCTTCATCTG
>ps_2003
AAATAAAAGAACTTTATTTCGTTTTATTGATA
>ps_2004
ACTAGCCCCGAAATATG
>ps_2007
CCCGGTAGTCTTGTCTTCAGCAGAGACATTCAA
>ps_2017
CAGACCTGTTTCTTGGTCTGCTAGAAGCCTAAAACCGTTACAGAGTTCGGATACAAAGGCTTCTACATCAAGTTTCTCTGCCATCACTGGTAGTAAATCTTCGAACTCGGATTCCATGGTTGTGGGGGTTGTTTGATTCATGTTCTTGTTGGTTTCCATTGTTAAGGGAGTTTATTTTTTGTTGTTGTTGTTGTTGTAGTTGGTAAACGTGGGAAGAAGGGTGGATGAAGAAAATGACTTTGGAAGAGATGTATATTATAAAGTAATGGGAATTTGCCTATGAGTCGCCGGCTCATTC
>ps_2023
TTTTCTTTTTTGAACTCATTACTGAGCAATTGTTATAACAGTCACCTATTCTATTG
>ps_2024
AGTAGCAAATATTCAAATG
>ps_2027
TAACATTATACCTTAGCCACTTTCTTCAATTTCAATTCCTCCAAATCATCTTTATGAAACAGGAGTTTTGTCTATATATACTGAAACAACAATTTAGTACTAACATTTTTGTTGTTCCATTTTGTCGCATACATAAACATATGGATTTTGTTCACGGATTGTTTATTCTATGTATTACCTTAATACTTATCAACCATATTTTGAAAAAATGTGGAAGGAAGGAGCCCAC
>ps_2029
GACCAGGAGAATCTATCCTTCGTTACATATAATATCCATTTATCAGT
>ps_2032
CCGGTCATAAGCCATAAGCTACCAGCTAGGGTATCAGCTATAAGCCATTTTTACCAAACAGAGCCTAAAACATCAATATAACCAACAAAATTAGTTTGTGCTGGCAGAGCTCAAAAGCTCAACCAGATCCAAAACAGATCATAAAATTAAAGACTAATTTATAAGCAATAATTCCCACTTCAATTGTTTAATTAAATCAATATTGAACACAAACTTCATTTAACTACAAATAGGTAACAAAGATATTAATGATATG
>ps_2033
GTTTCCTTTACTCCCTCTTCGCGCGCCTACGCTTTCTGTTTTCAACTCCAAAGCTGGTTTTGCAGGTGGCGAGAATGAACCCAAGATCGAAAGAATTTCTTTCGTTCTCCATTTGAGGCAGGGTGGTCCTTTACCGATGCCGGATGAAGAAGTGAAGGCGCCCCTCGAAGTGAAGAAGAATTTCAGAGTTGTAGAATTCGATTTGCAGGATGAAATTCGGCTCGTCGTCGCTGGAACTTAGTTGCAGAACCAGGAGAGATTGAGAGAATC
>ps_2038
AAATTGGACTTGTCGGCTACGTGTTTGATGTTTTGCCTAACAGAGAGACTCAAACGCTTCTTCAC
>ps_2043
TTGGTTCCGCCTGATTGGTTATTCCGTCTCGCCTTCTCTTGCTGTGTGAAGATGAATGGGTGATTAGTGAGATCTGTACATTGAGATAGGCTGAGC
>ps_2048
CCAACCAACTTTGTTCCCGGAAATAAACACTCTTTTCTTTATATGTTCTTCCCAATTCAATGTGAATTATTATCATTATCATTATCATGTGGG
>ps_2050
AGAAATGTATCTACATATATTCTCACAATCCTTATTTCTTCAGGGGTGCTCTTAAGCTGTACCAAGTCAGAAATTTCTGCCTGAAGTTCTTTTCAATGTGTCAGGTCCTTCAATCTCAGTTACTACAACAATAACGAGTCGGAGTCGGAGTCCGAGTTCACTCAGCCTCAGCTCGTTCGAAAACCCTCTCTATTACAGCCGAGTCGTATCATTCAATTTC
>ps_2053
CTGCACGGGTTGTTTCTACATGTGGACATGGAAAGCCTATCGTTGATCCATACTGGGGAAGAATTAAAGTAAGCCTGGCTCAGTAAACCGCTTCCGTTGACGAAGGAGTGTGTCATCGACGTGAGAAAGAACCACTCAGTGTCGTGACATCTTCGTCAACGACATCATCTGAGCTAGATGAGCGAAATTTAGGCGTTAAGTTCACGGAGGACTTTATTGCGAT
>ps_2058
AACAGAAGCAGATGAACAATCTTTATTTCAATAAAACGAGTCCATCAT
>ps_2060
GTAAAGAAGTCAGGCCAAAGATGCTTTCGATACGCCTCGTGATGCTGTTAGAGTACCGGAATTCTGA
>ps_2066
GGAAGGCAAAGAAGGCCCCTCCGGG
>ps_2079
TCTAGTAACCAGTGCCTTCTGCTTTGGCGAAGAGCGACAGCAGATAACAGATGCACAGCGAGTTGCAAGGTCTAAAAACATGTTCTTTGTATTATCCTCTAGAGCATAAACAAGTGATTTTCCATCAATTATAAGAACAAATGTTTGCTGAGAGGGCCCTTTAGATGCAGAAAGCAGTTTAGAACCTTCCGATATCTGATGATACAC
>ps_2083
TAAGCG
>ps_2096
GAAACCTGGAAAGGAAATGGTCCCGCGACCAAAGAGAAAGGGTAAGGGAGTCGGTTACGC
>ps_2104
CTATGGTCATTGGTCTGGGTGGCCTTAATCTCTTTGGGGTTATTGTTCTCGGAACCATGTTGAAAGAAGTGGTAGTTAGACCTGATAGCTTCATTAAATTTGTTGCTGACATATTTCCTATCCTTCAGATTTATGCTGGTT
>ps_2109
CAAGTTAGCATGTTTGGGAAGCAATAATGATTTGCCAATAAATATGTAGCGTGAGGTTTTGGTGCATT
>ps_2114
GCAGGCAAGTCCGAAAATCGGTTTGCTTGGCATGTATGGGGCCTTTTGAAGCTAACTTGGGAGAGATAGACAAGGGAAGAAAACTTCTAAAGATAGGCCACGCTCTAAATCCAAGGGATGCCGTTCTCCTTCAGTCTCTTGCATTGATAGAATACAAACACTCAAGTGCAAACCGTGCTCGTGTTTTGTTCAAGAGAGCATCTGAAA
>ps_2115
GAAAAGAATAATGTTTGTGAATGTCCAAGAAAAGCAAAGTGGACAATTATGTATGGGTTGGTAAATGTGGCACTGTTGGGTGCGAATATTATAAGCATACTCTTAATTTTATAACGTTATTGTCATATTTATAACGACAATAACGAGAACACCATCATAAATAAGCAAGACTTCTGACATGAAACTTGATTAT
>ps_2118
CGTACCAGTTCTGAGTTGACTGTTCGATGCCCGGGGAAGAGGCCCCGAAA
>ps_2122
GCGATATGCATCTTGATTCCATTCACTTCAACTGTTCTGTGTTCTATTCCTCATGATTAATCTCTTTGTGTGATTTATGAAGTGAATAGATATTGAATTATAAGCGGAGAGATAACATGAAATTGAATTGGGCAATTT
>ps_2124
TTTGGACTTCAAATGATCTCTATAAGCTTTGTTATCA
>ps_2126
TATTGCCCATCTGATCAATCCAACAGAAGACATTGGAGAGAGGCTTGGAGATCATACGGTAATTCATCTTCTCCAAATTATGAAACTGGTCGACCAAGTAGGAAGTAACAAAGTTGCATGGAATGATACTCCGGTTAGGATCTGGGTTGCAGTATGAGTCATGGATTTGACCTTGTTAGGCGGCGCTTTTAAAATATCTGCTGCATTTGGCCTACCAAATTTTTGCAGTATAGTAAGCTCCTCGCTTTATTT
>ps_2128
ATGTATTTTGTTTATTGCATAATCTA
>ps_2133
TTGCTTGGCTGTAAACCAAGTGCTTTTCGATCTTAGCCGATCTCA
>ps_2134
CGGACATACCCTGAAACTT
>ps_2140
ACTTCAAGAGAAAACACTTTGTGCACAACTTGATTCATTACTTCAACAAACACTTCCTTTTCATCAAGTTTGGGTGCTGTCGTTCGGGAGTCCAAACGAGGCGTCGTTAAAAAGAATCGTGGAAAGCTACAACGACTCGAGAATCAGTTTCATAAGTTCGAGTTACGATTTCAAGTACTACGGAAGGTTTCAAATGGCTTTACAAACAGAAGCTGATCTGGTTTATATTGTGGATGATGATATGATACCTGGAAAGAAAATGTTGGAGATTTTGGCGCATGTTGCGGGAACGGAAAAGTATAAGAATTCAGTTTTGGGAAGTATTGGAAGGATATTACCATTTAGACAGAAGGATTTTACTTTTCCAAGTTATAGGAAATTTAAGTCTAGAGAAGCTGGTTTGTATTCGCCTGATCCTGCTTATGATATCACTATTGATAAAATTGTGC
>ps_2144
GTTAGTCTTATTTGTTTAATT
>ps_2157
AGCACAAAAAATAATATATTTATATATTTGATTCCTTAAATTTTCAACATTGCATCATATGGTACAATGTTCATCACAACATAGTTCTGATTCAAAAGCTAATTTCCCTGTATTCTGTTGCTATTCTTATTTCTTTCAAAACTGTCATAAGCTTGCTTAGTCCTTAAGAAAAGCAAGAAACTTGAAACCAATCCAACAATGGAAATGCAACCCCACCATATAAATGTCTGCATATAGCATTTCCTTCCCATGCACATAGACATCTCGCGCAGCCATATCGATTGTCCTGAACTCGTAGCATTAGAGTCATAAACCAATGCTGCAAGAAGGCCATAAAGACATGAACCTAAAGGAATGTTTGTGATGAGGATGTTGTGGTTCACACCAAC
>ps_2160
CTTGATCACTCTTTCA
>ps_2168
GATCAACTACTGGATCCAACTACTATGTCAGGATTCTCAGTACTATCAACCGTGAGCTTCTCAAGCCTTCTGCTTCGGTTGCTCTTCACCGACATTCCAATGCACTTGTTGATGTTCTTCCGCCGGAGGCTGATTCTAGTATCTCGCTCCTTAGCCAGTCTGAGAAGCCTGATGTTTCTTACAATGATATTGGAGGATGTGATATCCAAAAGCAGGAAATTCGCGAGGCTGTGGAGTTACCTCTCACACATCACGATTTATACAAGCAAATTGGTATTGATCCTC
>ps_2174
AAGAACACGTTAATC
>ps_2175
TCTACATTGACTGCTAGAATACTAATGCTGCCATTAGCTTTGTACGGAGCCATTTTGTTTGATTACTTTTCTCATCAACCACATCTTTTTGGCAACTCAGTGCATCTTTTAGAGCTTT
>ps_2181
AATTTCAATTATTTCAATTATAACTCTTTCACTTTCATTTCTCGATTCCAAATTATCTCTCAATAATCAAC
>ps_2192
AGGAATTTTGTGCTTTACTTCGACAGCAGAAATATCTTAACAATTTGACAGAGCATGCTCTTCGTAAAATAACCCTGTGATTATACCAAATTTTGTCCTTGACAAGGACCCTTCATTATTAGATCACAATATTAGCGGCATTCCTAAGCAGGAGCTGATGTGCTTGCAAGCCTTGAGTATGTACACAATTCCTGGTGGCTCATATATAGAATTAGAATTATCA
>ps_2193
CGGATGTTAAAACTGAAGTTGAAGCTGACGGCTCCGCTGAGAAGGTTACCGAGAAGCTGAAGGAGATCAAAGTTGAAGTGTGCGAAGGTTCGCATTCTGCTTCAATTCACATATCAGCAGCAACAGCAACAGCTGGTGCATCTCAAGAGCAATCTGCTCTACAGAACAATAAGGACGCGGGTATCCCCATAAGTAAAAGAAGCGCGGGGAACGCAAGGCT
>ps_2198
TCTCCATCGAACCAAGCTCGACAACCCCCGCTGAGAGGAACAAAAGACAACAG
>ps_2201
TAAGGAAATAAACAAGAGTAAAGATCCAAGTTTTTAGATGACATAGTAGAAGGTTTACGGTCTTGAGAAGGAATAGGGGTATCTCCACAAGGAGGACAAAACCACATTATAGGTTCTAGTGGGATACATGCCACCATCAAGCATAACCCCAAGTCTAATGTCATGGACAATGTCCGTCATGTCAAAAGCCTGACCAATTAAGATTCAAATTGTACCCTACATGACGTAAAAGATTCATGGAAAGGACTAAAAATCATATCAAAGGAGTTCTTTGAGTTAAAGACACAGCTTGATCAGTTTGTTTGTTTTTTGGTA
>ps_2207
ACGATTAGAAATAAGGTGAAAGAGGGAAACACGCCGAGAACATTAAGAACCGCCGGGATTGACATGATTCCAGAGCCAATTATGCTGGAAGCGACATTGAGTACGGCACCAGGAATCGAACCAGACCCAGCCGCTGAGTTACAGCCAGTCAAGAGGGGAGCATGGACTCCGTTTGATGGTGGTGACATCCCGGCGGTGGAGATATTTTGGGAGAGTTGAGAAACGAAAGGTG
>ps_2209
TCACTTTCTTGCTGCCGGAGCTCTCCTTTAGCAACACTTTCCTCTTTCATTCTTCTTTCTCTTAAGGTAAAATACTTTTGCAGAAAGAAAGGGGGCGAAAACAAATGAGTCGAAGAAATGAGTGGTCCAAAGCTTGACTTGAAACTCAACTTATCTCCACCAGGGTGACCACAGAAGAGTCCAGTCGTCATCACCTACAAGATCAGCTACTGTTTCGCCAACATCACCACCGAGCTCGTGTGTGTCCACTGAGCTAAACCAAGAAGATGGAACCAACCTGCAGAGATACTCAAACAGCCCTGAAGCCACTTCCATGGTTTTAGTGGTTGTCCTCGC
>ps_2211
TGCTGATGAGAACTTCAAGCTAAAGCATACCGGGACAGGA
>ps_2215
TGTGCTTGAAATAGGTTGGGAGGAGAAGGCGAGCGAATTCGGTGTTGTTCCAAACGACGAAGCTGCAGTGTAGAGC
>ps_2216
GGAGCAAACTTTGCAAGAGCATATACAG
>ps_2219
CGATCCCATTGGCGCTCTCCTTCCTTTTGTTTTTGTTCAATTTCAAGAGAGGGGAGAAAATTGAAATTTCTCCTCCGATCTTTTTTGTTGTTAAATCTGAGACAGAAAATTAGCTATATTTCTTTTTTCAATTTGTGATGCATGCAACTTGTATGTATGTATGTCATCATTATCATCGCTCATCCCTCATGATGTATCTGTTGTTGTTCACATGCAAAATACATGCTTTTCATTTCAACAATTTCTAGTCATTTTCTTTAATT
>ps_2221
AAACTTTGTCCAACACCAGTCCTTGTTCTATCATATTATACCACACTGGTGTGACTCTTCCAACTGAAATATCCTGGAATCCAAGTCCAAGTATACCATCAAATGGAAGAGCTAAGAGTGCAAAATTTCCTTCCCTTGTAATCTCAGAAAATTCTTGATCCTTGATTATGATATCCCCAACTTTTACATTGTCTTGGCTGAAGATCCATCAATGTACCCTTCATCATAAGGAATCTCACAAGGTATTCCAAT
>ps_2223
GGCACCTTATGAGAAATCA
>ps_2230
GGGGCCGCTTTCCTGTAAGTGTTTGGAACAATGATAAAAGAGCAGATACAACTCCATCAATGCTAACATCAAGGTGCCATGAACCGATTTCATCCGCCAGTACCTTGGCTCGCGATCTTGTCATGTCCGAACTATTTTCAGATCCCATAAACACCGTATAGAATATTCGTTTGGCAAACTCTCTGCTGTCTGTAGGATACTGTCCATCTTTATAG
>ps_2241
TAATTACCTATATTCTTTTCTTTGCTCTTGGTTGTTGTAACACATTATTAT
>ps_2243
CAAACATTGTCTGCGCGATCCTC
>ps_2244
AATAATAACTTCATTATTATTGCTGATCAATCACAATATTTGACATACAATGAGTTACTGTTACAAACAAAAGGCCAAATGACCAACATTCTTACAGTACAGCACATTCAAATTCAAAGTATGCAGAACTAACTATTTACCACAGATATATAAAAACTAAAGCAGTAAAATACGTAAATAACATTACACATTTGAAACTCCTCCTCTAACTGAATCTGAATTCTGAGAAGGGAACAACACATTGTCATAAAGAAGACCAGCAACAGCAGCACCAACCAAGGGTCCAACCCAATAGACAGCTTGATTTCTGAAAGTTACAGCAATGGAAGCAGAGCCAAAAAGCACATGCCGGGTTCATGGATCCACCAGAGAATGGTCCTG
>ps_2252
CGCGCTGATTCGGCGTGCTTCGGCACTTGCGCGC
>ps_2253
GATGATG
>ps_2254
ACCGGATTCATATGATCCGGGGAATCACTCGGATATGACTGAAGATAAAGAGGAAAGCAAGGATCAGATTCCATACTCTTCTAAAGTGGTCACACCAAATGCTCAAGAGTATAAATCAGAGCCCGGAGGTGTCAAATCATCTGAAGTATTCAAATTTGAGGCCAGAGATGTAATGCCGAAATCACATGATGACACAAGAGGTTACAACAACCAGAATAACTCAACTCTCCGAACCTCCAGTTTAGTTGGTCAAGAAAAGTCACA
>ps_2256
GTTGAATTACTATTGCGACACTGTCATCAGTAGGGT
>ps_2257
CTGAGAGGTCACTTGGTTGTGAGGTTACTCTCCAACTTTGAGGTACTTAGTTCGAGACTTGGCACCCA
>ps_2262
GGACGAAGTCGTTGAAGATGAACACTGGTCATCCTCATCTTCACGCTCTACCAACAACCAGTCTTCTGTTCTCATTTTATCCACAAGGCTGAATGGAACCACCATTGAGACCAACTCATAAAAAAATGAACCAAACACTAGCTTTATAGAGAAAGAGTAAGAAAGATATGGACAGAGAGACAAAAAATATTGTGGACTTAATAATACTTTATCATCAAATTTATCGTTATATTAACAAATAGTATATACT
>ps_2266
TTCATAACATCTCTTTTCTTTCT
>ps_2267
ACCGCGATCCTTACATTCTAACCTTTAAAAGATTTAGCCAGACATAGTAATACAAACAAACACAATGATGTTGATCATGATGAGAAGTTGTTTTTAGAATGTGAGGTGTGAAGAGCGAGTAAAGCGCATAAAATAAATAAAGTAAAGCGTAGACAGAAAGTAAATAAAGTAAAGCGTAGACA
>ps_2269
TGCCAAACATCAAGGTTCCTCTCATTCTTGGTGTCTGGGGAGGCAAAGGACAGGGGAAAATCTTTCC
>ps_2274
TCTGTTTGAGGAGATGGTTGATCAAGATATAGTACCTATGTATAGAACTTGCCGTTTGCTCTTGGATGAAGTCAAACAGAAAATATGTATCAAGCTGTTGAGAAAATTGAGATTCTTATGAAGAACCTTTAAATGCAAATCTCTTATGAAGAAAACTCAAAAGAATATTCAATAGACTTGGTTATCTCCAGCATTCAAATCCTCAAACACCACAGATAACCCTCTCTCTTTGTATTATTCATTTCCTTTCATTTATAAGCCTATCATCTCTCAATCCCTTCTTGTTTGGTGGAGGGGACAGAGAAGAAAGTGGGAGAAGAGAAAGAGAGGTAAGAGGAAAGAATTGAGAGAGTGAATTTCTGC
>ps_2277
CCATCCATTTTCGGGGCTAGTTGA
>ps_2278
CTACCTGCACCTGGACAGAAAGACCCTATGAAGC
>ps_2279
TTTGGTTTGATAGTCAGGAGTATAATAAGTCA
>ps_2280
AACTTCCCATGTACACTGCTTTTGCAGTCTGAGTTTGTGTGTTGGCCACTTTGTTCGTACCAACATTTTTGGGTAACTGATCATTGTCGGGACGAATTCTATCATGTTATGAAATGAAAGTGATATGCAATGAACTTGAAGTTGTCATGGATTTATGGCTTGTTTGGGACATGTTACGCAACATGTTTATGGACCTTATCCAAGTCAACTATACCGTATGCGCCTGG
>ps_2281
CTAAATTAAGTCATCATGCTCAGGTGAATTCAATGGTGGGTACAGCCACTTCAAATATTACTCAAGCTCAGACATTTGAGATCCTTTTGCCCGGTGGAG
>ps_2282
CTGCTACACGTGAGTATGCTCCTATGGTGGATGAGATATGGAAAGATCCTGCTGTTCAGGAAACATATAAGAGAAGAGAGGAATTGCATAATCTTCCCGATGTTGCTAAATATTTCTTAGATCGGGCAATTGAAATATCAAGCAATGAGTATGAACCTTCAGATAAGGATATATTATATGCTGAAGGAGTTACACAAAGCAATGGTCTTGCTTTCATGGAATTCTCATTTGATGATAGGAGTCCTATGTCTGAGATATACAGCGAGAACTTAAATAACCCAGCTCCTCAAACCAAGTTTCAACTGATTCGCATAAATTCGAAGGGACTACATGATGGCTGCAAATGGTTGGAAATGTTTGAAGATGTGAGGGTAGTCATTTTTGTGTTGCCTTGAGTGA
>ps_2290
ATGTACATACGGAAGCTAGCTGCCAATCATTCATAACTTTGCTGCATGATGAGCCAAGCATCTCACCTTATAGGACCTTCTATGCAATAAGTACCAAACCAATGTCATGTTACCAACATACAACTTTAATTAATCCTGCAATGAGCAGTCCAACCTGCTACAGGACATTGCAACCAACCTTGCCAAGACTAAGTTATGCCTACAAAGTCATAAGCAAGTTATGAATTTCATAACGAACATGAATAAAG
>ps_2295
TATCTTCAGATTATGAT
>ps_2296
TACATCTTTCAAGTCAAACC
>ps_2300
GGTGGGTAACAAAATGGATGGATCAAGGGGTATGATGTTGGGAACCATGGATAGATTCAAGAACGTTTTGAGAAGAAATCAACAAGGAAACATGCTCACTTGTGGGATATTTCACAGTTGGTTTCATATTCGTATACTATCTTATTAGGATGCTTGGATATTTTACACTAGGATGAAGCCTGTTATGTTAAGCTAGCTAGAATATGGGATGGATGTTTCAAGTAAAATTTTGTTCTTGTGCTATAAAATGCTTGAACCATTGGCTTGTGGTTTAAAAACTCAGTTGTGAATTGTGATCTTTGAAACTTACTGCATATATGAAAGCTAAA
>ps_2301
TCAACCTTGTTAGTTTAGTCATTCTATTAGTACTACTCATTGCTACAATTGTGGCATGACAAATAGAA
>ps_2305
TACTCAGCAAGGGAACGGAAAGCAATTCAATGGCAACTTGAAGCAGAATGTCCGTCTTTTCTTTTATGCTATGTAAATTAAATAATCTCTGGCCTCCTGGCAAAGACCCTTCCTCG
>ps_2313
TGAAGGTGGAGAAGGATCTTCTCAAAAGAAATTAGGAAGAGGAAAAATCGAAATCAAGAGGATCGAGAACACTACAAATAGACAAGTCACCTTTTGCAAACGCCGCAACGGATTGCTGAAGAAAGCTTATGAATTATCAGTTCTTTGTGATGCTGAAGTTGCTCTCGTTGTCTTCTCGACCCGCGGCCGCTTGTATGAGTATGCTAACAACAGTGTTAGAGCAACTATTGAAAGGT
>ps_2328
TATTCAAATGAGAACTTTGAAG
>ps_2332
TTTCCTTCGATTT
>ps_2337
TCTTTTTCGT
>ps_2340
GGACT
>ps_2346
AATGTCTGACGTTAAAGGATTTAAATTGGTATTTTGCCCAATTTATTTGTAAAGAGAGCATTGAAGACAAAAATAGTAAAGAAAGATGTGTATG
>ps_2352
AAAGAGTACCTCTGTT
>ps_2356
AAAGCTTCAGAAAAATGTTGATACGCTTATTGTGATTCCAAATGATCGTCTGCTTGACATAGCTGATGAGCAGATGCCCCTCAGATGCTT
>ps_2364
TATCCA
>ps_2367
CAGGCTGAGATATATAGTAAAGAAGAGTTTTGATGTCTTCAAGAACATTGAGGAGAAGACTCCATCACGGGATGTCGATGGCAAAAGGAAGGATCATTTGGATACGTCCGAGTTAGATTCTTTGAATGAGCCCTTGGTTGGGGGGTGATGATTATATTGAGAACAAGAAGATATGTACACTTGAAGATTTGTGGGATGATGAGAGGAAGAAGGCGCAAATTCATTGGACATTCTTGTTTTCAAACCTTATCGCGCAATGGGCACAGTGGTTAGCGAACGTTGTAATCGGGTCTGGGTCTCTTCTTGTTCGTCTTTTATCTCTTCCTTCTAACGCTCTTTACTTGACAAA
>ps_2368
TACTCATAACCGCATCAGGTCTCCAAGGTGACAGCCTCTGGTCGATGGACAATG
>ps_2373
TTCATTGGATGCTAGCCCTCCCAAAAGACTTAGAAGGTCTTTGGAAATTTCCGAGCACAACACCAGAGAGGAAAGAACTACGGATGGAAAAGGTGGTTGGTTGGAAGAAATACTGTGATTGGATCTCAGTTGATAGAACGGAACCATTTAATTCAAAAAGGGGAAACTGAACTCAAAAGGACTATGAACACTAGTTCTAGTAATTTGACCATGACAAGTAGCGGGATTGAACAGACACCTATTACAAGTGGCAGCGCTGCAACTTCCCTACCTGAGTTATTGAAAAATATAGCTGTAAATCCAACCATGTTACTAAATCTACTTTTAGAGCAGCAGCAGAGATTAGCAGCAGAAGCCCAAACAAAACCTGTTGATTGTGATA
>ps_2375
AATAGGAATTGCGTTTCATAGTGTCCCGCAAGGCTCATCCACCTTACA
>ps_2388
TTGGTGGAATTCGGCATCTGGCACATACCTCACATCAACATGCTCTTTCTTCTTTCTATTTCACTCTATTTTCTTCCTTCAAGTTTACGCTGAGTCGCTGACGTTTCATTTGACACATTATAACATATCTGTTGGTTTGTGCAGGGATTAATTG
>ps_2391
CAATAGGAATTGCGTTTCATAGTGTCCCGCAAGGCTCATCCACCTTACA
>ps_2392
GAGAAAGAAATAAAATTTTGGAAATTTTGTTTTGA
>ps_2403
CATCATCAAGACTCTCAATATTAGCTAAAGGATATCCATACAAACACGTGGACGATCGGAATAGATTGGTAGTTTTGCCGCAGAAGTTTGAGTACAATCATTGACTTCTATATGCTCGTCCGCATCCACCGGCTCAATAATTGTAGGTAAAGCAACTGGAGCAATGGATTCATTTTGTTCCTTTATTTGTTGTATCTCCTGATATTTTAGAATCGTCCAGTCGAATAAATAGTCAGCATCATATCCTTTAGAAGTGAACAATTCACGAAACAGGCGTCTCAAATATCCATAATCTGGTCGTTGATCAAACGTCAAGGAACGGCAATAATGAAAGTAGAAGCGAACTCCACAGGATACGACTTACAAAGTACCTCGGTGCGAATTGATAACTTCGTTTTACAAATCTTTTCATATTTTGCGTTCTCGTGGTAGC
>ps_2405
GTAAAGAGTTCATGACCCAGGGGTCTCTACC
>ps_2407
GCTACAAGCTGGCCTAATGCTTTTGTTGTTGTTATCTTGTTAAAGCTCAAGTCCAG
>ps_2409
TTCACTGGCGGTTTCGTGGGAAAATCAGTCGTGAAAACTCCAGGGATTCTGTTATAATGAGCCTGCAGAATTGAAATATTGTTTGGGAGAGTGAAAGAAACATTGTTCATGCTCGCTGTGAAGCGTGTCCGTTTAATAGGACCTTGACATCTTCTATCCCTGAAATTCTTCGGGCAATTGTTGAGTCCTAAACCAATTGTGAAAAAGAGATTTTCATCTATTTCGATCGGGACTTCAACTTTTCTTGGACTGAAAAAGCTTCTGCTGAATTTAGTAACCGTGTTGGTGTCGTTGTAAGCGGGGAGTGGTGGCATGATTGGTTTGTTTTTGATCGAGTTGTGGTATTGGAGAATGGCTGTGGTGG
>ps_2410
GGGGATATGCCTTGCGGACGACTTTAGCTGCAGCAGCGACACCTTTATCAATGAAGTAACCTAAAAAGAATGGATCAGCAACTCGACAGTGCATTGTCTACTCCATAGCAATCAATATATTTAT
>ps_2416
GAGCTGTTTTCTTAATT
>ps_2418
CAATTAAGTTAAGTGATTATTGATTTATAAATGTTTTCTTGTCTTATGGCTTATTGAGTTCAATTATCTATTGACGTGATTTGCTGTTAGATTGGAAAATTTAGCGAAATTAATGGAATTGGC
>ps_2419
CAAGTGAGTGGAATTGAGGACAAGGTGGTGAAGAAATCCGTTTCTGAGCAAAAGCAGATATTTCCTGTGATTTTGTCTTTTCTGCACTGTAAAAATTTCACTTCTTCTTTTACCGATGTATTGAGTTTTCTTATAATCACGGATGTAGC
>ps_2432
CTTTTTCTTTTATTCTTGT
>ps_2434
TTTGTTTGATGGTATCTACTACTCGGATAACCGTAGTAATTCTA
>ps_2439
ATGGCACTCCTCTTCCTTC
>ps_2441
GTATTTCATGAATTCAAG
>ps_2446
ATTTTACCCGATCCCTTTCGGTGTACGCGC
>ps_2454
ATGTGGTAGCCGTTTCTCAGGCTCCC
>ps_2457
CTAGCCAAGGAATTAGCAGAATGAACCGAAGAATCACAGCCTTGACAGAGAAAAGCATCATCCGCAGCACAATACCAACGTGCTCTCTTTGTTATGCAACTATCACAAGCTCTAGCGGTTTTTCCTCCAACCGCTTTTGCTAAGTTTTCACTTGAACAAGTCATCACAATACTCAACAATGAAAAAAAATGAAGAGAAAAAAAGAA
>ps_2458
TGATCACTGGATGTTAAAACATCTGCTCCGGGATAACGAGCAAAATATGGAAGTGGATTCTTCAACCAAACCATGTCCGTATCACACATCAATAGTTCGAAACCATAAGGCAGTATGGAGTTTATCAAAATAACTTTTCTCTGCCCATCTTATGAAATGTTGGAGTACCCCAGCCAACATCTACGGTGCTCATATGACTGTTCATATCAAAAACGGTATCCCTTTCCAGTAAAGTGCCTCCAATAATTTGGTGTCCATTGCACCAACAAGATAATTGGAAAGGCCCAGATCATTCAATTGCTTAACCCATGTCAGAATAAAGTCCAT
>ps_2466
TAATCGTTCCATGATGGCTCAGGCCTTGGCATAGCATTGTAGAATGCTAGAACAGTTGGACTCAAACCTTCAATTACATTAGATTTACAAAGCCTATATTCATGCCTCATGCATGCAAAGATTGATATTTTGATGCCATATTGATTTTCAAAGTTATGTTTTTCAGTAACATTTAAGGTATAAGGGAAACAATAATCAATACCTAGATGAAAATTCTTGA
>ps_2467
GCTGTAGTTGTTGAAGAATAGA
>ps_2469
AAGGAGGAATGGTATTTCATGATTCAAAATTCTAAAACGATGGGGCACTAATAACAACTGTAATTGCAACAAATAATTAGGATCACGAACAGAGATATCTTTCAACTCAATGTTGCATTAGGAATTAAAGTCAAAATTGAAGAGGTACAATATTCATTGCCTCACATCTCATGACAATTTAAGTGGAAGGATTGAAACTCCATTCCGAGCTTCACGTATTCTGCCCCACCTTCCTAGACGAGGTTCCTGGCCGACTCCAGCAACTAGGAACTTTGCTGATTTTGCAAAAGCCAGAGAATTAATAAATCCAGCCA
>ps_2482
ACAATAGCTACAATTATAGTTGGCACGATTGCACAACTCCGGGTGATCAATGCTCTCAACCA
>ps_2485
TGCTGCAAGTGTTCCTTTCACTGCAACATCCAGGTC
>ps_2489
GTGAAGACTTCAAAAAGAAGGGGATCCAGAAAAGAATCTTTGAAGAAGTTGAATTCATCTGATAAGGAAGAAACGGACCATGTAAAGGATGCAGATGGAGGACACTGGCAAGCTTTTCCAAAATTGCTTACTCAGAGATGTTGATGAAGATAGGCATGCCATTGACCATGACCAATTTGGTATGGAAAAGGTGGATGATAGGAGAAGAAAAAATCATGTTTCAGTCAATGACCCTTTAGTTTTGAATGGGCGGGAAATAGCATGAAGTTCAAGGCAGTCGTTCAATAGATGA
>ps_2490
TTCTCGTTGAGCTCATCTTAGGAC
>ps_2512
TAACTCAAGTGGAACCATGAAGAACTACTTTTAGCAGTGGTAGAGTGGATCAGTCTGCTACTGCCCACATTGATGTCTTGTACAGTGTTTGTT
>ps_2514
TGATTTCCAGTACGAATACGAACCGTGA
>ps_2515
CACATCATTTTCACACAAGAGATTAGATAACTTTTGTGCCGATGAGATGAGCTGATTGTAACTATAACTCTTCTGATCAGCTCTGATAGCAACACTACCATGAGCTGCAACTTCTTGTTTAGCAATTGCTCTGAAGATGTCCATTAATGTAGTAGATTGAGATGAGGAGGAGTGTGACGAAGAACGAAATTGAGAGCAAGAGTAATTGATAGAGAAAAGGGAAAAGTGGTGGTGAGGGAATTTATTATGATGATGATGATGAAAGGGAAGAAGCGGAAAGTGTTTGTTGAAAGTCTTAAATGAGTTGTTCATTTAGATGGTGGATTGAATATGGCGGTGGAAGTGGGTAGGTGGAAATTTTTGTACGTTGTGGTTGTTGGTTGGTTTTCTA
>ps_2517
CTAGACAATGAAATGTTCCGTTTGGTTTTAAAA
>ps_2518
CAAACTCCCTCCCCACCACCACCCCCAAACTCCCCTCCCTCCCAACCATCACCCCAAACTCAAACTCCATCTCTCAAAACTCAAATCCCTACCCTAGCAACAACCTCCCTCTCCCTCTCCTTCGCCTTCCCACCCCCCTCTT
>ps_2519
CAACGGATATCTAGGCTCT
>ps_2520
TTAAATTTTACGAGAGGTGGAATCCTCGTCCTCACGGAAAGCACGATATAGGATTCTATTCCATTCAATCCAAGCATCCATCCGTTAACG
>ps_2522
TGGGAGCTGTCGAAGGTTACCGTAT
>ps_2528
TAGTGATTTCTTCTCCATAACTTAATTAGTGATGAATGTGTAAACTTAATAGGACTCAC
>ps_2533
CCTAAATGGAATATTCAGATAACTCATGGTAAACTCTGGTTAGTAAGTCCCATAGATTCTGCAACTTCTCTATCAGCCATGCTGTCTGCTTGAACCTGAAGCCGGTGCATGAGATACATCAAAAAGAGATGTACAAACACCAAATAGAAAATAGAAAAACTCGAGCTGTTGGATAACGCCAGAGGAATCTTGTGGCTCTTACTGCCCCTGAATCTAGCAGTTTAATTGCTTTCTGCAACTGAACACTTGCACCAGCCAAGTGACGGTGATGCAAAGGAAGAGGCTCCAGGGCTTTTATATCACTCTCATCTTCCCAAGTTGATGATGCTCGACGAGGAACTCTACTT
>ps_2536
CTTCTCTCAATTTGCTTTACTTTGATGTGTATATCAATGGTTACATTGCATATAAGGATTTTGATTTGTCATCGCTTACATTCCACACTCTTGCATCACCGGTGTATGTGGATTTTGTTGCTAATTCGGACGATTCGGGTGTTATTGAAATAAGTGTTGGTCCTTCTGAGCTGAGTAGTTCTATAAGGATTAATGCCATATTGAATGGTGCAGAGATAATGAAGATGGTCAACGATGTCGACAATACTAAGATTGTGCACAGGAGGAAACATTTATGGGGGTTGATAGGTTCGATTGTTGGAGGAAT
>ps_2539
ATTAACATCAATAAAATTCAG
>ps_2541
TTCAGGCGCAGCGAAAC
>ps_2542
ATTGGCGGACCGGCACAAACCGTTCC
>ps_2544
CCGCCAGCATATGGAAAACCTGATGAA
>ps_2548
TAGATTCTTCTAACTCATAATAT
>ps_2550
ATCACATTAAACTAACCAACTTACTAGATTGTTCTTCTAA
>ps_2553
ATGTATTTGGGTCAAGGCCTTGCGTGCTCTACGT
>ps_2558
TACCACAGCTCTCTAATTTCGGTTTCTAAAGCGAATTCCCCTTTTCTAAATTAGGGTTTCCACTTTCAAGAACAGCACGGACAAGAGAGATAG
>ps_2566
ACAGTGAGGCAGGTGGATACGGAGATGAC
>ps_2572
CTATAGTATACTA
>ps_2574
CTTGATGGATGGTTGAAAGATATCCGAGATGAAAAGAAAATCAACCCTAAC
>ps_2581
GCTTGATCTATTCACATTTATGGAGATTCTAATCTAGGAATCTTGTATTGTTATTATGATTCTGTTTTTAT
>ps_2582
CAGTCAA
>ps_2585
CACATCATTTTCACACAAGAGATTAGATAACTTTTGTGCCGATGAGATGAGCTGATTGTAACTATAACTCTTCTGATCAGCTCTGATAGCAACACTACCATGAGCTGCAACTTCTTGTTTAGCAATTGCTCTGAAGATGTCCATTAATGTAGTAGATTGAGATGAGGAGGAGTGTGACGAAGAACGAAATTGAGAGCAAGAGTAATTGATAGAGAAAAGGGAAAAGTGGTGGTGAGGGAATTTATTATGATGATGATGATGAAAGGGAAGAAGCGGAAAGTGTTTGTTGAAAGTCTTAAATGAGTTGTTCATTTAGATGGTGGATTGAATATGGCGGTGGAAGTGGGTAGGTGGAAATTTTGTTACGTTGTGGTTGTTGGTTGGTTTTCTA
>ps_2596
GGAACGCTCCCCTACCCGATTC
>ps_2597
ACTCCTTCCACCTCAGCACATCCATAAACGGCATGTCGTTTACATCTCCATCCGTAACC
>ps_2603
TACTGTTGCTCTTATGGCTCCAGCCAAAACTTGTCAGCAGAGTCTTGAAGGGGATTATATAGTTTAGGGTGTTTGTTTTGGATGATTGAGTCTAATCAATCAATAAACAAATATAATGTACATGGTCATTATT
>ps_2612
GCTAAAGGCAGAGCCAAGATTAATGCTAAAGTTGGCATGGGTGCCGTCTATCCAGCATCACACAGAGTGACCCCTCTAAATGGAACATACGAATACGGGTTAGCTGCACCATATGACTATCTTGCTGAGAACATGGGCGATTATTATGGGACATGATCTGATCCCCATTGGAGTGAAGTACAACATGCTGCATTCAACATGCTTATACATTATTCAATGCTGTTTCTTTTTAT
>ps_2614
GATGAGAATGATGAAGATGGTGATGAAGAGAATTCATTGGAATTGAATCGATAAATGGTTTCTCTAGGGTTAGGGTAGGGTTTGAGGAAGATGGTGAAGAAATTGAAATGTAGGGACGAAGTGAACGAGGTTGAAGCATTTTGGGTCTGTGTTGACTCAGAATGAACTCGTTCGGACACTCTCCGGAGAGAAGAGAAACCCGCAGTAGAGAAGAAG
>ps_2616
AAACCATAACCCT
>ps_2630
CTAGGGTTTCTCTTGCACCTTCTCTGCCTCAGTCTAT
>ps_2633
CATGTGTTGTATTGTGCTCGGTGGTTCTCATACATATTGGAATCGGTGGAAGTGCTAAACAAACATGTTGTCCATTAGCTTCAGA
>ps_2637
GGGAAAACTTTAGACTCGAACAATTCACTGAGTTGACTCGCTCCAAAACGCGTTCCTTTCTCTCAACAATTTCCTCTGAAAATCTGTTAGTTTTTGTTTTCACCACACGTAAAGGTGATGGTGAATAAAGAGTTTAAGAAAAGAAGGGTTTTGGAGCGAAATGGATTTGGATTGTTGTTCCTCTTATTGCTGCCATTGTTGCAGTTGCGGTTTCTTCCAAAAATT
>ps_2647
TACTCGTATGACTAGTGAAAGGGAAAGAGGTGAAA
>ps_2648
TCGGTATGCGGTACTTC
>ps_2656
TGTAATTAAAATTAGGTTTAGGAGGAAAAATGCAATGCTTGACTTTGGTCAACTGGTTGAC
>ps_2661
GTACAAGATTCACTACTATCCACCAAAACACCATCTTTGGTCTTAACATTCAATGCTTTTGCAGTGCCAAATTCTGTAGTCTTTAACCATTGAGGTAAGCTAGATGAGTATAGATCAGGAGCCGAAACAGAAATCTTTCCTCACCAGCAAGGATTTCATGTTCACAGTTTTCTACCAT
>ps_2662
TGTTTTGGCGAGAGCCATGGAGATATCGTTT
>ps_2668
AGCAATATGAATGATTTGGTTGCAGAGTATCAACAGTATCAAGATGCG
>ps_2678
AAGAGCGTGTTTTGATTTCTAGGGTTTTCAAACGAGAGAGAAGAAAATGAGCGAATTTGCAGAGACTCTCAAGCGCGAAGCTGATTCCGAAAACAAGGAGGAAGTTTCTGCAACGAAGAAGTCAAGGATTGAATCTTCGGAAGATAATGCCTCAAAGGAAGTATCTTTCCGCATTGATGCAGACGCGGCTGAGGATAAAGGATTGAGACAAACAATGGAGGATGAATGGGTTGTTCTTCTCGATGCAGCTCGAGATTACCCTGGGAGTTTGAGATGTGCTCACTTTGCAATTTATGATGGACATGGGGGCCGGTTAGCTGCAGAGTATGCTCAAAAGCATTTGCATGGAAATGTTCTTGCAGCAGGATTACCACTTGGATGTAAAGACTGCTA
>ps_2685
TTTTGTT
>ps_2694
ACACCAGTTGTGTTTCATGAGCATATGGTCCGGTAGCATACATTGTAGATGAGGGGACCACCCGGTGAGTTTGCAGATAATGACAAGAAACAACTAGGTGACTGTGCAGTTGAAGGAAGGGCCGAATGTGTGAAGGATGCTGGTGAAGAAGGTGGAGCTAAGAGAGAAGGAGCTATGCCCGGGGCTTGATTGGTCAACCCGGTCGCTTGGGGCCCATTTGGCTGACTGGCTGAACCATTATTATCAGGAATACGAGATGCAGGCACAATGCGCTTC
>ps_2698
ATGTAATTATC
>ps_2699
AACTAGTTCCACTATTCTTCGTTCCTCATTCTTCAATTGTCACTTCTTCATGCTTACAGTTTCTCTCAAAACTACTCGCTTTCCGGTTCCATTGTTCTCTCTATCTCTCACTTTCTCTCCCCTCCTCTGTTCTGTGTTTCCCACCATAACCAATCAGGGAATCAATATCTAGTTTTTCTAGATCCTCATAGGATGCTTGCCTTGGCTAATCTTCCACTATTTATGAAAAACATTTGTAGAGACTAAAAACAACAAGTACACGAAGCACTGTGGTATGTGCTGCAAAAAGTACAAGACCAAGATATCCTCGCGTTTGGAAGACCAATAAAAGAATTGGAACCATTTCCAA
>ps_2701
ATGAAATAATTGGAAGCAAATAAAATGCTGTTGACATGATAGAGTTCTATCTGGCAGGATTCTGTTGAAGATTTCATAATTATTCATTTTGTAGCCATAAGCTCTTAGACCCATGTAATTTAATATTTTCTGGAAGAAAAATATTGTCT
>ps_2704
GGTGGAGGAGATGGGTACTTGTAAGGCTTCTTG
>ps_2705
TTTCTCTCAGAACTTTCATCGAACACCTATCGATCTCTAACCAAACATGTCAATCTACCAACTAACCACGTCGTCTTCAACTCTTCCGTAAATTCCTAAACCCAAAACACCAACATCTTCTTCTTCTCGTTGTCCTCATCTTCTCAAAATC
>ps_2706
TCTTGTTTCTCTTCTTCTTCTTGTCTCCGGCGGCG
>ps_2709
AAAAGAAGAGTTTGATCCTGGCTCAGAAGGAACGCTAGCTATATGCTTAACACATGCAAGT
>ps_2710
GAGCTCGGAATCCACCAT
>ps_2714
CTCGCGGTACTTGTTCGCTATCGGTCTCTCGCCAATATTTAGC
>ps_2715
CGGCAGAAGGGACGAGCCAACCGGTGCACACCA
>ps_2720
TTGGCTTCATCCTCTGGAAGTTTCTTACATTAGCAATAACTTTCTTCTTCATCCTTTTCTATTCTTACTGATTGTAAATGTGAGAAGAAGAACGTTTAAGGTTAAGAAGTAAAGTAATTGAATCATAATTTACGGGTTTATCCACTCTAACACGGATTC
>ps_2722
AAGTAAAATAGCAGTACCAAGCTGAAGTAAAACAACAACACTAATCTTGAATAATGCGGAGTAATCAGGACCAAAGAGATCCTTAATTTGAGGGTATTTTGAGAGAATTTGACGACGGCGAGAAGCATGTGGTTCGTCGGTATATGACCAGAAGAAATCTCCAGCCATCATAACCCCTTCACCATCACGATCTTCTCCTCCTCCAATACCCATT
>ps_2728
GCCCGCACTGGATTGAATGGGAGAAAATTCGGTGGAAATGAAGTAATAGCCGTTTTCTATCAAGAGAATAAGTTTGCTCAGGGGGATTATGAAGGCTAATTGCTGTAATGTCACTTGGATTATATCTCATATTTTCAAGTATGTTGTGAGATTGTTCAATATAAGTTTCTTTATTTCTTGTACACCGAGTTGGGAGCGGAGAAACTGA
>ps_2731
AGTACCTAATCTACCAACACTACCTACATTGCCAATTGTTCCAATCCCTGATG
>ps_2735
CACTTTTTAAGTAAATCTAAGCAAAGATGTCTCTTTATGTCTCTTCTGAGATCTTTCGGGAGGTTGCGAATTAATGTCTCCTCTTCGACACCTCGATTTTCTTGCCATTTGTATTGTTCATACCGTCGAATTCTTTGCTTCATGAACTCCGGTAGCATACGGTGACACATCCATTGCTCTGCATCCCTCCTTTTGATTCTCATCTCTTCAACTCTAACTGTTGTAGATTGTAGATATTTCTGCATGTTTCCAATAAGTAATGCGAATAGAACCA
>ps_2736
CTATCCTGAGGGAAACTTCGGAGGGAACCAGCTACT
>ps_2746
AGTATTAGCAAAGTGCAAAGAAGAAGACCAAGGAAACTGTTTTCTAACATTGTCTGGCCATGAGCACATACTGGCCAAGTCATTTTCGGCTGATTTTGGTAATAACTCTTTCACGGCCTCAGCAGCTGTGTTGCTGAGACGAGCCTGAGCAATCTTACAAACAGTGTAATGTCCCTCCTCTCCCCATCCTTGTGTGTTTGAGCAAAAGCATGAATGAAACTGTGGCTATGGCTATTACCAGCACTAGCTGAATTCTGTGAAGACCCATTGTGTTTTACAAGATGCGAA
>ps_2751
GTGGATTCTTGAAGCACGACGGTGACGTCGACCTCATTTTAAACGTCGCGAGCTTACCATTGACTTAATGCTAATTTAAAGACAACACA
>ps_2753
TCATCATCACGATTGTGGACGGCAGCGCGCGCTGATTCGGCGTGCTTCGGCACTTGCGTGC
>ps_2767
TTTTGCTACTAACTTTGTCCCCGGACAATGAGAATGTTGTCTCTTCA
>ps_2770
ACAGATTTCCAAGGTCTAAAATTACT
>ps_2782
CAACCTTTTCTTCATTCTTCCT
>ps_2783
ATATAAAAGCATGCATGTTTGGTTTGGTCCTACGGAG
>ps_2787
ATTTTCTTCAATAATTCAGATTAAATTCAATATTGATCCAAAAAAATATGGGACTTTCACCAAAAAAATCAAATATTTTCTCTTTCATATTCTGAATTAAAATTATTTTTGGATCATTATTAATATTTTCATGAATTAATTGATTTTCATTTGTTTTAATGTCCAAAATGGTGAAATCTTTTAGCCAAGGTCCTTGACCTTGTTTGACCTATGATAAATCACATGGCCATTTATTTGGTGTTTTGATGTGATTTTAGGATTTGGACAAAACATATTTGAATTTAATGTGATACTTTAATATTTTAATTGAATAAATTCCATTTTATTGTGTTAACCATTT
>ps_2797
AACGAAGATTCT
>ps_2799
TAGATGTGGTATTAGACGTTGATCCTTAATT
>ps_2818
GACACTAGCGGCATAAGAACTCGCGATGGTGGATTGAGTGTCTCACTTGCTGGTCCCGACGGCCGAGTGATCGGAGGTTCTGTTGCTGGTTTACTTACAGCTGCTGGTCCTATCCAAATTGTAGTTGGAAGTTTCACACCAGATGGTAACAAGACGCTTAAAAAGAGTACCAACGGGAACAAACGGTGTCGTCTCCAACATCAACTGGTCCAGAAATCCTGACAGCAGCAAG
>ps_2819
CACAATCAACAATAATTATTATACTGATAACCATTACATTATTAT
>ps_2823
CTAGAGAAGCATGTCATGAATTTACTCAAATTTATATGCAAATCAACAATATACATAATTGTCACACCAATACACACAC
>ps_2831
ACATATAGCAAATCCAGAATGAAGCTTCTGGCAATTGCACTTGTGTTTTTGTTAGCAAGCTCTTGTATGGCAAATGATAAAAGAAATTTAGTGTCTCAGAAGTTTGAAAA
>ps_2833
TCATATCAGCAAACTAGATTTCTTGGTTGATTCGCATCAAGTATTGCCATCATCAACTACTTTTCCTCAAGATGGGAGATGGTGTGAGGGAGAGAAAGCTATTCCATTAAAGAAAGGAAGGAAGGTTGGAGAATGTTGGTATGGAGAGTAATGGTAGTAAGAAACAAAGAGTAAGATCATGAAGACCAAGTTGAATAAGAAATGTTATATGAGAAAAGACGTCGATGGAGAAGATG
>ps_2840
GCCACTGCCTATGAGTCG
>ps_2845
TCGCGTGGCCTTCTCATCAACATAACACGTTACCTTGTTCGACTTCAAACACTAGGCCGAGTAATATCAATGAAGTTCGAGGAGTCTGAATCAATGCGACAATGTTCTCCGTATTGCTGCATCAAAGGGGTTGATATGCATTTTTAACTAGATGATGAGTTCTCTTTTATAGTTTTCTTACATGTAATATAGGATTTAGTTTAGGTTTTACAATTGGAGTACAAGATCGATTTCTGTTTAAACTTGTTTTCGTTTGATGAAAATTTGGAAGGTGTTTCCTTAGTGATGTAAATCTCAGTTATCAATAGATACATTGTGTCCAAGTATGAGTCTCTGTTAATTTTTTAATAAAATGAGTTTTATTTA
>ps_2857
TTCTATTTCCCAAAAAATAAAGTTAGCTTCTGCTTAGTTTTGGGACTTGTAGTTCATTATGTTTTTTATGGGTCTTTGTGAAGAAACAATAGATTGTTTCATAAAAAGATTGAAAATAATGACCACCCTTACTAGAAATGTTGAATTGGATTTTTACTATCACGGGAATCT
>ps_2862
TATTGGCCAATGCAGGCCACTCTCCAAGACAGTGAGA
>ps_2870
TCTCCTCTCGAATCGGATTCGCGAATTTGGATTGTATCCCATAACCAATACCGAAATTGCAATGACGCCAACACGAAATCGAAATAGATTGAAGCAAGAAGAATAAAGACTCACCGGTTCAGGTCGAGAAGTTGGTTGAAGAAGTTGGAAAGAATGCCTTTTTGTAGAGGGAGGTTAATGATTGTTGAAGAAAAAACCTTGGAAAACTTTCTTGTTGCAGGGCATTCAAGACTGGTTTGGAGGTTTCGTGGAGGGATTCCCGAATTGGTTTGGCGATGACTTATT
>ps_2876
GAAGCACATTACCAACAACTAGAGTAGCCTTTTTC
>ps_2892
TGAGCCATGCCATGGAATCGAGAGCTCCAAGTGGGCCATTTTT
>ps_2897
CCATGGTTCTACTTCCTCCTTCTTGTAGTTGTGAGGTCTATCGGAGATTCTAGAACCTTCGGATTGCCACTCCTCCTGCTTCTGCTGAGGCTGTGGACGGTGATCGGAATCCTGAT
>ps_2899
CTATTACGAATTTTGTAAGTGGATGTGTTATGAATGAAAGGGATAACTTGGTGTATTGCAGGATGATGCAAAATGAACTGGGTGCAATTTTGTTATGCCCTCATGTATGCTCATGATAATGTCATGCTGTATTACATGATGAATTGATCTTCTTGTTGTTGAACATTGCAGGTTGCTTAACGGGTCAACTTTTGCAAAAATGTAATTTGATTCTCTTTGTAATGAAACAATGTATTCTTTGGTAAATGAATTGAAAATCAATGTTTTGAATGGAAT
>ps_2901
CGTCTGGTTGAACGTTGAAGGTACTTCTGTTGCTCAGCATATCCCTACTACTGTCAT
>ps_2914
TTATCTTCAGATTATGAT
>ps_2922
CGGCACAAACCGTT
>ps_2924
ATAATGATAATATTGTTCGTTCTATGAGTGGGGCTGCTATAAAGAAGCTCATTGGTTCTGTTAGTACCAAATCACTTGAATCTATTCTTAAATATGCTCTTTCTTGGTATTTGGGTGACAAGCAGCAACTCTGGGTGCTGCCGCACAGGTTTTGGAGTTGCTGATTGAGGTAGCAAAGAATGAATTTGTTAGACATATAGACTGTATGCCTTT
>ps_2927
TGAACCGGAAGCTGGGTTACGGTG
>ps_2928
CGTCATCATCACGATTGTGGACGGCAGCGCGCGCTGATTCGGCGTGCTTCGGCACTTGCGCGCTC
>ps_2948
CGGCAGAAGGGACGAGCCAACCGGTGCA
>ps_2952
ACTATAGTATA
>ps_2957
AACACACGACTGTTCAACAAGT
>ps_2968
TCTGTCTACATTTTGTTGTTCCTCTCTCTCTCTCTAACACCGAGTGA
>ps_2975
CGTATGTGCAGTGCTTTTTGTCGAACATT
>ps_2981
TTAGACAGCAGCCCTGGATAAGTGAATGCAGCTTTTACAAACAACACGTAATGCTCAACCGGATGCGAGAACTTCAAAGGCAACGTTCGTGGAGAGAAGCAGATGTTGCAAGAACAATACAAGTATACATTAAGGGACCGTTGCACGGTACAGGTTCTAAGGGTGTAGCTCCCAGGAATATGTCATACTCAAAATCCAATTGCAGCAGAATCAACAGAAGTTG
>ps_2985
TTCTTCTGGCAGTATCAGTGACAGCGTTGACAGCTTCTTTAAAGAACTTTACCCTTCTTCTTATCTTTCACATGTGGTTGTTCGTCGTACAAACAAAATTCAAAGTCTCCTGAATGATGCAAACAATATGTATAAAAGGGTTGCACAATTACGACCAGATCCCACTAAGAGAAAGATCAGGCATGGAGCCCTTTCTCGACTTTTTGGCAAAAGAATTAATCACATAGAGCGTTACGAAAAGAAGTTAGA
>ps_2989
TATTGGCCAATGCAGGCCACTCTCCAAGACAGTGAGATTC
>ps_2993
ACGAGAGGAACCGTTGATTCGCACAATTGGTCATCGCGCTTGGTTGAAAAGCCAGTGGCGCGAAGCTACCGTGCGTTGGATTA
>ps_2995
TTCACGTACAGGACGATTGGTTGCACTTGTACTTGCAGGAGTCCTTGGCTCTGTCTCTTTCACCTGCTCCTC
>ps_2996
GGAATTGTTATTTGATA
>ps_2997
TCCTTTGTAATTAAGTAGTTCTTCTGGACAATGGAGGTCTCTGTTTTTCGGCTTGTAGAGCTTTATTATGCTGTGCTTGCTAGTATTTTGGCCTTCTATAACTATAAT
>ps_2998
AAGAGGGCCACCGGCAATACGGTAACCTTC
>ps_3001
GCAGAAATCACATTGCGTCAACATC
>ps_3002
GTGGAGCATATGGTGGCGCCGGAGGAGGCGGACATGGTGGAGGAGCTGGATATGGAGAAGGTGGTGCACATGGTGGCTATGCTCCCTACCACCGTGGATGCAGTGCCATCACTCGATGCAGGCGTTGAAGTTATTATATTCATTTTCTCTAATTT
>ps_3007
TGAGATCGCCACTTGTCTGCAATTTTTCAACAAACGCTG
>ps_3008
CTCTTCCACTCACTTCACTTCACT
>ps_3009
GTCTGAAATCTAACAGATGGTGGATTGTCTGGATAATCCTTGCCACAGAACA
>ps_3021
AGAAATCATCACATGTTGCATGAGTGGATCTTCTTGTTTAGTTTAACTGAGAAAATGGCGCATGATGCAAATCAAGAACCAAGAAAGTTAAAATAAAAGAGACAGAAACATCTAATTTGGATGGTGATGTGAAGTTATTCAGTGAACAAATTTTGCACTGTTTGCAAGGATTGAATCATCTAATTTGGATGACTCTTTTCAACTGATATATAACTAGTTACTCAGATTTGTACAATATAGTAGTGTTAATGTTTGAAGTTAACTTGTTATGTGTGAACTGTTTTGTTTAAAGTTGCAATATATTACCACCTATG
>ps_3024
CGAATTGTCAGGAAGAATGGAAACGAGTCGAAGAGCGGTGGAATCGTACTGGAGATCGCGGTTAATCGATTCAGCTACATCGGATGAAGATAAAGTTGCGCCTGTTTACAAATTGGAAGAAATCTGCGAGCTTTTGCGCTCTTCGCATGTTAGTATTGTCAAGGAGCTTTCAGACTTTGTCTTGAAACGTTTGGAACATAAGAGTCCCATTGTAAAACAGAAGGCATGAAAGCGG
>ps_3025
CGCTTATTGATATGCTTAAATTCAGCGGGTAG
>ps_3040
CACACACAAAAAAGAAAAAGTAACCGACTGCGAAAGCATTTGCCAAGGATG
>ps_3049
AAGTTGGTGGA
>ps_3052
GATCAAACAGACACTGAGGGAAAGCTGCCCCAGATGTGTCGAGCCCTCAATTGGC
>ps_3055
TTATAAGTTT
>ps_3058
ATCTACCGGATGCTCGACCTTTAGGAGACTTACTCGCCTGTAGTAGAAGGA
>ps_3066
ACGGGGTGGTTCAAATTTCTTCAGTAACCCTAAGTTCAAACACAGCATGGTTAGTGATGTTAAGGCTTATGATGCTTCGAGAGTTCGAATTAAAGAGGCGGCAGAGAAAGAACCCGAAGAAAACACTTTGTACAGTGTTGCATCCCATACTGCTAACGTAAGGGTTCAAAAAGCTGTTGATCCTGAAGTTGCTGCACTGCTCGATGACAGTGATGTATCGCGGTTTGGCTCTGATGTCGAAGATTTGGAGGAAGACTTTGTTGTCCAGGCTAACCTCTGTGAAGATGAA
>ps_3068
TCCATCAAATCCTAAAGTACACTAT
>ps_3076
ACTCAATATTGTCAAAATTGAATTAGATCAAAGAGTAAAGGGTTAAGATTTTACCAACTCAAGAAGCTTCAGAGACGAATAGATAGGTATGTGTTATGTCTTTGCAATGTCTTCTCCGATCTTCTTT
>ps_3081
TCGATTGGCGGACCGGCACAAACCGTTCCACA
>ps_3082
CCAACCTAATACATCAAAGTCTGGCACTCGCGGCAATAGTGATTCCTCCATATATTGATCCAATTCAGACTTCGTCTGATGGGTAGAAGTTTCCATGATGTAGACATCAAA
>ps_3083
AATACGCATCTTCGACATCGATTCAAGGCATCTTAGTCAAGATCCCACACACACATCCACTCCTTATATCTTCACCATCCTCAATCCCTTTCCCTATTCTTCAATTCATTCATTTTTCTCTCGAACACAAACCTCAAACCAAACAAAACAGTGAACGTCTTGTTAGATTCCCACGTTGAGGCTTTAGCTTTCAACTACTTGAACTTCGGTTTAGTCACAGTTCTCAACAATTTATGGACCTGTCTAGCTCTCCTAACCGCCGCTCTCAGCTTCTGGAAG
>ps_3101
CGAGACATATTTAAGGCACTCGACGATGGATTCATATTTCGGTTACCATGACTTTGTGTCCCAATATCTGAGAAGATTTGTTGTTCCATACCGAGTGCAGACCTTGCATTATATGAAAAGGAACGTTGCTGCAGACACGAAGAATCGAGATTTGTAGATATCACTTCAGCTTCAGCTTTCACAGTTGTATTCTCTCGTTGAGCCTTCGGTTGGCAAAGGCTCTCTAATATCTGGTTTAGTTTTGGGATTGAGGTGTCAATACGGAACCGTTGTGAAAAGAGGGGT
>ps_3102
CGGTGGTCATGGAAGTCGAAATCCGCTAAGGAGTGTGTAACAACTCACCTGCCGAATCAACTAGC
>ps_3114
CTGAGGATTTAC
>ps_3122
TACCTCACCAACTAG
>ps_3123
ACTGAATAAAAAAGATATGATCAAAC
>ps_3124
GAGAGAGCGATGCTCGACCATCTTTTGAATTAACTCTATCCCAGGAAGAATGCCTGCAGAGGCTTCAGAGTCGTATAGATGTTCCATATGATAGTTCTATCCCTGAACACCAGGAATCCCTAAGGGCTTTATGGAATGCCGCATTTCCTGAAGAAGAGCTCAGGGGCTTGATTTCAGAGCAGTGGAAAGACATGGGATGGCAAGGGAAGGATCCATCAACAGATTTTAGGGGTGGTGGTTACATATCATTAGAGAATTTGCTGTTTTTTGCCAAAAAATTTCCGAAATCTTTTCAAGATCTTTTACGGAAGCAGGAAGGAGACCGTTCAGTGTGG
>ps_3126
CAAGTCCAAGAAGAAAGACTTCAAGTTTTAAGGTTGTTTGGCTCCTCTTTACTTTGCAGGTAAATGGAAGACCTGGAAGTTATCTACTCATCAAATTGTCATTTACCATTAGCAACAGAGGATTTGAATTTAGCGGTGTTTTATCGCATCTGTATAATGCTATTGTCTGCAAGTTGTTGTTTTGGATAGGAATATTCTACTCATGTAATATTGCGATGAAAACCTTATACAGAATTTGGAATTTGTTAAT
>ps_3131
ACCAGGAATTTATTGTTCTAATAACTTGGATCTGCTATAGCATCATGTACCAGAGGCAATAAATTCAACTCCCTTCAGCTCATGGGCAAAGGGCCTAATTTTCCTAAAGGGGATAAGACGGAAACCTAAATGTGAATCGATCTGCTTAAATAGTTTTAAGTAGTTGAAAGGTTTAGATTTTTAGAGCAACATGATGGTAAAAATGTCAACTCAAAAATGTAAATAATGGTTGAGGAT
>ps_3136
CAATGATTAGAGGCA
>ps_3148
GTCAGGCGGGGCGTACCCGCTGAATTTAAGCATATCAATAAGC
>ps_3150
ACTTCTCTTTTGTCTTGAAGAATAAAGAAACTTTTGGTTGTCTTCTTTCTATTGTCATTTATTTCTTGTCGTTAACTTCATGTGTTACTACCATTGT
>ps_3154
CCATCATTTCTTCCTCAAGCTCAGCAGCACTCTTCACTCTAGCTGGGCGAGCCCACTGATTTGTCTCAAGTTCGGGTTCTTTGGGTCTGGTCAATGTGAGTTTTGGTTTTGAATGAGAAAGATTGTTGTGCGGTGCTAAGTCTCTGGTGCTAGACTCGAATCTCTTCATCATTTCTGCCATTGATACAAATGGTGCAGGTGGGGCTGTTTTTGGTTCACGAACATAAACCTTTCTGTCCTCTTTGTGAGTTTTGGTAGTACTTGAAGAGTAACCCAATTTTGATTTATCATGCGACAGAGTTCGAGGTTTGAGATTCAGAA
>ps_3158
CAAGACTGGACCGTCACTTCAGTAGTCTGTCGCTCCGGGGTTTTGCCTTCCGAACTCCCACTCGCTCACCGGAGAGAAAGGATCAACGGCGGAGAGAACGGCGGAGAGAACGTCGGAGAGAACAAATATGGAACCTTCTTCGTCATCGGCGATTGCGCAACAAACGTGGGAGTTAGAGAACAACATAATCCCCATGGAAACTCCGGCTGCCGAC
>ps_3165
AGTATACTATAGTA
>ps_3170
GAAAGCCTTCCTCAGAATCGTAACCGCCACTTATATATTTAACCAATTGTAAAAAATCCGATACATCATGTAAGTCTTTAGGGGAAGCATCTTTCTTTGGAATAAGATAGCTTTGCAATTTGTTTCTCAATTCATCGGTAGAGATCTTTGACCTTGCATAACCAAAAATATGAACTTCATCGGATGGCAACAAATCCTGTTTATACAGGTGAAAAAGTGCAGGAAAAGTCTTCTTCTTAGCAAGATCACCAGAAGCACCAAGAACAACAATTGAAAGTGTTCCAGTTTCAAGCACGTCTCTTCTTGGTGCTAAAGGAGAATCAGTATCAGAGGTAGATCTTCT
>ps_3176
GCTACCCGCTGAATTTAAGCATATCAATAAG
>ps_3180
CAAGGGTTTTGTA
>ps_3192
CTTGCGGTACTTGTTCG
>ps_3196
AACTCTGACAGCATTGTAAGATGAGCTCAGTTTATAACGCCATATTCATCACATGCAATCAAATCTTATTGCTTGCGTCTTATCTTTTATTTGGATTTTGCTCTTAATCAATGAAACACCGGCTCCGACGTAGACACGTCACTATTAATCGGCCAGTATCCAAAATATAGGACACCGCCCGCGTGCACACACACACTTACACACATATATTAGGGCATCTTTGTGGTTGCATGTGTCAACAGCATGACAAAAATCTATATTAAAAATAGGATTTAGAT
>ps_3198
TTCCTCCTACATCAGATTCTTGGGTTTTTAACAACATTGTGGATCCGGCATTGTTGTCTCGAGGTTTGGATAGACCTGTTACCGATCAAGAGACTTTTATGGAAGAATTCAAGAAAGTGGCATTGAATGTGGTTGATTATCTTAAAGAGAAACCTGTCATTGTAGCCCATAGTGAAAACACCTTTGATGGAAGCGGCGTCAAGAGACTCTTATCGAACAAGTTTCAAAAAGACAAGACGATGAACACGACTATAGACAATCTTCCAAAAGACCGAAACGGAAAAATCTCAAAGAAATATCTGCGCGTGGCACTAGACGTGGTGTCTC
>ps_3205
ACCTCTAACATCTC
>ps_3210
GTTGAAGAGAATCCTCTGTAAAAAGCTTTTGTTTT
>ps_3212
TAGACAATGAAATGTTCC
>ps_3214
GACACACAGAGACGCCGACGAAGACGGAACCAATCCCGAATGGAACTATAATATGCTTTTCGATTTGGCTTTTCTCTCTCAACATTTAGATCCCGCCGAGTTTTTCTTATGTTTCGAGTTTCGACACGACGGCGTCATCCTTGGGGATAAATTCATCGGAGAGAGCCGCGTCCCGATTACAGATCTGATCAGTGACGTCGACGGTATCACGCGGTTTGTTAGCTACGAGATTCGTTCTGCTGATGGGAAGCC
>ps_3225
TATCGACTTGTCTGTGCAGCT
>ps_3240
ACACCAGTTGTGTTTCATGAGCATATGGTCCGGTAGC
>ps_3253
TCATGGAGTTCTTATGAGTACTATTAGTACGATTAAACGTACAACCTTGACAATAT
>ps_3254
TGTGTTTTACTAATG
>ps_3255
TCAATGGCTTACCCATAAGGTC
>ps_3257
TCTGTTGAGCCATGC
>ps_3259
AGATTGTTTAGGGTT
>ps_3283
AGCTGCAACCCTTTGCACTTCTCCTCCGTCGTCAACCACCGCATCGGAGAAAATTCTCCGCCGTGAAATTAATTATCAGAACTTTTCCACCACCGTTTAAGTTAAAAGAGGACTCTTCGTGGTTTTATTCACAAGTTTTTAAAAGTTTTATCTTTTGGGAAACTCAGATTCCGATTCTTATCTTTCTTCTTCATCTATTTCTTCCTTTGTTTGTTTTTCCGAATTGAAACATTATGGAACTTAAGGTTTTGCACTTGTCGCATAATGTTCTATCTCATTCTCCATCTTCATCACAAACTTTAGCTTCAGCAATTTCATCTCCTTC
>ps_3285
CGTGCTTCGGAATTGGTGCATCATTTTCAACCATCTC
>ps_3295
AGGCA
>ps_3303
TGTGTCTAATCCACCTCCTCTGCCCTTTTAGCCACCGCCATCTAAAGTCGATCAACCATCGTTTTGCAGTCAATTTTTA
>ps_3308
GCCACTACCTCCCATTC
>ps_3316
TCAATGTTTATAGTTTTACTAATTCAATTCCAAAACATAGTGAGAAAAAACAATGAAAGGAAAGAAAAAACATAAGACTACACATTACATACATGAATCACCATACACTCTCATAGCATCCCTTTCCTTACCTACACAATCCTCCCCAAAAACTCAATTATGTCAAACATTAATATTATTAATATATCTGCAAGCTGCAATCTCAATAACCAGGCTTCCCTTTTGA
>ps_3319
GAAGGTAGGGCGTGTGATATAGCTTTGGTAAAGACAAGAGCTCTTTGGGTTTATTAGTGGCTTACCACTCCTGCCTG
>ps_3325
AAATCCGCTAAGGAGTGTGTAACAAC
>ps_3326
TTGGTGTTGGTGGACTCATACTGATGCAGATAATCAGCAGCCTTATCAAGA
>ps_3327
TTTACAGCGACTATATGCTTACATCGCAAACTCCCAAAATAAAT
>ps_3329
TGGTGTTGGTGGACTCATACTGATGCAGATAATCAGCAGCCTTATCAAGATACTGTCCTGCACCCTTAT
>ps_3331
CAAGGTGGAGCAGATTTCACAAGGAAAACTCGGATTTTGGACACAAAATCAATGGGTAGCCTTCTCAACAGAACCCTCCTCCTTGAACAGAGTGGATGAGTGGATGAAAGATCTTGAAAATCAGCAGCCACCTCCTGAGGATTATTTTCCTGTTGACAGTATTGGAACCATTGTTCTGCCACCTTCTCCTGATGCTGATAGATCAATTGCAAGAAGCACGACTCAGTTGG
>ps_3332
ATGCAAACTCATAAAATCATATATCAGATAAAGCT
>ps_3334
AAACTAATACATATCTAA
>ps_3335
ACACCAGTTGTGTTTCATGAGCATATGGTCCGGTAGCATACATTGTAGATGAGGGGACCACCCGGTGAGTTTGCAGATAATGACAAGAAACAACTAGGTGACTGTGCAGTTGAAGGAAGGGCCGAATGTGTGAAGGATGCTGGTGAAGAAGGTGGAGCTAAGAGAGAAGGAGCTATGCCCGGGGCTTGATTGGTCAACCCGGTCGCTTGGGGCCCATTTGGCTGACTGGCTGAACCATTATTATCAGGAATACGAGATGCAGGCACAATGCGCTTC
>ps_3338
CTCAGTTTGCAGACCGGTTGGAGCAAAAGTGACAACCATTCCAGGT
>ps_3346
GTGAGAAAAGAAAAGTAAGCGTTGAAGTGAGTGAAAATACGCAGACTCTTCGTCGAAATTCTCACAGAT
>ps_3348
GTGTAACCTGGCCTTTTTTCTCTGGAAACATAAACCAACCTTGGAAGTTCATTTCCTTCTATGTCATGGGCACCACTGTGTCCAAGAAAACCTGAATCATGCCAGGATGATCGCGCGAATTATTTCCTGGCAAAGAGGTTCCGTCTTGCATAGTCCACCCTTCATCTGGTGTTTTCTGAGCCTTTGCAACCAAAGCATTAATTCGGACTTTGTACTCTTCGTAGTCTCTTTTCATTGCTCTGCGTTCCTTCACAAAAGAGGCTGAACCTTGTCCTTCAAGTAA
>ps_3356
GATAAGTGGCCAATCTCAACACCACATGCTCCTATCTTATCTATCTTTGTATTTATTGTTATG
>ps_3359
TACCGGCATTATCTCTCTTCAACAGCAGAAAGAGATGGTTATCTGTACT
>ps_3365
TACTCCCCGCCCAGGGGTTCGTTTTTCTACCTTTCCCCTTCAC
>ps_3366
AACAAG
>ps_3387
CATAAACTCAACAACTGTATTGCATAATCGATTGGGATAGAGAACTATCAATTCATAACCATCACAATATTGCACGAGGGAAAAAATCAATGTTCGTGAGGGTCATGTATGCTACTACATTAACGACCACGGTGTTACAAACAGAAGGGAGAGACACAGCATCAAAAAAGAACAGACACAGCCTGGTGTTAGACATTTCTTCAAAACCACGCAGTTCTGAATCCAGGAGACCTCCCTAACACTTCAAATAATAATCAATAACATCTACCATATTATGTACACATTGCAATCTGTTAGATGTCAACCATACTATGCCTGGATGT
>ps_3389
CCCTTCTTGAGGCCCTTGACAATATCAACGAGCCTAAGAGGCCATCAGACAAGCCCCTCCGATTACCACTTCAGGATGTTTACAAGATTGGAGGAATTGGGACTGTGCCTGTGGGACGTGTTGAGACTGGTGTCATTAAGCCTGGAATGGTGGTGACTTTTGCTCCAACTGGGCTGCAAACTGAAGTCAAGTCTGTGGAGATGCACCATGAAGCACTCACTGAGGCCCTTCCTGGTGACAATGTTGGGTTTAATGTTAAGAATGTTGCTGTTAAGGATCTTAAACGTGGTTTCGTTGCCTCAAACTCCAAGGATGACCCAGCCAAGGAGGCTGCCAACTTTACATCTCAAGTGATCATCATGAATCA
>ps_3401
GTCAGGACCTAAGATCAGGCCGAAAGGCGTAGTCGATGGACAAC
>ps_3409
TCCATACTTCAATCAAATTATAATAACCAAACCAATTCACACTTTAAGTCCAGATCAATTTTCAAATTACAATACATCACAAAATATTACAAAATCACAATTT
>ps_3417
CCTTGCTGGTAGTATGCAGCCGAACGAGAGGCAAGACCGTCTAGACCTTGGCACCATGATTCATT
>ps_3418
GGGCCGATTTTACTATCTATTTGGGAAGCCAATAAGATTGAAAGGCATGGAGAATATAGTAAAAGACAGAGAAAATAGCGAATGAATTGTACCTGCAGATTAAGTCTGAAGTTGAGAAAACAATAGATTACTTGATCAAGAAGAGAGAGGAGGATCCTTATAGGAATTTAATAGATAGGAAAATAGTATCAGACATTTTATCCTTCTGA
>ps_3420
CAATCAATATCCGCGCCAAATACAACTCTTTCTTTATTTGAAACGTCATGCACCTTCTTTGAGTCATCATTTTGTCTGTTGAATTCTGCCAAAATCAATTCCTCCATATGATTTACTTCAT
>ps_3430
ACAATGAGAGGTGACCCTGAAAAACATTTTATCATATTTGGCAACAAGTGTGGTGTTGTGTGGGAAGCCTTAGAACAGTGCCCAAGAAAGATACCGAAGAGTTCAGATGTAGACAACATTTTTTCTTATGGAGACATCAGCTCTTAAAGTTTTATAATATATAGATTTTGCTTTTGGCTTTGTATTTTCATGTACTATTAAGATTGAAT
>ps_3431
CAATAGGAATTGCGTTTCATAGTGTCCCGCAAGGCT
>ps_3435
CAGGGAGAAAACTGGAACACATTTAAAGCTCTCAAGAAGTATCTGTGAAACCTCATCTTGTTCATTCAGATGAACATCTTCCTTAAGACAACCAACATAAATAACCTCAATATCATCATCTCCTAACCCATCTTTGAGTTGAAGCAGAAGTGAATTCTCATCCCAACTGAAAAACCAATTACTCCTGTTACTATTACCACCATCTTGCTTCCTCTGAGCCTTTATAGGTAACTGATTAGCCACAATTATGATCCTTTCTCTTTGAACAGATGAAGAAGGATCAGAACACACACTCTCCAAAGGGTCATCATCATCAACATCAGATATTAAACCAGCAACAGTCATAATCCTAGGAATCCTCCTATTAATCTGTTCAAAAGTTGGAGACTCACCAGAAGCTAGCTCTAGTAGATTTG
>ps_3441
GTTTCTTACCAACACTGATCCACTCCAGCTGCAACGTTCGGATGGATAAAAATAATTGGACCTAAAGTTACACAATCGTAGGGGTGCACATAAGCCTCTGTCAGTGCATCCTCTGGTACCGAGAATCCAAACTTCGTTGGAGTAGCACCTTCATCGACAACCAAATTACCCGATGAAGAGGGGTTTAATAAATCATGTATTCCCTTACAGTTGTTGATTAGTTCTCCTGAATTCAAGATAAGCTGCACGGTAACTGGGTTTTCGCTCGGATTCTTCACGGTGATCCACCTAGAGACATAACTTCCGACCTGAATCATTGGAAATACCATTTCTCGCTCTTCAAATACAGACTTGTCACTCATTGTGCCTTGAGACTTCCAGTTTTCAAGAACTAGCTC
>ps_3448
TTCCATTCTGAAGTAAGCTAGCTTGAATTGCATGGTTTATAAGGATATCTTATTTTCATTAATTTGCATAATTACGTACTTGTTTAGCAACATTTGGTGTAACTTTCAAGCGTCTGCAAGTATTGGTATTGGGCAGCAACTTGGAAAGACTGGTAGGCCTCATGCCATTTCTTTGCTTTCATGCGCATGAAAAATCTGATTTTTTTTGTAAATACAGTGGTGTACCGTGCTGTAGAGTTTAGCAAATTGCTGACATAGCTAGAGACTAGGGTTTTAGAAGTTGCAATGTGTTGGACAGGTTTTTAATGTTCCAATTGTCAATCTTAGCATTTAAATTTTCCC
>ps_3449
AAAAGG
>ps_3454
AGGAGGAGATATTTCTTTATTATTTGTAGAAATGCTAATAACACCATCCTACCCGTAGAAGTAGGAAACAATAAAACATAACTCAACCGAAATAAAACAAACAAAGCTTATTGGATCGACAATCGACAAATATTAACATCCCTCTCTAGAAATCATCATCGTAACCAAGATCATCCTCAATCCTCTCCGCCACGTCATCAGCAATCCTATCTTCAACATACTCAGCACCTTCCACCAATGCGATTCCACCAAGTACCCCAGC
>ps_3460
TTGTTTCATTCTCCTTCAATAAGGTT
>ps_3463
TCAACACCACATGCTCCTATCTTATCTATCTTTGTATTTATTGTT
>ps_3467
ATGACTGAACGCCTCTAAGTCAGAAT
>ps_3476
GTAAATAGAAAAAATGAAGTTGAATGAGAATCCTTAGTCCCCTGTCTTAATCACATTTTCCCATTTTCATTTTCAACTTCAATTCCCTTTTCATTCCACTTTCTCGATCTTCCCGTCCGCATTGCTTTCGTCACAACCAGATTCTGCAGATCGCGATTCCAAGATGATG
>ps_3478
GTCTCTAGCTCCCATAAACTGCCATTTGCTTCTTCTTGAACTAGACTTTGCAGCTTCCTCAACTTCAGCCTCCATCTGCTTTATTTGCTCATGTAAATAACAGAGACTGGCTGCTTTATCATACTCCACCACAATTTCAGAAGGCATAGGCACATGTTTCTCCAGCTCTTTACGATCTTTAATGGTACAAACTATTGAATCTAGCTTACTTTCAAGATTACGAATTTTTTTGCACAGTCTACTTGGCTGGAGACACCCTTAAGGTAACAGGAG
>ps_3491
TGTAA
>ps_3494
GCGAGAGCTTCCAGCCTCACTATAACGTAGATTGGACAAGCCCAATGCTGTAAGCATTGCCCACATAAAGCATAGGAGACCAGCAACCATGACTGCAGGAATTGA
>ps_3495
CCATTGAGGCCAAACTAAACTAGTGCTCGAGAGA
>ps_3497
GTATGTATGAGTTTTGTTATAGTAACGTGTAGATGAAGTACTGGTTTATAAGAGTATGTATGGCTGAAATATAAAGCTTTAGAGTAAAAACTATTGTGTAGAAATTCTACTATTGATACCTCCAATGGTATACACCGTTTTA
>ps_3499
TAGCAAGAAGTCAAGAACTAGGCAAAGTGAAAATGGGAGTCACCAACAAATACATAGTGATAAAGAACACATAGAAGATGCACCAAAAGAGTCCACTTTGAGATCAAAACTGAGCCTTTTTCTCTTTCATTGGAGCCAGGTTCTGATAATGTCATAGTCAAGAATTTATGCATTTCTATTGATCCATATCTTATTAACCGCATGAAAAGCTACAGCGCTTCCCACAAAGCTATAAGCATTACAGCTCCCTTAACTCCCGGCGAGGCTATTGATGCTATTATTATTGGAAAGGTTGTGGCATCTGGGAATGCTAAGTTTGGAAAAGATGATTT
>ps_3500
GTTTCACCTAAACTTCAT
>ps_3504
GGGTCGGGTGGGGTACACGGGCTGGACTTTTCAGAACTCCAATTTCTGGTGGTGTCCAGAGTGCAACCTCGGCCCATGGTTTGCCTAGACCTGCTTTAGCAGTTCGCAATTTGATGGAGCAGGCCAGATTTGCTCATCTTTGCACTGTAATGTCTCGAATGCACCACCGACGAGAAGGATATCCATTTGGTTCTTTGGTGACCATTGCACCGGATTCGATGGGCCATCCAATATTCTCATTTTCTCCTCTTGCAATTCACACAAGGAATTTGTTAGCTGACCCAAGATGCACACTTGTTGTTCAGATACCTGGAT
>ps_3506
TTATTACCTCCCCTTGCAATCTTTGGAAGGGAGCTTATCGTTGCAACACAACACAATATTCTGGCTGTACATATAACAGAGAGGCAGAGGGATACTGCCCAATCCTAACATATAGCGGAGACCTCCCTCAGTGGGCGCAATATTTTCCACAAGCTAATAAAGGTGGACAATCCTCATTGGCTGATTATTGTACCTATTTTGTTGCGTACTCTGATGGGTCATGTACAGATACTAATAGTGCACGAGCACCAGATAGAATGCTTGGTGAAGTCAGAGGAAGTAACTCCAGGTGTATGGCCTCATCATTAGTGCGTACAGGATTTGTACGAGGTTCTATGACCCAGGGAAATGG
>ps_3510
GTAGTAAATTCTTGCAGGTGTATCAAGAAGCTTTTCCAACCTCTTGGCTCTGATGAGAGGAGTTGGGCGCCAAAGCTTGTAAACATCAATAACTTCATCTGGTATATCTATGAATCTATCCGTTGTCACTTCTTGTCTGATTAACTCATCAGGAAAAGAGGTGACAAATCTTCTGGTTTGATTGGTTCAAAAGTCTTGGGATTCAATGGTGGTGGCGGTTTAATTGAAAGATCTGCTACTAGATTGTACCATTGATGAGGA
>ps_3516
CTGAAATCAGAAGTCAACTGAAGCTTCCGATT
>ps_3521
TGACGCGATTTGGAGCCCTTTTCTTCATCTGGTTTTCGTGTTGAATTCATGCTCGAAGAAGAAAACACTTGCGCGAAGAAGAGGAGGAAAGCTCTGAGCTCTTTTGTCGACTTCGTTTTCGTCAAGCCACTACATCGCGACTTCGGTCCGGTGAGTTCTTCAATCGATTCTCAATGTTGTTTTTCCATTTTCATGTATGTGTGGTCACAGTCTTAAAGGGAGTTAGTGATGACGAATTTGAAACGTGATTTGATGAGCGTTGACCGTCGTATGGTTCGCCGCGTGTGGATTCAGAGCTTGAAACGCAGATGCGACGCCGGAGAT
>ps_3534
GTTAGGCACGAAGAAGAGGACCAAAACGCATCACCTCGAACCTCCGTCGAATCCGGTAGGTTCTCTTTCCTTCAATTCTCTCCATTCCACGCTCAGTTCAGGTCTTAGCTCAGTTCAGTGTTGAAGTATCCGGCGGATCAATCGTTGATCTTGATTCTTTCGTGGCGGGAGAAAGTCAATTTCTCGTTTTTTCGGCGAATTCTTTGTTTGCGTACAATCGAAGCGATCTCGAAGCGAGGTTCTTGTGCTGTGGTTGATATCTCAGTGCCGGCGTGAAATC
>ps_3536
TACCCGATCCCTTTCGGT
>ps_3542
AATTGTGTTCCAACAAAAAGACAAAACAAAGAAACCCGTCGGTTTTAGAACA
>ps_3547
CAAGCTACTCTTCGTCCACGACA
>ps_3549
TCAATAATAACATCATTGTTCCATTTTTTCTTGAAAATTTATATCAATAGAAAAAAGAGAGA
>ps_3562
CTTGTTTTCTGTTAGGGATTATGAACAATAACACAGCAACCATAAC
>ps_3563
ATAACAAAGCGTTGTGCCTTTTCAGGAAAGAATATATGTTGTTATTATTGAGTGAGTGAGCAAATGGAGTAGCCAAAAATTGAAAAGGGGAGAGAGATCGGGCGATGTAATTGTTGGATGTTGTTGAGACGGAATGAAGTACACAGTGGGAGGGTGGTTAACGGCGTCTTCACAGTGTCTTGGAGTTGTGAGGTGTTGTTGTGGGGGAAGTTTCTTTTAGAGTGGCAGCGCAATCGAGAAGGAGGAGATGGGTAGT
>ps_3564
ACCATTCTTATCTTTGCAAAGAACATATAAAATTTTCCATTCTGTGTAGCTAGCAAACCATCCTTTGTAATCCTTAGGCTCTCTATTTGACTTTTAACAC
>ps_3568
AGATGAAAAGGACTTTGAAAAGAGAGTCAAAGAGTGCT
>ps_3570
AAGGCAACAATAGAGGATGGCACTATCATATAGACTTATAGAGTATTCCAACCAGCATTTTGGTTTTGAAATGTAAAAATAGAATGAAAATAAATGGGAATGTTAAGTCAAGATGCTCATAAATAAAATGATGAAAGGTTGTTTG
>ps_3576
AATCCTAATAGCGTTCACATCCACAAACTTGTCGATGTTGGGGAACAATACCAACCCATAGATGAGAAGTACAAATATGGCTTCGAAGGCATCCTTACTCATGGCCTTCCCATATACAGTAGCTTGAGCAATGAGGAACTCAGAAGGGAGACCTTGAATTCCACTTTTGGTAGTCATATGAGCACCAACCAGAGATTCATCTATGTGCAACATGTCTGCTATCTCTTGAGAAGTAGGAATACTC
>ps_3579
TTGGAATTAGAATGG
>ps_3586
TTGATGTTGAGG
>ps_3589
GTCACTGTAATTCAACCACGCTCCTCATTCAT
>ps_3590
AATACCACCGTGTTTGAGTCAGAAAATGCTGCAGACACCAC
>ps_3596
TTCGACAGAGAAGTTG
>ps_3597
CTACACGGTACTACTTCACCTAGTGGTCACCCCGGAGT
>ps_3605
TTTGTAGCATAGTAGAAACTCGGTAG
>ps_3607
AGCGCATCGCCGGCAGAAGGGACGAGCCAACCGGTGC
>ps_3618
TTTTTTTTTATTTTAT
>ps_3619
TTTGTTTATAGAAATATATAACATTTTGTTTCTACATCACAATCATTGTCTCAACAAGATCTATAT
>ps_3633
GTTGTTGTCACATGGTTTTACATAGCTGCCTTCAATGCAAACCAAGCCACTGGATGGCGAACAACTGATACATAGCCCGGGGATCCCCGAAAATGACGACAAGCGAGAAATAAACCGCTTCATTAGGTTCTTCGGTATAGGACCCTGAAAAGATTGTTCGAAAGATTGATTTCGACTAATGAAGGGAGTTCGTCAGGAACTTGTATGCTTCCTGTCAAATTGTTCCGAGAAAGATCAATCATCTGTAGAGTTTTCAGCTCTCCAATTGCCACGGGTATGTCTCCTATCAGGCCATTAGAACTTAGATTCAACCCGTATATCAAAT
>ps_3651
ATCAAGTAGAGTTGGTCCCTTGTACCAGTCAGTGTGACCTC
>ps_3658
ATCTATCTTGAACCATCTACGTTTCTACCTGCCTGAGGTCTTTCCAAAGCTCAACAAAGTGCTGTTCTTGGACGATGATATAGTTGTGCAGAAGGATCTGACCGGTCTTTGGTCAGTTGACTTGAAAGGCAATGTAAACGGAGCTGTAGAAACTTGTGGGGAAAGTTTCCACCGTTTTGATCGCTATCTCAACTTCTCAAATCCTCTTATTGCAA
>ps_3666
ATTTGCTTGGGAATCGCTTTTCTTCTCCTCAATTCATCACTCGCTTCCGACTCCAATCCTCCATATCCCAAGGCTTTTTCTGATTTGAAGGAATCGATTGTGAAAGGGTTAGGTTTGCCCCAGAAGATGATATCAAGATTACAGGATTTGTATCCGAGAGAAGCTCAGGTTGGACATTCGATAG
>ps_3670
CATAGTCGGCGTTTATTTGTCTCTAGATGTTCCTCTCCACGAGGCTCCTCTGGATCTTGGAGATATCTTCTATGGGACGGGTAT
>ps_3672
GGTATTGTGGAT
>ps_3674
TTAGTGGAAGACTTTTATTTGAATATATACCTAAGTA
>ps_3675
TTTGCGCAATTTTTCTTTCTCTTC
>ps_3698
CAATAATATCTTCCAATATTC
>ps_3699
ATAGTAAACAATGAGAAATTTT
>ps_3706
GAACCAAGAAGAACTTTCAAAGCTCCAGTTTGAAGCAAGTTGAAGATGATGAAGATGGGAGCGCAGGGAATTCTTCGCGTGCAGGTGAGAAT
>ps_3729
ATGGGTGATGATGATGCCCTCAAGTTACTCTTTGATGTTTCCAACTCCAACACCTTAGAAAACTCCTTAGATATTCTCATTCAAACTGCTAAATCTGAATCTGGACGTTCCCACCTCGCTTCCAAAAGAATTCTCCCTGTAGTTCTCAGTATACTTCACTCACAAACCCCTTTTTTGATCACCATATTCTATCTTTGTGTTTCAAGCTTCTCAGAAACCTGTGTGCTGTGAACTTGTGAATCAGAATTTG
>ps_3730
GATTTATACTTGTACACTGGTGGAGGAGGTGAATT
>ps_3731
GCTTTTCAGCATTGGCAGCAATAGCAAAGTCAGTTGGCATGCGACCTCTTGAAAGGTCACTGGAGAAACTTGATGATGTTAGAAGGAAAAGCTTTCAGAAATGATTTCAGGTTCTGATGATGCTGTTCCTGGAGGTACTTCCACAGTTTCTGTGCAAAATACACGTGCAAGTGCTTCTGCAGAGACATCTGAAAGTGCATTTGTTAAAAGGTCAGCTGCAAGTATGCTCAGTGGAAAGAGACCTGTTCAGGCAG
>ps_3732
AAGCAACAGAGCCAGGTGATTATTGGTATTCTTGACACTGGTACATGGCCAGAGACAAAAAGCTTAGACGACACAGGACTTGGTCCAATCCCAAGTAGCTGGAAAGGAGCATGTGAAACCGGTAACAACATGAATTCGTCAAACTGCAACAAAAAACTACATTGACGCCAGTTTTGTCAAAAGGGTAGTGAGCAGCACTTGCCATAGATGAAACACAGAATCGAGATCACCTAGAGATGATGATGGACATGGAACTCACACGTTAACAACAGCCGCTGGTTCTATTGTA
>ps_3742
GCTCTTAAGGAATCAGTTCCAACCATATGGAAAGTTAAATGCACTGTTGGACGTGAGAGGCTTTCTGCTATCTTTGTTTGATGCAGAAGTTTGTTCACCTGAAATCACTTGATACTAAATTGCAAATAATATCTGCCTTTGCTGTAGATCACATGAAAGGATATGTTTACATTGAAGCTGAAAGGCAATGTGATATAAATGAGGCATGTAAAGGGATAACTGGTATCTATGCTACTCGGGTGCAACCTGTTCCGAGAAATGAAGTTTTTCATCTGTTCTCTTTTAAAATTAAAAACCCGAAATTTCTGAGGGCATGTGGGGTCGCGTAAAAGCCGGTAATTACAAGGGGGACTTAGCACAGGTTGTAGCAGTGAA
>ps_3745
TAAGAATACAATTATCAAAAGACATAACAATCTTTTCTAATTTCATTGCAATATACACACACGATGGCCGCATCATCATCATCATCCATGGCTCTCTCTTCTCCAACCTTGGCTGGCA
>ps_3748
GTGTGGTAAGAATTCAACTGATTTGAAGGATAGAGGGGTTCATCAGAGGAATACAGCGTTGGAGCATATTGAACATCATAGACTTGATGGGATTGTTTATTTTGCTGATGATGATAATGTATATTCTCTTGAGCTGTTTCAGGCAATTAGAGATATCAGTCGTTTTGGCACTTGGCCTCTCGCCATGCTTGCACCAAGCAAAAACAGGCTATTTTGGAGGGTCCGGTATGCAATGGAAGCCAAGTGATTGGGTGG
>ps_3752
GAGTTATAAATCGGTCCCCTATCAAAAGGTCCCAAGGAGAGCAAACTGCTACAGCCCCGGCTACAGGAATATTCTCGCCGTCCTCCCCAAGATATTTTATCAGAATATTAGCTCCAATACTAGTTCCAATAAGAAACAAAGGCGCCCTGGGATTTTCTTGTGAACATAATTAACCACTGTGCGAGCATCCTCAGTCCACCCAGCATTGTAGAAACAATCAGACGTGATTGAAACACCTCCAAGTCCTCGGTGATTACTGATAACAACTTTCCATCCATGCTTCGCTGTATTATATGCAAGATGTTTGAGATAAGCAGATGAAGAATCACTTGTTAAGCCAGGAATCACTACAACAATGGGAGTAAATTCGTCGTCTTTAGTGACACCATCCACATGGACATCACTGTCAGAAACAATCAGAGTATGTAACCCAGTCCAGAGCAATAGTTCCACCATCAGAAGTAGTAAATA
>ps_3756
CCATTTTCGG
>ps_3758
CCTTCACACC
>ps_3759
ACAATATTGTTGTTTTGTTCTTCATCTTGTTTTCCTTTTGTTTGAAGAGGAAAGTGGGAGAGTGGCGATGAGCGTTGGATCGAGTCCGGTGTTTGATGGATCGGCGAATTGAACGTGAGCATGAGCGACGGTGAGGCTGAGTTGATGAATGGCAGCTCTCCGGCGAGCTTGGCG
>ps_3766
CAACGGATATCTAGGCTCT
>ps_3769
GTGACTAGCCCGGGCGACTGTTTACTAAAACACGTCTCCGCCAAAGTACGTAAGACCACTGTATGGG
>ps_3771
AGACTAGAAAAATGCACAAGGCATCTTTATTAAGAAAATATATTGGTGGATGTACATAGGCTTCTTCAAACGAAGATGCACATCTTCCATTTTCAGCCTCTACAAAATATTCATACATTACCAGTTTTTCACAACATTAACTACGGACATAAAACCCAGGATATGACTGCATTACAGACATTTACTTAGAGACTAATGCCTCAATAATTGCTATTGGAAACTAATGACTAATGCCATTAGGAGTGGTGACCAAAGATGATATAGTGGTTACATACGAGATATCTGAAGTGGGATAGTCAAGGAAGCCATCTCTCCCATTACT
>ps_3775
TACATAAAGTAATAAAGAAAACATATATGGTCTCTATCTCCTATGTTTGGCACAACACTAAATGATCTCAACTCTCTCATCTAATTTCTAAATGGTTAACGATATTCCTTTCATTGGTTTATGTATACTAACTTTGAGTTTAGCTTTTGTTTTGAGGAAACTCCTCTCAAAAAGTCAAACAAAAATGTTCCAAAAGGGTCTCTTGGATATCCAATTATTGGAGAGACACTTGAGTTTCTTAGAGCACAGAGGCAAGACAAGGGCTATGAGTGGATACAAGAAAGAGTATCTAAGTATGGTTCTGTCTTTAAAACCTCCTTAATGGGTTCTCCAACAGT
>ps_3776
TAAACAGTTATTT
>ps_3785
GAGTGCGATGCTTTGCTAAATTTGTTTCTCAGC
>ps_3793
CGCGTTTCAACTCATCTTTCGTTAAACCGCGATAGAACGAATCCTGATTAACAAGAACTACGCGATGATCGTGAAGCTGTTGAATAATCATGTCACACACTGTGGTTTTCCCCGATGCAGTACCTCCAGAAACTCCGATGAGAAAGACACTCTGAGAAGAAGATGAAGAGATGGGATGAAGGACGCCAGCCGGAGAAGTGCGCGCCGGAGGGAAATCATTACGAAGGGCAATGCGCTAATCACCGAA
>ps_3795
GTCAGTTGTGCCTTTCG
>ps_3798
CATTCATACCGGGAGAACCTACATATCCATGATACCTTCCAACACCAGGTGTCTCGAATGTTCCGCCAACGAAGTTCTTATCCATTGAACCGCACCTTTCAGGAACTCTTGCGGCAGTACTCATATCGAAACCTCCTGCAAGCACTGCAGCTGCAGCATCTGCTGCTTTTCTCCATTGTTCTGTCTGCACTCTTAGCTTCTTCATTTCTGATTCTAACAACTCCTTTTCTTCTTCCACAGTTTTCAACTTCGTGTTCAGTTTCTCTGCATTCCCTTTACTTGCTTCCAATTCTTCACTCAATTGCTTCACCTGCAGTGCCGTCTCTTCCTGGTTTCATAAGCTTTCACTTTCGAAACTGCTTCATTCAGTTGACTCTTCAGATCATCGT
>ps_3818
GGAGTCTGTCATCATGTAATGAACTTACAAAATTAAAGGATTGAAGAATATTCCAAGCGAAAAGTCTAGTAATGGTAATAGTGATGTAACGCCTACCGAGTTGCAACGCTGTA
>ps_3824
GTCTCTTTTCTAAACATGACTA
>ps_3832
ATCATCACGATTGTGGACGGCAGCGCGCGCTGATTCGGCGTGCTTCGGCACTTGC
>ps_3833
TTAAAGAAGAGATTGATTCAAAAACGCAACAATCATACTCTCTTGCTTGAAATGTCTGTCACTATACTACCTTTCTCTTTTTATAGGATAAATGAAATACAACCAAAACACCATAGGTACCTGGACACTGTCAGAGCATGTCATATTGAAAACTTTGACTCTGACACATGCTACCAAATTGATAACTATACTCGGAGAGTTTTTTATGTTAAATAGGACTAAAGCAAAATGATGAATGAATAATTAAATTACTTGAAAGAACTATTAGGACAGAAATTCACGCATTCGAACAGGCCTTC
>ps_3836
TAATTTATTATCACCATGAACATGGAAACCCTCATCCCCGAAAACCGAAAACAGATGAATCTGATTTAATTTCATCCAATTTATTATCACTCTCACATTCATCATCTTTTACAACATGCCCCTCTATATATTTTTCATCTTCAATAACATCAGAGACATTCTTCATGAAAACAGAGTACTCTGTTTCAATTTCATCAATTTTTTCTTCCATTCTCATGAACATCATAGTCAATCTTTACAAGAGAATCTCCTCC
>ps_3837
TCCACACGAGATTTCTGTTCTCGTTGAGCTCATCTTAGGACACC
>ps_3843
CGCCGTACAGATCATAGAAACCATCTGAGATCTTGTCATCATAAGCAAGAGCATTGTAATCCCAGTATCGGTATGCGACAACTTCGGCTGGTGTATTATCAGGGTCACAAGATCCCAAACTGATCTGCTTAACAGCTTCAATCTGCACAGCCTCAGGATCCTCCTTTGCACTCAGCTCTAAAGCAAGTTGAATCTGATACTCTTCCTCCACTTCAGGATCCCTTGAACCGCTAGACTCCGAATCATGTTTGGTCGATTCATCCAAACCACCACCAAAACTCACTGAATCAGATAGCTCCAGTCTGTCCCCTCTAGCCAAATTTGGAGATGGAGGACTGCATGGACTCTGCCTAGTAGTAGAAGAAACCGACTGCAACCAATTGGAAAGCTTCTTTCGGGTAGTAGGA
>ps_3845
AAGAAACCACAAGGACTGGAACCTTGCCAAAATAAAGAAGCCAAGTTGATGGAAGTTACCAAGTAGTGGAAGTCTTGGGGGTGAAGGTGGTGAGTTTTTTGTGATGACAGAAGAAGAAGTGTTGAAATAATACCTATATTTGATTATGAAGAAAAGTGAGAGTATGAGTGGAAAGATAATGAAGAAGAAGATAGAGAATAGTGAAG
>ps_3853
TAAATGTTATAAACATTAAAAATATGAACATATTTTATGATTGTCCAATAGTATGTTGGATGGTTGCAATTCATGTTTTTGGAATTACAAACTCATAACAATAAATACAGTACTTTATGAAAGACAATTGCTCTAGGAGTGCTTGATTCGGGTATTCTCTTTTGAACCAGTACAAATGAAATTGTTCAACAATCTGTCCTGTTTTTCACGTTATGAGATGATAAAAACCATGTGGCTTTGCCTTGTCAT
>ps_3856
CACATGTCAGACTCCTTGGTCCGT
>ps_3857
CGACAAGCGATCTCTTTTCTTTTATTCTCTTAATTTTGGTTCAAGAGAGGGTCCACCACGACGTGGTACTGGGATGCCCATCTTTTGTACTCGTGATATATAGCACGATGTCTTGAATATATACCATCTTGTGGATTTACATCAAAAACTGAGAATTATACATGAATATTTCTTCTCAAGTTTCTCTATTTTAATATAAAAGTTAGTGCTGT
>ps_3864
GTTCTCTAATTCTCTTTCCACAAAAGTAACAGCTGTTTGTCCATTTCTACAAACACTGCTTGCATCTTCTCATAGATTTCAATATCACTACGTTTCTTTCGCACTTTCAACCAAATTTTTCTGATCATCAGACCCTTGAGGAAGAACACCATTTGAAGGTGTTAATCCAAGTAGTCCACAACGCAAAGTCTGAAATGTTTTATCACAACAAAAAGTTAGGTATGATTATATTAGTGATGATGAGTTTCATAATTGGTATATATCGATAGATACCGTGAATCTGAGTTAGAATATGTCATAATGATATGCAGAAGGTTTCTTGAGATTGAATTTTTTTTGTGTGCCATCCCAGAAGCAACACTATGATC
>ps_3865
TGGATTCATGACTGAAACTACCCCACTTCATAGTCAGGCTTGGATGCTGA
>ps_3871
AATGAGATCTTCTCAACTGTGTCTGGAAATCCAACACCACCAACTATGCTATAGTTGTAAGCCAAGTTAGCAACATCTACTAACTCCA
>ps_3872
AAAGTGAGACAAAAATGGCTTCTATGATATCCTCTTC
>ps_3875
CATTGAGCCGCGCTACACGACCCATG
>ps_3876
CGAAGAGGAAGATTGGTTCCAAAGAAACTTGAGAAGATTCTCGAGCTCATGCGGCGGTCGCCGAATAAGTCAGTGTAAATTTGACATTGAAGAGTACTTTGTTTATTTCAGGAGATGTGTTGTAGGTGATAATGGCATAGTTGATGGATTCATTTATCAACAATTTAAATGTG
>ps_3878
CTATCCTCTTGTTGTACTAGACTATGTATTGGATTGTCTCTACTTCATGTGTCCTTGTATCTAGGGTTTTAGAAACCCATATGCGATTGCGACGGCCACGACGACTCAA
>ps_3887
CAAATCTCTCCCAAACTACAATAGGGAGTCGAGGGGTAAAGAGTATTTATTGTATCCCACGTAAC
>ps_3898
ATATTCGAGAACGGCGGAGAGGTAGACGGGAGCACCGGCACCAACGCGTTCGGCGTATTTTCCAGCCTTGAGAAATCTTGCGATTCTACCTACCGGAAATTGAAGTCCGGCTTTCGATGATCTTGAAACAGATTTGGTGGCAGTCTTTGGCTTGCCTCGACCGCCCTTGGTGGTAGCAGTGGAACTCATTTTCTA
>ps_3899
AAGAAACATATAACATTATTTCAACTTACAAATCCATTCATAAACTAGATATATA
>ps_3900
TAGAAGGATATATGTTGTGGGATGCCAATAGCTCGGAACTGGTACATACTTTTACACCATTTCGTGAATCACAAGATGAAGATGGGATTATCAACAGCTGAACCACCCATCACAAAAA
>ps_3901
CACAACAATG
>ps_3902
AACATGGGTCTTTTGAGGTTGGGATGTTGAGGGATTGTAGGGCTGTGATTTGTTTAGGGTCAAGAGTGGATTTTGATGAAGGGGTTGAAGGTGGTGATGATGTGGGAGAAGGGGTTGGTGGGAGAGGAAGAGAGGGAGATGATGAGGTTGTAATGGTGGTTGTGGAGAAGAGGAAGAGGGAGAGAATGAAGAGAAGTGGTTTCATGGTTAAGAAACATGAACATGTGTTTGTTGTTTGTGAGATGAAAACAAATGAATCTAGGAATGTGTTTGAGATTGAGAAGTGAAATGAGG
>ps_3915
CCCGTTCGTGCTCGGACCCTGTCG
>ps_3918
CTCTTTGTACACCTCTTTGTCAACTCTGATATGCGGGTTGTGATGCTTGGTCTTGATGCTGCTGAAAACTACTATACTCTACAAACTTCACATTGGAGAAGTTTTATCTACTGTTCCCACTATTGGTTTCAATGTCGAGAAAG
>ps_3934
TGCTCCATACACCAGTACGCACGGGAAGCTTCCAATACC
>ps_3940
AGGACCACCTTGCAAGGCTAAATACTCCTGGGTGACCGATAGT
>ps_3942
GTACTAGTAGATCCTCGTCTTTCGGCGATAACACTAGTACATGTACCTGTGACCAGAACCAGAAATTAAAGGAAAAACATGAACGATGATGCGGATAACAATAACGATAACGATGATGATGATGGTGATTCAAGTGTGAAACAAGGAAGTGGTGATGAAAATCGTGTTCCAAGAACAGAGAGTGTCGAAAGAACAACAACAGCAGCAACAACTACAACAGAAACAACAACATCAACGGATCAGAACGTTTAAGAAACAAAACTTGGTTTGCATGTTCTGTGATTGGTTTAGAATTTTTAGTTAAATCCTTGTGTTTTTTTATGGAACATGTGTAGTTTTATGTACTCACAAACAAAGT
>ps_3944
CTCAATAA
>ps_3953
TTAATTTCGGACAATACCCATATGGAGGATACATCCTTAACCG
>ps_3957
AGTTAATGTTGCACCTGCATCTGATTTCAAAGAAGCTCATGGGATTCATCAGTGGTGGAAACCTGACTTGAGCCTTGATTACAAGCTCTACAATTACAAATAGTTCATGTAGATATTGTAATTTATTGAAGCTGATTTATTAGGGGCTGATGATTCTGGTTTTCGTTTGAAGACCGAAAAAATTCATAGACATGATATTGGATAGGACATTATGCTAGAATTTGATTCATGTAGCCGACCACGTTTAGTGGAATAAGGCTCGATTGTTGTTGCCGAAACTAAATTAAGTAAGTGTTTGAACTAGCTTAGTTATTTGATATTAACTTATGAATAAAAAAAAAAAAAAAAAAAA
>ps_3960
AGGATGTTGACAAAGACCGAAGATATGCCATTGATGCCTCAATTGTGCGCATTATGAAGAGTCGGAAAGTTTTGGGATACCAAAATTTAGTTATGGAGTG
>ps_3961
AATCTTTACCAGCAGACGTCTATTCAACAGGATCTTATAATGAGTCTGTTGAATAGCTTGCAAATGCTGAGGCAAATGATGCTTCTCAGAATGGAAAATTGCCACCAATACCTCGCAATTCAGAGAATAATGGCAGTGTTGAGACAGCAGCTCAGAGAGAGAACAACTTCTGCTGGCCAAAATTTCAGAACTTCAGTCTCG
>ps_3969
TTCCTTTTCCAATATAGGAATAACTCTTCCTTAGGACATTCTTTCAACCCTTCTCAATCAAACTCTTTCTCTCATAAACTCTCTTTTCAACCAAGATCAATCACACACACTTTCATCCATGTCTCGCTTGAAGCTATCAAAGAAACTCAAACCAGCCAAAAAAGCATGGAAAAGCCTCTCAAACAATTTCCAATCAAAACTCCACAAACTCAACAT
>ps_3975
ATCCATTAATTTGGTGGGAAAGTGTCCCAATGCAACGACACATAGGGCGATCAAAGTACGAAATACAGCAATGTCAATCGCAACACCAAGTGGAGCCTCAGCATCTACAGACTTGAGTGTGCTGAGGTCATACTTTTGTACAGTTTCCATATCACTTGCAAGGAGGACTCTCAGTGCGGCCAATAAACGACCTTGATTATCTGACCACCTATGCTCACCTTGAGATCAGGAGCTTCTCCAGCTAGATTCAGCTGTGATAAATA
>ps_3977
GAAGAGTCTTCAACAGCTTTAAATTCCTAGGTTCTCGGTCTGGAAACTCAGAAAACTTTGTTGTTGTAGATAGACATTTAGCAGGATGTACTGAGTTGTGTTATATAGGCTACATTACATAGGTTGAAGTTGAACCTAACTTGCGTGTTGTGTAATTTTCTTGCTGTACAATATTTATTATCAACAATAAATTGCTGGGTTTG
>ps_3985
TTTCCGGCGTAACCCCAACCTGGTAATGCAGGTGAGGTCTTTCTTGAAGCATCTTGAACTCATGTGGAGATGAGAAGTACTTTCCATCATGTCAATGAAGCGATCGTTGTCTTCGACAGTGCATCGCGGATCCTTGACGAGAAGTGCTCCGGTTTCGCTCAGGTTGCGGCTGACTTCGGCGCAGAGAGATTGGGATTCGCGGATCGCGTTCGTCGGGAGACGGAAGTATGAGGATAGATCTATGACTGGTAGTTCCATTGTTGATGGCGGGAGATTGAGTGAAGGAGGGTTTTGGAATT
>ps_3988
CCAAAGTAAATGAATCCCAAGACACTCTAAAACCACATAGAGTCCCAAATCCTTTTCTCTAGTC
>ps_3989
TGTTGGTCAGAAAGTTAGTGATTTTCTCATTGCATTTGCTTATTTTC
>ps_3994
CTAAAGAGAATGCTGGTGGGTGGGTTTGAAAAAGTATATGAAATTGGTCGAATATTTAGAAATGAAGGAATTTCAACTCGTCATAATCCTGAGTTTACAACTATAGAGATGTATGAAGCATACTCAGACTACCAAAGCATGATGAATTTGGCAGAGGAAATTGTCACTCAATGTGCTCTGGCAGTTCACGGGAAGCTTACTATTGATTATCAGGGCGTGGAGATATGTCTGGAAAAGCCTTGGAGAAGAGAGACCATGCACAATCTTGTTAAAGAAGTTTCTGGGATCGATTCCAATGAATTGGGAAATGATCTTGAGGTTGCAAAACAAGCTATTTTGGCTAGCCTTGAAATAATCTTGATAACAAGGATAAAGCTTCCATTGAAG
>ps_3999
AGTTGTTGATACTGCTACTTCATTCATAGGACGTTCTGTGGCTCTTAAGTTGATTAGTGCTACAAGTG
>ps_4000
CCACGAAATTTTCGTGTCCATATGTGGAGGATGTCTTGATCTTTTCCGAAAATTCCATACTCCAATGAGAAACATGTAGAGGAAAACCGTCGGTAGAATCAATTCTGGATAACATATCAAGATGAAAATAGAACATGAACC
>ps_4002
GGGCGAGTACCCGAGGCAGAGCTGATTGGTGGGATCCTCTTGTGG
>ps_4009
GTGGCTGCTCTGTTGAGCCATGCCATGGAAT
>ps_4011
AATAGGAATT
>ps_4018
ATGACGACTATCATCTTCCAGGAAAGTCCCGAATCTATTTCTTGCTCTTGATTCTTATCATTCTTTATTCTTCTTCTATCAGGAAATTATTGGCATCAAATTATTGGATCAAAATTCGAGAGTGAGGTTGAGTGATTGTAATAATGAAGATGTGTGGCTGAATTGATGTGACATTGAAGGTTCTGTTGATGATCAGTGAAGGAATTTTGAGAAGTGAAGTGTTGAGTTTATTTAGATTCTATTGAATCGGAATGAAGAGTGATAGAGATTTTGTGTGATTTTTGGATGAATGATTGAGAGATTTAGAATGAATTCTGAGAATGAATG
>ps_4027
CTCAATACGCCTTCTCGTAGTTCTTAGCAA
>ps_4030
TCTGGGAAGACA
>ps_4037
TGTGAATTTGGCACGAACAATACCACT
>ps_4040
TGGGGACGTACACCAGCCGCAATAGAATGCTGCTTGGCTGTTGCAGAACAACATG
>ps_4041
GGTCCCGTCAAGCTT
>ps_4042
CTGGGTGATGCCTGATGCATGTTTTTCTTGTGCAGTCGAAGATTATTACTCTGCACATATATATTACCATGGTGTCATTTGGCTGCATATTCGTTGTTCTAACAATGTTGAATGCAATGCTCTCTAATGTAAGTTATCA
>ps_4045
TTCAAAACTATTGAATTAAACAAATTAGATGT
>ps_4047
GCTATTGACACGGGCGAGACCAACTTTGGTAGTGTCTTTGATGGCGCCGTAAGCTC
>ps_4049
AGTCATCTGATACCTCATACTGAAAGGCGGTATCAGCAACACAAAACCAACTGGTGCAACGAGGTTCTCTACGCATGCGCTTAAGTTCTTTTAGCTCCTTGAATTCTCGAATAACATTTCTTCTACAGTCTCTGCAAAACCTCTTGCTATCAAACCTGAACATGAGTCTCTCAATAAAATCTTCTTCCTTCATCCTTAGAAGAGATTGTCTTGTCTCCTCGCCTAATGCTGACCAAAAATCCACCAGCGTATCACATGAAAGTCTGGCAGTATGCAGGGCACAGGTTTCCCGCGTGCCATGCCCTCTACCATAACTCACTATACCTTGGCTTATCCAATCACGGCCTCCGCCACCACAGGCATCAGGATAAAGCA
>ps_4052
GGTCAGGCGGGGCGTACCCGCTGAATTTAAGCATATCAATAAGC
>ps_4059
ATTATTGTCTTTAAACAATCCCTTTCTCGAGGATCCTCTGAATCAAACAACTCCAACAATTTTGAAATAAACGAATGA
>ps_4061
TCATCCTTCTCTCTCTCACTCTCGATCTCTTACCATCTCGCCACTCTCGATCGCTCTATCTCACACCTCTCTCGCTCATGTCATCTCTCAATCTCAACCTCATTCACAAACTTTCACTCTACATGCCAGAAAACAAAATGCTTTAAAGAGATTCAAGCAGTAAAACTCACCTTCGGCGGTGGTCCGGTGGTAATGACGATGCTTGAATCTTCCTCCCGTCGCCGCTCAACTCTTCTAGCTCT
>ps_4065
GTTGTTATGAGCGTTAGAACCATGGCAACAATAACTCGACCGCACATTCTTCTGCATTCTCGTGCTCCATCACTCAATCTCAAGCTCAATTCTTCGTCATCATTTCTCCGCCACCAAAATCTCCCAAATTCGCTACCATTGACTCGCCGACGTAGCTTCTGCTCCGTCAATTCAACGTCTCATAAATCCGAATCTGCTTCCATTGTAAACGACCTTCTTGATTATCTCAACGAATCGTGGACGCATTTCCACGCCACAGCGGAGGCAAAACGACAATTACTCGCCGCCGGTTTTCT
>ps_4068
ATAATATTAATGCTGAAGAAGTTACTACCAATTAGAGACGGTTACAAAATTGGCTGGCATATAGATACACATCTATGTACATATTTCACAAATTTGTACAATCAAAGATATTATGAAGAATTCAAAAAATCAAACAACAATAAGATTATATAAGTTTAGTGCCTCTACTCATGAATTACAGATGAGTGTGACTTACCCTAAACCATATCTTGAGTTGAATATTTACAACGGATAAAAATATTTTTATTTTCAGAATATGTTAGAAGATTGCTTTCATCAACTCTGAGGAGATCTCAGACAAAATTATATATATAGCAGACTAAAACTTTGGGTTTACAGATTCA
>ps_4081
TATAACAAAG
>ps_4090
TTCATCTTTGGCAAGTGCTGAGGAGTTTGCTAGCGGAATAGATTCTTCACCGAGTTCTTCAAGAGACACTGACTGATTTAGCCTCAAAGCACTAACAGTTCAATGCTGCATACCATGTCAACTCCATCATTGTATATTTACATTTTCTTGTGTGT
>ps_4091
TACGTTCTCAACTGGGAACC
>ps_4099
CCTTTATCAATAGCATCTCTGTATTTTCCTTGTGCATAATAAGCTAATCCCAGACGACTGTATGCCTTACTGTAGTACGGATCAATCTCGATAGACTTAAGACAATCTTCAATTGCCTCGGTATATTTGTTAATTTGAGTATAAGCAGCTGCCCTGTTGCAGTAGTAAACAGCATTCTTTTCATTTATCGCAATTGCACAATTATACAACTCAACTGCATCATTGTATTGCTTGGATTGCATTTCCTTGTTACCTAGTGCTTTTAGTGACTCAGCCAAATTCTTCATATTAAACTGCAGATACCCAGATTTTTCCAT
>ps_4113
TATGTGAAGTA
>ps_4127
ATAGTAAAATAAGATGATATTACTTAGGGTA
>ps_4129
AAGACATTATGATCATAGTGCCTCCGATTTTTCTCCAAAAGACATGCCAGAAAACTTAGTACATGTGTGTTCTGTATCATGGGGTATTTAGATGGTTATGCTAAATTCTGAACTAATGTATTCAGATATATTTGTATCGTCTCTCCACTGATGGTGCTTGAGACTACCTACCGTGTCAAGTTCAAAAAAGAAAGATGATCAGGAAATTGCACAGCCCCATTTTGAGATCGACAGGGAGCCAGTTCTTGCACTTGATTTTCACATTAAAGATATCCTACTCTCAATTAGTAGAACCATTGTGTTTAAAGCTTTCTGAGGCTG
>ps_4130
GCTACAAGCTGGCCTAATGCTTTTGTTGTTGTTATCTTGTTAAAGCTCAAGTCCAGAACT
>ps_4132
GCCACCAAAAGCTCCCAAGCGATTCCTTGAATACCAACCGTTTTGCACTTG
>ps_4134
AAACAGAATCTCAAATTTTGTGGCGTCGAAGATGAATTTCACGGAGGATTCTGAGAAAGTGAAGAAAATTGAGGTTGTTGTTTGAGTGAAGATGAAGGTGAAGACGATTATGAGTCAGTGGAAGAAGTAGACGCCGGAGAAGACGACGGTGATGAGGATGACGATGTTGATGATGAGGAGGAGGATGAAGAGGAGGAGGAGGAGGATGCTCCTGACGCCGGCAACGACGAGGATGATGATGACGAAGAGGCAGATGGAGATGACGAAGCAGGTGGTGGTGAGCGTGGTGGTGACTCTGATGATGATGACGACGACGACGAGAACGATGACGACG
>ps_4142
TCAAT
>ps_4147
TTGAAGGTGGTCATGATATCGACGTAGCTGATCTTAGAGTACAGATTTCATCGCCGGTTGTATTTCTTGGTTTGTCAAGAAATTTTAAGTTTTAACCTTTGGTTTGTTGTTAGTCATCCCAAGTTATCTCTATCAGGATGAGATGGTCCATGTCCTATCCATAACTTTCTTGTTTTGTAGGTTTTGTTATTGTTATTGGTTTTATGGATGAGTTCTAAGTTATAACGAAATATATAAACAAGGCTTTATTGTAGCCTAATTTGAGGTTTTTATGGATGAGTTCTAAGTTAT
>ps_4151
TTGTAATTGAATAGATCCTTTTGAGAAGTGAAAAAGTTTAGGTCCCATTTTCTTATTCATTGTGATAATTTATTAGTTGCCCGTGCTTTGCAAGATCAGCTAGATTTAATCTTAATAGCTTACAAAAAAAGCTATATTCTA
>ps_4160
GGTCAGTACCAACAGGAAGGAGAGACGGAAGGATTTCTTTATCATCGCAAGCCTCAAACTTGCCTTCTCCACTTGAACCTGTTTCCGTCCACAGACAAAATTTGCTGCCAAGGGTCTAGATGATCATGACCTTGTTACCTTACTCGGTGCACATACAATAGGCCAGACAGAATGCAGGTTCTTTAGTTATCGGA
>ps_4161
GCTATGGTGTGTAGTTGAGTAACTCTCGTCCTCGTGACTACGGGAGGGTGTGTTCCAAAAAT
>ps_4163
TTCTCTCTCTCTTCTCTCTTTGGAACCTTCCTGGAAACCTAATCCAATATTTAATCGCGTTGTTATTGGTTTTGGGTTTGAATTCAATCATTAGGGTTAGAGGAACAAGAAG
>ps_4165
ACAATCTCTTACACGTTATTCACTGCAATTTCAAACAAAGAAAAAGGCGCAATGGCTTCTGGTACACCGGC
>ps_4170
GTTTTAAGAAACTTCCAATGAGCTCTTAAAAACGTGGATACTGGCCAACAACGTACATGATATTACTTGCAATAACTGCTTTGTTATCTTTTCCCTTCGTGATTTCACATAG
>ps_4176
CAATTTCTGCTTTGCTGGTTCATACACACCAATAAAATTGCAGAAGCTGGTAAGGACCCAGCAAGGTTTACAGCCAATCCAGAATACAAACCTTTGAAATCTAATTTTTAGTCCAGCACGAGCAACCTGTAGCCGTGTTTTGATGGTATCAATGGGGTATAAAGCTGCTTCTACAGCAACACCAGCAACACCTCCAGCAATGCAACCCTCATATAAAGCTCGTAAATAGTCAAATTGCTTATTCTCTCCATTACTGATAGACATGAAGAACTTATCTGGATCCTTTTGAGGAGGCATCTTAAACATCAATGCAACAGTTGAATCGAAGTTTTGAAGCTCGTGAAGAATGTGCAGAGATCAAAATATTGATCTAACGAACCAAATTCTCAGACTACAAAATT
>ps_4178
AAGAGCAGCAAGGTGGTAATACTGATCATCGATTCTTTCAAGGGTGATGATGA
>ps_4184
TAAGAATACAATTATCAAAGACTTATCAATCTTTTCTAATTTCATTGCAATACACACGATGGC
>ps_4185
ACCAGCTTCGTTCAAAACATCAACAAA
>ps_4191
ATTCCTACATTTCCGTACACTTTACCACCGC
>ps_4197
ATAATGTTTCCGTATTCTTCAAATGTACACTTATATA
>ps_4198
CCATCCTAGAGCTTCGAGGAGAATCATCATTCACGAAACTCAAATTCGAAAACCTAAACGCATTAAGCGAGTAACCAAGCACGTCAAATCCACGCGCCCAAAACGGTTTATTCATCTTCCCTTCAGGAATCAGATCCTCAATAGCTAGATTCACCTTATCATCCTTCACGTCTCCACCGTCACCTCCACCTCGTCCGGCGACAAGCCTCAAGAGCTCTTTAAGCAGCGCCACCGCCGCAGCACGGTCGCAAGCCGACGTGTGAAGACGAAGGAACAACGCGAACCGTTTGTCGCTAATCGCGTACGTGCTGGC
>ps_4201
CGGAATCCTCAGCCGCAGAGAGAGACT
>ps_4210
GGCCTGTAGAGCTTGCAATTGATTATATT
>ps_4220
TATAACTGAGATTTTCCAGGCGAAATCTGCATGTAATGAAGCACTTCAAGACCTGAAACACTGGATGAAGCCTGAAAAGGTGAGCACTTCAATCACAACATTTCCATCATCAGCAGAGATTGTTTCAGAACCACTGGGAGTTGTGTTGATCATATCAACATGGAACTTTCCTATGTTATTATCATTGGATCCGGTCATTGGAGCCATTGCAGCAGGTAACACAGTGGTTTTGAAACCATCAGAAATTTCTCCCGCAACATCATCCCTGCTTGCAAATTCGCTAGAAAGTTATCTAGACAATTCTGCCGTAAGAGTTGTTGAAGGTGCTGTTCCTGAAACACTTCGCTCTTGGAGCAGAAGTGGGATAAGATACTTTATACAGGTAGTGCTCGAGTA
>ps_4225
CAATATGGGCTGTCAAAGGGAAGCAATGAG
>ps_4226
ATAATACCTTCATAATAATCAAAACTATAAGCCACG
>ps_4230
CAATGTATACATCACTAAAAACATGTGAAATTGAGTACTTTCTTTGTTGT
>ps_4239
AAATCGCGCCGTCG
>ps_4248
TGAAGTGAATCATCCATCAACAGTTCTTTCAAGCTGAATCTTCTACAGAGGCGCAACAGTTCTACTAACCAATTTAGACCACCGGCTTCCATCACAGAAACAACTGCTTTCTGACGCCAATGTAACCTTGCTTCAGTAGACAAAAGATTTGAACTATTTGAGGAGCTAATTGCAATATTAACACGTGAAAACGGACCTACAAGACCGCAGAACAGCTCGTCCATTTTGTCTATATTTGACCTAAGTCAATGAAAACTAAATA
>ps_4250
CTATGTAAAATAAGGGGTAGGGGGAAATTTACTGGCAGTAGCAAAAAGGTAATAACAGCAACTCCTAGGCAGATTGAAAGTTTGTTGCGCCTTAGTGAAGCATTGGCTAGGATTCGCTTCTCAGAATGGGTTGAAAAGCATGATGTATTAGAGGCATTTCGGCTTCTAGAAGTTGCGATGCAGCAGTCTGCAATGGATATAAAAACTGGAACTATTGACATGGATCTTATTACCACTGGTGTTTCGGCAAGTGAAAGGATCAGACGAGAAAGTTTGATTCAAGACACTCGCAACATAATAATGGAGAAGATGCAAATTGGGGGACGGTCTATGCGTTTATTGGAGATATTGGAAGAATTGAAGAATCAGAGCCCTG
>ps_4251
TAGATGACGAGGCATTTGGCTACCTTAAGA
>ps_4259
TCTACTAACAGCTTCTGAGTTAACTAGTAAGGTTTCAACTCGAC
>ps_4261
TCTATTCTCAGTTTTCTAGACATTGTTTAAGAGTTTCTAGTTGT
>ps_4280
ACTTCATCCTGGTCATGGATAGATCACCCAGGTTCGGGTCC
>ps_4284
ATGCGATCCACCATCATCAGTTTTCTCACCACTCTCACCATCACCATTATCATCCAAGAAATCTAGATTGTGACCATAAATTGATTAGTCTCATATGCCTCCATTTTTGCATAGTAATGTCCATATTTTGAATTTGTTAACTAGTCTATACAGTTTGTACT
>ps_4293
CTGTTCAATCCTTTATCTTAGGCTTTAACTTGTTCTGTGTTGGATTTGGTCTGCTAGGTGGTATGGTTCTAAGGCTAGCAGCT
>ps_4300
CTATAGTATACTATAGTATACTATAGTATACT
>ps_4309
CATGCAAGAAGCCTAG
>ps_4313
CTCCATCCAAGCGCCCCAAGAGTTCCAGCTTTCTAACAGATGATCCACAAATACAATTGCATTTTCTTAGCAAAATAGGGCGTATTCTTTATAGGTCCTAATATACCAGGAGGAAGCTGCTCTCTTTGTGTCCAAGTAATTCCTTTATCATACGACCGTTTGACAAATCCACTCCATTTCTGAACTTCTTGGCCTATCTTGTAAAACAGAGTAGCTCATCTGATGGAAGTTTGAATAGCACAGGA
>ps_4314
TTTGAGTTTTCCACAGCAACCGATTTTCTGCTGGAATATTATGGATTCCAGTTGTTTTGATTTATCTAATGGATATACAGATTTGGTATTCAATATATTCCTCTTTGTTGGGGCGGCCGTGGGGTTGTTTGCACACCTGGGCGAGATTCGAAATATGCAGCAGTTAAAATTGAGGTTCCAGTTTTTGCCAGTGCAATTCAGTTTAATCTCATGCCTGAGGAGCAGTTGTTGAATGCAAGAGGAACGTTGAAGAGCAAGTTTAAAGATGCCATCCACAGGTTGAAGCTCA
>ps_4316
ATGAAACTTAGTAGGGACATTGGTGGGATTAGAAGCCAAGAAAAACTTCCAATAACCAGACAAAGATTTAACAAAAGGCAAGTCTTTGACCCAAAAAGAAGCACTCTCAAGAGCTCCATTAACAGCATCATCTTTCCAAACAGCAGATTGAGAAGCCAGAAAATCCACTTTGCTGCGTTGATACCAATATTTCAGAGATCCTTCAATTGATTCATGGCAATGTAAATGAACATGGGGGTCCCTTTTCTCCATTTGATGAATGATGGGTCTTCCCAGACTTTATAACCATTGTGTGGAGAAAGAGGAGTGGACTAACCAAAGAAGTGGAAGAAGAAG
>ps_4323
TGCAAGAGAATTGCCTTTACATTATATTATTATCTGTTGATGCATGTCATATATACAGTCCATTACACCATCCAAAGAAAGCAACTTAATCAAACAATAATATGCTTACCTTAGCTAGACACCTATTGTCTGTTGAGAAAGACACAAATTCTATGCAGAAGCTGTTGCTGGAACTCGAAGTACTTGCTGCAGAAAGCGTGCTAGGAAACGTTGCGTGATTCCATCCATAACACCTCCCCCGACGTCTGCGTACCTCAGGTTGCTGAAGGATCTGGAATATAGGCAACAAAAGAGCTGGATCGAAATCATTAGAGGATTGAAGAAGTCCCCAAATCCTGACTACTTGATTCCT
>ps_4326
CTTGTTTGCTTATGTATGTATAATCCTAATCCTATTCTATATACAAGAATGGAGTCGCAAACTCCTAAACTTTATAGTAGGCCAAATATATTGATGACAATGTATTAGGCATTTTGGTGTAGACGTTTCTCAAGGTATCTTAGGTTTGTCATTAGTATATAAATTTTGTATTTCTCTGTTAACTTGTTCGCATTCTCCCTTCAAGTTAATGTAAGTGAGGTTTTTGTTTGTATAGAAAGGTAAAAACAAAGAACAGCATGCTTTCTTTTCTTATATTTTGGACGTGTGATCAATTATCAA
>ps_4337
GAAAATCACGGTCTTATCAAAACAGTTGATATAGAAACTCGGTTAAACACCAACCAGTTCATACCCAGGATAACATCAACCTGTACTAGTGGAAGACACACAAGATCCATTCCAAAGTCTCTACCAAAAATACTCAAAGGACAACTTAGACAAACTGAAGTAGTAGTCACTGAACCCTTCGCAGGAGTATCAATCACCATACTACCACGCATCTCAGATATCTCTAACTTAAGTTTCACAGCACAAT
>ps_4345
TAAAGATTTG
>ps_4355
GCAGAATTTATCGGCAAGGCTCCTTCGAAGATTTTAATTATACCTGCCAAAGAACTTGTGCAAATTATAGCACAGGGTGTTGCTGTTACTAGAGATGGCCTACCTTGTAAACCTCACCATGATAGATATCAGGAAATCATGGTTGATTCATTGATATCTCAATCTCATCATGCTGAGCTGGGAAGAGAACTGAAACCCTGGGTACCTGATGGAGATGATCTACAATGCCCTGAACTGGAAAATATCTTTGATGGCCAGTGGAACAGGGGATGGGACCAGTTTGAAACAAATAAGGCATTGTTCGGGGTAAAAAGCACATTCAATGAGGAACTTTGTACAACAAAGCTTGAAAAGGGGCCACAGA
>ps_4356
CCCTGTCGTGACACCGTAGCTAGCAG
>ps_4358
TGTTCAACTATCTACTTTCCCTTTCAACAGAGAGTGGAAGC
>ps_4366
CGTTGCTTGGCTGTAAACAAAGTGCTTTTCGTATCTTAGCCGATCTCAGGT
>ps_4373
CGTAC
>ps_4376
CTTGATACATTTTTCATTTATGTCATTTTTTCTATTTT
>ps_4381
TCAGGCTGGCAGATAATCGGATTTCATACGCCACACTTCGGAACTTTTGCTGAATACTTCCTCTGGTGAAAGATGAACACATCTTGTTTATTCTGCTAAGACATGACATATAAGTAATAAGTAGTAATGTAGATGGCTTGATGTTCTTGAAAC
>ps_4382
TCAAATGGCCCGGGTACCGGGTCATTACTTCAACGGTGGAGGCCAATAGATACACGGTGGCCCAATTCATCTCCGGTTCATCGTGGTTACCATCGACAGGCGTGGCATTTTTGGCCGGTTTATCCACTTGATCTTTACCACCACAGATTTATATCTATAGAGAGGATTTACGTTGTTACAACCTCAATTGTGGGAATATATAGCTCCTATTTTTATAGTTTTATTTGTATTAACTGTCCCAAAAAATATTTT
>ps_4391
GAGACCGATAGCGAACAAGTACCGCGAGGGAAAGATGAAAAGGACTT
>ps_4393
ACCAATGCTTAAAAAGAGGAACCGATATCGAAAACTCTACCCCGGAGAAACCACCGGAATCACCGAAGAGGTGAGATTCGTCGCCATGCGACTTCGAAACGACAAAATCAACAACACCGTTTCCACTCCAGAAACTACCTCTACAGTAGAAGACGATGAAAACCGAATTCCTGACACGTGGCATCCTTCCATGGAAGGGTTTATCCGATTCTTGGTTGATAATCAACA
>ps_4397
CCCTCCGGTTTTTCCACGCGCACGCTTTACCATA
>ps_4400
CCTTGGACGGAA
>ps_4410
ACATTTGTGTCCCATTCTGCAGCTTTTTCCCATTTCCGCATTTGCAATCTGTTTCGGCAGCAACTGGTGTTTGGAAGTGGCTTTGCTGCTATGCTGCTGCGTTGTCGGCGGATCTTGTTGGCTTATGGATTGCACTATGGCTTCTATTTCTTGTAGCTTGCCGCGTCTTGGTTAGCTTGTACATGTTTCCGTTTACACTTTTCATGTTTCCGTTTTGGCTTGCAGCTTCGTATTGGCCGTTGTGCTTTAGCTTTGGAATTCTGTTATACTATTCACGTTTTCTGCTATGGTTTT
>ps_4424
GTGGAGCATATGGTGGCGCCGGAGGAGGCGGACATGGTGGAGGAGCTGGATATGGAGAAGGTGGTGCACATGGTGGCTATGCTCCCTACCACCGTGGATGCAGTGCCATCACTCGATGCAGGCGTTGAAGTTATTATATTCATTTTCTCTAATT
>ps_4426
AGGGTCCGAGCACAAC
>ps_4437
CGGTGAGCCTGAGCCTCACCGGTGAAATTTCTCACAACGGCGTTACG
>ps_4441
GCATACACCATTGTCAAATTTATTTTCATGTCTTTGGTTTAATGAAGTTGATAGATTTACATCCCGTGATCAATTAAGCTTTGCTTATACTTATTTGAAGCTCAGGAGAATGAATCCAGATAAACCATTTCATCTATATATGTTCAAGGATTGCGAACGTAGAGCGTTGCTGAAGCTATTCCGGCACAGGACAGGTCCATCTCCACCAGGGACTGCTTGAACAGTTCCACTCTAGATTGCTTGGTCAATTCCATCTCCTTAAGGTTCCTTTGTTTCCACTTGAGAATATATTGGTCATTTTGATTGTTCAGTGTCATCGTTAGAATTCAAATCAACGTGTAACTGCAGACTTTTTGTACCCCAGGGATCCAA
>ps_4443
TCATCAATTGTGCGCCTAGATAAAATGTCTTGGCATACTCAGCACAAACATC
>ps_4449
TTATGAACCAAAGCATATATACGAATTTCATCAATCCAAGCTCCAAAACAAAATAAAAGATCAATTAAACAAGAAACCTAGTTGATATTTTATTCACAAAATTAATACTCACAACTTTCAAAAGAAAGATAAAAGAGAAGAGAAAAATAGTCATTTAACTATATATTTTAATAACTCAAGTATTGAACTTTTTGGTCCATTCCATAAAGCCAGATTCCGGCACCGGCAAATTTTCAAAACATAAAACTAACACAAGTCTTCTGTTATGCTTTCAAGATGAGGCT
>ps_4456
TCACAAATAGAAATTTGCTATATCATGTGTAGTTTTTTTT
>ps_4464
AGTAA
>ps_4471
AAGAATTATCACAAAGTCTGGTTATGAGGGCAAAGTTAAAGATGCTGGCAGTTGCTATAATCCAAAAAGCCTATTTCCTTTGCCTCCTGATGCTAGCTCAAACTTGCTAGATTCTTTTAACTTTGCGGACGACAGTTCAGATCAGGATCTGCTTCTAGAAGTGCCTTCTGATAATTCTTTTCCACAGGCAGAACTATTGCATCCAAATTCGAGCTTTGGTGCTCAAGCAAGCACCAGCAGTAGCTCAGCTTACTCACATCTTGTGAAACATTAAGTAACATTACAAGGTTATACTTTGGTGGAAACATATTTTACATCTTAAATATATGATGGCTG
>ps_4477
CACTTGGCACTATATTGCAGTCAAAACT
>ps_4502
GAAGAACGGGATAGCGGGATTCGGAATGGGAGGCTAGGTTTGGGGGATAAGCGAGGAATGGGAGAGAAAAGTGGAGAGGAATGGAGTGGAAGTTTGTTGAAATGAGAGATGGAGTAAGCCA
>ps_4507
TTTGGTAAATAGCAGCTGCTGTGTTCCA
>ps_4534
CATTTGAATGAATCAGGATTCAAGACAGAGTTCATGTCAGGAATATAAAACAATAGGGATTTGTATCCAATCAAAACCCGACTCACATGTATTATAATATATTAGTAACCACGATTCATACATATATTTCTTGATATGCAGCAAAACTGCATGATCAAATATTCAATGCACTAGAAAGCCATTTGTCATCGGGTGCAAAAATATCACAAACATAGGTTAGTTGACATATTAGATTTAAAATGCAACCAACAAAATCTACTTGACCGGTGAGTTTTTAAGCCGAAACTAATAAGCAAATAGCACTGTTTTACCCTTGGTTCTCTTTCCAACACATCATATAAATGTTTCCATCAAGAAGCAATATTGGTTACTAATCACTGGATTCTTGGATGCAGCGACATATCCCAGAAGGGTAGCCAGA
>ps_4535
AAGAGGTAGGAGAAGATTGATTCAATACCTATTTCTGTCGTCGCGACGAAACCGGATTGAACTGTTGGAAGCGCGATGTCGAATCGTTGGATTCACAAAATCCTTGAACGCGAGTGGAGATTGGAATCGCGATGCCGTTAGGTCGAATCGGAATCTGAAGATACTTCAATGGTGGATTCACGCGACGTGTTCAATAATCCCGAAGACGTGAGGCGTGGAGTGACGACGTTGGATTTGATTCCGCGATGGACCGTGATGAAAACGCAATGAGGCAATCCGCGACGCAATTCGAAATCGGCGTTGAACGAAGGAAACCATCCATGTTGATGATGATTGAGCTGCGTATTTCATCTTCTTCGCTTCGATTCCGATTGAAACACGAAGTAGAG
>ps_4541
TGAGACGAGTGGGGGATAAGCTTCATCGTCGAG
>ps_4552
CAAAGAGTAATGAATCATGTAAGAGTGTTCAAAGCACTCCCTCCTTTGCTTTCTTTTTCTCTCACGTGTTGCAATTTCCTTGGCATTAAGTTTCATAGCCAACTATCACAT
>ps_4576
CCGCCATTTTC
>ps_4585
AAAGAATATAAAGTAGTTTTCTATATTGTTCTAC
>ps_4590
CCTTATTATATTCACTCTTAAGGGTCTTATTCCACAAAGTATAGATACAATAACCAGAGAATTTAACTCTAATTAAGTACTGGGTAAATAAGGACTTGCTATATGACCATCTGCTCCATGAGGATAAAACCCACCAGGAACAGATTCATTACCACTTCCATATACAATTCTC
>ps_4593
ACTTGATGAGCAGGTTTTTATTTATCTTCAGTTTTATGTACTCTTTTTTATTTGTTCTTCTTTGTCTTGGGTTTGATTTGATATGAACCTGGCTTATTCTTTGTATTTAAACTATATGTTTTTTTTCTTCTACATGTATATGTAATGCTTGTCTTACATAAAAAAAAAAAAAAAA
>ps_4598
TCATCAATTACTTTAGCGCCAGAGTGCGCGCCTCGTACTCGTACTCG
>ps_4602
CTTATAATTCTTCTTCTACGGTGGGTTGAAACTTGAAAGTGAGTGCAATCTCAGATAAA
>ps_4605
GAACCCTTTTGAACTCCGGGGTCTCCAGACTCATTTTCAACAATGTGCTTCCATTGATAAGCTATTCCTTCTTGAGCTTCCTTCGAAGCATCAGAAGTGAAACAATAAGCCGATGATTCGCTTGAACCATCTCGGTTACA
>ps_4620
GGTCAGGCGGGGCCACCCGCTGAATTTAAGCATATCAATAAGCG
>ps_4628
TTTCATCTAACTGAAACCTAGCCCTTATTGTAACATTCCCAGATTTATCCTGCTTAACAGGAAAACTGAATTTCGAGAAAGAGCAACTGGTGGGCATGGTGGACGGCGAACACTCGTACGAAACAACCCTTTACAAGCTTGTTTCCCAACGTTCCGCCACATGTTTGATGAAATGCTCAAACGAGTTTTTTTAACAAGATAACGATTTTGAGAAGGGATAATCAGAGAATCATGTCTCCTATTGAAGGAATTAACGGTGGTGGTGGTGGTGGTTAACATTAAA
>ps_4642
CTTGAGTGAGACAGAGG
>ps_4649
GCAGAAGTACTTCGAGGGATTGCTAAGAATGGAAGACAATTCTGTCCTTATTTAGCTTGAGGGCCATTGCGATCGCGGTGATCATCTTTCCCTGTCCCTGCTAACCCACAACTAAAGCATCATGACTCTTTGATTCCACATGCCCTAACTCCACGAAGGGATGGAATAGACACTAATCTTACCAAGATATACTAGTATTCAATCCTGAAAGAGTTAAGGAAGTGCAGAAAGATAGACATTAGTCTTGGACTTCACCCCTGAGGAGAAAGATCCACCTCAGCTTGTCCTAGA
>ps_4650
TCTTATCAATATCCCTAAGGAGCAATGGTAGCGTTATTAATTTCCACCCTATTGAATTATCAGTTTCCGCCATCAACATTTTGTTGGTCTTTTGTATTTGTATCTAGACTAGATGCTTAGATCAAGCTAACGTGTTTGTTGTTGAAACAGTAGATTGTATGTATGTTAGTGATGATGATGATGAAAGTTAATCTCTGTAAAGCTAAAATGGTTGTGAATGCAGGTAGGACATGGTTTTGAGTTGAAGGAACTGATTTTTT
>ps_4651
TGCAACGGGTTCGACTTGTTGATGGACAAAGAAAAGGACGTGATCACGTTAGATAGCTTGAGGAAAACGACTGCTGTTTTGGGTCGTCAGGATTTT
>ps_4653
TCAAACACTTTCATTTTCTCTTCCACATTGTCATACTTCATCATCATCAACCAGTAAGAACAATATACAAATAATAGAAGAGACACTGAAGAAGACACCATTGAACCTGAGAGAGTGATTCAATGAAGAAAATGAAAGAGGTGATAGGAATAATGAAGGACAAAGCCTCACAAAGCAAAGCTGCAATTTTATCAAAACGGAAAACTCTTTCTCTCTTACGCGCCACAACCCACGACTCTTTCGCCCCTCCAGCACACAAGCACCTTACCACCCTTCTTTCCTCTGGCGACGGTTCACGCGCCACCGCGTCTACCG
>ps_4656
TCCAACGTCTTCCTCGTACCAAGGCTGTTCGTTGCGT
>ps_4686
ATCTCTTTTCTCTGCCTTCCTGTTACTTGCTGCATCTTCAGCCAACTTCACCAATGCTGTACCTTCTGCAGTAACATGCTGCTTAAATATACAGGAAACAGGCTCCAAGCCTCGGGGTATTTTAGAAAAGAGTCTGAACATCCTCGACAAGTCTTCAACCTTGTCATCTGTAAGTAATGAATGACATCCAGAATGCTCTTTTTCAAGAAGTTGGTTTGCATACACAGATAAAAGCTCATGTTGAACTTTCTCTAATAACTTTGACTCGCTGCTAGAGTGTAGGTAATGAGCAACCCTATCTTTCTCCCGTTTC
>ps_4700
CTAAAACTTTATCTCCGAATAAAGAGACAGCCTCTTTCACAGACCTAAATGGTGCTCTTGTGTCAATCTCTGTGTTTCTTGAAAGCTTCT
>ps_4703
TGTTAAAACTTTCCAAGGTCCTCCTCACGGAATCCAAGTTGAGAGAGA
>ps_4704
AAACTAATACATA
>ps_4710
TTAATGAAAACAATCCTTGGCAAAT
>ps_4713
AACATCGCCGCGCAACAGCCTTCTTATCTCCTCCGTTCGCAAGACGGCGAGTGATCGATTGGC
>ps_4719
AACTTAATCACTTTTATCCCTTGAGGACAAGTCCTGTGTCATGGCTTCTG
>ps_4722
ATCTGCTCCAAAGGCTATAGAACAAGGTCGAACACAACCAGCTCCAATCGAAATCAATCCCAAGGAAATGAACAAAACTGCTAGTTGAGATGATGTAGCAGAATCAAAGACTTGGACGAGCGATGATGATGATATATCGGACGGTTTCAGCGACGGGATCATTGCAGTTAACCACAAAATGGTTAAACCAAGAAGGCTTGAGAGGGAACCAATGAAGATGACATTGAAGCGACCCAAGTAAGAATCAGAGAGAAAAGCACCAAAAATGGACAAGATATTAGACATAGCAGACCAAGTATAAAGAACGCTAGTAGCTTTAGGAATAGGCATGTTATAATCATCTCTCAAGT
>ps_4724
GGTCTTTCGGTTGTTCCATCAACCTTCTTCCTGATACGAACATGACGAGCAGTTCTGTCTTC
>ps_4726
ACACAAATCC
>ps_4727
CATAAATAGAACTTGATTATACTAGTAGTCATTAAACACACATTTTACAACAAGTTCAAAACAGCTTCCAAATCTTACTTCATCTATAGTACTATTAATAATTGATGATAAAAAAAACTTGCAAGCATGCTTAAAATAGCTTCACATGATTGAACATGCATTAGGATTATCATCACTGAAGAAAGAAGTGATGTTATCATCTGCTCCATTTGGATTTGGTAATGCTAATTCAGTGTTTCTCACAAATCCAGAGGGTGCATTCTTTGCATAAGCCTG
>ps_4728
GATACAAAAAAGAAAGCTGGCACAACAAAAAAGAACAGGTAGAACTCATTCATGGAGGACTTGGCATATTGCAATTTTCTGTAAAAAGAATTCCCAAAGAAACCCTTCCCACTTGCAAGACTCACCATGAACCAAACCTAACCTGGCCTTGTTTGTGACTTGA
>ps_4733
GTCTCTTTTCTAAACAATGACTAAAAGTGCCACTAGTTGGTGA
>ps_4734
CCAACCTAATACATCAAAGTCTGGCACTCGCGGCAATAGTGATTCCTCCATATATTGATCCAATTCAGACTTCGTCTGATGGGTAGAAGTTTCCATGATGTAGACATCAAA
>ps_4745
GTCCACCTGAACCCTTGTAGAAGTAGCCAATGATAAACAAAGCTCCCACAACTATAAGCGCAATTGACAAAAGCGGTGACGATTTCGATTTTCCATCGCCGAATCTCCGAGAAGAATTTCCCGGTCTTCTTGACATCATAACTCGATTCAGATGTTGTTATTATGCAAAATTGACAATCAGTGAAGAGTGTTAATTGAGTTGCATTATGAAAAGGTAGATCTGAAT
>ps_4750
AACACAAAATCCAATTAAATCATTTGACAAATAAGCATCAATTATTAGTAATTTACAAGAAGAAAAAGGGAAAATGATAAAGAAGATAAAAAACTGAACACACCTATCATATCATACATACAGATTCAATGAAAAATCATCAGATGTTCTTGTTATTGCTCTTGTTCCTGTACCATGATTTAGCATAATATGGGTCT
>ps_4755
AGTTCTTGTTTAAGACTACTTAAATAACCACTGTATTTCTTCAGGAGATGGTTTTTCAGTTCACG
>ps_4756
ATTATCACTCTCCTCAACCCCTAGCAGTGGTTT
>ps_4757
TTACGATACACCACTGTAGATTCTTCCAATGTTCTAGGATTATTCATTTACTCTATAGAAATGCAGTTTGTATAATGCTGG
>ps_4769
GACGATGACGCGGATGTCATCAAAGACCAACCATTCGACGGCGGAGA
>ps_4784
CTGATGACAGTGTCTCAATAGTAATTCAACCTAGTACGAGAGGAACCGTTGATTCGCAC
>ps_4800
GACTGTTTTGGACTTGATAGACGGAAATTGATCGTTTAAGGCAAGAGAAACAGTTTTGATGAAGGAGCTTGTGAGTACTTAAGACAGAAGCAATATAAGGCCACACTGTACCTTCTAGAGATGGAGCAAAGTACAAGGAGTAGAAGTCTATCAGAAACAAATGATGTCGTTCTTAGATGGAGCTATGAAAA
>ps_4802
TGCAGCTGATGACAGATAACAGGATCAGACACATCCCTCTGATAAGACGCAAAGAAATAGC
>ps_4811
TGGTGGATCTGAGCTGCTTATGCTTGACAGTGTGTTCTTTATTCTCTATAAGTTTTACTGGTGCTCAGAAATGTGAAACATGATTGAGGAGATGTTGCAGGAAGAAAAGGAGGTATCATATACCTGGATTCTTTTAGTTCTAGTCTCTAGGATTCATTAAATTTTCTTTAACATTTTGTATCCGTCGATGGATAAAGCATAGGTGTCATATACATGTATTCTTTTAGGATTATGTCTTGGATCATCTCTGCTGAATTAGGCATTACCTTTTGGTATAAAGTTTAAAACATAGGAAGCAAATGATACATGAATTGTAGACTTC
>ps_4813
TTTCGAAGTTATGCAGGTGTCGCTTTTCACCTTTGCGTTTTCATGTTGCCTTGACTTTGATGGTGTTACGGCTTTGCTTATGTGTAGCTTGTGAGTTTGCTGCGTTTTCGAAGTTGCCGCTGGTGTGCTTCATTCCTACTGATGTAGCTGCGATTTCAGTTGTGATGTTCATCATCGGCGTTCTGCAATTGGCATGCAACTCGCGCTGCAGTTTGCAGCTTCCAATTTGCAACTCACTCCTTGTTCTCTTGCTGCGCTTGGATTTTTGTATTTCACGTTGAGTTTAATTCATTTTCATTTTGAATTGCCTTCCCTTTCGTACCATTTGGGACTTGTAATGTAGTTTTTCCTCATTTGGATATTGGATGCTGAAATTGATATATGGATATGATGGTTCAAATGGGCTTACATTGGAATAAATAAAAAAAAAAAAAAAAAAA
>ps_4816
GGAGTCATCCAATCCAACAGATTCGAACTGGTCAGCTTCATCCATCCTCCGATAATCCTCGAGAAAGTTATCATTGTATAGATCTTCTCCGTCTTCATCTTCCTCTGGCTCAGGCTCGTCGCGAATGATATCAGGATCAACGGAAGCTTCGTCGTCTTCGGAAGCGCGACTGGTGTGAGTGTGAGGAAGTTGATCGGTGTTGAAACCGATGGATGGAGA
>ps_4823
AAGCGAATATTCCACCCTTAGTCTCAGTGGGCAGTGG
>ps_4828
GATCAACCCCGAAGAAGAAAGTTC
>ps_4832
GCTCAACAGAGCAGCCACACCGTCCTACCTATTTAAAGTTTGAGA
>ps_4833
CGAACAAGTATCGCG
>ps_4834
AGTATACTAT
>ps_4838
TATAAAAACATCTTATGATGGTTCTGAACATACACCAAGACGCCTGAACATACATGCTAATACATGTGTTCACACAACAACAGCCTCAACCTCTTGTTTGTGCTCTTTAGTTTCTTGATGTGCCCAACATAAATATCACTTCCGCGCGAATCGGAATCTGGAAGTCTCTGTCTCCTACCGCCTTCAGACATGTTTTACAAAATCCACTAGGTGCCGCCAGTTATCACCT
>ps_4840
CAACGGATATCTAGGCTCTTG
>ps_4848
ATCAGTTATATCCGCCGTCGTCGAATCAATGTCAAACATCATTTGTGACTGTTAGATCCAGGGGATACGGATATAACTGAAAACAATAATGCAAGTAAAGGTAACCAGGATGTTCCTTATGGTGAAATTAGTCGCATTCCATCTTCCTCGAGTGATTTTTCTAGCTAAAGGCGCAGAAGCAAGATCCTAAAATGTGTGGCAATAATGGTTCCAATGTAATGAATTTTTCCCTACTTTCGTCAAGGCCTGCTGCTATTGTGAGAGCTAATCTTCA
>ps_4849
CACCGTCCTACCTATTTAAAGT
>ps_4850
CACTGTGGAATCAGT
>ps_4853
ATAAGCATAGAATATAAGATATTTTTGTCTCTTTTAATCATGAAGCTGAATGTAAGTAATTACTAGGTGCATGATTAAGTTGAGCAAATATAAAATTTGTGTAACACTTACAAGATGGATGATACTCTATGCTCTATATACTACTAGTACAATTGAAGGTTCATAGATTTTTTTAAAGTGTGATAAAATAGTTAGTTTTATTTTCTTTAAAATAGGATACTTTCAGTTTGTTATGGTGAAAATACTCCAGTAAATAATAAAATTAGTTTTATGTGTACAACAAACTTTAAATAGCATATAT
>ps_4860
AGCCAAGGGAACGGGCTTGGCGGAATCAGC
>ps_4866
TGAATTTGTATTCGGCACAAATTGTTGAGGGTGCTTCTATTTCCTGTTTTATTAGTTCGGAGCTCTTCTACACTTGGTACAGGAGTTAA
>ps_4876
CGGAAGCTGGGTTACGGTG
>ps_4879
GTAGTTTAAGTGGTTCAATAAGTTTCAGTTTCATGTCCTTTGGGCAGACCACCAACATTATGATGACTCTTGATGGTATGGGAATGGGTTCTCCCACTTCCAGGTGGTGGGCATGATTCAATCACATCAGGGTACAAGGTCCCTTGAACCAAGTAAGAAGGTCTGGTTCCCAGTTTCTTCTCTAGCTCCTGAGCAAAATCGTCAAAAATGCAGATAAACTCTTTACCAATTATTTTCCTCTTTACTTCAGGATCCGTCACACCTTTTAGCTTTGTAAGAAA
>ps_4881
TATGAAAACAATCCTTGGCAA
>ps_4886
CTAAACCCGCTGCAGCCAATCTCATTGC
>ps_4887
ACTAATGTCTTACTCGATAAGCATCTGAATGCCAAAATCTCTGATTTCGGTTTAGCCAAGCTTG
>ps_4889
AAAAGCCAGTGGCGCGAAGCTACCGTGCGTTGGATTATGACTG
>ps_4897
ACATTAAGCA
>ps_4908
TGATCATCATTTTAAAGACTTGT
>ps_4909
TATAAGGAAGGACAACATCGA
>ps_4912
GAGACAGTTGAAGAGCTTCAGAGTGCTGTGAGGGATCACCGGGCTAATTTTAAGCAGTCTTTGGATGCTCT
>ps_4918
TTGAATCTAGGCATTTTCTGAAAATGATTTGACCATAACTTGCCAACCATAACTGGGAAATGAGTGTTCTTGGACTTTTTGGAGAGGCAAGAACAAGATCTTCAACTTTCATGTTGGACAAATTTTGATTTGAAGCTTGGTTCATGATGTAATTTTGGGGAGAAAAACTTTCCATTTTTGGCAGGTGAGAATTATAGGTCGTTTCCATTTTGGGAAACTTTTGTCTGACTTCAAATCCTTCAACCTTGATCTTTGAAATGTCAAATGAGACTTGTATGTACATGAATGAGGTCTTTCTAACCATCTCACACCTTCAAATCCCTGATTAAATGCACAGTTGACCCAGTTGAC
>ps_4921
TTGTTTATTTGTCTGCTAACAGTAGTAACTGGTGGAAATGCT
>ps_4922
CTATTAGAACAGTAATTCTCTTGTACCGATGAATTTCAAAAAATTTACAACACTTTTCTATTACTCACGTTATTACTAGTAGTATTATTCATTAATACCCTTTCCCGCACGGTCTTAATCATCATCA
>ps_4923
AGGAGTGAAACAGAATTATGAGTTGACTGGTTTGCCTCCAGATGCAAGACCATTACTAGTTTTATAAATAAAAGAGCGGGGCGTCAGCGAGGAGACTCACTTAGGCTGCGTCTGAATATTCTCTTAAATCCTGTTCAGGTATTTGAATTGAGCTCATCACAGGGGGCCAGAGATGGGGACTTCATTTATTTAGAAAGGTGCCTCACTTCAGAGTTCTTGTATGTGGCGGAGATGGTACT
>ps_4927
TGATGTTAAGATTGCCGAGGAGGACGTACGACATATAACAGAACCTTCCCTGCAAAATGACCAGCAAACGCAGAAATTGAATACTATAGAAGATTTACATGTCATCTCTGACGATAAATCTAGCCTTTTAGTAGGTGATGCGGAGTCTCAATCTGGCGAGGAGGAAGATAACTTAAGCAATTCTGAAGAGATTTCGTCTTCTGAAAGTGATTCAGATACTCCTTTGGAGAAGAAAGCAGCTAGA
>ps_4933
CCATTTCCTTTTCTTGCTCTCGTGCTGGATGTCATCTCGGCATATCGGTCGGTTTAAGATGAATCCGGGGGAGGGATAAATCCTCCATTGGCCGTTGACCTTTGATTCTCTTCTCTGAACAGCTCTTAGGCTAAGATTGAGTTGAATCCGCTTCTCTTCCGTATTCCTCAGCTCGACTTTCTGTTGCCGAAGCTGTCTTGAGGCCCTTTCTTTCCGGCTTCCTTGAGTCAGCTCGGTAGCTAGTCTAGTAAAATAGCCTCTTCTCTTCCCTTAACTATAAGGCTTGCTCCTTCTTCTCGTCCACTCGGGAATAAAGCCTTACCTTTCGCTACTAACCTGTTAAATGGAGTTGAGCTGGCTACAAAAAAAATGGCTTCAGTGATGGTTGCTTCATCAAATATAGGTGGCAGGGTCAGACTTTGAGAAAGAGTCCACTGCT
>ps_4946
GTAATAGCTTACCAAGGCGATGATCAGTAGCTGGTCCGAGAGGATGATCAGCCACACTGGGACTGAGACAAGGT
>ps_4950
TAAGGTTCAGTGGACTTCTCACAACGTCGCGGGCAGCG
>ps_4951
CGGAA
>ps_4955
ATCATCCACTTGAAGGTTAGTACTAGAATCGGTTAATGGAGAAGGTGATAAGGCAGTGAGAAGCTTGAATTTTGAAGTGTTTCTAGTAGAATGGAAGGGTTGAATGCAATTGTGAGTTGAGGAAGATGGATCTTTGAATGGGGTTGGGTTCTA
>ps_4958
CCAGGTCCAGA
>ps_4963
AAACGGCTACCA
>ps_4985
AATCGTTACAGC
>ps_4987
TTCTCCACCCAGTCATCTTTTGAATCTTCAAGGATCCATTTGCTTTTAATACTGCATTCACCATGTTCTCATGTGTCTTCATGCTTAGGCCTTGTTCAATTCAAATCCGCACTTTTGCATACCCGGAACTCTCATTCACTCTTCATCTCAAAAACGCAGGGCACGGATCGAAAGTCGTCCTCAATCTTCATCATCGTCTTGATCAACCAGGCACGAACACGGAGAAACGTCGTCTTCATAAACACAACCAAAAGCATATGAATCATCGACGACGGAGCGCGACAACACGGATTGGGGTTTGCTCGTGCGGCCACTGACAGCATCGAGGGTGAGTCT
>ps_4993
TGCTGCAGTTGTTTCATGGTTGGGCGAGAAGAACTACCTTTGACTAGTTGTCTACCGTCACGACTAAATTTCTCAAGAGATAAGACAATACGATGGAACTCTTCCAAAGTCCTTTTCATGGAAATCAAAATGGTATTCAAAGAACCAATCTGCTTTTCCAAAAGACCATCTTTAACACCAGCAACACAATTTAGAATACCATAATTGCTCGATTTTTGAAGCACCTGCAACCTATCCAAAATATGGGAAGCATTCCTAAACTGTGAAATTAAGCGAGATTGAAGATCATCCCACTGATTCATTTCTTCCCTAACTTTTTGGAATTTTG
>ps_4994
CAGCACCTCGCCTGTAATATCCCTTTGAATATTTAGGATCAACTTCAATGGCCTTTGTAGCATCTAATATCGCGCTACCATATTCCTCAAGCCGGAGATGGGGCAAAGGCACGATTAGCAAAGTAAACTGCGCTTTGACTGTTTAG
>ps_4996
AAATAGAATACCAAAGAAA
>ps_5008
CCCTGGCATGTCATA
>ps_5011
ATTTGATGGTTTCAAAGTCAAATTGCAACAAATCACCAACTTTCAGATCATTGCCAGCTTTAACTTCATCTTCATCTTCATATGTCTCTTGGACTTCAATTTCAGCCATATACACGGCTCTTGGCTTTCTCCTTCCAAAATAAATACATCCACCAACTACCACTATGCCAGCTACAACAATTGCTAAAACGATAGCGACAGCAGTTCTTGTTTTCCTCCTCTTTCCTTTAGTGGTGGTGGTAGTAGAAGTGATAGTGTTAGTGGCAGAGTTAATCGAGGAGGTTTGAGGAGAAGGTTGTGGTGCGGGTGAATCTGTAACTATGGACTGAGAAAACGGACTATATCATATCTAACTGAACAACTTGGTCCAAGATACAAACAGCCTTTCA
>ps_5012
GGATGGATGCCCGGGCATTG
>ps_5019
AATCGCCTTATAAGGAAAAATCACGGACACGAGAATACGTAAAAACATACACAAAGAGTAAGACACTAAGCTTAACAAATGTATAAACTGAACCTGAATTGTTTTATCAGGAAGTTAAATAGGTCACTTTCACCTCCAATGTTAACGGCAGCATTGCCAGCGGTTTCCAAGAGATCAGGAGCACCGTCACCGCCTTGAATTACACGCAATATCCTTGGTACATTAAACAACAATGATATTCCTGCAGAAACTGTAAATGCAACGTAAAAGAATCTCCTAATCCCACGAAACGGTGCTTGAACTTCACTGATAAGTTTTAAATCTCTTCGAAAAACTGGAGCCGACATCTTCCCCACCCAGCCTCGCCTCTTCTTGAAGTTCTTTGAATTCAGGCAAAGCTCTGAAGGAGGCCAAGTCTGGATCATTGAGAATTGTGCCAAATTTTAGACTGTATTCTCTTAAAGC
>ps_5036
GTTTCACTTTTCTTGTCTCTGAGAGGAACCATTTTTATTATTTTCTCTTCATTAGACTTGATTGGATCCTAGGGTTTTTGAAGGAATAGGTGGCATCTGTATCTGACTAGTTAGATTATATTCCATTTTATGAGAACAAGGTTTTTTTTTCTTTACTTTAACTTCTTCTCAGTCCTATAAAGCTGCAAAATTATTTGTCCTTGTTTAGTCCTGCAAGATATCTCTTGAGCCAACCTTAGTCAAAATTCACTTTCCCTTTAATCATTTATATGCATTTCTTGAGCCAACTGCTGAGTCAGGGTTGTTCTAATCAATTGATATATAAATATTGAAAGAGAGAGACATAGAAAAGGTGTTGTTTTCTTGGTTG
>ps_5039
CTTGTTCCAGCTTTCCATTCTCCTTTTCATGTGCAACAGATTTGCCTCCTTCAACACCATTCTCAATCGGTCCCTGAACCATCTCGAATCCCGCAATCTCAACCGCCATGACTCCAACTACAAAATCCTACAAACCAGTGTAGAGAGGTAAGGAGATTTGTAGAGAAGAAGACCCCTTTTGACAAAGGGTCTCCGAATTCAATTCCAAATTATGTAAAAACCCAAAAATTGAGATTGAAAAATAGGGTCAGATCTCGTGATCTTCTTCCTTAGTCTCCACGTGCAGGTTTAATCAGAACCCGTTTCGCAGAGAGGGAGAGAGAGAGAAACAGGGAGG
>ps_5046
ACGGCTCAGCCGGAGGTAGGGTCCAGCGGCTGGAAGAGCACCGC
>ps_5047
ATCAAAAGCAATTAATTGAATGCATATTATGCCAAGGCCTTTAATGTTGATAAGCTATAAAACTTATATAACCAGCAATCTCTGAATAAGCTATAAAAGCATATTCTAGATCAAATTAATTAGTACATGATACACTAGAATTCACACACACAACTTAAATATCAAATAAAAAAAATATACAGATCATAATTTAGTGATTTCATGCACCAGTATTAAAGAAACGCGACATTTCTAACTCCTTGAATTTCGATAAACTTTTCATCAATCGAGAAAATTTCTAACAGGCACATG
>ps_5048
ATCACCCTTCATGATAAAATAGAGACATGATTCTGATAAAATAAACAGGACATTCTGGTGGAGCAGGTTTGCAAAGAGAAGGCGGTGGCATGTAACTGGTAGAAAATGTTGAGTTATTATCCACAATATCTACAACTAGGAATGTTTTTCTCCCTTGTCTAAAACAGTGTATTTTCCAGTTTAGCTCTTGCTAATTTTTATGTCATTCATTTGTCCTTAT
>ps_5049
TCAGAAATAACAATAGA
>ps_5053
ATTAAGACAGCAGGACGGTGGTCATGGAAGTCGAAATCCGCTAAGGAGTGTGTAACAACTCAC
>ps_5056
AGTATACTATAGTATACTATAGT
>ps_5059
GTTCACTCTAAATTTAT
>ps_5064
AAGCACCAATCGAAAGCCGAACACGTATCAAAGCATCAAGGAGCTTCGAAACCTGCCTGGCTTTTGGCTATAGAAATAGCGACCGGGACCACGGTTGGTTCTCTCCTTTTGATTGGAATTTTCACTGCTGTCCAAAGATGTAACAAAAAAGCATCCATCATTATTCCTTGGAAGAAATCCGCAAGCGAGAAAGAGCAAATCGCAGTATATATAGACTCAGACATGTTGAAAGATGTCAGGAGGTATAACAGACAAGAGCTTGAGGTGGCTTGTGAAGATTTCAGCAACATAATCGGATCCTCACCGGATAGTGTGGTCTACAAAGGAACAATGAAAGGCGGACCTGAGATTGCTGCGATTTCTTTATGCAT
>ps_5066
TACAAAACCT
>ps_5070
CTTGTTGTAAGGTTCTTCTTCCTCCATGAAAACTATGGAGTTGGTTAGTGTTCTGATTTTTGTGAATAGCCATAGTTTGGTGCAGTTTTTATTACTATGTCTTGTTGATTTCATTTTCTTTACTGCATTAGCTCTAGTATCATGAGTAAACCACAATGCGCCTCAAATGACTTTGTTATGATGTTCAAGATAAATTAAC
>ps_5072
AACCGACATGCAAGATTGTGATTTGTCTCGGGTTTCGTTAAAGATGAAGGTGAAGATTGCGCAGAAGAAAAACCAGAGCATCTTTAATCAGATAAGCCTTCAAATCCTTTGATGAGCACTTCAATCAATTCTCCTTCTACTCGTATCCTTAGCCTATAGGAATTCACTATGGTTGCTCTGTGTTATTGTTGTTGTGTGTGATATGGAGCGTGCTTGAGAGAGAAAGAGTGATGATGGAGAGTTGA
>ps_5077
GAGACGATGGGGAG
>ps_5091
TCCTACACCTCTCAAGTCATTTCACAAAGTCGGACTAGAGTCAAG
>ps_5094
ATCAAAGCTCTAATTCAAACAAAGATTAGGGTTTCTCATTGAAACCCTAATTCTTATGAGCTAGCCACAGTTCAATAGCATCTCGCATAAAACGAAAAGAAGCAGT
>ps_5097
AAATCTTGCCAACTGTAGAAATAGTCTCAACAGGGTATAACCCACGTAAAGTCTCAGCACCCAAAAGAATTGCATCACTACCATCTAGAACAGCATTGGCAACATCTGTGGCTTCCGCACGAGTTGGTCTCAAGTTGTCGGTCATGCTATCCACAACACGTGTGAGCACAGCAGGCTTCCCAGCCATATTACACTTGTAAAGGGCGGACTTTTGGAAGTAAAATACCTTCGCTGGTGGAAGATCAATGCCCAAATTCCCACGGGAAAGGATAATACCATCTGCTTCTTGTAGAATCTCATCAAAATGGGTCAATCCCTCAACATTTTCAATCTTTGCAAAAATTTGAGTTTGGCTGAGATCACTTAATGTAGAAAGGAATTCACGTGCCTGGCGAACATCTTCAGCATGCCTA
>ps_5102
TCTGTCATCAGCTGTTCCCTCAGTAACTCC
>ps_5103
ACTGGGATAGATA
>ps_5104
ATACAAGGAAATGGTATATATATAGTAATGGCTTAGCTAGTAACATCATGCATGCTTTATTTTCTCAACATAAATATAACATAACATGCAACATTCTACATCACACACATGCA
>ps_5105
AGCTATAACATTTGAATTTCGTTCTATTGTGGTTGAT
>ps_5109
TGCTGGAGAATGCGTGTATGAGGGACGAGACGCCACCTCAG
>ps_5111
AGAAAGAAAATTAAATATTTTATTTTAATTTATTTTGTAGTAATTTGATTTAGTTTTAATTTTGGGATTGAAATAGTTTTAGAAAATATGATGTAATTCATATATATGTTTATGAAAGTCCTTACTATAAGTTCTTCTTTAAGTTCTTGAATTAAAATTAACTTGAATCTTATTTATGGCTTATGAATTCCTTACTATGGTAACGATCCATCTTAACTTATCAATCTCAATGATTGTGACGTCTTCTTTATCATCTCTTTCTCCAAATGAGTCTCTAAGATCTCATCTTTCTGTCTAAGAAGATCATTCAAACCATCCACCTTCCGGCGACGCCTTTGAATCCCGAAATAAACCAACCATACCAACACCGCCGCCGCTGCGGCAGCTCCGGCCACACACGTAACTGACCAAAACGCCCCGCACACGTTGCACAATTACGAACCTTGGAAGCAACCCTCACAATCTTCACTCTCATAGCCTCGAACCGCAGCTTCAGCAGCTTC
>ps_5115
CCCACCCCAAACAAACCTCATCCCATTTGCTATTAATTCCTTCATATAGGCCACAATGTGGTCCATCAAACATGAACCCTCTTGTAACTGGAAGGTCCTTCTGTTGGTCCCACAGTACATCTTGAAGTAATTCTCTGACCCATCATCACAACTAACAACTTCCAATAATGCATCATTAACACAATCAAATATAAGTTTTTATTTGATCTCATTTTCCTTCTCTTAGCCTCATTAAGAGGCTGAGTATTGTCCTTGTTGTCATTTATGTTGGCATATGTGTCCCTCAATGATGGGTCCAATGGGCTTTCAAGGGAGTGAAATCTTGTGTGAAATGACTCATACTGTTGTTGTTCTTGATCATCATCATCATCAAGTCCAGATACTGATA
>ps_5120
TTTTCTTGTCACTTT
>ps_5121
TGAGCTACGTCTAGCTGAGGTTCTG
>ps_5126
CTGAAACGCGGTAAAATAGAG
>ps_5140
AAGCATTTCGATGTTATAGGATTGATATTTGTATTATTCTTAATTTCAAATTTGTTATTGTGTAAGTCTGTGTATCTGATGATGCAATTATGAGAATAGGAGGAGT
>ps_5148
CCGCATCAGGTACTCCAAGGTGAACAGCCTCTAGTCGATGG
>ps_5156
CACGCCGTCGTCACCCCCAAACGTAGCAGCTGAGAGTAACCTCAAATAGTACGTCTCGATCATCCTCCGCCAAAATTACGCATAGGTAAACGGGGGCGTAATGCTAAACGCGAGGACTCAAACGTCGTCAACAAGAACGAGTTGTATGTGCATTAATGTGGCCAAAAAAGATGTGCTCACCGATTGCTCGTCGTCGTCGAACTCTTCGCGCTGTGAAGACGAGGAAAGAACGAGTATTCCGAACGGTTGTACTAAAGTTGAATATGTTCAATTTCCGATTACGATTTTGTCGTGAAGATTCTGTTGTGGA
>ps_5158
TTGCATCCGCAGTGGAGGCTGAATGGAAGCCAGCAG
>ps_5161
CCATAGTTAAGTGTGCTTGACTTGGAGTAGTATT
>ps_5166
TAAGATGATATCAAAGTCTATCTGAAATCTTTGGGTTGACATGCCTTCGTGTTACTCAAGTCACGCTCCAGATGTCTAGTTTTGGACGTGATATTGAATGAGATATGACCTGAAAATGAATTTATAATCTGGAGGTATCCCTCACTTTACGAACCTAATTTGCAGGGTTGAAAAAT
>ps_5167
TCTTTGTTGTGTTCATGGCTATCACTGAAACCGATAGGATCTTCTGCACTAGATGTAGTAGCTACAATTGAATAAATGAATTCAGTTAGAAATTGAGTTAAATTTGGGTTACTAGCCGTGACATTTTTCTCTTAGAAATGGTAGAAACCTTATTTT
>ps_5171
TTTGAAGTACTTATTGGTTTTAG
>ps_5177
GTAATTGATGCCAT
>ps_5181
CTCGTGCTACAATTGATTGCTCTACACTCGAGACTGTAACTGGAGCATATTGAAGAACGGGCAATAAATTTAGGTTCATTTGTGACAGATGATTGATGAGGGGGAACATGAGGCAGCCTAAACCGACATCAAACTGCCAGTTCCCTTTGAGTTCAAATCTGAACCAGTCAGCTGGAAGTGGTTTAAACTTTGCAAGACAGCGATGAAGTATAGCTATCCCAACCACGCCTTCGGCAACATCCGTCAAGAGACTGTACAATGCTTGTCCTCTGTATGAAAGAGTTTCTTTTCTAAAACCTGCTGTGTAAGC
>ps_5184
TCATCCACCTTACA
>ps_5187
TGCCAGACTGCTCTCTCAAAGATGGCACCTGA
>ps_5194
CTCCATCCACCCAATCCAATTTCGATTCTTTTTCATCTTTTCCAAAACCAACGCACTTTTCTTCCGATTGATGGGCCATAACCTTGTTGTTCTTCTTCCATGGCAACAAAATTGTTCTCT
>ps_5196
TGTAACCAAGGATCATAACCACTTGAAACCGCAACAGGGCCGAAGGTCCTGCCACTATTGTTACCATTAGGGAGAAAACATTCTGTGCAGAATAGCCACTGGAAATTATGTTATCGTCTCTGTAAAAACAGAAGGTATGGTCTTCTGACATGCTGGAAGCATAAAGTCACCATTGGTTGGTGCATTCCTTTGCGAGGATAAAAGCCAACTTTCTGGGCCACCAACAAAACCTAAACCTTCCTGAACAAGAGGTGAACTAGTCCACATCTGCCATGTCCCCTCTCAATTGCAGCTGCATCATCCAAAGGAAATGGATGTATGTCTTGGGACTGGGGGGTACTAGTAAATCTATTAGAACTGTTTTTCTTTTCTCGGGTCAATGGGGACTCA
>ps_5198
AACATAGATTC
>ps_5211
CCTCCCTA
>ps_5214
ATGAATGCATTGATTGCATTT
>ps_5217
AGGGCTAGAAAGTTTTGATACATTAAGGAAATTTGTTGCCTTAGGCAAATAAGAACGACAAACTTCCGGATCCTTGAGTCTTTGATTATCAAAAGATGTTACATCATCTTCGATATCAGCTGTATCTGATACTAGTTGAGATTGAGAGTTCAATATCCCTCCACACTGTTCCTTTGGACTAAAAATCCCACTATCTGATGTGGAAGTTTTACCAACCACATTTGTTATTGGGTCTTTAAA
>ps_5227
TAACCTTGTTTTCATTATTTTTGCTCTGCTGTAAATTTTTGGGGCAGCCACCATTTACATCATGTCGGTCGCAAGACATAAAGCATGGGTGAAGAAGAGTATGTTGACATAGTTGTGGGATCATAAGGCATGTGAGTTCGTCATTATGTTTGGTTTAAGTGCGGCATCGAGAGCTAATGATTATCCAAGGAACGCGTGGATTCTAGTACGAGAAACAAGATACAACTGGGAGGAAAAGTAGATGCGTGGATCTATAATCTTTATGGACCTTTGGTAAGTGTCAGTACATGCATCATAAGTGTAAGTATTATCAAAATCAAA
>ps_5232
GGAAGTCGTGCGCTTCCAGTCAGGCCTATTAGTGCTAGAGATAGACGCCCTGTCATGTCTATACCGGTTAGAAGTAGGCCACTACCTCCTCCAGTTAGATCTTATGATAGAAGAGCAGCTGCCCCTGCATATTCAAAAAGTAGCTTGAAGCGAGATTATGGTTGGCGTGAGGATATACCACCTCCAAGAAGTAGAGTTGCTGCAGATTATGGATCAAGAGTGGCCTCTGAAAGACGCCCATCTTATAGGGATTATCCACCCCGTGGATCTGAGTACTCTGATCTCCCTAGAAGTTCATCTCGTACTGCACCAAGGAGAGGTTATGTGGATGATGGTTACAGCCAAAGGT
>ps_5239
GTGTGCACTTGTTGATATGTATGCCAAATGTGGGTTACTTGTTCTAGCACAGTTGCTTTTTGATATGATTCCTAAAAAGGATCTGATTTCATGGACTGTTATGATAGCTGGATATGGCATGCACGGATTTGGGAATGAGGCGATTTCCACATTCAAGAAGATGAGGATTGCGGGCATCGAGCCTGACGAGTCCTCTTTTGCCCCATACTTAATGCTTGCTGTCATTCTGGATTACTGCATGAGGGTTGGCGATTCTTTAAC
>ps_5241
CTCCTCAGCCTACGGGGT
>ps_5242
CGAAATGGGGCATCGAGGTTTTGGCGGCACTTTGTTCCTTACGCTGATTTTGTAGATTTGAACAAGAATGATGATATCAATATTGACGAGGATGAGATTGAGAGTGTGTTGTATAATGCTTTGGAGGAAATCTCTTTGGAGAAACAGTATCAGGAGAAGTGTCTGTTAATATTAGTCCATGCTTTACAATCTTTCAAGGATCAAATGTCAGAGGAAAAGCATGATTTTGAAGCAGAAAGAAATTACCTTACCTCTAAGTATCAATGGATTGTCTCTTCTGTGCTTATGGCTACACTTCCCCGGGTTTCTGTTATATTGCATTGGTATTTTAAAAGAGGCTGGAGGAATTAAGTACAATCATGGACGGAGAGTTCACTGATGATGTATCTCAAAATAGGATGGCAT
>ps_5243
ATTCTCTCTCATCA
>ps_5244
ACGCGGAGATGACTCGGTGACTGAAAA
>ps_5250
ATAGAGATTCAAGAGATCAGTGCCGAATCAGCTGACTGCAAGGAAGTTAACCCAGAGAATATAGAAGATTATCGTACCGAATTTACCAGACGCCAAGGAGATAAGCTCATAGCAAGGCTGGGAAATTTCTCCAACACCCTTAAGCAGCTATGTGATCTTCTC
>ps_5261
GTACCAGTTCTGAGTTGACTGTTCGATGCCCGGGGAAGAGGCCCCGAAAGGCC
>ps_5262
AAGAACACTTTTTCTAGAAAAGACTCACGATTTTTTAAATACTATATTAGAGTTTCTACGCTGAAATCAACGTCGATGAGCTCAGGCCAACACAACAATTAATAGCAAACGGAGAAGAATAGAGAATAATAGAGAAGAAC
>ps_5263
TGGCTGCTCTGTTGAGCCATGCCATGGAATCGAGAGCTCC
>ps_5264
TTCTCATCTCGCAGTAAGAAGTTGGATCTATGTGGGTGGTTCGTTCGTCTAACATACTCTAGATCTCCTTG
>ps_5268
TTTTAGTGATCATTGCATCCTCAAACTGCGTAGCATTCCCATTCAATATGGAACATTACGCCATAAAAAATTTCAAACATATGCATTCATGTGTTAACCTCACCAGACCGTATCCCCGGCAGAGGCGGATCATTTCATTCAACATCAGCACCGCAAGTCTGCTACAGTTGCTCTTGACAGCATTCAGGATTGATATCCCCGGCAGAGGCGGATCATTT
>ps_5284
AGCTGGAGCTGGGCCAACCACTGGATCTACTGGGCC
>ps_5289
ATTGGCCCAGCTGGAGGAGGTGCATTGTGAGTTTCTCATTGTGAAAACCTTAAATTGATTTACTCTCTTTAGAAGATTCATAAATCAGCTTATTTAAAACTACATGCATTTTTCTTATCCTGCTTGCTTGTGGTGAATGCAGATTAGCATGGTCACAAAAGCGATTAAGTGCTTCTTTTCTCCCAGGTATGATGCTGGTACAGTAAATAATGATTTATAGGAACATGATTTCTGTTACTAACTACTATATTACTGTAGGCACGCATGTGGTCTTCCTTGTCCTTAATATTGTTGAAGGAGTTGGAGTCATTTTGATGTTCAAACCTTTCTTGGGGAAAAAGAAAACCAATGGAGCAGTTACAGTGAAATCAATAAATTTTGGATAAGTTATGAAGCATTAGCATCATGTAAGTTTGGATTTCCATCTTTGAGATATTAGTAT
>ps_5294
TACCAATTCTTAGTTGAAGAGGAAAAATTAGTGTAT
>ps_5302
AGTTCACTCACTAGCCAATATGATAAGTTATTCTAACTTCCTTTAGTTCTTTTGTGATTTGATTTGTTCTATTCTGTTGTGATTTACT
>ps_5303
TAGAGTGACACATCACATTATAATTGCATGTATAGGGAGGTATA
>ps_5307
AGATGATTGTCAT
>ps_5314
AGTCTCCATTCTCCTTCGTCATAAGGAGAATAATCAATATCTTCTTTTCTAACGCAATTGA
>ps_5315
AACGCACAACCCTTGTTTTCCTTTTCTC
>ps_5322
AACAAGGGTTCCATAATCCAACC
>ps_5323
TCAGGCGGGGCGTA
>ps_5331
TTGATTCCATTTTCTCAAGGTGTTAGTGTTGAGTCTAAATCAAAAAGAATCATGTCCTCAGATGCAGAGTTGTGGAATGGAAGAATTGCAATGTTGGGTTTGATTGCTTTAGCTTTCGCAGAATATGTTAAGGGCACATCCCTTGTGTAATAGAGTTTTTTGGGGGACACATATAAGGTCTATAAAATTTGTGGTTAGAAGCCAATCTAGGAATTATTTATGTAAATTCTTATGAGGTAACTCCTTTGAGGTACTTCTTATTGCCATTTTCAAGAGAGAGTGTAATTGAAAATCTTTATACTTAAAAAGAGCTCTAAATTCTTC
>ps_5341
ATTCCTCTGTAGCTATCTTTCAACAAAACCGCG
>ps_5343
AGAGAGTCAAAGAGTGCTTGAAATTGTCGGG
>ps_5344
TCAGATTTGATAAAGGCACCTCAGGGGCAAGTATTTCTCGAAGAACATCTTCACAAGATCGTGAAGAATCAAGTTCAACTGAAGAATCTAATGTTGAAGAAGAAAACGGAGCATAAAGTTCCTCCAAACACCTCAAAGCAACCAATTCCTTTGTATTTTCACAAAAATCATCATGCCTAATAGGTGCAGCATCAATCAAACCTTGTAGAGTGGATAAGGGAGTTTCTTTGAAACCTGCTAGGGATTCAATTATCCAGTGCCATGGAAGTGATGAAAGTGGTTCATCTTTACCGTCCATGAGTGAGTCTAACCTAAAGGTTTTGAATTGCGTTGTTTGAGAATTGTTCTCAAAGCAATGCAAGCGCGATTGGGGAATGAATGAATGTGAGAAAAGCCAGCAGCAATGGTGCGAAGAATTGAATGGAATTAACAGAACGCGATTTTGAAAGTTTGATTCAGC
>ps_5348
TCTGACATCTTAACAACCCTTGTAGCTTAATATTATGTGCAACAATATCCGGCGTAAATCCTTTATCAATCATCTCATTCCACACCCTCCCTGCTTCCAACAAGTTTCTAACCTTGCACCAACCATTAAGAAGTACTGTGTAAGTTTGTAAATCGGGAACAAACCTATCTCTAAGCTTTTCAAAACACTTGTGCTTCTTTAACAAGCTTTGCCGCACCAAGACTATCAAGCAAGAAATTAACCGCATCGACACCAACTTTAGTCTTATACTTCTTCATCATATCAAAGATCCCAACAGCTTTTTTCCTCCTTAGCAGAAGCAAACGCCTTAATAGCAATTGCGAAAGTCTCCATTGTCAAAAAAACCCTTCTCACCCACTATGGAATTACTGTTAA
>ps_5353
AAATCCGCTAAGGAGTGTGTAACAACT
>ps_5355
AGAACTTTCATTTGGACGGCAAGACTCTGTGAGCTTTTCATCTGGGCTAACCCTCTCTCCAGTTTTCAACAAACAGTCCTCCAAATTGAAGCCAACATTACCCACATAGATGTTATCCTTTTCTGCATGAGACATCACAGCATCAGTGGTATCCTTTGGATTACTCACTGTCTCATCAACAG
>ps_5366
TATGTTGTTGAATAGAAATGGAGAACAGAAGGATGAGAAGCAGAGCCATTTAAATGTTTCTGGTATGTTTTTATTTGTCCTGGTTTATAGTGTGAAATG
>ps_5368
GGAGGTGGGTCGGAGGTGCTTTGATGGTGAGAGAGAATCTGGAGAAAGATAAAGAAGATTTTCTGAGATAGAGAGATGAATCCTGGAAAAAGTTTTTGTTTGTTGGTATAGAGAGAGTCTGAGTGGTGAGAGAGAGATAGTGAATGAATTTGTT
>ps_5372
GTAGAACATCATACACACTCTTAATCTCACATTTCTAAAAACGAACATCAGACACATTCTAAAAACGACATCAGACACACTCTTAATCTGAAGTAGTCACGTGTAGAACATCAGACACATCCTTAAGAACGAACACCAGACACACTTTTAATCTGAAGCGTCACATGTAGAATATCAGACACATTCTTAATCTGAAGTGTCAGAGTGTCTGAAGTGTCACGTGTAGAACACATTCTTAATCTGAAGTGAA
>ps_5373
TAGACAATGAAATGTTCGTTTGGTTTTAGAATCTGTGGTGAAAGAA
>ps_5375
CTGATATTTACGTATGTCGAAAATAGTCGCAGCTTTTA
>ps_5382
CAAAATCATTAAGAATCATTACTCTACACAAAAGAAGTTTTGTGATAGTTCATCATGTGGCCTGCTATGGATCAATGATGTGTAACACAGGCCCATAATTAAAAATTCAGCATAAAGCATCCATAACATAAGGTCTCTGATTAAAATTTGATCAAAGAAAATAAAGTGCACAAAACAA
>ps_5385
ATCCCATCGGAAAGGCACATCCTCCCCAGCAGCAAGAGGAGAACTGGAACTATGTCCATCATTCTGACCGTGATGTATGGCCTCCTCCTCGGGGCGTGACTGGCGATTCAATACGTCTTAGTCCCTTAAGGCGCTCATCACTCTGAATAAATGCAAGAACTTTCTCAACCGACTGCCGCGTGCCACATAGGCTTCCATTAATTCCTTCCGGCGCAAGAATGATACCACCTGAAACACGCAATTCTTGACAAAGCTGCTTCAAAGGAACACGCAACACAGCATGATCAGGGAAATCCGCGAACTTGTAGAACGAAACCACAACAAGAGAGT
>ps_5390
TGCTAGAAATACATACATTACTGATGAGCATTAGTATAATACACCATTTCTAAGTTA
>ps_5397
AACCATACTTGGCTAGTAGATGGTGCTTTCATGGGAAGTTCAGAAACTGAAGTTTTGTGTTGTTGTTTTTGTTGTTTGTTTATACATTGTTGTCTTGGGAGAACTTGTATATGCTGTAAGTTCAAAACTTGTATAAGGGTTATATTAGTGGTTGATATGATAGAAGACAAGCATGCAGTTTGTATCCAGAGTCTAGACAATTACCAATACTGTTATGACATTGCTTGGTTTAAAA
>ps_5415
TGATGATGATATGGGCTTCAGTGTTTGACTAGAAGAGT
>ps_5420
GGAAGATGCATGGCAATAATACAGAGCAAAGTTTACT
>ps_5421
AAGGTGGAGACTGCCACATTTTTGTGGATAAGGACCAACCAACATTAATTTTAGCTTTTCTCAACTTCTTCGACACTCCAAAATGTGCGCGAAGGATGACATGTGGTTGAACCTAAATGGAGGGTG
>ps_5423
CGAAAGAGCCGCGTTCTTCTT
>ps_5426
ATAATGGTGGTGGTGGTTACCATGGTGGAGGTGGACACGGTGGACATGGTGGTGCTTCCAACAACGGTAACTGATAATATCAACATTCTCAGTAATAAATATCATGAATTA
>ps_5429
TCCGTCTGCAAATTCGATTAACCCTCCAGCCCATGAATGAAACTTGTAGAGATCGAAACATCTTAAAACGCGTATAATTTGAGTTTGACGATGATTTTCTTCCCAAGTTCATGAAATCTGCCATAAGTGAATAGGCTTGAGGTTTATTTTCCTCCCAAAATGGATCAATCTTAGCGAGCACTGCGATTCCGTAGAGAAAGTATCCTAAATGGTAATGATGATCGTTATAAATACCGAATCCAAAATCTGCATTGGAATCAGTAGAGCCTTGTTTAGTAACAATTCCTCCCCATTTACCATCATAGAGAAAACCATTTCCACTAAACGTTCCGTTCAACCATGGCTCGATCATCATTTTCAAGAACTTATTGATAGCAGGTATGGAATCAAGGTCATTCACTTCTTCAGCTATCAATGCCAACCTTGCTGCTCTTGCTATCAGCTT
>ps_5443
TTCATTCATGCTTCAACTTATACTAGTACTTAATAAACTCAACTAACACATATCAACGATTTGTTTGGTCACAAGATTGATTTAGGGTTTCTCTGTTGATGCGGTTTTGTTTCAGTTCATTACTGTAGTTCGTCGTTTGAGAATGGGTGAGGT
>ps_5447
ATTTACTGATGACTGGAGGAAGACTCGATGTCTACAGACACCGAAACAATGGTGTTTACCGACACCAAAAGAAGAAACACACACGGGTGCTGACATGACACTTACTGGTATCACAAGAACGACATCTGAGATATGTCAAGGCATGACGACTTGCTGGGGTCTCACTGGAGAGAAACAAACTTTCTGTCGCCATCGGGTGAGGAAATAAACCTCTGTCACCATCGGGTGAGGAAATAAACCTCTGTGGGGAATAAACAATTCTGAATGCTGTCAAGAGCAACTGTAGCAGTCTTGCTG
>ps_5454
AGGCTTTAGCTTCCTTAGGAGACTGAAAATTTTCAGA
>ps_5464
CTGTTCAAGTTCTTTC
>ps_5469
GAGCAATGAATCCACCACTAGCTGC
>ps_5486
CGCGCTTTAGCGCCATCC
>ps_5491
GTTACCACAGTGTTATGCAGAGAAACAAGCTCTCGGAGAAGTGAATGCTGAGCTTCTCGA
>ps_5504
CGTACCAGTGGGCCACTGGCT
>ps_5508
TGATTTGAATCCATTTTTTTGTGAACATAATGTGTTATTCAATATATGTATGAGAATGTGGTTTCTATTGAACACTTTTTTAAATAT
>ps_5510
TCTTCAAATGTTCGAAGTCCATTTTGGTCTATTCCAACAGACGCCAATGCTTCCTTGAGAAAACTTGGTTATTGGCATTCTGATTTGACAAATCTGAATCTATCTCTCGTGTCCAGTCAAAAATTGATTCCGGAGGCCCATTTCCAATCGTTGTCCTCCTTAACAAATTTGAAGAAGGCTCATCTTCATC
>ps_5512
ATTGGCGGACCGGCACAAACCGTTC
>ps_5514
ATTGTTGCTGCTGAGATTTGTATGTAGAGCAA
>ps_5516
TGGGTGAGCCTTGAGATAAATGTCGATGGCCCTGTAGAGGTCATCATGATCATGTCTTGCGAATTCCGGTATAATATCAGCAAGAGCGATGAATTTAGACAATGAAAAATTGACATCTCTTGCAACTTCTTGAAGGTACCTATCAACAAGCTTTGCCACTTTCAATTTCGAACTGTGAGAAGCTGAAGAGGATCTCCTACTCTCTTGTAATTCAAAGTTTAT
>ps_5517
CTTGGACGG
>ps_5518
CCCCTCAGCCTACGGGGTATTAGCAG
>ps_5520
TATTCAAATATTATTTATTACTTATATTGTGAACATGTTACATT
>ps_5526
GCAGAATTTATCGGCAAGGCTCCTTCGAAGATTTTAATTATACCTGCCAAAGAACTTGTGCAAATTATAGCACAGGGTGTTGCTGTTACTAGAGATGGCCTACCTTGTAAACCTCACCATGATAGATATCAGGAAATCATGGTTGATTCATTGATATCTCAATCTCATCATGCTGAGCTGGGAAGAGAACTGAAACCCTGGGTACCTGATGGAGATGATCTACAATGCCCTGAACTGGAAAATATCTTTGATGGCCAGTGGAACAGGGGATGGGACCAGTTTGAAACAAATAAGGCATTGTTCGGGGTAAAAAGCACATTCAATGAGGAACTTTGTACAACAAAGCTTGAAAAG
>ps_5527
CGTGTTGGATAAGATGATTACTCTTAACTATT
>ps_5530
GAGTTTGATCCTGGCTCAGGATGAACGC
>ps_5541
CATAAACACCACACCACACTACACCACCAACAGCAGAACCAACAGTGAATACATTTGTTACACAATTCCAAACATGGCACAAGTGAGCAGGAACAAGCAAGTGATTCTCACGGACTATGTTACTGGTTTTCCTAAACAATCAGACATGAACATAGTTGACAGTACCATAACTCTTAAGATTCCAGAAGGTTCCAACGATCTTGTTCTTCTCAAAAATCTCTACTTGT
>ps_5555
TATCGTAACTCATATTCTTGGTGTCATGATTTCATTCCATTACTTGATGCAAATTGCTAGCCTCGTTCCCACGTTGTTCTTGATATCCGTTGAAGTTTCTTGGCCTTAAGTCCGTTACTTACATCTCAACTCTGTAATTCGATCCCGCAAATGAATTCCACTGGATTCTATAACGAGAGTTGAACTCTGCATTTGGTTTTGCCATCCTGCAGCCAAAGCTCCTGAACCCCAGAGTTGCTCCGAGTTCATACGCCTTGAGTTTCGACCTGAACTTCTTAGGAGAAATCAAAGATCGCCATTATCAGATTCGTGTTCAGCGAGGACGCCAATTCTCACCAAACCGCCATCAGAAACTCGATCTGGTCTATCTTCAACATCGTTTATAG
>ps_5559
CAAGTACCGCGAGGGAAAGATGAAAAGGACTT
>ps_5560
ATTCGAACAATGTGAAATAGCTTGTAATCCAATATCACTAATCTGAAGCCTCTCAAAGTGAACATCAGCAATCATGCTCGTGACACGCTCCGCCATAAGCGTAAAAAGCGTGTCCCAATCACCCGAGCATCGAAAAAGCTTCAAGGTTTTCAGATTCTTCGCACCAAGAATCAACGAACCAAAACACTGTCCATTATAAAGCTCCTTCAAACAAATCGTCTTGAGCGACGCCGCCGCTACACCCGGCCCAATCGGCTCCGCCAC
>ps_5566
AATGGATCGACAATAATATCAATCCAAAAACGCAGACTGTCTACTATCGTGGATATTCTTCTGCTCATTTCAGAGGTGGAGACTGGGACTCAGGTGGATCATGCAACGGTGAAACCGGACCGGTTTTGAATGGGTCCATCTTGAATAACTATCCATTGAAAATGAAGATAGTGGAAGAAGTGATTCAGAGAATGAAGATTCCAGTAAAGTTGTTAAATGTCACAAGGCTGACTAATTTCCGCAAGGATGGCCACCCATCTGTCTATAGCAAGAGCTTAGTGGATGGAAAGAAAGTCTCCACGAGGCGGCAAGACTG
>ps_5570
CTTTACAAAACTACATCAACTCAAGTGAGGATATTCTGAAGCATGCATCAAAATTGCTGAAAGCTGAACTTCCCGTTTCAGTAAGATTAATAGGTCTTAGAGTATCACAGTTTAACGGAGATAAAAGTGGTGCTACCCCTGATCGTACACAGAAGACTATTACCAATTTCATTACTTCAGGAGAAGCCAATAGGAAAAGACTCTTTTTCAGATGTTACAGATCATGACTTTATCAGGGATATAGAAACTGATCCTTCGATTGATGTTGGGCACACAAGCCAGCTTGATAGCAGAGATCCTTTTGATGGTAATCATTCATTAGATGTAAATCACCAAAGCTGCACTCTCTGGAAAAATGATGGTGC
>ps_5573
GTAGCAGCCTTATACTCAAACCTACAATAATAATCTTCAGAACCTACATTCTCAAGCTTAGTATAGTTCTTGAAAGAGTGAACAATACACTTTCCTTCAATAGTGTGAGCACTTTGAACATCAAAATGATCAGATAAAACGTTCCTTTGCTCCATGAAACTGTCTTCTTCCACCAAGAGATTCTTCAGGTCTGTAATACCATCTCACACGAACCCGCACA
>ps_5575
AATAATCCATCTGCAGAAGGCGACGGTGTCTTCAAGCTTGAATCCTTCGACATGGAAACAAATATTGCACTTGGAGTTTAGCAGACGTGAGAGTCAACAGAGAGAA
>ps_5577
TTTTCTTT
>ps_5578
CTCCCATCTTTTGGTTTCTCTGATTCATCAGATAACTGGAAATGATATTCCGATGACATCAAGGCATAAGCTATAATACTTGAGGGTTCATCATCATATATTGGAATTACACTGTCATTAACACCGATCGGCAGAAGCATCCTTGCACCACCTTGGAGTCCCAGCTTCCCGTATGACGATACAAAAACGGGATTGT
>ps_5583
AACAGACAAACCAATTTATATTCAAAAGCTATGTTCTAAAGGAAGAGCAAAGTGACAAATTCACGGGAACTGTAATCTATATTACATACAAACACATGTCATACATTGACATCTTACCTCGGATTATCACAACGTTAGAATAACAATAAAATACCACAGAGAATGGTGCTTAATGCCCCCGAGTCACAGAAAGGACTATTATGAGGATCAGGGCTATCAAAATTCCCAATACAATCAGCTTAACCTTCATGTTTTGTAGCCACATTTTCCGACGTATTGAAGTTCC
>ps_5587
TCTTTGAAATTCTTATAAATATGCTTTGAATGTTCATGGCCATCTTTACAAGGTGCAATTGTTCTATCAGTTTGGTATTACAAAACCATGTTTGAATTTTGAGTTCAAGTCATATCAAGTGCTAGCTGGTAACAGTGGTGTTGTTTAAGCTCGAACAATAGTGAGTTAAACGGTGCGAAGAGTTGTGAAGGGAGT
>ps_5589
CCCTTACTTAACAAAGCTTCAATTTTCATTTGGGTTATTTTGTTTTTTCTCTCTCTCTAGTGTTGTACTTTTTATACTTAGTGGTGTAATGGTGTGTACTTATAATAGAGTTATGAAGCATTACTAACTATTATTAAAACATCTATGGTGGTCAATTTAAGAGATGAGATTGAAGATTAGGTATTGATTGATGGTTTTGTATTTGGGGATTGTATTTTCCTTTGTAGTACTAATTAGTGAATATTACATGGAGAACATCAAAACCTCTCTCTATATAAATATATATATAGTTTGTGTTGGAAGTTTGCTTTTGTTTTTTAGTGGATTGGATTCTTCTTATGATAGAAGCCAATGTCTTGATTGTATCTGTTGTATTATGCTATAGTTCCAATTCAACGTTTTATTTCTTGTGTCA
>ps_5592
ATCCATCCAAATTTATTTCCTCCAACATAGTGAAGCTCAGATTTTGCTATGTTCCACATCATAGCCATCATCATCATCACCATCAACATGTTTTTGTAAAACTTA
>ps_5595
AAAATGTTAAACCCAGAAATTTATAAGGCACCTTTTAACAGCAATTAAAACATGCAGAAAAGTACGCTCTAATACTACCATAGCAACACAAGCAAAGTGTCCAA
>ps_5603
ATCTCCTCCAGCATCACCGTGTAAAGTGGAGCCACCCAACTCTCCGGAGGGTTCCGCGAAGAGATCAAGTTGACTCTACGACCAGCGTTGCTGTGAGCGGCACGACGTCGTTCTTTCTGTTCCCCATTCGATTCCGTGTTCAGATTTCTGCAGGATTGAAGAAGCCCTCTAAGGTGAGGTCTGTGGGTGAAATTATAGAGGAAAGGAGCTTCAGTTATTAGG
>ps_5604
AGCTACTCATCTTCTGGTAGTGAGAATGTGGGTGATGGCCATCTTAAAGCTGATGAATCAGAGGCTGTTGCTGATTCAAGTTTTCCAGCTCATGCTTACAGTGGAATGAATGAAGAGCAGAGGCAAAAGTTGAGACGCTTGGAGGTTGCTTTAATTGAATATCGCGGGTCTCTTGAAGAAAGGGGATTAAAATTTAGAGGAAATTGAGAAAAAGTTCTGATGCATCGAAAAAGGTTGCAAGTGGAGTACGGTATATCAGATTCTAGTGAGGATGGTCAAAGGCAGTAGTAGAAACGTCTTCAGAGAGGAGGGATAGGCACGATGTCTCAAGAAAGCGACACCGCAGCCATAGTCCAAGTGGTAGTCCACGACAGAAACCATCAAGCAAAGACAGAGATAGAGAAAGAGATTTA
>ps_5608
CATCCAGATCTGACGGTAACGTCTGAAGAGAAAGTTCTTAATGCCGTCCTAATGTTTGGCATGAATGCAAAAGAGTTATTTGGATGGGAAGTGGTGGATCAGTTAATAATAAATTCAAAACCTGAACTCCTTTTTGGGGAGAGGCTTCAGTTAGTTTATGACTTGCTGTCATTTGTTCGATTTCCGCTACTACAACACTCCTTACTTGACAAGAATAGCAACATTGTCAGACATATTCCTGTTCTACAAAGTTTCGTTCATGAGGCAATAAATTTT
>ps_5610
CTTAACTAATTCTTTGCGCCAACAGATAATGCATTCTCA
>ps_5635
GGGCCCCACAGGCTCAAATACTTACTCACCAAGCTATTGGAGGTTTTGTTTCGCATTGTGGATGATTCCATATTGGAGAGCATACATTTTGGTGTGCCTATTGCGGCATGGCCTCTTTATGCGGAACAACAAGCAAATGCTTTTGAATTGGTGTGTGAGCTGAAGTTGGGTGTGGAGATTGCATTGGACTATCGAGTGGGGTTTAATGGTGATCATAACTATGT
>ps_5639
CGTAAACTAGTTACCCAAGTTTTTCTCATCAATATCACACTCTTCAACAGTCTTCTTTTACGTCGTGAATGTTGCACATTCTCCAATGGTGAATATATGAAATCTGGTCTCGCAGAACTAGAGAAATGGATAGCCAATGCAAAGGAGATGTATGCAGGAACGGCTTGGCATGAACTGAATTATATAAGGCAAGCTGTTGGGTTCTTGGTAATACATCAGAAGAGGAAAAATACATTGGAAGAAATTCGACAGGATCTTTGTCCGGCGCTGACTGTCAGACAAATTTATCGTATCAGTACTATGTACTGGGATGACAAGTATGGAACTCAGAGTGTGTCCAATGAGGTAGTTAGTGTAATGCGGGAAATGGTTAACAAGGACAATCATAATATGACCTCAAATTCTTTCCTATTGGATGATGATCTGAGCATTCCTTTCT
>ps_5648
CGGAGCAAAAGAAGTTAGTTGAGATTTGTAGAGAAGAAAGTGTTGATCAGGTTTTCGTCGACGCGGCTCACGCGATCGGATGCATCCCGCGCGTCGACATGCAAGAAATCGGAGCAGATTTTACACTAGCAATTTACATAAGTGGTTCTTTTGTCCATCTTCGGTAGCTTTTATCTACGCGCGTAAATCGGTTAATTCAGTTGATTTGCATCACCCTGTAGTGTCACACGAGTACGGAAATGGATTAGCAATAGAAAGTGCATGGATTGGGAATAGAGATTACAGTGCTCAATTAGTGGTTCCCACTGTTATGGAATTTGTGAATAGGTTTGAAGGTGGAATTGAAGGAATAAAAAAGGAATCATGATTG
>ps_5652
TTGACAGCAATGAGTGATGTGTATAGTTTTGGAGTTGTCCTATTGGAGCTACTAACC
>ps_5653
TCGGCAGGTGAGTTGTTACACACTCCTTAGCGGATTTCGACTTCCATGACCACC
>ps_5655
TTTTTTTTTTTTATTT
>ps_5662
TGGCAAATGAATAAG
>ps_5668
ACACATGCCAAACTTGGAAGAAAGTTTGACG
>ps_5682
TCGCTGAAACTTATGCATGCTATAATCTTGTGTCGTTGCTATTTTAGAATTTGTTTTGTCAACTATACTGCAAT
>ps_5684
TTTTTTATAAAATCATGAAAACCATTAAATTAAGTAATACTATAGTTATTGAAGAAATCTAATTCAAAATCATATCAATTAGTTATTATCAAAAATTACAATATCAATAATCTGACTCTGATCCTAATTGATAGAAAACTTTTATATTTAGATCTTGATATCATGATTTTCACGGTGCTCTAATTAATATGAAGAATAATAAAATCATACCAGATTTCGTAATACCGATTCTTCTTGTATTCTTTCTT
>ps_5694
CAGGAAACATTAATAGAATCATCAGGGAGTCAGGGCTGCGGGATCTGGGCCAGCTGGAGCAAGATCTTGTTTTTGGAGATGCAGCAATGAAAGATGTGATCAAATTTTGAGTACGAAAGAAGATACAACCCGTGAAAATAAATTGCGCTTGTTAATGATTCTTGCAGCTGTTTATCCTGAGAAATTCGACGGAGAAAAGGGTCTGAATTTGATGAAGATAGCACGATTAACAGATGAGGATATGAATGTTGTG
>ps_5695
ATATTTAGAAACTATATCTTCTTT
>ps_5696
ATCGGGAGTATTGT
>ps_5704
GAGGTCAACCACCTGATATATTAACTTACAATTCTATATTGGATGCTCTATAAAAAATCACCATGTTGACAAAGCAATTGTGTTGTTAAGAAAAGTGAAAGACCAGGGTATTCGACCAAGTTTGTATACATATAATATTCTTATCAAGGGACTCTGCCAAAGTGGAATGCTTAAGAAGGCACAAGATATTTTTCAAGATCTTTTAGTTAAAGGCTACAATCTAGATGTCTATACATATACCATTATGATCCGAGGGTTTTGTGACAAAGGCTTGTTTGATGAAGCATTGGCCTTGCTGTCAAAAATGAAAGACAATGGCTGCATTCCAAATGCTAAAACATATGAAACAATTATTCTTTCTTTGTTCGAAAAAGATGAAAATGATATGGCGGAAAAACTTCTTCGC
>ps_5709
TTTCAAGCACTCTTTGACTCT
>ps_5711
CAGCCAACTACTCTTTCATAGCTT
>ps_5712
CCTTATGCCGTTGCAATGGCCTTAGGAAAGCAAGTGCAGCCTGGGGGGCTTTACAAGATGTTCTCCATTTACAAGATGTTCTTGCTAGAGTTTCTCTAGCGAGGTTATGCTGTACAATATCGAGAGCTAGAGCTTTAGATGAAAGACCAGATATTAGAACCCAGTTCAATTCAGTGCTCTATCAACTTCTGCTGGATCCCAGTGAAAGAGTCTGTTTTGAGGCAATTTTGTGCGTACTTGGAAAATATGATAGCGCTGAAAGAACGGAGGAGCGTGCTACTGGGTGGTACCGTTTGACTAGGGAGATTCTCAAGTTACCAGAAGCATCGTCGAAA
>ps_5716
ACTGCTTCGCCTAGCAGCACGACGCTT
>ps_5717
AACAACCCAGGCTTGGGCCACCATCACAATCCGCGTCGGTCAATGTCTCGAGTC
>ps_5720
TTTCTTTTGATTCTTCTTCTGCTGCTAAGATCAATCTTGCTCTTTCCAATAAGCAAGAGGTAGGTGAAGTCAATGAACAAATTGTTTCAAAGAGGGTTGGTGGGAATGGCAATATAGTAAATATGCATAGTGCTCCTAGTTCAATGGATAGGTCAAGATCCTTCAATGGAAAATACCTACTGTCTTTGTATAGCAGCAATCAGAAGAAGTTAAATGTTCCACCTAGAAGCTTTTGATTGTGTTCTTGCATACTACAATGTTTTTTTTCTAACTCTCAATAAGAGGATGAGAGTTTGAGAGTTCTATGTATGTAT
>ps_5724
GCAGAAATCACATTGCGTCAACATCCG
>ps_5727
ACAGCCAAGGAAGTGGTGGTTTTCTGCTTTTGGTATGCTGGAGGTAACAAACCACCTGAGTTGTTCACGCAGATGAGAAAGTAGTATTGCATTGTATTGCACATCTTATTA
>ps_5733
TTTTCTCTCTTTCAAACAAGTCTTC
>ps_5742
GTTCGAAAGTGGCGTGCAAAGTCCGATTCCATTGTATGGCCCTTGTCCACAGCATGCTACCTTTGATGTAACAAAACCATAAGCTTGAGGGTTGGTAATAAAATCCATGTGCATTTGATGTGCATTAGCAGCAATGAAAGCATCAAAACCAATCTCTTGGTTCAGTCCTTTAATCATTTCAACAAGCTTTGGATTATACAACGACGCGGCTCGCTCGAGTTCCGCGTCACAATCGCCATTTCTGCTTCTCAACGCTAACTCGGCTGGCACACAGCCTATTGGTCCGGTGCCCGTTACAAGAACCTTACGAGCTCCCAAATCGTAAAGTTTCTTAAGAATTTTTCTGTAC
>ps_5762
AGTAGATGCTACTACTCTAGCACTAGAAGCTTTCATGTTATGTGAACAAATGTGAAGAATTGTGTTGTATTGAACCAATGAACAAAAAATTTGTTCAGTTATAAATGCAATTCTCTTCTAGTTTAATCGGTTAACAGAAATAAATTTTCAGTAATGATCAAGTTAGAGAATTTAATATTTGCCTCCATAAAACTGTAAATTA
>ps_5773
GTGGACTCATACTGATGCAGATAATC
>ps_5780
GGTGTAACTGGGTTGTTTTGGCCTCATCAGAAGTCTTGTAGATGTAACTGGGTTGTTTGGCCTCATCGGCGGTCTTGTAGATGTA
>ps_5784
AATAGAAGCTACAGAGTCATCGGAGAACAATGCTGATGCTGGAAATAGATTTTCCCCTTTAAACCGATGATCATGATTCAGTTCCAGTTGAGGTTCAGGGTCATGTAAAAGACTTCATCATGCTGGCACTGCGGGTTCTTTGAAGGAAA
>ps_5789
TAAGTAATAATAATACAATAGTATTTTATTTACAAAATATTGTTTCGTTTT
>ps_5791
TAGACAATGAAATGTTCCGTTTGGTTTTAAAAATCTG
>ps_5799
GAAATGAGCAAGGGCGACAATAATAGGAACAGAAGCTCAAGTAATCCTGAGTGTCAGGATGGTCCTTCTAACTACACCCTGTACATTTTGAAACGTATAATGGTAGAGAAAGGGTCTGCTGTGTACTTAAGTGGGCTGAGGGAAAAATATTTTGGCGAAATTTTCTTAAATGCCTCTATGTGCTATGAAGATGTGCTATTGGGTGGAAAATCAAACTGTGTATTTGAAACATCACAATATGATTCTGAGTATTCATTTCAAGACAAATTTCGACTGCACGGTGCCATATATGAAGAAGGTTTGAACCATATTGCAAGATATGTGGAATCTTTTGAGTCTCGGTCCAATGAAATATGGCTTGTATTCAGTTATGAAGGAGTGTCATTGTCAAAGCTTTTAATACTGTAGAAGATGCAAACAATACAGCTGAGAAAGAAAGACTTGAGCAAGTGAA
>ps_5803
TTCTCCGTCT
>ps_5807
TCACATTTTC
>ps_5810
GGCAACTGTATGAATATTAGTTCATACACACTGTATGGAGATCCTTTCTATGTTGGTGTTTATGGCAAATCTCTTTCAGAATTGGGGCTGGAAGACGGGTGTCGTATAGAGTATATGTATCTCACTTCTTGGGATTTACAAGATGGCAACAACAGCAACATTTCTTGTACCGACATCCGCCGTATGATGCTTTATGGATTTGAACTTTCTTGGTCCAACGGTCTTTGTGAAGATGGATGGTTTTATACCTCGATGACAATAGCCAATATCGCTGTATACAGGATGGATTCTGGTTCGTTTTGGCTTCTACTGTCAAATCATTATTATTGTTCACGGCTCAAATTGTTGCTTTACTAGGCGTGTAAATTCGTGTTTGGAACACCATGTATAA
>ps_5833
ACTTGTTCATCAAACAATGCACTGTCAACATCATTGTGTTTGCCAAGCATCTGACCTAATGACACCTTCCGTTTCACCGAGGCTTTTTCGCCATGCATCTTCCCCTCTTCAAACTCTTCTGGTCTAAACAGCTTCCTGCTTAATATCTGTCCTATTGATAGAGTCGGCTTTAAAACAGGCTTGACTTCATCCTTTACCAAATTCAATCCGTTGCTCAAACTCAATGTA
>ps_5840
AAAACCGCGGAGAACTTCGTCAACTCAACCG
>ps_5844
GTTGATAGTATGCTTGAAGTGCCTGGACTCTATCACGGGCACGAGCACTGCTTCCTGGATAAGGAGTGATTCAGACAGAACACCTTCACAAAATCGGTGAGACACTTTTTATA
>ps_5845
TTTATTTTACTATACTCAAATACAGCGTCTCAAAATAATCAT
>ps_5870
TGCACTTTCAAAGAAATAAGAAAGAGGATTGAAGCA
>ps_5877
GAAGGGTAAGGTAGTCAGCACGAACCACAGATCGCCCAAATTGTCGATAAAAGCATGTCATCCAAATAGCTAATGGGTTTGATGTATGAGGCTTGACAAAGGTCGATTGCCTTCGCATAGTAAGCTGCCTAGTAATATCAGCTAAATAATTGCGCCGATCCATGTGAGCCTCATCCTCCCACACTCTCCA
>ps_5882
TTGCCAAAGACTAGAAGAAACCGATTGATTAACATAACACTATATATTACATAGCTAAAATTATAGCAAAAATATAAGAAAATTTATACATAATTTATTTAGAATCTTCATACTTCTTTTGTTATAGTAATCTAGTTCTCCTTTTGTACCTAGCTCCACATCTTGA
>ps_5895
AAGACCCACAGCGACTATTTGAGGACTGCATCTAACCATGTAGACAGTTGAACGGAATCTTAGAGCATGGACATAGGTATGGGACCTTAGTGAGTAAAATCTAACCGTTGTAGCTGAGTTGATAATATTTTCAGCTTGAGCTTCGTTGTGGCCATCTCTGACATTTTGCACTGTACCTGGTATCTTTGATTTATCACATGCAACAACCAAGAGTAAAGGATGTGATGCTCTAAATCCTTCACAGTCCTCTGA
>ps_5896
TTGGCGGAA
>ps_5910
CAAATTGCTGCATTAAACATCATGTGATTCGTGAAGTTTAA
>ps_5922
TTATAATCATCA
>ps_5926
GTTCCCCAATCAAATTCTACTCTCCCAGGTGAGCGAGCGAAGAGTTGGGGAGCGTCGCCGAAGATTTCGATGAATTTGGATTTGAGAGTATCGAAACGAAGCTGAGCTTCTTCGAGCGATGAATCTCCGCCGTAGACGGGCTCTAGGTTATCGTAAATCGGGATCGGAAGTTCATCGTGCTTCGCCATTGTTGTTTCTCTGTATTCACAATTTCACGAATCGATTTTTCCCAAATCTCTGTTTTTGGAAGTGTATGTGAAACGGTTTTTT
>ps_5928
TCGCACTCACCTCGACGAGATCAAATCGATTTGCAGAGTCTGGCCAGAGATCGCGGCTGTCGGAACTTCTTCCGATGCCGGTTTACACTTCTACAACTTCCGTCCGGTACG
>ps_5931
ACCGGTCCGCTTCAGCTAAACCATCTTCCATGGTTTTGGCGATTCAGCTATTTCACGAATCGCCCGGTTTACTCCACTCCTCAAAAACCCTAAACTCGATACTTTCTATTACATTGAACTTCTCGGAATCAGTGTCGGTGGTGCATCCGTTCGCGGCGTCTCCGCTTCTCTCTTCAAGCTCGATCCCGCCGGTAACGGCGGAGTTATCATTGATTCAGGCACGTCAGTAACCCGATTGACACGTCCCGCTTACATTGCACTGAGAGATGCTTTTAGGCTTGGTGCTTCTCATCTGAAGAAGGCACCGGAGTTCTCGCTGTTCGATACTTGCTTTGATTTGTCAGGGCTGACGGAGGTGAAGGTGCCGACGGTGGTGCTTCATTTCCGAGGTGCTGACGTGTCACTTCCAGCTACGAATTACTTGATTCCGGTGGATA
>ps_5937
AGAGAGAAAATCATTGTCATCGAGACCTTTGGCACCGATCAAAACG
>ps_5945
CACTGCCTATGAGTCGCCGGCTCATTCTTCAACAGGCACGCGGTCAGAGCCCCGTCCTCCCAC
>ps_5952
GCAGCTTCAAGGGATTAGGTCACGGATCGATTCCCAGTGGTGGCACCTTCAATCCAAGCATTCTCTCCCTCTCTTCTAAACAAATGCGAGAAACGTCGACATGAATATTCTGCTTCAATAATGAACTTCACGCCTCTCTGGATCTCGATCTCTGATTTTCAACGATGAATCTTCCTATTCGAAGTTAACCTTCACCAAATTGGATCTGTTTGCATGCGAAGCTAAGAAGAAAGCGGACGACTCAACAACTGAAGCAAGA
>ps_5955
GAAGAAGGAATTGGAGTTGTGGAAAGCTAGGATGGAGTTGCAGAGGCAGAAGAAAGAGGAGGTGACGAGGAAGGCGAAGGAGATGGGAGAT
>ps_5957
GTAGTCCACGATTGTCCACAATTTTTA
>ps_5959
AGATAGGGCTGTATCCATCAACATTAGCACCATA
>ps_5966
CCCCCGATATCATGCACAGACA
>ps_5974
CTTTTTCAGGCCAAGCACCGGGGCAAACTTTGAAAAGTTATGACTTGTTTATGAGCTACTGCTTCTCGCTCTCCACGGTGAGCCTCGCTTTGATGATTTGGGTGCTTGTTTGTTACTCCTGTTTATTAGTAGTCTTCGTTTATGTTGTCTTTCCAGAAAAAGTTTCCGAACTTGTTTCCTCTTTTCTTCTACCTTCAATTTGGAGAGACTAGGCCGGTATAAAATAAGGGTTCGACCAATCCGATCAACGATCACTGAGCCAGTTGCTTCTTCCGACTGCTTCATAACATCATCTAACTCACCTGGACAACTCCCATGTATTTTAATCTTG
>ps_5975
CGTCTCCATTATTGCTTTGTTAAAGAATGGGGTAAGATAGTTTCTATCTAAAGCCGTAAAAGATGCAGCACTCTTGTGATTCTTTTAGCTTCATCTTTATTTTGTTTCCCAGATGACGATGATTCATCATCATATGATGGAGCAATATAACCATTCTCCTCCTCGTAATTTGTGATGGGACCAACTGAAGCCAAAGAGCTATCACTGTGATCTTCACCACCTACGACATCTAGAGCTTCCAGCATGGTACCTGTTGAACCACCAATCAGCAATACCGTCAAAACACTATTGCTGTAGTTGCAGTGAAAATGGTCTGT
>ps_5977
TTCGATTTGAAGCTAGAGGTGT
>ps_5979
GAGATCTATCGGG
>ps_5990
CAGTTATTATTGTTGGGTGTTGATAAGTTGATTATTAGCCATTAGGCTTTATTGTTTGTAGTGTTTTCCTCATTCTTAAATATTGTAACGTGGCAATCTTAAGC
>ps_5997
AAACTCCTCAGAGTAACATCTTCATGATGCTAAACTC
>ps_6002
GAAGCACGCCGAATCAGCGCGCGCTGCCGTCCACAATCGTGATGATGACGTCTCCGCGAGCATTTCAACA
>ps_6019
AAGTTGGGAACTTTGGCTTGTGGGAGTCATTATACTTTGTATGCTATTGCTCCTTTGCTTATTCTTGTTCCTTTTGCATTACTTATATATGTTATTCTTGTTCTCTATGCTTTTACTCGTTAGTGCTATCACTCCAAGCATGTATATATAGGAAGATGTTTATATTGTTGTTAACAATCAGGGGATTAATCAAATATGTATATTATGATCATTGAAACCTGAATTG
>ps_6025
AAATACTCGATGACTTTCTTGAAGTGGAAGAATATTGGTTTGAAGCTAAACTTCTTCCTCTGTTGTCCTTTTTTGTCTCTCTTTGTTCCTAAGATTATGTTCAACTCATTTAAGAGTTTTGCAACTATGTGTCAATGACAAAGAAAATGAAA
>ps_6028
TGTGTTGGTAT
>ps_6030
TCCCTTCCAAAAGTCGG
>ps_6031
AAATTT
>ps_6040
GTTTTCATATCCTGGATTTGATGGCGTCTTCCTCCAACACTGGCAAGAAGATCCAAGCTGATTCTACTGATGAAGATTACACCGAAGCAGAACA
>ps_6044
GCCTACGGGGTATTAGCAGCCG
>ps_6068
GAATCTGAATCACTAGATGAAGATGAATCACTACCAGAACTGCTG
>ps_6080
GGACATCTAGGGGTAAGCACTGTTTCGG
>ps_6082
CTACCCGCTGAATTTAAGCATATCAATAAGCG
>ps_6090
CAGTACTCTCTGTAGTCCAGTATGTTCTTCCTATGACTATGATGGAAGCCAGTTTTTCTAGAATCTCTATCCAATGAAGAAGATTTGACACAGCGACACTTGCCATGGGAACAACCCATGTTCCAAAGAGGGGTTTATAAACAATACCTGAAACTGAA
>ps_6102
TCCAGTGTGTAT
>ps_6120
GTTCTTGACGTTGTTCGTAAGGAAGCTGAAAACTGTGATTGCTTGCAGGGTTTTCTATA
>ps_6123
TTCTATCTCTGACATTGTTAACCTTGTCAGCAGGAACCCTAGAGTCTTGAGTCCAAGCTTGGAGAATTATATAGCCCCAACCTATGAATTGCTTTATAGAATCTTGCAATCAGACAAGGACATTATTGCTTCTGCAATTCAGACTCCAAATTTACTCGGTCACAGTCCTCTGCGCCGTAACATTACAATGCTGATTCAGAATGGAGTGTCTGACTCAAATATTGCCATAATTCTTCGAAGCTGGACTGGGAGTCGGGCATTGCAGATGTCTGGCATAGCCAGTTTATTGGAGGAATTAAAGGATTTGGGGTTTGATCCTTCAAAACATGTTTTTGCTGTAGCATTGATTGCCAAAACA
>ps_6124
AAGTCC
>ps_6125
ATATATTTCTAAG
>ps_6127
TCAAATCTT
>ps_6129
CTGTTCCCTGGGATTGGCTTTGGGCTTTTCCTGCGCAGCTTAG
>ps_6136
GATTAGTCTTTCGCCCTACTACCAACGTCGACGAACATG
>ps_6148
CCTCCTTGGCGACTGAGAATGAGAGTCCCTCAAAATAGTAGACTCCATCCCAGCTGCATTATGCACTCCAGCAATAGCCATTTCTAATTTCCAAGCAAGCACGCCGAATCACCGATCTTTTCAAACCATTTGATTCAAATTCACAGTGATGCGGAATTTGGAGTAGGATCAGAAAACCCTATGTATCTGAATAGAGATTTTAGAGAGAGAAAGAACGAGCGAAAATGGAATATACAG
>ps_6152
ACAAGATTAAGTTTTCAGAAATGGGTGTGGTAGATAGAAA
>ps_6155
CTCATCTTGAAATAGCCAAGACTAATCCCATCAGTTACAAAGCTTTGATGTCCAAGAATGAAGAACAAGAAATCCCAGGTGGTGGAGAGAGTATTGTTCAACTCCTTGAACGTTGCAAATCTGCATTGCTGAGAATTGGGCAAAAATATAAAGGGGAGCGAGTTGTTGTTGTCTCGCATGGAGCATCCATTGAAATACTTTACAAGTGGGCTTGTGTAAATGGATATGAAGGGAAAATACACAATGCATCTATTAGTGTTTTTCATTTGTATGATGAGGACGAATGGAACTTAAAGGTGTGGGCTGATGTTAGTCATTTGAGCCAAAGTTGATTTTTCTCTACAATAAGTTAAAATAAATATTTATAATTCTATAA
>ps_6164
GTGGCAGTTGCTGGTTAAA
>ps_6167
GGCCCTCATGAAGCTTCCATGGTAATGATCAACAGCAAAGCAATCCTACTTATACATGAAGTTATTGTTAGGTGGAATATGTATCATGGAGTATGAACCATGAGGAATGGACGTTATGAAGTTAGGACTTTACCAGAAGTATGTTGACTTTGGTCAAAGTTGATCAAAAAGTCAACTGTTGACCAAA
>ps_6170
TGCGTGCTCTACGTCTGGAAGATTTGCGAATCCCTT
>ps_6172
TCATCCTTGTTGCACTCCATTTCTCTCACCTGCGTTTTCGTCCACTTCAGATGTAATATAACATCAGCAGTTCCCCGTCTATTAAGAATCTTGGCGCCTCAGATGTTTATTATACACAGTTTGAATTCGCATACAGTTTCAAGAAGCAATTCATCAATGAAAATCAAACCCGCAAAATTAGGGCATATGAACTCAGAAAATGCGCAAACCAGACCAATGGAGCAGATACATGAAATATAGTTTAGAGAATAGATCCAAAGACAACAACGGCAACAGAGCAAGTAATGAGCAAGAGCTACAGAACAATAGCAGATCAGAACTCCACAAGTCTACAACCAGAGCAATTCCAAATCTCAACAACTCCAAAACCTCTAAGCT
>ps_6174
TTCTTTATCCAAAACCAGATACA
>ps_6175
GGAATGGTCGCCAATGCGGCAGTACCTGTTATGCAAGACATACTAATGAATATGCAAATGCAATGACATGTTTATCAATTCCAAAAGGTATTCTACCTCCTTGATTCCAGTCTCACATTTGATAAACAGCGTAAGAAGAAAACC
>ps_6188
GCATTCTGAGGTAGTACGAGGGCTGAATGAATGCATTGTTCGGCTAGATCTAGATAGTTTGAGACGAATATCTGCATCAAAGCAAATTGCTCATTATAATTCTGCACAAGATGATTTTGGAACTGAATTGGCAATTAGCACAAGAACAGGTCTTGAACCAGCTGCTTGGTGGCAACAGCATGGAATAAGTTGCTTAGAGTTGCAAAGAATAGCCGTGCGTATATTAAGTCAGACATGCTCATCTTTTGCATGTGAGCACGATTCAAGTATGTACGATCAGATATATAGCAAAAGAAAAACGTCTATCTCAGAAGAAACTTAACGACATTATGTACGTTCACTATAACTTGCGC
>ps_6189
CACCATTGCCATCTGACCTGATGAAAGATTTCACAGGGTCATCATAAAATTCTGCATATATTCCTTTGATGCAAAGTTCCTGTTAGCCTTTTCAAGATATGCAACAGTGCGATGAGCATCCAATTGACAATCATCGGGTAGAAATGCAGCTGCAGTATCTTTATCTACCAACAGATCAGGTTCCCGTTTAGACAAATCCCTGCTACACAAGTACTCTGCTTTCAACCCAGCCTCACTTAGCTGCTTCACCCTCCCTTTTAGCGTGTCTGACTCTGCAAAAAGTT
>ps_6195
ACATGCATGGCTTAATCTTTGAGACAA
>ps_6203
GAGGCTTTTGATAACAAGCCTGTGACTTGTTGAGGTT
>ps_6205
TCAGCAAGGACCACCTTGCAAGGCTAAATACTCCTGGGTGACCGATAGTGAAGTAGTACCGTGA
>ps_6212
AGATCTTCTTCTCGGCCTTTGGTTTCTTCTCCGCT
>ps_6216
GACAATTCCCTATACTTTGCAAATTGCTCCTTAGCCTCATCATTCTTATCAAGCAATGTATAAATCATTCCCCTGCAAAAATAAGGTCTAAAATCATTAGGATCTTCTTTGATTAATACCTCATAGATACCCAAAGCTTCATCAACATTCTTCTGTAGAAACAGAATCTGAGCCATTATCAACTTCACATCCCTCGCTTCCTTTTCCTTACTGTCTTCCACTGCAACTCTCATAGCATCTTCAAGCCTTTCAATTACAGCCTCCCCTTCTCCGCAACTGTCCATTAAAAGCGCGTTTTC
>ps_6226
CCGCAGGATTTG
>ps_6237
TAGCACTAGTGGATGATAGAATGAGTACTGAAGGAACTGGTTTCCATTTGTACTCAGCAACAATCTTCTTGTGATCTTTTTGGTCGTGTTTGTCTTATTTGGGTCGTCTCTATTTTATTTATGCTTCAGGTCTTGAT
>ps_6238
AAGGAAGGCCCTGAAATTGACGATGCTCGAAACACCATTGCAGAAATTGAAAATGTATTTGAAAAACCATAAGCTTAGCAGGGTAGTATTACTAGTTGTCTCCGGTGGAGGATATTATGGTTTTTGGTGGAGTCTGGACATGAAAAAATAGATGACATCCATTTACTTTCTAAGCTTGATATATTTTTGTTTTAAATGAATCTGATTAAAAAGCTTGAGTCAATATTGATATAAATGACCTAATATTAATCTGG
>ps_6242
TTGAAGAAAGACCTAGAGGTTTTACCATTTGGTGATCAGACTATTATTGGAGAGAAGGGAATTAATTTGAGTGGTGGA
>ps_6251
TGTGTGTGTATTCTTTGTAGCAGTTTATCAGCAACCTTATTCTATTATTTTGTAGCGTGGATCCCGTCGAGTACG
>ps_6253
CCTTCAAAGTTCTC
>ps_6257
TGAATTTGTATTCGGCACAAATTGTTGAGGGTGCTTCTATTTCCTGTTTTATTAGTTCGGAGCTCTTCTACACTTGGTACAGGAGTTAA
>ps_6258
AATTATAACACCTCAGTATGAAGACTTTTTCACTCGTGGCCTTATTCCACTTCAAAACTTTATCCCTATTAATCCTCTAGATCTATGTCCATCTATAAAGCGTGCCGTAGACTGGGGAAATATGCACCCGAGAGAGGCAGAGGTGTTGGGAAAAAGAGGGCAGGACTATATGGAAACCTTAAACATGGATCGAGTTTATGATTACATGTTCCACCTTATCTCGGAATACTCGAAACTTCTCAACTTCAAGCCTACTCCACCGTCATCTGCCTTGGAAGTTTGCGCTGAATCTGTTCTTTGCTTTGCTGATGAGAAGCAGACG
>ps_6262
AGGAAAACCTGACTCAAATTTCAATGAGAATGTGATTTACAAATTACAATAACTCAATGAGAAAGGCTAACTATAATAAGCATGTCATCTATTCAAACACATCCAATTCTCTAAATAATTGAGAACCTAATGTCGTGTGTTCTCTCAATAATTGCAAAACCTATATTTATATGCTCTCAAGCAACAATTTCATCCACGTTAGAATTAAATACAAAACTTGGAAAAGAAGTTGTTATGTCCCGTAGGTAGGAAGGGTCATGATTTTGAGCAGTGATGGATTTTCAGAAACAAATTTTTGCCACTCGACCATGTCTATTTTGCCATCTTGGTTCAGGTCGGCGTCCATGAAAGTCTTGTCGAGAATTGTTTCTATCACATCATCGGCCAACTTCATTTCAGATTCGAAAGAAGTGCGATCAACA
>ps_6277
TAACCTTTGTTCTCTCTGTATCTAAGTGCTTTCTCTTATTCTTGAGCAAGTACCTCATAGTGTCGACATGGTTTGCAAGGAAGATCTATTGATGTTACCAAACTAAGCACAAAAGTTCAAGAAATCAGATCCAAACTCATAAGGCTATCTGGTGAAGCTGAAGGCCATTTAGAAAGCCACTACTCAACCATCATAGCTTCATACAATAATCCACTCAATCATCTCAACATCTTCCCCTATTATTCAAACTACCTCAAACTTAGTCTCCTTGAATTCAATATCCTAACCAAACACTCCACTAATGTTCCTAAAAAAGTTGCCTTTATTGGCTCAGGTCCACTTCCACTTACTTCACTTGTCTTAGCCTCAAACCACTTGCAAAACACAATCTTTCACAACTATGATATTGACC
>ps_6278
TGCTCATACTTCTTGCAAGGCTTATGCTCAAACAAAAGTTGTTCATATAGACATGTCAACGTGAACCCTAATGCATCTATTTGTGAAGGATTTTAAGGGTTACTGTGCTAACGGGAATGAGTGCCGGAAGAAGCACAGCTACGTCTGTCCTAGTTTTGAAGCAACAGGAACCTGTACTCAAGGAAC
>ps_6279
TCTCTCTCACGTCTTTTTCCTCATTCCCATAATCCCTTTTCACACTCCCTCACACCACTAAACTCTCAGCTCACCCAAATCTCTCTCCGTCTCCACCATTAAACAACCACCAAAACCCACCGATTTACAGCAACAAACCCTCTCCTTCAAAACCCAGACGCCGCCATCCTTCACCTAAACCCTCGTTGTTCATCACCGTACACCCCCAACACCAAA
>ps_6282
CAGCATTGTTCTTGAATACAATGGTGTCTCCAGCGCTCACTTCCAAACTGCTTGGAAC
>ps_6283
TATTCAAAACTGATTTTTCTGCAACAACAGAGTTGTGCTTCGAATACACAAGCCACAGCAATTCAGCCACCATGCCGTACTTTGCTTTGTCCAGCAGGCACAAACATGCACAATCAAAAAGATCACATCACACGAACCACAGAGAGAAATGCTAGAACCAGCAGAGAAGTGTGTTGTCCGTGCTCCTTTACCTTTTGGGACATAGGGTTTAACTACAGCGGCAAGACCATCGCATTATGAATCATCAATTAAAGACGGGATCGGTTTAAATGCCATAATGCTCCAAACCAAAACAGTGCCAGGGTATGCTTTAAAAAACCTTGATCAAATACACGATCTAGAAACTGCACAAACCACTACTGCACCATCAAGCATAGCA
>ps_6288
GACCGAGTGCCTTCCATGCCCGG
>ps_6290
ACGTGAATGAAAAGAATCACCAATGGAAATGCTTCAGCCTAAACAATTTAGAGCAATAAGAAAGTCATGTTTAGGGATCAACATTATCATCACTGAGTCTTCACCGATTTCGACATCGTATTTTGGAATTCCAGATTATGCATTTTGGATCAACATCGTCGTGTTTTCACATCCGACATCTTGTGGCGCATCTCATTTGCATCAAGGATTCATCATCATCGTTTTCATGGAATCTTCATCACAAAGCTTCTTGTTTTGGAATTCAAGAATTCCGTTCAAACGATAAAAGTGGATTGAAGCAAGAAAAGAGACTTACCGGTTTCGACGCGGAGGCAAAAATAGGTACAAATCCTTTGTATGCTTCCTTTAATAT
>ps_6295
AATGAAGAGGAAGCTTCTTCGTGATAGCGGTCGAAAAGTTAAAAAAGGAAGCCGAAGAAGGCTGAGGAAGAAGTACCAGTGGTAGAGTCAGACGACGATGACTGTCGTGAAAGAAAAGAAAATTGTCAACGACAACATGGCATGTTGAATCTTCAGGAAGTTGATGTCGAAGATAGTCTACCA
>ps_6299
AGAAATTGTCGATTCCG
>ps_6330
CTTATATGCAGTCCAACACGTGAATTAGTTTGAACACATGCGG
>ps_6337
TTTTATATTTATACTGAGAAGCAGCTCATACCTAGATCAAGGAGTGCTCTGCCTCCATGTATCAAATTTCTTGCAGCAGATTTTATCTTTGTATGTTACATACATATAAGAAAAGAATTATATGCAACTGTGGCAAAATCGGTTAAAAACGTAGATGGAAAATAGTTCCAGTTTGGTTTTTGTTTGTTTGGTACTTCGTTGCTTATCTAGCTGGTGGAT
>ps_6338
CAAGAAAATATATGCATTTTCGACATTATTACTACTACGGATATCATACAATAACATTTCTAGTTCGAATTTCATAGAGGGGCGTGAAGAGGAAATTTGTCATCAATAAATGATGCATATTCCTTCTTCCTACTCCTCGCCATGTTCATAAATAAGCACCTATTTAACTAGAAGAACATTGCTCCACTGTTGCTTACTAAACTAGAATATCATAGTGTTGAATTGTCTCCACTGACATTT
>ps_6347
TTTTCCGCTCTCTTAGCTCCTTCATAGCAATCT
>ps_6355
GGAGAAGTGATTGTTTTGAGTTAGTTTGCTGTGGTTGTGTTTTTTCAATTTTTGTTTTGTTTTTGTTTGATGAGAGCATGTGTCTGTCTAAACTAAAAATGTTGTGTGTGATGATATGTATGAACCCTTTAAATGGGTGAGAATAATAGTGGCTTCAATATGTATTATGTATGATATTGAAGTTCATGAATGAATAAAA
>ps_6362
ACGGAGTGCTTC
>ps_6367
TTTGTTCTTTCCCTAGAAAATGAAAGTATTGATGATTGTTTGATGTGCATAGAGGTCTGGAGCAGAGCTAAATTCCTTGTGTACACTATAAGGAAGTTACTCTTTTATTTTAAAGCTGACTGTTGCCCCGACACTTACGGATTTATATATTACTACAGTTTAAGAATGTTTCATTGTTCAGTTTACCATGCCCTAAATGTACGTGCGCCTTTTCTATTTATGTTTGCT
>ps_6370
ATGACTCTTTTAAGATATCAAGGGATTATAGGGACATCTTGGCTTGCACGGTTGATAGTTGCCAAAGTACAACATTAGCATCTTGATCAAAATGTAAAAAACAATGCTGATTTTCTTTCCTTTTTTATTTGGTTGAATAAAATGCTTCTTATGATCACACTATGACATGAACAGTAAATATTGTAAGTACAACGAGAGAATATTATAGGATTGTTTATACTCTATCTCTATGCAATTGTTTAGTCTA
>ps_6386
CACATCATTTTCACACAAGAGATTAGATAACTTTTGTGCCGATGAGATGAGCTGATTGTAACTATAACTCTTCTGATCAGCTCTGATAGCAACACTACCATGAGCTGCAACTTCTTGTTTAGCAATTGCTCTGAAGATGTCCATTAATGTAGTAGATTGAGATGAGGAGGAGTGTGACGAAGAACGAAATTGAGAGCAAGAGTAATTGATAGAGAAAAGGGAAAAGTGGTGGTGAGGGAATTTATTATGATGATGATGATGAAAGGGAAGAAGCGGAAAGTGTTTGTTGAAAGTCTTAAATGAGTTGTTCATTTAGATGGTGGATTGAATATGGCGGTGGAAGTGGGTAGGTGAAATTTTTGTACGTTGTGGTTGTTGGT
>ps_6390
ACGCTC
>ps_6395
AATTAGAGTGCTCAAAGCAAGCCTACGCTCTGGATACATTAGCA
>ps_6397
GCGCCCCCGCTGCTCTATACATTGGTCGTTTACCCGTACTAGAACTACGCCCTCCGGG
>ps_6404
GTATATTATCTTTACTAGAGTATACAATTTGCAAGAAGATTTTGTAAACAACTAATTTGCCTGGGCTATTCTATATCAATTATCAGCTATTACTAGATGCCATGGCTGGAGAATTTATGAACCGTGTAGTTGAAGACGAATTTGTAAATGCCTTCGCTTATGAAATTTACACTGTAGCTCCTTTCAACCCGA
>ps_6405
CCCTTGTGCTCGGACCCCGTCGCAC
>ps_6409
GAGTTTGATCCTG
>ps_6411
TGATCACGACTCTAATATCCAACGGTTCCCTGTAGCAAAAAGCGAAACTGAAGTTCAGTTTCAGTGCACGAGGAAAATCGATGAGAGCGATTCTTCGCAACCAGTGCGAACACGAAACCAAAATCAGTGAACAAGCTGCGATGCCATAAAGCGAAGAGATAAAGAGAGAGGTTGGGTCACGGTGTGTGGGTTTGGGCAGAGAAACGAAGAAGGAAGAGGAGAATTGGGATAATTTGTTGAATTTTGGAATTAGGGTTTAGAGTGGTGTTGAAGAGAGAAGATACAGACTCGGCCGTATCACCGACCATGTATCT
>ps_6417
ATCTTCAGATTATGAT
>ps_6427
TGACAGTGTAACCACGTTGGAGAAGGAACTTGACAATCCATGAAGCGATATAACCGGACGCACC
>ps_6436
CACCTGTTGCTGTTTCTGTTCGCCATTATGAGGAACATGATGGAAATGAAGAAAGTGAGAGATCTCTTGTTCCAAGATATGACAAAGGTACTCAAATGAGCCCTACAGAAACAGAGAATGAT
>ps_6440
AAATTAAATAATCATGGGTGGCAATGGAAAACACAGGTGGAAAATCTCCTTCCATCGTTCTTCCTCTCACTCTAAACCCCTCCAACCTCCCATGAGTTTCTATGCCCTATCACGGGTCAATAATGTCCGACCCGGTTGTTGTCTCCTCGGGTCAAACCTTCGAACGTCTCTCTGTTCAAGTTTGCACTGATTTAAAATTCTCCCCGGTACTAGAAGACGGGTCCCGACCCGATTTCTCAACAATCATCCCC
>ps_6443
CATGCCCTTCGGTCAAGTGAGTATCATGATCGCAATGCTCAATATTACCGGATTCAAGAGGATATGGGAGTTAAGAAAGTTCTCATCTACGAATTTAGCCGGTTGAATATGGTCTACACTCTTCTCAGCAAACGAAAGCTTCTATGGTTTGTCCAAAATGGAAGAGTTGATTCATGGGATGATCCACGGTTTCCTACAGTGCAAGGAATTGTGCGCAGAGGTTTGAAAATTGAAGCACTAATCCAATTTATTGTTGAACAAGGTGCGTCAAAAAATCTCAATCTCATGGAGTGGGACAAGCTCTGGACCATCAATAAGAAGATTATTGACCCTGTATGTCCCAGACACACTGCC
>ps_6445
TCAGCATGAATCTTGTAATCAAGCATCACAGGAGTCGAACTTTGAGCATTTCCTAATCAAATACATTTCGTACAA
>ps_6449
TCGGTTGTTTGTTTCCTTCAGCCTGTTGCTGGATTTGTGCGGTAGTGTATAAGTGATATC
>ps_6455
AAGATGGTTGATGAGTGAGCTGAGAGAGAGGAAAAAGATGGGTTGGTTATGATATGATGGTTTTTATGGTGAAAGAAAATTGTTGTTGATATAAAGTGGTTGCTATAATGGTTGTGGTGTTGCAGTGAATCGATCTAAACTTTTTAGAGATTATTGTTCTATTTTTGTGTGTAGGAGTTGTTTTTTAGAGAGGGATATTATGATGTCGTGAAGGACAAAAAGATGAGCACCGTTTCATCATGGATGTGTGGCTAGTGTTGATTGGA
>ps_6457
TGTGTTTGCTTTTGAATCGGAGGGAAATGCTGCAGCAGTTGGTTAATCAGCTTAAAGTGTTGGTTGATGAGTGTAAGAGAGTGTTTCAGGATAGTGATTTTAAGGAATGGAAGGTTGTTGTTCTGGAAATTGGGAGGTTTTTGAAAGCGGATACTGCTTTTATGAATGTCAGACCGTTGAGATATAGTTTGGTTTTGGATTCTCATCCTGATAATTTGCCACATGTTCCTGTAGCTATTGCGAAGCGAAATTTGAAATTGCGAGATGCTGTGTTGAGTAGCTTCCATCACAACGAGGTTAAGTTTTCGGAGCTCACTATTGACACTTTTAGGATGCTTCAATGTTTGGAGTGGGAACCTAGTGGCTCGTTTATCAATCTAGTGGCTCAAAACTTAGTCAGAATGGGGCAACTGGGACTGGTCGTATCAGTTACTTACA
>ps_6458
ATAGGTCGAGGGCGTTGCGCCCCCGCGCTCAATACATTGGTCGTTTACCCGTACTAGAACTAC
>ps_6464
CAGCTGAGTGGAAGAACGAAATCACATTCAATTTGTTCACCACAAAGGTACCACCGTAAAAGCGCCCCGCCGCACCAGAAATCGCTTTCGCGGCGTGGCTCCTCTGCTCTAAGAAAACCAGTCATCAATATGTTCGTCTCACCCTCCCCTTCCCAAATCTTGCATTCACTTCAC
>ps_6468
TGATGGTCCATCAACAGTCTTCTGGGTGGCGGTGATGGAATGGA
>ps_6475
CTTCTTGCAACGATAGCCGTTGGATTTGTTAAAACAGTGTTT
>ps_6487
CAAAGATTTTTAATGAATTTATTTTGTATACCTTTAATTTTTCTTGAATACTTGGAGATTGCAGTTGATCTTCTATCTTTTTATAGTGTATTTCTTTATTAATGAAATTATTTTATTTTCTTTATTATTAATTTATAATAATAAATGATATAACCTTACTCTGGACAGAGTTAAGATCCCTAATCTTAGGTGGTTCTAAGAATTCAAATTTAATTTCACGCCCTAAAGCATTAGTGATTATGCTGCATTATTAATTGT
>ps_6492
AGTCAAACAATGTGATGACCTGGCTTCCCAAACTTGAAGCATTTCACAGTTGCAATCTTGCACTCAGGAGCATGTTGTCCATACTCACCAAATTTAAGCCATATCATAGAAGTATGAGTCTCTCCACACTTTGCTTCTTCTCATCTGAAAGCCATTGCTTTGCTTTGTCAGATGGAGTACTATACGACTTCCCACGAATCTGACTATTCCCTTCCTTTCACTAATACTCTTGTAGTGAGTAGATCAGGCTATGTTATCCTCATCATAAATTCTAACTTATTCACTAGTACAGAAAAGCGGTGGATCTCCTAATAATTGATGCCCTTTTTTATATCAAGATGCAACTCACCCTCAAACTTGATGCACTTTGAACCCTCTGCAACAACACTATTATAATGTG
>ps_6493
GTGGATGCTAGAATGCACCTGTGAAAGATTTCCAGGACACCATGTACCCCGCCTCTTCTCCTTTTTAGTATATTTGACACTCTCATCCCCTATTTGAAAACAAAACCATTGAGCTCAAGTTTTCAATTCTCTTGGCTTGATCATGCAGTCTCTTTTCCCATTCACCTTGTGTTTTCTTTTTCTCTTCTAATTCCAAAGCTATGCGTTCCCTTTCTAGTTCAGACTGTAACAATGTATTTCGAAGGCTCAGAATCTCCTCTTCCAAATGCTCTGAACGAAAACCCGTCAATTTAGCACGAAGCTCTTCAATTTCCTTCTTTTGGCGTTTTAATAAAGCAGCATCTGTCATAATCTCATTGATTTGAGCACAATTTGTAACACGCAAAGCTCGGCTTGCAAATTGTAGACTGCTTTTAGTTTCATCTGTATGTATCTGAGCAAGAGTGATATTACATATTATAGCTGTGT
>ps_6496
CGCTTCCTATTACGCTCCTCATCAGAATCGTCCTCATACC
>ps_6504
CATGCCATGGA
>ps_6507
TCTTCAACAA
>ps_6508
GATGTCTAATTGTCCAGGCGGTAATGATAGTATCTTGTACCTGAACCGGTGGCTCACTTTTT
>ps_6516
GAAATTGCAAAATTTATAGGGCTGTATAAATATTGCAAAATTTACAGGCTTTATAAATATTTACAGACACGTTTGTTAATTAAAACACAGTTGGAGACATGAAACTTTATCAGTTATCAGTACATTGTACATGAAACTTTCTCAGTTGCCATACATTGTTCTTTACATAAATGTTCAGAGTCGTTTACCACCGACAGATCCCTGGTGCCTCTGTTCTGCTTAATGCAAGCACTTCCTCATATCTTGAAGTCTGTACAAAGCCCCATAACTCTACTTCCTTCACTTCAAAGTCCTGAGAATTTGCGAGGCAAGGATTCCCGAAAGTTTCAGATACCGA
>ps_6518
AACAAAGATATGTCACAAAGACAAATGAAATGATCATGCACTAATGAGCGATTAATGATGATAAATGCACAAAGCATGCAAGCAGACATGTGAATATGAAATAAGCAATCAATCAAATGAAGTCATTCAGCACACACTATAATCAAGCAATAACGCTCATACAAAAGGGTTAAGCATTGAAGCCAACTGGAATAGGGTTAATGGTGCTCTTAACCTTGACATTGAGAGCCAAGGTGAAGCAGATGAGAGGATATGAGGGGTGTGCCTCATTGCTCTTATCCCTGGTCAGGGAGAGCTTCAGAT
>ps_6519
AGAAAACCCAAACGGGAGAGATTTCATACCCAAA
>ps_6526
GCTCCGGATGAAAGGAGAATAAGGGTATTAAGAAATGGGGATTTCCCAAGGATCTAAAACCCCAATCCC
>ps_6530
AAGTAGGAAC
>ps_6534
TTCCACAGCAGTATCAAATCCAAAAGATTTGTCTATCACAGCAATATCATTATCAATTGTCTTCGGAATCCCAGCCACAGCCACTTGAAGACGACGTTTTTCAACTTCCTCATAAATGAGGGAAGCTCCTTTTTGGGTACCATCACCTCCAATAATGTATACCTGATTTATTCCTCGGTCTTCAATGTTATCGACTATCTTGTTGGTATCATGTCCTCCACGAGATGTACGAAGAAATGTTCCCCCAAGTTTATGGATATCATTAACCACTTTAGGTGTCAATTTCATGGTATTTTTCGAATAAAACCCTTTATACCCTTCCTCAATCCCAAGTACATCTTGAACACCATACATGTTGTTCAAGCCACATACAATTTCCCTAATCACCGTATTGATTCCTGGG
>ps_6537
AAGAGGTTTTGGGAGACGTTTATGCG
>ps_6546
CAATAGGAATTGCGTT
>ps_6550
GATTCAGAGGTGGATTTTGCTTTCTTTGCTCT
>ps_6573
GGGTCGATTCCAGGCGCGGCGGGGAGTCCTAGTGGGATTGGAATGGGTCCATCTGCCACCGGTGATCCGTCTGGAGCTGGAGTGTCTTGTATGAAAAACACCAACACCATATTGCTATTTTTCTTTGTTGTGTATTTTGTGTTTATGGTATGAAAATAAAGGTACAATGCTAGTTGTAATAGTTAACTTGGAAAAACTTTAGGGAGGATTTGATGTTTGGATGAGATTTTGCACAACAAAATGAAGGTTAATCTGTCATTAATTTTATTTATGAGAATCGTCTACAAACA
>ps_6577
CAAATCAGACGTCTATAGTTTTGGAGTTGTCTTCCTTGAACTCATTACTGGGCGAAAGGCTATTGATAATACGCGTGGGCATGGTGAGCATAATCTCGTGGCATGGGCACGACCTCTTTTTAAAGACCGCAGGAAGTTTCCGAAAATGGCTGATCCACTACTTCAAGGCCGATATCCAATGCGGGGACTGTACCAGGCACTTGCAGTTGCAGCAATGTGTTTGCAGGAACAAGCTGCCACAAGACCTCTGATAGGAGATGTTGTGACTGCTCTCACATATCTAGCCTCCCAGACATTCGACCCGAATGCAGCCACTCAGTCAAACAGGCTCGGT
>ps_6581
TTTTGATTTCAATTATATGATTTTATCTTCTTTATTTAGCGGTGTTCTACTTTTTCTCCTTGTTTTTTTTAACTGTGTTCAACAACATTTTTAGTATGCCGTGAGTTTTTCTCCTTTCACCATGAACCACGATAAGCTATCAATAGCATTGCTCGTCCTTAGTGCTCACACAATATACAACAGAAACCCAAATATATAAGCACAACATGAAGATAACAAACCTCTTGTGCTTCAGCAAA
>ps_6591
ATTGAGGCCAAACCTAAACCCTAGTGCTCGAGAGATAGTTATCCGTATACTGATAAGGGATGTATGAATTCTCG
>ps_6593
ATTTGCCAAAGACTAGAAGAAACCGATTGATTAACATAACACTATATATTACATAGCTAAAATTATAGCAAAAATATAAGAAAATTTATACATAATTTATTTAGAATCTTCATACTTCTTTTGTATAGTAATCTAGTTCTCCTTTTGTACCTAGCTCCACATCTTGA
>ps_6594
ACAACAAGGCAGT
>ps_6597
AGATTATAACAGACTTGGGAACATAGCATTGAAGATAAACAAGAGTTTAGCAGTTGCAGGGCCATTACTCACAGGAATTGCAGCCATTGGATCTACTTTTATAGGTAATGGTAATTCTTTGGCTGCTTTTGTTCCTCTCTTGGCCGGTTCATTGGCTTCTGCAATTAATACTTTTGAGCATGGTGGACAAGTTGGCATGGTTTTTGA
>ps_6598
GAAGAAAGGAAATGGGAAGGATTGTATGGATCCTCATCTCTCTCTCACTGTCTCTTCTCGCTACTCTCGTTAGATCTGA
>ps_6605
GTGAATTAGCAGCTACTGTGTAGCGGAATCTGAACATATCGCTATTGTTCTGTGATATGGTATTTAGTACATAGTGTTGTCAATCAATAGCAGCTATAACACTACAATTATATGAAATAAACCTGTGACATGGGATTAGCTTAGCTTGTTTGTTGCCTTTCCAATCAGTATTGTGAAACAGTGGTTATAGCTTAGTGGAGTTCGAAATATCACTATTGTTCTGCAATACACTATTCAGTACATAGTGTTGTCAAATAGCAGCTATAACACTGTAGCT
>ps_6613
AATCCTGCGGCAGC
>ps_6614
GCATGCAGATCCACAATGAAGTAAAGAGTATCATACACATCCTGAAGAGCGACCCAATTCTTGATGGCGCCGAAATAATTTCCAAGGTGAATTGAGCCGGTAGGTTGAACTCCCGAGGCAACTCGTTTCTTGATAGAGGTTGAGGTAGGTGTTG
>ps_6623
ATATAGATGCTCTTTGCTTAGCGTCC
>ps_6626
ATGTTTGGTACCACTGATGCTTCTCAAGTCTTGAAGGAGCTTG
>ps_6638
GCTTGCAGGTTAATGCTGCTATGATGAATGCTACTTACGGCTTTGTTAGCGTTCGTGATGGGATGGGGTTTGGGTGTAATTCTGGATGCAGGGCCATCGTCGTTAAGTCAAGCCAGCGACAAGCTAAAGCATGGCAAATAATAGCAAGGCTGTCATTCGAAGAAGGTTGTAACGGTTGAATAGAAGGCTCACGCCTACAAAGATCCGGTGACTGTCCACCATAGCCATGACCAGTATGAACCCCACTCTTACGGCAAAGCAGTCCGGTCTTTGCAGTCCTGTTTTAGAATTGACATGTTGCCTAGTTATTGAAACCAACATCACCGGCTTTCCAACTTCCA
>ps_6640
CAGCCATGGCAGCTTGGTCATCTTTAAAGCTATGTAAGCGGGTGCTAACTTATTGTTGAAAATTGATTGCTTTTCATGG
>ps_6643
CCAAAACATCGCG
>ps_6651
TTGCTGGAATGATGCTGATGAATTCAGTT
>ps_6656
CGCGCTTTAGCGCCA
>ps_6669
ATCACCCTGGAAACCGCTTTGGAACTTTGAAGCCGACACGAATCGAATATCGCATTCGCTCCTCGTTCCAATCCATGTGCAACCTCCACACAATCCAAACCTCTTCGACCGTTCTGACAGAAGACGAAACCAACTGCTAACATTAGCAGAAAATGGAACAATAGCAGAAAACAGAAGAGAGAAGATCAAACAGAAGCATACAAAGGATTTCTCAAAGATCTTCATCAATCACAACGCACCGGAGGATCTTTGTCGATCGCGACGCGTCATCCACATTCACCAATCGCGACGCGTCATCCACCTTCATTCATCGTCTTCTCCTGCCTCGCTTCAACAACCATCGCAAGCACGCACGAACCGGGTACGTCATTCGTTCTCCAGTCGATTTCGCTCGTACGCAAGAACGAGCCTTAAGCGATTTTGATTTTGGTGTG
>ps_6678
ATGCTTAAATTCAGCGGGT
>ps_6703
AGAATAGGCTTCACTTCTACAAAAGCTCTTTTAGGTAGATCAGAAACAAGGACATAAAGGGTTATGGGTTCTAATGCTCTGTACTTCTTGCCTTCCTGTAAATCAGATATCTTCATTTGTCTGAGGATTGTTTCTTGTTTCTTCTCGATATCGAGTCTATCCAATGAAGAGATGTTTTTAGAACAGTAAATAACAAAAGCAATTGCAGATGTCGATATTGAACAATTAAAAGATTTTGCTATTGCTTCAC
>ps_6705
GCACCTTATGAGAAATCAAAGTCTTTGGGTTCCGGGGGAGTATGGTCG
>ps_6707
CAGACTACAATTCGAACGCCGAGGGC
>ps_6718
GTGTCAAACTCTGCGTCAGGGTCATCGGGTGAATCGGCAAAGACGGAGTCGGCGGGACGAGGATTGTTGTCTACACGAACGAAAACACGGTCTGATTGAGCGAATGCTGGATCAGTTGAGTCACGAGCCATGAGTTGGAAAGTTGTAGTAGGTTTTTTGTCAATGAATTTCTCTTCCCATTTGGTATCAGTTTGATTGGCTGTAGTGGTGGTTGTAGTGGTGGTTGCTGTGGCGGCGCCGGAGACTCAGTGCTCAATGTTCAGTGCTATATCTTTG
>ps_6720
AAAATTATAAATAAGAAAGTAGGTGTGGAATAATGGAATGGAAAAGGGAATTGATGACATAATGGTGTCACT
>ps_6732
GAAACATTACATAAAAGAAGATTATCT
>ps_6734
CACCGCAGAGCAACACCAAGATTGTAGTCATTGGTGCTTACCAGGAGTACCGGATACCTGGAACGAGTTACTCTACGCATCTCTCTTAAAATATGGTAAAGGCAATTGGAAAACCTGAGAAATCTTCATGTACCACGATTCTGGTTGATTTTGGTTCATTATACACATTGAGTTCAAGACTCAACACATGTATATTCCTTGGTTTCCACTAAAGG
>ps_6739
TGTTTTGGACAACACAGATATCGC
>ps_6743
TTGAGACTAGG
>ps_6749
CGACACGGAGAAGAATGAAGAGTTTTCGATGGAGTTTGATCGTCACTCTAACGTTCTTATCCCTTTCACCATTTTTGTTTGGGAAGGGTAATGGACCAGTACACATCGAAGCCTCTAATTCAGTTTCCGCTTTCGTTCAAAACGCAATCTACTCCAACAGAATCACCATCTTCTCCAAATCATATTGCCCGTATTGTTTGCGCTCTAAACGTATCTTTGCTGAACTAAATGAGAAGCCTTTTGTGGTTGAGCTGGATTTGCGAGATGATGGGTATGAAATTCA
>ps_6750
CGCTACGTCAATGCTCTCACCGCGAGTGTGTCTCATCCATTTTCATCTCAAGCGCGACACGTACTGAGCTTCGTCTTCACCGACTGCGAGCAGCAGAGGAT
>ps_6755
AATAGGAATTGCGTTTCATAGTGTCCCGCAAGGCTCATCC
>ps_6756
CTCCTCAATTTCCCAACCGTTCAGAAAAAAGCTCTGCAAATCCTAAAGAAATTCTTTCCTCCCGGAGAAGACCGCCGAAGGCGACGGCTTACGGTGGAGCCTCCCTTCTTCTCCGGCCACCCTACCCAAAACGCAACCTAACCCACTAAATACAACCTTCCGAGTTCGAATCTGAATTCCAAAATCCCTAAACCAAACTCAAACCTTCTAGATCGAAGCAAAATCCAACCGATATAAAACTTCTCCAATCCCTAAACCGTAGTTTCAAGATTAAAGCTTTTGCATGTTGCGATTTAAGGAAAAATAACAGGGGCCTTGTTCTACTTACCACGACGAAGGGTATGGAAAAATGATTTCA
>ps_6757
TATCCCCATGAGAGTCTTGTTAGAGTCTCTGTTCCTGGTGAGTATATTACTCCGATGGATCGTCTTTTCTTCTTTGTGGACCCGTATTCCCCACAGAGGTTGTTTCTTTTGCATGCATACATCTGCATCATGAGGTCTCTTAGGGACCAAAATTTGTCTCATTACTGTTATTTAAGCCCATTCT
>ps_6760
TTATCACGCTTCTCT
>ps_6768
TTCAATCCTCTCTTCATTATCGCCATTTTAAGGGTTTCCCTCCACTCTCTCTCACTCTTCCACAACCCTCTTTCAATTCAAATTCTACATTTCTTGAAACCGCTTCATAGTACAGTGCTTTCAAAACACCAATTCTTCTCACATCAACAAAACAGGTTTGATTGCTATGGAGCTGAATTCGCAGAACAGACCATTTTCAATCAAATATGGCCTCCTAGTCAGAACACTAGACAGACACTTGTGGATAAGATGATCACCAATCTTACTACAAGATCTATTTTCACGCAGAAGTATGCAACTTTGAACCGTGAAGAGGCTGAAGAAAATAGCAAAAAGAAATTGAGGACGTGGCTTTTGTCCACTGCAA
>ps_6772
CACCAGTGTAAAAGTA
>ps_6782
ACGGTGGCACAGAACCATGGATGTCCCAATGGTAGTTTGTGGCAGCTCAAGCCTAGTTCCGAGATTCTGAAGGAAGGCACAATAAGAATACCGCAAATGGGCTTCATGGCGCACATCAATACCATCTTTTCTTGATGGAGAGTTTCTATCAATATCATCCCTTGACATAAAGACCGGTGTGTCATCATCAAATATGGAGAAACCAGGTTTAACGCTAGCTGAGGTATAAGCATTGGATCTTGTAGGATGAGCTTGAAAACTCCTAACATTGTCATGGATGGTGGCTGGCAAATTGAACTTCTGGATTTCAACCCGATCGGGGGCTGAAAATTTTCTTTCT
>ps_6791
GTTACATCAACCACTGTGTACTCAGAGAAACTGCTGATACCAAATAGATTATGCACCACTTCTCCATTCATGTCCCTAAACCTACTTGTTCCATCTCTTGGCATGTCAACGGTTCGTTCGTTTCCAAACTTGCTGCAGTTGTTGCTTTTTGGACTCTCACAATCTCTGCATTCTCCACAGTTTGGTAGAAACACCGGCACAACTAAATCTCCTTCTTTCACTTCTTCAACATGTTCTCCTACACTCTCCACAACCCCGACGGCTTCGTGTCCGAGAATTCTTGGAAACATAGCAGCAGGTGAAGAA
>ps_6800
GTTCTGTAATTTTCCCTCTCCAAAACTTTACCTCTTCCAGCTCAATTTATTTACTTTTATAGTTTTTCCG
>ps_6803
GTTTTAGCGAATAATAAGAAAATGAAAGAGTTTTGGATTACTCTAAGGACCATGAAGGAGAAAGGGTTTTACCTTGATGAAGAAACGTATTTGACAATTTCAACAGGTTTTAAAAAGGAAAACTGAATAGTGATGTTTCCGCTCTTTCTCATTTTTATAATGGCAGGATTCAGCAAAATGCTATGCAGAGTGTTGTCAAAAAGGTTGTTGGTATAATT
>ps_6812
ACAAGTTCTACCAAGTTGGATTCCAAATCTTGGAACATAGATCCAT
>ps_6825
ATCGTCGAATTAGAAATGGCTAAGTCCAAGAATCACACCGCTCACAATCAG
>ps_6833
GCCAGCTCCCATAGTGT
>ps_6835
ATCAACCTCCGGTAACTTTCATAGTTGTACAAAAAGAACATCATACTCGGTTATTCGCAAACAACCACAGGGACAGGAACAGTACAGATAGGAGTGGAAATATACTGCCTGGAACTGTCGTTGATACAAAATACTGTCACCCAACCGAGTTTGATTTTATCTCTGCAGTCACGCCGGCATCCAGGGTACAAGCCGTCCGGCGCATTATCACGTTCTATGGGATGAAAAAACTTCACAGCAGATGGAATTCAGTCTTTGACAAACAATCTTTGTTTACACATATGCTAGGTGTACACGCTCCGTATCTGTTGTCCCTCCAGCATATTATGCACATTTTAGCAGCTTTTCGAGCACGTTTCTACACAGAGCCAGACCTACAGGAGACTGGCTCGACAGGTGGTCGAGGTTCAAAGACAACACGTGCAGCCGGA
>ps_6836
CTTGGAAGATATGTTGGCAAACAGGCAAGGAAATACCAAACATGGTCTATTGCAGGTTATCTGGTGGCCAAAATGATGCTGGAGGATCCCTCACATTTGGGGATGATTTCCCTTGAAGAAGACAAACAGATGAAACCAGTGATTAAAAGATCATCTTCTTGGACTTGCTAAAGTATCCTGGACAC
>ps_6838
TTTGCAGCAGCATAACACAAGTATTTCGTTGCCGTATCCATTCACAAATCAAACACTAACAACATGGCAGAACGTGGTGGCGGAGACCGCGGTGGCTTCGGCAGCGGATTCGGCGGAAGAGGAGGACGTGGCGGCCGTGGTGACAGAGGCCGCGGTGGTCGCAGAAGAGCCGGTGGAAGACGTGAGGAAGA
>ps_6845
TTTTCCCCTGTGAAGGCAGGTTGACATATTTGCATAAAACATGGGACCCTCAAATATTTGGAGGGGAAAATTTTGGGGGGGTAGTTACTTCTCTTGGGAAGGGTATTTGAAGATTATGGATTGAATGCCATTCTTGGATGGTTAACCATTTAGTCCTTGAAGGAAGTATTTCAAAGCATTCTTATTTGAGTATCAAAGAAAATGGAAGCATAGAACTGTACATGAACAGTGTGAAGTATTGTCCAAACTCCAAAGTAGAGCGTGATAATTAGAATTTAAGGAGGATCAATCACCTCATTCTCTCCTTGTTGCGTTGCAG
>ps_6847
GTAATAGCTTA
>ps_6848
TTTGATGAACAGAAAAGGGGTGTCTGGTCTGACATAAGCAAGAACAGAAGCTTGACCGAAACTCATAGAACAAGTGTTATGAGGATGATGAGAGAGGAATTCTGTGAGAGTTTCTTCGGGAAGCTTGGGTCTGTTTGAACCTTTGTAAGATGCTGGACTACTCAGCTCTTCGGGTGGATGAGCAAAAGCTTTGTGGAAAATTGCCAACATTTTTTGATTCTTCAATGAATCTTAAGAGTTTATTGAATATTGATTTGAGAGAT
>ps_6855
ATCGTTCCAATTTTATCGGATGTCCC
>ps_6860
ACAGCTTCACCGAATTTAACACCGTTGCGAGA
>ps_6864
ACTTTGAAACTGGAAGCATGGAGATCTGTTCTTGGGTGAGACCACGGCTTTGAGTTCCGACAGCCTCGCCTAATTCAAGTAATTCCTCATAGGTCATGTTGTCTGGATCAATATTGTCTTGCCAAATGACCTGAGTATCATTGGAATTACTATGATGTCTTCGAGGGCATTCAATAGAATTGTCTTGTGCTTCAGTGTTTCCATCTTCTCCCCATTCAGTGCTGACAGCCAGACTCTGTTCACTGATTGTTGAAGAGTTTTCTGAAGGCCTTCTATAATCATCCACTAGTGGCTCATGATGATTTACCTCATATCCCTGATTGTAGCGATAGTATGAAGTATTCTCAGGTTCTGATAGTCCAAATTTGTAAAAGTTTGAACTTGAAGGATACGGACTCTCCTGAGCATGTGGTGCA
>ps_6866
AGCAGAAATCAAAACCCAAAGAAAAAAGAGATCATTATCGGCGGCGATTGAATCGGAAGCGATG
>ps_6870
TGCCAGACTGCTCTCTCAAAGATGGCACCTGAGAGATGAGTTCTCCCCTTCCTGAACTTTCTGGGAAATCGACACGGGGCCTGTTACTTCCTAATACGGTGGGGCTATCATGCACCAATGTTTCTTTCAGGGGACTGCTTGCTGATACACTTTTAAATGAAAATACTTGTGATGAAAGGAAAACTTCTGTAACCCCTGGTGCAACTTCAATCTTAAATCTATACAGAGCTGCTTGACCTGCTGGTGGTCTGA
>ps_6872
ACCTAATCAGCTTTCTCAAAGAAAGGGTTTTGTACCTGCCTAAACTACTTAAGCACCCTTTTCTTTCTCTCAACACCTTCCACTATTTCACCTTCCTCCTCGTCAGGAACACCGAGAATCTTCACTTCCTTCTGATTGAACATACCTAATGTAGAGCTCAGTGCAAGGAATCTTCATCCCATTGTTTCGTTTAGAAGAGGAGTTTTCAGAAGATGGAG
>ps_6897
TTCTTCAAGCATGAAAAATCCTAATCCCTGTACAAAAGATCCTTCAATCTGTCCTAAATCCACAGCAGGGTTGAGACTTTG
>ps_6903
ATAAAG
>ps_6905
ATGTCAGACTCCTT
>ps_6921
ACAAGATTCAATCCTTCAGGGATCCGCACTTATGTTCGAGAATACGATCATTCTCCTCCAGCCAACCTGCTAGAAGGAAGAGGAACACAAAGTGGTGCTCATGTTGATATAATGGAAACTTCGCGTTGATTGAAGATGTTATGAGGATCGCCGCGGGAGCCAGAGGAGAAGAATTGGGAGGCGATAAAGTGTATTCCGATATCTTTAAAATGGTCTGATAGAATCAAGTTACCTTTGTGAGGGGTTGAGTTCTTCTCCACTTTCCGGATGGTTCCAGTAGAACAGAGAAAGACACGACTTATAAAATATTATCTTATTTACCGTGTCTCTTTCTCTTCTCCTGGAACCATCGAGAG
>ps_6930
CTTGCAGATGTTTGTGGTTCTTTGCCAATAGCGTTGGCAGGTCGTGGACACCGTGTTATGGTTATCTCTCCTAGATACCAACATGGTACTGCTGCAGATAAGAAGTTTTCTGGTGCAGTTGATCTTGATAGAAATATCAAGGTATTTTGCTTTGGTGCCGCTCAAGAAGTTGGCTTTTACCATGAGTATAGGGAAGGGGTTGATTGGGTATTTGTGGATCACCCTTCATTCCATAGACCAGGTAATCCTTATGGGGACAAGATTGGGACTTTTGCAGATAATCAG
>ps_6939
ACAGGTCACCTGGTGTTGGGTTTTACGGGCAAAGCCATCCACCACCGCCACCAGCATCCAGGCAGTGAGTATTGCATAAAGACAACACCTGAACTCGCTGCAACCTATGTTGTAAGTTCCTTTAGATAATTGTTGTACGCAGGATTTTCTTGGAGGCTGTGTAATATAATGTATATTACTAGAGAAT
>ps_6946
GAAGAGCACTTGAGCACT
>ps_6948
GCACGCCGAATCAGCGCGCGCTGCCGTCCACAATCGTGATG
>ps_6971
GAATCAATTGCACCGTGTTTGGGTGCAGTCATATATGGTGTTAGAAAGTTGATAAAATCAA
>ps_6992
TTGACCAAGTTCCC
>ps_6995
TACAATGAGTAAATGTTCAGATCAATTTGTCCCTTCCTCTTGTTACTTCGATCTTTAGTTTTTCGGTACAGCAGTCACCATGTTACAAACCTTGGCTTCAGCTGTCAAACAACTAACCAGTCCTTCAATTGATCTCAACTCTTCATGAAACTGTGGATGTAACACCAGTGAAGAGAAATTCTCATCGAGCACAAAACCAAGGCATTGTATAACATCTTCAAGTTTAGGAATCCAATGGCAAACCTTCAAATCTAAAACCGATGAGGCTTTCGGTGATGGACCGGCTTGAGGAAATCTCTCATATTTCTAAAACCACTTTACTAAATAGTGAATCAAGTTCAACAACTCTTTGCCATTCAACTTACTGAATGCAGGGGATGATATTGCACTGTTGATGTTTGGTGATGAAATCAAGTAATGCAAACAAAGTTCAGGGGCAGAGAAACCATCG
>ps_7004
AGAGTAAAGAGATTGAAATCAAACTAGTTCTTTCCGAGTCCATCTTCCTTCCCCGTGAAATCTTTTACTCCATTTTATTACATTACCCACCTGTCAGTTTCTCTTTTATGATTTGGTCCCCATTCACTCACTTACCCTTTATGTCTCCTAAACCACACTCCCAATCCAACTAATCTAAACTAAACCCAC
>ps_7009
TGGGGAACTTCATTTGGCTGTGAGGTTTACTTGCACAGCTTGGGTTAACATGGTAGCTCAATATGGAAGACCTTTGCTTCCGAAAATGCATTATGTTCAACCAATACCTGTTAGGCACATCGATTGGCTTCGTTATCAGGCCATGCAGATTGTCGCAGCAAGGCTAGCAAGAGCTGAGCCGCCACTTCGACGTGAATCAGTTGAGTACATGCTTGATGTGGATTACCATATGTGGAGTCTCAGGAGAAGCAAAGCCAACTTTCATCGCATAATGTCGCTGCTCTCGGGTTTTACGGCAGTGTGTAAATGGCTTAATGACATTTGCACTTGGAGAAACCC
>ps_7016
AGATTTTAACATCACCACCGTATTTGATGAAGCGTGTGATTTTATAGATTGTGTTGAACAAAAAGGTCAGAAAATTTTAGTCCATTGCTTTGAAGGAAAAGCAGAAGTGTTACATTGGTCCTTGCTTACCTTATGCTCAGGAAGAAGTATACTTTATCAAAAGCATGGCAAACAATGAAACAAGTTCACCGTCGAGCACAGCCAAATGATGGTTTCGCAAAGATCTTACAAGTATTGGATCTGAAACTACATGGGAAGGTTTCATTGGAGTGGCAACAGAGGAAACCAACAATGAAAGTCTGTCCCATCTGCGGGAAAAATGCGGGGCTAA
>ps_7019
TTTTGTAGGGGGATATCCCCGCCCTCCGAACCGGACGTGAAGGTCTCCCCTCATCCGGCTCTCTGCAGGGGAATCTCCACTCACTGCTTCCCCTAATATCCTCCCTTTACCACATCATGGGGGTTTACAGGAGATCCCAGAGGCTCGCTCGGAAAGGCTGCTATACCATACCTTTTGACTCAACTCTACTCTAGTAGTCACAGGACTCACTATAGTAGTCCGTCCGGCTGCTCTTGCTGAAATCACTACTCTTCATTCTCCCGTGCTCTAGCAATTGCGCTCCCTAGACCACTACCATGTAGTTAGGTAGAGACAATCAATCCGTAGTGACGGGAATCTGGGGATCCCTATCAATATAAAAAAT
>ps_7021
ATCCACCATTCATGACTCTAGCCACTGATAATTCTCTCTCTGAGTTTGGAAACAAAAGAAAAAGAGGAAATTTTAAAGAACGGTTCAAACCCACACGCCTCCACCTTCCTCTTCATCTTCCGACGGCACCTTCAC
>ps_7025
TTGAGGAAGGCGGATGAAGAGTGATGAAGGGTGTTTTCGGTGAGTCAGTGAGGAGACGCGGTGGAGGAGATTTGTGATGGCAGATGCGCCGGTGAAGGAGGAAACGGAAGGTGTGTGATGGTGGAAACCACGGCGATGATTTTGTGATGGTGCGGTTTGAAGGAGAGAGACGGAGGCGCGGAGGAATAGGGAAGAAGTAGGTGCGGTGGATGGCCGACATTTGGCTGTGGAGAGATGAAGACGGGAGAAGAGGATGTGGGGACGAAGAGGAATAATATTGTTCCTCTCT
>ps_7027
TAATTGATGCCATACTCCCA
>ps_7033
GCGATTTTCGCAGAGAGTGAAAAAGGGGTTTTTCGTAGGTTGGTTTATACGGGGCGATTGTGGTAGCTTGAGCGAAACAGCGGATTTGGGTTTGAGATTGAAGGAGGGTAGTGAGTAGTGAGTGAGTTCAGAGAGAATTCTGAGCGTTTGTGTGTTGATGAGAGTGTGAAGTGAGCGAATGAGGGAGGTGAGGTGGGTATTTTTTGAGAGAATTTTTAGGGTGAATAGTG
>ps_7035
CATGTATTATCACTTTCCTTATCGGTCTTGTTTGAGG
>ps_7042
GCTCCTGGCGTCGGCCTGTGGGCTCCCCATTCGACCCGTCTTG
>ps_7043
TATGCTTGTCTATCCTGTTGTTCCGTCCTACACTTGTATTTTAGTAGTGTATTTGCTTTGGTTTCTATTGAA
>ps_7050
AGCTAGAATTCTA
>ps_7055
ATAGATGCCTTCAATATTATGTTGCTAAGTCAAAATCTGGCTGTGGATCACGAAATACATTTATTCCAACAATGCCGGCACTGACGAGATGCACTATTGGCTCAAAATTTCAAGGCTTTGGGAAGAAAAAAGAGAAATCTCCAAATCCTCAGAAGAGAAACTCTCAGGTTGCAACAAATGGGGATAGCTCTTTTGGGATACCACAGCTGTGTGTTCGCATGAATACTTTGCAGTGGATCCTGGGTGAATTTGATGTTCTGGAAAAACGAATAATTACTCTTCTACGGAATTCAGAATCTGC
>ps_7064
GACACTAGCGGCATAAGAACTCGCGATGGTGGATTGAGTGTCTCACTTGCTGGTCCCGACGGCCGAGTGATCGGAGGTTCTGTTGCTGGTTTACTTACAGCTGCTGGTCCTATCCAAATTGTAGTTGGAAGTTTCACACCAGATGGTAACAAGACGCTTAAAAAGAGTACCAACGGGAACAAACGGTGTCGTCTCCAACATCAACTGGTCCAGAAATCCTGACAGCAGCAAGACCTATCTCACAAGC
>ps_7073
TAGGTTCTCACCATATGGACCCC
>ps_7075
CAATAGGAATTGCGTTTCATAGTGTCCCGCAAGGCTCATCCACCTTACA
>ps_7079
TAGTATACTATAGTA
>ps_7081
TTTTAACGTTATTTTACTTATTCCGTG
>ps_7084
TGCATTGAGGATGTACGAGATGAAATCTGGGATATGGTTAAGCCAGGAGATCCTCTGAAGATAACATTGGCTGATCTATTAGGCTGCAAACAGGGAGGAACTGTAGCAAGCATGCTCATAGATGTGCGTGGTTTCTGGGCTCATGACAACAGAGAAAATCTTCTACAGGAGGAAGAAGAACCAGAAGAAGAATAACTCTGATCCGGTTCACGCAAACA
>ps_7088
ATCCAACACTTGAACATTTGTAGTAGTTCCTTAGATTGTGATTATTCTTCACAGACTTCTTTCCATACTTCCTCCATTTGTATCCATCATCCATAATCTCAATCTCTGATCTTGTTCTAAATGCTATCTTTGGCCCCATTCTCCTTTTTTCCTTAATATCCCATTTTTGACTTTATGTTATTGTTGTTAG
>ps_7092
TTCAACTTCAATGGCTTCTGAGAAAGAAG
>ps_7096
GATTTTTAGCCGCCTGTGTTGCATGTATGCACCCTCATATAGAAGCTGATCCAGGATTGCAAACTCTTGTACACCAGGAGTCTGGAGTTCCAACATCACCAACTCGACATCCAATCTCAGCACATCAAGTAATGTATGAGCTCCGGATATATTCCCTGGAGAAATCAACATTTGGATCAGTGCTTGCATCGCGAGCAATTAGAGCTGCTCATTGTCTGACTTCAATCCAGTTCTCACCTACATCTGAGCATATACTGCTTGCCTATGGTCGACGTCATGGCTCTCTTCTTA
>ps_7097
TGGAGCGCATTGGATGAGTTTGGTGAGGAAAATTGCGTCTTGTAACGAGTAGAGACCAGAAGTGATGATGATGGATTGAATCTGCTTCCATTGCTTCAAATTCTGGTGTTTATTTGATAGGGCAACAATTGCATTGCGCAAAGGAAAAAATAGCATGGCGGTGC
>ps_7115
CAGCGCCTCGTGGTGCGACAGGGTCCGAGCAC
>ps_7116
CAATAAATAACAATACG
>ps_7120
ATCGAGTGAAAATGGTGTCCG
>ps_7121
AAACAAACCAAAAAAAGTAACTTTACCTTCCTTGGAGT
>ps_7129
AGCAAAATGAAGTTGTTATTTCATATCAACCTC
>ps_7132
CAATCCAAAATGGAACCCAACCACCAACCATCATCG
>ps_7138
TGGCTTTGGCTGGTTTCGCCGCCAGCGATGAAGATATAAACGCTATGATTAGGTTTGGCGGTGGCGATGGAAACGGCGGCGTTAGCTTCGATGGTTTGATTCGTATATTAGCTTTTGATCATCTTGCTCCGGCTAATTAATTGATTAGAGTATTTAATTATATTTTTATATTGTTAAGAAAAAATTAGCCGTTAAATTGGTTTTGTGTTGGATTATAATGGAACACTTCAATTCAAGGCTTTGGAATTGATCATTTGTAGGTGTTTTGTATTTTTAGGTTAATTGTATTGTAATGATGAATTTTACTTAATAGTCTCAATTACGAGATGCAATT
>ps_7139
ATGTCGAGAAGCTAGCCGAAGAGA
>ps_7144
AAGGTACATTTTATTTTACATGAAATAAATAACCATAAAGTTTTTATATTTACAGATTAAAAACCTAATGTTGTTCCCATTCCATCCAATTTGATTGACTACCAACTCTAGGTATACTGTTGACTCTTGAGAATTTATCAACCTTAAAGTTGGCCCCACACATCACTCCTTCACTGTCTATCCTTGGCATTGCTTTCAACTTGTTCATTGGATGCTCAAAACTCATTAACCCTCCTTCACTATGAAACATACACCCGGTTGGAAAAGGAGCAAAGGATTTAGCGCAACCTTCTTTGATAACATCTAG
>ps_7148
GGGTTGTTGAAATGCTCGCGGAGACGTCATCATCACGATTGTGGACGGCAGCGCGCGCTGATTCGGCGTGCTTCGGCAC
>ps_7150
GAGGAGCGGGTTGAGATTGTTATTCCAAGCACCGCCGAGGTCAGGAAGGAAGTGAAAATTAGAGCCGTTTCAGAGGCAAGCCGAGAGCAGAATGGTAGTCCTGTTGAAGGAGCATGTGGATACCTTCACCT
>ps_7163
AATCAACTTCAAGGGTTATAAATTTCTGTGAAAAATCACTGAAATTGTTTATTTTCCAATATGCGGCCAAGTTTATAACTAATATACTATATATGAAAATAAAAATAAATATAAAAGATTGTGTGATACTATATCCAACCAAGTGGTTGTTAAAAGGTTATACATCAAAGGAGGGGTCAATCCCTACTTCAGCCATTCATGCTAAAGATAGAGAGAGGATACAACCACTCACTCCCACCACAACTCAAGCACCACATAACAACAATCTA
>ps_7167
TGATTCTCTGAGGCCAATTATGGTGATTATTCGACCTGCGTGCTGTAGAATTTACTGATGTTCAATCTTAAATTAGTCTTCCCTAGTTATCAAGAAATTTGTGGACTCATGTATGTGAAAATGGTTGGGTTTTGTGTGTGTATATAATAACACATGACTTCTTTTGGAC
>ps_7175
AGCACTTGAG
>ps_7176
ATTAAAATTCTTTACCTCAATGCTTGTTATTCATTCCCACAGGGGGTAAACTACAGAAATCTCCTTTTCAATAGTCTTCTCAATC
>ps_7180
CAACAAATGTATCTCTTTGGCCCATTGAGCTAGCGAGCATAGCACTAACACCGAAATCAGTAATCTTCACCTCCCCTTTGTGATTTATAAAAGATTGGACGGTTTGATGTCTCTGTGTATCACATGTCTTTCATTGTGCAAGTAAACA
>ps_7187
GAAACAACCTTGGCAAAAGAAAGTGTTTGGGCAGAAACATTGCAACTCAACAATACAATTCCACGCAAGCTTTGAATGGCCACCGCAACAAGCAAACCATCCAGGGTGGTACATAAATCAGTAACAGCATGGTCATGCTCCTCTGCATTACCATCGGACTCTAGAAGCCCTGCCTTAATTGCAACCTCACAAGTATCCAAGAGTGCTCCAGAGGAGATATCCCACAATCGTACTGTGGAATCACCACTGCCAGATAGAAGAAGACTATGAGGGCTTTCCTGAGCTGGAACAAAAGCAAGGCAG
>ps_7204
ATTGGATACAAGATGTGTGGATCAACATCATTTTGCCACCAAATGCACACGATTAAGGACAAGACATGGTTTTGGTTTGGGAGGGTTCTGGCTATGGCTAATCTTGTTTATTTCTCCATCAATCTCTTTGGATTCTTGATTCCAAGTCCTCAAGGGCTTTCAAGAGGTATTTCCAAGAGAGGGAAGAGATTTATGCTAAGGCCTGAGGACAAACCACATGTACCAAAGAGGAAGACAACAAACTTATGTCTTTAATTTTGCTCACTTTGTCTTGCTAGGTGTATGGTATATAAGCATAAAAATAATGTAGATAGCACTCTTTTATTTGCTCAACAACTCTTGTTACATTAATAACGCTTTTATTTGTTTTGGATGCAAGTGCTAAACAATGGATATTAAACTTGAGCAATACAAAATTGATAGTGGACATTCTATCTCTACTTT
>ps_7215
TTGTGTTGAATAGCGGCGATCCCTTCGGCGAGCCATTTCTCTTCGTCGTGGATGTCTTTTACAATCATTTCTGATGGAATTTGTGAGATCGCTCGGAGAAGACGACACCACGAGAAGAGGTTAGGGTTTCGAAACATGAACAGTTGAATTGAATCTATGGAGAAGATAGTTGACGTGACGCCGTTTGAATCACGGTGAATGGAGT
>ps_7217
AGCCGAGGTGATTCGGCCAGGAAGCGATATTACACTTGTTGGTTGGGGAGCTCAATTATCTATCATGGAACAAGCTTGTATTGATGCAGAAAAGGAGGGAATTTCTTGTGAATTGATAGATCTGAAGACACTAATTCCTTGGGATAAAGAAACAGTGGAGGCATCAGTAAAGAAGACAGGAAGACTTCTTATTAGTCATGAAGCTCCTGTGACTGGTGTTTTGGCGCTGAAATCTCGGCTTCAATTCTTGAACGCTGCTTCTCAAGGTTAGAGGCTCCTGTAGCAAGAGTTTGTGGCCTAGACACTCCTTTTCCTCTGGTTTTTGAACCCTTCTACATGCCAACCAAGA
>ps_7221
TAGCGA
>ps_7229
CTGGGAAGACA
>ps_7235
TTCAAATGCAATATAGAACACGTATGAATGTTAAATCTTTTAAG
>ps_7243
ATCTTCAACCACCGAGGCAAAGTTTTTCCCCTGGAGACGGATTTGAAGCTGAAACACTAAAAAGAACTCTAGGTATATCAACTCTCAAGTGTCATTATCCCTCCTACGTGCAAGAAAAATACTGTCTCATAATATGAAAGAATTTGAATGTTTGATATAACTGTTGGTTGATGTATGAAATTCTGTTGTAGGCTTATGCTTATCATTAGTCAATACTGGCCACTTAACCTTGTAATTTTGACATGATGTTATTACTTGTACTAGTACTATTTATGAAG
>ps_7244
CGTTTCTTCCCGAGACACGGATTCGTGGAATTGCTATTGGGAATGAAGTTTTGGGTGGGTCTGACAATGCTTTGTGGGGGTTCGTTTTGGTATGCTGCGAAAAATAGTTTATATGCTACGAAGAAACTTACATCTGGATAAGATAATTGAGATTTCTTACCGCTAACTCGTTTGTCTGTTTTTAAGATTCTTACCATCCTCTTGTAAATTTGACGATAATGTTAAGCAGTACATGAAGCCGCTATTAGAGTTCTTCCACAAATTAGGATCTCCT
>ps_7246
GGCCAAACAAAGAGAGCGAAGGAGGTCC
>ps_7250
GACATGTTTACAAATTCCTTAGGTCGCAGGGTTTCGTATCATCATATGATATTGCAAATCAATATACTGATAGTTTTGCAGATGCACACAAGTGGGTTAGTCACAGAAATCATAGAGGAAATATATGTGGTGTTGACTTCATTTGGCTCTGTAATCCTAACCAAACGCGTAAACCCTTGAAAACAAGTTGGGCTGAAGCTGTATTTAGTATACTAAAGTTCCAGCTTCGGAAGGTATTATTATCTGAAGATGACGCATTTACCTTTTTGAAAGGCGACAACTGTGCTGATTCTGTTAA
>ps_7255
AACGATGCTTGGGATGTGTTGTACGCCGCTGCGGGTGAGGTTGCTAGGTTGAAGATGAACGTTGAAGCTTCGTTGGTGGAGATTCAGAACAAAAGAGGAGTACTCGGTGGCGTTCCACCACCTGTTGCGGCGGAGAACCGTGCCGCCGCGTTTTTCTCAAACCCTAATCCTTCGGTTGTTCAATATCAACAAGTGAAGCAACAGTGTGATTCTGTTTGGGGTAGACAAGCCCAGGCCCAGGCCCACGCTCTTGCCCAAGCGAAAGCAACTAGCTGGTCGACTCAGGTTCAAAACAGAGGCTATGATTACGAGAGTGTGAAATGCACGCGCCCTATGCCTCGTTCGGTTTGGCATTCTCCTATTCAAGTTAAGCACCAAAATACCCGGTTCTTTTAACGGATCCGGGTCTCGATCCGGTTCTCAAATTG
>ps_7259
GATATCCTCTTCCGCTGTGACAACAGTCAGCCGTGCGTCTAGGGGGCAGTGGCTCCATTCGGCGGCCTCAAA
>ps_7263
AACTTAATCACTTTTATCCCTTGAGGACAAGTCCTGTGTC
>ps_7266
TCACTCTGTTGGAGAGCGCACTCAAGTCTTGCAGGATGTTGCTGCAG
>ps_7272
AAATCAGCGCGCGCTGCCGTCCACAAT
>ps_7274
AATTTATAACAGTTTCGCAGCAACACACATGATTAAATCCAATTAAAGCATTGTAATAGATACGTTTGGGAAGAACTCAAAATCGTTACCGAAACACGGATCTTCGTTGCTGCAAGTTGCTGATGTGTTCTCCGATGTTGCGGAACCGTGTGATTGTGTTAGAGGTAGTGATGACGAACAAAGGCGTACGCCGGTGGCTGTTGTTGTTGGTTCGCCGGATACGAGGGGTTTAGATGGAGAAAATGGCGGCGGAAGAAGTGAATGATTCGTAGCAGAATCACAGGGTAACAGCAGAAATCACTTGAAATCGAACGTTCACTTAACATTCCCACGGCTCTAAAGCTCTCA
>ps_7276
AGCACGTGGCATTGGCTGAGAACATGCACCAGAACGCCCGCTTAAAGCATCCAACTTAAATGAATTCTCGTGTTGCACAGATTCATCAATGGTATCTTTACGAAAAGAAGAAACCCTGGAAGATGCTGCAGCTGCTGCAGTTGCAGCAGCCAACACTGCCTGCGCTTCCTTGTGCTTTTTTCTTTCTACCCAGTTTCTTTGCCTCCCTAAGATCAAGCAGATACTGATTAGCAATCACAGCATCCCATCTTTGTTGATGTGTTTTATCAATCTCCTGAGGCAAATCCTTTGCAACATTGTAGACCAAGTTTTCAGTAAGGCTCTTTTTTGCAACTGATCTCTGCAGCAGTCTATGCTGAAAATATAAAA
>ps_7287
ATGTCTGTGAAGATGCGGACT
>ps_7294
TACATATAATATGTATATGTGTGTGTTTATGGGGTAATAAAAGTGTTTTAATTATGTTTATGTGTATCTTGTGAACTGTATTACTGTGAACTAAATATGAAATAATAATGAAACTGGTAATGTTTAC
>ps_7295
GGTCAACTCTGGATCCAAGAAAGAACTTC
>ps_7313
GTAATTGATGCCATACTCCC
>ps_7320
TCAACAGAGCAGCCACACCGTCCTACCTATTTA
>ps_7321
CTTTAGTAGCTGCTATATAGGCAAGACCAATTCCGGTATTTCCACGTAGTCCCCAAAATACTCTTTCCTGGTGTTATGAGTCCTTTCCTCTCAGCATCAAGTATCATGCTATAACCGATCCTGACAAAAAATACAAATGATAAACAATAAAATAACAGAGACAGATTGAACCTCTTATTTGCAAATTTAATGTGAACATCTTCG
>ps_7325
TGTTCACAGTGAGTGCCGCAATCAGAGTTTTTTAGGGTCCTCCGGTCGCCGGCAATAAACACCATCCAATCATGGCTACCTCCGCTGCAGCACCACGTCAGTTGTCTCAGAAGGAAGCTGATAT
>ps_7327
TAACACCGTTGCGAGACAAAAGCTCTGGGAAGACA
>ps_7328
TAATGGGTGATTCTAATCTGGGTGCCTCTACATGTATAAACTGAACTCTCCTAGGTAAAAATAAACTTTTGGTACTAATATGTAGCGAATCTTAAAATGTAAATTTGAGAGCTAGACACATTCCAAGATTGC
>ps_7337
TCAAACTCACAATGCTTTTAATATGAAATATTGAGAGTTTTGACAAACAAAA
>ps_7339
GAGAACAAAAAAAGAGAGAAAACAAGAGCAA
>ps_7341
GAAAGGAC
>ps_7354
CTATAATCTCAGCTTTATGACTTTTCTTGTGAGAGCCACTAGTAGATCCTGAGTTATCTAGCTCAGAAGCTGCTAATCTAACAAAGAGATCTTGTCCACCATTAGGATAATTTCTAATATCATTAAGTTCATCAAACCACATAACACAACCAGTTCCTCCATTTGTTGCATAATCATTAGCATAACCAGTACAAGAACAATTCTCATGA
>ps_7355
GATGTTGACAAAGACCGAAGATATGCCATTGATGCCTCAATTGTGCGCATTATGAAGAGTCGGAAAGTTTTGGGATACCAAAATTTAGTTATGGAGTG
>ps_7356
TTCAACCCAACAGT
>ps_7362
ATAAGCATAGAATATAAGATATTTTGTCTCTTTTAATCATGAAGCTGAATGTAAGTAATTACTAGGTGCATGATTAAGTTGAGCAAATATAAAATTTGTGTAACACTTACAAGATGGATGATACTCTATGCTCTATATACTACTAGTACAATTGAAGGTTCATAGATTTTTTTAAAGTGTGATAAAATAGTTAGTTTTATTTTCTTTAAAATAGGATACTTTCAGTTGTTATGGTGAAAATACTCCAGTAAATAATAAAATTAGTTTATGTGTACAACAAACTTTAAATAGCATATATTCATT
>ps_7363
GCAGCAAGTTCACTAGCCAATGATTCTTGCAATGCCTTCAAAACTTGACTATTCAAATAAAGCGGCATCATCGCATCAAGAATCTGAGCAGGATCCTGTTCAAATTCCATAATAGGAACA
>ps_7364
AATAGCGTTAATCACACTTAATCCACCAACGGTAAAAGTAACA
>ps_7367
TGGCTCTCAACAACCTGCAATCAATAGCTATTTTGAACTGTGGCAACGGACGCGAACCTTGACGCAAGAACTGCTTCGTTGTTTAAAGATGTGGACGCAATAGCCACATCTTCCAAATTCTTCCACGTGGATTCCCGCTTTCTTGCTTCTCTCGTTCTTTGATTTCGTCTTCTTGGAATTTGATCATGCATTCATCAAAAAGTGTTTGATCAGCATCAGAGAATATTTTTCTCACATTCAGAGTT
>ps_7379
CGTGAAACAGCTCCCTGCATAAAAACTGCAATCTCCCTTCCTCATCATCGACTCATCCTGCAATCTTCATCAGCATCTTCATGATCCGTTTTTCAATTCCCAACCTCGCTATAATTCTCAATTCTGTAGCTAACACGTCGGCACTTCGATTCGGTATGTTTTCTCATTCCAATTCCATTCGCACTGTGTTTCGGTTTCGTTTCCCCTCATACCGCGCGTGCACACAACGATAAACTAATCTGGATGTCGAAATGGATTGAACGTCGGAGCTTGTTTCTTCATCTCGTCTCCGCTCGGATTTCGAAGGCGCGGTGCAAAGCTGAAACATGG
>ps_7385
ATTTTGTTTCATTAATCACTTCCCATTTATCTCATCAATCTTTT
>ps_7386
TGGAAGAGATAGAAACAGAAATGGAAATTGACCCACATGTCAACTGTGTGAAAAGTATGGGCATTCAGTCACCACGTGCTGGTACTGATTTGATGAAAACTCCATACCTTCATTCATATTTAGTACTTTTGTTAATCCTGCAAGGACTTCAAATTCCACTCAAGAATCTAC
>ps_7392
TTCACATAGCT
>ps_7408
CATAACAAAACTACTTTTATTAAATTAAATTAAACTTTACATCCCTCCAGCAGCAATTTGTAGAT
>ps_7415
GAGTTTGATCCTGGCTCAGGATGAACG
>ps_7424
CTCTGCTCCTTCAACGTAACCCATTGTCAAGCATCGAATTAACTCCCACACAGCATTCAAATATTGTGATAATATGAACCTCATTCCAAAGAAATTTCTATTTGGTGCCTCCTTCACATCTTTTTCAACGTAGTGGCTGTTGTAGTAAAGACACTCTCCGAAATGTCTGTACAAGAAGGTTTTGTCATCATAAGGCAACCTGGGGACAATATCATTGCAGTACACCACCCTGAAGTACTTTGGAACCGGACGATCCAAATGAGGTTCCATGAATCTCCC
>ps_7433
ACGAGTAGTAGTGGTGACTATGGGTCTCATACAAGTAAGGTAAGCACCATTTCAGCAACCAGTGAAGATCAACCTTTGTTTTCTACTCATGTGTTTTCTGAAGTTGGTATCCAAAAGCACGGTAGATAGGTGATAAATATGAAAATCCTAATAATTGTAGTGTGTAATTTCGTAACCACATGTCACTGTTACGAAAAACACCTATCGCAACGGTTGGAAAATGGATACCACCACGCTGAACCATACGTTGTTAGGTAAGGTGTGATTGTATGTACGATAATTTACACCACGTCCATGCGATCATGATTTAAAGATATATAGCGCGCGACCTACCACAATGATTAATTTAAACAACTGTTGTGATATTCTT
>ps_7438
TGCTTTTGTTTCTTCGATGAGCTTGATGCTGCAATTCCTGCAAAGACTATGCCTGCTGGAAACCAGAATTTAGTGGCTGATGTGTTGTCTAGTTTGAATCTCATGTTTCTTCAACTGGACCATGCGCCATGATCACCTCCTCTTCTTTTCACATTGTTTAGCAAACTTCAAC
>ps_7440
AAATCCGCTAAGGAGTGTGTAACAACTCAC
>ps_7441
TTAGGAAGTTGTGCATTAAGTGGAATTACCTGCCCAAATATTACCTATGGG
>ps_7444
ATTTGCTTAACAGT
>ps_7448
TTTTCGTTTTTCTTTTTATTTTTGTTTGATATGCTTAAATTCAGCGGGTAG
>ps_7457
CCTCCCGCAACTGCGGTAGCCGGAACCTTTCCACGAAGAGCAGGAA
>ps_7465
CTCAAGTTCAAGGGTTTTTATTCACTTTTTTCCCTTTCTAGAAAACACTTAAATCAGCGAGACCCATCAAATGAAAATTGTACAATCTTCGTTAACCATATAAACAGAAACTTATCTCCAAAAAGAAAATGGACTGCGCGAAAACAATACCAGAAAGGATGCGTCTTTGTCTTCAGAACAGTGAAGAATCTCAATTGTGTGAAACGGTTAAAGGGCTTGTACTGAGATTCGGGAAGCGAAAATGGGGTTTTTTTGTGAGAAATGAAGAATCGGATTGAGAAGAAGACTGATCTTGA
>ps_7480
AAGTACTCTTGACTTCTTAAATATGAAATGGTGTGAGTTAAGAAATACTCTTGATTTCCTAATCATAAATGCAAATGTTTTAAGAAATACTCTTGGTTTCTTAATCATGATAATGCAATTTATTTAAGAAATTCTCTTGATTCCTTAATCATGAATGTAAATGAAATATGTATGAGTTAAGAAATAC
>ps_7493
ATTTCCAACAAGAAAAAAGAGGATGGTATTGATCATGGATTGGAAG
>ps_7501
ATAACAACAATTAC
>ps_7502
GTTTCTGAAGCTTTGTCAACAGTTCCATAAATGTAATCATATATTGGTATAAAGAGGGAATAGTTGGTTCGAAATTGTGTATGATGCAGTGAGTGAAACGATGGTGTATACATGGTATACTTAAGGATAGGAAAGATGGTGAAAATGATCTTTGGAATGAACTCAAAATTACAGTGACCCAAATTATTCATGAAATCAATGTAAGCAAGATAACCAGCAAAGGATGCTATAGATGCTGTTTTTGTAATTGCTGTTGTGTATAATGGAATTGCAAATAGCAGAAAGTATGCTATATGTTCTGCAAATTGATGTATCACGGAAGTTATTGGTTCAGTAACAATGGAAGAATGATGATGAGAATGATATCTAGAGTAAAG
>ps_7505
GGGGAATGGTTCCGGTGATCCTAACAAGAATAAAAGTCCTCCTCCTAAGCTGGACAAATCTCATAGAGATGGTGAAGACCGTATTGAAGATCAAGAAAGTGAGTTGGTTGTCAATGCTTCTGACTCGGCCAGTCGGCATTCAGACAGGGACACTGTGACACCTAGTCATCATATTGCTGCTACAGAATCAGACCCTCAGAATCAGATAAATAACCATTTGCTATGTGGTGAGACAGAAAACTTAGACCAAGATCCTAGTACTGGGGATGTCTCAACATATATAGAAGAATCTTCCTTGAATGTAAGAAATGAAGAAGAATCAACCATATCACCTTCAGCCTGGGTAGAAAC
>ps_7507
TCAGCCTGTAATAATAAA
>ps_7510
TTTGTATCGATATTTGTCGGAGTGATATCCCTCTCGAAACGAATG
>ps_7513
TATCAAAGTACGCACTCACAATATAATTGGTGTATCACTGTATAATATCCAGTACGTATAAGCTATGCAAATTGCAGCAAAATAGAATTATACAGTAGAATGGGTAACATATACATATATAAGTGAAGTAAATACTAAGGGAAAAGAAAAAGAAGAAAAAACAAATCTTGTGATGGTATTCTATGATTCTGGTTTACTCTCTTCTCCACCAATTTGTAGGGGTTTGATGCGCTCCTTAGGTCTTCGAAAGCCT
>ps_7515
TATATCGGAAAGGAATCGAGGTGATATGGATAACAGAACCCGAGAAACAAGTCGTGATAGAGGAATGGGAAGGGACACAAAGGATTACAGAGACAAAGGAATCACAAGGGACACGAAGGAACCAGATAGAGAAAAGTTGGAAAGCAGACGGCATAAAGAGAAAAAGGAAGATGCAGCTGAACCTGAGACTGACCCTGAAAGAGATCAAAGAACTGTGTTTGCTTATCAGATATCTCTTAAAGCGGATGAAAGAGATGTTTATGAGTTCTTTTCAAGGGCTGGTAAGGTGCGAGATGTTCGCTTGATTATGGACCGCAATTCAAGACGTTCCAAAGGTGTTGGGTATATTGAGTTTTACGATGCTATGTCTGTTCCCATGGCAATAGCTCTTTCAGGTCAACCAATTCTTGGTCAACCAGTGATGGTGA
>ps_7516
AACGACACAACCCTTGTTTTC
>ps_7521
GCAGAGGTGCTGGACGAGGTAGAGGTTGATCTAAGCAAGTGATATGAAGTGTGAACTACTTCCAACGGGCAAGCTTGCTTCTTCTGGAGGCATCTGTGCTTGTGTTTCATGTGCATTCTCGGATTTTAGCTTTCCAGTACCTTTCTTGTATTTGTAATCTTAAAAACGTTGATGATAT
>ps_7524
GTCTCGTAATACGGCGACAAGGTATCCACAGTTCGTAGTTCTGTAC
>ps_7544
ACCATCACCGCAGTATTCGGAGGTTGAACCGCACCAACCGAATTT
>ps_7545
ACACATCAGGTCTGAATGTGGGACCTACCTTAAGAAACAGAAGATGAGCCTTGCTGCCACATGGTCTGATTAGAGTGACACTGAAGAGGCTGCAAATCTTGTGACTGCTTTGACAGGAAGATGTGAATCTGATGAAGAGTCAAGTGATGGTGAAGTAACCTTTGAGGAATTGGCCTCTACCTACAGAGAACTGTGTCAGAAAAGTGTTGAACTGAACAAACAGTCTTTAAATCAAGAAAAGGACATAACTCAACTTGAGAATGAGAAGGTAGAATTCTTGGAAATCATCTC
>ps_7547
ATTACTCCAAGTGGTATTAGAAAGCTAGCAGCATAAATGTTGACTCCAGTTAATGCATTTACAACAGCAGAACCACCAAGAAGTAACATCGCCGTTACGATTATATTTGTCATGAAACAGAAGAAAAGGATACAATGTGTGCCGAAGTCCCCCAACGGGCTTTGACAATTTCGCACACGGTATGAGCATAAGGAGCCTTTCTTTAATCTCTATAGCCATAATTCCAAATAACATCACTTGGATGGTGGCTCCACTAGCATACCAGAAAGGTCCACTAACTCCATACTCCCAAGCAACATTAGAGCTTTGCAGGATCGTAGCAGCCCAAGTCCACTGAGACACAATGACACTAGCAATGAGTCCTGTCTTAACATTTCTTCCTGC
>ps_7549
TCCATCATGGATGGTCAACATTTACGGAAGATCATCATTTAGAATATGGTGACCTTTTGGTTTTCAGATACGAGGGTGACTTGCATTTCACCGTGCAAGTATTTGGCA
>ps_7552
ATCGAAGGATCAAAAAGCAACGTCGCTATGAACGCT
>ps_7553
TGCTCCATACACCAGTACGCACGGGAAGCTTCCAATACCTCAACCGAGAGTATAGC
>ps_7566
GACGTTTGCGCAAAATGCAGGAGCTTCATCAATATTTGATACTCTTCGAGATCGATTGTCTTTCCAAGGTGCTTCATGATTTTCTGTCATGGGCTTTCTGCTTGCTTATACCGATTTCCTATTTATTTTCCTTCAATTTGGACAGTTGTGTATATTGTGATAAAGATGTATTTTATCTGCTAATTTGGAGGCTAATGTCAAGGCTATCCTTTTCATTTTCCCCTTGTATAATGAAAGAGGGATTCAATTGTGTTTATATTGCTTGATTTTGTCGTTAATGCATCTGTAGTACAGTTTGTAATGAGTAA
>ps_7568
ATCATGTAGAATTGATTTCTGCTTTATTTAATAAACATGGATAAAGAAACTTGCATTGAAAGGTACAAACATGTATCTCATGATTTATTCATCATTCTGATATAAAAGCATAAACTTAGAACTATAAAGCATTATAAAAACAATCTACCATGAAGCTTCCTTCTTATGTCACTCAAATTCAATCACTACTTCTGTGACTTTCCCTTCCTCTTTTCGATATAGAAGAACACGCCCAAGGACAAAACCGAGAAAGCACTGAAACAAATAGAGCAAATATCAAGCGTCGCGTGGCGTCCACTGATCGCGTTGATTTCAAACAGATTAGTACTCTTATCAGCATTCGT
>ps_7569
CCACTTCTCTGACGGCTTCTACCACCTCGCCCATTCCAAACCCAATGGCACCGAAGAAGGAG
>ps_7579
CTCCCTGATCCCTTGAAGACCATTCGGGTCGAGCTGCTTTATCGCAACAACCTGGTTTATTCTCTGGATGTTACCCTTATAAACCTTCCCAAACCCTCCTTCGCCGACAAAGCAATCTGACCTAAAATTACCCTCGTTGCAGCTTCGAGTTCTTGAAAGTAAAACGTCTTTGTCAACTTTTCCT
>ps_7599
AAATCTCGAAAGTCATAAGCCGTAAGC
>ps_7600
AAGAGAAGCAATGTCCATGATCTTATCTTCAACTGGCTTAGCACAGTCGATGGTGAA
>ps_7609
AAGCTTGGCCATGTGTATGGCATATGATCCAGAATGACTTAATCCACGCCTGGGGACTGGATAGACAGTTCGGTTACTGTGCACAGGGCGATAGAATGAAAAACATCGGTGTGGTGGATGCTGAGTACATAGTTCATCTTGGCCTGCCCACTCTTGGGGGATCTAATGGCAATGAGACGTTGGCAAATTCCCATAGAGATGAAAGTGATAGACCTAAAGTGAGAATGC
>ps_7626
GGCACTGGTTATAATATAGTTAGAGTGTAGGTTGTGTAATATTTATTTGCTGTTTATCTTTTCTAGAATGTCATCGTTGGCTACTTATGGAGTGTATCTGAATGACTGAAAAAATCATTTTCTATCAA
>ps_7628
ACATTTCCCATCATCATCTTCTTCTTCTCCG
>ps_7632
TTGTCAATGAGATAAAAGAAGAAAAAATACAATGTG
>ps_7636
GATTATTATGGAATCCTTGAACAGAAAAATAGACTAGGAAAAGTTCTTAAGGTGAACCAATTCCCTTCTTAATGAGCATATCATAAACCCTGTCAACTATCATGGCATCCATATTGAACATTTGATGAGCTTCCGATTTCGAAGTGACGTTGCCGGCAAGCATTTGCACAGACAGGTGCTCTTGCATCTTTAGATACACAGCCGGAGGCAACTTTAGTTCGCAGCACAGATGTTTCTCAGGTTCGGAAAGTAGATCTGCTCCATAGTATCCTGCTAAATCCATTTCATTGACAGGTCTTGTACTAGTAGAGTCTGGAGACATTAATGCAT
>ps_7645
CTTCTGAAAAGGTATAAAGGAGGGTTTTCTTTTGGTGGATGGTGTTCTAAGGGTGGAAAGAACAAAGCTTGTTCAGGTTTGAGATCTGAGAATTATGGTTTGCTTAAACCTGGTCCTGGCTCAAGAAGGCTAAAAAATTTGTTTAAAAAATTCTGTCGGATAGATTTTTCACCAAATGCAGTGTAGGTGAACATTTTTTTATATAAATTGGATATCACATTGGTATGTTTGGATATAATTTTGTAGAGATTGAGAGATTCAGATGATTTTATAAAAT
>ps_7648
AACTAAGTATTTCATTCTTTGCATGTGGATTCTGCA
>ps_7653
AACTCAATAATGGATCTCTTCATCAAAAAGATGAGGAAGAAGCTGTGCAAACACCTAGCACCACACCATCAAGGCTCTCACAGCTCAGATCAAGGACATGGCAGTTAAGGCTTCTGGGGCCTATAAGAATTGTAAGCCTTGTTCAGGGTCTTCCAATTGCAACAAGAACAAAAGTATGCTGATTCTGATATGGGGTCAGATTCAG
>ps_7656
TATTGAGTTTGAGTTGGAGATAGAATCAATCATCTGGAATATTTTGGTACAGTGAATCAATATTTCGCTAATTCAAGTAGAAGGAGGATTCTTGTTTTGATGTTTAAGTCTTAGCTCAAGAATTCTCTTGTACAAGTAAGAATAACAAATTGAAATGCAGTAGCTCAAACGTTTTGTTGAGTTTGAGTTTAGACATGAATCATCA
>ps_7657
CACGACATTTCCTCGAAGATACAAGACACAACCCTGGAAGCTACTGTGCTGCAACTCTTGTCTCGAATCGCTGCCCAACACTTCTACC
>ps_7661
CCTCGAGACC
>ps_7662
CATTTCCAGGTACCTTTTCTGGAAGATCCAAACACCGGAATAGAAATGGTTGAGAGTGCCCGAAATTATAGAGTACATTAGAGCAAACTACACTCTTTAGTGATTGATGCCTTTTGCAGCCAATATCACTTTCATCAATAATTTTTTCTACAAGTTACAATCTCCAGTTAATGATTTTGGTGAGGCTTCTTGTAAAATCTAAATTGGTGTTACACAGAAAAATCAATTTG
>ps_7663
ACAAGAAGACGTTCAAAATTAATGGAGTGAAACTACACTTCACGGAAAGCGCTCGCAAATCAATTGCAAAAAAGCAATGTCTAAAAATACCGGTGCTCGGGGCCTACGGGCAATAATAGAGAATGTTTTGGCAGATGCCATGTATGAGATTCCCGATGTCAGAACAGGTGACAATGTTATAGATGGTGTTGTTGTCGATGAAGACTCTGTTGGACTTGG
>ps_7672
TGTCTTTGATGGCCTTTACTCTTTTTGTCAGACTTATGCCGGAGGTTCTGTTGGCGGGGCTCTCAAGTTGAACCAAGGTGTTTCTGATATCGCTATTAATTGGGCGTGGCCTGCATCATGCAAAAAATGCGAGGCCTGGCTTTTTCTATGTTAATGACATTGTGCTCGCTATTTTGTATTTCAGATACATGAGCGTGTTCTATATGTGGACA
>ps_7673
GCATATGAAAGTTTTGATCTCGAAGAGCTTTACGCAAAGAGAGACAGATCTCAACGGAGCCTCACAACACCGTCGAAATTCCGGTGACCAAGAGAAATACCTCAGGTAAATGGTTCTGATCTTGTCCTTGTTTTCCGCTTTGGACCCTCACCCTCTCTTCCCGTTCTTCTGTGCTTGGTTTGCCAGGGTCTAGCTCGGTTTGCTCAAAGTTCTGGTGATGAACTTTGAGTATCCCTTTGGTATCTTTGAGCTTTGGTATGCAGGTTGGGATGCGATTTCAG
>ps_7686
TATAGTATACTATA
>ps_7690
GTCTTCTAACTCGTTTGAGACGACAGTTGAAGTTGAAGAAGGAATGGAGATTG
>ps_7691
TGGGTCTTTGTTCCTGTAAGACCAGTGTCTTGAAAAATGAATTGGAGTGCCTTGAAAAATGTCTTTCAAGATTAACGGGCAAATTTTGGGGTATGACAGCTGCCCCTGTTCAATATTCTTGAACCGAGAGAGTTAGAATGGTATGTACGCCATTCGTGGTCTGGAGGTGGAAGATTATTGAACACTTAGAATGCCCCAAAAATTTGCACTTGTTAATTAGTCTTGACGGAGATGGGCTAAAAAATGCCATCCA
>ps_7700
TCGCCTTAGGAGGCCTACC
>ps_7701
AATTAGGGTTTCTACTTATCCGATCATTATCGGCGCCGGCGCTAG
>ps_7706
CTAAAACTAG
>ps_7709
GCTTATTGATATGCTTAAATCCAGCGGGTAGCCCCGCCTGACC
>ps_7713
TTGAATTATGAAGAAGACCACTGCTTTGGTGATGATACTACATCGACAGAACATCTTCGTGAAGAAAACGGAAACGGATATCACGATGGCGATCATGATCATGATGATCACCAA
>ps_7715
CACTTTTGGTCTCATTTTGGAAGAAATTCATGTTACATCCCATGTTACTTTCTAGACCTCTCTTTGCTTTTGGTTTAGTCTCTCTCACTCCCAACGAATACGGCAGAAACTATATAGAATGTGTAACTTATTATTCACCGTGCAATCTTACAATTTTATATTCACTCTTTAGATCTAGATTCTCTGCATTCATAATACTATACTATATAGTATTTGAAGTGGAACAAAACATCACACTTGACACATAAATATTTCTTTAACTCAGTTGCAGGCATGGATTGGTTTTCATGGCTTTCAAAAACTAGCCTTGAACCATCTCTTGTCTACGAGTATGGACTTATCTTAGCTCACAACGAGCTTGAAGAAGAAGACATGTTTTACTTCAACCATGAGTTTCTCCAAAGCATGGGAATCTCTATAGCCAAACACA
>ps_7720
TCCTTTGTGTTCTCATTTCCCTTCATTTTCTTCATCTGGGGTGAGAGAGAGATAGAGAGATTCTCTC
>ps_7722
CCATGATGGAACGGTTTCTCTATGGAAATTCTCTATAAATTCTTCGTCTAAATGTGATGATACAAGGCCTATGCTTTGTTTCGGTAGGGATACAGTTCCTATTAGGACAGTTGCATGGGCTCCTTTTGAGGGTGATCCAGAGAGTTCTAACATAGTAATAATCGTAGGACATGAAGGCCTTAAGTTTTGGGACCTACGTAATCCATTTCGTCCTCTGAGGCAACCTCCACCTTCATCCATTGGTCGCCATACCTAATGAGGTGCAGTAACAAGAGTTTTGTCCGGCTCCAGTACCTGAAAAAAAAGATGAAGATTACACCGACGTCAATGCACATTTTGCAACAGTACATGAAAATTTGCCAAAGGGAGATTAAAAGAAAACAGCAAAGCATGGTTGCTGTTGTTGCTGCTATTCCTCTTCCCACATTCTTGTTCTCATCATCACACAC
>ps_7726
AGAAGTGGACTCTAAAGGTAATACTAATTGAGTTAAGGC
>ps_7728
CGCGGAGATGACTCGG
>ps_7730
TTCCTTTGTAATTAAGTAGTTCTTCTGGACAATGGAGGTCTCTGTTTTTCGGCTTGTAGAGCTTTATTATGCTGTGCTTGCTAGTATTTTGGCCTT
>ps_7731
ATAACTAGAAAA
>ps_7738
TCCATAACAGAGGCGACATCTGGTGTTTCATGCCCTGTTCTTACATCCTTTACTAGTCTGTATGGATGGAAGACATAATTTCTTATTTGTTGTCCCCATTCAGCCTT
>ps_7743
GAGAGTTTCCCACCATTACTGATGAAATGTGGCATTCATTGGAAATATCGGATGAGTCTTCTCTTGACGGTGAAGTAGGAAAAAGATAAAACAGATGGTTTCAGTTCCGCATGTTCCTAAAACCACGAAAAAATGCCATCTGACGATGAAGAAATATCCGACCATCAAAGGCTGCTAGACAGTTATATGAACTGATTGAGTCTAAGGTTGAAGGAGATGGTAACTGCCAGTTTCGTGCTTTGTCAGATCAACTCTATCGCTCTCCAAACCTCCACAAATTTGTACGGGAACAAATTGTTCAACAGCTCAAGTCCGACTCAGATCTGTATGCTGGTTATGT
>ps_7753
GGCAACTGTATGAATATTAGTTCATACACACTGTATGGAGATCCTTTCTATGTTGGTGTTTATGGCAAATCTCTTTCAGAATTGGGGCTGGAAGACGGGTGTCGTATAGAGTATATGTATCTCACTTCTTGGGATTTACAAGATGGCAACAACAGCAACATTTCTTGTACCGACATCCGCCGTATGATGCTTTATGGATTTGAACTTTCTGGTCCAACGGTCTTTGTGAAGATGGATGTTTTATACCTCGATGACAATAGCCAATATCGCTGTATACAGGATGGATTCTGGTTCGTTTTGGCTTCTACTGTCAAATCATTATTATTGTTCACGGCTCAAATTGTTGCTTTACTAGGCGGTGTTAAATTCGTGTTTGGAACACCATGTATAA
>ps_7759
TGGCAGACACGCAGGCGAAATTAAACTTATATTGCATTATGCGAACGCCAAACTAAATCACCAGAAACAAGGGTCCTCCTCAACCCATACTCCTATTTCCTATGGAGCAGCACCCACAGGTCCTCCTTCCTACTACCCACACCAACCATCATACTCTAATTATCAACATCCAACACCTGCTCTTGCTTATCCACAACAACCTTATCCTGCTTCACATAATTGCTCCTCCTCCACCTGCTGCTTCACATAATTCAGTTCACTATCGACCACCCTCAACCTATCCATCCATGC
>ps_7765
TTTTTTTTTTTTTTTTTTTATTTTATTT
>ps_7768
ATACTATAGTATACTT
>ps_7778
TCGCACTCACCTCGACGAGATCAAATCGATTTGCAGAGTCTGGCCAGAGATCGCGGCTGTCGGAACTTCTTCCGATGCCGGTTTACACTTCTA
>ps_7780
GTCGTACTCGACGGGATCCACG
>ps_7786
ATTAAGACAGCAGGACGGTGGTCATGGAAGTCGAAATCCGCTAAGGAGTGTGTAACAACTCAC
>ps_7787
CTTCTTGATTCCTGTAACATTCATGAGCACTGTTCTTTACCCGCTGAAAATCCCATATCACACTGAATTTGCCCACAGTTGCAACCAGGTGTCGCTCTTGTTTACCGTTCTCAGTTACCCATGAGAAGTGACCACCATGAAACTTATTGGTAGTGCCCGCCAAATGAGAGTCCAACGGAGTGAGTTTCAAAAGTCTAGGTGCACCTATCCTGTTTCCCATACGACCACCAAATCCAGTCTTTGTCTTCCCATCTTTATCGGTA
>ps_7789
ATTTTGTAAAGACATTCTTCTTTCCTCCATGGACATTGCCTCGTCATCCCAAACAAAGTAGACTTCGTTAGTGGCAGGCTGAGAAGCAGGAGCTTTGTTTGAGATTACTGGGGGAGGGTCCATTAGACCACGTATTTGGGCAGACGCATAGGAATGTGAGTTACTTGCTGTCCCGCCCTTGAAGCCCTACTTGCTTGATAATTACTTGTCACAGAAGAGTTGATGCCC
>ps_7793
AAGCCTGGGTTGTGAAATGCTCGCGGAGACGTCATCATCACGATTGTGGACGGCAGCGCGCGCTGA
>ps_7796
TGTTCGCTATCGGTCTCTCGCCAATATTTAGCCTTGGACGGGATTT
>ps_7799
ACAGCTTATCCCGAAGGGCATTTTGGACTTTTGCTAGAGAAAATTGTCATCAGGAACTATTTACAGGAGATTTGAATATGGAGAGAGGGACTTTTTACACGATCAAAAATTAGAGAGGATCAAGATTGAAGCAGTGGAAAGCGAAGAAAAGTGGAGAGCCTTCAAGAGCGTACGCGATTGAAGATCAACGGAATTTCGAACTTTTTGTAATGTCTCAATTTTA
>ps_7801
CTAGGTTAGC
>ps_7804
GACTCCGATTGTTGAGTCACACAACTTAACTTCTCTTCGTC
>ps_7808
TAAATGTGTGTAATACAACCCATCTGGATAAACATTGCCACTGATTGGAAAAACAGTAGATGATGAAGCAACAGA
>ps_7813
TGGGACAAGAGTTTGCTCGGCTAGAGATACTCGTGTTTATGCATAATATTGTGAAACGTTTCAAGTGGGATTTAGTTGATCCTGATGAGAACTTCAAGTATGATCCTATGCTAGAACCTGAAAAAGGACTTCCAATTAAACTTCATCCATTCCATTACACATCATAATGTACCGATAAGAAACTTCATTTATGAAGTTTTCATCTTATAGTATTAAACCGTAATTATTTCATATTTTTTTGTAACATCAAATTCTACAACCATAGATGCCTTCAATTACCTCTTTTGAGCATGAAATGA
>ps_7818
GGTCGAAACCATAGCTCTCTCAAACTTGATGATGCCAATTATACCCCCTTCAACCTTTCTTGCTTAATTATACAAGTCTGAGAAAATATTGTATGGTTCATATAGGTCATAGTCTTGGTCTTTTTTTCTAAGAGAAGGAATTGATCATGGGAATGTATTTTATAAGAAAAATATACGAAAATTTAGTTGTTGAAATTTCAATCAACAATTTAAAATTGTTAATATAATTA
>ps_7830
AAAACTAATGACTGTGCTAAGGCAAAATTCCAACAGATGGGTCCTTTAACTTAGGAAATTAACTAAAACTCATGACAGCGAACTTTTACAATGT
>ps_7831
CTTCAGAGAAAGTTAAAACGCAAGGTTATGAGGATCCAACGGTTCTTGCTTCGGAGACACCTTTTACTGTGAGTGAAGTTGATGCATTATATGAACTGTATTTGAAGTTAAGCAATTCTATTATTGAAGATGGTCTTATTCATAAGGAAGAATTTCAGCTAGCACTGTTCAGAAATAAAATGAAAAAATCTGTTTGCTGACAGGATTTTTGACCTATTTGATGTAAAGCGCAACGGGGTTATAGAGTTTGGCGAATTCGTTAGATCTCTCGGTGCTTTTCACCCAAACGCAGCTTTAGAAGACAAAATTGCATTTGCTTTTAGATTGTATGATTTGAGACAAACAGGGTACATTGAAAAACAGGAGTTAAAGGAA
>ps_7837
GATGAATTCCTGCGCGTTCGCCTTTATGGATTGAGATGAGGAGAACGAAGTTATTGTTGATGCGTGATGAAGTGCGAAAACGGAATCACGAATCGAATCGTTAGAGAAGAGCACGTGATGATGCATTGAATATGAGGAACTTGGTCTCAGAGTCGAGGATCGTTGTTGTGCGAGTTGAGGTTGAAGCGACGATTCTGCGAGCATTCAGCCACGGAAGTTCATTGCAGAGATTGCAGAAGGAATTTGGTTGGAGGTTTTGGGAGAGAAAAGATTGAA
>ps_7866
AGATTTAGGAGTTTCTTAGAGCTGTAAAAAAGTTGGGATGTTCACACATTCAAAACATTGGTGTCCTTTAAATTAAATATCTGATGATTTTAAATT
>ps_7873
TTTGGTGGTGGTGGTGAACTATAGTGATAAGGTGGAGGAGGTGAGTGCAC
>ps_7883
CCGCTATTGATATGCTTAAATTCAGCGGGTA
>ps_7889
TAGCATG
>ps_7901
AGAAATCAAAAACCCAAAGAAAAAAGAGATCATTATCGGCGGC
>ps_7909
GTAGTAGCATCAGCTTTATTTGGTTTTCACTTTTGAGAACCTCGTGATACTATTATACTACTGTGTGTTGTTGTAACCTGTACCTTCTCTCTTCACATTACATAGCTTCTCTCTCACTCACACAATTTCTATCACTCTTTTTCTGTTTTCTCATGGCTTTTTTGAGCTTAACTCAAACCACATTCTTCTCCCATCTTCATTAATTTTCAATTCA
>ps_7923
CAGTACAGACAGCGAGCCTGAAAGGGAGAATGAGAAGGAG
>ps_7924
TAAAGAATATAAAG
>ps_7929
CAAGGTGTTATTAACATCA
>ps_7931
CAGGCGAATCGAAAACTTACCGGATTCGAAGCTTCAATCACAAACAGATTATGCATTTTCATGAAGGAGTTTCAAGTGGAAATACTGTGAATCAAAGGTAATGCAAATGCTGCTTGGGTCATTGAAGTGTGGGATCGAATTTTAAGGTTTTTAGGAACTTAGGTTATATGTTGGTTCATACCTTGCTTTTGGAATTGTAATGCATTGCCATGGAATTGTATAT
>ps_7935
GGTTTTCATAGGCTTAGCAGGTACAGCTACAATACTAGTCAGTTTTTAGGTCGCAAGTGTCATTGCTTAAGATTTGATTAATATACAGATAACAACTAGAGTAGACATGGTTAGTATGGTACTACGGTAGTATGATCTGCCGTCATCATGGAATACTGATATTGTTTCATTACATTAAC
>ps_7938
CCTGCTTCGCCTCCTGATGCTTATCGCGGTGCTTCGACTTTGAAGTTGAGTGGTGAAGATTCAACCGGTGATTTTAGCCCTGGCTTGTTGGATCTGCATTCCTTTGATACTGAGCTTCTTACTGAGATTCCAACCTCTAATACATATGAGTCCAACTCTCTCTACCGTGGTAGAAGCTTTGATGATTCTGAACCTTACATGAGCAAACAGACTGCCAAGGCTCGTGCTCCTGACAATGCAGTGAAAAGTATACCGGCCGACAAAGAGAAGTCTAGTTCTGTGGCAAAAATTAAAGTTGTGGTTCGGAAGAGACCATTGAATAAAAAGGAATTA
>ps_7941
TGGAACTTGGAAGAAAGAGAATAATAAAGTGAGAAGTAGAGAGGACAAGAATGCGACTTTCAGGATCAGATTCTCGCAGAGTTAAAAAATTAATGTTGGATAACCTTTACTTGATCTATGGGAGAACCCAGGATTAGTCTTAAAGTTGTTGACAGCGTGAGGACACTTCCTATGTAGGAAGAGATGGTCCCGTATCAAAAGAATGAGACTCAGA
>ps_7951
AAGCTTGTTCTCTTAGTTAGACATTCTTAAAGCTTTATTGATCATATAATCATTTCAACAACACTACTCCAACAAATTTTCAAACCATGGTGGAAGATAGTACAGTTTCTGTTACAGTTGATACATGTTCAACAGAAGAATGGTTGTTGAACTCACAAGAACTTGTTCCTATTGCTCTTACTAAAGCAAAAGAGTAAAAGGGTTTCTAGGTAGATGGAAAATGATCGTTTCGAAATTGGAACAAGTTCCGTCGAAGCTGTCAGATTTATCTAGCCACCCTTGTTTTCAAAGAATGCTCTTTGCAAGGAACAATTGCAGGCTGTGTCGAAGACGTTAAGAGAAGCTATTGAATTAGCGGAG
>ps_7958
AGAATCACTCACCTTTTCACTACCTTGTAGGAATATGGTCCAATCCAAATCAATTGAATTCTCACACAATCACATTCTCCCTCACTAATATTGTCCATGTCATCTTCACTTGCAACATAGTCAGCATCACCAACCTCATCATTAACATTCACACATTCTTTTCTACTCCTTCATCAACATTCCCACACACTTTTTACACTCCTTCATCAACATTCCTATATTCAACTTCAGCTTCACTACCAATTTCATCACCTTCATCAGATTTTGGTCCATAAGCATCATCAACATATAATTCTGCATCATAATCTTTTCCTAGGTCAGCCTCATCTACAACGTCGGGGTATCAACGGTGTTCTATAAATACATGTCTACCA
>ps_7961
TTGGCGTTGGCATTGGTTTTGGAGACCAGGTAGTGAGAATTTTCCTATAACCTTTTGGATTGTTATGGAAATACAAACTTTATCATGTAAGAAGACATTGGTATATAAAAAGTATGAAAATAGTATGAATAGTTAATGCTTCAATAGTTACTCTTACTCGTCTCTTCTCGATGATTCTTTTGTAAGGCGATTCCTCTTTACTTGTCAGAGATGGCGCCAACGCACCTGCGAGG
>ps_7975
TAAAAAGAGTATCAATATAGGAAAGTTATCCAAAAGAAAACTGTGAAGTTACCTTCACTTGAAATCCATAATAAGATAGAAATCAAACCTTATCCTAAAAGTTGTCCTCTAGAAACCCAACCAAGTAGGCATTTATATAAT
>ps_7978
TTAACAGGCATGAATTGAGTTGTTCCGTTAAGTTGAATCCTACTGAGAACAGCGACATTGCTTTAATGGATGTTTGGATAATTAAGTATTTTCTCGGCCAATTTGCAGCGATTGCATCATCGGACTCATGTCATGTACATCATTATGTTGGTATGTACTTGGATTGAAACTGCAGCAGGTCTGTTACAATGATTTCAAGCAATGTCCTCCATGTTGCATGCCTCCGGTGGCTAATTCCTAACAGGTATCCCA
>ps_7981
GTTTGATTCTG
>ps_7984
CCGAGGTAAGATGTCAATGTATGACATGTGTTTGTATGTAATATAGATTACAGTTCCCGTGAATTTGTCACTTTGCTCTTCCTTTAGAACATAGCTTTTGAATATAAATTGGTTTGTCTGTTTGAAGT
>ps_7991
CAACTTCTCCAAAAGGGTCTTGCCAAAGTTTCTATTTTTTCTCTCCAAAGGCGCTTCTATCTCTGACGTTGTTAATCTTGTCAGCGAGAACCCTAGAATCTTGCGTCCAAGCTTGGAGAATCATATAGCCCCAACCTATGAATTGCTTTATACATTCCTGCGATCAGACCAGGACATTATTGCTTCTGCAATTCAGGCTCCAAATGTACTCTATCACCCTCTTGTGTCGCGTAACATTACAACGCTCATTGAGAATGGAGTAGCCCATACAACCATTGCGAAAATTCTTCGAAACAGGAACCGGACATTGCAGGTGCGTGACATGGTGAGTTTAGTGGAGGAATTAAAAGATTTGGGGTTTAATCCTTCAAAAATAAGTTTTGGTG
>ps_7992
TTGAGAAACATGGGTTCTCAAATGGCCTCT
>ps_7996
GAAACCCTCAAAGCCTAACAACAAGTCTAGTCAAAAGGGTCTATAAAGTCCCCACCCCAACCTCAACAAAACATAAATACCAACACAAAACCAAGGACAAGGATCTCTTTCAGACCCTATATTGTCATGGCTCTGGTAGAAAGAGCTATGGTTTTGTCTATAGTGTTGGTAGCTATGCATATTTCATTTTCATATGCAGCTGTTTACAAGGTTGGTGACTCTGCTGGCTGGACTACACTTGGTAATATTGACTATAAAAAGTGGGCTGCTACCAAGAATTTCCAACTTGGTG
>ps_7997
AAAGGATTAAAGTTGGACAAATAAAATTTTACAACAGATTCATCTAGCTAA
>ps_7998
CGCGCTTTAGCGCCATACATTTTCGGGGCTAGTTGA
>ps_8012
GTTTTAGGGTTTCGCTTTTTCCATCAACAAGGAAAATGAGTTCTACAACCAAAGGCGGAAGGGGCAAGCCAAAGGCCACCAAATCTGTTTCAAGGTCCTCTAAAGCCGGTCTCCAATTCCCCGTCGGTAGAATCGCAAGATTCTTGAAGGCCGGAAAATACGCCGAACGTGTTGGTGCCGGTGCTCCCGTCTACCTCTCTGCCGTTCTCGAATATCTCGCTGCTGAGGTTTTGGAATTGGC
>ps_8017
GAAACATCGACGG
>ps_8026
AGACAAACTGGAGTGTGTTCAAGCATGAGCGTATATCACATGCTGTATATTCCGCTAAAGCGGTGAGTGCAATGGCATTGGCTTTCACCCCCTCCTTGTTACATATATATTTTAGTCTGTTTACCACCCGACTAACTGTTGGTTGAACAAATACATGAACCTTGGCCACTTGACGTAATGATCTTAAGGCAGGTGCGTACAAGTCATTACATATGCAAATCACAGGTCTTGACAGGGATGCAATTTTCCGCCCCTTCTTTGATGATTTCTTTTCT
>ps_8032
GGATAAACGTCCTTTAAATTAAATATGTAAGCACACCTACATAGATTAGTTTTACATAGACCACGGCAAAATTGTGTTTTGATCCTGATGCTGCTACATATTGCATAAGCTAAACTAGATTATTTATAAAAATGCGTTTCTATTCTAAAGCATCTCTATACTCCTACAGTAAACTAGAGGAGGTATTAGGTTCCTCTATGTACAAGAGTCCTTATAATCAAAGGAGTGGTTTCACCGCTTTGAAAATACCACCAAGACTAGCATGGACATGGAGACCACAATTTTGAATCCAGAGGTGTCCCAGAAGTTCTGGTTTTGTTTTTCTGCATCCACAACTTTCTGTTGCTTTCCTACTAATTGATCCTTCAATTCTTTAATAGCTTTGTCCCGTCGCTCTCCCATCCTTTGGAGTT
>ps_8040
TTGGGGCAGGTGTATTTGCGCGACGATGTAGATGTGTTGACGAAGGTGAAGAGCATTGCAGATGAAATGCAGTGGGATGCAAGAATTACAGACCATGAAGAAGGACCATATGAAAGAGAAAAAATCTTGTAGCAGTCAAGCAATACTGGACAGCTCCACAAGCAGAACAATAATAACTAGTTTGCTCATATTTGTGTCAAAATTTTCGTAGGAATTCAATTCTTTCATAGCTCAAATTTTGCTAAC
>ps_8052
CTTCAACTCTGTCACCTTATTTTCAAGCCTCGCATTATCATTCTGTATGTAATTCACCTTCCTCTCCAACTTCCCGCGCTCTTCTTTAATAGAAGCCAACTCACTCTGCAACTCCTGTATCTTTCTGCTACATTCTTCCTCATTCCGCTTCTGCTTCTGGATTAGATGATGGTGTTGCTCGGTGGCGGAGCGTTCTCTATCCCTGAGATCTCGAACTTCGGTTATGAGAGATTGTAGCTGAAGCTTAAACTTCGAAAATT
>ps_8054
GAAATTCATCTTGCTTGTTTGAAGTTTCAATTTTACGTTCTCTCAATATATCATTGTATTTTGGTCTTGTGATTACAAGAGAGCTGGGTCCTATTTTTAGTGTTATTACAGATGTGTTAATCTTATTATAGTATTTTATTTTTGACCGAATGTTATACTATTATTCTTATTTGGTTGTCAAAATTCTTTTGTATTATTATTGGGGTGTTAATGAAAATTATGCACTTGTATGGGCCTAACGGCTGGGCTTTTGTATTTTGGTGCAGAAACCTATTCCACCGTCTTCGGGTAGTGATTATCATCAACACCGACACCGTTCTGAACGACTATCGCCAGAACGAACACACCGTGAAGCGGAACCGCCACGTC
>ps_8058
TACACACTCCTTAGCGGATTTCGACTTCCATGACCAC
>ps_8059
GCGCCTCCTCACACGCGTCCCCCCTATACCTACCCACCCACCACTCTCAATTTTGCCGGATATCGAAGTCAAGAAGAAGAGCAAGTACATGTTAAGGAAATTCCTGTAGATACGTTCCAAACTCGTCCTTCTCCGGTGAAGTCATCCTCACCTCCTCCGCCACCACCTCCTCCACCTATTTCTCGGCGTCGTCAATCACAGAGTATGCATCAGACAGTAGAGAGTAGGAGCGAGATAACGGAGCTTGAAGA
>ps_8068
TCCGGCGAGAGACGGTAATCGATGGAGGCGACAGCCGCGGGTATTTGAGCGGCGAGTTCGGAACATGAGTGGTGGAAGATCAATGAGGAAGAGTGGTAGAGGATGAAACCGCCGCCGTGGAAGTAGAGAATGAGAGGGAGTTTTGCAGGTGGCGGAGGGTGTGGGATGAAGAGACGGATGGAGTTTTGCGGCGACGTTTAAGGTGATGTCTTTAGAGAGAGGTGGTTGTGGAGGCGAGTTGGTGGGATCGGAGGATGGTGGTACGGTGGGGACGATGGGGTTTCTTGTTAGGGAACCGTCGGGGTTAAGTTTGATTTTGAGAAATCTGTATGGATCCATGGTGGAGTTTCGTTTGGGAGGTGATGATTCTGTCATAGT
>ps_8073
CCTTTTCAGGCCACGAAGCTTTTGACCATCCAGTGGCTTGTCTTTTAGCCGTTTCTTCAAAAGATGAACATCCAATTAGCCGATTTGTTGACCTTTTTAATACCAACAAGCTTCCTTCTCTTCTAAAAGATGGTGCAATGGATCCAAAGATTTTAAAGCATTACTTGTTAGTGCATGACAATCAAGATGGCCCCGTAGACAGAGCAAGTAAAATTTTGACAGAAATGAGGAATACATTTGGTACAAGTGATTCTT
>ps_8077
CAAACC
>ps_8080
ATCTTCATCAGCAGGAACCTCCA
>ps_8084
TTGATCTTCTGAATCGTCGAATTAGAAATGGCTAAGTCCAAGAATCACACCGCTCACAATCAG
>ps_8085
CACTTTCTCTAGAACTTCACCTTCCATGTTCTCAGAATCTATCTTTGGAACTCTTTTTATCACCTCCATTATTCTTTCTCCCGCAACACTTGCTTCTGAAAAGTACTTCACATTGGATAAACCAGCTCCTAGAGCCAATCCACCAAGTGCTAGTGAAGCTCCAACTGCAAATACGGTCCCACCTTTCGCACCATGGTACATAACCATTCTACTACCATAATATGCCATAAAAGACCAAATGGCAAAAACAACACCATTGCTTCCTATGGCTAAACCTTTAGCTAAGCCTTGTTTCAATCCCA
>ps_8087
TAATAGAATATGGTTACTTGGTTAAAAAAAAAAAAA
>ps_8096
CTAACCTAGCCTCCTCCGTCCCTCGGG
>ps_8102
GTCAGAGCCCCCGT
>ps_8103
AGCTCTGTGGATCTTGTTGTCTTAACACATGTATGGAGTGGTGGTGCTATGAGATTCTGGTTTTGCTTACTGGCCACCTCGCAAACGCTAAGCAAGCATTGGGAGTTTTAACCATTGTGTTAAACTTCGACTATTTGCTTTTCTCAGTGATGTTGTCATTGGCCACTTGTGTTTCAACTCGTGTCTCGAACGAGCTTGGTGCGAATGAAGCTGACCGCGCTTACCGATCTGCGCGTGTGTCTCTAGGAATAGGTTTTATCGCGGGGTGCACTGGAAGCTTGGTGATGGTGGCAGCAAGGGGAGTATGGAGGCAAG
>ps_8107
TCGGCACTTGCGCGCTC
>ps_8112
TATACCAATGGTTTTGGATTGTGAAAATGATCATCAATGGAACCATATTAACCACACGAGTTTGAAAAGAAAATTGTATACTAGCCATACATTATG
>ps_8113
AGTTGCCATTTAGACATGGCTTCATGGCAAGATGTCAGTTCACGAGGATAGAGGTGAGGCATGTCACTGGTGACTGCTAATTCATCAAGCTCCTCACTGCTAGTACTTTCATGTTCTTCAAAATCCCGGCCAGTTTCTGTAAATCATCTTTGCTTCCATGTCTGGTTCTGTCTCAGAAGAATCTGAATCAGAAACAGTAGAGTCTGTTTCTGAGGAGCCAGATTCAACATCCATAAAAGTTGACTCAGTCTCTCCAACCAAAGAACCGCGGTAAGGAAACTTCCCTCCATGTTTTGGAGATGAGATCTCAGCAAGGTCTACTCTGTCTTTGGAATCAAGAGAATCACCAGACTCGGC
>ps_8115
GAAATCACCACATCCACCTCCTTAATCGCCTTC
>ps_8118
CTTTCACCTCATAAAACTTCAACGGCACTCTAGCTCTACACT
>ps_8126
CATGCTTGGTTTCTTCATTCAAGCTTACGTCACAGGAGAAGGACCTGTCGAGA
>ps_8137
TATGGTTGTGAAAGTATGGTACAAACATGTCCTTTTCCAATTCTTAAGCAACTAAGCATGGTTCTTTGTTTTGCTGTTAATTTAGGCTGTAAGTGAGGCTCTAATGACAGAAAAGTTGCTGCATAATGCTGTCCTTTTGAGGTGCAAGGCAAGGCATGGACAAGTATGGTTAAATGGTACTTTTCTTACAATTCAAGCAACCAAGCAATATTCACATGTGCTGCATATTTTGACTTTGCAAACACCTTCTAAATGACATTTATGAGCTGTTCCAATTGGTCAAATGTTGAAAAAATGTTTGAGTCAAAAAGTCAACTCTTGGTCAAACTTACATTTAAATGAAAAAGGTCAAAATATGCCATTTTGATTGGT
>ps_8140
GTAGCAGCCTTATACTCAAACCTACAATAATAATCTTCAGAACCTACATTCTCAAGCTTAGTATAGTTCTTGAAAGAGTGAACAATACACTTTCCTTCAATAGTGTGAGCACTTTGAACATCAAAATGATCAGATAAAACAGTTCCTTTGCTCCATGAAACTGTCTTCTTCCACCAAGAGATTCTTCAGGTCTGTAATACCATCTCACACGAACCCGCACA
>ps_8142
ATACTATAGTATACTATA
>ps_8143
AAAAACCATATTAAATTACTCGTCTTCCACCACCCCGTGTACAAG
>ps_8149
GATAAGTTTAATTTTATTTGTAAAATCTATAAAATAATACAAACATTGCATAATAATTAATTCCTAATAGTAATAATAATAATACAAATAATAGGAAGGAAGGCAACATAAAGTGTGAAGTTAATGGACCATTGTGTTCGGTAGGAATCAGTGAGAGGCACGGTGGAACAATTAAAAAAAGTCATGCCACCAAATAACTATCAATCAGAAACTAAATAAACTACAGGGGAGCCATCAAAACTATTACTT
>ps_8150
AGTCACAAACCAAAAGCTTCTCATCCTTCGAATAATAATAAGCGCGAAGTGGAACAACATTCGGGTGATTTCCAATGCTTCCAACAATCTCCATCTGC
>ps_8152
TTCCGTCCAAGG
>ps_8156
TTTTTCTTTTTGAACTCATTACTGAGCAATTGTTATAACAGTCACCTATTCTATT
>ps_8159
ATAAATGTGCACCTTTTCCAAAAATTCAGACTTTCCAATTTCCCTCCTCCTCAAACTTTGTTGTGGTTGGAGTTAAAAATGAAAACCCCTCTCAAACAACTTGTGTATATATAATGTAGGTCTAAGATGATTGAGCAAGTGTTATATCAGAAACAGACAGTGTACCCGACTGATCAATGTCAAGCTCTTCAAACTCCTTCATCACAAGTGT
>ps_8160
AACTGCTAATTTAGTGAAACCTCCTGCAACTCCACCGTCTTTTGGCTCCTCGTCTACATATATTACACGACGCATGTTCAATATTCTTAGATCTTTAAGAGCAGGTAGTTTCCCTAACTGTGGAAGGTGTAAACAACTTTTGCAGTCCATTAGTTGTAAAAAAGTTAAACATTCCAAAGAAGGACT
>ps_8171
AGGTTGATGTGAAGAACAGGCAAGTGAAGGCAAAGCAGGTTACTTTCCACAGGAAGAAGAATTTGCAATACTATGAGATA
>ps_8177
TGAAATGAGTCCTAGCCAGACATATTGTGATGACTATTACAAATT
>ps_8181
TATCATCTTTGAGAACTGGAATACCTTGCTCTATTTGAAGATTAAAATAGAAACAGCTACGATCGTTTGTCCTTTGTCAAATACGAGATTCATGCTTTAACACTACCATACT
>ps_8184
AGGATCTACTGCTGGATAGATACCTTT
>ps_8189
ATTTAATCCTCTTTGTATGATCATCACTTGTGCTTTGGGCTCCTTTTCTTTTCGGAGAGCAACTCCATTTGGGCAGTATCATTGGAGCTGTGATTATTGCAATCGGTCTTTATTCTGTTATCTGGGGTAAAGGCAAAGACGGTTCATCAGCCAATAGTACTATGCCACTATCATCAGTTACAATGAAGCAAACAGAGACACAACAACTTCCAACTACTCAATCCAATCATGTCTAACCGACACCAACTAGTGTGCTGCTGCTTCCTTAACTAAGAATATGCAATAGCTATCTATATTATTTCATGTATGCGTTCTGGTTTGTATATTCTTAAGGAATATTAGCATATTGCTACTTGTATCTTTTTTGTTTTAATTTA
>ps_8201
ACTTGAGAGGTGTAGGATAA
>ps_8212
CACACAGCTTCACCGAATTTAACACCGTTGCG
>ps_8213
CTTAAACCCACCCTTATTTCTTTTCTCTTTCACATTCTTCTTCACCTTCGATTATCCAACATGTCTCACGACAACAACTCTTCTGCAGACCAAACAGCAACACCACAAGCTGAGGAAGTTGTTGTTGTTGCCGGTGTGAATGTTCCACAGCATGAAAAACCAAATACTGTTTCCTTAGAATCAGAGCAACAAGATCCACAAAGTGAACCTGAGAGGAAAAATACTCAGTTCCTGTTGTGAATCTGT
>ps_8219
TAAATGGAATGTATGGCTAAATGTAATTTGATTGGAACTTTTAATGGGATTTTGAATGGTGTGCTGTAATGGTTTATGACTTAATG
>ps_8220
TCTCTCTTAGTTGAATTCCATCACCCAATTTCAAGAAAGAGGAGAAAGATTGAATCTTGTATCTGGGTTGAGTGAACTAAACACTAGAAACTACAAGAATATGAAAAGAGAGAAAGAAAAAAGAGATTTTGGAGAATTTTCTCATCATCCAAACGAGATAATGATTGCCATGAAAATTGAAGAAATTTAAAAGGATGGTAATGTGTCTGATTCGCAACTGGATTAAGAAAGACAAAGAGATAGCG
>ps_8230
AGTTAATATATTTCACCATTTTATTTAAACGGTTTTGAGAATTTTTTGTGTCATAATAAAACCTCTAATCCTACTCCCACCCGTAAAACGAGTTATTCCTGATTTTTACTTTTTCACTACATGATTATGGTGTACACACTATTAAAGCCCAAATATTG
>ps_8239
TTCAAGATGATTATCAATAGAAGAGAC
>ps_8240
CAGATTCCTTGGAATCGCCATCCCTGCTTTCCATGTCTACAGAATCCCTTGCTTCAGCCATCAAGAGTTGTTGGTTATCGTCATCGACTGTTTTAGCAGATTCATCCACAGGTTTCCCAACTTCAGAAGACCTGCCATTATTATCTTTGTCGATGTCTTTGAACTTCAAGGAAGAAGATGACTTGTTGATACTGAAATCTCTTTCTTTATGGCTTGTCCAGCGCTCCAGTTTCGAACGTCCTCTGTAAGAATCTTGCTGTTCATCATCAGAGGAAATGCCGTCCT
>ps_8241
ATCTGCCTCAGTGACCAAAGAATGTCAAGAAAAGGATTTTGAAGTACGCGCTCTAGACAAACTCGTTGTAATGGCTTATGAGAAATACATGGCTTGTCGGGGTCGTAATCCCTCAGGTGGGAGAAATACAAGCAGCAAAGTGGCCAAGCAAGCTGCATTGGGATTTGTTAAAAGGACATTGGAGCGGTACCATCAATTTGAAGATACAGGCAAGAGCTGCTTCAACGAGCCTTTATTCAAGGATATGTTCTTAGCTGCTTCTTCCCAACGGCTAGTAGATGGCATGGAGGTTGAGTCCGCAAAACCACATGCTTCTTCCCGTTATCTGGAAGCAAGAACAGGTTCCATTAGTTCACGGAGGAGCCCTGCACAATTTAGTCCGAACATGAATAATCAC
>ps_8245
ATCAAATTCCTAACACAATATAATTAGGGAAGAGAGAGGTAGCGTAGAGAGATAGAGA
>ps_8256
GAAACCCTTATTTCTACATTCATATTGCTTGCTTGAATCATAAAGTTTACACATTTATGTATCCAAATAGCAATTAACTCAATCATTAAATAGTCACATAATTTATTTATTATTGTCACTCATCTAGTTAATTTCATGGTTCAAAGATAACCATTTTCCTTGCAACATTCAATTGTATCCTCAATCATTTTCTCAACACTATACTTGAACTCAAATCCAGTATCCATGAGTTTCTTTGATGTTAGAGTGAAAGTAGGACCGTTAGCTCCCATAAGCACTTTGGATTTTGGAATTTGAATT
>ps_8260
AACAAGTTTGCATCTAATCTTACAAATCCATCCTCTGAGAT
>ps_8274
TGGAAGGCGCCCCATTCATGGCAGGCTCGCGCGATTGCCTCCCGGGTCGACTCGCGGTGGTTGGTGTTGAAATGGAAGAGGTCGACGACGGGGATGGTGGCATCGGGATCGGTTTGAATGGGTCGGTTTTGAGGGGTGGATGTATTCAGGTGGACCCGGATATACCCGATTGAAGTAGGGATTGCACCCGGATGGGTTCGCCGGTGA
>ps_8277
CAAAATCCTCAGCAGCTTTGATCGATGTTCTTCTTTCGGTCAATAAGGTCTGCCTACCCATCCAGACAAAAATTTCATTATCGCAGTCTAACATATAACACTTGTCTGACTCCAGCATTTCTTTGCTGAGTGCATTGCTTCCAATTGGACAAATTTTTCCCTGTAGATTTATCCAATATTGCTTTGCAGATGGAGGCACGGATTCCTGACTAGCAGGTGGTTCTCGAGGAATTGGAGCATAACCACCAAATAAACTCCAGAACTCTCCCACATCAGAATCACCAACAAA
>ps_8278
ATGTCAGACTCCTTGGTCCGTGTTACAAGACGGGTCGAATGGGGAGCCCACAGGCCGACGCCAGGAGCGCGCAAGTGCCGAAGCACGCCGAATCAGCGCGCGCTGCCGTCCACAATCGTGATGATGACGTCTCCGCGAGC
>ps_8279
CAAATTTCAAGAAACTGTTTGACATCATAATTGATAGAAGAAGGTTGAAGCTAGCAACGACTTGAATTACAGGTATCCAAAAACCACTTCCTTTAGTACGCGGAACCTTGTGAACTAGGAAGGGAAATATTGACCATACGAGAAGCAGAATTAAGGAGAGAATGGATAGGACAACGGCTGCGTAGTCAGTGGGACAGCCACCTTGGACGGCACAGTGATTCGCCATTCAGTAATCATCTGAGGTACAGAATTTGAGTTAAGGTTGCATTGATTGCTGACAATGTTGTTCTCTTTGTTTCCTAGTCAACACCATTTCCACCT
>ps_8290
AGAATATCAACTCCTCGCTCAAGTTCCCGCAACTGT
>ps_8292
ATTGGCCACACAGACTGAAAAAGTTATATTGGCTATTGGAGATCATATTAATAT
>ps_8296
TAAGAATACAATTATCAAAAGACTTATCAATCTTTTCTAATTTCATTGCAA
>ps_8298
TATGAATCAAGTATGAATGAGAATAATTGAATTGGGTTGAACATGACAATGTTGTGCAATCTGCATATTGAATGAAAGGGTTGATGAATATTAATTTATGTGTAACATTCATCAAATTTTATCCATGAGTTTATGAGTTTTCTTTAAAGCTTATGTTATCATGATTGTATATAAGATTTAGTTTAGGTGTTTCTCAATGGACGAACAAGTGTTGTTCTC
>ps_8304
AACATTGGTGGATGCAGCAACTGCTGGAGCATCAGCTTGTTCGGGGATGCCAGAATAGAGATATTCAACAGCTCTTTCCGGATTGTTATATGCAGCACGAAGAGCGCGGATCACAGTATCCCGATCCCAACTTCCTCCCCCATTTGAATCTGCTGAATAGATGATTTAAATACT
>ps_8311
AAAGCTTCAGAAAAATGTTGATACGCTTATTGTGATTCCAAATGATCGTCTGCTTGACATAGCTGATGAGCAGATGCCCCTTCAAGATGCTTTTCGTCTTGCAGATGATGTTTTACGCCAAGGAGTTCAGGGAATATCGGACATTATAACAATACCTGGACTTGTAAATGTGGATTTTGCTGATGTAAAAGCTGTGATGAAAGACTCTGGTACCGCAATGCTCGGAGTAGGTGTTTCATCCGGTAAAAACCGAGCAGAAGAAGCAGCAGAACAGGCTACCTTGGCTCCTTTAATCGGATCATCTATTCAATCAGCCACGGGGAGTAGTGTATAATATCACT
>ps_8317
CGTCGAATTAGAAATGGCTAAGTCCAAGAATCACACCGC
>ps_8318
TTTACATCCATAAAAATCGGCAGAATAAAATTAGAAATACCTAACTCAAGTAATCTAATACACATTGATA
>ps_8319
GAGGAGGATTGAACATGATGTTTCAATGGCGACAACTCTTGGGATTTTCGCAGCCAATATGGTGAATTTCGGAACACAGAATATTAGACCTTGGGGATGGAGGCTGTCCCTAGGCTTGGCTGCAGTACCGGCTCTTCTGATGATGATAGGAGGAGTATTTCTTCCCGATACTCCAAATAGCTTAATAGAACGTGGATTGAAAGAAAAGAGGAAACTCCTAGAGAAAATCAGAGGAACTACCGAGGTTGATGCAGAGTTTGACGATATGGTTGAGGCAAGTGAGTTGGCGAACTCGATAAAGCACCCGTTTGTAACATCCTTGAGAAAAGATATAGACCGGAGTTGGTTATGGCAATTGTCATGCCAAC
>ps_8330
TCAATTCAGTT
>ps_8341
TGCACCGCACACACATAGAGAGACAGACACAGACAATCCCATCAATCCAATAATTTTGGATTCAAGTTTTGTCTGTGTTAAGGCAACATTGCATCAGGCGTCCTTTAGCTTAATATAAAGTTTCAAACATGTCTTTTATTTCTCTTGTGTGTCATATAAGTCATTTATGTTTAAGAAGTCAAATGTTGGACCAAATTTTTATCTTACCTAACAATTTAAAAAGTAAATTATAAATTCAATTCATTAAGAT
>ps_8343
CAAAAGCAAACTTGAGAGAGTAAATGGCGACAACTTGGCGAGATCTGGTTTCTCGCAACGTCCTACG
>ps_8346
GCCGAGCGTCAAACTTCCATATATTGT
>ps_8351
CTTACACGAG
>ps_8353
AAGTTCCCTGCAAGTTGGAACAACTTCTTCCTCGACATCTCTTGACCATAATGACCACTCCAACTGCACAGCTGTTATTGGATGAACAGCATGTGCTCTTCTGATTGTTGCAGCTGAGGCCTCAGACAAACCGATGTATTTTATTTCCCCTCTTCAACGAGTTTTTTCAACTCTCCAATCGTGACTTCAATTGGAAGACGAGTATCAATCCGATGTTGATAGTAGAGATCAATAGAATCAA
>ps_8364
TTATATAACAAACTTAACATAAAGACAGTGGTAACTTAGGTGTAACTGCTTACATTACATGATACATGTGTAAGTTTAATTTAACTAGTTTACAAAGACAGTGTCACAGTGCTACGTGAACAGTAAAAAGTACAAAATTGCAATGAAGAATGAGAACGCATTGCATTGAATTGAAGCCTAGGTGGAGAATGTAACATTGAGAATATCTGGAAACTTCTCTTTGATTGCAGCTTTAACTCCTGATCCAATGGACTCAGGTCCAACATACTC
>ps_8366
GGTTGATGTCGTTGTCGCGCTCGGCTTTGTTGAAGGGGGTCGAGGAGAGGAGGACGGAAGCGTCGCAGCCGTTAGGGAGGAGGCAGTCGTGGAGGAAGAGACGGAGTGTGGCGGCGGCGGTTGTTGGTGATTGGATCTGTTTTGAGGTTACTGTTTGTGGACGATTTGTTCGAATTGTGGACATGTTTGTTTGTAGTAGTCTAAGGTGAGTCTT
>ps_8368
CTTGCTGCCATCT
>ps_8369
GATACATGTACTTGATGCCCCGCCCAAGAAAGAGACCCAAGTCCTAGTAGACCTGCCAAATGGTGATTCAACATGGATTCTACATCTTGAAACCAAACCAATTTTGGAGCAGCTTTGTGATAATGAAACCAACCAGCAAAAAGCATTAAGGCTGCAAAGACCAACGCACCGATTGCAGTACAATAGAGTTGTAATTCACTAGTTATTCCAGATGCTCGCCAAAT
>ps_8370
TGTCTCTGAAGTCGGTAAAAAAAAATAAATCATACGCACCATCTCTGTAATAAGTGAATGCCTC
>ps_8376
TTTTTTTGACTGATCACCAATCCATTCTTTCCTCATTTTATTCCATGCTATCTCAGCATGGTTTACATATTCTTCTTTCTCAGTCAAGTTACTTTTGCTAGCATCAGGCAAGCCCCTTGAAGAATCATTCTGATGGGCATTTGAACTAGAACCGATCAGTTCCATCTTCTATGGAGAGCCTTATAGCATTGCCTTCTAAACTACTAGCCTTTTGGGTACTGTGTAGTGAGCTGCACTGCACCGA
>ps_8379
TTGTTTTCGAAGCTCCAATTTCAAAACTGCTTCACAAGGGCGGTTCATCAGAAGAGTTCAATTTCTCTGTCAAATGTGGGGATAAAATACGAGTTGGCGAGGCTCTAGGGAGATGGCATAGTTCGTGACCATGTTAATTTTTTCTGTCATTCATCATATTCCCAGGCTCACTTTTCTAACTTTATTTTATTTTGTTGACATTCTAACTTATAGTATTATATTTGAAAATTGGCACAATATCAACAGTGATACTACATATGCTGTGTTTTTTTTACCTCTGATTGAATTTTTGTGAATATCAATTTCCACCGATAACTTTTTTTCATTATTCTTTGGGTCAATAA
>ps_8380
CTTCACTTAGCAAG
>ps_8387
TCTTAGGGAGTGACCTGAGTATTTTCCTCACTAACTTCTCATCTGACATCTTCTCTCCCAGGGCTCCTGAGGCATTAGCAATTTCAAGAATGCTCATATGAAATTCATGTATATTTTCATCGTCTTTCATCCTTAAATTTTCAAACTTGGAGGTGAGCAGTTGTAGTCTAGACATTTTAACTCTAGAGGTACCTTCATGAGTGGTTTTGAGAATGTCACAAGCATCTTTAGCCACCTCACAGTTATTTACCAACCTGAAGATATTCTTGTCTATT
>ps_8400
ACAAAACATTCTTAATCACCTAACAATGAAACCTCTTTCACCACT
>ps_8401
AAAGTGCTCTTGGGAAATAGGTGGTTGCGGAAAGCAACAGGCATACAACCGAACTTTCCATATATGGTTGACTCATTTGAAAGAAGAAGTGAAGCCTCTTTTCTGAGAATTACAGAGTCAAGCAGCTGTCCCGATAACTCTAAATTGGAAGATGATGCTAAACAAACTGGGTGTACAGACTCTTCTGAATATAGTTTGGATGACAGCACTGAAAAAGTAGGGTTATCAAGAAAAGGTG
>ps_8403
CTTCTGCTGCTGCCTCTTGAAGATGGATTTCACTAGTTGTATGGTTTAGCGTGTGGCTAAATAGCTAGATACTATGCAACAGGCCAGTTTGCTTTTCGAACATGTCCCAATAAGAGACACCTGCCACACAGTGTGCATATG
>ps_8406
ATGGTTATGCATGAACACACAGATAATGTATCTATTCCCCGTCCTCCGGATGTGGTGACAATTCTGTGGGAGCGAAATCCTTTGGATAGACAAGCTCCTCGTACTGTCGTAGAAGCAACAGTAATCGGCAGCGCAAATCCTTGCGGACGTTTGTTAGCTCAAGGTCAGCGCTACCGCACTGCAGCTCATTGTTTGCTTGACAACGGCTTTGAACAAATTACTGCTGAAAGATTAGGAGTATTTGGAGTAGCTGTATTTGTTAGAGAATATC
>ps_8407
ATTAAGAACAAACCACATAAACATAATACTAAAAAAGATTTTCCCCAATACGTTTTTTTTACAAAATTTAGAAATAGCGGTAATCAACCACAAGTTGATGATCATACGTTACTATTTACGATATTATATGTTTCTACTACGGTTTCATACTGAAACATAAAAGCATGTATTCAGCTCACACTAT
>ps_8417
TATAACCATTTATCATTCACTATTTTTTATACACATTTCCATTACAATTCCAATACATAACCATGCATACATTTTCATTTTCATTTTCAAACACATTCATTTCAAACAAAACCATAATACATCCTTCCTATTTTTCTAATGTATTTCAAATTACAAATTTACATAAATTCCGTATATCCAACATGATCCGATAGCCAAATCTAATCAATTCCAATTCCACATGATGTACTCCAAAGCATCCTAGCCAGGTTCAAGCAAATCCCAAAAC
>ps_8418
GTTAGTTACCAAATTGGAAGTTAGTTATTAGTTTCTGTTAGGTTAGTTATTAAGTTGGTTAGTTGTAAACTCTTCTGTTATGAATTTCACTTGTAATTAAAATCAAAGCATTTGTTAAAGCTACATTGAATTGGAACTTAGGTGAAGTGCTACTGCTAGCTGTAAATGCAGACTGGAATTCTATTGTGTGAATTGATTGAGATGCGAAATGAAATTGGTTTCAGAATGAATTTGAAG
>ps_8421
GTTGGT
>ps_8431
GATCAATGTTCAACTGATGGCATGCTACAATATTATTGAATGTAGGGCATTTTCATGTGGAGAAATTTTGGAGAAGTATGCGTTAGCCCATAGATAGTTAACCAATATGTTCTTTACCTTGGACGAGAGACCATATCCTATCTTCACATATCTAGTTGCGTTATGATAAATTTGAACAACTTTGAAATCATCGTCCAGAATTGGTTTGACTTTGCCCTCACGCGCTTTAAAGTCAAATATACTGACTTTCCCTTGACCTTCCTTTGCTACAGCCAAAGCGAGGATATTTTTCAACATAACTTTGCAGATACGCCTTGCCGCCTTCAAGTTGGATTGAATCGCGAT
>ps_8434
GGAATTGGAGACATATCCTTCTCCATAACATCAAGAGAAGTCCAAG
>ps_8442
TGCCATCACTCGATGCAGGCGTTGAGGT
>ps_8445
GGAAATGTGTACCAGAATCTTCAAATGCATTCCATGATTGAGTATCTGTAGCCGCAACAGGAACTTGTTTACGGCATTCCATACACCGTCTTGCCATACATCAGATGTAACAGAAGATACACCAACATTAGAAATTTCAAAAGATGGCCATTGCATATTACCATTCACGGTGGAAAATGGATCAAATCTATCCTGCAAAGATTCAGCACTTAAAGGTACTGCCGCATGAGTTTCCACTTGTGCATTAGATGATGTGAACT
>ps_8449
ACAATA
>ps_8454
ATGTTTTTTACCTGCGCTAGGGGTCTGCTATTTTAGCATTTTTGTTGCTGATTTTTTACCCTGACCACTGAACAGCCATCCCATTTTAAAAACATCCCCGAACTTAAGGATCCCGCACAATCTCAGTCTT
>ps_8469
AGTAAA
>ps_8472
CTGCAGACTCGGAAAGTGTCACATCAGACGCCAGCTTCTTGAACGAAATTCCTGCCGAATGAAGGCGCACAGGTTCGATAGTAACACGCTCTGAATAGAGGGCAAGACGTAAGCACTTTTTCAATATCCAGAGAGAGACGAGGAGGTTCATCGAAGGGAAAACCGGTTTCCTCGCGAGTTGGTCTGGAAGCCACCACATAAGGGGCAATCTCTTTGCGGACTTGATCGAGAAGTGAAGGTTCGGCAAAGAGATAGGTAATTGTCCAAAAAGTGATCTTGGTCGTGTGTTCAATCAGATCATAATACAGAGACAAATGCCCCGCA
>ps_8473
GGGACATCCGATAAAATTGGAACGATA
>ps_8475
ATTAAGAACAAACCACATAAACATAATACTAAAAA
>ps_8476
GGACTGAAGAAAGGTTATTTTGTCAAAATAAGGTTCCTTTATGCTTCAGAATCACTTAGGCCGGCCTGGCATTGTGTGAAGGAATCAAGGTTGATGTTAAATTGTGATTGCAATTGTTTTTTGAGTTTAGATTCATGTTTGACAAATATGATTTTGAACGAACGTGATTTTGCAAATTGAATAGATTACAATTGTCTTTGAAA
>ps_8479
TGAAGCAGCCGGGAGTGAAGGTCATGTTGTTCATTGTATGAAATGGGGTTTAATCCCCAGTTTCACTAAGAAAACAGACAAACCTGATCACTACAAGATGTTTAATGCTCGATCTGAATCGATTGACGAGAAAGCTTCATTCCGTCGTTTGCTCTAAAAAGATGCCTTGTTGCAGTAGAAGGTTTTTATGAGTGGAAAAAAGATGGTTCAAAGAAACAGCCTTACTATATTCACTTCAAAGATGGACGACCTCTTGTG
>ps_8484
TACGAGTGGTGAGTTTGCCATAACAAGCACATGAGTCAAAGTTTCCCGCAGTGCCAGGAGGGACACACTTGCACACCGCACAACAGCTACCACAAGCTCTATTGCATAGGTTTGGCCTTGATGATACTTTGCACCTTCCTTCACATGCCACCTTGCAATCTATTGTTTGGGGAAGGGGGATGTGATGTAGCTCCATAGATGCTTGTCTGGTGAGCTCCAACCATGTTAAAAGAAAGTGAGA
>ps_8495
TGTGATTTTATCATTTGTGGTTTGTGAGATATGCTCTGTTCATTGGAGGTGTGACAATGTGTGTCACACCATTTTCTTGTCCAACTTGTGGATTTTCATTACCATGCCATATTAACTCAAAATGATCTTAATTTTTGCATGTTGACTCTTCTGGATGTTAAGTTTGATCATGAATTTTTGTAGAAGTTTTGAGTTCATTTCCAATTTGTTTGAGGATTTCTTTTCTGTTTGACCATTTGTGGACTTTTTGTGAGTCATGATCTTATATGATTTATGAAATTCTTGATGTTTGTTGGATGAGCTTGAAATTTTGCACATGTATTCTAGACACCTTGAAGTTTGCCATGGCTTTAGTTTGATGTCCATATCATGTTTGATTCTGTT
>ps_8500
AAGATTCAGTAGGAATTGTCGTGTAATATAGGCTTGAGAAATTGAACGGGCACTGAGAAAAAGCAGTTGGTAACCATTCTCCTTGACAGCGGAGAATAAATGTGCAACACCTGTCTGTGACCAGTCAACACCAACCAAAGGCATGAACTGACCAAGAACATCTGACTTTGTAATTGTCCCATCCACATCCGAGATAGCTATGCGGTCGTTCCATTTCCACAGATATATTTGAGCATCAACCTGCTGTTTCCCCAGCATAGCTGTAGAAAAAGTGAAGGTTACAATGTTCCTCCCTTCTTCAGATTCAATGATGCTATCTCTTCAGAAGTTGGAGTTGTTTCCCTAACTATCTTTGTCGTTAAATTGGGTTTGCTATCAATTTTGTTCACATCTGTGAAAATCTTATTCTCTGAAGAATTGCAAACTAGTATTTTGGCATTATTTGGAATTGGCGGCAAAGATT
>ps_8501
GCTACGCTCCACCGCC
>ps_8504
AGAGAAGCAAACCGCTCAGCATTTTTCCCCTCTATGACATAATCAATTTCATCAAACATGTGCCTGACCATTTCATTAACTGCTACTAGAAGATCTTTGCGAGCCTTTGCAAACCGTTTAAATTGGCCCCAATATATGAATAGCAAAGCATCAAGGGTCACGAAAGTGACATGCCAGGCCTCTGAACTTTAACAGCTACAAGTCTCCAGAATGCAGGTGAGCTTTATAAACCTGCCCTAACGATGCTGCTGCAATAGGTGCTGGGCTAATGTCACTAAAATTTCATCAATAGGAGCACCAAACTGGGTTTCAATAGATCT
>ps_8507
TTGTCATCAAG
>ps_8515
TTCCCAGTCTGAGAAAGCAGTTCAGTCTAGATCTGAATTTCTTATAGCTATTAGTGCCACATGATTCAGATTTTGAGTGTCTTTGATATCTTATGCTGGTGATGTGTTACAGATGATAATGTTGGAAGGTGCCAAGGCAACCACGGAAACAGTTGACGCATTGAGAACTGGAGCGGCTACTA
>ps_8528
AGAAAAGTCTCCACTTCCAAATGGCTATGTTTGGAGAGTAAAAACCAACTGTCTTTCATGGGATTAGAGGATCTAATGAAAAAATAGGAAATGTGCGTGCAACATCTGCCCTTTTTTGTGGGTGTTGTGATGATCATTCTGCTTCCATTTTTTCCATATATCAACGGAGATGCAAGTTCGTCCCAATCAGAATAACTGTCATTCCATAAGTCATCCAGCACAATGAAAAATCTTTTGCCCTCAAATTTTTCTTTAACTCAACTCGAAGAATA
>ps_8529
CAACTCGTACGTCTGGAGGTAACATCTCTTTAATTATCTTTGTCATTGTTGCTTTGGGAAGCGAAGCGTCTTCCTTTGATTTGCCAACGATATCCATGGGTTCCATGATTGATTTAACCGATTGAAGATTCGACGATGAGGGGAA
>ps_8531
AACAACCCAGGCTTGGGCCACCATCACAATCCGCGTCGGTCAATGTCTCGAGTC
>ps_8544
TAAGAGTACAATTATCAAAAGCATAACAAACCTTTTCAATCTTGCAATAAACAATGGCC
>ps_8563
GAAAAAAGTATAAAATTTCTTTTGCAGATCAGATACATTGGTCTTAGTAATGAAACACCATATGGCCTGATGAAGTTTATTCAGGTTGCACAAAAATTCGATTCCTACCCGAAGATAGTTTCTTTGCAGAATTCGTATAGCCTGCTTTGTCGAACTTTTGATTCTGCACTGGCCGAGTGCTGCCATCACGAGAGTATTGGCTTGTTAGCCTACAGTCCTCTGGCAATGGGTATTCTCTCAGGCAAATATTTGTCCCCTGGTAATGGTCCACCAGATGCTCGGT
>ps_8572
GCACAAGTGGCGTATGATAGTGCCACTGGCAGACA
>ps_8573
GCTGTATTGAGGTTTGTATGGCAATGACTGGTCAACCACAAGAC
>ps_8574
GTATCGCTGCGGGCCTCCAC
>ps_8580
AGAAGCGATCCACAAACAGCAAGCAGTATGTCAACGTGTACCTTTAGAACCCCTCCTGACTGTG
>ps_8582
GTTTTTGTTTCCGGTTCTTGA
>ps_8599
CGCACCAGCATGTCCAGTTAGAAAACAGGTCCAAAGATGTGCTGATGATATGTCAATCTTAATCACAACATATGAAGGAACACACAATCATCCTCTTCAAGTAACAGCATCAGCCATGGCATACACTACTTCAGCTGCAGCATCAATGATGTTATCAGGTTCATCAACATCATCATCATCATCACATCATCAAAATCTTCATCATCACAACAATTCAACATCCTTTGGAAACTCACCAACACTACTCAACAATGGTCTAAATTTCAATCATCACCAATTCGAACAATCAAGAACACAAAAACATCTCATTCCACCAAACCATTCCTCACATAATAGTTGTTTCCAACAATCACTTTAGACCTAACTTCACCTTCATCCTTATCATCATCAT
>ps_8603
CCGAGATGAGAAAGAAAATCTACCTCTGAC
>ps_8604
AAGATTCAGAGGGCAACGTGTCTTCAACATGTCCTGCCAGTGGTGTCTCTTCAGCAATTTTTGTAGAGGAGTCTGAGAGTAACTTGTCTTGAACATCCTCCATTATAAGGAGCTGCTAAAATCTTTTTTGTAGACAAAAACCTTCAATCGTTAACGTTACTACACTGTTGAGTGCTCAAAAAATTCATCAATAGAGGAAAATGCTATTCAAAGAATATTGACAAACTCTGTTTCATTCCCTCATCAAACGCAGAGATTAGATCCATCTCTGTTTCATACTTTTCT
>ps_8605
GCCCCAAT
>ps_8607
GACGCGCATGAATGGATTATCGAGATTCCCACTGTCCCTGTCTACTATCCAG
>ps_8619
GTCATGATTATCGCGCTAATTACATGGTCGGAAAAGATTCTAAGGAAACAAATTTTCTGTTACAATGAAGAGCCTTGGGGCCTGCCCTGCTCATAAAACACTCAACAAGGACTTTCTCCTCTATACATAATATATGTATATAACCTATGTAATTGAAAATCAATTGATTGATGATGTATATTTGTACAAC
>ps_8624
ACTTCTTCAACTTCTTCAACTTCTTCCTGGGTGA
>ps_8627
GTGGTGGTGGTGGTGAACTATAGTGATAAGGTGGAGGAGGTGAGTGC
>ps_8631
ATTGTGGTTGCGGCAACAATTATCATGTTATCATTCTAGTATTTATAAAATAATATAAAACGACAGACGAACATATTCATAGACATTGATGAATATCAAAGGTGGTGTTA
>ps_8633
AAAACATATTTCTGCC
>ps_8636
CGCTCCAAAGAAAGCATAAATCGAACCCAAAGTTCTCCGACCCAAGGGCAGTTCTTAGTGGCCCTAGAATATACATTGCTGACAATTTTACCAACCTTCAAAGTCTTGTCCAAATAGCGAGTATAATCAAGCCAGAGCTCAGGTGATAAAAGGAAAGTCGGTAATAGCTCGCTCGTATAGAACTTGAATTCTGGCTGGCGTTCCAGAAGACTGCTCAAATTTCAAATAGTTCATGTACTGTTGTAGTCTTTCTGAATCAGAAATATCTTGGCTAGAAATCTGTTCTTCAAGATGAATGCGAGCATTATACATCTCCAAGGCCTTCCGGT
>ps_8638
TGTTACCAGTGGTGGTAACGAAAATATCAGCCTCAG
>ps_8643
CTGCCTTGGTTTAACATCCTTGCTGGTACTTCCAGCTGATCAAGTGCCAGGAGAGGTTTTAGGCCGGGGTATTCCGTGCCACTCTTGATCTTCTGGTTGCATACAAAGATCAAGTTGCAGAGCTGACAAAAGGAGGAAGAAGAAGAAGATGATGATGATAGGGGACGGTCTTTACAA
>ps_8649
CTTCAATGCGGTATTTTGGTAGAGCTCTTGC
>ps_8657
CAGAAATCTCTTCTGCTACAACATCCAGTGGATCAGACAGCCCTTTGTGCTTTTGTAATAGGCTGTGCACATTCAACATAAAGTCGTGAAAATGAATCCGCTTTTTCCTCCAATTAGTGGGCAATTGATCATAGAACAAGTCCATCAGCATAGTTTTACCAGTGCCAACTCCTCCATAAAGATATAAACCTTTTACAGGTGAATGAGAAGGATGTGACAAGAGTCGAGACCACAGCCATCCGTGTCTTACAGGTTTTTCAGAATTGCGGTCCAATTGGCATTCATCGGCAGACTCAACAAGTTCATCATAGAGTCTCTGAAGTTCTGTTAGTGTCTCTACCTGGCAACTATCCCCATCTACCAATTCACCATTGGCAATTCGTCGTTCAT
>ps_8667
TTTGATTTGTTCCATTATAACAAACTAGTCTTTCCTGCTAGACTCGAACACCGTGGTAGAATATACACATATACACAGCACACATACACACAAAATTTAGATGAAATAAAATGAAGTTTCTTCTAGCACTTTGCAAGGAGTTAGATCAATCAAAGCTAGATGAACGGCTCCACCTGCCTCTCAAGTAGTCCTCTAAAGAGACATTTTGATCAACACTCCACAAGGAGAGTGCGTCGTCCTCCACATCAAGCAGTGCAAGATTTAGTGTGACCGCAAGTTAGAAGTTGGAGAAGCTTCTTCATCAAGCAACTCTGAAGCTTTCAATGCATTAATTTCTAACCTTGCCCACTTCATTACTACAGCATCACCTTTAAGAATCTTTGAGATAAGGCTCATTTGAGGCCTAGCTCCTGGAGCACGTCTGATACAAAGTGTAGC
>ps_8676
AAGGGAAGGACCCTGCTGCAATAGCTACATTAAGAGTCACACACTCTAGGCAATATCCTTTGAGGCTTTTGCAGTTTTTCTTACTCTTTCTGATTATTGGAATTGGTGGTTCATTTCTTAGTATGTATATGGTTAGGCATTTTGGTATTCATAATGTGGCGTTTGTTCAATCGTCATCGCGTAAGCCTTGTTTTCAGAGGCCGGCGGTTGTGGAGAATTGGTTTAAGGCTCCTTCTAGTTTGTTGCATAGTATGAATGA
>ps_8682
AGAGTTTGTATCCTGGCTCAG
>ps_8683
GATGAAAATGAGCCGCGTTCCTATTCACGGCG
>ps_8698
TAAATTACATTGCACCTACATTTCTTAGAACAATCATTCACAACTCTTTCTCTTCCGTCACCAAAACATGAAATAAAACAAAA
>ps_8703
ACATAGCATTGCAACAAAGAAGGACAAGATTTTATCAGTTGTCATGATTGTTCTGGCTGTGTTTTCGTAATGTTGTGGCGATTTACAGCAATGCCGATGCTTTGTTCAGAAAACACCAAAG
>ps_8708
AATTCTGAGTGCGATAAAAACACAGTTGACAGAGACACGGAGATAGTTTATCAGGAGAATCCATCTCTCGACTATGTGAAATCAAATGATTTTTCGTATGCAATTGTGGTAGTCGGAGAGACACCTTATGCCGAAACAAATGGCGACAGTTTGAACTTGACGATATCCGGTAAAGGAGCAGAAACGATAAACAATGTATGCGGCGGAGTGAAATGTGTGGTTGTGTTGATCACTGGTAGACCTGTGGTTATGTTACCATATGTTGACATAATTGAAGGACTTGTTGCTGCTTGGCTTCCTGGTAGTGAAGGTTATGGTGGTGGTTTGAATAGGAAGATCTTGAGGAGCAATAGTAGTGTGAGTTGGAGGAATGCACCGAGCATGGGAGGAAGCA
>ps_8710
TCAAGCCGGAGATGGGCAAAGGCACGATTAGGCAAAGTAAACTGCGCTTTGACTGTTTAGCTCAATTGCTTGTGTATATAGATCAATGCCGTGGGAAAATTTCCGATCTTTGAATGCTTCATTAGCAAGGACTTTAAACTCTTCAGCCTTTGCAACACTATGCTCTTCAGTTGCCATTCTAGTTAAAACTTTTGTTGTATATGGTGATGAAACTCAGAACATAACAAAGTCAATCCTTTCCTCACAATAATCAACCAACGGCGGGCGTTGGGGGCGCTGGAGGCTGGTGGAACAGTGAGGGGATTTGTGTGAGTTGAGAGACACCCTAATAACAATCAC
>ps_8711
GAAATCTAGTATATTAGTTTGTAACAAGTGTAACTCTGGTGGTACAATTGTACCTAGCCGATGTGTTTTCCTATTTTTCTCTCAATTTTCCGAGCTGATGTGTTTTCTCATATTGTTGTGAATCATGATTGTGTGATATCCGGACACATATGAGTGCGGCTTTTTTTAATCCTACTCAATTGTTTTTGGTGTATAAATTTTGTGATGTTCTAAAACTGTACAAGTTAAAGGCCAGTCTCTTATTTGTAAAGAGTTTGTGGATTGCATAT
>ps_8722
TTTAGCAGCTCTGAAGAGTTCATGAAACTGAATGAGAAGCAACCAATCTTGACACCCCTCCCGAGCGCTTTTGGTTGATAATGTTATTGTAAAATTGCGCAACTATAAATGTCTGGTGGGAAGAAAGCATACTCTTATAGCAAGTTCCATTATTTCCTATTTTCGATGAGATTTTGTTTTAGTTTCTGTGTGAATTGTTGTAAGTATAAATTTCTCTTACTAGTAGACTCTTCGAAGTCAGTCACTAACTGTTAGGAGGGTGGACTCGGCTGGACAATTAATTTTCACACAACTTTATAAATAAATTAGAATCTTTTGTAAA
>ps_8737
TTTTTTTTTTATTTTTTA
>ps_8752
TTTTCTGCAGTTCATCCTTTTCACCTTGAGTACAAGGTGAATTTCATTGGGAGCAGTGATGAATCCAAAAAATTGATCAGTGAGGGGAAATTCATATACTATAAATATTTATACAAAGAATACAATACATAATTGATAAAATAAAGAC
>ps_8755
CTCCTCTTGACCTTGTCAAGT
>ps_8758
GTTAGCTTGATGGCTTATAATGTTTTCTACACTAGTGTTCCTGTTCTGGTCAGTGTGCTTGACAAAGATCTTAGTGAGGAAACTGTGCTCCACCATCCTCAAATTTTATTCTACTGCCAAGCAGGAAGGCTTCTAAATCCAAGTACATTTGCTGGATGGTTTGGGCGATCCCTCTTCCATGCAGTAGTTGTATTTATAATAAGCATACATTCATATGCCTACGATAAGAGTGAAATGGAGGAGGTTTCAATGG
>ps_8764
ATATTTGTTTA
>ps_8775
GTTGATTCTGAATTTTGGATCACGACGGAACCCTCTCACCCCTTCTCTCTCCGTCGCTGCAATTGGTGCCTCCG
>ps_8781
CTATTTTCAAGGGCAGAGGCCTGATCCTAAATTAGCTTTGCAGAGCCGGAGCAACAGTGATTCCAGATCTCAGGCCCATGGAGAAGATATAGACGTTAGATATGAAGGAAATCATTCATCACAAACTTTTGAAGGTCTTGAGCAGAATTTTCATGATGACATTATTAAACTGACTAAAGAACAGCAGGATGTTGAAGATGCAGAGCATGCAAGGCACAGA
>ps_8785
CAAGGATTGGAGTAATTACACCGCAGAATGAGGAATTTCTAGGGCTTGCAGCTTTTCTAGTGGTTCCCATTTGTGTTCTTTTTGTTTTAGGGTTGCCAAAGAACCTGATTATTGAGCTTTTCAAATGCTATATGTAAATCTGTGAGTTTTAATTGTCGATAATTATATTCTTTATCCTGTTTTCTCAGTATTCAAAATTCAATTGGTTGCGAAATTCACAATAATCCATGTAAAGAAAATAAGAAAACTTTGAAAGTTCAAGCTCTTATTTA
>ps_8786
GATGCCACTACG
>ps_8787
ATCGTCGAATTAGAAATGGCTAAGTCCAAGAATCACACCGCTCACAATCAG
>ps_8790
ACTAGCTTTTTATTAGCTTGTAGCTGCATGATATG
>ps_8792
TCCATCAGCCTTAGATTCACCACCAAAAGCACCTCCACCACCACCACCACCACCGCCGCCACTGTATCGATTTTGCCGGCCTGAATCAAACGAGGGAAGTGGCTTTTTCACCGAAGCCCAATTATCCACCTCGTCAGCCCTCGAATGTTGATCCAAATCCGAAACCCTAGAATTCGGTGCCCTGCGTTCATCATCAAATCCACCATAGGATCTTCTTCCAGCACCCCACGAAGCATCTCCAGAGCCTCCGTCGCGATCTC
>ps_8800
CTTGCTGTGATAGCATGTCCCAGCAAAGGTTTTCTGTAAACTCATGTATGAACTTCCACCTTTGCTGACTGTCTTTGTACGGCATTTTAACGCGAAGTCCAGACAAAATAGCCCCCGGGTTTTAAAATCTATCAGCTTCAATCAAGAGAATTCCATCTTTCTGGTCCCAATCTATGCCACATCTAGCACAGTGCAGCATATCAAAGGAGAGAGATGGATATGGCAACTGTTTTGTAGTGAAAGAAGCAACCATAGCAGGAAGACCCCTTTCAAGTGTAAGTTGAACTTGACTCCCTGAAGGCTCATAGTTTGCAATGCAC
>ps_8805
GCTCAACAAAAGCAATAGAAAGGAATTCAATGA
>ps_8810
CATCAACATCATAATTTATACAATAATGCC
>ps_8812
GCTACAAGCTGGCCTAATGCTTTTGTTGTTGTTATCTTGTAAAGACTCAAGTCCAGAACTG
>ps_8819
ATAGAAGAAGAAACCGAGTCCTTTTACTTTGAAAATGAGACCCGCTCTTGCTCTGCTTCCTTTCCTCTTCCTTTTCATGTTTGCTGTTACTATAGAATCAAGAAAAGATCTAAAGGAATATTGGAAAACTGTTATGAAAGATGAAGCGATGCCGGAAGGAATTCAAGGGCTTCTTCAATTCAAATCTGTGATCGAGCCTTTGAAGAACTCCAAGGCGCAAGAACAACTTGCCAAAGGTAAATGTGATCAGCTAGATGTCAAAGAAAAAAAGTTGGTCAAGGAAGAGTTTGAACCTAGACCTAGTGTTAC
>ps_8824
ACATTCATTCATTCACCATGGCAATGGCAACACAAGCCTCTCTCTTCA
>ps_8832
TGTAAATGGTGGTACAAGAAAAGGTGAACACACAACGGCCAAAGGAAAACTAACGCAGTGGCTTGCGGTGGTTCTCGATGGAAGAGAGTGGTCACGACGAGGTTTCTCGAAACGAGAATCCATTTGGTTTAAATTGAAGGCCGTGTGATGATGAGCACGAAAATGGAGAACGGTGGTCGAAGACAAGGTTCTTCAAATGGGAAATCCAATTGGTTCATTATGACGACTGTGCAGCGAATAATAAGGAAATGATGTTAGTTTTTTGGTTGGAGTTAGTGGTAGTCGGAGGTAGAGGGAGAAAAAGGGCCGACGATTTAGGGTTTTAGAGGAAGGAACCTGTTTTTCTACTTTTCTCTCTCGCTCTCTCTCGATTTTCCTCTTTTCTAAATAAAGAAATAAA
>ps_8838
AATTTGCCATTTGAGCCTACTGTGACAGTATTGGAGACCCTCAAGAGTTTTGCTCGACTTCATGGAGATATTGATCTTGAAGACCATGTTGAAGAGTTGATAGTTAGTCTTGACCCGTCAAAGGCGGTTACCAATAAGATCCCTACCCGCCTCCCAAAAATAATACTGCAATCAGCATGCTTGATGGCAGGAACAGAATCATTGAGTATAAGAATCCTACTCTTTACTAAGGATGACGAGAAGTTGAAGGCTTTGAGCAGTATGAAAGACGCCGGATATGTTCCTGATACAAGATATGTTC
>ps_8850
AATCTCATTGTCTCCATAAGCTGAAGCATTTGGTCT
>ps_8856
TTTGGCATAAAGAATGATGCTTGGTATGAATCATGGAGAGATTTTGGATACATTGAAGAACTTGAAGGCACAAAATGGAG
>ps_8862
CTCAGCTTTCACTATCCCTTCCTCAT
>ps_8868
AATCTCATCATCAACATCATTACTATTAGATGACCCTATTTGTGTAATGGGTCCCACAGGAAAAAAACTGATTTTTCCATGACCCTTTTGTTCCAATGCTTTTATAACACTTGATTCCAATTCAAAGAAGCTGTTAAAAAGAACTCCATCAACAAAGTACAAACCTTTTGCACG
>ps_8870
AGCATTGCTTTTAAAATTCAATTTTTAAGCTTATCCCATGGTGCAGGCCTTGTTTATTGATTGTAATACTTTGTGTGGATGAAGAAATATTC
>ps_8873
TTAAGCTCTTCAACAATTTGGTCCCCAGAAACCTCCCCAAAATCACGATTCCCACCAACCCATTTCTGAACAGCTTGTCCTGAACTCAATCCAAGTCCAACACCTAATCCAACACCAACACTCAATGCTGACAAAAAAAATGTTTCTGTTCCATAACATCAAAAAAGTTTGGTCCTTTATTAAGAACCCAGAAACAAAACACCAAAAAAGTATAAGAAATCGTTGAGAAAATGATTCTGAGGAAAATTTACAAGATTATAAGAAATGGGTATTCAAGAAAAACATCAACAATAACATCAACAATAACAAG
>ps_8874
CGCACCAGTATAATACTAGGGCCAATCATCCGAAGATAATGGAGCATCTAGAGCAAGAGAACATGGATTTGAAAGAAGAGATTGCTAAGCTGACTGCCATAATGGAGTCAGTCCTGGCCGCACAAAGCCAAGCTTCGCTGACTCCTGCAACTCCTCCCGCGAGGACAGTCATATCTGAGATAGTGACTTCAACAGTGCTTGCCGCAACAACCCACTTCGCTCTGTCTATACCGAC
>ps_8875
AAAATTTTCGACCAGAGTCAACCCAATTTTATTTACAGGAAACTATTTGTTCTATGAATGTCAATTCAATAATTATAAACAAGTCAGAATAAGAGGGAGACATTCCTCTATGCCAAACTATGACTAATATCAATGGTGTATATCTATTTGTCCGATTCGAGAAATAGATACAACAAACAACCCCGAAGTTTTATCCCACTAAGTAAAATCGACTACATGTTTCAACTTCCGCCGTAATATTTTATCCAAAA
>ps_8877
TTGATCTTCTGAATCGTCGAATTAGAAATGGCTAAGTCCAAGAATCACACCGCTCACAATCAG
>ps_8878
TCTCCAACAAGGATTTAGTAATAAAATATGTGAATATAGGACTTCTGTGTGTACAACAAAGTCCAGAAGATAGGCCAACCATGTCTGATATTGTCTCAATGATTGGCAATGACACTGCATCCCTTCCAAGTCCAAAGCCACCAGCATTTCAAAATGTGAGAGGTGTTGAAAGTTCAAGTCTCTCTAGAAGCACTGGAGAAAACATTTCTGTCAATGTTGTCACAAATTCAATAGTTGAAGCAAGATGAGTTTTAGAGTGACTTCACTAGTTGTGGGAGTTGAAAAGTTGCTTGTTTGGGTAACATTGGAAAACTTGTTAAATCCATGCTACTGTTTTTGTTTCTTTTCTTTTATATGACAACGTTGTTTTAGTAAATTGTTGAATATAACATTGATTGCAATTGAAACACCACTTCAAGTAAATCACAAAAGTCTTACATATTTCAAAC
>ps_8880
ACTTCATCCTGGTCATGGATAGATCACCCAGGTTCGGGT
>ps_8882
GTGTTGCTTGGAATATGCTGAATTCCAGCATCGGACATCTGCTTCCATATGGCTGACCTAAGGTTAGCAGCAACCTGCTTCAGTTCCTCAGCACTACTCTTTCCATCCCAGAATGATTCCAGAGCAAACTTAAGCTCCCTCTTTGGTCCCATGCGGGGATAACCAACAATATGGGATGTCATTGCTCTAGAAGAAGTAGCGCGAACAGAGAAGCGAAGAAAGGAGCGTGGTGAGTTGTGATGAGAGAAAGAGAGAGAAGAGAGAGAAGAGA
>ps_8883
ACAAAGACG
>ps_8886
AACCTTGATTGCTGTGAAGAAATTGACGGATCTTAGGGTACTTAGGGCTTACGAGCTTTCGTTGAATCCTGAGAGCAAGCTTGTAAGTTCGTTTCAGCCCCAAGAAATAAGCAGTTCCAAGTGTTGTCTCCCACAGCACCATTGAAATATGCAACTTTCTCTCTTTTCTACTTTTTTTCTCTCTTTTATATTACTCTGATTTGAACAAGTTGAAATTCTCACGCTTCTTGTTTTCCTCTT
>ps_8890
GTGGAGGAGGTCGTGGTGGTTCTTTCCGGGGAAG
>ps_8891
TAAGACAGCGCCT
>ps_8898
AATTTTTATGCTTCCTTTTCCCATATTGGGTTTTTTAATAAAGCCTTGCAGTTGAAAGGATTTGCTCCCATGGAATCCAAGCAGGCACTAACATCTAACGAAGCAAATGCTTCAGAAAATGGAGCTGATGGCATGCTTGTTGTAGATCAAGCCTTTATCAGAGGATCCAGGGATTGAACCATATGCACTATGACCCTGAGGTCTCACAGGTTCGATTTTTCAGGCCGGTTTTAAAATATTGGCTCCCCTTCTAAGCTTAACATCCAACTTGAGGAATCAGTTCACCAGATTCTCAAAAGATATGCAAGAGCTTTTGCATGACCGTGTGTATGTTATAAATGTTCTAGGGTACATATCATACAATTTTGTCATTG
>ps_8909
AATATACACAACAATACAA
>ps_8916
TACGATGATCTTTATCATGACACCCTCTACGCAGATTCTGAATCCCATCAACAAGAGGCTAACCAGGAAGAGATTCGAGCCGGGGTTGTTGATGTTCCACCTGAATCCAAGAAACGAAAGGTTAACGGGTCTTTGAGTTCGCATTTAGCCACAGGAAAATGGACGCTTAGCAGAGAGCAAGGGAGTAAGCTACTTGGAAGACAGTATCGTGATGATTGTTTATACGTTTGTGATTGGCCAGGCTGTGTTCATTTGGAAGAGAAGAGAAAGTATAGACTTTTCAGAGGGATTTTTATGAATTTCAAGAAGACTCGTGTGCGGAAGACGGTGAATGATTGTAGTAACAGGAAGAAAATTGATTTGCCTTGTGCTTTTTGTCTTGTAATCATACTTGGGATCTTTACTCT
>ps_8920
TCTATGCCGAGGAAAACTGCTCAAATCAGAAT
>ps_8923
TGAGCCTGGGCAGAGCAATGTCAAAACTGCTGTTTAGCTTACTGCTATTATCACCAGTACTTGCCATTTTAGGCAATTCAGGTGGCAGGAGATTTGAATTGGTTTTGAGCAGAATATCTTCACTGTGCTGTTCATCAGCTCCCGGTTCACCTTGATCTTCGGTGGAAGAGAACAACGAAGGAAGAAACCGAGTAGCTCCACCGGCGATGATGCGAAAGGCAGGATCGACTAGCTTTGAAATCCAGCGGCGGTTTGCGGTCAATGAGGGACGGGTGTAAGGACTGGCTGGTGGCTTTCTCGGCGGGGGTTTTCTAAGTTTGCCGCCGGCGCCTCTTTCATCTGATGCTATTGACGGAAAAGCTGTGATTTGATCCATGGAATTGAGTCGGAGTTGAGACTAAACT
>ps_8924
ACATCATCACTACTCCATCTTTCAGACCTCATATTCATCTATGAAA
>ps_8940
TTTCAAACCACATGCTGGAATTGCCACGCTGTTCCTCAATCAACACCTTTCCTGTTCTGCCAATCATGTTGCTGCATTCAGGCTGTTGATCATTCGATTGACTATTTCGAAATTTTCGGGAGGGAGAAGAAGTATGATGTAGAGGGTATTGATTTGGAGCGGAAGTACAAGGAGTGGCAAAAGAAACTGCATCCTGATTTGGTGCATTCTAAATCTCAGAAAGAAAAAGATTTTGCTGCTGAACAATCAGCAAGAGTGATTGATGCATACCGTACACTTAGCAAGCCTTTGTCAAGAGGGATTTACATGCTGAA
>ps_8943
CAATGAGGAGACATGGAAAAATCGAAATAGACCTAAACCTATATACAGCAAGGATGTCCTGTCTGATGATTTGGCTAAACAGAATGGAAATCTGGACAACTATAATGCTTGTGGTGATGGATTATCAGTTTCTGCCATGTCATCTTTGGGCATGAAGAACCCACAAGATGTCTGGAGTCTTAGAGAAAATTCTAGAATACTTCTTGAAGCACTGAGACTATCCTTCACGAAAAGAGACAAGGAGGTTGGCAATCTAAGCTTTGGTAAAGATGACCAGTTGGCTGTAGAATTTGTTACTGCAGCTGCAAACATACGGGCTGCTTCATTTGGCATACCTCTACACAGTCTTTTTGAAGCTAAAGGC
>ps_8946
GGCGTAAATTCCGTCCAAGG
>ps_8947
CTGAAGGATCTCTCCCCGTTCAGGTACTTAGGCATTCCTTTAACTAGCAAAAAACTTTATGTGCACCATTGCCTCATCCTAGTTGAGAAGATTGTTAATAGAATAAAACATTTGAGTGATAAACTTTTAAGTTTTGCTGGTAGGATTCAGCTTATAAAAGTGTTATTTTGCCATGGCTAATTTCTGGATGCAGTGTTTACCCATCCCAAAGCATCCCAAAGCAAGTGATTAAGAAAATGGAAGACATATGCACAT
>ps_8948
ATCACTTAATCCTAAACTTAGTGATTAGATTATATTTGTGACAGCATTTCCCTTTTGTTAGGGTCTTGAAAATCGTCAAATATTCCAGCTGAGGTTGGTCTATCAGGTCGGAGCCTATATTGATCGGCTTGAATGATATCCTCAAGAATTTTATTAATAACATTTTCTTTAACCTTAATTCCAATAGCAATGGCAGTTTTCAATTTAACAAGTTCACCTAATCTTAAAGAACCTTCTTTATTATCCTTAACAAAGATCACGGGCACACTCCTTGATGCAGCCAAACTTTGCAGATGCTTTGTTAGCCAACGCGGGTTACAGTCAGAAGCTACAAGCACAGCCTGAAGTTTAACTGAGGATGTTTTATAATTGCTTGTGACTGAAGGGAGAGTTGAGCTGACTTTT
>ps_8953
GGTCCTTCAAATGAGACTGCTACGGCCAATTCAGGACCCGATCAAAGTATTTAATGAATCACTCACCAAAGGGTTGATGGACTCTTCGAAGAATGCAGTAAAAGCGGTGCAGACCAAAGCACGCCATATTGTCTCTCAAAAATAAACCAGAACCCAGGAAGGTGGGTTTGATTTGGATATGACATACATCACTGACAATATAATAGCTATGGGATTTCCTGGTGGTGATTTTAGCTCTGGAATTTTCGGGTACATTTGAGGGGTTCTATCGAAAATCACATGGAAGAAGTAATCAAGTTTTTTGAAACTCATCATAAGGGAAATACAAAGTATACAATCTTTGTTCAGA
>ps_8972
CGTCCACAATCGTGA
>ps_8977
AGTATACTATAGTATACTATAGTA
>ps_8993
GATAAATTGATTCGCCTGCTGGAAACTCCAATCTTCGCTTATCTTAGATTGCAGCTTCTCGATCCTGGAAGATATTTATGGCTATTCAAAGCATTGTATGGTCTTCTGATGTTGCTTCCTCAGCAAAGTGCAGCCTTTAAGATACTAAAAACTCGTTTAAAAGCTGTGCCGTCATATTCTTTCAATCGTGAGCAATTGAATAGAATGCCTTCTGGGGATTACTACGAATTTCTTCCTCAGATGCCTGATGAACATGAAAAAAAAGATGGTGATGTAACTGAAGACGGTGGGAGCTCATATAGTAGATTAAACTTTAATCAAAGGTTAACGAGTTTCAGGAAATGCAGAAGAAACACCGGGTTCATACAAAATCACAAAGAACGTCACGCA
>ps_8996
GAGCCTAGAGCATGTGGCTGTGTGCAACCTCCTCCAATCAGTGACCAGGTGGCTCCTTATGCTGCTCTTGAAAATATTTCAGTTCAGAAACTACTCCAGAATATAAGATTGGGATGGAACCATTGGTGAAAATGAAGACACCTCCAATGAAGCTGCAGAACTGTGGCGAGACAAACCAGCTATTTTCCTTTGTCTCCGACGACCAGGGTGCATCATGTGCAGAGCAGATGCGCACAAGCTCTTCTCTAGGAAACCCATATTTGATGCACTTGGGGTTCAACTATTTGCAGTTGTTCATGAACACATGGAGGCAGAGATAAAAGATTTCTGGCCTCGATATGGGGTGGCGTTATACTTTTCGATCGGGGTAGGGATTTCTCAAAGC
>ps_8997
ATTCATTAGATGAACCAAAATATTCTTGAAGTGGCAGCATATGAGTCCTTCCTTCATTCGCGTGATTTCCGTACAGTGATACCCTTTTCATATAAAAGCCTGTACCTGACAACACAGGTCCCTTAAGCCCATCCATGCCTTGCCATTGTAACGTAAATAATGATCTCAGCTGACTGTCATAGATGTCATTCTTGCTAATGTTGTGAAACTTCTGAGGAAACTGAACAAAAGCTAAGGTAGATGATATCTTTGGATCAAGGTGAAAACACATCGCGTATCGAGCTGAAGTTGCATCATTGCAGAACATGT
>ps_9004
GTTTGCTTGGTAGCCCACATCACAAGTTCAGAAGAATAAGCTGGCTCCTCACCAAATATAGCCAGCGAGTCACTTGCAGCTTGTGCAACTGCAGAAAATACCAGTTGTGCAAGAGCTGCAGTATATGCTCCTCCATATGAAGTGTTTGATGGTCGGAGACTTTGCATGTTATACTGATACCGTTGCAGATGAGCATTGAGTAGCAAGCTGTGAGCGTGTGGACCATCTCCAAGTTTTTTAAGGGCAGAAACTGATGCACGGAGTTCAGCGCCACGGG
>ps_9005
AATTGTAAGGCACTGTGTGTGTAATATCATAAACGAATAAAGCTTTTTATTTT
>ps_9011
GTTGTTGTTGTCTCTTTTTTTGGTGGAAATTTTGACGGGTTTGAATGGCGGATTTGTATGGTTCGTTGTCGTACAGGTTGAGCATGAACGGCGGTGCGCGACGGAGAAAATGTTGGTGGATAGTGGTCGAGTTTGCAGAAGGAAAAGAGGTCGGGTCGCATGTCGTTGGGGAGGAGAAGAGGATCGGAGGGTTCCGG
>ps_9013
GGATGGCATGATTGTAGTCTATTTTGTCTATTAAAGTCAAAGATGGAAGAGACTCAGAAAAGACAGATTGAGGTATATCGGCTTGAGAAGGAACTTTATATGATGCAAAGCCTTGTGGGAGGCTACCGAAAGGCCGTGAAAGAAACACAAAAGGCTTTTGCTGACTATAGAGCACGCTGTCCACAAGCTGATGAGCCACTTTACAAAGATGTTCCTGGGATTGTTTGGCGGTCTTGTTTTGAGTGTGACGGAACTAGAAAAGGAACGCCTGAA
>ps_9016
TCTTTGTTCTTTTATAGCTATTTCGCGTGCAGTATGAACTGCACTATAAACAGCAAGAGCATCATTTCCATCTACTCTGATACTCCATATGCCATAAGCTTGACCTTTCACCACAATACCATCACTTCGAAATTGTTCTTCGACAGGGGTACTGATGGCCCATCCGTTGTTACGACATATGAAAACAACTGGTGCTTCCATTACTGCTGCAAAGTTCATAGCAGCATGAAAATCTCCCTCACTAGTACTTCCATCCCCACAAAAAGTGACTGCACAAGCACTTTTTCCGTCCATTTTGAGCGAATAAGCAGCGCCTACAGCTTGAGGAAGTTGTGTTGCAATAGGCGACGAGACTGTGAAGTAATTGTGTTTGTTAGAGC
>ps_9021
CGGTTTCATCGTTGCCGTTGCTGGTAATTGGATATCGTGTGCGTTTCGATCGAGAGGAGCAGGATTGAGGAGCGGATTGAACACGGGCCATCTCCTCCGTACGCTGTAGTTGCCGAAGCCGAACGCGTCGCCGAAGGTAACTCCGTGAGGTTCAGTTTTCAATTCGCAATTAGGATTCACATTTTAGAACCACCACTACTGCCGGTGGCGAGAACCGGCGCGGTTAGTTTCTTCGTCGCGGTTAGGTGCGGCGGAACTCACTTCCTCTGTCTCAAAGCCAA
>ps_9026
CGTGCGTTGGATTATGACTGAACGCCTCTAAGTCAGAATCGGGCTAGAAGCGATG
>ps_9033
GCACACCGGTCACCAAAATATCCATCCTTCAATGGATCT
>ps_9037
TAACATCAACAGGGTCTTTCCCTGCCATATTTGGATCATAGTTGTAAAATTGTATAGCAGGAACATGAAAACGTAGAGCCTCTTGGTCATCTATGTCGGAGAGAAGTTTGGTTTCATGAGGTGTGGGTTTCGATGGAGTGACCAATTCAGGAGTGCGCCTCTTCACCGTGAATAAGAGAGATTGAATCATAATTGTTAACTAACGAGGATGGTTAATATTAAAGGGTACTTAATTTAAAATGGTTTTGATGGTA
>ps_9042
ACCATTTTATAAATTAACCACTGGCTAGTTTTGTCGGATAAACTCCATCCACACTTGGTGCATAGGAGTTTTAATGCTAAAACACACTTCACGATGTTCCCGACATGTATTACTTCCATGTCGGCATTTTTCTAACTCAAACTCAATATTGAAATTTCCATTACTCGCAAGCCAATAGCAACTTAATACCCTAGTTCCTCACTCTTCGGCCGCTTCTTTATCTATTGGATAATGATCAAATACCTGAGTCCTACAATTCCAAAGTTCACCTTATCCAACTTTACTGATTGCTAAAGAATCCTAAGTTGATGACTTG
>ps_9046
CTGGGAAGACA
>ps_9061
AAACTTCAAACACTTGATATATTACTGAAACGCTCACGGGCAGGAAATCATCGCATTCTCTTGTTTGCCCAGATGACTAAGATGCTGAATATTTTGGAGGACTATATGAACTACAGAAAATATAAGTATTTTAGACTTGATGGATCATCTACAATTCAGGATCGCAGGGACATGGTCAAAGACTTCCAACAAAGGAGTGATATTTTTGTGTTCTTACTGAGTACAAGAGCTGGTGGATTGGGTATCAACTTGACAGCCGCTGATACAGTCATATTTTACGAGAGTGATTGGAGTCCAACATTGGATCTTCAGGCAATGGATAGAGCTCA
>ps_9079
GAATGGGCAGATGACGACGTTGTAGATTTTAATCTAAATTCAGCTGAGCGGGAGACTCCAAAGGCTGTTATGGATCCTCCTATTGATCAGTTGCAGCCGTTGTTGGATGATGAAATTGATGAAATCATTAAAGGGATGTTTGATGTTGACCCTGTCCTTGAACAGGATTATGTGAATGGTTATACTAACTTTCCGCAGGTTGTTAATGAAGAAACACAAAGTATAGGCATGGGTCAGTTCTCTGAGGCCATTTTATTTCCTGATCCAAGTGGAAATTTGCAATCTAGCAGT
>ps_9081
ATAGATAACAATCTAAAAGGAGTCGAGCAGATGATGATGAAATA
>ps_9087
GTTCCCATAGATATCACAGCTGCTTCTTTCACTTCTGCCTCAACTTCCTCTGTCAAAATCTCAGAGAAATACAAGCTTTGTCA
>ps_9098
GATTCTCAACAACTTCATGTAGTTTTTGTTCCTGGTCTAACTCCCGGCCATATGATTCCAATGATAGACACAGCAAGACTATTTGCAAAGCATGGTGTAAATGTAACCATCATCAATACTCATGCCAATGCTTCAACGTTCCAAAAAACCATAGACAGTGACTTCAATTCAGGATACTCCATCAAAACTCAGCTTATTCACTTCCCTTCAGCTCAAGTTGGTCTGCCTGATGGAATTGAAAACTTTAAAGATGCCACTTCCTTAGAAATTTTTGGTAAAATGATGCAGGGAAATCTGATGCTTCAAGATCAAATTGAGATTTTGCTTCAAGATCTTCAACCAGATTGCATAATAAGC
>ps_9099
ATGAAGAGGAAGCTTCTTCGTGATAGCGGTCGAAAAGT
>ps_9106
AAGTACTCTTGACTTCTTAAATATGAAATGGTGTGAGTTAAGAAATACTCTTGATTTCCTAATCATAAATGCAAATGTTTTAAGAAATACTCTTGGTTTCTTAATCATGATAATGCAATTTATTTAAGAAATTCTCTTGATTCCTTAATCATGAATGTAAATGAAATATGTATGAGTTAAGAAATAC
>ps_9111
TATTTCTTGATACTTTTAGGAGTAATTGCTAACGAGGGTGAGGGTTGTAAGGGTAATGGCTAAGGAAACAAAGTGAGAAAGTGTTTGTTGTATTGAAAATGCTAAAAACATTTAGTGCTTTTGGAAATATGGATATTGTGAACATAAGGGTGTCTCTTAAAGAATTTAAGAAATGAGAAGTATTTGCTGAAAGGAAATTCCTAGTATTGTCAAGATCAACGTCCTAGGAGATTCTAACCTGTTAGGAGGGTAAAATGTAGGATCATAAGATCTACCAAGATGAAGAAAACCTATAAATGACAATATTAAAGTAAATTTCATTCACATAACAATAGCCAAAACTGGCCTCACTTGTGTTCTAAAGTTTAAACA
>ps_9124
GGATGGATGCCCGGGCATTG
>ps_9135
GGAAAGGGTAA
>ps_9144
GCAACCATTGTTGGGTTAAGAACAACCATGTCAATCTTGTGTTCATTTACAAATCCCAACGACAGCAGCCTCCAGCCAAACGTACTTTGTAAAGTAATGTACCACTAACTAGTGATTCCC
>ps_9154
TCGTCATTATCATCATCGTCGTCATCCGGATCACCACCACCGTGCACCTTCACCTGCTCCACCTTCATCATCTTCGTCGTCTTCATCACCAGCGCCAGTAGCGTCATCGTCCTCCTCATCCTCATC
>ps_9155
CATCTCCAACTTCTTTCGAGGAGGTGTTTGAGTGTATGTTCGATTACATTGATAGGCTGTTTAACATGGTGCGGCCAAGGAAGTTGCTCTTTATGGCTATTGATGTGTTGCGCCGAGGGCTAAAATG
>ps_9158
GGCAATGAATTGTAACACCGCTCTGCGAATGGACGTCCATCATCGACAATGGGTTGTGATTTTTCCAGAAAGTAGGAGGAATCGACCATGATACTACCTCATCCAACACGTTCTTCGTTCCGATGGAGCTTTGAATGGGGTTTTCGCTCCAATTGATTCTTCAGTCGATCTTGGCTCGAAGTCTTTTATCGCTTTTCGGAGCGATTCTGCCGCCTGCTGACCGGTTTGACGATGGATATTCTCGGCAACATTGAGTTTGGAGAGGATTCACTTCTCCAATTCAGTGAGCACGGGGTTGAAAAACTGATGTTTAAAGGACGACGCCGCTATTGCGCTCCAAGAAATCAACACAACTGTATCACGTTAATTTTCCCCGATCATGGAGTCTCGCTTGAACTTCTCAACATATCTTAAGCAATTCAGTTTGAACGGGCGTGAATCGAAGCGAATACGACG
>ps_9168
TCTTAGGGAGTGACCTGAGTATTTTCCTCACTAACTTCTCATCTGACATCTTCTCTCCCAGGGCTCCTGAGGCATTAGCAATTTCAAGAATGCTCATATGAAATTCATGTATATTTTCATCGTCTTTCATCCTTAAATTTTCAAACTTGGAGGTGAGCAGTTGTAGTCTAGACATTTTAACTCTAGAGGTACCTTCATGAGTGGTTTTGAGAATGTCACAAGCATCTTTAGCCACCTCACAGTTATTTACCAACCTGAAGATATTCTTGTCTATT
>ps_9169
GGGGTTCCTATCGTAATGCATG
>ps_9171
GGAGTCGCAGAGACTTTGTCGTC
>ps_9176
AAAATTACTAGCAAGAATAACAATTTTCTCTAATTTAATT
>ps_9194
AAAGAATATAAAGTAGTTTTCATATTGTTCTACAAATAACAAGAAACAAGTAATTTTGAGTTCATTTGGCAACTCCTAACTTACTAGTACAAAGTCTATCACAATCTAACAATCTAGTAATCTAAAGAACATAAAACTTTCTGTATATGTGCATAGGTTGTTTTTCATAATGTTCTACAATTTCACAATTTCAGAGACAAAACTAGTGAATCATTACAACAGATAGTGACATTTAAAAGGATGGAAACATGCATCCAATGGTCCAACCAAGAAGCAAACCTGCACCAGCAAGAGCAAAACGACGGCGAAAGCGAAAACACATTTTCCGATCCCTCGTCCACTTCTATCTGT
>ps_9223
ATGCAACAACGTTCACAACAAGACCTTTCAACTTGCTCAAAACTCGCGGCTTGGTCCATTTTGCATGAGTGTAGAAAGTCTCAGCTCCACCCTGAC
>ps_9224
ACTTTCACCCTCAACTCAAATGGTTTTTGGTCTGTAGATAGTAACTGAAAGAAGCAAAACTTTGGACTTGGTTGCAAGTGTAAACCAACTCTTCCCTATAGCCGGGGCAAAACTACAAGAGATTCAACAAAAAACTGTTATCATACAGCTGAATCCGGTTTTTGATTGCCCAGCTAAACTGCCTCCTGACTCATATTTCCCATATTCACTCAAACATGACCAT
>ps_9226
ACCCATAA
>ps_9232
AAACAACAACAATCCAATGCATATTATTACAATCAGCAAAACAACTACAATTTTAAATATGAACCAGATAAACAGCCAACTATACTTGCAAGCACCGATACATTACACATAGCAGCTTGCTTAGCTTATAGGGGCTTTTGCAGTTCATGCAGTTTGCTACCACTGAT
>ps_9234
GAGATTGAA
>ps_9236
AACATCAATTTAGTTTATAAATTATCACTTTCTATTCATTTTGATCTATCAACTATGGAAACTCGTAAGGATCAAATTGAAAATGAATGATATTTTATAGATCAAATTGATTATTTATTCGCACCAAGCATAGGTCATAAATTTATAATTTTCGGTTTTATAGGACTCAAATATGTTAGAAATGAATTTCAAATATTACATTATATCAATGTGTTACAAATAAAAATCATAGAAGGAATTGATCACTATCACTATATGGGTTTGTATGAAATCACTTAATGA
>ps_9237
CCAGAAGTTCAATTGGTATCAGAGCAGGCATCCTGCTTTGGTTCTGGGTGAGATCTAGGGACGATACTTTCTGGTACTATGGAGAGAGATGGAGGATCTGTTCACAGACCACCTATTTTGGATGGATCCAACTATGACTACTAGAAACCTCGAATGGTAGCCTTCAAAATATCTGGATAATAAGGCTTGGAAGGCTATGTTAACAGGCTAGGAACATCCAGTTGTCCAAGAATGGAAAAGCTACTGCTGATAAGAAGGCTGAAGACAATGGACCAAGAAGATGACTTAGCCCTTGGGAACTCTAAAGCATTGAATGCTATATTCAATGGTGTAGATAAGTATATCTTCAGATTGGAAAACAACTGTGAAGTGGCTAAAGATGCTTGGGACATTCTAAAACTACTCATGAAGGCAC
>ps_9244
CCAAAAACAACTTACCTGTGAGCAGAGAGAGTATTTGTTAACCCCTTTGAGCCTAAACAGTTGAATCTCGGCTTGAAATAAAGCGAGATCTCAAAAAATCT
>ps_9245
AAAGCTATTACCTCACCAACTAGCTAATCAG
>ps_9250
AAGTGCAATTTCTCCCTATCATTCTTTTCTATCCCTCTGAAGAAAATTCGTTGTTGTTCAGACTCTA
>ps_9254
GTCAGGCGGGGCGT
>ps_9271
GTTGTTGGACCATGTACATCAGGAAATTCCATATGATATTGAACATAGGTTGGTTGATTGGAAAGAGTTGCGAGATGGTTCTATTAGGATTGAGCAACACTTTGTCACTAACAAATTAAGCCAACGCAAGATTCTCATAGGGAAGAATGGCTCAAAAATTGGGAGAATAGGAATAGAAGCCAACGAAGAGCTAAGGACAATTTTCAAAAAGCAAGTGCATCTAATTCTTCAGGTTAGGCTCAAATAGTCAACGAGGCAAATATATTTGGCATTCAGTTCAGAATATACCTTCTTCGCCACACCATGTTAAGCTGTATGTAAAATGCCAAAGGGGTGTGTGTGGATTACACTGA
>ps_9277
CCCTGCTGCCTTCCTTGGA
>ps_9278
TCGCTCAAGCTTGGCAGCGCGGGTGCTCCATTCTCCTAAAAATAGCTCTGAGTCTTTCATTCTCTTCTACATACTGATTGTTGGTCATGCGGACACGTTGGGTCTCTGAGTCCCTTTCAGCAATTAAAGACCGTGCAAGCCTTAGTTCAGATTGCATTTGGTTCATCTCTGCAGAAATTGTACGCAATTCTTGATCACGAGCTGCCAGTAGATGAGCAAGGTCAACCTGAGGTGTACTCCGATCTTCGGTTCGTTCATATTTACTTAAAGACTCTTGCAAACGAAGAATCTCCTCACTCAAAAAAATAGAAAT
>ps_9280
TGGCAACAACACATACATGGCAACAAAATAAGGGGAACTCAAGTTGCTGTCTACCTTCAAAGTTTACAGCAAACTGTATAATCAGAACCTTTTTTTTGCTAAAGTTATGGCAAAAAATGATGATTTCAGTTCCATAAGCTCACTACTTCTTTAGAAAGTACACTCCATCCCGAAGTCTAACTTCTCCTCTGAGACTAGACCAGATAAAAAGCTTTGTAGTTGTTGGAGTGATTTGTCATACGGGGGAGTCAGCAACACAAAACATCTTGAGAGTATTGTGAATGCGATCTAATGCCATGTTACCAAAGTTTGTGAGCATCCCCAAGATAAATTTCTCATACAC
>ps_9286
CACAACTAGATCTACCAATGCAACTTCTCAATCTCAATCTCAATCTTCATTTCCCAACAACACAAGTGCACACAAAAATTCATCACAAGATGCAGTTACTATTCCAGCCACAAACAACACTCAAATTGTAAAAATAGAACCATCTAGGGTCACAAATCAAACCACAAATGCTACTGTTCAAGGAGTTGCTCCAGTTACTCCTCACCAGAATTTGAGTTCTAATTCTTCGTTGAAAGGTGTTGATTTGAACAATTACACAGCTTCACTTGCTAAGAAAAAGAACAGTGAGAAAAACAAGTACGCGGAGTTGATGGAATCTCTGATGAATTGTGATTTTTTGATGGTGAATGGGTTAAAGATGATTCTTATCCTCTTTATAAACCTGGTTCTTGTTCAATAATTGATGAACAGTTCAATTGTATTCGAAATGGAAGACCG
>ps_9295
ATTAAGACAGCAGGACGGTGGTCATGGAAGTCGAAATCCGCTAAGGAGTGTGTAACA
>ps_9296
TTACCAGCTTCCACAACATGTGCATAATGCAAAACACTGCTGTCAT
>ps_9297
TTCACCTATTTCAAACTAAAACTCCTAAATCAAGTTGAAATCCCATACGAACCCTAACAACAAAATCAAAAATTAAATCTCAAATTGGAGAAACCAAAGTCCCTAGGGTTAGGGATTTGATTCCTCGGCCTCTCCCTTACATGCTGGTAACCAGAGTGATGATTAAAGATGAAGAGTGATACTTACCTGCCGGAGAGAAGAGTATTTCGAGCTCAGAGCAACTCGCAGAGGTAGCAAGAGATAATTGCAGGTTGCCAGATGAATGAAGTTTTTATGGATCAAAATAGATG
>ps_9312
TCTCCTGAAGTAATTCAAACAGTTCCTCCGATGATGA
>ps_9313
CATTGCGAAAATCCATACAATTGATTGGACTGTAGAGCTCTTAAAAACCGATATTCTTCGTGCGTCCATGCGGATCAACTGGTACGGGCTCTTTGG
>ps_9314
TCGATCTCGTAGCAGCGTCCTTTATAACGATCGAGGCTCGTAAGTCCATCGGTCCACACAGTTGTCCATGTACCAGTGGAAGATTCTGCAGCTACCGCTGCACCTGCTTCT
>ps_9315
TCCACCACTACTTCTTC
>ps_9321
GGTGAGGAACTTGAATTGATATATATTATGTAGAAAACTCTCAACCTAGCCATTTACAATACCGGTACCAAAATCACCACCTCCTTTAATTGAAACGGTGGGAGCTCGCGAATTATGCGAATCAAGATACACAACTATGACCGTGATGTCGTCATGGAAATGTCTCCGTACACCACGGTCAATCTTTTTCAAGTCTGAGTATCTCATTTCTCTTTTCTTTGCAGCTTCACAAAGCGCTGATTTCATAAGTTTCTTTGCTACTCCAGGTATGTCAACAGCTTTGGACAATGTCAACTGCTTCTTGATTGCTCATATGCTCCCATAATCCATCTGATGCAAATATAATAAATTGATCACTAGGTTCTAGTTTCTGTACTTGTATTGTTGGTT
>ps_9338
TCAGAACAGCAACAACAGAGTCAGAAAATGGGGAACGTCAGTTCCTTTTGTAGGGATGGTAATTGCAGAGTGTGTTCAAGTTGCGTTAATCATCT
>ps_9342
CATTTGGATTACCTGTTTTTATATTTGGGTATATGAACTAGTGCTTCATGAAATACTTTGTCTGGTGTTTGAATATCATACAACT
>ps_9343
GTCTCCACACTCTTCTTGTTTCTCTTCTTCTTCTTGTCTC
>ps_9350
AAAACAAACTAAC
>ps_9366
CCGCGGTAGCTATCGGATTCGATTGTTTTATCGCTGAAGCACAGAAGGACACTAGTTCTCATCAGAAGCCTCAGTTGGAGATCAAAAGATAGATGGTACTGCTGCTGTAATTGCGGAACAAGTATTTGAGAAGACAAAGGGCAAGTATGCTCTCTACTGATTGCAATAAAGATGCATTTGCTATTGCTATGGCATTACAAAATGATCATTGATATGTTTCTGATTCATGT
>ps_9369
CTTTATACATTTTATTTGAAGGGTATTAAGCCTTTGCCTCAAGAGCTTCTTGGTCAACATGTTGAGCCTCATATTGGTGTTGAAGCTTCTGCTGCTGCTAAGGCTCTTCAGCCTCATGCTGTCATTCCTGGGTTTAATAATAACTAGGAGATTTAAGTGGTGGGTTAGTTTAATGGAGGAATAATAAGTGGGTTGATGATGGATTTTTGTAATGGAGATTTTTTGTAGTGTTTGGCATTAGTATTTGTTTGACCAA
>ps_9372
ATCCTGCGTTGTTTGGTTGGCCTGTGAGCGAAGCCATTGCGTCTGCATCTAAACAGATACTTTGGAATGGAATTGATGATGCCGGAAGAAGAAACGGTGCCGGAGAGTCTTGGTTTGAAGATCTGGCGCTTCTACGTTTACCTCTGTTCAAGCGATTGATTCTCGCGATGAGAGATGCAGAGCTTAACCCTGAGATTATTGAGACCTGCGTAATGTATTACGCCAAGAAGTACATTCCCGGTGTTTCGAGATCAAGTCGGAAGCCATTATCATCGTCCTCGTCGGTTTTATCAGAGACG
>ps_9390
GTGCCCCAATCTTCACTTCACGAATGCAGTCTTCAGACCCTAACTTGATTGTTTCCAGATTCTCAAGATGTGGCTGAATGATCTTCTCTTCATGCTCAAGCAGACGGGTAATCTCATCTGGAATCTCTTCAACATCATCTTCTTCGGCCTCAAATACAGGGAACTCGAAGTTGGGAGATGGTGTTGGATCATTATGTTCAATGGGTTTGACCAACCTGCAAATAATTTTGAGTATAAAAGAGATTTCAGAATTCAAAACAGGCAAAATCATTATGCAGATGAAAAAGATTGATTTTT
>ps_9391
CACCTTCAACTCCATT
>ps_9399
TCATCCAAACACAGAGAAAACTACAAAATTTTATTTTCAATATTTTCTAAACAAAACAATCAAAATAGTTTCGGAGTGTTTTCCCTAAACCCGTAGTTTTCCCTAACTGGACATTTTCTACCTCCTCAAATACGACACTTTCCATTGGATCCTCGACATGAACACATTCGTCGGTGAAGCGTACGATCAAGTCACCGAAATCTGCATCTTCCTCCTCAACAGCTTCACACTCCCACCAGACAAAGCTCTCGCCGTCTACGTCCAATCGCCGGGATCGCCGTTCGTTTTCTGCGGCGCCGTCACCATCGCTCGTCCCTCCGCCGTGTTATCTCTCTCATGGCCGCAGCCTGGTTCCGGTAGCTTACAGCCGCAATTGACGGCGGACGCTCAACAGCTTTCGGCGAAAATCGG
>ps_9425
TTCTATTCAAA
>ps_9429
GTTTCACAAATGGAGCTTCCCCGGATAAGCACCTTTCTAAAAGTAGTTCAACAAAGATTGAAAAGACCTAACAATAGTCAGCACATATACAAGTACTAGAAAGAAATCTATTTGTCTAGCTATGCATTGAAGCACCTCGCTGGGATTGAGTATGATCCAATCTTATAGGTTAAAACAAGCAATTGACCTTGTCTGCGTTACTGTTTATCAATCAGGTAAGGGAGAAGTGATCACAATTATGGAAGAACGTCTTTACTGCTGCCTATAATGGTGGAGCTGAACAGTTTAATGTAGTTCAACATCGGTCACAAACTACTAAAGAGCAAATACTTAAGTGCCCCAAACACAGCGAATTCACCTTAGTGAAGTCAGGATGAATACTCTTATGGGAAATTGTTTAGTCTGCAAAAGATTCCCAAG
>ps_9433
CGCGCTTTAGCGC
>ps_9434
TCAAATCTAAAAGTCTTCCTTTGATAGACTTCATAAATTTTATAGTAAATCATCCTTTTCGCTACATCAAAACAAGCATAAAAAGATTTCACAAATGGATTTCCAACTATGATTGAACACAAGACT
>ps_9437
AACTCTGACAGCATTGTAAGATGAGCTCAGTTTATAACGCCATATTCATCACATGCAATCAAATCTTATTGCTTGCGTCTTATCTTTTATTTGGATTTTGCTCTTAATCAATGAAACACCGGCTCCGACGTAGACACGTCACTATTAATCGGCCAGTATCCAAAATATAGGACACCGCCCGCGTGCACACACACACTTACACACATATATTAGGGCATCTTTGTGGTTGCATGTGTCAACAGCATGACAAAAATCTATATTAAAAATAGGATTT
>ps_9438
GCATTTTGGTCCACTGGCTCTCTTCTTAGTAGTCTGATAAAGTTTGCCACCGGGGTTTTGACAACCCGATGTTGGTTGGACTTGGTGGCGTAGCTGTGGCGCCGGCGGTAGGTGAGCCTCTGAACCATCTTCTCTGAGCTT
>ps_9455
CTACTGGACTTTCACCATCTAGGGTGCAACATTCGACTGCTTCGCCTAGCAGCACGACGCT
>ps_9462
AGCACGAACAATA
>ps_9464
CTTTCGAATACAACAACGTCTTCT
>ps_9465
TGAGGACCTTCAAAGCTTCCATAATCAAAACCACCAATAGCAGAGGTTCTAAAATCAACAACCCTGTTTCTGTTTTGATGTAAAAACTGCTTCTTGGTGGTAAGTTTCACGTTTGGGGAAGTGAATGAAGGAGAAAGAAGTGATTTTGAGAAATGGGTTTTGAGCATTAATGAAGATTCTAAAATGGGTCTCTTTGAATTGGAGAATTGAGTGATGGAAGTTGAATGGGAAGGTGGAGAGGGAGAGAGGTATATGACCATGGTTTTGGAGAAATTGAAGTGGTGGTAAT
>ps_9470
GAACACTTCTTTGGCATGCACATGTTAATTGGCTAAGATCAACCGTTCATGGTGCCATTGTTATTTTGCCAAAGAAAGGTGTCCCTTATCCTTTCCCAAAGCCCGATGATGAACTCGTTTTGGTACTAGGAGAGTGGTGGAAATCTGATACTGAAGCTATCATCAATGAAGCTCTAAAATCAGGATTGGCACCAAATGTCTCAGATTCTCATACTATTAATGGACTTCCTGGAAAAGTTGCCAATTGTTCTACACAAGATGT
>ps_9472
GATGACGCTCAAAACACTCTCTTTTCAACGATTCGCTTTGTGGTCGTGTTTTATTACCATGTTCTATGTGCTCTATGGTGTTCACTCTACATATCAAGCTGAGGAGATTGAGAATCTGAGTGGTGTTAATCAAGTGGTTATGAATTTGAGTGTACCTAACTTACAAACTAAGGTGGAAATTCAAATGCTTTAGTTAGTTAGTTGAGAGAATTTTTTATACAATGAAGCAAATTATTCTCCTGCACACTAAAATTGTACATATATATTGTGGGATAGAATGATGTTTGATTTTCTTGAA
>ps_9480
CACTTGGAGCTCTCGATTCCATGGCATGGCTCAACAGAGCAGCCACACCGTCCTACCTATTTA
>ps_9486
AACTTCGGAGGGAACCAGCTACTAGA
>ps_9490
ACTGCATGCCTCACAAATACTGTGTGGGCTCCCAAATTCTCGGAGCCCAAACCCACTCAACCCTATATATTCAACACACGTTTATAACCAAAACTAACCATAGCTCAAAACATAACCACCCAATCACACAAACAAAAACCAAACATTATGCGTCCTTCTGGCCGGAGCCTCCGTCTACAACCTCCCACATCCGATTTCCGACCGGCATTTGACGTTCTCGACACCGATTCCGACGGTAAAATAAGCCGCGAAGATCTCCGTTCATTCTACGCCACCAACAGGGGTGTCGTCAAAGACGACGCAATCGGTGCGATGATGTCGGTGGCGGACACAAA
>ps_9492
ACATTCATTCATTCACCATGGCAATGGCAACACAAGCCTCT
>ps_9514
ATAGTTACCTTTC
>ps_9516
TTAGGACAGCATATATAAACCAAATCATAACAGAATTTGAGTCTTCTTCATCAATTCTAGATCTAGATTCAAGTTCCCTCCATTTTTGCTCCAAATTGAAACTTCAATTTCTTCCACATAACACCTTGATTTTATGGATATTCTTGTTCTCTGATCATCATTGAGTGCAGATCAAGCTCTTGATTGAAGAATTCGAGCCAGAATTAGGCTGTGCAAGCTCAAGAACATGAACATGGAAGCTTCCATTTGAGCTAGATCCAAGC
>ps_9527
CTCATCACAGTCCACCTTG
>ps_9537
ACTTTTGTAGGAGAG
>ps_9539
ATATCAGCACATGATACAATTCCGGGACATATATTCTCTACAGCTGATTTTATGTTGTCAGTTACTTCGAATCCACGAGCAGAGTTATTGTTCGGAGCCGCGTGTTGCTCTCCGGTAAAGGTTGGCGTGTCATCGAGTAGAATTGATCCATCACAACCGTTGACAAAACAATCGTGGAAGAATAAACGGAGGATAGAAGCACTAATTCGAGCCTCCTTTGATATGGCAGATTGCATGTTAGCTTTCACGGTAGAAAGAAGTTTAGGACAAGAACTCGAATAAAAGTTTGTAGAAAGGTTTGCATTGACACTCCCTCCTATTATTAGAACAAATAGAGCCAAACCGATCACGGTTAATCTAGAGTCAGTTAAAGCAGCCATTAACTAAA
>ps_9557
TCCCCCTGAAATATTTGATCTGTCAAAGGTTGTGTGTGGAACTTATGTGGACTCAAGGCTGCTCGTTCTTCGAGGAGTTAATGGATCAGCTCTCCTATTTACAAGGTCTTTTGTGGATAGCAACAGTTCTAGCTAATTGTTCTTATAGCAATTCACAAATCATCATTTGTATTTATGTCCATCTTATAGCTTGGCCCATTTGTCCATCTTTCCCTATAGTTTAGTTTTATGCAGGTAGTTAAATGTAAAGTTGTAGTACTCTTTTTTCAAGTAGCATTCTTTCAAGTAAATTGTCATAGCATTGTATATAGCAAAACATTGATTAATGATCGGAAACGCTTTTTTCAAGCAGTCTATTCTGTTATGAATTGGAAGCATTATTTTTTAATGGAGTTATAAGCATTTCAGA
>ps_9559
ATAATCCCAAAATATATATTTAAAATGAATTTGTTGGCTTTCCAAATACCAATCCACTAACTCAAAACACTAAATTAATCACATCAAAAGATTTAGCAAATTCCAAAAGATGAAGAAAAACAAGAAAGAAGAAAATGGAACACTAATAGCAACAAAAGCCATAGCCCCAAAAGCAACACTTGGCCTAGTATTCATCAACTTGGTTTGTAAAACTCTCATTGCTTCACATATGATTGAATCATAGTTTGTATAATAGCAACTCTTCTCCCATTCCATCCAATTAGAAGGTGCTTCATAGTTCTTCTCAATCACGTTCATCTCATGGATCCTTTTCCTTAGAA
>ps_9565
TTTTTAAAGTT
>ps_9569
CTGCTACCTTATCTAATCTTTCTCTAATCTCTTTGATTTGGTGTGCCGTCATAGGACATACAACAATTGGATTAGAGGAGGAAAAGAAGTGGCCTACCTTCGTCCGAGTGTTGTTAGAAGTTTGAACAGCTTGCTTCCTCTTGTGTTGGAACTCAAATCCATCAAGTACATCTTCAGCATCGTAGCATATGTTTTGAATCTGTCTCAGCCATTCACGCACCCCATGCTT
>ps_9571
ATTCAAAGAGAGCAGGGCTGAGAGACATAGGTTTGCGGAAACACTGGATTTTGAAGTTAGACGCTGGGCTGTGGGAAAAGAGGGGAACTTGCGTGCTTTACTCTCCACCCTACAATATGTATGTACCAAGTACTTGATATAAATTATAATGCCCAGGGTTTGTTTCCTTGTGCTGTCTCTTATTATATTTTCTATGAAAAAATTGCCCAGGCCAAATTTTATATAAGGCATGCTGGAATTTTTAATATTCTCTGGTTTGCCTCATTTAATCACCTCTTTAACCCATCTCCTTCATGAATAACGATCTGGTCTTATGGCCTGAATGTGGTTGGCAAGCAGTTTCTTTGACTGATCTTATTACAGCCGCTACTGTAAAAAGGCTTATCGGAAAGCTACACTGTGCATTCATCCTGATAAAGTGCAGCAGAA
>ps_9573
CTTGTTACCCAAAGAACATGCGAGATGAATCTCATAGGACGGCCAATTTTCGGTGCCGGAGATGGACCAACCACAAGAACCGACGTAATTGAAAGATGATTATTGTGGATGATCGCTGAAGATGAAGCTTATCGAAGTATTTGATTCTTCACGATGAAAGGCGCGCTCTAAAGTAAGGTTAGAAATATAACTGCCAAGTTATTAGCTTTACCGGTATTTTATGTATGAGAAGAGGATTGAATTGGGTAGCTACAACCAAACAGAATGTGGGTTTTTCTAACAGCGAAATTTACTTTAGAATAATAATAAAAGTATAGGGGCACTCCAACTCA
>ps_9580
ACCACAGTCGCTTG
>ps_9582
ACCCTATTTAGGGAG
>ps_9591
TCGTCCACCGCAACAAAGCAAGCAGAGGAGAAGAGCAAAGATCGAAGAAGTTTGTTGTTGGAGCCATCGTGTCGTAGTGCTGAAAATCCTTTGAACGATTCAATTTCGGTGTTTGTTGCAGCGAATTTGAATACGGATTAGATTCGTTCTTGATTCTTCGTGAGATGGTGAAACCGAGTTCTCAAATCTTTTTCCATGGCGTTTGGCGTTTGGTTGCACACGAAGTAATGAAGACAAGGTCGAATCGCGTCCTCAGTAGAAATCCATGGCGGAGCCATCGTTTGATCGGAGCATGTCAGAACGTT
>ps_9600
CACTTGGAGCTCTCGATTCCATGGCATGGCTCAACAGAGCAGCCACACCGTCCTACCTATTTAAAGTTTGAGAATA
>ps_9609
ATGAAGCACGTAATATTTTAGCAATGTACTTATGATATAGTTTATTAAACTTTATTTAGGAGACAGGAACATCAATGTAAATGGGACTCCACACTGATAGTCTTCTTTAAATTAATTGTCATCTTATTCGTGTGCTTTTGCGCTTAATGGTTTTATTTAAATGAAATTAGTAAACAATAATAATTGTGACCGATGA
>ps_9616
CTCGGTTTTCCTCTGCTGTCTCTTCCTCTGTTT
>ps_9622
ACTTGATTATGTCATGAGATTCATCCATGTCTTTGGT
>ps_9626
CTTCATCTGGCTTGTCAACGCC
>ps_9637
TTGTGAGGAAAACCAGCATTGTTCTTGAATACAATGGTGTCTCCAGCGCTCACT
>ps_9638
AACAAAGGGAGATAAGAAAATATACTGCCCAATCAACATTAACTTGTAACAAGGAATCAAAAGCAGGCCATGCACTCAGCCTTTCCATGTAAAATATTGCCCCTCGCAAACTCCCAGCCCGGCCATGAATGCTGTGAAGTGATTACAAAACTAGGGACAAGAATAAAAGACAATAATCTGACAATGTACAAGATTTACTCATTTGCTACAGACTCCTCCACCCTAAAGATTGTTGAGGCCGCGGTCTTGAAATGAGGCTTGGAAGGGAAAACAAAAACAGTATTTGAAGAGTTTGAAGGCTGATAGGCT
>ps_9654
TTCTGGAGCTGATCGCGA
>ps_9661
ACTAGAGATTTTCCACTTCTCTCGTTCTCTTTTCAGTGTTTGAATGTTTAGGATTGTCTTTGTTGAGTTAGCTGCGTGGCATTAAATTTATAGGGCAAAAGGTTGTTTGTGAGCTTGTTTTTGAAAAAAAAAGAAAATCTTTTGGGTTTCATTTAATTTTATTTGTTAATTTAATTTTAAAATGTTTGTCAAGCAATTGGGGTTGCAAATGCGGTCTAGGTTGTATTTATATTGAGGACAAAGTGTGTATAGTAGTGTAAAAA
>ps_9664
AGTTCAGGGCCGCCTAGCCC
>ps_9669
ACGGTAAGAAAGGACAGAAAAATAAAAGAGTAGAAGGAGGACCCCTTATTGGGGGCGTCTCGCTGAAAAACGAAAA
>ps_9680
CCTAGTATGGCAGTGAAGATCAAGGAGGAAGTGCAAAAGCAGATTGATGCTGGTTTCCTTGTTACCTCCGAATATCCACAGTGGGTGGCCAATATTGTGCCTATTCTGAAGAAAGACGGAAAAGTCTGTATGTGTGTTGATTATATAGATTTGAATAAAGCCAGTCCGAAAGATGATTTTCCT
>ps_9685
ATACCGCTTGTAAA
>ps_9686
GGATTCCTTCC
>ps_9694
GGCGACAAAAGATGCTCACGGGATATGTGTTCTTACAGAATGGGATGAGTTCAAGGAAATTGATTATCAAAGAGTGTTTGAAAGCATGGAGAAGCCAGCATTTGTTTTTGATGGTAGAAATGTTTTGGATGTTGATAAGTTGAGGGAGATTGGGTTTATTGTGTACTCAATTGGGAAGCCATTGAAGCAGTGGCAGAGTTGCTAGATTGTGTTTTGTTGAAATAAAAATGTCATTGCCTTGAGGTTATATATATATATTGTATGAGACAATTAAGGTCATTCTTATGTTTCATTGAGAGTGAAAATTCATATA
>ps_9696
TAGGACACCTGCGTTATCTTTTAACA
>ps_9697
CAAAGTCTTTAGAACTCTCAAGTGTCATGAAGGTGTCTGCATTGGTTGTGAGTGGCATCCTCTGGAACAGAGCAAAGTAGCAACATGTGGCTGGGATGGGTTGATAAAGTACTGGGACTAGTTTCTTCTGTTCATGATGTCTGTTGCTGGAACCAAGTAGCAGAAGCAGGGTGCAGGGTAGACAACACAGCTTGAAGACCAAAGGAATAGTAACATACCTGACTCACTTGTTGACATGGTCATCCTTAGCTAAATTTTCAATGGCATTACTCAAATACTGTGATGAGATTTCTTTTACACTGATCAAGACACTGTCGCCAAGCATTACATGCTAATTGTACTGTTGTGTTACCATAAGGGAGTATTTATTTGGGATGATTTGAGACTTTTGTATAATAGTCATTTAAGTAAGATATTCAACAGTTATAAAAAATCCCTCTCGTGTTGCTGTTTAATT
>ps_9708
GTACCATAGCATATTCCCACCAGGACAGGACCCAAATAAAAATTTCCAGGCAAACCAGTAGCTATGATTAAATGACCAAGAATTGTAATCCCCAGAGTTACAGTCAACAACAGGGGCCGCGGCCAACCTCTTTCGTGCATGATATAATCGGATACATGGCCGCCACCAAAACGCCCGAGAAAATTCCACATACTCCACAATGACACCATATTGCTAATCTCAATAGTACTATACCCAAAAGATTCTCCTATTTGGCTCATATTATTTATCACTGTAAGCCCAGAACCCAAACCGGCTATCATGGTCACAAACAACATCCAAAACTCAATGGTACATATAGCTTGTAATATGTTCATT
>ps_9720
TATCTAGGCTCTT
>ps_9721
GAGAGAGAAACAAGAGTTAATCATGGCAGCAAGCACAAGCACAGTGTTACGTCCCTCCTCTTCCTCGGCTA
>ps_9729
GAGAAATTCTCTTTTGTTCCGTCCGATGCTCACTCGGTATCAGGTCAAGCGCATGGGAAAACTCCGGTAGTGGAATCTTTTTCCCAAAGCAAAGATTTAAAGGAAGTAGATGGTGTTGTTTTATTGTGCCCAAGTATAGATGATCAAACAGCGATTCCTGGCATAAGATCTGTTGCCATGAGAGATATGGGAACCGAGATGACCCCGGTGCCAAGTCAAGAGCCTTCGCAGACAGGGACTCCTGTTGGGTCAGCAACTCCAATACGCAGCCCGACTTCATCAATGCCGTCAACTCCTAGGAGAGGCGCACCGGCTTCAACGCCTTTGGGCAACACAACTGATG
>ps_9731
CACCAAAATGTCCAGCAAGATGTCTAGCTTCACCATGTAAAATTTCATGAGCATTGGATAAGAATTGAGTATTTCACAAATGATATAGCAAAGCAATGTCCAAAATGCACACATGTACAAGAACCCTAGGCAAAATTAAATCCAGCCAGGCACAATTTGTGAAAAAATATTCATAAAATTCTAGACACAAAATGTGACACAATGCAAAAACACATATTTTTGGATCATTTTTCCACTTGTTGTGATTTTTTAAAGTGGAAGAAAAATTAAAAAAACATGTGAGAATATATACATGAACATGGCATGGAAT
>ps_9738
TTCGATCACCCTGTGCACAATATCCTAGTTTCATATCCATTCCCCATCCATGGACAAGGTCGTTCTGTATGAGATGCCATGTACAATACCATGCAGATCGAGAGAAAACCGGAGCCATACCTTCCACAAACCCGGTGCATGGTGGCCCTTCACTTGCATCTGAACACTTTGTGCTTCCCCGGCGCTCATAGACTCTTCTGTGAAATTTCTTGTTTCTAGCTCTAATTGTGATTCTATGATGTATCTCTGTTGAATTAGGGTCAAGAGCTGGTTGTGATATCTCCAAACCTT
>ps_9755
AAGTGAAGATCATCAC
>ps_9756
CCATCCAGATTGCCAATGGGGAAAAATGACTTTCTCACACCTAAGGCAATTGCCAATCGAATTAAAGCAAAAGGACTGCAGAAGCTTCGGTGGTATTGCCAGATGTGTCAGAAGCAATGTCGTGATGAGAATGGTTTCAAATGCCACTGCATGAGTGAAGGGCTCCAGCGTCAAATGCAAATTTTTGGACAAAACCCACCCGTATAATTGAGGGCTATACCGAAGAATTTGAGACTACTTTTCTTGAGCACATGAAGCGTAGCCATCGATTTAGCCGTGTGGCTGCGACTGTAGTGTATAATGAATATATAAATGATAGGAACCATGTTCATATGAACTCCACCGAGTGGGCTACACTTACAGAATTTGTTAAGTACTTAGGTCGAACTGG
>ps_9779
AGGATGTTTTCA
>ps_9795
ATTTCACAGAAAAAAGAGGATGGTATTGATCATGGATTGGAAG
>ps_9814
GTTGTTATTGGTTGTGGTCCTGCTGGTCTTGCTCTAGCTTCTGAATCTAGCAAGTTAGGATTAAAAGTTGGACTTATTGGACCGGATCTTCCTTTTACAAACAACTATGGTGTATGGGAGGACGAATTTAAAGGTCTTGGACTTGAAGGTTGTATTGAGCATGTTTGGAAGGATACCGCTGTATATATTGATAATAAAGATCCCATTTTTATTGGACGTTCTTATGGCCGTGTCAGTCGGCATTTGCTTCACGAGGAATTGTTAAAAAGGTGTGTCGAGTCAGGTGTCTCGTATCTTGGCTCAAGAGTAGAAAGGATAGTTGAGGCTAGCAATGGTCATAATCATGTTGTCTGTGAATATGA
>ps_9825
CTTGTGAGGTT
>ps_9832
AGGGCAGTCAGATGACCTGTACTTCCACACACCGTATATACCTTAACAACTACACCGACGAAACTCGTGTCTCCCGTGCGCCTTTTTCTTCCCAGGATCTTCTCCCAACAACAACAACA
>ps_9833
CGGTGATTCCCATCTTCCATTCTTGTAAGTTTGCAACCATATTTT
>ps_9837
AATATTTATTACCTGTCACATAGACGGGTGGGTACGTAGGGTTGCCATTTGCTTTATTGGTATTTTTTGATGAGGGATGGTATAAAAACAGTTTTGTTTTTTAAATCCTGTGTCATAATTTTTGGGTCGAGAATATTGATGAAGGCATCAATTTCAGGTTATACAAAGGTTTTCCAAGGGTGATTTATTTGTTACATCAGGTTGTAAAAGTTAATC
>ps_9851
AGTATACTATAGTATACTA
>ps_9853
AGATGTGATTCC
>ps_9854
TGATTACTCGGGAGGAAATCGCAGCGTACAACAATGCCTAA
>ps_9867
AAGTGGCAGACAATCAACAAGGCATCAGTTCAGTCCGCCCGTCTGCTTTTCATCA
>ps_9870
GAAATCAGTGTTAAATTCTGTTGCTAAACAAGTTTCACAGGTTCCTCTCTCTTTGGCAATAAAAGTAGCATCCCTAAAAGGGACGCTGCGTTTGCATATAAAACCACCTCCCTCTGATCAACTGTGGTATGGTTTCACATCAATGCCAGACATAGATTTCAACGTGGAGTCTTCTGTTGGAGAAAATAAGATAACTACTTGGTACTTCTCTTCATTAATAGTCAATAGGCTAAAGAGAGCAGTTTTGGAAAATATAGTTCCCCAAATTGTAGAAAACATATGTATCCCATGGATGTTAGCAAGAAAAGAGTTGGGTCCTCAAATGCTGCTCCATTCATATGGATTAACCAAGAATTTAGGAATGAGACTTCCACTTCAATTAGTACCAATAAGCAAT
>ps_9874
GAGCAGTAAGATTTTGT
>ps_9877
GGTGAATCTCCTTGACCATCCAG
>ps_9878
CTTGGAGAACATGCAGCAAAAATGATTCTTGAACAGGAACCTCACGATCCGGCTACCTATATACTATTGTCAAACTTGTAATGCTTCAGAGGGCGTTGGGACGATGTTTCAGCCATT
>ps_9881
TGTTATCTCTTTGTTAATGTTCTCATTTCCCTCTCTCACACACACACACATTCTATAAGACCAAAAAGCATCTTCATTCTTCACCTTTGTATCTTCCAGGTATAATATATGCCAGGGAATAAATACAATGGTGATTCAATCATATACCGGGACGTGTAGAAAGGTTGTTAAGAGATAGAGAGTTGAGAAAAAGAGGAAGTGAAAACAATGACTACTTGGAGCAGGATCAAGAGAAAGATGATGTTGAGAAACTATCATCATCGTCGTTAATAACTGAGAGAAGACAACAAGAAGGAGATGATGCTG
>ps_9888
AGAACATTGATGTCATGAAATCTGCTATTGAAGTTGCCGACAACATAGATACAGAGATGGAGACAGAGGAAGCATCAGCCAAGAAAAC
>ps_9896
AACCAACCCACTTGTCCTGATCGGAACGATTGAAGAAAGAGAATGGTGGCCCCTTTCGCCCAGGGGGCATCGTCGGAGAACTATGTCGGGGACAGGGGGTGAGAACCTTCCGTTGGTTACGCCCTTTAAGTGTTGGTTCTTTCTTAGATATGGAGATAGATCCAGAAAGATATATTGAGAAATGGATATTATTGATCTGGTTTCAAGATCTATGAACAAGAGAGAGAGATCCCTAAAGATCCATTTGATAAAAGAGATGAATAGATAGGGCGGAGCCGGCTGAAGGAAGGGCGCTTACGC
>ps_9899
ACAGCGATATGTTGCTCACAGTACAATTCAGGTGAAAACGTACTGGTTGAATTCAGATGGTGCTGATGTGGTTTACCATATGATAGACAACTTCCATCTTTAGGCTTTTTTGCAAAGTTTGAGGTCAACAAATCAATGTTGGTTCAATATTTTGCATCATCACGGATGAAGAGTTGCACATTTTATTGTGGCTATTTGAATTCATCTTTATGTATATGAAACCTACTATTTAGTGATTTATTTATAAATTATTAATGTTATTAAAAAATCTGATAAATTTTATGTGTACATATTTTTGTATGCTGTGCACTATTGCGATTTATTTTCAAACAACTCCA
>ps_9902
CCTAGCAGAAATTCAGTAATCACCAAATAGTTCGCTAATAGCAAGCAGTCCACAATAAAAGCATAACATGGTTTCATTCAAGTCATAACAGCTTAGCATTAACATTAACAGAAGCAGACTATTAGACTTCAAAACTCCTCTTCCCAACATATAACAGAACTGAACTTTCACTCTTCACAACTAACAGAACCATCATTCTCTCGTGACCAAAATCAACTATCCGAATTTCACAACAAATTCTAAACGTTTCCTAACAACTTTTCCCAACAAACTTCTCAAGCAAATCACCTGCAAATCTTC
>ps_9907
CATTGGTGTTGTTTGAAGATGGGTCTTAATGGAGTAAGCTTGGATTTGTTTAAGGTCTGTGA
>ps_9918
ATAATCATCA
>ps_9936
CTCCAAATGCTGAGCATTGCCTGGAGCACAATAATAGTGATAAGCTGAATAAGGGAAATTGACAGTGTCATTTCTGAATATCTTTCTGTTATCTGGTGTGATGTGAAATGGTGGGCAATTGCCTAAGCCTGTAGGGCTGCACCAAGCTGGAGTTTCTGGATTGATGATCATTTCACTGTATCTAGTGACATCAGTTACTACATCTCCATCACATGGAGCACCATTGTTCTTCCAACAACTTCCCATGTCCAAAAGGTAGAATTGACTCTTGGATCCTCCTCCCTTTTTGATATCTAAGGTTAATTTCACCTTGAAGTTTGGTGACTCTAGAAGAGTTTTAACCATTCCCCTTGTGTCATAATGGTAACCTCCAGAGAATCCTCTAGTTGCATCAGCTCTTAGGTAAAGCATCAACCAAGGGTATTTCTTTGA
>ps_9940
GAGGAGATCATAT
>ps_9952
GATTCTTGATGA
>ps_9961
ATCTACCAAAAACTTGATCCTCGGTTCTAAAGAATTCCTGACGCTCTTGATTAGGATAGGAGGAAAACCAACCACCAAATCAACTATCTGTCGCCCTTGAAATCCACGATTCTTTAAGTAATCGTAATTGTGCACCAAAACCTTGTTCACATCTCTACTCAAAATCGACGGGAAGTTCAATGCCAGCACTTGAAGATCCTGCTTAGTCAGACCAATTGATTTCAAAAACTCCGAAGTAGGACGGAGCCTTTTATCAACACTATAACCCATAATAAACGGGTC
>ps_9969
GCTTATTGATATGCTTAAATCCAGCGGGTAGCCCCGCCTGACC
>ps_9973
TGTGGGATGAAGAGTTTCTATTAGTTTCTTTCGTTAATCTTTCTTCTAATAGAGACAATGCCTTTCATCCCTGGGAGATCGCTTTCACTGTTTTCAACGGCTTGAATCAGAGGTCAAAGACTAAGGTTCCTGTGGTGGGAACAGGTTCCTTGAATCTAGCTGAGTTTGCATCTGTGATTGATCAGAAAGATTTTGATTTGAGTATTCCGCTTACACTTCCTTGTGGTTCTTCTGTTGAGCCTTCTCTTTCACTCACTATATCAATCAGCTTAGTGGAGCTAAGAGTGGCGCAAGAGAATAGTGAGCTTGTTCATAAGTCAATTGTGCCGGTTCAATCACCCTTGTCTCAGTCAGGAGAAGCTAGTTTATCCGAGAA
>ps_9975
ATTGATACTAATAGACTAAAGCCCAAGAAGCCCTCAATTTTGAAGGGGAGTGACTATGATCAAACTCTTCGGCAAGAAACCAATGCTGAATCAGCAGTACAGTTCTTTGATAATGTAATCGGTGTCTCAACACCCGAATCTCGTTTTCTCCCCTTGGACGCAACCTCGGATTTACTGCTTCTACAGTCAGATCTATACACTTGTAGAGAAGGTGTTTTAACACGTAA
>ps_9996
GTGGGGTGATGGAGAGAAACTTAGTCTCTATAAAGATGATACTACACGACAGGGTGTTTTGGCTTCAAGTGGTGCCACTCAAGTTGTCTAGAGAATAGAGTATCATGAGAAAATTCAACAATATTGAAATTAAGGGCCATGGTTGAGTTAATTGATATGATTTTTTATTGGTGAAAATATAGTCTTGAAGGAAAACAAATAGTTAAGAAAAAAAATAGTGATTTGTTTTGTGCTTCATTGGTAACCAGCTATATAGAGTTATGATATATGCAATTATGTGTC
>ps_9997
TACGAGGCGAGGTCCCTGTCTGTCATCCAATCCAATAGGCATTTAGGGATCCCCGATTGTAGATTGTAGTGAGCTTTTGGTAGTCCTATGCCTGTCTCTCCAGCTTGTCTATGTCTATGGGTTTGCATATGTCTTTTCAAGGGCTGGCTTTTTATAATGACCTTAAATGAAAGCGCAAGAGCTAATGATAAGGAGCTAAAGGCCTACATTCTAGTATACCTGGA
>ps_10004
ACTACTCAATTTTAAATTTGATGAGCCGTGCAGAAGGCCAATTCACTGCCGAACACGTGATAAGAAACTCATTTCATCAATTTCAATATGAGAAGGCCTTACCTGATATGGGAAAAGTATCTATGCTGGAGCAGGAAGTAGCCTTGCTTGATGCTGCAGGGGAGGCTGAAGTATCTGAATATCATAAGCTGAAATTAGAATATGCTCTTCTTGAGAAGAAGATGATGTCGCAAATAATAAGACCGGAATGATTCTTTATTTTCTGTCCCTGGTCGATTGATT
>ps_10005
AGACTATGCCTACGCCAATATGAAGTAAAAAAAGCATGGCACTCTGAGTTC
>ps_10007
CCTTCCTTGTCTTGGATCTTAGCTTTCACGTTGTCAA
>ps_10008
GTCTTCCAAGGACGATATAACCGGTGGTTCGGCCGAAGCAGAGAGGAACAAATTGGTGTTCTTTGAGGGAGGAATATACAGTTTCGATTTGGAAGATTTGCTTAGGGCTTCTGCGGAGGTTTTGGGAAAGGGAAGCGTTGGGACTTCGTATAAGGCGGTGTTGGAAGAAGGAACTACGGTGGTTGTTAAGAGGTTGAAAGATGTTGTTAGAGGGTGGCGTGTGCTCAACACTGGATCCCC
>ps_10009
GAGATAATCTGGACTGTTACTCTCAGAGGCCATTCGGATCTTCACTCTCGTTGTCATCAATCCTTCTCGACACCATCGCAGCAGCCTAGATTGGCTTTTTCTTCAAAAATAAATAAATGTGAATCACGGTTCACCTACTTCGGTTGACTCATCTATATATGAGTGTGACACATGTATAATATACTACTACTACTATC
>ps_10020
GGGGCATTCGTATTTCATAGTCAGAGGTGA
>ps_10021
TACCACCGCTCTCAGTCAGCAGACTCACAAATCCATCCTCTGAGAT
>ps_10029
GACTCTATATAAACCTCTCACTCTCCTCATTTCACTCACAACTATCATTCTTTCTCTCACCTTTCCTTCTTCTGC
>ps_10035
AGTCATAAAGCGTGGATCTTGTGGAACATTTAAATCTGATTGGACATCATAAGCCTGCATATTTTGCTGAAGATATTGATCAGGGTAAGCCAGTTGTTCAGCATACTGGTACTCCTGCCATTCCCCTTGGTAGCCACCAACCACGGCTTGTGTTTGCATTACATCATATCCATTCGTTTCTTGCCACCCTTGATCCATCATAGAAGGTGGGACAGGACCATAAACAGGTTCAGTGAAATATTGAGGTCTTTCTTTGTTTCTAGGAGATTCTTCCATGTCCTCAGAGACAGGACTCGGGGGAGCAGGAATCTCATAGTTAACACCTTCACCAACAAAAATGTCATCATCTTCTTCTCTAGCAACAGCTGGACCTTGATTCTCCCTTG
>ps_10041
GAGGCTGTTCACCTGAGACCTG
>ps_10042
CATGTAGTAGTGCATACTCGGTGGACAGTGCTTGCAGCA
>ps_10045
CTCTTTTTCTAATGGTTAATGTAATGACTGGTCTGAAATAATTGATCAAACGTCACCGAAACGGCGATGGCGCCGAAGTTGTTAACGGGTAAACGACAGAAAGAAGTCGAAAATCATGGAGGAGACACCGATCGGATCAGTAGTTTACCGGACTCTTTACTGTGCCACATCCTATCGTTCCTCCCAACGAAAACATCCGTTGCTACCACGAGTCTCGTGTCTCGCAGGTGGCGTCACCTATGGCAGCATCTGCAGGTTTTCTACTTCGCCCACGACTCGGACGAATCAGGCCAAGGATCTAAAATGTTCGAAAAATTTGCATTTTTCGTGAATGCCGTGCTCGCCTTCCGC
>ps_10061
CTGACTTTTGCTGGCTCACTGAACTTGGTTCCAAAT
>ps_10062
AAATTGCTCCGATGGAAAAAATCCATTTCGTCACAGAAACTAAAATTGAAGTCCATGACGCTACACCAGGAAAAGGACCTCATTGCAGTGCTATTTTTCTCTTCTCAATTCTCCGGTACAAGCGTTATCTTTCGCAAATTCTGGAACCAAACTTGCTATTGGATTCTTAAGTGGTCGTGTTGCAGTTTGCGATATGAAATCGTTGTCGGTTTTGTTCTTGATTGATGGTGTACCTGGCTCAAGCTCACCGATTACTTCAATAGTTTGGAAACAACAAACATGTTTCAAAGTGCCGTAAATAGTCCCAAGAAACTAGAAACGCCTTCAGGAGAATCTCAGGAAGAGATACTATTTATCTTGTCTAGGGATGGTAAAATTAATGTAG
>ps_10070
TATGTATCAGCTACCTTATGCGTTTCGGTTGCATATGTTTGTAGGTAGAAGTTTTGTTTTGGTTTGTATGTTGGTTTGTATTGGCATGGTAATAATTTGGTACTACTGTACATGACAATCTATATAGTGACTACATACTGTAAGTGTGTAGTTATTTCCATTAACATGTAGTTTTGGTTCGGTTTATATTAAAAAATAAACTAAGAATTAAGGCTTACATTGTTTTAGTTAGATTTCATTTAATTTTATATGTTTCTTGAATTTAATGAATTATATATTTGC
>ps_10098
ACGGAAGACACTTGCATCCAGGAATTCTTACAAAGACAAGGGTGGTAGGTCATCTCACAGTTCTAAGGTTCAAATGCAAATGAGCAGCTGGTGAGACATACGGGAAGAGGAAACCCATGTGATTGACCTCATGTCATTCGAAAATGTTGAAGTGAACTATAAAAATACCGAATATATGTGCCATCTATTAGAAGGACTAAATATCTGTTTAAAATTCAAATATCTATATAGACTATAGTTGCGAGTTAGAAAAACTAGCATTGTTTCTGTTTTGAGTTGTCTTTCTTCCTG
>ps_10105
CCGAAGAAACTGCTAGCAAAGAAATAAACAGTGCATTGATTTGCATCTATCATCCGTGAAGAAGATCCTTCTATGTACAGTGTTTTTAAACGGATCCTACGTTTTTGTTTAACAGTTAATTGTGTACTGGTTTGTGTAACAGACTAATGCAACCATTTTATGTTCTTTCTGTTTTTCCAGTGCAATAATTATGCTACCAAACTGGCAAAGAAAGCTGAACAATGTATTATAATTAAGTCTTATTGTGTTTGGTGAACACTTTTTTATGGACTGTAAAATAGTATAAGATTGCGGCTAGCATAATCA
>ps_10131
AAAAAACAATTATCAAAAAGCATACAATCTTTTCAATTTCATTGCAATATACACACACGATGGCCGCATCATCATCATCATCCATGGCTCTCTCTTCTCCAACCTTGGCTGGCAAG
>ps_10132
GCCTACCACCATGGTTTTTGGCCCACTCATCAGCCATCTTGACAAGAATGACAAC
>ps_10139
TTTAGACTCGAGCGCTGAGAGACACACATAGAGAGAGATACGCATCGTCGGTTATTGCAGCGTCGTGAGGTACCGGCGGCGAACAATTTCCGATTACTGCATTCATTCACTCGATAAGATTTGATGGCGTCAAAGTTGCAGCAATTG
>ps_10142
CGTCTGGTCTATATCTAGAGTATTCTTGCAGGGTTGGTGTCCAAGGATAAGCTTTAGGCCAAACAATGAATCGAGCAAGCAGTGTGGCAGACGCGGCCACCAAAGAAGGCAAGAATCTCAAACAAACACAATCCAATAAACTTAGCTCAGCAAGATAGTTACTTAAGAACTCAAACTGCAAACTTGA
>ps_10150
AGGAGTGGAGTGGGAAGAAAGTTCTGATTTGATGGAAGTCGCTTCTAAGTGCGATGTGGTTTATCAAACTCGCATTCAGAAGGAAAGATTTGGAGAGAAACTTAACCTTTACGAAGAAGCAAGAGGAAAGTATATTGTGAATCAAGATGTTCTAAAGGTGATGCAAAATCATGCTGTTGTAATGCACCCTCTTCCCAAACTCGACGAAATCGAAGCTGATGTCGATAATGATCCAAGAGCTGCTTATTTTAGGCAGGCAAAGAATGGCTTATACATTAGGATGGCTCTATTGAAGGTTTTGCTTCTTGGATGGTGAAAGATGCATTCACTTTCCAAGTGGTGAAGATGATAAATTTGTTTCAGTTTGTTCCATCTTAGTTAAACTTGTTTTGTACCTATGTTGGCATGAGTCTCACATATAGAGTGAGAAAGAGAAGGGAAAATATTTTTAGAC
>ps_10151
ATTCTATTTCGTGCATACATCATTA
>ps_10155
ATTTCTCCACCAAACAGTCTTTCCTTTTATAGTGTTCTTTTGTTCTTTT
>ps_10163
ATTGATACGCCTAAGCATAAGTTTCCCATACCTCTTAATTGACTTGCTTCCACCTTCAACCACAACAACACTAATACCATC
>ps_10174
GGAGCTTTATGATTCAATTTTCTTATTTGTACCGCTACATTGAAATATCAGTGCAAA
>ps_10180
ATCAGATCTGAAGG
>ps_10183
ACATCAACTCTCTCCTTCCATTGCTTCCCTGCTTTTCTT
>ps_10187
AGGCTGAAGATGGATTTAGCATATGCTTCCCCTTTGTTCCCTTTCCTTGTGCTAGTAACTTCGTTTCTATGCTACTATCATCATCATCAACAACCTTGGCCAGTGGATTCTCAATCAAGGAAGCAACTGTGCA
>ps_10200
AAGAATATAGTAAGGATGAATGAGAAGTTAGTAGAATGAAAATCATTGTCCTTGCTTTTGTGTAAGGATTTTTTGTTATGCTTACCAAGTTTTCTGAAAAAGATTATGACAACATACAACATCGATTTATGTATACATGTTCTTCTCTGTGTTTT
>ps_10203
CTTCTCCTAAAGTTCCCTGCTCCTAACCTTAAATGGAAACAGAGAAGCTTCCGCCGGCGT
>ps_10204
AAATCCTGCGGCAGCTGCGCGAGC
>ps_10207
CCGAGTCATCGTTGCCATCATGCGGTTCCGATTTCACATCTGATCCTCGATCATGTTCCTGAGAGGATTGTGTTTGCATCTGCATTGGCATTTGATGCTGATGCTGCTCCCGTTCCTCTCTCTCCGGTTCAACCTCACACTCTCTCCTA
>ps_10210
CTCCGCATATGACACATCGACCTTGAAATGATCCATAGTTGCACTCATCGCAGACCCTGACAAGTGTACATGGACGCACATAAGAGTCGCATATCACACACTTGCCGTCACATTTCT
>ps_10214
ACAAACTTGAGGCCTCTAAAAGGGAAGAAGTACTAGAACTTGCTAGACAGAGAAGAGAAAAAAAGAGAGTTGAAAGCTGACTCAGAGAGCAACGGGCATCATTTAGTAGACAGTGCAGATATCCTAACAAACAATAACCACATTATGCAAAATGGACACATGGAAAAGAAACAAATGGAGAGATAGAATCATCCAGGCAAGACAACTCACTGGGTAGTAGTGGGATTAAGCATTCAAGTCCTGCTTCAGAAAAGACTCCTAAAAATCTGGATTCAGAGCTGAAAGAACCACCA
>ps_10219
AAAGCTTCAGAAAAATGTTGATACGCTTATTGTGATTCCAAATGATCGTCTGCTTGACATAGCTGATGAGCAGATGCCCCTTCAAGATGCTTTTCGTCTTGCAGATGATGTTTTACGCCAAGGAGTTCAGGGAATATCGGACATTATAACAATACCTGGACTTGTAAATGTGGATTTTGCTGATGTAAAAGCTGTGATGAAAGACTCTGGTACCGCAATGCTCGGAGTAGGTGTTTCATCCGGTAAAAACCGAGCAGAAGAAGCAGCAGAACAGGCTACCTTGGCTCCTTTAATCGGATCATCTATTCAATCAGCCACGGGGATAGTGTATAATATCAC
>ps_10229
TAGTAATGAAACATATTCTCATAATGATACCCAAGGTGCTATTTATGAACTTCTTAATGAATGTAAGATTTTGTATAAAACGCTGTCACCACAAAAGAAACAAATCTTATCTCTTGAAGAAAAGATTGACACCATGGAAAAGAATTTTGAAGTTGAAAAATAAACTTTCTTGAAAAAGAAAGTAAGATCTTACATGCAAAAATTGTGATTCACTTACTTGCCAAATTGTTCAATTAAAAGAGTTCTTGAAAGATATGAAAAAGGACAAGTTAGATTGGAGAATGTTCTTAGTCAACAAAGATATTCAAATGATAAAAGCGGTCT
>ps_10244
AGGACCACCTTGCAAGGCTAAATACTCCTGGGTGAC
>ps_10256
CGTCGCAATGGGAAGA
>ps_10258
TCCTCTCGTACTAGGTTGAATTACTATTGCGAC
>ps_10259
ACCACCTTGCAAGGCTAAATACTCCTGGG
>ps_10263
TGAGGAATTAGTGAGTGAATCATTGTGGAT
>ps_10267
CCAACATTTTTATTTGAATGTTAAATCAACCCCAAGATTTACAACCTGATAATCTTGGGATCTTACAAAATAGAGGAATCAGGGAAAAGGGAAAATACTGACACGTTCCTTGTGTATCTGTGTATGTCTCAGTCTCACAGTTACAGAAAGTCTATGTATGAGTTGTGTCTCATTTGTCAACTTCAAAAGAATTGTGATAGAAGAAGCTGTGAGTGCGATACACAGATAGTGGCTAGGATGAGGTAAGAAGGATCGAAGGAGATGAAAATATGAGGTG
>ps_10272
TGGCGGAGAGTGCCTCACTTGAAACTTACGTTTCGGAAGAGGTGGATTGAAATAATCATATTGCAAAGGATCGCGTCTATCGGACTTTGAAACGTTTCGAGGATACAAAGGAATAGTTGGTTTGGTTTGTGACTCCAAATCATTATCAGGATGAATTCTCTGATGATCTGTCATCATTTTTGGTATCAGAAAAGTTGGCTCAAGAAGAACTATGTGTGATCAATGCAAATGTTTGACATGGTTTGTTGTTAAATAGGTGAATTAGTCTCCAATAGTTT
>ps_10279
TTGAAATTTGTCTCAAAAACAAGGATAACAAGAGTTGGATTTCTGCAATGATTACCGGTTCCATTGTTAGGGTTCCTCTTCTTCCCCTTTTCATTTCCGAAAACCTTAGTCGAGATTGAAATGCCGCAGCAAAAACTACAGATGATAACGATTTCAAAGACGCACTTTCCGGGATGATGGGCGACCAAGTTGAACAACTCTTGAGCAGACAAGAGAATAAGGGTTTGATGGATAATTTACAGAAAGCTTCACAGAGAGTCG
>ps_10288
TCGCTTCCTCAATTTAGTAACTTGTGCTCCATGAATTTAGCTATGGATATTTAAATTCACTTTTCAGACTCATTGAATAACCGATTTTACAGATCTATTTCAATGGTTTGTGCGTTCTTTTCATGCAACAGAATTTTGCATGGGTGTTAGGTTAGGGAGAAACAAGCTTTTGTGTGGTATTTTTTATGCTGCATTATGCTGTTCTCGATTTCCACATTTGCCGGTTGTGTTCAACGTGGTTTGTTTATCAACTT
>ps_10292
GACAGGGTCCGAGCACAACG
>ps_10296
CGAATATCTGTTTCCATTGCACCTTCGTCTAAGTCGTTGCCTTTAGAAGATAATAATCAAG
>ps_10319
CCCTCCCAAACGGAGTCGCCGCCTTGGGTAATAGAATCAAACACTGAAACCTTGGCATCCTCGCGTGTCACAATCTCATCACCGACCCAAACAAGCAGTTTCTCATTTGCGGGAACTGGAAGGTCCGGAGGAGGCAAAGGAGAGCTCAGAAGAGATGACTTCTTCTTTACATGGCGTCGAAGCATGTTGTAAAGAGGTAGACTATGCTCCAATATATCATAGAGAGAAAAGGGAAATGGCTTAGGATACTTCTGTTGTTCCTTAAAACCAGTAGATTTGTGCACAGTGTTATACCACCAAGGGGCCCATAAGCCATCTATTGGTTTCGGACCTG
>ps_10321
AGTGGTAGAGCCGAATGAGTC
>ps_10322
CCTCAGAATGATCCTCTCTTGTCTCACCATTGGACTCATTTATAATAGATATAGGCTTTGATTTAGAAAATTCAATGCCATTTTGTTGTTCATCCAATAAAGGAGCAGAATCTGATAACCGGTGATGTTGACTTGCAGTAGTAAGGGGAACTTCATCAGCAAAATATAGGGTTACAAGTGTGCATAATGTCAAAAACACCACAGCAACAAGAAATGCTGCCTTAAGATTGCCACAGGCATCACAGCAAGCTTTAGTTGTTAAGAAAGGGAACCATTTGTTCCACTTTCCACTAGCACCAGAAGAATATCCTAGAATGTTTCCCACTGCCATCCATGAGCAAAAGACAGCATTTGATACATTGCGTTGATCAGGACCCGACAGATCTGCCAAAAGTGCTCTAGCTGGCCCCTGCA
>ps_10323
TAACTCCTA
>ps_10325
GAATGATGTACCTCTATCAGGACGATACGAATGGGTCCCTGTACTTCACTAGGACAAGCTTTCGCAAGCCATTTGGATTTCAGGCAGAGCTATTAGACTTGTAATTTAGCCGAGCTAGCAGCTTTCACTAACCATTTAGATCGCTTGAGATCTTGTTCTACACAAATGCGCATCATCACTCGTACTCTGCGTATGCACGGGTATTTTACTAGTTACTAGTTTAGTTTAGAAGACATTTCTAATATATGGTTAGTTTAGAATTTAGAGTTAGTTAAATGTATTTCTTATATGTAAGGGTAGGGGGTATATGGGTCTCTTTGTTTCTTGAGTATTGTTAACTTGTGTCTATAATTTCCTAGGGATAAATCGTTAATCAGTAGTGTTAATGTTACTATTAATACTAGTTATCCTTTCTATGTTTTCAAGCTTCAAGTATCTGTCAAGTTTTACTTTGGCGACAATGTTATTATTGTCCTATGACCCACGATGGGTGT
>ps_10352
GCAATTCATGTGTTTTGCT
>ps_10355
TTAAAAACTTTGATGCTTGCTTATCTTCTTGATATATTGTCACTCTGCAGTTTGTACATTATATATCGATCACCTTCACAAAACAACTTGAAATTTAACATACTCTCTCAACACATCATGTAAAACTCAAGGAAGTCTACTGGTCGAAGAAAAATCATCTTTACTTTGAAGAGTTATGGAGGTGGAACCTATGGCCCATTTGATGATCCATGTCTTTGATCAATGCTTTCGTGTGAAAACGTAGAAGAATCAAGAGGTTGACTATCTTC
>ps_10363
ACCAGTTCTGAGTTGACTGTTCGATGCCCGGGGAAGAGGC
>ps_10364
GGATGGATGCCCGG
>ps_10380
GACAAGGACTCTAAGTTCAGGCTCATTCTTGTTGAGAGCAGAATCCATAGGCTTGCTCGCTATT
>ps_10396
TCCTCGCGTGTCTGCATCAGGGATGATTGGTGCTGCTGCAACAACATATTTCGGGGAGAATTCTGCAAGAGCGCAAACAGATGACGATGGAGAACATTCTGTAGGATTGTTTCTTCAGGCTTCTGGAATAAAGTCTTCTTTTTTAGCAGATTTATTCGGATCCATTTCATTTACAGCTCAACATGGAAACTTCCAAAGGCCTTTCTAGATCTTTCTCGATTTCAGGCCCGGCTGGATTTTCCTTCTGGCTCCAAATTCCTTTCAGGTGCAACAAGTCTTACACAAGATCTTCTCAATTCTCAAAAGCCCAACA
>ps_10402
ATGGGTTGCGGGGCGATGTAATCAGACAATGCACTCCCCTTGATTGCTTTCTGAGAGTATCATAAATCAGTCAATATTCTTTTGCACTCTCACAACCCGTCCGGTCAATGTTGACTTCTCAAACATATACTCAATCAGATCCATCTTGGAAATCCACAAAGTGGTATGAACCAGCATATACTGTCTCAGTCGGCGAGCAGCCTATGCCAAAGTACAGCAAGTTCTCTCGAACAGTGAATGTATTGTTTCACAGTCGGTAAGCTTTTTGCTAAGGTAAATTGCATGCTCTTTTCGACGAGACTCGTCATGCTGACCCAATACACCTCGTGGACC
>ps_10414
ACAACTTCCCTTCAACTACATAACAAAATCATCTCCCAAAAAACTTGCTCTCGAAGAACCTTCAACAAAATTCAAGAAACTCCCTCTTAACCGAACTCATTCAAAATGGAGCTTCACCATAACCAACTCAATAATTCCAACCACTTGTAACTGAACTCCTAACCTCCCTAACCGAATTAACAACCGACTCCAGCTGTCACAACCAACAAACCTGCTCACAATTCTTAATAACCTCTTCAACCCCTCATAATCAAAGGGAGAACCCTGCATCATCTTCTCCTCAACCATCCCCCTCCACCCTTTTCTTCACCCTCATAAAACC
>ps_10422
CTCTTGCAGCATCAGTGGCATCAGCAACAGCAATTCCAATATCAGCTTTCTTCAATGCAGGAGCATCATTCACACCATCTCCAGTCATTCCACAAATGTGCTTCCTCTCTTGTAGCTTCTTCACAATTTCATATTTATGTTCTGGAAAAACTCCAGCAAATCCATCTGCCTTCTCAATCAACTCTTCTACTGGCATTGAAGCAACACTCGAATCTTTGTCTTGACCAAGCAATGTAGCAGAAGGATACATATTGGTTCCCATACCAAGTCTCCTACCAGTTTCCTTTGCTATGGCAAGTTGATCACCAGTAATCATCTTAACATTAACACCAAGATTAAGAGCTTGTCTAATGGTTTCAGCACTGTCATGCCTAGGAGGATCGAACACCGACAACAAACCAACAAACTG
>ps_10423
CCTTCACCCTTCGACTCGTCACCATGAATCCGTCAACGAACAGTTGAGGTCGAAATCGAGTCGCTTCTTCAACCGGGAATCTTGCCAATCTACCAACGTTTCATTCAGCGGCGGAACGAATCAGCGTGACGAACAACGCCACACTCGTCATCATTCAACACGCGCGCGATTGCGGAAACAGAACGAGATTGAAACACGTAAGCGGTAACAGACGCATAGTCGAAAGAGAAGAAGAATCACCGGACGCGTCGAACCCGGTAGGTTATTTCTCCCTTCGTATTTTCCTTTAGCGCGAGCAAACACTCGATCTTGATTGTAGATTTTCACGCGGTCAGTTCTTCATTCTTCAATTTCTTCGAACAAGGAAGAGCTTCTGGGATACCCCGTCGAAAGGACCTGGTTTTTTACACAAGATCATTATGAATTCGAGGCGAAATCTCATGTGTTGTATATGATATCGTTGCGGAGACTTGGTGAGTCT
>ps_10443
ACAAAAGAA
>ps_10445
GAAGAGAAAGGAGGCATTCGTCAGCGCAGGAAGGCCCACCGAGCGAAGCTCTTTCTTTTTTGCCGTGCCGTGAAGTTAAATAGTATCGTACGTTAGTTAGAGAGGTTGGCGAACTACTATGATCTA
>ps_10475
ACATTCCAAGAATCCAGTATCTTTTTAAATAAATA
>ps_10480
AGTAAA
>ps_10483
CACCACATATTACAACAAGA
>ps_10487
CTTTT
>ps_10490
GCGCGATTGATTGGAGGCTTCAATGTTGCTGATAACATCATTCCAGTCAAAATTGACAACTTCGATCGAGAGGAAGTTCCGCTTGAAACCGTTGCACCGATGATGCCGTTTGTAGCGATTCTGCCAAGAGTGTGTGCATTGCAGAGTGTCTACTACATTTTCTCAAATCTTGATTGTAGTTCAATTTAGTCTTGAATCTGGTTTATGATTATGATATCATATTTTTGAACCTGTCCTGGAAAAGTATGAATCATCATAAACCTTGAAGCTTTGAAATATTATGCTTACAAAGTTGCAATAATAACACTGCTCTCTAATTGTTTTCTCA
>ps_10492
AAAGAAAGATACGTGA
>ps_10494
ATGAAAACAGATAGATTCCTTGATGCCCTATACTTTACGATTGTGACGATGACTACCGTTGGATACGGAGACCTTGTTCCCAATAGTGACCCTACAAAACTACTCGCGTGCGCTTTTGTTTTCTCCGGAATGGCATTGATGGGGCTAATCCTAAGCAAAGCAGCAGATTACTTGGTTGAGAAGCAAGAAGTTTTGTTAATTAAAGCCATCCACATGCACCAAAAAGTCGGTCCAAGTGAAATTTTAAAGAAGCTTGAGACCAACAAAACAAGATACAAATTTATTCTGGTCTTTCTTCTTTTGTATCTCGTTATTGCGGGAACAATCTTCTTAGTCACGGTTGAAAAATTAGGATGTTATTGATGCCTTTTACTGTGTTTGTTC
>ps_10495
CACGAGAGGATGAATTGAAACTGGTGCAGCATGAA
>ps_10496
TTTCCAGAGTGGTATCTCACTGATGGCTCGAG
>ps_10497
AAATCCTGCGGCAGCTGCGCGAGC
>ps_10498
GATAAGTCATTTGAATTTATCATCTACATGGTTGAAGCTACGTGGATTGAACTTTGAAGTTCCCAAGCTTAGGATGTTGAACTTATCATTTTCAGACGTGGATGATGAAGCACTCTATTCGATCTCAAACAGTTGTTGTGGGCTTTTGCAATTGTTAATAAATGATTGTTTAGGATGCACGGAGAAGGGAGTGAAACATGTGCT
>ps_10502
TGGCTCTGAGGGCTGGGCACGGGGGTCCCAGTTCCGAACCCGT
>ps_10506
TTTCAGCCT
>ps_10509
ATCCCAGCATTGTCATCACTTGAAGAGAGGCTATCTTCTGGTGATGATCCTGCCACTGCTTTTCTTACCTCATCTCAGGCTGCACTTGATGGAGCCGAGTCAACCAAGAAAATGCGAGCAAAGGCTGGGCGTACACTTTACGTGCCTCGAGAGATTCAGTCATCAGTTCCTGATCCGGGTGCTTATGCCACAGCGTCATGGTACAGAGCTGCAGCCTTAGCCGTCAATGATAA
>ps_10517
AATGGAAGAATGATTTTTATAATTGTGCTGTCATCAGTTACTGTTTTTGTACTATTCCTTGGACTTGCTTGGCTTTGTCTGTTGAAATACAGTTCTTGTATTCATCAACACGAAAAAGCTTCAGATAGCTTAATGTCATCCTCTTCAAAACATTTAAGGACTGCTGGGCCATTAAATCATGGGATCATGTCAGGATCTGGATCACGTTCCTTCGGTTCAGGAACAATAGCATTTACAAGATCTGCCAAGAATTTTTCCTGAATGACTTGGAGAAAGCAACAAATAACTTTGACTCTTCTAGAATATTAGGAGAAGGTGGCTTTGGACTTGTTTACAAAGGTGTTCTGAATGATGGGAGGGATGTAGCAGTAAAAATCT
>ps_10520
CTTATCCTACACCTCTCAAGTCATTTCACAAAGT
>ps_10521
CGCAAGTGCAGAGGAATACATAGGAAAACCTATAAAGGCTGATCTTGATAAAAGACGTGAAGAGAAATTGCGATTGGAAGAAAATCGCAGGAAGGAGAACATGGATAAACTGAGGAGGGAGATGGAGAAATCTGGAGGAGAAGCTGTAGTCTTGAGCACTGGCTTGAAAGAC
>ps_10528
AACTATGGTACTAATGGTTAGTAGCTGTTAAAATGGTACCGGTAACTGAGATAGCGAAAAGAAAGACAGTGTCAGAGAATAAAGCGGAGACGGTGAATGGCTCGAAGCAAGCGGTTAATGGAGCAAGTTTGGTAAGAAGAGATCCTACACCGGCATTGACAAAGACAAAGATAGCGAAACCGGAAACTCCAAAGAACTTCCACCGTTAGAAGAGTAAAAGTTTT
>ps_10533
TAAAAGCCTTTGACAGAATTTCGACCTCACTAATTTTCGTTCCTAATGCACCCTCTTCAATCAATATGTAAACGAACGCCACGACTCAGCTTACTGGCTATGGATTTCCAGTTCATCTTCACCTTCAAACTACAATGAATCCCAGCTAATCCCTCACATTTCTCTTCTTCCATTTTTCTCTCTTCTGGTACCCAAAATCCTTCAATTTGAAATCATTCCCCCATCCTCAAGAGACGCGTCGTCGATTGTGTTGAAGGCTATATCTCTTGAGGCGCTGCACATCCATTCAAACTCTCAATCTCACATTCACACATCGAATCGACAAGAGTTCAACAGAAGCAATTCTTAG
>ps_10548
GTCAATGCTA
>ps_10572
AAAGAATATGATTTATTAAAGATTTTCATATGAATTACATCCATCATGGAGAACTAGGTAAAATTACTAATGATGGTACTATAAATTGTTTCAAATATCTGAAAATACCATGTGGTGGAGACAGGATCATCTCCAACAAAATTCTCCATGCATATATAATCCTACTATGAACTTAAATAAAACTAAAAGAAACAGAATAATTGTACAACTAGTAAAAGTTTGAGTATACAATAAGAATGCAATTTGCCTTCATTTTTTCTCATGCCGCATATCAGATATCAAATTCCCGTGTCATGGAATCTCACGTGCCGGATTCATAAAGCCTTGGACATAACAAGCAAAATATGGTAGGCTAATTAACTAATTTGTAAACCTGTTTTGTCTGCACAAGCTGTTCGATATCACCTAGCTCATTTCTTTTACTGGCTCTGATGTTCATTTTGA
>ps_10575
AGCTTCCACCATGTCTTCC
>ps_10577
TTGTCGAATGAGCCATTGAGGGAACCGTGTGTGATTGATAAGCTTGGGAATATCTTTAACAAAGAATCGTTGGTGGAGGCTTTGTTAGGTAAGAAGCTTCCTAAGGAATTTGGGTATATTAAGGGTTTGAAGGATATGATAAAAATTAAGCTTTCGTCCATTCCGGGCGAAGATGATGGGGCTAAGTTTCGGTGTCCGGTTGCAGGGCTGGAGTTTAATGGAAAGTATAGGTTTTTTGCTTTAAGAAATTGTGGGCATGTTTTGAGTTCAAAA
>ps_10578
AATCCTCCCTGGTAAGCGGTTATAGTGTTGTGTTCAAAGTTTTCAACTTCCTAAGTAAGCAGATACTCATCCACTTGTTGTTGTTGTGTCACCTACTCGCGACTCTTCTTCTTTCGAAA
>ps_10583
CTACCCGCTGAATTTAAGCATATCAATAAAGCGGA
>ps_10584
CTTTTGGAAACATCTTCCCAGTTTGACACTTTTGGTTCCACAGCTGCTGAAGTTGCTCGCAAACAAGCTGAGAAGGAACAAAAACAAGGCCATCCATAATTCCCGGTCCTGCTCCTGATGAATTAGTTATTCCAGCCACAGAGTCCGTAGGGGTGAAACTGCTGATGAAGATGGGATGGAGTCGAGGGCGTTCAATTAAAGATTCACATGCTGATGTCCTCTAC
>ps_10588
AAACTAAAGAAGCAAACGAAACTCAGAATATCGACACCACCGTGGATGAGATGTTCAAGGGCAATACTCAAACAGGTGAAACCGATGAAAAACCAGACTCTTCGTCTGTCAATGAAATTCTAGACTCAGTTATACACGACGCAATAGATTCTTCTGACACTCAGAACGTACACGAGGATATTGTATCGGCACGAACTGATCTTGATACGTTGCCGGACATTCAAAACGAAGGAAACGACAGTGATGAAAATTCAGCAGAGTGAATTTAGAGAATGCTGATTGGGTTATAGAAACTTTTGCTTGATTCAAAAACGTATCAAGACAAGGTGTTCAAAGGTACATAAGGTGTAAGATTGTGTCTAGGTCTGGATATGTATAATTTATTTGTTTCTTCCACTTTCTACTTTCAGCTACTATTGCATCTTTATTTTAT
>ps_10598
TCATAACCATCACTTCATTTACTTTATCTTATTTTCACTATCTCTAAACACTTGTTCACGCAACACCCATTGCAACATTAAAGTTTCTTTTCTTCCCATTAATGGAATGGGACCAACCTATATTTATATTCTCAAAACTTATCATAAGTTACACTCTTATTAATTAAATGTAACTTTTCTAGTGAACTTATAGATATAGAATTTGCTTACATTTCATTTTGTTAAATGTATGATAACAATTTTTGTCATAGAAGTTATGGTTACAAACTCACTTTAGTTGATATTCAATTCCCTTCAAATTTACACTGTTGTTTCTTTTGCATAATTGAATCTCAAGCCAAATCCTTTCCATGAGCATCATAGCCCTTTTGGATTTTGGTATTTGAATTTCTAAAAATATGTCATTGTATATGAGTGCTGCTATATTCTTCC
>ps_10608
TAAAAGAGTTATACACTGGTTTCTCCTTTAGATCAACCTCTGGTATCCATTTCCGCAGAGCTTCCTTAGCAGCATGTTGCTTTCTATTTGCAATTTCAATTCTGTTCAAAGCATCATTTAAGACTTGTTTGCTGTGTAGAATTTCTTCAGATGCCTCCTCCAACTTTTTCAGAATAGTTAGTTTAGAAATATCTGTTTCATCCATTTGAAACTTTGAATCTATTACCCTCTTCAA
>ps_10610
ATGTACGCCATTCGTGGTCTGGAGGTGGA
>ps_10611
AAGGAATATGGTATAATGAGACAATTTACAGTTGTTCATACGCCTCAGCGGAATGGTGTAGCAGAGCGGATGAATAGAACTCTCCTAGAAAGGACTAGAGCTATGTTGCGAACTGCAAGATTAGCCAAGTCATTCTGGGCAGAAGTCGTGAAAATTGCATGTTATGTGATAAATAGATCGCCATCAAGTGCAATTGGTTTAAAGACTCCGATGGAGATATGGAAAGGAAAGCCAACTGAGTATTCTACTCTACTTGTGGTTGGATGTCATGTGTACGTGATGTACAACTCCCAAGAAAGAACT
>ps_10615
CCCTCCCAAACGGAGTCGCCGCCTTGGGTAATAGAATCAAACACTGAAACCTTGGCATCCTCGCGTGTCACAATCTCATCACCGACCCAAACAAGCAGTTTCTCATTTGCGGGAACTGGAAGGTCCGGAGGAGGCAAAGGAGAGCTCAGAAGAGATGACTTCTTCTTTACATGGCGTCGAAGCATGTTGTAAAGAGGTAGACTATGCTCCAATATATCATAGAGAGAAAAGGGAAATGGCTTAGGATACTTCTGTTGTTCCTTAAAACCAGTAGATTTGTGCACAGTGTTATACCACCAAGGGGCCCATAAGCCATCTATTGGTTTCGGACCTG
>ps_10626
CATAATGAACTAAAATTTTATTTGAAGATGATTTTAAAATAAAGTACTAGCTACTCATGAGTCATAACCACTAGTGAGTATGAAAAATTAAATGCAATTGCAACAAGTGAGTATTAAGCATCATAGCATATTTCTTTGCATTATTCTTTTAGTATATCCTAGAATGAATCATTAACAACAAAATGGCTAAAATGGCTAGAAGTTGCTATTATCTTCAAATCTTTCTAGTACAAAGATATTGCCTTTGTCGTCCCTTCCTATTCTCATGTTGTCATCAACATATGTGATTTCTAGCCACCCCTCTGGATTGAAGATGCCCAACAAAATATCATAGTT
>ps_10629
ATTGATTCAAAGTCTTGTGCTAATATGGTTTTGTGGGTGAAAATGAGGTATTGTTTTCAAGAACTTGGCTTAGCATGGGAATGATGTATCTTGCTCATGAAGGATTGCGACATTGTTGGGCATTGTTGATATTTTGGAACCCTAATGTTGGGCATTGTTGATATTTTGGAACCCAAGTAGGATTGTCATGA
>ps_10630
AGCCGACATCGAGATCACGGCGCGATTGTGACGCGTGTTTGGAACGAAAATTTATGTAGTTCCAACTGAGAGCTTCCCATGTTAAGCAAATTTGAGCAACATACGCAGCCTCTAGCTCATGATATGGATTATGACCTACATCAGTCGGCTTTTTGTTTATACTCGAAAACTTGTTCGCAATTCGCTCGGATATCGATCTTGGCGACACTTGGATTGATCTTAAAGACTCGGTTTCGTGAAGTTTATTTGTGCATTAACTCTATCTAAGAATGCATTTTGTTCATCA
>ps_10637
CATTTAGTGGGGAAGATAAATTTTTTGGTAGAAACATGGTTGGCCTTTA
>ps_10639
GAGTGAGAATTACTCGTATCATGTTGAGTGCATGATGAATTACAGTCAGCGTGAGGTTATAGTATTTGCTATATTGCTATGTGATCGTTTACAGTCAGAGTGAGGTTGTATTCGTTGTTGTGTGTTGTCATTGCATTGTGATATGTGATACATCATATGTTGTCGTGTTGTGAAAGAGGCACATTTGCTAGTTCAAAGTGGGGACTAGTGACTTGTCTCAAGTTCAGAGTGGAGGCTTGGAGCTCACTGTGGCAGCTCGAAGTTCGCAGAGATTGAAACCTTGTTCGTATGAAGAACTAAT
>ps_10642
GCTTATTGTGATGTATATTTATGGTGATAATAATCTATAGATATATCAAGTAAACGTCGAGAGCGTCGGTGCGCGTATGGCACTGAAGAATCGGATGCAGAGCAGCGTAGCGGTCTGATCTTGGAAGGAAACTC
>ps_10645
TTAAAATAGGCCAAGCGCCTTCAGGATCGTATGCATCGAGATTATCACGCGTACACAAGCTGAAAGACAGAACCTGTTGCCATGTATCCTCAGATATGTTGTATCGTTGATTTTTCTCAATAAACTCACACCATGGACGAAGCAGTGGATACCGCCCATTAAGAACTAACTTCCAAGCAGTCACTGCCTTGCTTACAGTGATGTTCTTTTGACCATTTTCGCGACACACGAAGAAAACAAATTCATAAAACCGAGAGAACTCTGAAAGGGTTGCCATCAAACCCAGCCGTGACATGAGCATTGAAAGTTCATCAAAAATTGTTGCCCCTGTACAAACTCTAGACTCCACCAATTTCGAGAGCTGTGTC
>ps_10653
CAATGCCC
>ps_10656
ATTCTTTCAACCCTCAACCTCGTGCTCAATCAACGGTTCATCACACAATTCCTCGCAACGATTTTTTCACTCGCTGAAAAGACGAACAATAACACACTGTTCAC
>ps_10663
TTGTGCGCGAGGCCTCCTTTAATTCGGACTTTAGATAAGAAAAATGTGAGTTTGGTTGTTCGTTTTCAAAGATGTTACAATGAAGGTGTGATAATTGAAGAGATGGTGGATCCATTCATAAAGGATTCTATAACAGATGAGTGTTTGAGATGTTACTGCCAAATGGCGTTGAGTTGTTTGCATGATGATGGAAGTCAAAGGATGTCGATGAGTGATGTTGTTGGAGCTTTAGAGTTTGCATTGCAGTTGGAGATGACTCAGGAAAAGGAAAAGAGTGAGCAGAGGATACAATATCCAAAGTTTGCGAGTGATG
>ps_10691
AAGGAGCCACATGAGTGTTGACGAGTGTAAAATATATCCTCCAA
>ps_10695
AATGATAAACGTAGTATGATT
>ps_10705
ATTCAAAACACTTGCATTCAGCTCAACCTCAGTAGCATGCACAAAACACATTCGAGCATAACACTTGGAATCTAGAAACAGGAGCTTCACATAAGGTGTATAAATCATACCTGTTCACGGACATCATCACTAGGAGAAGCAAGGAGCTTCACAAAAATTAGGGATGCACC
>ps_10707
AAAAGTAGATCAGTTCATATTAGTTAACTCGCA
>ps_10731
TCTATATCAGTTTCTTCAAAGGAAAAGAAAGAAAATCCTCAAACTCACATACCTATCAAACTAGTTGAAACAATGAATCATCTAACAGATTTTGCACCTCATGGCTCATGTTATTTTTCGAAACCGTATAAAAACCGGGTTTTCCAAGATAGAGACGGGAATGTCACTCCAAACATCTGATTTAGTTGGAAGTCGAGAAATTTTCTCTACAATTTGCAAGTCTTCGGATAGAACGTAGCCAAAGACGGTATACGGATTTCTCCATTCGTTGTGATTAGCAAGGCTGATGAAGAACTCT
>ps_10739
TCCACCAGAGTTTCCTCTGGCTTTCGCCCCGCTCAGGCGATA
>ps_10740
CTGTCTTGAGACAGAAAAGTGATTCTGATTATAAATCTAGTTCCCATGATGGTGATGATGGTTTGGTTAATCCGGTGAAGGTGTTTGAACAGGGTCTCCTTTCTGTATCATCGTTCAAATGGTTGCCTCCAGGGAGCACAGGAGATTGCAGATGCATTCCGTACCTTTCATAAGTTTCTCATAACTGGATCGTCTCATTCTGATAGTGATCCTTCCACAACAAGAAATATGTTGGACTCCATGATATTTCGTACTTTGCAGGTGATGCTTGTGAACATGACTTTGGAGAGTCGGAGACTGGTTCCTGTTGTTGC
>ps_10752
TGATTGATTGCAAATCCTCCTGGGAACCAAATAATATCAAAGGAGGAAGCTATAGCTATAAACTATAACAAAGAAATCAACCAATCT
>ps_10756
TCGATGTCAGAAGATAATATCATTGGTAGCGGCGGATTTGGCTCTGTGTATCGCGTTGCTCTTGACGACGGTTTAGGTTATGTTGCAGTGAAAAAATAGGGGGAATAGCAGAAAGTTAGACCAGAAGCTTGTGGATTCATTTCTTGCGGAAGTTGAAATACTAAGCAAAATTCGGCATAACAACATTGTGAAGTTGATGTGTTGTATCTCAAGTGATGATTCCCTGCTACTTGTCTATGAGTATCATGAACATCAGAGTCTTGATAGGTGGCTGCA
>ps_10762
CAGTAGGCTAACAAAGGAGGTCCCAGGGGAACCAGAGCAAATCTCCGAGCTAAACTAACATTCTGTAAATGCACAACACATGACTGAACTGCTGCAAAAGCTTGTTTGAAAATTTCAAATGGAAAAGCCTCGGTGGGAATGTCATATGGGTATTGCTGAAACAAAGAACCAGACATAAACCAGACTAAGTCTAGTTCATTATACTCTTTTCTTATTCCTTCAATCCTTTTAACAATTTCATCCTTTAATGGGCTTCCTTCAAGGTATGCCAGCTCAGATTCTGACCATAGAAGAGGTGATTCCACTGCCAGCTGTCCCCTGCCTCGTTGCCGATCAAGCTCCCTAATGTATGGATACCAGAAAGATTTCTCCCCTTTTTTCTCATACATCAGATATAAGGCCAAGCATGCCA
>ps_10766
ATTTGCTTGGGGAATCGCTTTTCTTCTCCTCAATTCATCACTCGCTTCCGACTCCAATCCTCCATATCCCAAGGCTTTTTCTGATTTGAAGGAATCGATTGTGAAAGGGTTGGTTTGCCCCAGAAGATGATATCAAGATTACAGGATTTGTATCCGAGAGAAGCTCAGGTTGGACATTCGATAGA
>ps_10770
TGACACCCACTGGCGAAACTGGATATGTGGCGTTCTGTGTGCTTGGAATGTCAAGAACCCCATTTTTCCAGTGACCAGATTGGGTTTCTCCATTTCTAAATGTATACATTCCAAGACCATGCCTTTTCCCCTCATGCCAGGTTCCTTCATAACGATGACCATTTGCAAAACAATATACCCCAAAACCATGCATCTTGTCCGCAAAATATTCACCAGCATATGTATCTCCATTTCTAA
>ps_10775
GTTTTGCCAATGCTGGGCAGACTGGCTTCAAGACGAGTGCCGAATGGGCACAGGGTTTAACACTGCCTTCCATTCCTCTTATATTGTCGATGCTGAGAGGTTTGTCAATGGGACATCTCCCCACTCAAAAGTGTATTGAGGAGGACGGTATCTTTCCCTTGTTGCATGCCTTGGAAGGAGTTCCAGGAGAAAACGAAATTGGGGCAAGGGCTGAAAA
>ps_10782
GATACGTGAC
>ps_10785
AAAAACATTTTACTTTAAGAAATAACAAGTACAGAATGAACCCATATAATCCACATTTTGGCCAAACCTAATCAATTCCATTAGTAGAGTAGAATTGCTTATATGTTTCCACAATTATTACAGAAGCATCAGTATCAAAAAGATGTGTATTACAGAAATGCTGAGTGCTAGTAAATAACAACTTACCTACTTTTTGCGTTTAAGAGGTCCAGTCTTGAAGCCCCCCTTAGTTGGCTTACCCCAAGGAGTACGTGATCCTTTCCCC
>ps_10807
TGATCTTGAATAGAAATCTTAGGGATTTTGGTATGTGAGAGTAATTGACCCATTACATGTGGATTTTTAAGTAGCATATGAGTAGGGTTTGTTCCTTAAGTGAGTTTGATACCAAAAACACACTTAAGATCCTTAGAAAGATCGAATTGGGTGAGGTTTGAGAGATAAGCACTCTTCTACTATGAAGTGGTGTTGTATGTTTCGCAAATCTTCTCAAGTGAGAGATGTTGCTTTCTAAGTGAGAGTATCACTGCCTCTAAGGTTATATAGGCTCTCTAAGCAAGGGTTTGCACCTTCAAAGGCTCGCTAAGCGAAGGCGACCTATCAAGGTTCACTAAACGAGAGCCGACA
>ps_10808
AAGAATAAGAGCCTCCGTCGCGGCGGTTTTGATAGAAGACGGAGGAACAGAGGAATAACCCATGTTGTTGTAGATGTTGTTTACGTTGTTTCAACAGGGTTCATCATTTCTCTGTTGTTTATGAGTTGAGGGGAAAAGAGGTGAAGATGGCGAGCCTCAACTGCCATGATGAAGAAATAGAGAGAAGAAGAAGAAGTAGAAGAGAGAAAAAAAGGATATGAAATGAAATGGGTTGTTTGGGATGTTTATATGCGTTTTAGGAGGAAAGAAAGGAAGAATAGAT
>ps_10839
CGCGCTTT
>ps_10841
CGGAACCGGTGGACCAATTGGCATTTTAGTATTTTATTTTCTCGGGTCCAGGGAGAGAAACATGAAAACAAAAAATCTTGTAGAGAATCAATCAGCACCGTTGAAGGAATCAGCATCAATAGCATCAATGATGAATACTATACTCTAATTACTTCC
>ps_10852
TGTTGCGGGTGTTTAATTAATGTTGTTGTTGTTGTTGTTACGAGGTTGTGGTTATGGATGAATCATGGGTTCTGTTGGAGAAAAGGAAAGGTTGAGTGAGATGAAAGGATTCGAGAATGGTTGGTGACAGAATGAATCTTGAATGCTTAAGGGATGGTAGGTGCTCTCGAAGT
>ps_10853
GCAAACCTCAGAGGGATGCAAGTTAAACCTTTCAAAGGGCGTTATCTGCCTCGCACCTGGAGGTAAAACTGCACCAAATGCAGAAGTATGTTGAGCATTCATATAAGTACCAATGGCTTCATCTGCCATAGGAAGCACCACCTTTCCCCGATGAAAATACTCGTGAGTCTGCATTATAATATCTAATTCACTCTCACTAAATTACGTGGAAGCAATGCTGATTTGGCCTATGCAACTGGAAATTATTTTGTTCTAAAGCTGGATGGATGTTCGTACAGGATGTAACAACTTAACAGCAGGAGG
>ps_10855
AACACCGTTGCG
>ps_10868
AGAGCTCAGACGACAATT
>ps_10897
ATATATATCTCTCTCTCTCACACACACACGCACATAAACACACCGACACACACACACACATACACAGACATAAACACATACACAAACAAACACACACACGCACACAATCACATAACACGCGCTCGCACACACACACACACACAATAAAATATATTTCAAATGTTTAGCCAAGCCAAGTGATACAAAACTTTGTTTAATCGATTGGTAAGTTGTGCCAATCGATTGGTAACTATTTTTGAGCCAGCCAATCTATTA
>ps_10898
TTGCTTGAAGGCTTCTGCTTAAGCCCACAAGGTAACAGAATCTCCTCGGCTTAATGCTGGCTCTGGAAGTAACTCTGCAGCACGAACCACTGAA
>ps_10904
TGGTTACGGACCAAACAAAATAACGAAGAATAAAAGGTTCTTGCAAGCAGCAGATCATCTCTCTGCCTATTGGTGAAGCTTTTCATAATTGTATATGACATTCATCCTCGAGTAAGCAAATGTGGCGGCCTAAACATTTAATATGCAGTTTGGAAGGGACCCATATTTTAATTGATTATACGGGCAACTGGTGTAATGCAAATTGGAAGAGCTCATTGTGCTTGATTTCTTTTGAATGTGTTCAACAATTGATGAAAATGTCATTTATTTTTTATGCACTCGTCATTGTGTTTCAATT
>ps_10908
TCACGTGAAATTTTCTCTTAAAATTTTGTTCCATGGAATTTCGATGCTCCAAAAACCAATCGAGGTTCTGTTCAAGATCTTCAACCAGATTGTGTAGTCACTTGATATGATGCATGTTTGGACTGTTGAATCAGCTGCAGAACTCGGCATTCCAACAATTCACTATTACAGCGCAAGCTACTTCTCCAATGGCGCCTTTTCGTTTTACGCCAAGTATAGACCTCATGATGATTTAGTTTCTGATACACACAAATTTACTATTCCTGGTTTCCCTCATACCATTCAGATGACTCCTC
>ps_10910
CTCACTGCACAACTGGAAGTAGCAGAGCACAATGGTTATTTCTAGCGCA
>ps_10923
CGCAATGAAGGGTAGAAAGAGATCCCTCTGTAGTCCACCCTCGTATAGATTATCGGGAGCACGATTTGAAGTGGATACTAGAATAATGCCTTTGCTGAATAAATGTCCGAACAAGCGATTTAGAATCAATGCATCGGCAACATCTGTTACCGTGAATTCATCAAGACATAATAAAACGGCTTCATCAGAAATCTCTTCTGCTACAACATCCAGTGGATC
>ps_10928
TCAGTTTTAGAACCCAAGTTAATAACATCCACCGGTTCTTTGTATGGCTGAATCACTTTCTCTTCGTGCTCGAGGAGTCGTGCTAGTTCAGCTGGCAATTTGCAATCTTCCTCACTGTCGT
>ps_10945
AAGGTCTTCCGATTTGGACTCAGTGAAAACGGTTACTTCAGAGCTTGACGGTGCTAAAGAATCACTGCAGGAAGTAGTAGACGAGGAAAACTCTCTTAGAACCTTGGTAGAGACTTTGAAGGTGA
>ps_10949
AACTCTTCCGTAGCAGAGAAACCATGGGAGGTCGCGGGAGGTCACGAACTCAAAGAAAGCACTTTCGTGACAACAGAGAAAACGTCTGGAAGCGTTCCAAATCCGATCCAGATTCTTCCTTATCCTCAGATAAACCTCAAACTACTCATTGGGCTCCTTTCGCTACTCAAAACCCTTCCTTCGATTCATATTACCAGGAACAGTTAATAGTGGATCCACAAGAATGGGACAAATTCATCGCAATTCTCAGAACACCGTTGCCTGCATCGTTTAGAATCAATGCTAGTAGTCAATTTGCTGACGATATTCGTTCTCAATTGGAAAATGATTTCGTGCATTCTCTTCGAGCCGAGGTTGCTGAAGGGGTGAGACAGAGGCTATTCGGCCATTGCTCTGGTATCCTGGGAACTTTGCTTGGCATTCCAATTTTTTCGCGGATG
>ps_10953
TCACC
>ps_10970
CCTTTGTACAGTCCTGCATTTTCTGCAGGAGGAGTCAGATAGCTAATAGTATTTGCATAGCTCCGGCATTTGGCTATGGTAGCTTCAGAAGGATTGTTTGCAGCATAGTAATAGATGTTGGGAATATTCCCGATAAGACTGTCGGGGTAGCATACATCACTCATTCCTACCTGCTTTCCAGGCATGAATTCAAGGGAACCGTGTGTGCCAAAATGAAGAACAGCATCAGCTTTGAAAATTTTCTC
>ps_10973
CACTAAAATCATCTCAACCCATTTCCATCACCACCACGTCACCACTTCTCTCTCTCTCAACAATGGCTTCGACGATGCTCAAGAGAGCCATCAACAGGCTCTC
>ps_10978
GCGTGAGTTTGTTCAATTCCTCCTGTCATAGTATTAAACTTATTAGCTTCACTTGTTGCACTTTTGCGGAGCATAGTAACGCAAACATAACATATTGCCACAACTAGGAACAACTTGAAAAATAAAAAAAAATCCCTCAAACTACTATCTAATTACTGTGCCACAGAAAGAGGATGGACTTCGCCGCTAGATAAAGCTTTTAACTCAGCTTGCATCCGTGCCTTCTTATTAGCCCTCGTAATTGTTCCTTCTA
>ps_10982
CAATGTTGATCAA
>ps_10986
AGGGCTGTCATCATTG
>ps_10991
TTTCATGATATATGCAGCAGTCACATTCTTAGTCCCAACTACACAGATAGCAATGTTTTAGTCA
>ps_10997
GATCAA
>ps_11004
AGATACATGTACTTGATGCCCCGCCCAAGAAAGAGACCCAAGTCCTAGTAGACCTGCCAAATGGTGATTCAACATGGATTCTACATCTTGAAACCAAACCAATTTTGGAGCAGCTTTGTGATAATGAAACCAACCAGCAAAAAGCATTAAGGCTGCAAAGACCAACGCACCGATTGCAGTACAATAGAGTTGTAATTCACTAGTTATTCCAGATGCTCGCCAAATCTGAAAAAAACCAGAGGTTATTTGTATTCCGCGAAACCTCCCCCTACATCACCATTCAATAT
>ps_11017
ATTTTTTTATTAGGTAGCTCATCTATTTATATTGTTTATC
>ps_11020
ACTTGGTGGCTCCAAAACCAACCTGGCTTCAAGTTCTAGCAGATCCATGAAAGCTCCTCTTAATGAACTTAATGGAGGAACCGCTTCAGCTTTGTCGTCTTCTTCGCAATCAGCAGCATCTTCTAACTCATCCGGCGCTGGTTCTTTTAGAGGAATGCCGTTTAGGAGACTCTCCGGTTGTTACGAGTGTCGAATGGTTGTTGACCCTGTCCTTGGTTTCACCAGAGACTCTTCTCTTAGAAGCTCCATTTGTTCTTGTCCTGATTGTGGTGAAGTCATGAAAACTGAAAGCCTTGAACATCATCAAGCTGTCAAACATGCAGTTTCTGAGCTGGGTCCAGAAGATACAAGC
>ps_11029
GGATAGCACCCCGAGCAGTAACAAGACTATCAAGAAAAATTAGAGTGCCTCCATGGCGGCAGCATTGCAAATCAGCAAAGTACAAAGCAACAAATGCTGATTTCTCACAACAGGCAATATCTTCTCGGCATGTTTTACGATCGCGAGGAGTACCGGATTTAGCTAGAACTTCAAGATCAACGAGACTTAAAGACATGAGTCCCAAGGTGAGGCCGGACATTAATCCGGCGAACACCACCAACAGTACGATTATGAGTATGTGGATGAAGAATCCCGGTTCGCAACAATGATATTCCACAGCCATTCTTTCTTTCTCTCTCTGTTTCCCTCTCTGATATTACGATTGTTATAAAGAGAGAAAGCATAACCGCTTGAGTTCTACCGACTTCATTTTTGTTTTCTAG
>ps_11033
TTCACGTACAGGACGATTGGTTGCACTTGTACTTGCAGGAGTCCTTGGCTCTGTCTCTTTCACCTGCTCCTCATGGACGTTTCGTCTCCTGCGCTTTTTATCCTTTCTCAACTTCCATGTCTTCAAACTCATCTTCATTTGACTTATAGTCAACTTTATCATTAACATCCTCCTCCTCTTCTTGACTTTCCACCTTTTCACTGCTTTCACCTTTGTCTTTGGGGTCCTTTATTTCTTTTACCTTCTCCACATTGCCCTTTC
>ps_11038
TATAACAACCAT
>ps_11040
TACGAACCGTGAAA
>ps_11041
TATATATGTACA
>ps_11047
TCGGCGA
>ps_11051
GATATCAATCGAATTGGAATATGGAATATCATACTATACTAATAGTATAAATAGAATTCATTTTTTTAGATTGTAAAAAATACCCCGACCCGAAGTCTACGTGAAAGTTATCCATTTGTTTCCATTGATATTACAAGTTCAATTCTATTTGTTTTGTTGCAAACTCTAATTGGAGTATCCAATTTCCTCTTTTCATAATAGGTATTTCATAGACGTAGTTAGGTAAAATTTCATGTGATTCAGTAAAGTAAAAAGAACAGAAATTCCATTATTGATAAATCTATTCATGTGATTCGATGAAGAATGACAGCAAATAATGGGATATTTTCGAAAAAAAGGGGGATAAAATGTTGTTTGGGATGAAGGAATGTCTACACTACCCGGATTGAATCAAATACAATTTGAAGGATTTTGTAGATTCATTG
>ps_11052
GATGGATGCCCGG
>ps_11054
AGTATACTAT
>ps_11055
TCTCCAACAGCATCCTCTTCCCAAGCCTTCATGAATAAGTCGTCAAACTGTACAGACAATCCACTCATATTTTCATCTAATGAGCTCTTTGGCGTATTGGCATCCTTGTAAACA
>ps_11056
AAATGCGACACTCATCAAACGCGAGGAAGAGCTTACC
>ps_11057
TGAGAGAGGATTCAATTGTGAAAGTTTCTTTCAATTCTACAAATGATCCTTAGCTTCTGAATTGAGATCGTTGATGAATATATATGGCCTGGTGTTAACAAAGCTTAAAATCTATTAACTCATCCATATGCAATTCAGTTAAATCGAATTCACAATGTTAAAGTTCTGTTAGTTAGTTAGATGAGTATTAGTAAGAAAATTAGTTTAGGTTTAT
>ps_11068
CATATAAATTCCACATATGTCTTATAGCTTCATAATGAGTTACAGATAACATTGATCATATATAT
>ps_11075
TTACCAGAATGAAGCCGTGCCTGAAGGACACGGCCGCTTAGGCCCACACAATCTGCCCATTCGTGCATCGTTGGTTCTCTCCCAAACTGAGACTGAAGCTTGATCTTTGTTTCTTTCAATTTAAATAAACCCTGTATCTGAGCAATCAATTGAGACTCTTCTTCAAGGTTCAAAAGTTGCTTTGTTTCAGGACTCCGTAAGAACAAGCGCAGGGCATCACTTCCATCAAGCCCTTCTTTTAACT
>ps_11102
GAACGATTTGCACG
>ps_11111
TCTCGAAAGATGATCACAGAACGTTATGTATGAATCAGCTTTTGGGGCTTGTTAGGGAAGCTGGGATTAGACCCTTGAATTATGTGGTTAATGATCCTGCTAAGTATTTTGCTATTTTGGAGTTGAGAGTGGTGGTGTGAAGAGAGAGGCTTGTGTTGCCATTGCCATGGTGAATGAATGAATGTTG
>ps_11130
TTACATGGCTGTTAAATCGCATAGCACCAACAATTTTCTTTCGTTAAGTTCCTCGAATTGCCGGCTTTCAAATGGTTCCTATTGTGTAGGGAGGAAAGTGTCGGACTTGCATTGTCTACTAGTTAGTAAATGGGCAGGACAAGAAAGGGATGCCTGATACAACGTGATTTGCTATCATCGAGCAATGGTCATGGCTCCCTGGGCTGTAAAAAATACTTTTTAACATTTTCTAAGACTGGAAGAAGT
>ps_11132
TAATACTAGGCTTAATGAAGGTATTGGTGCTGGTCTTGATGAGGAAGATGATGGTGATGCTAATGATTAT
>ps_11143
TTGAAGCTTCAAGGGAATTTGTTAGGTGGAAGAATTCCAATTCAAATTGCAAAATGTTCAGCTCTAAAATCTTTGAATCTTGCACACAACAATCTTATTGGTTCAATCCCTACATCAATTGCAAACCTAACAAATCTTCAATATGCAGATTTGTCATGGAACAAACTCTCTGGAACTTTACCGAAAAAGCTCACAAATCTTACACATCTTTCCTCATTCAATGTTTCATATAACCATCTTCAAGGTGAACTACCAATTGGTGGATTCTTCAAC
>ps_11150
ATCTCATTGATGAGATTGTTATAGAATTTAAC
>ps_11158
AGAAA
>ps_11159
TGTTCTCGTTGAGCTCATCTTAGGACACCTGCGTTATCTTTTACTAGATGT
>ps_11171
CAATGAAGATACTTGGTGAAGATGATGCACATCTCAGTTCAATTAAACCAAATGATCTGAAACCACCTCATCGAAGACAGAAAACCTCAGTAGCAGCAGCGCAGAGGATGATTGCTAACAGTATGGGGATAAAATTGACCTCCCCAAGCCGTGGTACAGGCTTCCAACAAC
>ps_11177
ACTTTCTTAATCTCGTTTACTATTTCTATATCAAATTTAGTTATGTCTGACTGAACAAACTGTAGTTCATTAAAAGACTGAATTACAAGTGATAAAAAGAACAGCTTTAAGACTATTTTTTGAGATCATAGCCAAACTGCCTGTTTTCTCTTCATTGAAACCCAATTCTAAACACATAAGAATGAGATGTTTCTTTGATTTGTTTATTTATTCTCGATCTAACTAGTGCTTTCCTACTTGAAGAGCTTGACCTGGACAACTCAAAGAGTCTGGAAAATGCAGAAAGTGGAAGGCTGATAGCTCCGCAGGAGGCATGCAATAGAATTG
>ps_11182
TCTGGCTACTAAGATGTTTCAGTTCGCCA
>ps_11184
AGAGCAATTCGAACCAACCCAGAAGCCATTTCACGAACCAAACCAGTAATAGGTGTTCCAAGCTCGATGAGGAAAGCTGGTTGTGAAGTGGGGTCTTTCTGAAAAGCGAAATGAACGTGTCCACGACGGTAACCGAAGAGCGTTCCAACAACTCGTGAACCGAGACCAGAGGGAAGATTTGAACGGTTCTTGTTGAAGACTGTTAGAACTGAACGAAGCCTTGAAATTGCTACTGCTTGAAGCTTCTTCCTTGTTGTTGATGAATGTCCTGAAACAACTTTCATCGTCGTTTTTGTCTGTTCTTCTATGATTTTGGACATGGTTGAGGGTTCTTCTGGTTCTTCATTTCCAACTTTGTTTGTCCAATG
>ps_11185
TTGAGTAGAGGCTGATGAGGGAGTTGAGGAGGACTGAGTCGAGGACGAGTTGGGAGTGGGTGAGTTTGTGGTGGAGGAGTTTGCCGAGGTGGGAGTTGCCGGTTCGGATGCATGCTCTGAGGAGAAGAGAGGAGGTGATGAGTTTGGTAGGGGTGGGTTCTGTTGGAGTTAGGTTTAGGGTTGAAATGGCTTTGTGGAGTTGTGAGGGGTTGAAATTGTTGAAGTTTTGTGTTTTGTGAGGATGATGAGTTGGGTATTTTTGAGATTGAGATGAGAAGGAAGAGGAAGAGATAGGTTTATGATTGGGAATGGCATTTCTCAATTTACATTGTTTA
>ps_11202
AGTTTGAGTTGTT
>ps_11212
TTTAAAACTGGGTAAGTAATAAAACGTTCAGTTTTTTTACTTGCAGTGTGAATGAAACGATAGCGTTTTGTTGCTGTGAATGAGAGTGTGTTTAGTTTTCACAGGGAAAGGGTTTGTTTTTCTGGTTTTGGTGAGAAGAAGAGGAGCGTTTTGTTTGGATTTTGGGTTTTGAGAGAGTGAGAAAGAAAAAGAGAGAAAAAATTGAGATTTTTTGGGAGAGAGAGATTGATGATGGGACGTTAAAAGCATTGCTGAATGAATGAAATCAGACTGAGAGAAGAGAATGGTGA
>ps_11227
CTTGTTCTCAACTTCAAGTGGATCTTGGGTTTCGGGAGCATCTACAGCTTCTCCTGCTGCAG
>ps_11239
GAAACCTGTGAAGAAAGAAGATGAAAAGTTGTTAGAGATTATATCTGGTATAGGCCAATCTTTCAAAGTGTATGATTTTGAAGAAATTAAGGTTGCAACAGATGATTTTAGTCCATGTTTTTTGATCAAAGGTAGTGTTTATCGCGGTGTTATTAACGGCGATTTGGCTGCAATTATGAAAACAGAAGGAGATGTTTCACAAGAGATACAGATTCTCAACAAAGTTAACCATTCTAATGTTATTCGCCTTTCGGGTGT
>ps_11245
TCGGCGAGTCGGGTTGTTTGGGAATGCAGCCCCAA
>ps_11247
AAATCCTGCGGCAGCTGCGCGAGCTCT
>ps_11248
TTTCATTTCTCACACGAAACACAGCGATTTCTCATCTAGAAACTAGTGTCA
>ps_11250
GTGTCTGGGAATTCAGAGGTTTTGAAAAGTAAATTCGGAAGCTTGCCACAGAACGTTGTAGTAATTGGTTCACATATCCAACCGGACAATCGTAAGGAAAAGACACAACCTGGCAGCCTTCTATTTACAAAATTTGGAGGCAATCAGACAGCACTACTTGATCTTGCTTTTCCGGATAACTTTACTAGACTGCA
>ps_11266
CGGTACCAAATAC
>ps_11268
AGGCGATGTTGGTGGGGTTTCAAAGTGTTGAGTTATCCGTGTTTCTTTGTGATGATGAGTCTATACGGAAACTTAATAAAGTGTGGGAGATGAATATCACGCTACGGATGTTCTCTCAATGTCACACAACATGTACCTGAACCTGATTCCTCCATATAACAAAACAGAACCATAACCTCCTAATAGAATTCGGTTCAGAATCCAAAACAGAATTCTAACCAACCTCTTCAACCGTCCTAACCGCCTAACTGATTCCAACTGTCGCCAACTGTCATCAACGGCCGACGGAATTGAAATCTCCAACAAACTTCTAACGGTCAACAAGACTCCTTCTAATACATCCTGCAAAAAACGAAAAGGGATGGCTCTTCATTGAACCGACAACCTTCAACAGAAATGGAGAAGGAGCCTTTTAACCTAAAAAAGGCCTCTAACAGAATTC
>ps_11272
AATTAGGGTTTCTACTTATCCGATCATTATCGGCG
>ps_11281
TGACATCCATTTCAGACCTTATCTTCAACAAAGCAATAGTTTCTTGTCTTGGCCATCTATTACCACCAAAATTTCTATCACCACCCTCTTCATTTCTACTACCACCTCCTCTTTCATCATCTCCTGAAATTGATCCACCGCCACCACCCACCGTGTCGCCGCCGTCATGATAAGCTCCGCCTGAGGCTGATGCTCCTGCTGCATCTCCTGAGCTTCCTCCTCCTGTTCCTAACACAGCTGAGTCCCCTAGCATAGCATAGGAGTGAGTACTCTCTTTGTCTCTCTCCCTCTCCCTCTGTTTCTTTCTCTCTCTCTTTTCTCTCTCTTTCTGTCTCTCTCT
>ps_11314
GCTCAG
>ps_11321
AACTTAGTTATGTGCAAAGACAAGAAGCTAGAGGAATTCATATTCTGCAGTGTTTTATATAAATGTTTCTGATATTCTTAAGCTTTGTATTTTTATTTCATAAGTTCCACTTTGTAGATTGGCAAGAATTTACAGTGTGAATAAGATACAT
>ps_11322
AGCTGGAGCTGGAGCTGGGGCTGGGGCATGCCAGGAGGGGTGCCTGGAAATGTTGATTTTAGTAAAATCTTGAATGACCCAGATCTGATGACGGCATTTAGTGATCCGGAGGTCATGGCTGCTCTTCAAGATGTTATGAAGAACCCTGCTAATTTGGCCAAGCATCAAGCAAATCCTAAGGTGGCCCCTGTAATTGCAAAAATGATGAGCAAATTTGGAGGAGCCCAGTGAACACAATCTACATGTTTGAGATTTTAGCATTCTGAATATTTAATATTTAATATTTAATGTTAATGTTAATTATGTTGCGATTTTTCTGTACT
>ps_11326
CTGCCACAATCAGGAAGTTGAGTTGTGTCAGCGCCAGGGGAAAGGGACCAAGAATATCTACCCCTCATTGCAAAAATGGCCAATGTGATGTTAACAC
>ps_11328
CAATTAGTTAGTTAACTTTGTTGGTGAATCTGTTAGGTTGTTAAAGAGTGATGTTAGTGTAATACGAATGCAATTAGTGATTGAAATTGGTTGTGAAGGTTTGTCAATGATGTGGATTGATTAGTGAAAAGAGTCTTGAAATTAGTTCATTTTTGTTTATTGATTGAAGTTAATT
>ps_11331
CTTGTTAGCACTGTTTCCTATGAGCTGAATGCTCTCTTGACTAGAGGGCCAAGAAGAGTGCACTGCACCATGAACTCTATACCTATCTCAGCTATCGAGGAAGTGGAAATGCCCAATCCAACAGCATTACCTCAAATATTTGGCGAACCTTTTTACCGTCACCAGCACTGAAAGAAAAAGCCCAATGTCAGATTTTTACCTGGCAGCCTCTCAGAGCTACCAGGGCTG
>ps_11346
TCGTCGCTTCCACGGCGGTCTC
>ps_11353
CGGTCGGATGTGGAACGGTTTGTGCCGGTCCGCCAAT
>ps_11356
AACAGGGATAATAACCCCAATGGCCTCTTTTCAAAAAGATTAAGGCAGTCTTGATTGTCTTCAGATTCAACTTTAGCCCAGTCAATGCCATCATGAATGTATTCCTCCTGTTCTAACTTAAATAAATGACGATTGAAGTGTTGTTGCAATCTTTCATTTGCATAATTTATGCAGAATTGCTCAAAACTATTCCTATTGAATGATTCAAAGCCGTATATATCTAGAATACTGATTGATCTGCCAGTACGTCTTTTGCCAACAGCAAGTGATTTATTTATTTGATCAACCAACCAATCAAACAGGCATGAATATATAGACTTTGCCAAAGCATCTCTTGCATCAATTGCCTGTGATAAT
>ps_11360
ACAGTAGTCCAGGGCAATTTTGGCAGCTTCACCAGGTTTACCAAGCGCTTGAAGTTGTTCACAAAGTTCACCAGCAAGATGCAGTACTTCATCCTTTCCCAGATTAAGGAACCCAGCAACTGTAAGCACTCCACTCCAGTTATTAATAGCACGATAAGACTTCAGAGCCTTATCCAAATTGAAACAGGACAAGTAAATTGTTGCAGCCTCTTCAAAGTACTTCTCATCACTAAGATAATCACCCCAAGCCTCTAGGAATGGCATCCTTTTGGCAGGGTCAGTAAAA
>ps_11363
TTCGGATTTGGATCACTTTGTCCATAACCAGCTCGATCATAATGCAGAATATATACTCCTAGTTCATCTATTAGTTCCTGTGACGCCGGAAAATTCATATCTTTAGAACTTCCAAATCCATGAACAACAATGATGCTATGTTTTGCTTTATCCTTTGCAACACCCATTTCTCTATAAGCAAGGTACCTTCCATCACCGAGCTTAATCCTTGATGAAACCACATCACAGTTTTCATCACCACCAACTGAATCATTGCTGTTTGGTGGAGGAAGTTGAGTTCCTTGATAAACCATTCCTAGAAGACCTATGAGTAACACTATAACTGCTTTT
>ps_11364
CACACAAACAATCTTCTAAGACGAATGTCTCCAACGCCAGACTGTACCAGTTTCCCACCAACATGCTCAAACAAATGAAGTTCAAAAATCTGAAAAAGATCCTGTCTTTAACCATGAGGTAATAAAAACAAATAATCCCAACTGTGAATCTCAGTATGCAAAATGCAGCATACTCATTCTTT
>ps_11368
TTAATTTTGTAATGACATCATTATCCTTTGTCTTTTATTTTGCTTCCTAGTATGAAGCCAAAATATCCTTTCAGCTTTTAAATTTTTTGGGTCCATCTAGTGTAAGATGAGGGGCTTTCTCTATGATGGTGGTGGTTCTTTTCTTGCTATGCTTTTAAACTCTTCTTTAAGTCTAGTTATGCTTTTCACTTTTTTTAGTACTACAGTTTATTGCTTTTACTTTTATTGTCTAAAAATACAT
>ps_11388
CTTCGGAGGGAAC
>ps_11396
GATCCTGACTTTTGATAAGTTTCATGTTCTGTTTTGGTTTATTGCTCCCATTTTGACCCTAGTCTTGTACTAGTGGTTTGTGCTCTCACATTTGAGCTTTGTTTCAGGTCAAAGAGCACAATTGCTTATGCTTGATGATGTGCACTCAATTGGAGTTGGTTTATTGATTGTTTATGACTAACCTTGAGTTTGTTTTGTAGGCATTGAGACTTGTGCTTATGCCTTGTGGCTTGCACTTTTGTGCATTGATGCTTGTTATCTGTTTGTGCTGTGGACTTGTAATTGTCTGTTTGCTTTTTGTTTGTCTGGTATACTGATTATGTTGGATTGATTTCAGGTACCTTAGTTGCTATAGTTCCCTTGTGAACTTGTGTTTGCTTTGCTTGCTAGCTTGAGCATTGAGGTATAATGATCTCTTCTCCATGTA
>ps_11399
AAAGGATCTCTGATC
>ps_11401
TCTAATGGAGAGCATCCACAAGTCTAAAGCTGAGAAGGCAAGAGAGAAGACCTTGTCTGACCA
>ps_11404
CAACGGATATCTAGGCTCTT
>ps_11416
ACCAACTTAACGCAGCCGTGTTTCGCTTCCTTCTCGAAACACCCTACTTTCTCAACTCTTTCCATCACACGCCTACGTTTCTTTACTTCAATTCCTTTCTTTCATTTCTTCTCTCTATAATTCCTATTCTCCCTTATTGCTACAGTGCTACCGACAGAACCAAGATTCCTGATTAGTTTGTA
>ps_11422
AGGAAGTACATATTTGGGGCTTTTGTTGCTTATCCGGATGGTTCTGTAATATGCATCAAGATCTAAGGTCTTGTCACCATGACTGTAGCTTTAAGATATTGATTCACTTTTTAATTTCACCCACTAAGCCTTGATTCACCACATGGTTACTTAGTGCTATCCCAATTTGTAAATGAGACAATGGTGTACAAAAAGAAGGAAAAATAGGTTGAAGTTACTGAAGACATTGAGAAAACCCTTTTTCATCTCGCATTGAGTGTACAAGAAACTTTAAGTATTCT
>ps_11425
CAATCACACCAAAGAAT
>ps_11427
CGGATAGAAGAATTGGCAGCAGAAACTTTGTTTGTCGGGTGTTTTCTTCTGTAGATGCAAGCACTTATAATGGGGTTGCTTTAGAATCTTCTTCTCAGACTGCAGAAGAAAAAGTTGGTGTGTTGCTTCTCAACCTAGGTGGACCGGAGACGCTGGACGATGTTCAACCTTTTCTGTTTAATCTGTTTGCTGATCCTGATATCATTCGGCTCCCAAGACTGTTTAGGTTTCTCCAGCGACCATTGGCAAAAATTGATATCTACGCTTCGAGCTCCTAAATCCAAGGAAGGGTATGCCTCTATTG
>ps_11444
TTGGTGGTGAATAGACAGGTGGAGGAGGAGACT
>ps_11449
TCGTTCTGCAAAGCCTTCAACCAAGCTTCTTCTGCAATCCCTGCAACAAACTTCCATAACCATTTTTCTCAACCTTCTTCTCCATCCTCTCTCAACAACATTGTGTTCACATAATAACAGAACCAAAAAGTTGGCCTTCAAGACATGACAGAATGGGAAAGCAACTGCGGAGTTGTGAACCAGTTTGAATCGCTCAATCACCAATTT
>ps_11453
TTAGGATCTCTCACTCCAATGTTCTCCGTTTGATAAACGCTACTACCATACACATCTCCTTCTCAAAACTCCCAACTCTCCGCCGCCTCCATCTTTTCAACACCCGCCGTCGCTCCCTTCCGCCCTAACCAACCTAGGTTCTCTCTCCGTTCTATTCCACCACGCTTTAGCAATGAGTTTTGGAGCTTCCACTGAAATTTCCCACTATCTTGCACTAGCATCGGTTAAACCTAATTCTGGCAGCTGTCAATGCGCCGCCGGAATCAGCTACAGTTTGCACAATGCAATTGGCGGTTGCAACGGCGTATTATCGAAGCTGAAGTCGAGGAGGAACGATAACAGAGTTGTTTCTGTTAGGGCTGGCGGTAGTGGTAAAGGACTTACGTATAAAGACGCAGGTGTTGACATTGATGCCGGTTCTGAACTTGT
>ps_11458
CCATCAGAAA
>ps_11462
CTCACT
>ps_11471
TTTACATCTTGAAAATTCATTGCTTGCTGATAATCCTTCCCTCTCTCTGCACCATGACAAGCAGGATTGTTACATTGACATCTGCTCGCCAGAAGTCCTTACCCTATTTACAGACAATTTTGACTACCAACATCTTCGCCGTCATTTTGTCAAGGGACTGCTCGTTGATGATATAATGGGATATAAAATATTTGTGCATGAAATCCGCTCAGACTATGCTGCAAGGGTTGATAATTTCCGAAGCTATGCCACTGTCAGCAAAGATATAATTCATAGATGGACATATCCACTGGTTCCTGATGTTATGAATTTTGGCAACACAGCTACTAAGCTTGAAAGACAGGGAATATATCGTGGCTCAGAAATTTCCCAATCACAATCAGCTCTTGTTGGCCCGTTCTCTGTTATAGGATCCGGCACCAAAATTGGCCAGAAC
>ps_11482
AAGATTGGCCTGTCGCGGAAGTTGAGCCCGGCCCGGAGGGTATTCCAAACGTTGATTTCGCTTTTATGTTTGGTAATTCATCAAAGCTTGGGACGGGAGGTTTGCCTGTCCATGAAATTTTTTTAGACTTTAATTTCTCCTTTATTTGTTTAGTGCCACTTTTGATGGGAGCTAAGCCTGGCTGGAGGTATCCACCTGATTTCGAATCCATTCTTTTGTCCACATTTTTACTAAACCTTTTGGGGCAGATGATCTTATTTTGATGGATGAAGGCTTCATGGGTTTTTCCCCTTTCCCGGAGTTTTTTATCCCTCCAACCATGTTGGTAGTTTTTTTAAATATTTCACAACTTTGAATCAAGCTTCACTTATTTCCTCGC
>ps_11494
GCTACAAGCTGGCCTAATGCTTTTGTTGTTGTTATCTTGTTAAAGCTCAAGTCCAGAACTGTT
>ps_11518
TTATGGTGGA
>ps_11520
AAGAGCCTAGATATCCGTTG
>ps_11527
CATTACTCAGCAAAAACTCTTCTCTTCCTCCGGCGTTAGGGTTTTCTTCCG
>ps_11531
AAAGGAAACTTCTCCTTTAATCCTATGTGGCCGAAGAAGAACTCCCTCCGCCGCGCCGGAAATCATTCCGAGGGCCGCGGATCCTCGAATCACAAAATCTAACCCTCGTTCCCTTCATCTCTCTAAGCTCTATTTAAATCCATCCCCAATTTCCTCTGATTCACACTATAAAACCCTAACCGAATCAACCTGTGTATGAACCCTAAGTTAGAAATCAAGCGATTAAATACTAAGGAGAGGTAATTGAAGCCA
>ps_11549
GGAACCAAGATCATCCAATTCTTGCTTAATGTTAAGCCAACAAAACACTATTGGTGTTATAGGAGGAGTATCAGTTTTATCAACTCTTGTTTTCTTAGAAAAACTAGCTTGTTGGGGTTCAAGGAATGGTAAACAATGTCCACCTTTTGTTGTCTGCAGTGATCCTGTGTTGAGCAAGGCGCTTTCGTTACACGATTCTTTTCCTTCTACGAGGAACAGAATGGACCACATCAAATTGAATCAAGAGCTGATGATTCAGAATTTGCGGCACAAGAGAGACATTC
>ps_11557
ACAGTTAAATCTTATATAAGTAAGATG
>ps_11558
ACAACTCATCAACATCCAATTCTAACAAAGCACCGAAATCACAGCAACTATCTAGGGTTCGAAA
>ps_11581
CTCTGGCCTCAAACTGAAGACATTTTGACGCAAGCTCAACCAACTTTGTAGCATCATCATTTGCATATTGCCCTTCTAAGGATGAGTCCATCAACAACAACGCATTTTTCCCTCTAATTAGGTCCAAAGCATGGCTTGGGGGAATATGCTTGCCGCTCAAAAGATCCAGTAGGACAGTACCGTAGCTGTAGATCACACTTTCTGCTATTATCCTACCTGTTCGCAAAAATTCAGGTGGAGTATAGGCCAGATTAGTACTGTAGCTTTTCCCATCTCGACTATTTTTCATAAGCCCGAAACTAGATAAATCGATGGGATCACCATCCTCACAAAGATCCTATAAGCATTCAGATCATGATATATTTTCCGGTTTCCATGCTACAATGATCTAGCGCCTGTGCAACATGATACGCAACTCTAACACGCATTTCCCACGGTAACGGTTGCTTGTCCCAATGA
>ps_11587
TCATAATGCACATTTAAACAATCAAGAAGATGTCCTTAAAAGGACCAAGAGCAATTCATAAGGCAAAGGCATCACATGATCAAGGTAAGGCAAAGGCAAACAATGTGATCAAAATTGGACATCCAAATTAGAAAATCCAAATCAAAACAGAAAAGCAACCAATGATCATGAAATTTTTGTGTATATTCCACATGTTATGAACAAGCATCATGCAGAAAATCAGATCCAGAAGAGTTCAATTGGTGTATGAATGATCCATGATAAGCAAGAATATGCAAAGAAAATTGGTGTTTGTGTGAAGAATCTTGAAATTTGAAGTGAGATAAAAAATGAGGGAATGTGAAATTTCAGATCTAGAATGTGTTGTTATCGCA
>ps_11590
TAATGCCTCCGCAGCCAATCAAAGGAATCTTGCCCCTTGTCAATGTATACATTCTCCTTCAAGATATTGGTAGAGAGATTGAAGAGAGGCTTCCCACTACAAGCCGCCAGTTTCTGTAGCCAATGGATTTGTATTGACATTATCTGGTCTCGAAATTGTTGTATTTGATATAATCAGTCCATCCAAGTGAAGAGCCAAGGCAACTGCGAGCAATATCTTCAAGGTCTTCTTTAGACAAATCTGGTGCAATT
>ps_11626
GACGGTGGAGCCACCACAA
>ps_11634
GTTTCACTTTTCTTGTCTCTGAGAGGAACCATTTTTATTATTTTCTCTTCATTAGACTTGATTGGATCCTAGGGTTTTTGAAGGAATAGGTGGCATCTGTATCTGACTAGTTAGATTATATTCCATTTTATGAGAACAAGGTTTTTTTTTTCTTTACTTTAACTTCTTCTCAGTCCTATAAAGCTGCAAAATTATTTGTTCCTTGTTTAGTCCTGCAAGATATCTCTTGAGCCAACCTTAGTCAAAATTCACTTTCCCTTTAATCATTTATATGCATTTCTTGAGCCAACTGCTGAGTCAGGGTTGTTCTAATCAATTGATATATAAATATTGAAAGAGAGAGACATAGAAAAGGTGTTGTTTTCTT
>ps_11651
AGGAAACCTAAGCGGTATTCAGAGAATGAGTTTGTTGAAGAAGTATCAGATTATGAGGCAGAGTTTGAAAGTGATGATGACATTGTTGGAGAGGTTGTATATGATGAAGAATATCTCAAGAAACGTAAGCAGAAAAGGAAGCATTCTAGCAGCTCTGAAGGAGATGAAGAATATCAGTGGGATGATGATAATTTAGAAGAT
>ps_11655
CTGCCTTGAACCACACAGCTTCACCGAATTTAACACCGTTGCGAG
>ps_11660
GCTAGGAGGAAGAATGTTGGTGGTAA
>ps_11663
CTTCACGGTAAGATCAGTTTCCGCTCCTTGAGACACCGGTGATGATGATACTTTACCGTCAAATTCCCTTGTCTCAGGTTCTTCCAAACTTGATGTT
>ps_11666
TCAGCCCAGACCAACCAAGCTGAAAGACCCGTCAAGAAGCTGGAAGAAGGTAACATAAGATGCAGGAGCCATGATGGTGGGAACCAGAAGGGCTTTCTCGAAGAGGTTATGGGATTCGTTGTTGTGGTTGGAGAAGGTGAAGGAAGAGGCTATGTAGATGGATAGAAGGGTTACTGAGAGAGGGAACGAAACAGCTATTATGAGTGATCTGAGACCGCGTATGGCCATCGCGGATCGTTGTCTCTTTGTGATAAATTGTTCCATTTTGTCGTCGTTTGATGTGGTGGTGGTGGTGGTTGGATCGGGTGTGGTGAATCGTTGTTTGAGGTCTGTGGTGGAAGAAGCCATGGGAGGAGAAGAGAAGAGATGAGGTTGTGAGAGAGAGA
>ps_11678
AAGGATTTAATTTCTACTTTCTAAGACCTAGGGTTCATGTGATTTCAGTCACGATCTGAATGATTTAGAGATAGGAGATTGCATTAGGAGATTTGGACCCCGGGA
>ps_11683
GACAGTTTGCCAATGAGACTCAAGAGGTGCTGCCATGAATTGACACACTTTGTTAACAGCAAAGCAAATGTCAGGTTTAGGGATGGTAGCATACTGCGAGGCTCCAACCACAGACCTATAAATGGTTACGTCAAATAAGGTATTAGTGCCAGTTTTTGAGAGTTTCAAGCCAGCCACCATAAGAGATGATAATGGTTTAGACTCGAGCATGTTGTTTTGTGAGCAAATCTCTTATGTATTTGCCTTGGGTGAGTGACATAAATCCATTATCCTTGCTCTTGACTTCTATGCCTAGGAAATAGTCAAGCTGATATTACTATGGATCTAAGTGTAAACTCCTACTCAATTAGGGGGAGCCTCAATCTGATTCAGGGAG
>ps_11691
ACAATTTGTTTTTATTGGAAAGTTTAACTTGTGACATTTGGTTAAAGAAAAGTATATCATGAATATTTGTTTTGATAGT
>ps_11698
TCACTGCTTATGGACCCGAACCTGGGTGATCTATCCATGACCAGGATGAAGT
>ps_11706
TGATAAAATACTTCCTTTGATAGCTTTCTGCGGTACGTACTGGATGTCATATTCCGATAGCAACATGTGCCACGGGCAAGCCTCCCCGTCTGGGCCGGCTTTTCGAAAATGTACTTTATTGGATCCATCTTCTAAATCAATAATGTGGTATGACAAATCATGTACTGCCGGAGACGTCTAGCAGCCCATGCTAGCGCACAACAAGTCTTCTCCAAGAGTGAATATCTGTTTTCACAATCAGTGAACTTCTTGCTTAGATAGTATATGGCATGTTCCTTCCTTCCAGTCTCATCATGTTGCCCAAGTACGCAACCCATAGACTTCTCAAGAACGGTAAGGTACATGAACAATGGTCTTCCAGGAATAGGAGGGATTAAGATAGGAGGCTCTTGCAAATAATCCTTG
>ps_11717
TCAATAGTATCCAAAAGGATTTTCTTTTGTTGTTCCAGTTTCGCATGATGTTTGCAGAGCTCTTTACGCTGGTATAGCTCAAAGTTGAGTCTCTTGAGCATCAGATTATGAGCACTGTCTTTTGACAAAACGGAATCCTTGATATCCTTGGGAGCGTCGCGTAAAAATTCTTCCTCGGGTACGAGTTCAATGTCAGGATATTTAGACTTGAAGTCTTTACAAGCCTTAATCGCTTTAAGATAGTGACTCTTTTCGTACACCAAATTGTGAAGTTGCAGGGTCGTGAAAT
>ps_11719
ATCTCATGAATTTCATTGTACGAATACTTTCGATTCGGAATGTCCCATCCACCGGCTCCACTATTATTATAGCCGAAAAAGAGATAGCAGTAACAAACTCCACATGACAGTCATCATATTTGAAGTTGCTAACCTTCGAATCCCCAGCAACTGCGTAAACATAACCACCTTGAGAAGAC
>ps_11722
CCTAAATCAACCATTGATCCACATAACGATTTTCTTCTTCCACCACTTTTGACCCATAGGAACAGAAACTCTCTCCTTAACAACATTCGCTTCTTCCACAACAGCTACTTTCCTTGATTTTTCATCTTTAACATCTTTAACATCTTCAACAACACACCCTTTACAAGATTCC
>ps_11743
TGATTGTTCAAATGTTGGAGGGAGATGAGGACAAAACTCCAATTCCTCCCAATCCTTTTGCTTCTCGATCTAGACGACCTAGGGGAAATGGTTCAATTGCAATTACCAGACAGCTAACACAAGACTTAGATGTAATTGAAGAGTTAGAATAAGCTGGCAGTTGTGAAATATGTGTTACTAAATATGTGTTACTTTATCTTTACTTTCTTTGTTCTATTTATCTCATCAAATAGACATTAGTATGGAAACAACACTGCATCAGGCAAATGCTAAGGTGGACGAGGTTCTCATGTAGTTTACCAGAACAATTCTG
>ps_11745
GCAGGGGTATCAAATTTATTGAAAACTGATTTAGAGAAGGGAGTTGATGGTGATGATGCTGACTTACTAAGACGGAGGAATGCATTTAGTTCCAACAATTACCCTCGAAAGAAAGGAAGAAGTTTTCTGGTAACTTCTATTGTTCTTGGGCTATTGGAATCATAAGTGTTTTATGGTAATATGAAGCATAACTAGTTATTTTTGGGGGGTGGGTTACATTACATATATTAACCTGCTTAACTGCAGGTGGGAAGTGGAGCGGGTTAACTTGTTTATTTTTTTTATGAACTTCTTAATGTCAAACTTCTAAGACCAACTCCAAATACAATTTTTATTTTTTCAATTCCTAAATGGCATATATAAAATGTGATAATTGTCTGTC
>ps_11748
GAAGTAATTACACTTGACTTTTAGAAAAACCAGTTTCTTTCACAAGTTCATTAAAACTGCAACGGGGCA
>ps_11752
AAGGTGATTGATTGGATACATGAAATTAATAGAACAGAAGCAAAATTCAATGAACAATAAATAATTCAAGGACCGTGACACTGAACAAGCAAGAAGAGCTTCATCAAACATTATGTGGTAAAATGTATATAGCCATTCTTATAAATGATTAAGAAATGCGGTTACTAAGAGATAGTATCAATGTTTGTCCACCTTCTGAAAGCACAGGGCACAAAATTGAACTTGGACCTGAACATCGACCATCGGTTGTCATTGTTATTGCTGTTATTGCTGGTTGAAGGAGAATCATCAATAAGGCTTACTTCATTGTCAATAGGTGGAAAAGCCATGGTAGTTTCTTGAACTCCGACATCACTACCACTTCCATCCAATCCTTCAACTTGATTGTGATCAAAA
>ps_11760
CTTGGGCACCATCACAATCCGCGTCGGTCAATGTCTCGAGTCTATTGGCGGACGGGCACAAAACGTTCCACATC
>ps_11762
TAGCATCAACTTGAACAAATAAATTTAAGCATGACAATTGTCAAGTCTGCAGTTTTCAAAATTCTGCAATTCGGATATATCAATTATTATGAAATATGAACTCAACAATTTAGTCCAAAAATACAGCAAGACACGCAGCAGAACCCAGAACCATTCCCAACAGTGAATACAATGAACATTTTAGCTATTGCTTCTTCTCCTCTGCTTTCCTAGGTTTTGTGCCGGGTG
>ps_11766
CATTAGTTTTGTGTTAGGTCCAACAGAACTGAT
>ps_11782
TTTTATT
>ps_11783
AGAAATTGAATCCTGATGGACTTGAACGT
>ps_11794
ATGAAGGGTCCAAAGTTCAATCCTACGATTAATAGGCCAGCTGCTGCAAAAAATATAACCAAGAACCATGCAGATTGAACCGAAAGATCTCCTGCAGCTATAGGTAAATAAGGCTTGTTTACCTTGTCAATACTAATGTCATATATTTGATTGATACCAACTATATAACCGTTCCCACAAATCAGAGCAAAAAGACCGGAGAATGCTTTAAGCAAAAGAGACCACTTTATCATATTTGAGTTCTCAATCAACGCCCTTGACA
>ps_11798
TTCTAGAAACAAAAGGGAATCACTGCAGGAAATTGAGATTGCACTTCTTTGCACTAGAAG
>ps_11806
ATTGAGGCTCTAACAAA
>ps_11809
TCAGAAAAATATTAAGATCAACTTCTATAGTATATTCTATGGCTTTAAGGGTCTGTTTTTCCCATCAGTTTTACAAATCGTTATCTAAACAAAACTATAAAATTCAAAAAAATTATCAAATGAATTAACTGTTGAGAGTTGTAAGAAAGAGTGAACACGGAGAGAGTTTCTAAAATTGCATTCAATGCACCATTTGTTCTTGATCCTTGTACAATTGCTCCAACCAAGCCGGAATTGCGTCCGTTCCATTAAGATTGTTTTGCAGTTTCCGTTTCTGATTTTCATCGCCAAACCGGCTAGTTTCCTGCGGCGTAGCGTCCTTCACGAGTGAATTAACCCAAGAGACGTCTGGTTCGTTGTCGTT
>ps_11819
CTCCTGTTAAACAACAAGGCATAATGACTAGACAAAGCCTCCAGTTCCTCCAGCTGCTCCGGACCTCCATAAATGTAAAAACATCGATCAAATGTCACCTCTTCGGATAATTGATCTCCATCACCTTCTTTACCGGCCTTCTCAACCTCAATTCCAGTTTCACTAATTAATAAGTCAATTGTCTCCTTACCCACATATTCAAGCACTTGCATTCCTTTTGCAGTAAAAGCTTTTCCAGTCTCTAATAGGGAAGGTGCATTAGAACCTGCAGCTCCTGGTCCATCATGTTGTGCAGCTCCTGCAAGGTTTGAAGCTGAATTCTCGAGCTTGTATACTA
>ps_11835
ATAGCGCTCTCAACTCAGCTCTCACAGGCTAAGTACTGAGTTGAA
>ps_11836
GCCGTGACACTTGTTGTTTCTGGTGGCCTGGCAGTATGTTTTGCAATGATAGCAGTACTTATTGCAATGGTTGCTTCAAGCCCAACAATGGGATGGAGTGGAAGAAGTTTAAGTCTATTAGATCCTACTTATGCAAGCAAGTACATACCAATCATTGCTAGTGTTAGTGAGCATCAGCCGCCAACTTGGCCTTCTTACTTTATGGACATTAATGTCTTGG
>ps_11841
TTGTAGAGCCTTTGCAGCTCATTCTGATAATCCTCAAGTCTTTTTAGTGAAAGATCATTCTCATTCACTGCAATGGTTAAGAGTGCATCGTCTGAGTTACCTGCAATTTCTGCAGAAATTCTTTGAATTTGTCCTTGCACAACTCGGAATTGGTTTAATCTCTCTTCTTTCCTCAAGCGCACCTCACGGAGTGCTGGAGTTATCGAATCTAGCTGCTCTTTTAGCGTACCCGCCCTTTTTTCTGGCCG
>ps_11847
TTTTCGGAGTAGTGCGAGTCGGCCAATCGACCTCAGCCATACCTGCACGGCTGCTCACTCTTCGCCGTCAACCTCCGTCACCGTTGCAGATTGAGTTCACAGAGATTGTTCTTCTTCTCTTACATCTTTCCGTCACTCTCACCG
>ps_11866
TCTCTCACCTGATACCATTCCTTCTCTCTCGTAATAACCCTCTCCCTCTGACTTCAAAAAAGGCAACGAAAAAAAGAAAAAATAAATTAGAGAGGACTCTTCCTCTTATTCGGAATCTTATCACTCTTCACCATCGGACCGCCTTCAACAACCTCTGTCGTCGAAAACCTCACTGCCATAATCGTGCCACCCTTCACCTCCTTCGAACTCTCCGTCGG
>ps_11870
CTATTGCACTCCCT
>ps_11874
GCCAAGCCATGGCAGAAAAAGGACTAGTCCTCGACATGCGCGCCACCGCGGAGGAACATTTCCAACTCCTCTATCTCGAAGGATTACCATACGTCGACGTTTCAGGAGGGGCATTATGGGAAGAAGTGTTGAAACGCTGCGTTTCGCAGTTTCAACTTGTTCCTAGATCGTGGACGGATTATCTCGGGCTAACGGTGGGTGGAACGCTCTCTAACGCCGGAGTTAGTGGGCAGACTTTCCGTACGGTCCACAAACGGCAAACGTAACAGAATTAGAAGT
>ps_11880
CAAGCATAGTTAGTCATTTTATCGTGTCCTTTAAAGGCTGTGTGACTCACTACGAAGGGATAGATATTCCAACCTTAAGATAGAAAAGCCCTAAAACAAAGAGGTAAATACTATTCTACTATGGATGAAAAACTATGATAGTGGGTGGCCAAATGGCCAT
>ps_11881
TAACAGGGAGTCGGGAACTCGAGCCT
>ps_11886
TTAAGCCTTGTAGGCAGT
>ps_11887
CAGCAACAGTAGGCAAATTCTGCCCTTTCACAGCAAGAACAGTCGGTGCAGAAACCTTTTG
>ps_11894
CCTGGCTGGCTACTCTTTCAAATTCATAGGAAAAGGAAACACATGCAGTAATCATATCATAAGTTGTTGAAACCTTTTGTTTGATGACTCAAATCTCAAAACTGTCACATATATTCCATATGTATAGATTGTGTATCTGTGTTATTTATAGATTGTTTGTGTTCATTTAAACCTCATGTCTCTTTTTTACTATTACTGTGTTACCTCACATCTCTCTACTAGAAGGACATGTTGAATTCTGAAGAATTGCTCACATGGAGCTGTAAAGTTTGAAGGGCTTGTGATCCTTTGTTTGTTGAAGAAACTATCAATTGTCTT
>ps_11908
ACCCCTCCACTATCTGACTCATGGAAGGTCTGTCTTCTGGATTCTTCTTCAAGCAACTATCGGCCAACTTCGCTATTTTACGCGCTGCGGCATTCGGATATTGGTTCCTAAGACGCGGGTCCATTATCAT
>ps_11923
TTTACCCTTTTTTCCACACGAGATTTCTGTTCTCGTTGAGCTCATCTTAGGACACCTGC
>ps_11929
GTCTCTTTTCTAAACATGAC
>ps_11934
GTTTAAAGGTGGGATCACATACATAACTCCTCATATTTTAACAGGAACATGATTGAGAGATCAGCCACAAAATAGTTCCTGCTTGAGTACTTAGAAAGACAACAATCAACCAATAATCTTGTTCTATATTCTTTGATAACATCATTTCACCAAACACCAAATAAACAAACACAACCAAAAATCATATGTCTCTCTTTTCTTTCTCTATATTTCTACCACTTTCCTCTTCCTCTTTCCTCAGTCATTTTTCTCTTTTCTCTTTTCCTCTCTATCATGCAGCCTCTTCGTCGTAAGACTCCTCTTTTCAACTCAGAAATAGGAG
>ps_11935
TGAAAATAGCCATTGCTAGTCCTATTGAATTCATAGACCAATTTTAGATATAACACATGTCTATCTATTTATCCAATCCAATTAAGAGTATTAAGAGTTTGTAGACTACATAAACAAAAAGTTTAATACTACTAAAATACTATTGTAATAATAAAGTAGCAAAAGGAAAATAAAACATGACCCATCATCATTATGTTCTTAATTAACAATACAAATTCATGATGAACTCAACTCAACTCAACCACTAGGCACTACTACCCC
>ps_11946
AAAAGGACTT
>ps_11947
TATTAATTTGAACTGATTTAATATAACCCTAAATATGAATCAACAAATGATTTATGACTTTAGCCCTATAACAGAAAAAATAAAATGTAACAACATATTCTCAAATAAATATTAAAGAGAAGAAAGAAGCATATTTAACAACATATTCTCAAAAAACCATCTTCTGTTCCAATAAGAAACAATCGAGAGAAAGGAAGTATACTGATACTTGATAATGCCGATAAGCTTCTCATTCCATTATCAGAAACATAGAGTTTCTGGGGGATAATGTGATGCTGCCCATCCATTTCATTGGTAGACTTAGACAAGGAAAGAAGCC
>ps_11955
GGTGATGACCCTATAACCAAAATAAACACAAGCAAAAACAACAGGAATAAAGAACTCCAAAAATGTCGCAGTTTTTGAACTAGGATCATCTTTAATGACAAAAGCACTCATTTCTTTGCTCTTTGATTCCTTTTCCACAACAACATTGTTATCATCATCAACCTTTTCAACCGTGGCACCTTCAAGAACACCAACTTGGTATTTCAGGACTAAACTTTGAGCTGCTTTACTGTGTCCAATAGCATCAAACTCCATTGTTGCATCTTTCCCTGCAACCTCTAGAATCACTTCTTCTCCTCCTGGATGTTC
>ps_11963
AGCTATGTGAA
>ps_11970
CCTGACTCTAACAAGTAAGC
>ps_11973
TCTTTCTTCCCTCTCAACGGCGTCAAAAACTGGGAAGCCACTTCCCAGCCTATTCTTGCTGTCCAAGTAACGGAGTTACTGGACGGTCTCTTCATAGGCTTCACAATAAACCACGTTGCATCAGACGGGAAGTCCTTTGGCATTTCATCAATTCTTGGTCTCAAATCTCACGAGGAGATTCTTTAAACAAATATCCGTCACTCCAACGCTGGTTTCCAAACGACGTTCATCAACTTCCAATACGTTTCCCTTTCACAGCTGAATTCACTCATAGCTCCAAGTCCACGAACATAGCTGAAAGAGTTTTCCATTTCACAAAGGAGAAGATCGCCGAACTGAAATCAAAAGCAAACACAGAAACTGAAACTGAGAATG
>ps_11976
GATTATTATTACTACAGTTACAGCAA
>ps_11978
TAGTACAGCCAGTTCAGCCTCAAAGGTACAAGCCCTCTGCAAAGAGTCCAGTGAAAGACCACCATCCTGATTGGAAATATTGCTTATGGCAGTAAGGCAAGACCTAAAAATCCCCTGCTTTGTAGTTGGCTCAAGAAATATCGCTCATGGTCTATACAAATCAACGCATCAAGAACATAGAGTGATATAGTTTTTCCTAGGTTCACTGCCATGAGTTGCATCCTTTATAACCAAATCCAATATGCTCTGAGCCTCTTTCCTCAAAGTAGAAAATTTAGCACGAGCCAGTTCTGCCTGTTCTTTGTCAATCTTTGGGAGATCAATATATTCGTTATCTTGTTCACTGAGCAGCAAGAATTGAAGAAC
>ps_11982
CCACGAACAGACTTCCTCCTTCGCTCTCCATTGCGCCTTCCGTGTCCTCGGAAACAAGGAGTACCTCGGTGGAGCAAGAGACGAACGCGACCAGGAGTTAACACTCCTTGCTTCATTGGAA
>ps_11987
TTGGTGTTGCCGGCGAGTTAGGAATGAAGATGGCTAAAGGTCCTGCATCGTTACGGATGCACTTGATTGATGCTCTCTATGGGCTTGACGAAGCTACATTACAATCTCATGTTAATATCACAAGCTTGTGTTGAAGTCTGAAGATCTGCATGCAGTACTTGCACATTTGGTAATTATTATTTGTTTGGGTTTTTGTTTCTATATGCATTTGTTGATTTGTTTCTATCATGCTTTTCGTCTTTATTCGTTCTTGTTTATGTGTTGTATAATAGCTAATGTTTCTACCATTTATTGATATCGTCAGACT
>ps_11989
AGCGGCATATTTGCTAAGAAACTTGATTGGAATTCGATTAAGAAGATGTCAATGGAATGGATTAGAAACCCGATGAACATGGCGCTTTTTGCGTGGATTTTATGCGTTGCTGTTTCGGGTGCGATTTTGTTCCTTGTCATGACTGGTATGCTGAATGCTGTACTGCCGAAGAAATCTGCGAGGAATGCGTGGTTTGAAGTAAACAATCAAATACTCAATGCGTTGTTTACGCTGATGTGTTTGTATCAGCATCCGAAGAGATTCTACCATCTTGTACT
>ps_11990
CACAGAATAATAGTGAACTTCAAACAAATGTCATGGTTACATTAGGATCCGCTCCCAACTTCAAACCTAAATTGGAGTTTAATTTACTCCTGTAAAACAAACGAAAACACGTCATAGAAACCAGTGCCCATATTCATCTAAAACATATATATAGGCTGGGAACTATGACTTCTCCAAATTCA
>ps_11994
CACTACTCAAGAAAGCGAGAAACGATCATCATCAACATCATCAGTGTTCGGAAACCAAACCATCAAAATCACTGATCGAAACATGGCGAAACTGAAGATAGCAGGATCATGGTCCGGTGTATTAGAAGAAGTCGATTTGGCGATTTGGACCATATCTTCGTTACGCGAAGAAGTTGCCAAGCGATCCAATTGCGAAAACCCTCACTTCATCAACTTCATATGCGCTGGTAGAATTCTCAAGGACGATAATGGAACCCTAATTTTAACTCAATTGGGCGTTAAGAATAACTCCAAGATCCTCGCTACTCTCTCTTCTCCTCAACAGGGTCAGTCTCTTGTTGTGGAGGAAC
>ps_11995
GCCGCCACCCCGAGACTTCACCCCATTAACTTTGACCACACGCCCACTAATACTTCTTCCATTCATGTCGTTGATGGCATCAATTGCTGACCTAGGGTTTGTGAAAGTAACAAAACAATAGCATCTGCCTACAGTACGTTGGTCATTGATAATCTTGACATCAAGGATGGCGCCATACAAATTGAAGACGGTGCGAATGGTATCTTCAGTGGCGTCGTAGGGAAGACCTCCAACGTATATGGAGCTATCATCGTCCAGCGTCATTTTTTCTGCTATGGAA
>ps_12003
AACAAGAACAAAAACAATGGAGGAGGAGGTGGAAACAAAGGGAAAGAAGGCAAGAAAGGTGGATCAAAATTGGATAAACTTGATTTTGATTTCCAAGATTTTGATATCAGTACTCCTCATGGTAAAAATGGTAAATCTGGAAATGGAAATGGGAAAGGTAATCCTGCCAAGGTTAATAATAATGGTCATGGTAACAATAATGGGAATGTGGGCCAAATGGGTCCAATGGGTGGAATGAATCAGATGGGTGCGCGGATGGCTCCGATGGGCCAAATGGGTCCAATGGACCACATGAGGCCGGCGGTGCAAGGGCTACCGGCTGGGGCGGCGGCCGCGATGAACGGTGGTTATTATCCAGGAATGCAGCAGATGCAGATGCAACCGAATCCTTATCACCAGCAGCAGCAACAGCAGCAACAACAGCAGCAACAGCAA
>ps_12008
AACTCAAGAAAAGCAAATACCCGATTTAGTTACACTTTCACTGCTGCCCAAGAGCCAGTGGCAAAGCTTGATCGATTTAGACATTATAAAGGTTCGTAATAAACCTATTGAGCCTCCCAAAAAACTGAAAGCTCCATTCTTCCTGCCATCAGTTCCATTGCTCTCGGGGGAAATATTGTTTGAGCCTGGGAAGGGGTCAGTACAGGAGAACGAGGGAGTAGACAATGAAAAGCAAATGAACAAAACAAATTAGATACACCATCATCCCGTTTTTGCATCTTCTTCAATCCACAAAGGATTCAGACAGTTATGGAGCATTCACCGATTATATCAAAGGATTATCTCCTTCAACTCTAGATATGGAACTCCGAATGCTTCAG
>ps_12020
CCGTACCAATACGCTTTTAACCAAACC
>ps_12021
AAAGTGGAAGGAAAAGTTCATATCTTGGAAAAGAAGTCATAAGTCATATTCAAAAGCCAATCTTCATTATAAA
>ps_12032
TTTGCAGGCTCTCAGCCGCTGAAGATAATGAAGAGTCAGCTAATGTATACACCAGCAATGCATTTTCCTTCACTGCTTGCTTTATTATCTCCAATAACCTTTCCACCTCATCAATCCCAGAAAACAAATGGGTACTAACGGGGCAGCCATGATCAACCAAGCAGTAATCGAACTGACCCAAAGCGGCATTAACGGATGTTCAGCGGTCCAACCGGTTCCATCAGAGACAATATAAATGGATTTGGCCCTAAACTCTGAGCCGTCTTCAGTGACGGTGTCATCTGGATCGACAGCGAAGGGAACTGTAGGGGGAGAATGGTTGGGTTCTAGGG
>ps_12040
ATATCCAGAAAAGATAAAAACAAGTTACGTAACAATGCATGGTGGTGAGACA
>ps_12044
TACAGGCTGAAGAGGATGAGAGATTTGTTAAAGAGTGGCATAAGTATCTTGAGTACGAGGCAGATGTCATGAAGGATGTGCCTGGTTGGAAGGTCGGTGCAAGTGTCTATAATTCTGGAAGATG
>ps_12063
TCTTATAATCACGCCGCGTTTGTATATGCAGAATTACTCACTTGTAAAGGTACAGATAGTACAAGATATATAGCGCTCGGTTAGATGAATGATGAGATTGTTCAAAATTTTAAAAAAAA
>ps_12064
TTTTGTTTTTCCTCAGGCTGATAAGGTGACTGTGATGTATCCTATGAGATTCAATGATTCAATAGACACGGTTCTTGCAACTTCCTTTTTGCAGGAATTTGTCGAAGCCAGGCGTACAGCTGGACTTAATAATACCCCTCCTTGTTCATGGTCTCATACTCCTCCACCGGAACTGAAAGAAGTATCTCCTGATGCATTATCTGCAAATGCAGGATTTGTATCATTTGTTATCTTCCCTCGTCACGTTGAAGGCCAGAAATTGGATCGGACAGTATGGAGTCTATCAACTTTTCATGCCTATGTTAGTTATCATGTCAAGTGCTCAGAAGGATTTATGCATACTAGGATGCGTCGTCGTGTGGAGTCCTTGATTCAGGCTCTGGATCGTGCTAAACCAGATCCTGAGAGTTCAAAGAAACTTCACACAACAGATCCTTCCAACGGCTGAGC
>ps_12068
TTCTTCACCCATGGCTTACGTCGAACGAGGTGTTGTCAAATCAAAGCGATCGATATGGCGAATCAAGACAATCACTGATTTTTTCTGGGCCATTGTTAACTTCATAGGCGTGTTTTTCACTACAATGTTCTCGATGGAGAAGTCAGATGCCTACAAGAAAGGGT
>ps_12071
AAACATGAACTTTCAGGATGGCTTCTCTTCCAATCCTATCAGGTGCTTCCACCATAACTACACGATCAAATCTTCCTGGACGGCGAAGAGCAGGGTCCAAGACATCAGACCTATTAGTAGCTCCAAGAACTATCACTGCAGAATTGCTGTCAAACCCATCCATCTCAGTGAGCAACTGGTTCAAGGTTTGTTCTCGTTCATCATTGCTGACCATGCGAAATTTTCCATCACGACTTTTAGCTACAGCATCTATCTCGTCGATAAATATTATTGATGGAGCTTCCCTTTTTGCCTTTGCAAAGAGAT
>ps_12074
TATTTTCAGGTTTTAGATCCCTGTGCATTATTCCTTTTGAGTGGAGATGGGAAACTGCAGAAACAATCTCGGCAGCATATATGCGTGCAAGATCCTCTCTGAAAAGGCCCTGGTGATAAAGCTGAAAGAAGAGATGGCCCCCATTTACGAAAATCCAGCACAAGATACAATCTGTATTTTCGTCTGAAAAGAGTATCTAAGTTGCACACAAAGGGGCTCAATCTTTGTCAAAATCTCCCTCTCAGCTTTCATGTATTCGGCATGTTTTTCTCCATAATCTTATCCTTCCGC
>ps_12091
TCTACTTCTTCATATCCACC
>ps_12094
GTTGTTCTTCTGTTTTATTTTAAGATTTTTATTTTAAACCAAAATATTACTCACTTAAAA
>ps_12098
CGACGCGGATTGTGATGGTGGCCCAAGCCTGGGTTGTCGAAATGCTCGCGGAGACGTCATCATCACGATTGTGGACGGCAGCGCGCGCTGATTCGGCGTGCTTCGGCACTTGCG
>ps_12100
TCCGCAAGGTTCCAGCAGTGTATGAAGAAATGGTTAGGTCTGGATGCACTCCAGATAGAAAAGCTAGAGCAATGCTGCGGTCTGC
>ps_12109
CATCACAGTGAGAGGATTGTTTGTGAGTATGATGATTGGAATAATCTATAGTATAATCGCAATGAAGCTTAATCTTACCACCGGAATGGTTCCGAATTTGAACGTCTCCGCTGCTCTACTTGCTTTTGTGTTCATAAGAAGTTGGACTAAAGTGCTTGAAAAGCTGGTTTTGTTTCTAAGCCGTTCACTCGCCAAGAGAATACTATTATTCAGACTTGCGCTGTTGCTTGCTATAGCATTGCTGTTAGTGGAGGATTTGCTTCGTATCTGTTGGGATTAAACAGGAAGACTTATGAGTTATCTGGAGTAGGC
>ps_12115
GATGATGACAAAAACCGATAGAAGAAAT
>ps_12117
TGTACGACGACGAAGTGAGGAAGTGGATTTCTGGGATAGGTGTT
>ps_12125
GTTGGTAAGTTGTTATTGTAGATTGTCTTAAGATTTTGTACGTGTCGTCATTTTAAATCATAGCATAAGCTAGAAGAATTTGATTGAATTGCATCATACAAACGATGAATGTTGTTTCATTTTGACTTTGCACTGTACAATTCTGAACCTGTTTATCTGATCGGCAACCTATAAACCTGTAGGCTTGGAACCATAATAGATATTCCCACACCACGGGAGATGATAGTATTTCTAGCTTTCAGCTTTTCCTTTGTGGGTTGGCGGCTGGGACATGTGCGAAACTTGTCTGTCATCCTCTTGATGTGGTCAAGAAAAGATTTCAGATCGAAGGGCTTCAAAAGGCATCCAAGATACGGAGCTCGAGTTGAGCATCGAGCATACAGTAATATGTACGATGCCGTGCATAGGATATTTCGGTCAGAGGGTTGGGCTGGTCTATACAAGGGGG
>ps_12130
CGATGTGGTCTCCACTGACTTTATTGGTGACACCAGGTCA
>ps_12140
ACATAGAGTGAAAACTAATTAACAAGAAG
>ps_12142
AAGGGAGAGCATTAATGCAGTGAAGAGGCTTGGTCGTCTTAAGGACATTATATCGCGTCATGTAGAGTCCTCAAGATCCTTGTTAATTGATTTGTTAC
>ps_12150
TATTTTACTTACAATCATATTCATAACACTTGCAGCAACCAAATTACAAGAGGCCAAGCAAACTTGGTGTGAAATCTAAATGATTACATTTACATACCAGCTATATGAAAAGAAGAAAACCATATCAGCATCTCTTCAGAAAACATTTCAGCATGATGAGTCTTTTCTTCAGCTCCCATTGAAAAACGAC
>ps_12153
ACTTCTCCTACATTTAGCCTAGTGGCTTCTAATCCATTTTGGCCTCAGGGAAGAGGTTTTCTGTGGCAGTGATTCCCGCATGTGGACACCTGGACAAAGTGGGACATGTTCTCCAGCTATAGCTGCAGGCTCTGATCATAATGCTGACATACCAATGGCTGAAGCTGTTTCAGATGAATTTGCCTTTGGAAGCAGTGCAGCTGGTTTGGTGAAGCCTTGG
>ps_12160
TACTTTTCTAGATCTGATTTTGCACCTTCGCCTTGAGAAGTTTCATGGAGGAATTTGTCGAACCCCATCAGCCTGTCTCTCGAGTCCTTTGCAGACCACGGCAAGCAAAGTGGACTACCACCGTTACCAACTTGCCAGGCTAATCCTTGGTCATGAGAAGCTAACGGCGAGCCTA
>ps_12173
ATTCCTTCACTCACCACCAAGAAATAGTGACACTCTC
>ps_12178
AAGTTTCTTCAATCTATCAATTTCCTTTTCCTTATCATTATCAGCTT
>ps_12181
TGAAATGAGATACGAGAGGCGTGGAACATATG
>ps_12187
GACTTTCATT
>ps_12191
TTTGAGAAGAAAGATTGAAGCTTTGGTATTTGGCAAACAGGTATGTATAAACTTCCTCTAACTTGGCTCCTCTGGTTTATTTTCTTGAAGATGACACTACAAACAAAGCAAAGAAACTGATAAAATTGCAGGTCAAAAATGGACTGACAAAGATTAGGATTCATGATCAAACAAATATTGTATTCAATATTGCACTAAATGAAATTCTCTGAAACATCTGTTTTAAAATCACTTTCTTAATTTGTATATCTCAGGAACAAGTTCTCATCAAAAAGCAATGGATTCTCAACAACTTCATGTAGTTTTTGTCCT
>ps_12196
ACCTAAACTTCATCCTGGTCATGGAT
>ps_12198
TTGATCTTCGCCGGT
>ps_12224
CAAACGCAACCCAATTCAGAATCGGACAACAACAACACATAGCACGCGCACAAACCTGAAGGCTTCATCTTCGTCTCAACGGAACGCACGGATCCAAACGAAGTTGCATCTTCATCCTAATCTACCACGAGTGAAAGAGTACATCGAACGTTGAGGTGAGTTTTCATTGAGTCGTGGATGCCATCGAGTGAATTTTTCTCCGGTGTCGTGAAATTTTGTTTCATTC
>ps_12226
ATTTCCTCTTGAGCAGTTTCCTAGAGAGAAAGGAGAACACCTCTGAGGGTGTGCTGCTCCAATACCATAGCCAACCATTGCAAACACATTAACCTCATTCAGTGTGGTCCAATACTTAA
>ps_12231
AAGCTCTGGGAAGACA
>ps_12232
TATCGCTGCGGGCCTCCACC
>ps_12236
GCCTCAAACCTCTTTCTCTCCCTAAGCCTAGCATTCCTCCTGACCCGCCAAGCCGAGAGTTGAGGCATCAAAATCTCATACCAAAAGAGAGTAACCAACAACACAAATACACATGCCAAACGAGGTGGTGTCGCAACTGTTATAATCCCTATAGGGATCAAAACCCTGGTGGGGGTCGGTTCATGTGTTCCTATTGTGGGCATGTTTCAAAGAG
>ps_12240
GTATGGCA
>ps_12241
AAAAGTGTTGATCAACTTCCAATGAATGTTGGAGATGCTCATTATGATCCTCTTTTCCATTTGGGTTTGGCCTTACTACCGAACCTACTAAGGCTATTTATTTTCAGTAGCTATCATCTTGAACTCTATATATTCATTAAAATGAAAGACATTGAGAGTGTGGAAGGTTGATTT
>ps_12249
CTGGTTCTTCTGCTGCTCCTTCTGCAACACCATCGTCATCGGGAAAAGGTTCACC
>ps_12251
AGAATGTTGTTAGTCTAAACATTTTGTTTCCTCCCACTGCAT
>ps_12257
TAGCATGTGGATTAGTATAAACAGTTATAATAATAGACAACCAGTTAATTAATTTATTAATTAATTGAGCAGTTACAATTTTGAATGATCCATAACTATTGGTCTAGGGTTTAATCTCTGACAGCGGCTGCATTTATTTAAAGAAATTGTGAAATGATCACTTTTTTGTTTTATTCAAATTGCTGATGGTTGGTGATTGGAAATATTTCTTTTGGGATTGTGACACAGTGGAGAAGAGA
>ps_12284
GTAGTTGAGATGATGTAGCAGAATCAAAGACTTGGACGAGCGATGATGATGATATATCGGACGGTTTCAGCGACGGGATCATTGCAGTAACCACAAAATGGTTAAACCAAGAAGGCTTGAGAGGGAACCAATGAAGATGACATTGAAGCGACCCAAGTAAGAATCAGAGAGAAAAGCACCAAAAATGGACAAGATATTAGACATAGCAGACCAAGCATAAAGAAACCTAGTAGCTTTAGGAATAGGCATGTTATAATCATCTCTCAAGTACAGTATCATGTTAGGCATTATTCCATAACTTGCCACTTTTCAAAACACTC
>ps_12292
AATGAAGCGGAAAGTGCACAAACTATACTTGAGTCTCCTGTACATCTGAGTATATTCACACGGTAAGATAGCTTACAAATCCTTGCGACCACATCATCTGAAGTCTCTTTGTGAATTTTTCTGCACATTCTAATGTTTCTGCTTCTGTTCCTTTACTGTTATAAACCAGATTCATGAGCCCAAAAGGCATCTGGATCGGGACAAAATAGAGAAAAATCCTGGATTTCCATATTCGCTATATGCCAATTGACAAAACGG
>ps_12299
AAGACTCTTTCATCTGACTCTCGAGTTCCCAAGTCACATTGCCACCTGCTGGTCCTCCCCAAGCTACCTTCACCAAGGCAATCTCTTTACCCCGCAACTGCTTCAACTCTCGATCCTCGATCCTCATAGGTGATGTTTCAACAGTCAGGTTATCTCTCACCTGTACATCATCTACTTGGACTACATGCGACGGATCATGAATGTATCTCCTCAACTGAGACACATGAAAAACATCATGCAAATTCGCAAGCGACGCGGTAAAG
>ps_12304
GGCTCAAAGCACTATCGGTGAATC
>ps_12307
GTTGACTCGCACACATGTCAGACTC
>ps_12321
GTTGGGGAGGGG
>ps_12322
CGGAGGGTCGAGATGTGCCTGAGCTCTATGTGCAAGGGTTCTCTACTGGCTTACCTGAGAGACTACAGTTGCCTTTGCTGAGAACTTTGCCTGGCCTTGGGAACTGTTCAATGTTGAGGCCTGCATATGCTGTGGAGTATGATTATTTACCTGCTCATCAATGTTCTAGGTCTCTTATGACTAAGAAAATTCAAGGATTGTTCTTCTCTGGTCAGATAAATGGAACTACAGGCTATGAAGAAGCCGCAGCTCAGGGCATTATCTCG
>ps_12324
GTGTCACGAAGTTACTAAAGCTGGTGGCTAAGGATGCTCCAGCAGAACTTTTGAGCAATATAGCCAAGGGGGAGCCTTTCACCTGTCCTGCTCATTATTGCCGTATCTGTAGTGAAATGGAAAACAAGAACGAGCACGAGTTACACTTTGCTGTTTGTAGGCGTTGTCCCAGGTCATATCATCGCAAATGTTTGCCAAGAAAGATTGCTTTTGAAGACGAAGTGGATGAAGGCATTGCGCCCAGGGCTTGGGAAGATCTTTTGCCAAACAATCGCATTCTTATTTATTGCTTAAAGCATGAGATAGATGATGAACTTGGAACTCCTATAAGAGATCATATAAAATTCCCTGG
>ps_12333
CAATAGGAATTGCGTTTCATAGTGTCCCGCAAGGCTCATCCGACCTTACAGGGTACACCAACGGC
>ps_12348
GTTGCCTTATAATAATCGGTGAGGAGCCACAATTCTCAGCAGCAGCAGCAGCTTGTGTTTCATTTGATTGACCCTGGCAATTATACAACTGAAATCGAAAGTTTAAATTTAAATTACAGAGACCTGATATCTTTTCAATGCCATTGTAAGAGTATTTTGAGTACAAATACATCGTCAAATATCGCAAGTCATTGAATACTAGTATCATCAGACCAGAAAGAATCTAAAATTTATGTATATCTTGTAAACAAAATGCTCAATAGTCCATGATGAAATTATAACTAGAAAAAATAGTTGAATAAAGGACGAAAAAAAAAAAAAAAAAAAAAA
>ps_12364
AGACGGCTTTGCATAGAACGCGAGAAGGCGA
>ps_12366
TTTCTTTGATTCTACACCAGCTGGAAGGATCCTGAACCGTGTTTCAATTGACCAAAGTGTTGTGGACCTTGACATTCCTTTTAGACTTGGAGGGTTTGCTTCATCAACAATACAGCTTATTGGTATTGTTGCTGTAATGTCCCAGGTTACGTGGCAAGTTTTGCTCCTAGTTATCCCAATGGCAATTGGTTGTTTGTCGATGCAGAAATACTACATTGCTTCCTCAAGGGAACTGGTACGTATTGTAAGCATCCAGAAATCTCCAATTATACAACTTTTTGGTGAATCAATTGCTGGAGCAGCCACCATTAGAGGTTTTGGACAAGAAAAAAG
>ps_12383
ACAGATAAATGCTATTATTTCCAAATTGAAAATAAGACAATACACAATATTACAAATTTACAAGGTTTTGAACTCCTAAATCTCCTCATATTTTCTAGCTTTATCATGATCTAATTACAAACAAAGATCTCGTTGACAGACTTTGCTATTCAATTGGTATTATCAGATTGACTAATCTGTATTGTTGGCATGTCCGGATCAGCCCCACTTTGTAGAAAAATGCAGGCTGCTTCGGTACCGGTAGAGTAACAGTGTGACTTTCAAGCATGAGTACTATTGTTGCCATTGTAGGTCTATCGTCTGGATCTTCTTGGACACATAATAAACCAATATGGATGCATCTTATAGCTTCATTTG
>ps_12391
GGAAAGTTGTCTTAATTTTCGATGATAATCCCTTGTCAAAAATTGGTGTAAGATTTGATAAACCTATACCTGATGGAGTTGATCTTGGAGGTGCCTGTGAGGGAGGTCAAGGATTTTCTGCAACGTCACTGATCTTCGATTGGAAAACAGTGGCATTGACGAACTCGACAAGTTACTTATTAATACATTGTTTGAGGTGGTAACTAGTGAGAGTAGAAATTCACCTTTCATTTTGTTCATGAAAGAAGCAGAAAAGTCTATAGTAGGAAATGGGGATCCATACTCATTTAAAAGTAAGCTTGAAAAGCTTCCTGACAATGTGGTGGTAATAGGTTCACATACTCACACCGACAGTCGAAAGGAGAAGTCACATCCTGGGGGTTTGCTTTTTACGAAGTTTGGCAGCAATCAGACTGCCCTTCTTGACTTGGCTT
>ps_12396
ATGACAGGGAAAGGACTAATTACATGGACATCAGGATCAAAGTACGAGGGTGAATTCTCCGGGGGTTACC
>ps_12402
CCTTCACACCCTCTTGTCCTTTAATGGACAAGGCAGCAGTAGAGTAGGAGACGAGGTGGCGGGAACATTGGGTGTAGGCAAATTCGCTGTTTTATCGCCAATAGGTTCGCCAAACTTGCGTATATCGTTGGTCAATAGTCCCTGGAGGAATTTGACGGTGTCGGGTCCTCGGAATCGGATGACGGAGCGGGATTTTATGAGAGAGGCCACGGGACCTGCGGTTTGGAGTTGGGTTTCGCAACGGTGGTGAATGGCTCTGTTACAGTGTTTCGAAAATG
>ps_12405
GGGAATATGCACGCCAAGTTGCAGAGTTTTTTGAATTTGTCAAGAAACAGCAAGTTCTATCTGAGGAAGCTGTTGCAGGTGGTAAAAATAACCAGGGCCATCCACAAGTGCTGCTGCCTCATGAAGGTGACTTGTGGCTACCAGGTGGAAAGCCTTTCCCCGAACAGCCTTGGATTTCAGACGGGCAATGTCAATTATGTCTGGTAGTGGCTGATAACGAAATGATTGGGATCAAGATAATACTAATAGTCATTAGTTTATGTGTTAATGTTTTTTTTGCATGTAAAAAGATTGGAACTAGGACTTTGACTGATGTAAAGTTGGTAGTTATTTATGGTTTTCAAACCCTTTGGTAGTTGCTACTAATCTACTAGA
>ps_12406
AACCACCCTAGCTAATGGCCTAACCGCGTATGCCGTCGCCTGCAGCACCCTCCGTGCAACCAAATAGCAATCACGCACCCCTCTCACCACGAGTCCGCCGTCAACACATCTAAACTGCCACGGCGCCTCCACGCACGAATTACCACCGCTCGTCTTTGATCCCGACCCAGTTCCAGTCGGTTGTCTTACCTTTCCTCTCCGTTTCATTTTTCATGATGTTCGTGGTATTGCTTGTTGTGTTGATTGGATTTGTGGGAAAAAAAATAAAACTGGAATTTAGGAGATGAAGTGAGATTTGAGAGTGATAAAAGAGGGGAATGAGAAAAGAAAGAAGAGATGTTGT
>ps_12422
ATCATGGTCTTCTTGATGCCTGCACAATGAACAACTGCAGTTCAATATTAGAGCGCTTCAAAAACGAGGGATCAGATACTGTCACAAATTGAAGACAAACTGACTCAACCAAAACAATATACAGTTTTCCCTGCCTTGTACTTTTATTAAGTTGTATAATATTAGTCATATTTACGGTGTATGCAACTAAAATATGGGGGTGGGTGGGGGAGGTCTCTTTCAGGT
>ps_12423
ATGTTTTTCGGCCTCCTCGCTATTTAGTTATTCTTTCAGCTGTGGTTGGCACAGGTGCTCAGCTAGCATTGCTGTTTTTATTGTCATCTTGCTGGCTATTATTGGGATGTTGTATGTTGGGCGAGGAGCAATTGTCACAACCTTCATTGTTTGTTATGCTCTCACATCATTCATTTCTGGTTATGTGAGTGGGGGAATGTACTCACGG
>ps_12424
TATGCTCATATGAG
>ps_12429
CATCATTAATAACCTTTTAGAATCTACATTCTTCTCGCCCGGGCTTAATAAACACATTCTATATATTGGATTAGCTGCAATGATAAATGATAAAAGGAAAAGAAAGAAAAATCATAGTTGTGCAATTTTATATTGAGGTAACTGAGTCGTCATCGCTGCCTCCACTATCACTGCTGCTGCTGCTCCCACTACCACTATCACTGCTGCTTCCACTGTCACTGCTACTGCTAGAAGTAGATGTTTCTTCACCCTTCCCCTCTGCATTCACTTGGGCTCTGAGAGCTTCGGCGGCATTTGGGTCCTTTGTCCACCTCATCACCACTATCATCCACATCAGCGATCTCATCATCAGTGATGGGAACATTCATGTCAAATCCAACATTATCCTTTTCCTCAACATTATT
>ps_12436
TCACCCACGGAGTATTTAGTCCTTGTCAAGGTG
>ps_12448
TTGTGCGTCTTTCTTAA
>ps_12456
ACTTTCAATGATGAAGATGCTATACTGGAGAAAATTACAAGCTGAAGAATTAGAGGAAGGAAACCAAGATGATGATGAAGAAGCAGCTCTTTGGAAGAAGAATATCTTGATGGGAGAAAAGTGTCGACCTATAGATGAAGAAAATTAGTAGTAATTTTTTATTTATATGTGGAAGGGCTTTGTTTTGGATTTTTCATATTTATGGTTTTTTATTTGAAGGGTTAGATTCAAAGTTTATTGATCAATTTTTTCATGAAT
>ps_12465
CCAATATCAAAACCTTGAAACT
>ps_12475
GATCAGTTTTGTTAGTACCGTCCAAAACTTATCGGCCTAACATAATTGATTTTATGATAAGGGAATGAATGCATTG
>ps_12481
TAGTTTATAATGTTTCCGTATTCTTCAAATGTACA
>ps_12484
GCCGCCTTCTTCCACCAACACACCGCTGTCACTCGCATCGACTCCACTCTGGCTTTCTTTCCGACTCAGATAAAGAACACAACGCGGA
>ps_12496
TGGAGTTGAGGAATTGACAGGAACCGCAAGAAGAGAGTGTGAGAACTTGGTTG
>ps_12497
ATTAGTGGAATAAGAGGCAGTATCCCGCCGAAGATGTCAATGATTTTGAAGGCATGGAATTGGTATCAGAACTCTCTTTCAGTTCATCCAGTGAAGACCCAAGTCACCACCTCTGGTGTCCTTTGGGCCGTTGGAGACATCACTGCTCAGTACATCACTCACGCTGCTGCTGCTAAAAAACGTTATCTCTAACTCTAACTGAAGCGGATACTAAATTCGTGATCGATTGGAGACGTGTGGCGGTTACTAGTATGTTTGGAATCGGTTTTGTGGACCCGTTGGACACTTCTGGTATGAAGGCTTGGACAAATTCATAAACCAAAGCTTCAACTAATGCCAAAGCTGTGCAATCCATAGCAACTAAAGTGGCAATGGACGGCCTGATTTTCGGCCGATAC
>ps_12506
TCGTTTTAGGGTTCTTCTAAACTTTTCTTAAATACCTACGCCCTTTCCATTTTCCCCGATCCAAATCCGATTCACTCAATTATTAATCACACATCTTCAATTTTTCTTCTTCATTTAACCCTAAACAAAAAATTAGATAAACAGTGTTTCAATTTTCTGCAATCGTTTTGGTTTTTCTTCGCTTTTCTCTTTTGAAAATTTGAAGCGGTTTTCTGTTTCTGGG
>ps_12536
GGGCTTGAAAAATGGCTTCAGTTATGCAGGCTTATATTGCATCACATTACGGGGTACTCCAGAACGAGCGTGGGTTCTGTTTAGCTTTATTTTGTATTGGAAACCATCACTGTTGGTGTATTTCGCCCAAAAACTATCAAAATCGTTAATGCAACACACCAGCAGTTTGAGTTTGGCTTAGCAGTTCTATTGCTGTCTCCCGTGATATGCTCTATTATGGCTTTCCTTCGATCACTTGCGGTGGAGAATTGGCCATGACATCAAAACCAAGGAAGTATGGTGTCATTGCTTGGCTGCTCAGCACTTGTGTTGGACTGTTGCTCTCCTTTTTGTAGCAAATCATCTGTTCTCCTTGGATTGTCCTTGACTGTG
>ps_12541
TTCACTTGTGACATTCACCTTCACCTCTCCT
>ps_12547
CATTTGAAGCAAGAACTCATAGAATCGGAGTTACAAACAGGGTGCTCATGCTATGAAATTCAAATGGGTGGATATGTAATGTGAAAAATGGTGGTGGTTGCCAAGACAGACAAATAGGCCAAAGCTTCTCAATTCTCAAAGTCAACCAATGTGTTGTAGTGTAGCATGCTAATGTAAAAATGATTCATTGTAATGTTAATTTTTAGGTGATGTAATGTAATGTGAACCACACTTTATGCTAAATTCAAATCATCCTCTTGTTTTCCT
>ps_12550
AACTGACGCTCAAAGAGTCGTTTCAGCCGTGACTTCACAACCGGCTTAATCCTCTCGGCCGGCACCTGAGAATCGATCGGCTGAATCTTCATCGTGAAAGGCATAACGAATCTCCGAAACAAAAATCACAGACTCTCCCGATCTTGAATTATGAATCAAATTTATACAGAGAATCTCCAAAACCGCTTTTTCAAATTTCGAGAACTT
>ps_12555
AGGAGAGTCTCTATTAACGA
>ps_12557
AGACGAGGTTTGGTTCTTAGTTAACTTCTTATTAGTAAAATTGTATCTCATTTAATTGGTAGCACTGCAATAGAAGACAAGCTTCAAGAGGGAGTACCAGCATGCATAGAGACTCTTCAAAGAGCTGGAATTAAAATTTGGGTTCTGACAGGAGACAAGATTGAAACAGCAATAAACATAGCATATGCATGCAATTTGATCAACAATGAGATGAAGCAATTCGTTATCAGTTCAGAAACTAATGCAATTAGAGAAGTTGAAGAAAGGGGTGACCAAAGTGGAAATTGCAAGATTTATTAAAGAAGAAGTGAAAAAAGAACTGAAGAAAAGCCTCGAGGAAGCACAAAGCTATTTTCACACTTTATCTGGACCAAAGTTAGCACTTATAATTGATGGAAAGTGTCTAATGTATGCATTGGATCCAATTTAGGGTGATGCTGCT
>ps_12560
TCCATGTACCAGTATCTTGGTTT
>ps_12562
AGTTCATGAAGAAGCAAATCTTGCGAGAGAAAAGACTTCAGAAATTAAACTACGCAGACAGGAGCAGTTAGCTGCTCAACGTAAGAAACTTAAACAAGCCTATCTTCGAAAAAATTGGAGCAACTGAAGTCCGCTTCTGTTGAAACTGGATCTGAGATTAAACACACGTGATGTACGGGCCAACAATTCTCCATAATTTCTCTAGGTGGATGGAGTGAAACCAAAATTTTCTTATAGGAAGGCATGAGGAATTGAAAACAGACTAAACCTGTGTTATTATTCACTGGAGTTACAGCATAGGTATTCCTGTGATGCAAAAAAACCACCTCAACCCGGGATAAACAGAAAAAGAAAGGTAGAAAACAATTAAAAGAAAGCAAAAGAAAACTACCTCTTTTTTGTTGTAAATGATGTA
>ps_12579
AGGGAGGCATCAGCTGCTGAAGCTGAGGCAGCTAGTGCTGTTTGGCAATCTGTGCAAGCTATATCAAGTAGTCCCGCTGATGAAACATCTGTGTCAGATGACAACTCACATGCTGCAGACACAGTTGCAGATGGAAGTGACACAGAGGGAGATGTTCACCTTCATCCTAGAGCTGTTGTAGTTGCTAAAGAGGCTATAGGTAGCCTAGGTGGAATGGTGAGACAATTGTCACTCGATCAATTTGAAAATGAAAGCAGACGCATGCTT
>ps_12582
TACTAGAGGATATCATTAGCATAAAGGATATATAACCCTAAGTTTTAAGTTCCATATTAGGTATCACTTGCATTTATTTTGGATTTGAAGATTTAGGGTTCGTACATTTTGGTCTTTGATTTGAGTTCTGTGGATAGAATTAGAGAAAGGAAACTATGGATTGGGAGATAGGAGGTAGAGACGATGGTTTTCGTGGCAGGTTGGGGTCATTTCAGACTCCGCCGCCGCCGGAGGATATTTTCGGTGCGGCGGAGGAATAATCGGATTTCGCTTTAGGGAGAGAGAGGCTTA
>ps_12591
ATTAGCAAAGGTGCAAAACAAACGATTTCATTTCTA
>ps_12592
TTGTACAACAAT
>ps_12603
GCCAACTCCAAATTTAGTACTAACACAGTTCTTCCACCGTCGTCTCCTCTCGACATCGGGCCTTTCACACCCTATAACTGCCAAAATACCTAGGTTCACTTCTGGCCACGGAACCATCGGCATGATCGCCGGAACCGGTGGACCAATTGGCATTTAGTATTTAATTTTCTCGGGTCCAGGGAGAGAAACATGAAAACAAAAAAATACTTGTAGAGAATCAATCAGCACCGTTGAAGGAATCAGCATCAATAGCATCAATGATGAATACTATACTCTAATTACTTCCATACAAAATAGCATACATCAAAAGACAGTTCAGTAAA
>ps_12605
ACATAACATTTCCTTCAATTCCATTGACATTGACAATGATAATGCTAGCACCATTTCTAGCTATGGCTGTCACACTCATTCTCACCATATTTCTATATGTTTTTGCCAAACACTATATCTCAAGACTCCTGCATTCACAAATTGGCCTTTTATTGGTATGCTACCAAGATTCCTTTGGAATGTTTCACAAGTTCATGAATTTTCAGCTCATTGGTTGAGAGTCAAAGGTGGCACAGTTGAATTCCTAGGACCTTGGTTTACCAACATGGATGTTGTAATCACAGCTGATCCAATGAATG
>ps_12606
AAAGTGACGCGTCTTCCAGCAGCAAGGAGGGATTGGAGGGTTCTGATGAGGATGTAGATATTTTGAACGATGATGAAAAAGAGCCGAAGCTTAAAGCAGAAACCTACGATCAAAGGATTTCCTTACCCATTCCAGTAAAATCTCCTGTTGGAAGATCTATGCAGAATGAGTTTGATGAGAAGCAAGATGGTAAT
>ps_12610
ATAGTCTT
>ps_12620
GGTCGAAATAGGCTGCTGAGATATAAAACTAGTCATGCAGCGCTCGCTGCTGCCTCGCCTAGCGAGCAGCCAGCGAGTGTGCTCGCTACTGCCTCGCCTAGCGAG
>ps_12623
CACACTCAGAAATATGATATCCGCTAAATAAGAAAAAGTTTACTTTTTAGATACATTGATTAATTATGTAGACCAAATACAAATCTATAAAGTAAACGTTTCTTATGAATAGAATCAGAGGGAGTAGAACAGATAAGAATCAGAAATGACTGAAAAACTAATACAAAGATGGTGACAATGTACTATCTTCCTACTGATGCAATTTAGATGGAATCCTCTT
>ps_12627
TCAATCTTGTTTCCTAGAATA
>ps_12633
AGGTGTTGAAG
>ps_12634
AAGGTGGAAGCAGATGCCAATGCCTGCTTGGATAAGCATTCCTAATACCAATGTATACAGAAAGTGTAATGACCA
>ps_12650
CGACTCGCCGACAGCGCCTCGTGGTGCGACAGGGTCCGAGCACAAC
>ps_12657
AGGTGTTTTTGTAGGTGTGTTGGAATAAGGATGGTGATAAGATTGCAGCCTGTTTTGCTAATAATACAGTTTGCATTTTGGATTTCAGAATGTAAGGTCCTGACATGCACCACCTTACTTTGGTTTAGTTGCTCAGAATTTATTTTTACCTCCATGGTATCGATATAACTGTATTTTGGTCCGTAGATCTCTCCTATTTTAACCATTTTGTAATTTATGTTATAATCATTATTTCCTCGCCTTGTATAATTACAATCATATCACTATCTTTATGTGATCTTAATTCTTATTTTGTATGGTAGTATTTGTTCATCCGCA
>ps_12666
CATGGTCTTCTTCAACTTGGTTCTTGCAAGATTATTCCTGAGGATCTTCATTTTGTCCTAAGAATGAGGCACACATTTGAATCATTAGGCTACCAATCTGGTTTCTATCTCTCACAGCTTTTCTCACCGACGAGGAACACTTCTTCATCAGCTTCACTTCCTTCAAAACCATCTTCCACCACTCTTCCAATTAGGCCACCTCCACCACTCTTCAACTGGGGTCAGAGACCACTGACCTCTCCTTCATCCATGCTATCCTCACCCAACTTCCAACAACAT
>ps_12668
GGCGAAACCAAATCTCAAACGGTAACCACGGCTTGAGACTAGCTTATGCTTGCAA
>ps_12671
GAATGTAATTTTGAGAACAAATTAGAAATTAATCATACTGAAGTGTCCAAAATAGAGGACAAGAGCTAGTAACTTAAATAGATTCATAATGACATGAGTTTAAATACACAATAATGTTATAAATAACTATAGCATATCACCTTCCTTCTTGGATATGAAATAATGATATATAATTAAAAGTAACAGAATCACAAATAAATACATAACCTTAAAAAAGATATTACTTCATCACACATAAGAGTCTAATGTGAAATATGGAATGAATTAAAATGAATATACTGAAATGAAGACATT
>ps_12686
GAAGGGACGAGCCAACCGGTGCACA
>ps_12694
CTACCCGCTGAATTTAAGCATATC
>ps_12714
CTTCCTCAGGTATTTGTACATCAGTATCCAGTTCTTCAGTCTGTGGTGACCCAACTTGTAAATCATGCTCAAGAGCATTCCCTCCTGTAGATGCATCTACAAAGCTCTCCTCCTGCTCTACAGCTAAAGAGATGTTATCAACTTTAGCATCATTACTCTCTAAGTCTTGTTCCTTTTCAGATTCTTCATCATAGTTTTCATCATCGAAGACGGAAGTTTTGTGCTCCAAAGCTTCAAGAGAGGCTTCGGCAGCGAAAAATTCCTTTTTTGGCAATAAATAGTCCTCTTCATTTGCAGTTTCAGTCTCCGGACCATCATATTCTTCATCAATATCTTCGTAATCAACAGCACCGTCAGCCTTTTCACCACAGTCTTGT
>ps_12717
TTACAATTTCTCTGCAGTGACGCATAGAGTTCGTCGGAATGAGCCCCATTCCATGAGCATATGGAATATGATAATTGATTTCTTTCAATGAAGAGAATAGGATTTTCCTAGTAGATATCCCTGGAGATTTATCAATGGTTTGAGACCTTTTTCATTTCCATTTGAAATTTCTTGAACAACGGCTGGGACAGGAATGCCGGAGTATGAATCAGCTCCCATGTAGAATTCATTTGAGATGAATTGTGGATGATCAATCAGCCACTTCCTAAGAAATTGATGAACATGATGAACTAGTTTCCAATCGCTACGATTAGCAGTGACATTTTTAGC
>ps_12718
ATTGCTTCAACTATGGCTAAATATCATGTTCAAATCTTTCTTACAACTGGATAAACCAAATGACCAACTAGAAGAGATTAAGAATCACCGAGTCAAAGGCACCAAATTAGCTTTAATGACTCATACTTGTTAGAACAAGATTTGGTTTTGCATTTGGCCTTTAGTGTTGATGATAATAATGCATTGTTTCTTAGAGAACAATTTTATACACTAATGGTTTTTACCTAGTGTGTAGCTTTTGCTAACAGGTTCTGACTCTGAAGCAATGGTGTATGACGTCAT
>ps_12720
GGCTTGTATAATCTTCTGATTGGGACATCCGTGGTCTTTTCGAACCTGAACTGTTACTCCTATTAGATTTTGATGATTTACGTTGCAACGGTACACCTTCCATTGTGGAAGTAATTAGACCACAATTTTTGCCATTACCACTGAGCTTATTTTGACCAAATCTTCGCACTTGATATGGGGAAGCTGATTGGAACTCTTACATGGTTGAGTCTTTAGAAATTCATTACAGGAAGAAAACTCAGCAGAATTTTTCATATTTGCAACATCATTTTGGAACGAATTAGAGTGAGCGGGTCTGCCAAAACCCTCGGATCCCATGAATTGAGGCAACCGTTGGAAGGGAAATTCAGTTAATTGGAAAGAAAACAGCATAGAAGAGAAACCCTAAACCCTTTCAACCCCTTTGTGTTGTTGATGATGAATAGAGAAAGTGAAGAGAGGTTGGTAGAGAAGAGAGACATGGTTGTTGTTGTTGCGGCTGTTGA
>ps_12721
TGGATTGTCGGATGAGATTTTCGATGAACTTCAGTTTTTCGATTTTCCGTTAGAAGATGTTGAAACTAATCCTGTTGAAGATGATTGGAGTGCTCAATTTCAAAGCATTGATGAGCCGTGTTTTGATGCTTTTTCGGTGACACCAGTAGGATTGTGTGGTAAAACCAAAATTGAAAATCCACAATTTGGGAATGGCTTCTCTGCTGCTCCTTGTAATGAAATGTCCTC
>ps_12734
TCAATAGGAATT
>ps_12739
AGCAAAATGAAGAAAATTTATTTATAAACAACCTAGTGTGATCTACAACATATATCTTCTCAACTC
>ps_12757
ACTATTCTAATCCAAAACCTTTCACATTTTCTCTATTCATAAAAAAAAATGGAGGGTCTTATTCCTTTGGTTTACAAGACAATTATGCAATACAAGAGTGGGAAAGAAGATACTATAGGATCATGGATTTCTGAATCACCTTCTTATTCATACATGAGACTTCCAACCGGTGATTCCGGTCGGTTTCAAATTCAAACAACTTCATCTTCTTCTACCCATGTTTCTTCCTCTTCTACTTCTTCGACGACGCATGTTATTGTTTCTTCTAGTGTTCAATCTCCGCATCATTGTCTCACACATCGTCGAATTGCAGCATAAACAATAAGTAAGGTGTCGCAAGTTTTGATTATGTCAA
>ps_12761
ATTGTCTTCAAAAACATAAGGGTTTTCATCCTCTTCTTCATCTTCTTGTTCGTCATGTTCCTTATGTTTCTGTCGCTCTTGTTCTTCTTAATATAATCATCACACCTCTCCACGCATATCCGTTTTTCCTCTTCATCATATTGGCGCTGCTTATCGCATTGATCTTTGCATGTTGTGAGCTCTGGGTCCTTTTCTCTCTGCCTATGGCTATGTTTGAGCATAGTAAAGCTAGAGGAAGAAGAGGAAAATAGTTAAAGATAGCTTGGTTCTAATCGCCATGATTCAGCTTGGTCGCTCTATTATTATGTG
>ps_12774
GACATGATGCACAATTTGATTTCCAAAAGTATATAAGTAGATCAATTGAAGAGGATTTTAAAGTTGTTGTAGGAATAAGTCCAACTATCTGGCTCTTCACAGTGCTTTTCCTTCTTACAAATACTCATGGGTGGTATTCTTATTATTGGCTTCCATTTCTTCCACTAATTGTAATCTTATTAGTTGGTGCTAAGTTACAAATGATCATAACAAAAATGGGATTAAGGATTCAAGACAGAGGAGAAGTAATCAAGGGTGCACCTGTGGTTGAGCCTGGAGATCACCTTTTCTGGTTCAATCGTCCTCACCTTCTTCTCTTCACGATTCATCTTGTTCTCTTTCAGAATGCCTTTCAACTGCTTTTT
>ps_12781
TTCGTTTTCAGTGTCGTTGCTTGCCTTTATTGTGAGGATGTAGGATAATGAGAGGAAGAGCAAAGCCTTAACCCCGGGAGCTTTGATTCCTCATCTTCGAAGTTCAATTC
>ps_12784
AAATGGTTGGGAGTTCACAT
>ps_12785
AGTCTGCTGACTGAGAGCGGTGGTACAAAGGATGACCTTAAGCTTCCGTCCGATGATAG
>ps_12787
CCAAGAAAATAAGTGCAATTTTACTTGCCATTATTATTCCAATGCTTGAATGAATTTATTTATTTTTTTGTGATTTTGTCTCAAAGTTTATATGATATTTTTTCTTTGTTTTCTGGCAAGGATTGCTAAGGTCTCAGAATAATCTTCCAATTAAATGACCTTAGCACCGATGCCAATTAAACCAAGAAATGTTTATTGTCTAGGCAGCA
>ps_12788
GGGATCTGGGATTTCTGGAGGGGAGCATGTCACTCTCGGATGGAATGAGAAGGACGATCTAACGGCTGTGGTCAACTATCTGAGGAATGATGGAAATGTATCTTTAATTGGCTTGTGGGGCCGCTCAATGGGAGCTGTAACATGCCTTATGTATGGAGCTGAGGATCCTTCAATTGCAGGGATGGTTTTAGATAGTCCCTTCTCTGATTTGGTTGATTTGATGATGGAACTTGTAGATACATATAAAGTCCGTCTTCCCAAGTTCACTGTAAAGTTTGCAATCCAGTACATGCGAAGAGCAATCCAAAAGA
>ps_12791
ACAAAACCTGAGAATATATAACTTATAACTTTGTTAAAACTTGCATATTCTCAGAGACATAAAAACCTCAAGGACACAACTTTCACCCCTCAAAACTGGTGAAAGCAAAGACAACATCAAAATTTCATAATACGGAGGAAAAGAAAATGAATATAAAACAAAATAATAATAACACATGAAATAAATAAAATAAAAAGAGAAAATTAGCATCTCCAAAATAAAACTAGAGTAGACACGGTAAGGAACAAGCAGCAACCTGATAAAGACGGTGATAATCAGCCATGC
>ps_12807
CAACGGTGAAGACAAAGCTTGAATAACCATGGTAATCTTGGGGCGTTATTGCGGCATGAGCTTACACATAGGTCAATCTTGACAATCTCTGGCGCCTTTGAAACAAAGGCATTGGAAAATAGTCCTAAGTTTGGTTTCTCCCTTCTGCTCAAGCCTTAAAGGGATTTATTATAGATAGGGACTATTTGCCAAGTTATAATGTCTCATATTCCTTCAATCAAATTGATTGCAAGGAAAAAGTTTAGGAAGTTTGTAGT
>ps_12827
TTCTTGCAACTTGAAACAATCATATTTAAAAAGTTTACAAACACTAAATAGTGAAT
>ps_12831
CACACAGCTTCACCGAATTTAACACCGTTGCGAGAC
>ps_12835
CACTAAAAATCATATATTCTCAATCCATTTTTTCACTCCAAATCTTCATTCTTTTGGTTCATCACATCATAGGAAGCAAAATAAGATAGAATTACAGGTAAAAATCTTTCATTTCATTTTGCACTGCTCATATTAATCATGCTTTTTTTTTCTGGAAAAAAATGCGTCCGAAAATGCATCTCCGGAACGAGTATGAACTTCTCCATAGATGCATTTTCGAAAGTTGTATTTGATTGATTTCCAAGTCTGTCTTCAGCAGCAACACTTATATACTGTTATGGTTTTAATTGTTTTCATTAGATATGGTGCACTCCAATGTTTTTCC
>ps_12851
CCTGCAGTAGCAAAACCTCCACCAAATCAATCATAATCATGCAGTATGATCCAAAATTCTGTAGCAAGCATGTGTACACAATCATCCACAAATTGAGCCAACAATTCAACATCAGCATATGTAGTTTAGTAGCCTGCACCATGAATGAACAAGGCAACCAGTTCACATTAAGAACACAACATTCGACTAACCTGACCTTACAACCAACCTGCAACAACCATCATTATGCAGCAGCCTA
>ps_12852
AAATAAGCAATAGCCCACCGTCGCCCGCACCGCCGTCTCCACCGCTCAATCAATACAGCTCAGACAACACAATACATAACACAACAAAGACAACCCCAATTTCTCCACTACCATCTTGAAATTTCAAACGCCGACAAATTATCAGACAATGGCCGGTGGTCGATTCCGCGAGCTCCTAAAAAGTACGGTAAAGTAGCGATCGGCGTTCACTGTTCCGTTTCAGCAGCTTCCGTCACCGGCCTCTACGTCGCCATTAGAAACAACGTGGACGTTGAAGCCATCCTTGAGAAGTTCCACTTGGGCGCTGC
>ps_12853
CCGTTCCAAGGCTAAATATTGGCGAGAGACCGATAGCGAACAAGTACCGCGAG
>ps_12856
TTCAG
>ps_12869
GATACGGACCGTGATTATCATCGCTTC
>ps_12872
TATACTATAGTATACTATAGTAT
>ps_12874
ATGCAACATACACAAAACATTCGCAAT
>ps_12882
CCAAAGTGGATATTTCCGCTGTCAATGTGAGCA
>ps_12889
ACACTTCTTGATCATTTAAACAGGTCAAATGCCAAAGGGCCGCGCATCACTTAATTGGAGCCATCGTCTTCGCGTTAGCTCGCGACACTTCCGAAGGTCTTGCTTACCTTCACTTCATGGCAGTGCCACCTATTTACCATAGAGATGTTAAGTCAAGTAACATTCTTCTAGACTTCAAGATGAACGCAAAGGTTTCAGATTTCGGGTTATCACGTGGCTCAAACGGATATGAGTCATATCTCAACCTGTGCTCAAGGGACACTTGGGTATCTCGATCCTGAGTATTATAGAAAC
>ps_12905
GTCTGATATTTACGATGTCGAAAATGT
>ps_12919
TTTTAGGACTCCGCTGGCACCTTATG
>ps_12931
TCGGTCATCAGAAGCACCGGGATTGAATTGGTAATGAAATTGTGGAGGATGCGGATTGGCTAATATTGGTGGTGATTGAAAATTTGTAGGTGGATTGAACTGATGCGGAAGGCCACTTTGATAGCCTGGAATTTGCGGTGATTGAAAATTTGCAGGCCGACTGAATTGATGCGGAGGACCACCTTGATTGCCTGGAATTGGTGGTGAATGAAAATATGAGGGATTGAATGCCTGCAAAGGGCCACCTAGAGGGCCACCTGGATTGAATTGATGCGGAGGACCA
>ps_12933
CATGACAAGAGGCGTTTGTTCTATTCATCAATAATGAATGATAACTTAATAGATTCCATAATAGAGAAAGTGAATGTTAGATACATAAAACCTAAGGTTGGTCTGAAGTTGACTTCTGTTTCACCATCTAACTTCTATTATGATATGGAATATTGTGTTGAATACTCTACATTCTGCAAAATACCAACAGATAATGTTGTTAAGATTAAGGAGTCATCGCAACCTGCTGTGCTTGAGAGTCTCTCAACAGAGGCAT
>ps_12935
TAAGTTTCAACAAAGGAC
>ps_12937
AGCCAAAACTACATTCAACATTGTAACTCTACCGACCAAAGATAGAGACTTGCTATGCCACTTCTAAAGCCTCTTATACATCTTAGAAATAATGGGATTTCAAGTAATCTTCCTACGATGATTAGATCCAACCGACATGCCTTAGA
>ps_12942
TTGGCTCTGAGGGCTGGGCACGGGGGTCCCAGTTCCGAACCCGTCG
>ps_12949
CGCTTAATATGTGATTTGAAGGCTTGTAATTTTGCAAATTATATGAGAGCCAACTGATCCCCAAAGATTGAGCACAACAGAAAAACTTTCTGGTTTCTCATGTTGTTTTGTTGAAGAGTCCGATATTGTTTTCTATGTATCACCGC
>ps_12950
AATGTACATTGAGTAGAACCATTGAATATATCAGTACAAACATATCAGTAGAAATGCAGAAAAAATTCAGAAGCTTGTACAAGCTGCTATACGACTGAAATACATGATACAAGCCACGACGGCAGCAAAACGCAGGAACACAAAGCCTCATCCACATCAAATATCCATATAACCTGCACATGCCCGAAAATGTTTTGGATTCAACAACCTTCACAAGTTCAGAACTCTCTGGATTTTTTTCTCCTCTCGATTACCATCAATCTTCTTCACTCCTTGTTCACCACCTTCAATCAAACTCTGATTCGATTCTTTTCTTTCAACCAAGCGCTGATTCCATATTCTCGTCACCTTCAATCCAATCTCATCCTCTTCATCTCTAACGACCAC
>ps_12953
GATATTTAATCGGCATCACTACAGCTTCTTTCAGTAAACGCTTGGCATTCTCAACCCCTGTATGC
>ps_12958
TTCTGATGTACCGGGTTCATCATCAGTCTCAGCTCAAGTGCAAACTGCACCGGTGCAACCGCCGCCGCGTGGGGTATTCTGTGATATTTGCAAGATTGAGTGCAATACCCCAGAAGTCATGGAGCTTCATCTGAAAGGAAAAAGCATCTGAAGAATATCAGAGTGCATGAAGCAAAACAGAGACATGGTGCTATCAATGCAACACAAAGTGGACAGATTCCTACCTCTCAGTTGAACTCGACGAATCAACCTATTATAGCTCAGGAATCTGAAGACCTTGCCAAAAATATTAGTTCTGAA
>ps_12961
GGAAATTGGAATAAGAGAGCAATCCTTTCACCACCCAACCAGTCAGTCGCCGTAGAATCATTGTCAAAGTTTCGTACTTTTGTTAACGGTTGAATCGTGCTAATTTGAGATTGTTTTGATGAGGGTTCAATTAATGTTGTCAGAGTGATTTTGGTGTGCTGTGAATTGGGTTGGTTGCTGTCAGTTTCTCTATTGTTGTATTTATGACGGTGTTGGGGATTCTACTTGATAATTGAATTTTGGTTTTTTGAAAATAGATGAGGGGTGAAAAATCGGAAGCTACATTTAAGCAAGATCTATTCATTCACATGTTTCAAAGCGAGTTCTGTTGATGGTGGAGATCATTCACAAATTGGAAGTAGAGGTTATTCAAGGGTGGTGTTATGCAATGAACAAAACAGTACTAATGATGAGGAAGCTGTGATTAAGAATTTTGCA
>ps_12964
TATGTGATCTTT
>ps_12967
CACTGGACTGCATGTTACTGCCATTGACACTT
>ps_12968
GAGCACAACGG
>ps_12977
AGGAACAAATCCACAAGCCACTGTCATGATGATGGGAAGGTACATGGGAGTGAAGATTTTGAGGGATAGGTTGGGAAAATTGGCTGGTATATAAGGAAGAAATAATGTGCTGTGTGAAGATCAGTTCAAGTGTTATAGAAACAAACAAAAGTGTGTAATTGAAGATAAGAGAAACTGTTGCACATCAAAAATAGAAAAAAAACTATTGGCTAAAAAAAGAA
>ps_12979
TTCATGCTGCATAAAATCTTCACTGGGTCTGTAATACTTGTCTGGAGAGTGCAACGCCAGGTTAGATACTTGGCTAGTATAAAGGCAGGCAAATCTCTCAACCTGATGAGCAAAGCGAGAATTCTGATAACCAGTTTTCATAAGCTGTCCCCATGGTTCGTGAAACCCTAGATGTAATTTTCTTTGAGCTTCTTGATGAATTAATCGCATTCTCTCTCTTTCAAGCTCCAATTTATCAAGTGCTGAACACAACTTTCGCTTGGCAACAGCATCTGGGTTCTTGAATCTGAGAGACCACTTCAAATGATGTACTTCATCCCCAATGCGATCACGCTCACTCCTCAAGAACTGAAGCTCCTTTGGGTGTCCCTTGATTCCCAGAGGAGTTTAACTTCCTTCTCCAGCTCTGGGATTACA
>ps_12980
AGGACCACCTTGCAAGGCTAAATACTCCTGGGTGAC
>ps_12988
TGCACGGTGGATATGAAGAAGTAGACCATTATCCCGGCAATAGTGAGA
>ps_12991
GACAATGAAAACAAAGATGTAG
>ps_12992
TAATGCGATTTTATATGCATATATATGCCTAAGTATGAGTTTTAGAATTTTGTAAAATTTTACTATTAGTGTTACGATTCCACGATTTAAGATTTTACTTCTCCTTTCGAATTTTACGCAATTTTAACTACCTTGTATTCAACAATGGTAAATGACAAGAAAGTACCCAAGTGAGCGCGAAAGAAGAAGACAAAGACTGGATAAGAAGAAAGTACCATACCATTTCAGTGCCATAGTATTGAACTATATTATCATGTTCAAAACGACTCAAAAGTGCAATTTCCTGAGAGAAAAGAGAATGAATGTGAGAAAATAAACATAGTAGGAGAGACATAA
>ps_12998
ATTTGAAAATAAGATCAGGATTATGAATGA
>ps_13001
AAACACTATTACAGTTGCTTAAAATCAGATACCCCAACCTTCCTCAAACATTTCTCGATGCTGCTAAAGTACAATACGGCAAGGATATTGGACATTCGATTTTGGAAGCTTATTCCAGAGTTCTTGGAAATTTAGCATTCAGCATATCATCTAGAATAGGAGATATATTGCAAGAGGATTCTCTAAGCAATTCTGATTCACTAAGTTCATCTCCCGGAACAAATATCTCTGAAACTTGAATGACGGATTCACATATTAGGCAATCCTTACTTCAAAAGATGAACAA
>ps_13006
TGACTCCTCAATAATCACTCTCT
>ps_13011
CATTATTATCATGTTGCCATTTATCATCCCATTCTATTCAGAAAAAATGATTTTAATGAATCAAAAGTTAATCTATTCACACATAAATAATCTACATGAAAAAGCTCTTCACATGAAGTGATAAAATATATGAAAATAGGAA
>ps_13030
TGGTGTGAAATGCCATATGAAGATGCTATCAAGCATGAGAGCAAAGAATTTAATGAGTATATCAAGCAAGGTGAAGTTGA
>ps_13033
TAGTCCAAGAGTGGTGGGAGATGAAGATGAAGAAGATGTGGATGATATTGAGCAAGAATTTAAATGAGAGAAAGTACAAGCTTATGCATGAAGAGGATATGGATAG
>ps_13038
ATGGGGAAAAAGTTACTAAAACACTTGAAAAGCTACATAATATACATGGTTGAAGAATGTTTTCCAAATCCAGCCCCTTTTTTCTACGTTTTACACATCAATACACACCCAAGCAATCTATATAAACCTTAAAAGCGAGGAACTAAACTAACCATACTTCTAATACAACTTGCCATCCTGGAATCCTACCAAACTGGTAATGTCTGTACTCGTGAGTGCTTATATTTCTGGTCTTTGTTGAACCTTTTTGCACTCACTTCCAAACCTTTAGATAGAAGGAGCTTCAAGGCATCTACCCCCTCATGCAAAGCCTCGTCAATT
>ps_13042
GGAATGCAGTAACTGGAGGACGTTACGTTGTTGTAGGGACAGGTTCCTCTCAACTTTATCTTGCTGCACTATATGCTCTCTCTTCATCTCATGCAGCTCAACCAATCAACGTTGTCTGTGCCGCACCCTACTATTCTTCATACCCTACAATGACGGATTATCTGAAATCCGGGCTATACAAATGGGAGGTGATGCAGAAACTTATGAGAAGGATGGTCCCTACATTGAACTGGTAACTTCTCCGAATAATCCTGATGGACATGTGAGGACCTCTAAGGTTAACCGTAGCGAGGGACTTCTGATTCACGACCTTGCATATTACTGGCCGCAATACAC
>ps_13044
TGGACAATACTAAGATTTATGCTCTCACAATGTTATTCTTACTAGCTTTCTTCACTTTTGACTTCAGATGTGTGTATGAAATCAGAAGGAAATGGCTTGATGAAAAAAACTTGTAAGACGGATAAACAATGTCAATCTCACTGTGTGATTGGATA
>ps_13055
CTTTGTTTTTTCTTTCCTTTTATAGCAACTAAACACTTCCCACCGAATTCTTTAACTGCTTTTCACTTCACTTCACACCTCAGATGTCTCTTTTTTCGTCAATTTTATGAAACAAGGTTTCGTCACCTTCGAGGATTTTAAGGCTTCAAGAATGCTGGTAACAAAGAAGCAATTCTTGTGAATTTTTTTACGTAGAGGAACCCTAAATTTTGTTATACTTCAATCGGTTTTCATCTCTAATCTAAGTATGGAGTACCCTTTTATCCTAAGGGAAGAGGATTTGGGTATTGGCAGTCTCCGGGAACTGAGATGGAAGGATCAGCATCATTAGATGGTGGAA
>ps_13061
TTTTTTTTTCAATAGTACCATGGTCTATTTTCATAAGCTAGGAAGCAAACAAAAAGAAATTAGAAAAGAAAAGAGTAGTACTTTCACATACATACTATTTCACAAGACACATATTATAT
>ps_13062
TGAAACAATCCTTGGCAAATGCTTTCGTCAGT
>ps_13070
TAACACCATTTGCATTGGTTCAAGTGCAAAGACATTTTCCTGAATTTCTTATACCTCAAGAAAAGCAGAACAATTCATGAGCTTGAACTGAATTGATTCTTGGATAAAAATGGATGGGAAAAACTCTCTTCAAATAACAAGAACTGCTTCTGGTGCTTATGATGATGATGGACATGCCAAAAGAACAGGAAATTTAAAGAGTGCTGTGGCTCACATCATAACGGCGGTTATCGGTTCTGGTGTTTTGTCATTGGCATGGAGTACTGCTCGATTAGGATGGATTGGAGGACCACTTGCTCTACTTTGTTGTG
>ps_13078
AGCTGTTTCTTTGATGAATGACATGAAAGTTAGGGGTCGGCCTAATACAACCACATATAATGCTATTCTGAAGGGGTTCGGGATAAGAGAATGCTGCCCGAGGCATTTGAACTTATGGACAGAATGGTGGAGGATGCTTGCAGTCCTGACTATGTAACCATGGAGATTCTTACCGAATGGCTTTCAGCTATTGGTGAAATAGAAAAACTGAAACTTTTTGTCGAAGGATATCGCGTTTCCTCTAATACATCATCACTTCAAACTTCAATATGTAGTAGGCTTGAACTAAGTCAAAATGATTAGCTTTTATTTGTCTGAGCTCCAAATTTTTGTATTTCTTTTGAGCTCATTTTCAAACCATCATAACTGAACTAAAACTTGAATTCTACATGTAAATTTATATTTATGCCTGTTTAAATTATTCAAATCGTGATTTTGTTA
>ps_13082
TCATGCAATCCCCACG
>ps_13097
CGGTCGGATGTGGAACGGTTTGTGCCGGTCCGCCAATCGACTCGAGACATTGACCG
>ps_13116
AGTTTTTTGCATTAAAGACAATTCAAATGAATATTGAAGAGTCCGTGCGCAAGCAGATAGCTAAAGAGCTGAAAATTAATCAAGCAGCACAATGTCCTTATGTTGTTGTCTGCCACCAATCATTCTATGATAATGGTGTCATATCAATCATCTTAGAGTACATGGATGGAGGTTCCTTGGCTGATCTTCTGAAGAAAGTTAAAACAATTCCAGAGCCTCGTCTTTCTGCCATCTGCAAGCAGGTTCTAAAGGGTTTAGCATATCTTCACCACGAAAGACACATTATCCACAGAGACTTGAAGCCTTCTAATTTGTTGATAAACCATA
>ps_13119
AAGGCATGCTGTTTCACAACATTCGCTTCAGTATGTTTCATTAAACGGCTCTCACCTACCCATTCGTCCCAACTTTGTTACTTGATGAAATAAACTAAGGGAATTGGAAATGAC
>ps_13133
TCTTTGTTCTTTTATAGCTATTTCGCGTGCAGTATGAACTGCACTATAAACAGCAAGAGCATCATTTCCATCTACTCTGATACTCCATATGCCATAAGCTTGACCTTTCACCACAATACCATCACTTCGAAATTGTTCTTCGACAGGGGTACTGATGGCCCATCCGTTGTTACGACATATGAAAACAACTGGTGCTTCCATTACTGCTGCAAAGTTCATAGCAGCATGAAAATCTCCCTCACTAGTACTTCCATCCCCACAAAAAGTGACTGCACAAGCACTTTTTCCGTCCATTTTGAGCGAATAAGCAGCGCCTACAGCTTGAGGAAGTTGTGTTGCAATAGGCGACGAGACTGTGAAGTAATTGTGTTTGTTAGAGC
>ps_13154
TTCATGATATATCTTCTGGTGGAGATGGGATAAGCCAAAAGATGGAGGAGTTCTCTGTTACTTACAATAAAGTTAAATGCCATGAAGCAAGTTTGCTGCAGTTTGTTCTTGATCTGTCTCATGTATTGGCTAAAACAAGTGAGTTCAGATTTAATATCCTTGGTTATAAAGGTATGGAAACTGAAACCAACAGTCCTGATTGCATAGATAAGATTGCTCTGCCTGAAAATAAGTTAGTTCAAGACAACTCGTCGGAAGAGAGATATGAAAACGGTGATTCCCGTATTCTTAATCCCTGTTCTAATCCCGAGGTTCCAGATGATGGAAATTTGACCTCAGGCTATGAATC
>ps_13159
CTAAAAATCAGTTTCACGAACATCCTTGTGGACACAATCTCAACTGGTAGGCC
>ps_13169
TCATATATGAAAACTAAATTTATTTCATATTAGACGTCTATGACAAAAGTACCATTACATAAATAGTAATACAAAAATTATAACAAATACAATACACTATGCAATTACAACCATTAAAACAATTTTGAACATGATACATCATCCTACGAGCATTTTGATCGGTCTTAATATTCACCCCATTTCACGCATTTTCCA
>ps_13171
GGAAGGAGATGACAAAGATAAGGTATCAGTTACCGGTGAT
>ps_13178
TGGGAAGAGCTGGTTTAGGCAATTGTTTGCTTGGAGGTTTGCCAGATTGGCTAGTTGCTTATGCGGCCCGCCTTGTGAGATTTTATAATTTTGAAAGAACGAAACTTCCTGAGGCAATTCTAAAACATAATTTGGAA
>ps_13181
CACGATCATTTGATTTGGCATGGGAATTGAATGGTCTCTCCAATTCTTTAGCATTTGTAGGATTTATCACTACTTTATTGAGTTCCTCTTCATTTTGTAGGGCTTCAAGCTTTTTCTGCAGGCCTCGTGCTCAGCTTGAATACGAAAGGAACTCCATGCTTTTGATTGACATTTTTGTGTGCAAAGTCCTCACCAATATCTGTAGAAGTGGTTACAAAGGGATGATTTGCAGGAATCCACCTGATTGTATCGGGATCAACATCCGGAGGAACTGAGTCTCCTTCCTTAAGGAAAACTGTGGGACGCTTCCACTGATACGCACGCGATCTCCTTCTCTGGTGAACCGTTTGTC
>ps_13201
AATCAGGTCTGGTAGTTGTTGTTCCTGTCAAGGAGATCAAATCAAGTCCTTGGGCTTTCCTCAAGCCATTCACCGCTCAAATGTGGTGTGTTACCGGCGCCTTTTTCCTTTTGTCGGAGCCGTTGTGTGGATTCTCGAACACAGGCACAATCCAGAGTTCCGAGGTCCGCCCAAGAACAAATCATGACAATATTTTGTTTACTTTCTCGACAATGTTTTTCTCACACAGAGAGAACACTGTTAGTGGTCTTGGGAGATTCGTGCTAATCATATGGCTTTTCGT
>ps_13203
CTATAGTATACTATAGTATACT
>ps_13207
ATGATAAATGCATGTTGCGTTTCTCAAACCGTTCAATCTTTGGGTTAATGGAAATTGGACCTGCTTACTTTGGATGGAATTTGAATAATGCAACAAATGAAGACCAGTTTAACGAAAAGGTGAAGAAACTGTTGGATGGTTTAAGAAACAAAGCTTCATCAGGGGACAGTAACCTTAAATATGCTGTTGGAAG
>ps_13213
AAGAAGTTTTGGGAAACTCTTTGACGGAAAGTACGTCAACGAACAATGTACTGCGTTTGAGTCGCTGAAAGGGAAGAGAAAGTAGAACATTTTGAGTTGATATTATCGAAGTACAAAGGAGAATAACTTCGGGGTGCTCTTCGCAGAGATCATCGGCGTTAGTAAAAAATTTGACACCGAGAGTTTGAGCGACGTCGGAGTAATCGGAACGGGAATGAGTTAAGACGGTGTGACCTTGCCGGGCGAAAGTATCGGAGAGAAACTGACCGAAGTTTCCGAAGCCGATTATAGCGATTTTGAGCTTTTGCGCGTTTCGGAATTGAAGTGCGGCTTTTGATTCGTAGTCGAATGATTGTGCTGCGTCGATGGCGCGAATGATGAGAGGTTTGGTGGTGGAGGAGCGTTTCAAAGAGGGGGAGATTGAGAAAGAGAACGGAAGTGTAGGGTTCAGACGAGTAACGGTTGAATGCGACGGCGGTTTC
>ps_13214
GAAGAGCCAATACTTTTTCTTTGGATGTCTAGTAGGAACATCTCCATTTGTGTACAATGATTGTCTTTGTGGGCACTTCACTCCAAAAAGCTTAGCCATAACTCTCTTGTGGGCCTTTTGTTAGTCGGAAGGATCTCGATATAGCAAGTGTCTCTGAAAGAGGTCACTAAGCAAATCTTGGCGTCAAACCGGTCTGCAGCTGCTTGTAGAGTAACATGATCTCCCCACTCTCCTGATTTTTTCATCTGCTTTATGTAGCTTTTGTATTCCATTGGCACATAAGCTTCATACAATTTTTTTTGATGCTTTAGCTGCTTA
>ps_13228
GCTGAATAATGATTCAATAAAATTGATTAAACAATATCAATGAGATAGAATAACTCAAAGATTACACAATAAAATCAATTTTTTTCAAAAAGAATACAACAAATACACCTTCAATGCTTCTACTATGTGAACAATCAAAAAACTTATACCGTCAAAAGTATCTTCATGTCCATTTAACTAGCACCAATCTTTATGATAAATGCTTCTCATTGTTCTTAATAGTTTTCAATAAAAACACAAATCACTTGATATCGGTAAGAGAAAGCCTATTGAATCTTCTCC
>ps_13229
ATCTTAGGTTGTAACTT
>ps_13236
ACTTAAA
>ps_13247
TATACTGTTCAATTCCCAGCAAGTGGAGAAACATCAGTTGTTGAAGCTTGGTATCTCCGTCCTTCCCTCATTTGGAATGATGGGAAATGGGTTGAGTCTCCTAATGTGGGAGCAATTGACAGTCCCACCAATGAGGGCGATACACCGAGCGAAAAACGGACTAAATTAGGTAGTCTTGAACAAGAACTGG
>ps_13258
ACTGTGGTATGGTTTCACATCAATGCCAGACATAGATTTCAACGTGGAGTCTTCTGTTGGAGAAAATAAGATAACTACTGGGTACTTCTCTTCATTAATAGTCAATAGGCTAAAGAGAGCAGTTTTGGAAAATATAGTTCTCCCAAATTGTGGAAACATATGTATCCCATGGATGTTAGCAGAAAAGGAAGATTGGGTTCCTTCAAATGCTGCTCCATTCATATGGATTAACCAAGAATTTAGGAATGAGACTTCCACTTCAATTAGTACCAATAAGCAATCTTCTGGTGGAGTGGAAGCTAGGTCAAAAGCTAGTGCAAGCACCTCAACTAATGGTCAAGCAAACAAACACAAAAACCGAAGAGTGTCGAATCTAGTCATGAACCAACTAGTAAATCATCAGATTCTTTAGTACTCCCAACAAGTTCATCTGGTTCACAAAAACTGGAGAGCAGCAGCGGCTTGGAAGAA
>ps_13259
CAGCGCTCACTTGCAAGCTCATAACCATTTGGGTCCTC
>ps_13273
TGAAATTCTTCTGTTATCAAGAATTTTGTCCATATTATCATTATCTTGACCAACTTGTTCATCCTCTTGCGCACACATGTTGCCAACAGTAACAAACTAGTTGTTGTTAGCAAGTGGAACTTTTGCAGTTGCAGCTGTTGTAGGTTTGGAAATCAGAAAGCAATTACAAAAAGTCACTGACAACAACAATAAAAGACTTGATATACAGTTTTA
>ps_13277
AGATGCACATCTATTCTTTGCTCTGCTTCTGCACTTGCTTTGCGCACATCCTCCTGGCTAGATACCAACTTAGGTAACAAACAAGATTGAATCAACGGAAACTGTTGCGCTTGAAGTTCAGCAAGAGGTGATATAACATTTGCATATGTAACCTTATCCAGAGGCACTGATGCAACGGAATTGTGAACTTCATTTGACTTGGCAATGATTTGGTTTGCTAACTTAACAATCTCAGATGCAGATAGATTAACCTTCACCTTA
>ps_13279
AAGAGTAACACGAAGTAACCTTTTTATTTTGTTAACCAACTTCAAATACAAACAGAAAGAAAAAAGTTACAATTATCAGATCCTACTCAGTTGAAAGCAAAATAACAAAAGTTACTTAAACTAATAATCTCACTCAATTAAAACAAGATTTCCACTAGCTTCTAAATTGGAACATCTTGCATTATGAAGGAGGAGTGAAGAACTGAATCCTAATTTAGAAGAAACCAAATCAAACTCCAATAGATTATCCTCCAATAGGTTTCCACCAATAACAAAAGACATCCTTGGCTCTGTTCCTCCATCCACAATTCCAAGACATGCTACATTTTTATTCACCAACACCATTGAATTTCCACCGTAAATTGTCCACTCTACACCCCCTTCTAGCACCAAACAATAGTAGGCACATCCAATCC
>ps_13282
ACCACGAGGCGCTGTCGG
>ps_13284
GTTGAGCCATGCCATGGAATCGAG
>ps_13287
ACCTCCGGGAGCAATGACTAATGGCTTAGGCTCAATGTCTTTATATGCATTTTGAACAATGTTGCTTAAAGAAGCAAAATCAGAAGCATATTGGTCTGCAGAAATACGCGTTCCAACACCACTCCCGCTTAATTCGTTGCCGAGTTCCCATCCACGAATGTCATAGTTCTTCCCAACAGTGTATTTAATAAACGATTCGGCATTGGTGTAATTCCAAGGGCCTATTGCAGAACCAGAATGGATTGACTTTCCATTAAGAGCACTCAATCCAAACACAATGTTAGCCCCTGCTTTCTGGAAGAAATCATTAAGTTCATCCCATCTTGCCATCGGGAGGCACCCTTGTGTGAATCCAAACATTTCCGATTCG
>ps_13295
AAAATAATACTGTATATTAATTGCTTCAATTCACAAAAATCTAAACAGGATAATACAAAGTTTACGTCACTACAATTTAAATAATATTTCGTTTTCTTTTTCACGAGGTCCAGTGAAAAAAAATTATATCACTCACCTTAAAATTTTAACAAGGCTAGCCTTGTGTGTATCCATCCGTATAACAAAACTGCAACTCAAAAACCTGCTTTCCTTTCTCACCAAATAAATTACAGCAAAAACCATTGCTATCAATCTACTGTCTACCTTTCAT
>ps_13300
CCAATGAAGTCTATTTCTTCAAAGATGAC
>ps_13314
ACTTGTGCTGATAACATTATAGGAGGAAGAGCGGGGTATTGAAGCCGCGTTGTTAGTAAGGCGATTACTTTCACCGGCCTGACTTTCCTGCTTCAAGCCAGAAGAAAGATTCTTCTGACTAACTGACTCATTTTCTTGATCATTCTGCCTCCATGGCTCAGAAGCACGCACGTTCCTTGCCTCTGATTCTTCTCGATCATTTGTTCTCCATGGCCACGATAATGTTTTCTTTTGAACCCAGGCTTCAGCCTTAGAAGTTAAAACTTTGTGAACCGATTTTCCTTCACTCTCATCACC
>ps_13321
CCCACACCGTCCTACCTAT
>ps_13334
GTAAAGCAATTCACTTTGGACGCCAATTTTCATAAAACTAACACAAAAAGTAGTCATGAAAACCAACATCACAATCTTCATCTTCTTCTTCATTACTTGTGATCATTTTTCATTCATTCACTCACACCATAATGCCTTCAAGACAATTCCCTTCATCAAGTTCCAATCTTTTCACCAAACCCAAGTTTCTATTCATAGCACTCACCATTTCAGCGTCTGTGGTCATTGTGTTTTCAATTCTCTACTTTCTTTACCATCTTTGGCTTTCTCTTGTTCATAGAGCTAAGACTATACCTTATGATGCTAGTGCTCCTTTGAAGCTGCAGAGATTTCTCTTACAAGGATTTAAA
>ps_13338
GACTCGGTGAAATAGACATGTCTGTGAAGATGCGGACTACCTGCACCTGGACAGA
>ps_13344
AGACTGCCGGCATACATGTACAGCTCCTTGTCACCCTTCATCTCCATGTCCAGATAGAAGATGTGAATTCCCTGTCACAATCACTTGTACTTGTGGCCGAATAACAACTAACGTCCCTTGTGATGCTGGTGGTAGTAGTGCTGATGTTATACATGAAACTTCAATTGTTCAAAAGATGCCTGTGCCACTTCAACCATTGGATGAAAATGGCAAAAGAGTTTCCCTGGGGCAACGGAAACTGATGTGTAATGACGAGTGTGCTAAGTTGCAGCGCAAAAGGGTACTTGCAAATGCTTTTGAAATTACCGCTCCAAATTTAGATTCTTTCCAATTCGGGGATAATTCTGTTGCTCAGTC
>ps_13349
GATAGCCTTTAACAAGACATCAAAACCGACAATGATACCAGATATACCAAAAGTTCGTGTCAACGCCTCTACGCCACTTGCATTATTGCCCTGAAGTAAAAACGCCAGCAAGCTCACTTCTAGAAACAGCATTCCAGAAGACGTAAATAAGGACAACAAGTTCCAAGTGAGCTCTTTCCCAGCAGAACACTCCCATGCCTGAGAAAAGCACCAAGCGAGATTTAGAAGACTGACAAGCCAAAGAGAGACGTAATAAGAGATAATGATGTAAGAGCGGCCATTG
>ps_13352
TCCTTTAAACACATGTAGTGTCCCATGTTAGCAGAGATAGCGATGATGTTTGCTTCGGCAACAAGGTTGTTGAGGGAGTTATGGTAAAGAGGATCAGAAGGTGAAGATATGCAATAGGCACCACCGTGGAGGTAGAGAATTAAAGGAAGTTTTGTTGAAGTTTTGGTGGGTGAGTAGAGTCTTGCTGTGACACCGGTTTTGGGGAGGATTGTGATGTCTTTGGAGATAACGTTTGTTTGAGGATCGATGCCGGGAGGAGCAACGTCAATGCCGACTAGTCTCTCGACGGTTCCGTTTTTGTGGACACGGAGGTAAGGAGGAACGTCGATGGAGATTTGAGGATCCATTTATGG
>ps_13367
GACTCAAACATCATTC
>ps_13375
CTCGTGTGGAACAAAAGGGTAAAAGACTCGTTTGATTCTGATTTCCAGTACGAATACGA
>ps_13382
AAGTCAAATTTACTTATAATAATGACAGGAGGAATAAAATTACATTTGTTTCATGCATCTTTTATAATTTGAATTAGAGAGGAATAAAATGTCCACTTACGTTGATGAATTAGGAAGCATCGTATGCTGGCTTCTCATTTGAGTGAAAGCTTGCAGTTAACCATCATACATTCATTTCTATGTATGATGTATAGTTAATTATATGGATGACTCAAGTTTACATTGAACCACGGAATTATTATATTGAAATTACAATT
>ps_13388
TTACCATTAATAATCCTATTAATTAATTAAAGTT
>ps_13395
AGCCGACATCGAGATCACGGCGCGATTGTGACGCGTGTTTGGAACGAAAATTTATGTAGTTCCAACTGAGAGCTTCCCATGTTAAGCAAATTTGAGCAACATACGCAGCCTCTAGCTCATGATATGGATTATGACCTACATCAGTCGGCTTTTTGTTTATACTCGAAAACAGTTCGCAATTCGCTCGGATATCGATCTTGGCGACACTTGGATTGATCTTAAAGACTCGGTTTCGTGAAGTTTATTTGTGCATTAACTCTATCTAAGAATGCATTTTGTTCATCA
>ps_13396
TAGAACCTGATTATGTTCCAAGTATCATTTCAACTGCAGAGTTGTTGATTAAACTTGGTATGCAATCATTTCCAATGGCAAGAAGCTTTTTAATGAATGCTTTGCGATTGGAACCTACAAACCACGACGCGTGGTTCAATCTGATGTCAAATGAGTCATTACAACAAGCAGCAGATTGCTTTCAAGCTGCTTATGAGCTGAAGTTTACAACCCCAGTGCAAAAGTTTGAGTG
>ps_13410
GATGGATCGAAGTAGGCTTCCTCCTTCTTCTTCGATAGTAGAACACTTGCTAGTTTTTAAGTCCTTTTTAAAAGGAAGGACTCAAAAGAAGTTTAAAATATTGATTTGGGTTGCTGTTTGTAGGTCTATTTGGTTCATTAGAAATGACACTTTGGTCAAGGATGATCATAAAGGAGTAGGTAACATTGTATTCTTGGCGAAATCACTTTCATGGGAATTGTTTGAATCTAAATTTAGAGACCGTTTGGTTGGTGTTTGTAGAGTTTTTGGTTTGTGGATCCATTTTGTTGTATTAATTAATCCTCTGTTGTATTGAATTGAGTATCTCTTGTGCTCGGTTTTAATAGA
>ps_13413
TTGAGACTAGG
>ps_13415
CAACGGATATCTAGGCTCTT
>ps_13420
TAAGAGTACAATTATCAAAAGCGTAACAAACCTTTTCAATTTCTTGCAATAAACAATGGCCGCA
>ps_13424
CCCCCGCGGTACTTGTTCGCTATCGGTCTCTCGCCA
>ps_13427
AAAATGATGTCAAATCGCTCAATAACCAAAATCTTAAACACATCAATTGTTTCTAGGTCTCTTCGAATGTACTCAACAACAGAAACCCCTATTGGTTTCTCAGCATTGGAAAATCGCATACTCAAGAGCGGGGACCCAAAAACTTCAATGGTTCCCATTCTCAACCAATGGATTGAACAAGGTAGAGACGTTCCTCAACCTGTTCTCAAACGTATAATCACTCGTCTCGCCAATTATCGTCGCTTCACTCATGCCCTTCAGGTATCGGAATGGATGGGTGATAAGAGTAACAATGATTTATATCCTGGAGATATTGCT
>ps_13443
ACCCATATCGGGCTTGAAACGATGATCAACGGCGAGAAGAAGATGAGAGAAAGAACGGTACCAGATACCCGCGACGTTGTGAGAAGTCCACTGAACCTTATCATTTA
>ps_13445
CACAAACACGTTGGCTGGAAATGTTCCGCCGAAGGCTAACCTCGGTGACTTGAGAGGACTTGCTGGTGGCTTGACTGGACTTAACAGTTCGGCTATGATAGACGGTGGAGATTTTGAT
>ps_13446
AACAGAATCTCAAATTTTGTGGCGTCGAAGATGAATTTCACGGAGGATTCTGAGAAAGTGAAGAAAATTGAGGTTGTTGTTTTGAGTGAAGATGAAGGTGAAGACGATTATGAGTCCAGTGGAAGAAGTAGACGCCGGAGAGACGACGGTGATGAGGATGACGATGTTGATGATGAGGAGGAGGATTGAAGAGGAGGAGGA
>ps_13448
CTGACATGTGTGCGA
>ps_13453
AAAGAGAGTCCAAGAGTGCTTGAAATTGTCGGGA
>ps_13457
TAGAA
>ps_13460
GTATATATAACCAACGAGATGATTACAACTATTACACTTGATCTTAGTTCTCTTTCTTTGAATTCCCCAATAGTCGAGTGTTTCGAAGAAAGGACGAATCTTATCTTCTTTTTTGAATTTGAACTTGGTGGCGTCGACTGCGGAGAAGGAAATAGAGTCTTTGTTTCCGGATTCGAAGTAGAAGTCGGGTGGGTAAGCGTAGGTGGAGTTGAGATTGAGATCGGTGTTGCATTCAGCGCAGGTGTAGATTGAATTCATTGTTGTTGGTGCGGAGAGAGATAGAGAGATAGGGTTTTGTGTCCCTCGGAGAAGAGACTGGTTTTG
>ps_13467
TGCGATGATGGCGATCATGATGCCTCTTGCCTGCAATTTCATACACCAACACCACTCTCTCTTCCACCTTTCCACTCATGCTTATGCTCATGCTCATTCTCTCATCTCCAAATCCAACTACACCATGATCAACCTTTGAAACCACCACCACAAACCATGGAGATGGAGAACAACAAGTGTGGCTGTTGGTCTGTCCTCAAACGTGGTGTTTGTAAACCCTCTGCTTCTAGACAATCTCCTAACACTATTCCTCGTACTAGTCTCGTTCATGATGCAGCAACCGAGACGCGATATCTGAACGCTAGCAATCGAGAGCTCTGTCCTCCAAATGAAG
>ps_13468
GAATCCAATCGCATAGAATCTGAGGATTCAT
>ps_13470
TTGATCTCTTCACTCTATGCTTCCTCTTCTTTGAGCAATGGCATTTCGAACTGCTGCCACATTTCAGATTTCCCTCATCGCCTCTAGCAGAACATTTTCTCTTGTGCTGCTGCGAATTCTGATCCGAAGAGATTGGAGCTCCCACTAAATGGAAGGAACTTCCATCCAAGTTAGCAACACTTGCGTCTATGCTC
>ps_13473
CACCCACATCTCCTTGGCGATTAGCGTAGTAAACCACAAGAAATTATGTTGGCTTGAAAACACTAGGAGGGAAAAAGAAAACAA
>ps_13476
GATGTGCGTTTATTTAACTTTTTTATAAAGAAGTTTTTTTTCCGTTTTTAAAATGAAAGAAATTTTAGGAAAAATAATAAATAAAAGTGCAAAAGAATTTATAGAGAACGCGTTAAAGTTGAGACAATTACGATACAAAAAAGGACTTGCGGCATGAACAACCATCATTTGAGTTTGCTTCCGATTTAAGGGATTTAGAAAATGTGGTTTTCGT
>ps_13478
AACCTAGCATTTAGAGCTCTACATGTCATAGTAGGAGGAGCAGACATGAGAGGGTCTCTCGGTAGATGAGGCAATCAGGCAGATGAGGATACGTCAAAGGTGAACCGCAAGTCAACCATCCTGAGTATAAGGTTATGTCGTCAAAGGGACACATCTCACGGTGATCAATGTAAGTATGGAAGTGTAAATCCTCAGCTACCAAACGATCAAGATACACTCTGTATGGTTTCGTCGCTTGATTCCCTCTAAGCGGAACGAACGCAGAAGCACGTGGCATATCCTCAGTGTATGTCGAAACACATGACCATC
>ps_13487
GGAATCAAATCCCTAACCTTAGGGACTTTTATTCCTCCAATCCAGCATTTAATTTCAAAATCTGTGGCTAGGGTTCTTGCATTGATAAGCTCGATTTGTATGATTTGTTAGGAATCTGAGAAAACTGAGATTGGATATGTGTAGAGGACTTTGAGAGGGAGGGATTCATGATTGAATTTCGGATTTATGGAAAATCTTTACAGCCGAGGGAGCCTCTGGCGCGGTGGAGACAACGACTGGCTGAGGGATAGTGAGAACA
>ps_13493
TGATGAAGGAGTACCGGCAACTGGTGCAGGTGGTGGTTCAGGGTAATTTGGTGAGAGCCGGTTAGGAGGTGCGTCCCTTTGCAATGTCCCAACGGTATTAAAAGCTAAATTTGCAATCGAATTAACTTGTTCTTGTAGCTGAGAGATTATATCCATTACAAGAGCAACTTCCAAGTAGAAACTTTAACCTAACAAAGTTCAAGTTGACAACAATGTGACTCACCAGATGCTGTACCTGCAAGCGCAATTTTGCTT
>ps_13505
GTTCTCAAGTTTCGCTCAGTATACTGGAGCTCA
>ps_13506
AGGTGTGAATGCGCTGCACGAGGATTCAATAAGTTAGGGTATTTGTTGGACCCCTTTGTTGAATGTTTTGTTATTTATTTATGCTTTTAAGAGCCCTGGAAAAATAATTAGAACCTAAAGTTTAATAATGGGTTTTTAAATGCCAGACATATGCTTGGCTCCTTGGATTACATTTGCAAATTGGTTGTTATTACTCTAGATTTTCCCATCTTGTTGGCCAACTGTTTACAAGTGTGCCTTACTGTGATGGCTTCCCTTCACACTGGCTATTTCCATTATGACATTTGAGTCTTTTGATTTCTCATTGTGGTTCTCACAAATATTTTGTTCTCATGGGAATTTTCA
>ps_13515
ATTCACTCTCCTCCAATCCTCATTATCTCCCTCGTTCGAATTGAGGCTCC
>ps_13536
AAGGACTAAGAACACATTCTCTATTAGAGTTGTTTTGTCATCTTTTCTCGTGATGACAATGTTCCCAATGTCTTCTACAATAAGATGAATGCTATCATCAAATATCACACTTGTCTTCTTGCTTTTATTCAAGTTGATCGGTCATTTCTTATGTCTGATCATGTGATTATAGCAGTCTGTATCAAGATACCAAGATACCAATCCTCACACATAGGATTGCCTTCACAGTTTGCAGTCATCAATAGTATTATATCAAAATAAGAGCTCTAATCTAGGGTCATCAATAATATTATATGAAAGTCTGACCCCCTACTTGCATTTACCATGCCAAACATTAAATAACATAATGTT
>ps_13538
ATTATGGTAACCTCCACCGCCATTGTAACCACCTCCACCATTATGGTAACCACCTCCACCATTGTGGTAACCGCCACCGCCATTGTATCCTCCTCCACCATTGTGGTAACCGCCACCGCCATTGTATCCTCCTCCACCATTGTGGTAACCGCCTCCATTATGGTACCACCACCACGTCCATAACCTCCAATTTAGCATCGTTTATCATCTGACTTTTCACACTCTCAGTTAAT
>ps_13540
TTTTGTGGTTGGTTCATCGTCGACTCTCAACT
>ps_13545
CCACAAGCAATCAAATCATCATTGCAAAATACAATTAAAGCCACAATGTCACAATCATCTGATATCCAAGCAGTTGTGAGGCCTATCATTTTCCGAGAGTACATCACAGAAAGTTTAGATGCTTTTCCTGCAAGCATCATCAACGACAACATGAGCGAATTCCACTTCATTTTGGGCTTTGCCACAGATACTTATCTTGAAGATGGAACAGGCACGGGAGCATTCACCCGCACTTGGAACGTTGATGACTTTAGCCCAACAAAAGTGTTGAATCTCAAGCAAGAGCATAGGAATGTGAAAGTGGTAATAAGCATAGGAGGCCATGGCCCTGAAGATGTATTCAACCCTTATGATAAAGAGGAGTGGATTAAGAACGCCAAATCATCAATCAAAGACCTCCTCCTAGACTACAAGGTTGA
>ps_13546
CAGTGCAGCCTTTTTCTCTGCCCTCCCAAAAA
>ps_13562
CAACAGAACTTCGGACCACCAGGCAAGGAGAAAGAGATT
>ps_13563
AATAGGAATTGCGTTTCATAGTG
>ps_13570
TTCTTGTCATTTTACTATCACTTTAATAATAAATACTTCATCATAAAAGTTTTTTTGTACAGTGTCCTACACCAACATCACATATGAGTTAGTCCCTAAAAACTACCCTTAAATCTCAATGCTTTTTTTAGTTGGAACACTCAAATAAGAGCAATGATTTCGGAGGTTGAGAGACTTATCAAAAGGAT
>ps_13571
AATGCCAGATTTTCCCTGCAAATGGCACACTCTGCATCTTTCCCCATATTAGCAAGGATCTCCTCTGTGAGAGTAATGACGGGAAGTTTCGCCACAACGTCTTTACTTGCCGGAGGAACTCTCGGAGCTACATGACCATCATTCTCCATCAGGGGCACAACTTCTTCCAATCTATTTCTAAGCATTTCAAGCACACTAGCAACATCATCTGGCGTGTTTTCATTTGTTGCTAAACCTTGAGAGGATTCCGCTTCAAATAG
>ps_13582
CACTCGCAGCGGTTTGAGTAGGCTCACTGGCAGC
>ps_13594
TTAGCTAA
>ps_13597
TTTCTCTCGCCTTTTTCCTATCCTTTCCCCATCCCACTCCCATAGAGAACACTAATTTATATAAACAAACCCCATTCAAAGGACACTACTCTCCAACAAATACTTCACCTTAACACATTGGAACTAGCTATGACACCAACCGTGTGCCATCCTCCACCAAACAAGAAATCGACTTTTACCAAAACCCAAAC
>ps_13610
ACTGAATTGGAAGACCAAGTAGAAGATTTGGAATCAAAGCTATCAGCAGCTTATTCAGAGTTAGATAACAAGGAAAATCTGGTAAACAGCATGCGAAAGTTGCCGAGGAAGCAGTTTCAGGTTGGGAGAAAGCCGATGCAGAAGTTGTTTCCTTACGAAGTCAACTTGAATCTATTACTCTTTCGAAGCTTAGTTGTGATGAGAGAGTAACTCATTTAGAGGGAGCTCTGAAAGAATGTGTGAAG
>ps_13611
CACTACTTTTAACGTTATTTTACTTATTCCGTG
>ps_13625
TAAATCCTCA
>ps_13637
GGTTCGTCTTCGAATTCTTCATCTTCGAAGCGATGGAAGTTTCTGAGTTTACTCCGGAGAAGTAAAAGCGACGTAAGCGAAGTGGAGAATTCGAAGGTGAAAGGCGGTGGAAAAGGAAACGCAGAGAAAAACATAGCGATAATTGCCGAGACAAAGACTCCGGTAACGGAGAGGAAAATTCCGGCACCGATAACGGCAATGGAAGCGTTTTATCTACGAAAGAAAGAGATTAAGAGAAAATCATATTTACCGTATAATCAAGAGTTAATTGGTTTCGGTGTTGGTCATGCTATTATTGGAAGAGGTTTTCCTCTTCATGTTTGATTAATTTCTCTCAAATTTTAACTATTTTTAGTCACAAATAAAATGATTAGGACAATAGGTTAATTTTCTAGGTATTAATTATGGAATTCAGTTTTTGGAATAGGAAAAAGAGAAAAAGAAAAGTTATATATAATA
>ps_13648
CAACTGCAAGTTTAGGGATTTCTAAGGTTTCTTCG
>ps_13651
ACAGGCCTTCTGCTCTATGTATCTGATGATCTAAAACCTTTAGCAGTCTAACAAGGAATTCTACAGGAACCAAATGCAGAAGATTCTTCTCACACATAGACATGATTTCATTTACAAGCAATCTAAGATCTGAAAGAGGCAATGGCAACCATTCTACTGCTTCATCTAGATCATCACTATTCAATTCAGCCTTGCTACATAAGTCTTCCAAAAACTCGCGAAACCTTCCAATTATGGCATCTTGAAGCA
>ps_13652
ACTAGAGGAAAGGAGGGAAACGGTTCTCTTGGTTTGAGTACGTACGGTATCTTTGCGTATGATACTGTTTACGTGCTTGCTCGCGCCCTTGATACATTTTTGAAACAAGGGAACCAAATTACATTTTCGCATGATCCAAAGATATCTGAACTACGTGGGACAGCTTGCATCTAGATGCTGTGAAAATCTTCAATGAAGGAAACCTGTTGTGTAAAAGTATTTATGCGGTTAACATGACTGGTGTAACGGGTCCATTCAGGTATACTCCTGATGGAAACCTTGCTAATCCAGCATATGAGATCATCAATCTGATCGGATC
>ps_13676
GAGAATCCAAATCCAAATCCGAATCCGAAACCGAATTCGAAACCGGGTCGGGGTAAAGCGGTTAACCGAAGTAACAGAGTGATGATGGTCACGTTCCACCTTCCACCAATTTCTTGAACGAAACTTCACTCCATCAAAAATCATCGCCTTTTCACCAACAAGAAGAACAAAATATTATTATAAATCAAAATGATGGAAGTGCTTCAATTCCCTTCACCTTCAAGCTGTTCATCAAGTCCATGCGTTCGTCTCAACTCCAATGATGCTTCACACCAAACTTCTCTTCTTAACAACGACGAAACTGA
>ps_13687
CCAACAAAATCTCTCAAAAATA
>ps_13689
ATTCATAATAATTGTTTCAGTTTGCTACTACTACACATTTGTCGACACTTCCACTTATCAGTATAATGGGTAATTTGAAGATTGTTACCACTGGGATATTATTCAGGCTTTTCTTAGGGAGGAAGCTTTCCAACTTGCAGTGGATTGCCATTATGCTGTTGGCCGTTGGAACACCACAAGTCAGGTCAAGGGCTGTGGAGAGGCTTCCTGTGACTCCCTATTCTCAGCACCAATTCAGGGTTACATGTTAGGAGTTCTATCTGCTTGTCTCTCAGCATTTACTGG
>ps_13696
GCATCGACTCGCTTGTTTGTTAACCAATAGTCGAGAAAGGGGCCGACTAGTAGTAAACTTGATGCCTGTATTGGTGCTGTATGGCCTAACAAGTTGAAAGATCCAAGAGAATACTTCTTCTGAAGAAAATGCACATAATATTGTTGTAGTGCAGTGCTCCAAACTGCCACTACAGCGGAAATGAAACCCTTAGCATTGACACTCACATCAGTGACAGTACAAACAGAAACTCCTAGGA
>ps_13699
AATGAAGAGAAGGTAACGTGGTAGGGTCAATGCCCTTAGGACGATCACCCATGTAGACAATGTAAGTCTTGCGTTGTTTGGAACATGCATGATGAATTTGAATTAAGGTTAAAAGGAAAAGAAGGAATATCCTTGGAGTGAACTTGTTTGCCATTGAATATCAAAATGTGAAGTAAGATGCTTTACTAGATTTGTGTCACATATTCCCCCAATCAACACTATTTATAGTAGAAGAATGTGAACATGGCTCAACCAATGGATAACAATACAAGAAGAAA
>ps_13715
ATGATAAGAAAAGGAAAAGGAAA
>ps_13720
GGATCTGGAAGATATTATGGTGAGGAATCAAACAATTATTATGGACAAAATTACAGTCCCCAGGGCATAATGACTAGGCCTAGATTTCCAATGTCGTCTAATGGTTGGCAAAATGACAGACAGAATATTAGGATACAAGATAGGTCGCAGTATCATGAACAGTTCCACAACATGAAAACTGGATTTCATGCTTTGACAGTGGATGAAGGTGTGAAACCTAGGTCATCTGTAGCACCTTCACAAAAACCCTGCAATGATGTTAATGAGGCCGCAAAATTCAGGGCACACAAGCAATCTACAAACCCAATTTGTCCAGAACATTGGTCCTCCTATACCCCCTCCAAACTGGATTAGTAAAGCTCCAGATACGGATGGAATATACGTTAGGCATCAAGAAGCTGCATTAGGGGG
>ps_13728
TTATCAAAAGACTTATCAATCTTTTCTAATTTCATTGCAATACACACGA
>ps_13730
GTGCATAATCATACAGCCTTGCATAGGCACTAGC
>ps_13731
CGAAAGAGACGAACTCCTCCATGATGAGGAACTAGAGGAATTCCCTTCCCTTCCTGGCATTCTATCATAAGGGTCCATCTTAGGAACTTCACTAGAAGAAACCTTACCAGCTTCATTGCCCCCGCAGCTGTCCCCCTCTTATCAAAACCAGTACCATACTTCTGTGGCACAATGCCAACCCGAGGCATATCAAAATA
>ps_13733
AATGCATCCCTTCCAAAAGT
>ps_13735
CATTGGTGATTAGTTTTTCTCAATGACGAGTAAGACTGCTTTTGCTTTATGCCTCTCTTTTTCTCTGATTGTAGCAAATGTCGAATCCAGAAAGATCTAGGAAATATTGGAAGCTGGTGATGAAAGACCAAGACATCGGAGAATTTGAACCAAGACCAAATGCTTCAGCT
>ps_13737
TTATCTATAAGCCCAACTTTTAATGTCCC
>ps_13761
TTCTTCTTCTCCG
>ps_13767
TGCTTTA
>ps_13768
TGGTTCTCTCTACATTGC
>ps_13782
TGTCTCTGATGCATCTCTAACACTTTCAACCACTCTTTTGCGAGCACGTGGATCTTCGTGAATGTTGGCCAGATCTATCACA
>ps_13784
CGCGCTAG
>ps_13802
TCGGTCATCAGAAGCACCGGGATTGAATTGGTAATGAAATTGTGGAGGATGCGGATTGGCTAATATTGGTGGTGATTGAAAATTTGTAGGTGGATTGAACTGATGCGGAAGGCCACTTTGATAGCCTGGAATTTGCGGTGATTGAAAATTTGCAGGCCGACTGAATTGATGCGGAGGACCACCTTGATTGCCTGGAATTGGTGGTGAATGAAAATATGGAAGGGGATTGAATGCCTGCAAAGGGCCACCTAGAGGGCCACCTGGATTGAATTGATG
>ps_13807
ACATCATAACCATTACACATGGTCTGGTTTCGTTGGTAGTTGATTAGTTGTAGTGGTTACGTAACCGAAACGGGTTTACGTAGTGA
>ps_13817
CTTTTCATGTGCATTTCGTCATTATTACTCAGGAATGGACGAACCTCTTGACAACTAAATTATACATATATCATGTACCTGCTATAGTTGTTTTCTTGTACTAGTATGTCAAAACGATCAATAAAACACGTTCTTATTTTGTTTT
>ps_13825
AAGATGTCAGATGCTCAATAGAGGGTTATGCTGCTGGCGGTGCAATCCCAAGTCCTATGAAGAATGTAGAGAAAGCATTTTTAGAAAAAGTATTGGGCAAAGTGGAAAGCAAGCCATACTGGTCGCTCCCATGCTATGCCACATATAAAGACTTTTGCTCG
>ps_13827
AACCAGATACAGAGGGAGACACAACTAGGGAGACTATGATTCGAGCCTAGATGTTATCATGCATATCATCCCTAAGTTAAGGTTGCTATCCAACTTGCTCAGGCAGCAAGCTAATCCTAACCAGGCAAAGCAAAGCATGCAAGCATAATCAAAACGAAGCAAACATACACAATTAGCACACACTATATCCAGACAAAGTGGGCTCACACAAGGGTTAGGCTGCAAAAGCAAGCCAACTGTATCAGGTGATGTTAGCTCTTAACCCTAACATTGAGAGTTAGGGTGAAGCAGATGAAAATAGGAAGTGAGGGGTGTGCCTCACAGCTCTTATCCCTGGCCAGGGAGAGCTTTAGACAAAGAAGCGTGGGTTCAGAAAGTGGGAACCCTTCTACACTTATGACACTGACTCAACTGTACAAGGATCTAGGGTACTATC
>ps_13840
TTGACAGCATAGTTTAGATGGAGGAGTTGA
>ps_13851
AAAGTTATTAACAGAGGAGGAAAATGAAGATCTGTAGACGCAGTCGATCAATTGAAACTATAGGAATTTCTCTAAACTGCTTCTTTCTCTTAATGCATTAACTTCCACATTACAACTTGGCTTACCATAGTAACCTATGTAGCCCGATACCTATTGAAAGTGTGTTGCTGCCAGACATTGAACCATATGGTTACATTGGATTATTGTATTTCTTAGTATTATTTGAAAATATCTAAGTATGAGGGTCGTGTTCAGTGT
>ps_13858
CATGGTATCTGGTGGTGTAGAGATGAATGATGTTGAAGATGTGGGTAAAGAGTATGGATTGATTGTAGCTGGGGGCTCTGCCCGTCCTAATGGGTGGGCGTACCGTTTTTCAAGCACTAATACTACCATTTTGTACTACTGGTCGGCAAGCTTATGTGATGTTGAACCTATTGATGTAAACAACCCAAACACAGATTATGCAATGCACCTTGATCGACCCCCAGCATTCCTGCGTCAATTTCTACACAAGTTTGATGTCCTGGTTCTCAACACTGGTCATCACTGGAATCGAGGAAAACTAAATGCCAATCGATGGGTAATGCATGTTGGTGGAG
>ps_13859
TGCATGGGCCACACTAGTCTGCATAGAACTCAACAA
>ps_13875
AATAGGAATTGCG
>ps_13884
CTTGTTTGAACAGCTTGTTACAAAGTGGGCAAGTCATGCATGCTGCAATCGTCTCTCTCTTCACTCTCACAACTTGATTCGTCATCGTTCTCGTTCTAGATTCACCTTCTTTCTCACTCTCACTCAATCAACGCAACACGTATACTGCATGCTATATCTTCATATCTCACCAACACCGTCAAATTTTACGATCATTTTCGACGAAATCGTAACCTGATCGGAGAAAATGAAGTGGTTGAGGTTTCGGATTTAGGGGGTGTTAATAGGAAATGGGAGGGTGAGATTGGTAAAGATTTGACGTGGGTTATGATGGATTTGGGAAAAGAGAGACTGCGGTTGAGGATGATCTGAATCGAGAGGACCTGTTCGTGGAAAA
>ps_13891
ACTCTGGTCAAAGTTTTAGAACATATGAGTTAATCAAGTTGTTGAAACAGTTTTCAAGACGCTTTCGAAATGCTCCAAAGGATACATCTCTTGAAGCAGCTTCCATGAACGGACTAACAATTGAAGAGTAGACAGACATTGCCATGTTTTGCATCACAACTCTTCAGCATATGGAATTCTAGGACAAGTATGTACCAATTGTTAATGTCTTTAGTTAAAAATTACATTAGATACATCATAATTTTAGTATACAATTTTGTTTAAATTTTATTTCAGTGGAGTATGTCAAGAGTGGTGTG
>ps_13892
CGCTTATTGATATGCTTAAATTCAGCGGGT
>ps_13903
AGCATCAGTTCTACCGCAAATGTGACCTCTTCAATGCCGAACAAATCTTTTGAAAAGTGTTCACCAATCTGGTGTCAGCTGTCTCCATGTATCAGAGATTGAAGGATGATCAAAACCATGGCAGTTCATGTAATCCATTTGGCTACGAGAACCATGCTGCCAAAGGCAACACCAACCTGCTGCAAAATCAGAGTGCAAGTCTACGACGACTGATCATCAAGCCCTAACCAATATTGCAATAAGCTTGTTGCAGAAAGTGTGTCGTCTACCAATTTTTGTAATAAAGAAGACCACCCATAAGCGAAACCAAGAGTTACAGTGGTAAGAATGCAGTGAAGATTAGCACAAAAAGCTACTCCTTTCACTAAAAACAAAATGTGTGTACCAACCACATTTGAGGGACCACAACAAATCTGAGAAAA
>ps_13908
ATATCACATTTCAATTCATCTTGAAT
>ps_13912
CTTCTATACCAACACCAAATACATGGCTATAGGATAAGGGGTTGTCTATTATAAAAATATCCATTGAGAAAACTGTTAAAAGGCTCCCAATCAAAACAGTTTATATCAGGAAGGATAAGGGAAAGTACTGGGATAGATCTGTTATGAAGGAAACAGGGTCAGTTCAATTTTGCTTACAGTAACAAATTCTTT
>ps_13917
TCTTTTAAGGTTGGTAAGAAGCATCTACAAGCAAACAGTTCCACCCAGATTGATGCCGAAGTTGCTGCTATGAAGGCCATTGCTGCTTTCGTTTCCAGATCCCTTGAAGGTTAATGTTGATGCCCCTCCCCTTTTGTTGATTCTACAGTGTAGCAAGGTTTGCATTATTGTATATACACCCTGTTGTATCTAGCTTTGTTGCAAGTGGGCTGTAATTTTATTTGGTGATTTGGTCAAGTTTTTTCCTTGCTAGTAGAGTAGACATGAATTTGTTGCTCTGGCAGTATTAGAAACCTACTAGGTAAGGATGGGTTTGTTTAACTTAATGCAGAACTTAATGCAGTTTTACATAT
>ps_13920
AATTCAACAAAGCTGAAGTGGCATAAGGATTGCTCCCTATATAACATGTCTAAACCCTACATTCTAGCTGCTGCAGGTGGGCATGGCACTTAATGGTAACTGTTTGTATGCTTATAGCTTAAGCAGTACGAGAATGGACAACCAGTGTATCGGAGAGGACCCCACGCTTTAAAATTTTGTTTTGCCAGTTACTTAAAGTTATATATGTTCTTTAGTATCTCTTGGATGAAAATTTTGACAGTAACGACGTGAGTGTGTTTAAAAACGGTAGCTTGCATTGTAACAATTTTTTTAGGATTGTGATACTGTGAATGAGTCTAGATAGTTTATTTGGATTGTAACAATTCCATGTAACAGTACTGTGAATTTTGATTTACTCTGTTTATCAATCGTTTTCTGA
>ps_13929
CAACGTGGACAGCCGATAACCGTGACAATAACCTCCCAAACTAACCGACAATCAAATTTAGACCCTCGAAGTTTCCCCAATCGGTTCACGGAACCATACATGATCAACCATACATGACCATCATCATCAACATACATCATCACATGATCGCACTCTTTATTCACTTATTTCTCATCACCATTCATTCT
>ps_13930
CGGTCTTAACGGCTTCTTCAACGGTATCAACACCGGTTTTGTAG
>ps_13931
TACTCC
>ps_13933
GGAGAATACACTTGTGGT
>ps_13939
TACTAAAGCTT
>ps_13946
CGTAATTTTGAAGCTCATAGAAAGAAA
>ps_13958
TTTTGGCTAAACTTCTAGGAATTGAGACCGAGGATCA
>ps_13961
CGTCGTCGTTTTTCGTCATCTTTTGGTATGAATGGTTCTTTTGTCATCCATCACGGCTCGGCTATCTAATGATAGTCTCGGTGCTTCT
>ps_13965
GAAATCTCATCTTTTGCATATAGGTCATGTCTTGAACTTTGCATTGGTGGGAATACCTTGTCACGCCTTTGGAATTTCCTTGAAATAGTGTCCAATACCACAAGTCTATATCCCTGCAATAAATCAAGAAAACACACAATTATTCAAAAAAGACAGCTGCCATGCATTAGCGCCCTGCATCACATCATAGTATGCATAAGCATTCATAGCAAGCATCATATGGCACGTCACAATGGGGAGGAAAGCTTGATACTGTAAAGCTGCCTGCTTGGACTGAAAATCCAATTAATTTTTGTCATAAGCATCAGAAGACCCATATTACATAATGTTGTCTCCAATTCAAAGCAACAACAACAAACATCAATGTTGCAACAACTGTTAATAAATCAGCAAAATAAT
>ps_13968
CCAGAGATAGAGCTGTCGAGGCAATTGGGTGCCTGGGCTAAGGTGTTGCATGGGGATGGAAGGTTACTGCATTCGTGCATTTGCTGAGGCTCTTGAAGTTGTTCCTTATACTCTTGCTGAGAATGCAGGTTTGAACCCGATTGCAATTGTTACCGAGCTGAGGAATCGTCATGCCAAAGGTGAGATCAATACTGGAATCAATGTCAGGAAAGGTCAAATTACAAACATCCTCGAGGAAAATGTGGTGCAGCCACTGCTAGTAAGCACAAGTGCTATCACCTTGGCAACTGAGTGTGTGCGGATGATTTTGAAGATTGATGATATTGT
>ps_13971
AAAGAGAGGAAGAAATTGGATTGGAACAGAGAGAATTGTGATGCTGTTGAGATTTTTGCGCAAGAAAGAAGTTTTGAAAGACAGATGG
>ps_13972
CTATAGTATACTATAGTA
>ps_13978
TTTCTCTCTCTAAAAACTCCATCACTTTCTCTCTCTAGGGTTTCATCGTTCATATATTATCTCTGCTATTTCCCCAAGTCGAAAATGGAAGCGACGCGAACAACGTTAAGCTTAACGGCAACTGTTCTTCCTTCATCCTCCCGTCTGTCTAAGCCGTCAATATTCGCCGGAAGATCTACCGTATCGCTTTTCCGTTCCAATTTACCGTTCTCCTGCAAGCTGAATACTTCTGTACCTGTCTCTAAGCAAGGCCACGGGAGGAAGCTCTCTGTTGGAAGTAGAAGGGGTTTTGTAGTTAGAGCCACATCATCCTCTGCGGAGTCATCTGGATCAAGCTCTAA
>ps_13983
TACATCGGCTCCGGAGGATACTTCCATCACATGGCTTTTTAGTGAATTTGGACTGTCTCTTGTTATAAAGATAGGTGGTTTTGGTTTGTTTTTGAACCTGGTGGTCTTCCTCACGGTCTTCTGTTTCCGATTTCGACCGCACCTTCTTTTGGTTCGTCATCGTCTCTTTCTTCATCTTCGTCTAATTCTCTTCTTTTGGTTTCATTGATGAAAAGTTCCGCGTGGTGGCGTTTGTTTACACCAGGTGAATTGTCTGATGGGTGGTGGTGATGATCCGCCACCCCAGACAATCCTACCTGTTGATCGGCCCACCACGGATTAGCCAGAGTTGCTGATATTTTTTACAGCGAAGTAGAAGAGATACTCAAACCCAGATAATAAAGAAAAT
>ps_13984
TTTAGTTTCCTTTTTTCTTTATTTCTTTCCCTCGCGGTACTTGTTCGCTATCGGTCTCTCGCCA
>ps_13986
TAAAACTACTATTAATACATTATTCTGTAAAAAAACTACTATTACAACATTTTCTTATATGTAAAACATATTCTCATTTCTAATTCAAAAAGAGCAATTTATGAGTAAAACTTATAAGTCTTAGCTTGAATTATGATTGTCCTCAATCCACCAATAGGTGATAAAATCATTAAACATAGACCAAGCACAATGCATATCCAATTAGTCCACCATGACAAAGCCAAATTTCCTTGGTTTGTAGATTATGAGCCACATGATACAAGGAAGAAAATATGTTGTTGGAGCAAAAGCAAATCCTCCGAAAAATCCTAGAAGACCGTCGAAAAAAGGAA
>ps_13994
CTTCTACAAATAGTTGGAATCAACATCTTTTTCTTAATGACAATGGAACATATCCTTCACATGAAGGGTGGTGTGGGAGAAACAAGCCATGCAAACAACTCCTCACTACAGAGAAAGGTAATTATGAAAGTGAAGACTATAATGGAAGAGAATTTGAAACTATATATGCGCAATACAACATTTAATAGCTCTTGTAAAATAGCCGATTTAGGTTGTTCTTCAGGACCAAACACACTTTTGTCTATCTTGAATATCTTAAACATCATCCATAATATTGGCTTGAAATTAAACCATG
>ps_13999
AGGTAGATGAGTTAAAAAGATATGAACAAGAAAGGTAGATGAGTAAAAAGATATGAAGAAGATATTAGAAGAGAGAGGGAAGAAGAAGAACGAAAAAAGCTAAGAAGAAAAAGAAAAAGAGAAAGCCCGATTTAAGAGATGAGTATTTAGATGATCCCAGGGGAAAGGATATGGTAA
>ps_14000
AAACACAAAAAATGTCCAACCCCATTGGTCTCATCCTCTTTTCTCTATCACTCATCATCACCATTGTTACATCTCAAGAAAGAGCACCTCATGGACTTGTTTACCAAAACCCAAAAGCCTTTTCACCATCAGCCTATGAATTCTTTCATCCAAATTCACAAAACCATAATGATAATGATCCATGCACTTCATCTAAATGTTCACCTTTTCCTTTAGCAGTTGAAGCTACTCAAATTCATGAAAGCAAAGACTCAAAATCAAACAAAGGTGGTAGAAAATTGGGAGCTGGGGCGATTATTGGAATTATCTTTGGTGTTGGATTTGTTGTGGTTTTAGCTATGAGTGTGTATCATGTTAGAGTTACTCGTAAAGCTAACA
>ps_14009
ACTTCAAAGTGCTAAGAAACTCCAGAAG
>ps_14011
ATTAAAATCAGCCACATAATTTACTTGACTAACTTAGGTAAAATTCTTAGAATTGGCTGTAACCCGGTATGTTGCCGGAGTAGAGAGTAATTGCCGTGGGGTGGTGCCACTCCGAAATCCAGAACCTTCGAACAGCTGCCTTTCCCTTCAGAGCCGCGGCGGTGGCTGGCTACTCAGTCAACTCCAAAAACATGACTAAACCGCAACCAAACTTCACGGCGGCGGCGACAGAAAACACACCTCTTACTCCGGCCATTACTTCCACCGAC
>ps_14012
CTTCCACAGAAGCCATGCGTCTTTCTGTAAAAATATTGGAGGAAGAAGATCCCGGTTGGTATTCAAGAGCCTCTAACTCTGTTGCAGAGCCAGTAATAGACGTTCAAATGAATTATAATTCCAAAGTTGAACCAGTAATTGAGAATGGGAATACTTATCCAGAGACAAAAACTATTTCCTCTGAAAATGGAAGTCAAGTTGGAACACAGGATAAAGACGTTGTTGTGGAAGGCTTTGCTTCAGTTGGAGTCTATGATCAATGGGTTGCACCT
>ps_14014
CAGGGAGAAGGAATGGAAGCACAAGAAGAAGAAATAAATGAAAGTGCTTTTGGTAAGACTGAAGATATAATCGAACAATTGAACCAAAAGTTTCCACAAAAGGAGTTGAGAACCGTAAAGAATGAGCTGCAAGTCCTTCAAGAAAAGAAGAAGGAAGGTGATGAAATAGAGGAAACAAATGATGGTTTTGATAAAACAAAAATTGGAAAAAATTGGAAAGAGAACAAA
>ps_14034
GATTAATTTCTTATCACACAAACCAACACAACAAATTCAATCAATATTCTACTTTACACACAAGTGGATCTACATGTATGAGA
>ps_14036
GTGTTGATTGGTGTGACAAATATTGGGTCCATGAGATAGTATCATAAGAAGGGTTTGAAGAATATGAAGATGTTAACATGGGATTTTCAAATCTATCATCAACAATGTTGTTGTTGTCATTGAAACATGTCACATGTGATGAATCT
>ps_14042
ATCAATAGGACGCTGAATAGCCAACAGAAGAATCTGCAACAACAGCCTCTTCTTTTCTTAGGTGGTTTTGAGGATGATTCATAGGAATATTAGGGTGTTGTGTTGGAAGAGGTTGATGTTGAACATCATCGGATTTTGACATGTTTCTTGTTACTAAAGGAGCTGAAGGTTGTTGTTGTTGTTCTTGTTGTGGTGCTTCAAGATCAACATCATGAAACGGATGAATTTTTTGATGATCTGTCATGTTTTTTTTCTCTTGTGGTGTCTGA
>ps_14056
GTGCGTTAACTTGTTATCTGCTTGTATGTTTGATCGTTTAATTGCTTTGGGTTCGGATGCCGACGTAAGCCCAGTGATTGGCTGTCGGGCTCCACGTTTGCCCTTTTGAGTGTGTTTTGGTCCGGATGTCGACGCAAT
>ps_14071
AGATGGCTCCATCTTTTTGGTTTGCTCTCCTCCACTTCCTGTGCTTCTTTAGGAGATTCTTTGAAAGTTGTAGCATTCCTTTCTTCTACTTTACCTTCATTCTTTTCTAAGAGTACTTCTTCAGAACCATGGCTTCTAGATTTTGAATGATCATCAGAAGAGGTGTATTCAGCTTCAGGGAGAAGAATTCCATCAAATGCTTTTTGTACAAGCTCAATTACATTCTTCTTTTCATCATCCATATCTGAATCTGTTTCACTACAATTGTGACAAGAAGAGTTGTTTCCTTCATTATCTTCCTCTCTACCTTT
>ps_14082
AAGGATTCTCATTGTTATCCCCAAAATCCAACATTTAT
>ps_14087
GATATCCGGGATGAAACATTAGTCCTTGATGAAGTTGATGAGCTTCTTGAACTCATAAAGAAAACATGGTCAACATTAGGAATCACATTGCCTATTCATAACATATGCTTCACTTGGGTTCTGTTTCAGCAGTATATAGCTACCGGACAGATTGAACCTGATCTTCTTTCTGCATCGTATGTTATGTTGAATGAGGTTGCAAATGATGCTAAGAGGGAGAAGGAGTCTTTGTATGTTAAGATTCTTTCCTCGGTGTTGAATTCGATGCAGGGTTGGGCTGAGAAGAGGTTGCTTAATTATCATGAATATTTCCAAAGAGGGAACATTTCTCAAATCGAACACCTTGTTCCTGTCGCATTGTTGGTCTCGAAGATTTCAGGAGAAGATCTTACAATCACAGACGGAGAAAAG
>ps_14099
ATCCGGCCAAAGCTGGTGCCTTAACCACCATTTCGGTTGCAGCTGAACCTCCACTCCGACATAACTCGAGTAATGCTGCAACTGCGTTTTCTTTGCCCCTCGGCGTTCCACAACGCATCATTCCTATCAATCTTGCTACGGCTTCTTCCTGTTTGACTACTGCTTTGGCTCCAAAAGGCTGCCGAACAATCAAGGCCAGGGAACCTGCTGCTTCCTCGGCAACTCCTTCGTAGCCCAAAGCCTCGACTAGAGCTGTTACTGCTCCTGCCTCAATCATTCTAACACAATTCTCGGTGTGTGTGGAAAGATTGAA
>ps_14101
AAAGCTTTCTATATTGGGTGTGGAGCTGCCTGCAAGTTAAGTTTCCATCTAGTCAGATGAGGCCATATCTTTCTTTAGAGCATTAACGTTCAGAAGTCCATATACACCGCTATTCACTCTAAAAAGGTAGCCCTGGCTATAATTTGTTCCTGCCTTTACCTGCATTACGCGTAAACGAGGCCCTAGTATCGGATTCACAATACTATCCAACGAGACTTAATGAGGATATCAAACGAGATTGTCTGTAAAATCATCAAAAAGTATGCCCTATACATCATACGTTGTAATGAGGCACATTTTAGGTGCAGTAAGATTAGGACATGCTTCACTTTTAATCATCTATTACAATAGTATTTCGGCTGTTTACACTCACATTATCTATATGTAATTCTAT
>ps_14105
AGGTTCTTGGTGCTATCTGCGGTGCTGGTGTGGTTAAGGGTTTTGAAGGAAAAGCTTTCTACGGAAAAGTTCACGGTGGTG
>ps_14110
CAAAACAAACTCGTTGCGGGTTCCCCAGATCCTGACCGTGCCT
>ps_14112
TTGTTAGGGGAAGCATCAACAATCGCCCTTTTCGTCCAGGGGGTTTGGATGATTCACAAAGCCTAGAAAGAACTCTTCCACCTGGTGCTTCTAATGGTGAATGGGTGCGTGAAGTTTTAGATGGTGGCCCTGCGCAGACAATACCACCTAGCCTAAAGCAAGGACTGGACCTTGGTGCACTCAAGCCGTATCCATTGTCATGGAATGTTTACAAGGATGCCAATACGCCAAAGAGCTCATTAGATGAAAATATGAGTGGATTGTCTGTACAGTTTGACGACTTATTCATGAAGGCTTGGGAAGAGGATGCTGTTGGAGAACAAGAAGAAGATAGTCATTTATCAGAAGTGGAGACTGTTACGTTGGAAGCTGAAGTTGATACAACCGAAGTATTCGGCAAAGCTAGTGAGAGTGGAATGTCACTTGATGATATTTTACAGTTGACTC
>ps_14118
AAGAGGAACGAAGGTTGTGACCGGATTAGCCTCTCTGCTCAA
>ps_14119
ACGCACTGAATCTAACTCACCGTGAAAATTAAAACCTCGCCGGAAAACGCAACCGGAGTATTCCCAGTCTCCGTTTCCGTCTCCAGCGGTTTCTCCTTCCG
>ps_14121
TGACCGACACTCTTCATCTCGTCAAGAACACTCCAAAACTCCTCAATCGATTCCAGCCTAGCAAGAACTCTAGCAACTGCATTGTAAGTCACTGTATTCTGTTGATAACCAGATTGCTTCCCAACCCAATGAAAGAACTTGTAAGCCTTTAAAGGAGAACTTCGAGCCTCTTTCAAAACCCTAATCACGAAATTATCCGAAAGCTGAATTTCAACTTTTGCAAGTTCATTCTCAACCTTATCATCATCCCAATCAGACCCTGAAATTATACCAACAACCTTTTTGACAACACTCTGCATAGCATTTTGCTGAATCCTGGTTTCGAGTTGCAAGAACTCGAGTAGCGAGTGATGAGTTGAGGAATCTGAGGGAAGAGGATATTGCCTTCATGCGATTCATCCTAGAAGTTTAGAGTTATGTTCCTACGATGAAAATGCTGC
>ps_14122
ACCGTATATAGACAATTATGCAAGAAGTTATCAAATGACTTGGGTATAGCCAAGGCAGCACGGAGCGTTGTGAGCTCGGAAATGATAAGCGTGTATGAAGAAAATAAGTTAGAAACCAGATAATGTAAATTTTTCCTTTTTGTTTTCTGGTGGGTTAGTTACGGTAGATGTCATGGATTCGAATTCAGAGCTTTGATTAGTCTCTGCAGTTATATATTCATATTCATGCATTCTTATTCATATGTATATTCTATAATGAACACTATATATATTATATGTTAG
>ps_14131
TTCAAGAAGACCTTATGAATGAGGTCATGGATAATACTGTATACCCTCTGAGG
>ps_14133
CAAACGGCTTGAACAGTGGCATCAGATTCTAAGGTGGAAGGAATGAAATCCAAGCTACAGTTACCGATTTCGTAACTGTCGTTGTGATTGTGAATGGGAGAGAAAGGGGGAATGTTCTCTTTGCCGGGAAACGGTGTCGTTTTGTTTTGGGTTTTTGGATGTCGTTGGTTGTTGGAAAGTGAAAGAGGTTGAGTAAGAGGAAGTTCGAAATCGTCGTCGTCAAGGTGAGTGTGATCCAAATTCGCCA
>ps_14136
TCTCTTCCTTACTTCTTTGTGGTTCTTTGTTTCAGCTTCCAAGGAAGGTTATGTCCGCGTCGATGAAGTTGAAGATTTTGATCCCTTTGAAAACCCTTTAGACAAATTTCACAAACAAATCTGTTTGTTGCCATCAATGTCTTTGGTGATAAAGATATCACTTCAGCTTCAGGATCGGGATTTCCTGGGAGGTTTCTCTTCCTCTTTAAAACAGGAAGATTATCATTTGATGAACTTGTTATGTTTTCATGAAGTAAACCATTTGAAATTATTTCTCTATTGTCCATTTTTTCTTCAATTCTAAGTTTGACTCAATTTTTTTTGTAAGAATCTATAGAAAGACTAGGTAGTTATAGTTATAG
>ps_14152
[truncated: 18,589,138 more chars]
