# Supplementary material for: Transcriptome sequencing of field pea and faba bean for discovery and validation of SSR genetic markers
Source: BMC Genomics. 2012 Mar 20;13:104. doi: 10.1186/1471-2164-13-104 (PMC3352077; doi:10.1186/1471-2164-13-104)
Supplement: Additional file 3 — Consensus sequences of assembled contigs from faba bean. The data represents the consensus sequences of 6,370 assembled contigs generated as a result of de novo assembly of faba bean ESTs. [file 1471-2164-13-104-S3.TXT]

>contig00001	seqLength=3337	assembledReadNum=16713	aveCover=2884.64
TGATGAGACCTCAGGTCAGGCGGGGCTACCCGCTGAATTTAAGCATATCAATAAGCGGAG
GAAAAGAAACTAACAAGGATTCCCTTAGTAACGGCGAGCGAACCGGGATAAGCCCACCAT
GAGAATCGGTCGCCCTCGGCGTTCGAATTGTAGTCTGGAGAAGCGTCCTCAGCGGCGGAC
CGGGCCCAAGTCCCCTGGAAGGGGGCGCCGGAGAGGGTGAGAGCCCCGTTGTGCTCGGAC
CCTGTCGCACCACGAGGCGCTGTCGGCGAGTCGGGTTGTTTGGGAATGCAGCCCCAATCG
GGCGGTAAATTCCGTCCAAGGCTAAATATTGGCGAGAGACCGATAGCGAACAAGTACCGC
GAGGGAAAGATGAAAAGGACTTTGAAAAGAGAGTCAAAGAGTGCTTGAAATTGTCGGGAG
GGAAGCGGATGGGGGCCGGCGATGTGTCTCGGTCGGATGTGGAACGGTTAGTGCCGGTCC
GCCAATCGACTCGGGACATCGACCGACGCGGATTGTGATGGTGGCCCAAGCCTGGGTTGT
TGAAATGCTCGCGGAGACGTCATCATCACGATTGTGGACGGCAGCGCGCGCTGTTTCGGC
GTGCTTCGGCACTTGCGTGCTCCTGGCGTCGGCCTGTGGGCTCCCCATTCGACCCGTCTT
GTAACACGGACCAAGGAGTCTGACATGTGTGCGAGTCAACGGGCGAGTAAACCCGTAAGG
CGCAAGGAAGCTGATTGGTGGGATCCTCTTGTGGGTTGCACCGCCGACCGACCCTGATCT
TTTGTGAAGGGTTCGAGTGAGAGCATACCTGTCGGGACCCGAAAGATGGTGAACTATGCC
TGAGCGGGGCGAAGCCAGAGGAAACTCTGGTGGAGGCCCGCAGCGATACTGACGTGCAAA
TCGTTCGTATGACTTGGGTATAGGGGCGAAAGACTAATCGAACCGTCTAGTAGCTGGTTC
CCTCCGAAGTTTCCCTCAGGATAGCTGGAGCCCGAGGGCGAGTTCTATCGGGTAAAGCCA
ATGATTAGAGGCATCGGGGGCGCAACGCCCTCGACCTATTCTCAAACTTTAAATAGGTAG
GACGGTGTGGCTGCTCTGTTGAGCCATGCCATGGAATCGAGAGCTCCAAGTGGGCCATTT
TTGGTAAGCAGAACTGGCGATGCGGGATGAACCGGAAGCTGGGTTACGGTGCCCAACTGC
GCGCTAACCTAGACCCCACAAAGGGTGTTGGTCGATTAAGACAGCAGGACGGTGGTCATG
GAAGTCGAAATCCGCTAAGGAGTGTGTAACAACTCACCTGCCGAATCAACTAGCCCCGAA
AATGGATGGCGCTAAAGCGCGCGACCTATACCCGGCCGTCGGGGCAAGGGCCAGGCCCTG
ATGAGTAGGAGGGCGCGGCGGTCGCTGCAAAACCCGGGGCGCGAGCCTGGGCGGAGCGGT
CGTCGGTGCAGATCTTGGTGGTAGTAGCAAATATTCAAATGAGAACTTTGAAGGCCGAAG
AGGGGAAAGGTTCCATGTGAACGGCACTTGCACATGGGTTAGTCGATCCTAAGGGACGGG
GGAAGCCCGTCTGATAGCGCTCTAAGCGCGTACACCGAAAGGGAATCGGGTTAAAATTCC
TGAACCGGGACGTGGTGGTTGACGGCAACGTTAGGGAGTCCGGAGACGTTGGCGGGGGCC
CCGGAAAGAGTTATCTTTTCTGTTTAACAGCCTGCCCACCCTGGAAACGGCTCAGCCGGA
GGTAGGGTCCAGCGGCTGGAAGAGCACCGCACGTCGCGTGGTGTCCGGTGCGCCCCTGGC
GGCCCTTGAAAATCCGGAGGACCGAGTGCCTTCCATGCCCGGTCGTACTCATAACCGCAT
CAGGTCTCCAAGGTGAACAGCCTCTGGTCGATGGAACAATGTAGGCAAGGGAAGTCGGCA
AAATGGATCCGTAACCTCGGGAAAAGGATTGGCTCTGAGGGCTGGGCTCGGGGGTCCCAG
TTCCGAACCCGTCGGCTGTTGGTGAACTGCTTGAGCTGCTCCCGCGGCGAGAGCGGGTTG
CCGCGTGCCGGTCGGGGGACGGATTGGGAACGGGCCCTTTGGGGCCTCTTCCCCGGGCAT
CGAACAGTCAACTCAGAACTGGTACGGACAAGGGGAATCCGACTGTTTAATTAAAACAAA
GCATTGCGATGGTCCCTGCGGATGTTGACGCAATGTGATTTCTGCCCAGTGCTCTGAATG
TCAAAGTGAAGAAATTCAACCAAGCGCGGGTAAACGGCGGGAGTAACTATGACTCTCTTA
AGGTAGCCAAATGCCTCGTCATCTAATTAGTGACGCGCATGAATGGATTAACGAGATTCC
CACTGTCCCTGTCTACTATCCAGCGAAACCACAGCCAAGGGAACGGGCTTGGCGGAATCA
GCGGGGAAAGAAGACCCTGTTGAGCTTGACTCTAGTCCGACTTTGTGAAATGACTTGAGA
GGTGTAGGATAAGTGGGAGCTGGAAACAGCGAAAGTGAAATACCACTACTTTTAACGTTA
TTTTACTTATTCCGTGAATCGGAGGCGGGGCGCTGCCCCTCTTTTTGGATCCAAGGCCGA
CTTTTGTTGGTCGATCCGGGCGGAAGACATTGTCAGGTGGGGAGTTTGGCTGGGGCGGCA
CATCTGTTAAAAGATAACGCAGGTGTCCTAAGATGAGCTCAACGAGAACAGAAATCTCGT
GTGGAACAAAAGGGTAAAAGCTCGTTTGATTCTGATTTCCAGTACGAATACGAACCGTGA
AAGCGTGGCCTATCGATCCTTTAGACCTTCGGAATTTGAAGCTAGAGGTGTCAGAAAAGT
TACCACAGGGATAACTGGCTTGTGGCAGCCAAGCGTTCATAGCGACGTTGCTTTTTGATC
CTTCGATGTCGGCTCTTCCTATCATTGTGAAGCAGAATTCACCAAGTGTTGGATTGTTCA
CCCACCAATAGGGAACGTGAGCTGGGTTTAGACCGTCGTGAGACAGGTTAGTTTTACCCT
ACTGATGACAGTGTCGCAATAGTAATTCAACCTAGTACGAGAGGAACCGTTGATTCGCAC
AATTGGTCATCGCGCTTGGTTGAAAAGCCAGTGGCGCGAAGCTACCGTGCGTTGGATTAT
GACTGAACGCCTCTAAGTCAGAATCCGGGCTAGAAGCGATGCGTGCGCCCGTCGTTCGCT
TGCCGACCAGCAGTAGGGGGCTTTGGCCCCCCAGAGGCACGTGCCGTTGGTGTACCCCGT
AAGGTGGATGAGCCTTGCGGGACACTTTGAAACGCAATTCCTATTGAGCGGCGGGTAGAA
TCCTTTGCAGACGAATCGAAGCGACAAGGGCTGAATC
>contig00002	seqLength=378	assembledReadNum=5	aveCover=3.76
TGTGGAACGGTTAGTGCCGGTCCGCCAATCGACTCGGGACATCGACCGACGCGGATTGTG
ATGGTGGCCCAAGCCTGGGTTGTTGAAATGCTCGCGGAGACGTCATCATCACGATTGTGG
ACGGCAGCGCGCGCTGTTTCGGCGTGCTTCGGCACTTGCGTGCTCCTGGCGTCGGCCTGT
GGGCTCCCCATTCGACCCGTCTTTGTAACACGGACCAAGGAGTCTGACATGTGTGCGAGT
CAACGGGCGAGTAAACCCGTAAGGCGCAAGGAAGCTGATTGGTGGGATCCTCTTGTGGGT
TGCACCGCCGACCGACCCTGATCTTTTGTGAAGGGTTCGAGTGAGAGCATACCTGTCGGG
ACCCGAAAGATGGTGAAC
>contig00003	seqLength=3923	assembledReadNum=3638	aveCover=239.74
CTATTAGCTCAGTGGTAGAGCGCGCCCCTGATAATTGCGTCGTTGTGCCTGGACTGTGAG
GGCTATCAGCCACATAGATAGTTCAATGTGTTCATCGGCGCCTGACCCTGAGATGTGGAC
CATCCAAGGCACATTAGCATGGCGTACTTCTCCTGTTTGAACCGGGGTTTGAAACCAAAC
TTCTCCTCAGGAGGATAGATGGGGCGATTCAGGTGAGATCCAATGTAGATCCAACTTTCT
ATTCACTCGTGGGATCCGGGCGGTCCAGGGGGGACCATCATGGCGCCTCTCCTCTCGAGA
ATTCATACATCCTTATCAGTATATGGACAGCTATCTCTCGAGCACAGGTTGAGGTTTGGC
CTCAATGGAAAAAGAAAAACGGAGCACCTAACAACGTATCTTCACAGACCAAGAACTACG
AGATCATCCCTTTTATTCTGGGGTGACGGCGGGATCGTACCATTCTCTTGACTCGAAATG
GGAGCAGGTTTGAAAAAGGATCTTAGAGTGTCCCTTAACGTCTTCTTTTTTCTTCTCATA
AGAGTTATTCCACAAAGACTTGTCATGATAAGGAAGAAGGGGGAACAAGCACACTTGGAG
AGCGCAGTACAATGGATAGTTGTATGCTGCGTTCGGGAAGGATGAATCGCTCCCGAAAAG
GAATCTATTGATTCTCTCCCAATTGGATGGACCGTAGGTGCGATGATTTACTTCACGGGC
GAGGTCTCTGGTTCAAGTCCAGGATGGCCCAGCTGCGCCAAGGAAAAGAATAAAAGAAAG
ACGGATTTGACTCCTTTATGCATGCTCCAACTTGGCTCGGGGGGATATAGCTCAGTTGGT
AGAGCTCCGCTCTTGCAATTGGGTCGTTGCGATTACGGGTTGGATGTCTAATTGTCCAGG
CGGTAATGATAGTATCTTGTACCTGAACCGGTGGCTAACTTTTTCTAAGTAATGGGAAAG
AGGACCGAAACATGCCACTGAAAGACTCTACTGAGACAAAGATGGGCTGTCAAAAACGTA
GAGGAGGTAGGATGGGAAGTTGGTCAGATCTAGTATGGATCATACATGGACGGTAGTTGG
AGTCGGTGGCTCTCCTAGGGTTTCCTCATCTGAAATCCTGGGGAAGAGGATCAAGCTGGC
CCTTGCGAACAGCTTGATGCACTATCTCCCTTCAACCCTTTGAGCGAAATGCGGGAAAAC
AAAAGGAAAGAAAATCCATGGACCGACCCCATCGTCTCCACCCCGTAGGAACTACGAGAT
CACCCCAAGGACGCCTTCGGCATCCAGGGGTCGCGGACCGACCATAGAACCCTGTTCAAC
CTGAAAAGGGATAACTAATGCGTTCTCAGGTTGAACAGTTAAGGGTCGGAGAAGTGCAAT
TACTCATTCTTAACTTAAAACCTACATTCTTAAGAGCAAAGAGTCGGACGGAAAAGGGGG
GAGAAGCTCTTCGTTCTCGGTTCTCCTGTAGCTGGATCCTCCGGAACCACAAGAATCCTT
GTTTGAATGGGATTCTAACTCAGCACCCTTTGATATTTTGAGAAGAGTTGCTCTTTGGAG
AGCACAGTACGATGAAAGTTGTAAGCTGTGTTCGGAGGGTTATTGTCTATCGTTGGCCTC
TATGGTAGAATCAGTTGGGGCTTGAGAGGCGGTGATTTACCCTGTGGCGGATGTCAGCGG
TTCGAGTCCGCTTATCTCCAACTCGTTAATTTTTATGATATAAAACTATATGATAGCATT
TATAGCACTCTATTTTTCCGATTCGGTAGTTTAGTTTAAGCTATGTTATGATTTATCATT
TATGGACGTTGATAAGATCCTTCCATCTAGCAGCACCTTAGGATGGCATAGAGTTGAAGT
GAAGGGCGAGGTTCAAACGAGGAAAGGCTTATGGTGGATACCTAGGCACCCAGAGACGAG
GAAGGGCGTACTAAGCGACGAAATGCTTCGGGGAGTTGCAAAGAATCAAAGATCCGAGGA
TTCCCGAATAGGTCAACCTTTCGAACTGCTGCTGAATTCACGAGCAGGCAAGAGACAACC
TGGCGAACTGAAACATCTTAGTAGCCAGAGGAAAAGAAAGCAAAAGCGATTCCCGTAGTA
GCGGCGAGCGAAATGGGAGCAGCCTAAACCGTGAAAACGGGGTTGTGGGAGAGCAATACA
AGCGTCGTGCTGCTAGGCGAAGCAGTCGAATGTTGCACCCTAGATGGTGAAAGTCCAGTA
GCCGAAAGCATCACTAGCTTATGCTCTGACCCGAGTAGCATGGGGCACGTGAAATCCCGT
GTGAATCAGCAAGGACCACCTTGCAAGGCTAAATACTCCTGGGTGACCGATAGTGAAGTA
GTACCGTGAGGGAAAGGTGAAAAGAACCCCCGGCGGGGAGTGAAATAGAACATGAAACCG
TAAGCTCCCAAGCAGTGGGAGGAGCTGAGGGCTCTGACCGCGTGCCTGTTGAAGAATGAG
CCGGCGACTCATAGGCAGTGGCTTGGTTAAGGGAAACCACCGGAGCCGTAGCGAAAGCGA
GTCTTCATAGGGCTATTGTCACTGCTTATGGACCCGAACCTGGGTGATCTATCCATGACC
AGGATGAAGCTTAGGTGAAACTAAGTCGAGGTCCGAACCGACTGATGTTGAAAAATCAGC
GGATGAGTTGTGGTTAGCGGTGAAATGCCAATCGAACCCAGAGCTAGCTGGTTCTCCCCG
AAATGCGTTGAGGCGCAGCAGTTGACTGTACATCTAGGGGTAAAGCACTGTTTCGGCGCG
GGCCGCGAGAGCGGTACCAAATCGAGGCAAACTCTGAATACTAGATATGACCCCGACGGG
TCAAGGTCGGCCAGTGAGACGATGGGGGATAAGCTTCATCGTCGAGAGGGAAACAGCCCA
GATCACCAGCTAAGGCCCCTAAATGATCGCTCAGTGATAAAGGCGGTAGGAGTGCAGAGA
CAGCCAGGAGGTTTGCCTAGAAGCAGCCACCCTTCAAAGAGTGCGTAATAGCTCACTGAT
CGAGCGCTCTTGCGCCGAAGATGAACGGGGCTAAGCGATCTGCCGAAGCTGTGGGATGTA
AAAATGAATCGGTAGGGGAGCGTTCCGCCTTAGAAAGAAGTACCCGCGCGAGCAGGGTTG
GACGAAGCGGAAGCGAGAATGTCGGCTTGAGTAACGAAAACATTGGTGAGAATCCAATGC
CCCGAAAACCTAAGGATTCCTCCGCCAGGTTCGTCCACGGAGGGTTAGTCAGGGCCTAAG
ATCAGGCCGAAAGGCGTAGTCGATGGACAACAGGTTAACATTCCTGTACTGCCCCTTGTT
GGTCCCGAGGGACGGAGGAGGCTAGGTTAGCCGAAAGATGGTTATCGGTTCAAGAACATA
AGGTGACTCCCTGTTTTTTCAGGGTAAGAAGGGGTAGAGAAAATGCCTCGAGCCCAAATT
TGAGTACGAGGCGCTCCGGCGCTTAAGTAATTGATGCCATACTCCCAGGAAAAGCTCGAA
CGACCTACAACAAGAGGGTACCTGTACCGGAAACCGACACAGGTGGGCGAGATGAGTATT
CTAAGGCGCTTGAGAGAACTCGGGAGAAGGAACTCGGCAAATTGGTACCGTAACTTCGGG
ATAAGGTACGCCCAAGTAGTTTGACTGGCCTGCGCCAGGAGGACAAAAGGGTTGCAATAA
AATGGTGGCTGCGACTGTTTAATAAAAACACAGCACTCTGCAAAAACACGAAAGTGGACG
TATAGGGTGTGACGCCTGCCCGGTGCTGGAAGATTAAATGATGGGGTGCAAGCTCTTGAT
TGAAGTCCCCGGTGAACGGCGGCCGTAACAATAACGGTCCTAAGGTAGCGAAATTCCTTG
TCGGGTAAGTTCCGACCCTGCACGAATGGCGTAACGATGGCCACACTGTCTCCTCCCGAG
ACTCAGCGAAAAAAAAACAAAAA
>contig00004	seqLength=407	assembledReadNum=2209	aveCover=1673.74
TGATCCTGGCTCAGGATGAACGCTGGCGGCATGCTTTACACATGCAAGTCGGACGGGAAG
TGGTGTTTCCAGTGGCGGACGGGTGAGTAACGCGTAAGAACCTGCCCTTGGGAGGGGGAC
AACAGCTGGAAACGGCTGCTAATACCCCGTAGGCTGAGGAGCGAAAGGAGGAATCCACCC
AAGGAGGGGCTTGCGTCTGATTAGCTAGTTGGTGAGGTAATAGCTTACCAAGGCGATGAT
CAGTAGCTGGTCCGAGAGGATGATCAGCCACACTGGGACTGAGACAAGGCCCAGACTCCT
ACGGGAGGCAGCAGTGGGGAATATTCCGCAATGGGCGAAAGCCTGACGGAGCAATGCCGC
GTGGAGGTAGAAGGCCTACGGGTCATGAACTTTTTTTCCCAAAAAGA
>contig00005	seqLength=969	assembledReadNum=1723	aveCover=755.58
TCGACATTGAGAAAAAACACTAACATTCAGTTGCATACAAACATGAATAATTCACAATGC
GAAATACATTAAAATGACCTCTTCACAAAAACACAACACGACTACTCACTTTCCGGGAAC
AAAGTTGGTGGCATATGACCAGGCGTTGTTGTTGACTGGGTCGGCAAGATGATCGGCAAG
GTTCTCCAAAGGACCCTTTCCGGTCACAATAGCTTGGACAAAGAATCCAAACATGGAGAA
CATAGCTAATCTACCGTTCTTGAGTTCCTTCACCTTCAATTCTGCGAATGCTTCTGGGTC
GTCAGCTAAGCCTAATGGATCAAAGCTGCCACCTGGGTAAAGTGGGTCAACAACCTCACC
AAGAGGACCACCGGCAATACGGTAACCTTCAACAGCTCCCATCAAGATAACTTGAGTGGC
CCAGATGGCTAGAATGCTTTGAGCATGGACCAAGCTTGGGTTGCCCAAGTAATCGAGTCC
ACCCTCGCTAAAGATTTGAGATCCAGCTTTAAACCATACAGCTTCACCGAATTTAACACC
GTTGCGAGACAAAAGCTCTGGGAAAACACATCCCAAAGCTCCCAACATAGCCCATCTGGA
GTGGATAACTTCAAGCTCACGGTTCTTGGAGAATGTCTCTGGGTCAGCAGAGAGTCCGGC
AGTGTCCCAACCGTAGTCACCTGGGAATTCTCCAGTCAAGTATGATGGAGACTCACCGGA
GAATGGGCCTAAGTACTTAACACGGTCTGGTCCGTACCATGGGCTTCCAGAGGAGGCTAC
TTTCTTGGTGGTAGCAGACTTCCTCATGGTGAACCTTGCAGCTCCCAATTCTTGGCTTGA
TGGGTTCAGCTTGACTGGCTTGCCAGTCAAGGTTGGGGAAGAGAGAGCCATGGATGATGC
GGCCATCGTGTCTATTGCAATGAAATTGAAAAGATTGTTATGCTTTTGATAATTGTATTC
TTATGAATG
>contig00006	seqLength=979	assembledReadNum=2755	aveCover=711.53
CTACCTGGTTGATCCTGCCAGTAGTCATATGCTTGTCTCAAAGATTAAGCCATGCATGTG
TAAGTATGAACTAATTCAGACTGTGAAACTGCGAATGGCTCATTAAATCAGTTATAGTTT
GTTTGATGGTATCTACTACTCGGATAACCGTAGTAATTCTAGAGCTAATACGTGCAACAA
ACCCCGACTTTTGGAAGGGATGCATTTATTAGATAAAAGGTCAACGCAGGCTCTGCCTGT
TGCTTTGATGATTCATGATAACTCGTCGGATCGCACGGCCTTTGTGCTGGCGACGCATCA
TTCAAATTTCTGCCCTATCAACTTTCGATGGTAGGATAGTGGCCTACCATGGTGGTGACG
GGTGACGGAGAATTAGGGTTCGATTCCGGAGAGGGAGCCTGAGAAACGGCTACCACATCC
AAGGAAGGCAGCAGGCGCGCAAATTACCCAATCCTAACACGGGGAGGTAGTGACAATAAA
TAACAATACCGGGCTCATTGAGTCTGGTAATTGGAATGAGTACAATCTAAATCCCTTAAC
GAGGATCCATTGGAGGGCAAGTCTGGTGCCAGCAGCCGCGGTAATTCCAGCTCCAATAGC
GTATATTTAAGTTGTTGCAGTTAAAAAGCTCGTAGTTGGACCTTGGGTTGGGTCGATCGG
TCCGCCTCTGGTGTGCACCGGTTGGCTCGTCCCTTCTGCCGGCGATGCGCTCCTGGCCTT
AATTGGCCGGGTCGTGCCTCCGGCGCAGTTACTTTGAAGAAATTAGAGTGCTCAAAGCAA
GCCTACGCTCTGGATACATTAGCATGGGATAACACCACAGGATTCTGATCCTATTGTGTT
GGCCTTCGGGATCGGAGTAATGATTAACAGGGACAGTCGGGGGCATTCGTATTTCATAGT
CAGAGGTGAAATTCTTGGATTTATGAAAGACGAACAACTGCGAAAGCATTTGCCAAGGAT
GTTTTCATTAATCAAAAAG
>contig00007	seqLength=462	assembledReadNum=1257	aveCover=1234.34
TGCACATGGTGGATGCCTTGGCGATTACAGGCGATGAAGGACGTAGTAGCTTGCGATAAG
CTGCGGGGAGCTGGCAAACGAGCTTTGATCCGCAGATTTCCGAATGGGGAAACCCGGCCG
TAAGGTCATCGTTATCTGAATACATAGGGTAACGAAGCGAACGTGGCGAACTGAAACATC
TAAGTAGCTACAGGAAAAGAAATCAACCGAGATTCCCAAAGTAGTGGCGAGCGAAATGGG
ATCAGCCTGCAAGATTTAGCATCAACGATAGCAAAACGGAATGGAAAGTCCGGCCATAGT
GGGTGATAGCCCCGTATGCGAAATCGATGGTGTGGAACTAGGCTTGCGACAAGTAGGGCG
GGACACGTGAAATCCTGTCTGAACATGGGGGGACCATCCTCCAAGGCTAAATACTCGTAA
TCGACCGATAGTGAACCAGTACCGTGAGGGAAAGGCAAAAAA
>contig00008	seqLength=1051	assembledReadNum=2314	aveCover=714.38
GCAGTGACTAGGCCCGGGCGACTGTTTACCAAAAACACAGGTCTCCGCAAAGTCGTAAGA
CCATGTATGGGGGCTGACGCCTGCCCAGTGCCGGAAGGTTAAGGAAGTTGGTGACCTGAT
GACAGGGAAGCCGGCGACCGAAGCCCCGGTGAACGGCGGCCGTAACAATAACGGTCCTAA
GGTAGCGAAATTCCTTGTCGGGTAAGTTCCGACCCGCACGAAAGGCGTAACGATCTGGGC
ACTGTCTCGGAGAGAGACTCGGTGAAATAGACATGTCTGTGAAGATGCGGACTACCTGCA
CCTGGACAGAAAGACCCTATGAAGCTTCACTGTTCCCTGGGATTGGCTTTGGGCTTTTCC
TGCGCAGCTTAGGTGGAAGGCAAAGAAGGCCCCCTTCCGGGGGGGCTCGAGCCATCAGTG
AGATACCACTCTGGAAGAGCTAGAATTCTAACCTTGTCCCAAGACAGACCAAGGGACAGT
CTCAGGTAGACAGTTTCTATGGGGCGTAGGCCTCCCAAAAGGTAACGGAGGCGTGCAAAG
GTTTCCTCGGGCCAGACGGAGATTGGCCCTCGAGTGCAAAGGCAGAAGGGAGCTTGACTG
CAAGACCCACCCGTCGAGCAGGGACGAAAGTCGGCCTTAGTGATCCGACGGTGCCGAGTG
GAAGGGCCGTCGCTCAACGGAAAAAGTTACTCTAGGGATAACAGGCTGATCTTCCCCAAG
AGCTCACATCGACGGGAAGGTTTGGCACCTCGATGTCGGCTCTTCGCCACCTGGAGCTGT
AGTAGGTTCCAAGGGTTGGGCTGTTCGCCCATTAAAGCGGTACGTGAGCTGGGTTCAGAA
CGTCGTGAGACAGTTCGGTCCATATCCGGTGTGGGCGTTAGAGCATTGAGAGGACCTTTC
CCTAGTACGAGAGGACCGGGAAGGACGCACCTCTGGTGTGCCAGTTATCGTGCCAACGGT
AAACGCTGGGTAGCCAAGTGCGGAGCGGATAACTGCTGAAAGCATCTAAGTAGTAAGCCC
AAGATGAGTGCTCTCCTATTCTGACTTCCCC
>contig00009	seqLength=1646	assembledReadNum=1472	aveCover=220.07
CGAGTTCTCTCAAGCGCCTTAGAATACTCATCTCGCCCACCTGTGGTTTGCGGTACGGTC
TCGTTAGACTGAAGCTTAGAGGCTTTTCTTGGAACCACTTCCGATTGCTTCGCGAACAAG
TTCGCTCGTCTCACACCCTTGAATTACGCTGCCGGATTTGCCTAACAGCCTTCTTCGATG
CAAAAACCGACTATTCCAACAGTCGGACAACCTTCCGCGATCGTCCCCCCATCGCATCTA
ACGACGGTGCAGGAATATTAACCTGCTTCCCATCAGCTACGCATCTCTGCCTCGCCTTAG
GGGCCGACTCACCCTGCTCCGATGAACGTTGAACAGGAAACCTTGGGCTTACGGCGTGCG
GGCTTTTCACCCGCATTATCGCTACTCATGTCAGCATTCGCACTTCTGATACCTCCAGCA
TCCTTTACAAGACACCTTCACAGGCTTACAGAACGCTCTCCTACCATATCCTTGCGGATA
TCCGCAGCTTCGGTGACTGGCTTAGCCCCGTTACATCTTCCGCGCAGGACGACTCGATCA
GTGAGCTATTACGCTTTCTTTAAAGGATGGCTGCTTCTAAGCCAACCTCCTGACTGTTTT
AGCCTTCCCACTTCGTTTTCCACTTAGCCAATCTTTGGGACCTTAGCTGGCGGTCTGGGT
TGTTTCCCTCTTGACGTCGGACGTTAGCACCCGGCGTCTGTCTCCCAAGCTCGCACTCAT
CGGTATTCGGAGTTTGCAATGGTTTGGTAAGTCGCGATGACCCCCTAGCCATAACAGTGC
TCTACCCCCGATGGTGATACTTGAGGCACTACCTAAATAGTTTTCGGAGAGAACCAGCTA
TTTCCAAGTTTGTTTAGCCTTTCACCCCTATCCACAGCTCATCCCCTAATTTTTCAACAT
TAGTGGGTTCGGTCCTCCAGTGCGTGTTACCGCACCTTCAACCTGGCCATGGATAGATCA
CTTGGTTTCGGGTCTACACCCAGCGACTGAACGCCCTATTCGGACTCGATTTCTCTACGC
CTTCCCTATTCGGTTAAGCTTGCCACTGAATGTAAGTCGCTGACCCATTATACAAAAGGT
ACGCAGTCACCCCTTACAGGGCTCCTACTGTTTGTATGCACACGGTTTCAGGATCTATTT
CACTCCCCTTCCGGGGTTCTTTTCGCCTTTCCCTCACGGTACTGGTTCACTATCGGTCGA
TTACGAGTATTTAGCCTTGGAGGATGGTCCCCCCATGTTCAGACAGGATTTCACGTGTCC
CGCCCTACTTGTCGCAAGCCTAGTTCCACACCATCGATTTCGCATACGGGGCTATCACCC
ACTATGGCCGGACTTTCCATTCCGTTTTGCTATCGTTGATGCTAAATCTTGCAGGCTGAT
CCCATTTCGCTCGCCACTACTTTGGGAATCTCGTGATTTCTTTTCCTGTAGCTACTTAGA
TGTTTCAGTTCGCCACGTTCGCTTCGTTACCCTATGTATTCAGATAACGATGACCTTACG
GCCGGGTTTCCCCATTCGGAAATCTGCGGATCAAAGCTCGTTTGCCAGCTCCCCGCAGCT
TATCGCAAGCTACTACGTCCTTCATCGCTTATCGCAAGCTACTACGTCCTTCATCGCCTG
TAATCGCCAAGGCATCCACCATGTGC
>contig00010	seqLength=510	assembledReadNum=7	aveCover=3.29
ACCACGTTAATATTCGTGGGCCTGGTGGTGTGTGACGGATGGTGTGTGTTGTCTGACCTT
ATCGGATTGGTCAGGCTTCGAAACTGTCCCGGGAAATAGCCCCACCGTATAGACCGTACC
CGAAACCGACACAGGTGGTCAGGTAGAGTATACCAAGGCGCTTGAGAGAAGTGTCCTGAA
GGAACTCGGCAAATTGCCTCCGTACCTTCGGAAGAAGGAGGCCCCATGTAAGCGCAAGCT
CTCATGGGGGGCACAGGCCAGGGGGTAGCGACTGTTTAGCAAAAACACAGGGCTCTGCTA
AGTCGGCTTCAAGACGACGTATAGGGCCTGACGCCTGCCCGGTGCCTGAAGGTTAAGTGG
AGGAGTGCAAGCTCTGAAACCGAAGCCCCGGTGAACGGCGGCCGTAACAATAACGGTCCT
AAGGTAGCGAAATTCCTTGTCGGGTAAGTTCCGACCCTGCACGAATGGCGTAACGACTTC
CCCACTGTCTCCAGGACATGCTCAGCAAAA
>contig00011	seqLength=672	assembledReadNum=934	aveCover=634.90
TGCAAATATTTTTTTTTTTTTTTTTTTTTTTTTTTTTTTTTTTTTTTTTTTTGCATTCAA
CTTATGCAACAAAAATTAAAATTAATTCAATTTTGATGCATACATTTATATTTTATTATA
CGAAAGCTAGTGCTGGGAATTGGGATAGTTCTAGAGAACAAATCGACATTGAAGAAAAAA
CACTAACATTCAGTTGCATACAAACATGAATAATTCACAATGCGAAATACATTAAAATGA
CCTCTTCACAAAAACACAACACGACTACTCACTTTCCGGGAACAAAGTTGGTGGCATATG
ACCAGGCGTTGTTGTTGACTGGGTCGGCAAGATGATCGGCAAGGTTCTCCAAAGGACCCT
TTCCGGTCACAATAGCTTGGACAAAGAATCCGAACATGGAGAACATAGCTAATCTACCGT
TCTTGAGTTCCTTCACCTTCAATTCTGCGAATGCTTCTGGGTCGTCAGCTAAGCCTAATG
GATCAAAGCTGCCGCCTGGGTAAAGTGGGTCAACAACCTCACCAAGAGGACCACCGGCAA
TACGGTAACCTTCAACAGCTCCCATCAAGATAACTTGAGTGGCCCATATGGCTAGAATGC
TTTGAGCATGGACCAAGCTTGGGTTTCCCAAGTAATCAAGTCCACCCTCGCTAAAGATTT
GAGATCCAGCTT
>contig00012	seqLength=506	assembledReadNum=361	aveCover=100.57
GGAACGTGAGCTGGGTTTAGACCGTCGTGAGACAGGTTAGTTTTACCCTACTGATGACAG
TGTCGCAATAGTAATTCAACCTAGTACGAGAGGAACCGTTGATTCGCACAATTGGTCATC
GCGCTTGGTTGAAAAGCCAGTGGCGCGAAGCTACCGTGCGTTGGATTATGACTGAACGCC
TCTAAGTCAGAATCCGGGCTAGAAGCGATGCGTGCGCCCGTCGTTCGCTTGCCGACCAGC
AGTAGGGGGCTTTGGCCCCCCAGAGGCACGTGCCGTTGGTGTACCCCGTAAGGTGGATGA
GCCTTGCGGGACACTTTGAAAGAAGACCCTGTTGAGCTTGACTCTAGTCCGACTTTGTGA
AATGACTTGAGAGGTGTAGGATAAGTGGGAGCTGGAAACAGCGAAAGTGAAATACCACTA
CTTTTAACGTTATTTTACTTATTCCGTGAATCGGAGGCGGGGCGCTGCCCCTCTTTTTGG
ATCCAAGGCCGACTTTTGTTGGTCGA
>contig00013	seqLength=921	assembledReadNum=302	aveCover=112.16
TGCTACCACCAAGAAAGTAGCTTCCTCTGGCAGCCCATGGTACGGACCAGACCGTGTTAA
GTACTTAGGCCCATTCTCCGGTGAGTCTCCATCATACTTGACCGGAGAGTTCCCAGGTGA
CTACGGTTGGGACACTGCTGGACTTTCTGCTGATCCAGAGACATTTGCCAAGAACCGTGA
ACTTGAAGTCATCCACTCTAGATGGGCCATGTTGGGAGCTTTGGGATGTGTCTTCCCAGA
GCTATTGTCCCGCAACGGTGTTAAATTCGGCGAAGCTGTGTGGTTCAAGGCTGGATCTCA
AATCTTTAGCGAGGGTGGACTTGACTACTTGGGCAACCCAAGCTTGGTCCATGCTCAAAG
CATTCTAGCCATATGGGCCACTCAAGTTATCTTGATGGGAGCTGTTGAAGGTTACCGTAT
TGCCGGTGGTCCTCTTGGTGAGGTTGTTGACCCACTTTACCCAGGTGGTAGCTTTGATCC
ATTAGGCTTAGCTGACGACCCAGAAGCATTCGCAGAATTGAAGGTGAAGGAACTCAAGAA
CGGTAGGTTAGCTATGTTCTCCATGTTTGGATTCTTTGTTCAAGCTATTGTGACCGGAAA
AGGTCCTTTGGAGAACCTTGCTGATCATCTTGCCGATCCAGTCAACAACAACGCATGGTC
ATATGCTACCAACTTTGTTCCCGGAAAGTGAACACTCTTATGTTTATGTTTTTGGTGAAG
TATGTTATAGTTATTGTAATGTTCTTCCCATTTTCATGTGAATTATTATGGTTATCTTGT
GTGTTTGCTTAGGTTAACTAATATGAGGTGATTCACTTTTTTACCGTATAGAACTTATGT
TTCATGTTTTTGATTGGTAGATTTAAAGATTTGAAAGATTAAATCAGATTGAAATAAACA
ATAATAGCCACTATACAAAAA
>contig00014	seqLength=460	assembledReadNum=22	aveCover=10.11
GCATACGGTGGATGCCTTGGCAGTCAGAGGCGATGAAAGACGTGGTAGCCTGCGAAAAGC
TTCGGGGAGTCGGCAAACAGACTTTGATCCGGAGATGTCTGAATGGGGGAACCCAGCCAT
CATAAGATGGTTATCTTACGCTGAATACATAGGCGTAAGAGGCGAACCAGGGGAACTGAA
ACATCTAAGTACCCTGAGAAAAGAAAAGATCAACCGAGATTCCCTTAGTAGTGGCGAGCG
AACGGGGACCAGCCCTTAAGTGGCTTTGAGATTAGCGGAACGCTCTGGAAAGTGCGGCCA
TAGTGGGTGATAGCCCTGTACGCGAAAATCTCTTGTCAATGAAATCGAGTAGGACGGAGC
ACGAGAGGCACGAGAAACCTTGTCTGAACATGGGGGGACCATCCCTCCAAGGCTAAATAC
TACTGACTGACCGATAGTGAACCAGTACCGTGAGGAAAAA
>contig00015	seqLength=427	assembledReadNum=197	aveCover=151.92
GGAATCTCGGTTGATTTCTTTTCCTCAGGGTACTTAGATGTTTCAGTTCCCCTGGTTCGC
CTCTTGCACCTATGTATTCAGTACAAGATAACCAGCTTATGCTGGCTGGGTTCCCCCATT
CAGAGATCTCTGGATCACAGTCTGTTTGCCGACTCCCCAAAGCTTTTCGCAGGCTACCAC
GTCTTTCATCGCCTCTGACTGCCAAGGCATCCACCGTATGCGCTTCTTCACTTGACCATA
TAACCCCAAGCAATCTGGTTATACTGTGAAGACGACATTCGCCGAAAATTCGCACGTTGC
TCTTTCGAGCAGAACTCACAAATTTTACCTTAGCCTGATCCACCAGCAGTGAAACTGGTG
TTCAGTCTATTTCTATCACATATCCGAATTTTTTAAAGAACGATCTGACAAAAGTCAGAA
ATCAACA
>contig00016	seqLength=965	assembledReadNum=1081	aveCover=262.30
TTTTTTAGAATATAAAATAAATATTATTTATTCAAATCTAGAGAGAAACACAGTAACACA
CCATGACAAACCTTCTTAAGAACTATAGCCCCTTATCACTTCAATACACAACTCATTGAA
TAGAGTTTCACATGTCCACCACTCAGCATGTATATATATGCTGATGTGGAGCCAAGTGCC
ATATCCCAAAGCCTTACCATAATAACAATAATAAACTTTAATAAAGGAAAGGAAACTAAA
GAAATATTTAATAGAAAAGCTTTTCAACCTTGATGACATGCAAAATGGTAGACCCGATCC
CAACAACTAGAACCATTAATTTAAACTCCTTTTTTTTACCAGTTCCATTCACACCCCTTC
CATTGGTTTAAGCTTCTGGATTCTCAACTGGAACTTCCTCTGCTGCTGGAGCTTCCACTG
ATTCAACTGATTTGTTCTCAATCACATCCGCTGCAGTTGCTGCTGGTGGTGCTGCTGACT
CATTTTCAGTAGTTGCTATTGGCTCCTCCACTACTGCTTCTGCTTCTTCCTTCACTTCTT
CAACCGATTCCTCAGTTTCTTTAGGTGCTTCCGAGTTCTCCTCCTTTGCTTCCTCTGTTA
CCACTTCCTTGCTCTCAACTTCAAGTGGATCTTGGGTTTCTGGAGCATCTACAGCTTCTT
CTGCTGCAGCTGTTTCTGTTGGTTTTTCGGTTGTTTCTTCCGTTGGTACTTCGGTTGCGG
TTGCAGGAACTTCGGATTCTGGTTGTTCTGTAGCAGGAACTTCAGTGGCTGGTTGTTGTT
CTGGAATTGTTTCCTCTGTCTTGATGATCTCGGGTGTTGTTTCATTTTCTTGCACTGTTG
TTGGTGGAGCTTGGTGTGCAACCTCAACACTGGCCATTTGGAAAGGTGAGAGGGATTGAA
AAAAAAGCTGAAGGGTGTGTGAATGAAGAATGAAAAGAGAAATTAAGAGTGGTAGTGAGT
GAGAT
>contig00017	seqLength=686	assembledReadNum=1002	aveCover=400.17
ATGAGATAACAGCAACCAAGTAATATCAATTGTTCTTTGCAAAAAATCTTAGTATCTCAA
AATATGTCTGGCTGTGGTTGTGGAAGCAGTTGCAACTGTGGTGATAGCTGCAAATGCAAC
AAGAGGTCTAGTGGATTGAGCTACTCCGAAATGGAAACCAAAGAAACTGTGGTTCTAGGC
TTCGGTCCGGCCAAGATCCATTTTGATGGTGCTGAAATGAGTGTTGCTTCTAAGGAAGAA
GGCTGCAAGTGTGGTGATAAGTGCACTTGTGATCCTTGTAACTGTTAATGAAGTGTGACA
TATAAGAGCTTGAAGCAGAGATATTGGAACCATTATGTGTAATTGTGTGTATGAGTACAC
GTTTAATATCTACAAGAAGCATTTGTGTTGGCTTTTTAAGAATAATATGATGTGGTCATG
GATCTCTCCTCAGCAGATTGAAATGTTGTTTGATTTTGTTGAAAGGTTATGAGAGTTGTG
GTTGCTTTGTGTTTTGTTTGGTTGTCTTGTGTAAGATGTAGCTAAAAGATTGAATCATAA
ATCTCTGCGTATGATAAATGGAATACAATATTGTGTGTTATTTGAATGAAAAGATTGTTG
ATCCAAAGTGGATTTTTTGTGTGTGAATGAAGATCTAAAAGGTGAAAAGTATCTCAATTG
GGTATAGAATGTTTTTTTAAAGAAAA
>contig00018	seqLength=3155	assembledReadNum=829	aveCover=82.81
GAATGCATTGGATGGATGCCCGGGCATTGAGAAGGAAGGACGCTTTCAGAGGCGAAAGGC
CATGGGGAGATACCGTCTTTGATCCATGGATCTCCGATCGGGAAACCGTATCCAAGCTCC
GCGGCTAGTCTGCGCTCTTTGGACTTTTCAAACTTAGCGAACTGAAACATCTTAGTAGCT
AAAGGAAGGGAAATCAACCGAGACCCCGTTAGTAGCGGCGAGCGAGAGCGGATTGGGGTT
TGAAGAAAAACAAACACGAAGCTTCGTTTCTCTTTCGAGTATGAGAAATTCCTCAGCAGC
AAAGTGTTCACTTATTTTTCGCCAGGTTTCATTCGATTTGTTGTGGATTGGATGATGGAA
AAACCAGCAAGCCCCTTTCATTTAATTTTAAGGGCGCAGTGAACTGTAATTGTGAAAAGG
TTGGAAGATCTGGCCAAAGAAGGTGATAGCCCTGTAGATTCGTTCCCATGGTTCGATCCT
TCCCAGTAAAACGCGGCGTGTTCGAATTCTGATCGCTTTTACGCGAGAAAGGGGGACCAC
CCTCTAAGCCTAAGTATTCCTCAATGACCGATAGCGTACAAGTACCGTGAGGGAAAGGTG
AAAAGAACCCTATTTAGGGAGTGCAATAGAGAACCTGAGATCCGATGCGAACAATCAGTC
GAAGGAGCTTAGAGCCTTTACTTGGGATTCTCTTAGTAAAGCGCACTCACTCTAACGGCG
TACCTTTTGCATGATGGGTCAGCGAGAAAATGGGAACAGCGGCTTAAGCCATTAGGTGTA
GGCGCCTTTCAGAGGTGGAATCTTCTAGTTCTTCCTATTTGACCCGAAACCGATCGATCT
AGCCATGAGCAGGTTGAAGAGAGCTCTAACAGGCCTTGGAGGACCGAACCCACGTATGTG
GCAAAATACGGGGATGACTTGTGGCTAGGGGTGAAAGGCCAACCAAGATCGGATATAGCT
GGTTTTCCGCGAAATCTATTTCAGTAGAGCGTATGATGTCGATGGCCCGAGGTAGAGCAC
TCAATGGGCTAGGGTGGCCCCATTTCGCCTTACCAACCCCAGGGAAACTCCGAATACAGG
CCTAGATCGTTTGTACAGACAGACTTTTAGGGTGCTAAGATCCAAAGTCGAGAGGGAAAC
AGCCCAGATCGTACGCTAAGGTCCCTAAGCAATCACTTAGTGGAAAAGGAAGTGATCGAG
CGATGACAACCAGGAGGTGGGCTTGGAAGCAGCCATCCTTTGAAGAAAGCGTAATAGCTC
ACTGGTCTAGCTCCATGGCACCGAAAATGTATCAGGGCTCAAGTGATTCACCGAAGCGAC
GAGACCTTGAAAGTTGTTCAAGTGTCAGTAGCGGGACGTTCTGTCAATCGGGGAAGGTTT
TTGGTGACAACACCTGGAGATATCAGAAGTGAGAATGCTGACATGAGTAACGAGAAATCC
TGTGAAAAACACGATCGCCTGCCAGTGGAAGGCTTTCTGCGTTCAGTCAATCTACGCAGA
GTTAATCGGTCCCTAAGGAAGCCCCGAAAGGGCTGCCGTCCGATGGGTACACGAAAGTGA
CGAAGTTGCTTTGACTACAGAACCATGCCTGTCTGTTGGAGTGAATTGGATGATCGGGCC
GAGGGCTGCCCCCTCTTCCCCTCACTCTCCTTTCCCTAAGATTAACCTTGAGTCATCAAA
GCCTTTCTGACTCGGCCTGGCCCGGTCGCCCTACGCGACTGGCGCTTCAAAAGGTAGTTT
ACTTGCTTACTCGTTAGAGTAGGGGTCGCGAGAGAGCAGAGCGTACCGCCCTGCCATAGT
TGCGAGTCTGTTTATAGTCGCGACTGTTGTCATAGTCAACAAGGTTGAAACTTCCAGGAA
AAAACTTCGAATTGGGAGGGCGATCCTCCCGGTGAACTGACCGTACCCCAAACCGACACA
GGTGAACAAGTAGAGTATACTAGGGCGCTTGAGAGAACCATGTCGAAGGAACTCGGCAAA
ATGACCCCGTAACTTCGGGAGAAGGGGTGCTCTCCTATCTTTTGATTAGGGAAGCGGCAC
ATACCAGGGGGTAGCGACTGTTTATTAAAAACACAGGACTCTGCTAAGTGGTAACACGAT
GTATAGAGTCTGACACCTGCCCGGTGCTGGAAGGTCGGAAGGAGAAGTGTTATAAGCTTT
GAATGGAAGCCCCGGTAAACGGCGGCAGTAACTCTAACTGTCCTAAGGTAGCGAAATTCC
TTGTCGCATAAGTAGCGACCTGCACGAATGGTGTAACGACTGCCCCGCTGTCTCCGACAT
GGACCCGGTGAAATTGAATTCTCCGTGAAGATGCGGAGTACCAACGGCTAGACGGTAAGA
CCCCGTGCACCTTAACTATAGCTTCGCAGTGACAACCTTGATCGAATGTGTAGGATAGGT
GGGAGGTGATGACACAGAACGACCAATCCTGAAAGACCACTCTTTCGTCTAAGGATGCCT
AACCGCCGCACCTAAAATTCGGGGGGGGCGGGACACTGCGAGGTGGGTAGTTTATCTGGG
GCGGATGCCTCCTAAAGAGTAACGGAGGTGTGCGAAGGTAGGCTCAAGCTAAGATTCTGC
TCGTGAGCGTAATGGTATAAGCCTGCCTGACTGTGAGACCGACTGGTCGAACAGAGACGA
AAGTCGGCCATAGTGATCCGGGAGTCCCGTGTGGAAGGGCTCTCGCTCAACGGATCAAAG
GTACGCCGGGGATAACAGGCTGATGACTCCCAAGAGCTCTTATCGACGGAGTCGTTTGGC
ACCTCGATGTCGACTCATCACATCCTGGGGTTGAAGAAGGTCCCAAGGGTTCGGTTGTTC
GCCGATTCAAGTGGTACGTGAGTTGGGTTTAGAACGTCGTGAGACAGTTCGGTTCCTATC
TACCGTTGGTGTTAAAGGGAGAACTGCGAGGAGCCAGCCCTAGTACGAGAGGACTGGGTT
GGGCCAACCTATGGTGTACCGGTTGTTATGCCAATAGCAGCGCCGGGCTGCTAAGTTGGT
ATGGAAGAACTGCTGCTAAGCGGGAAATCCTTCTCTATACAAGTTCTCGGACGATGTTTT
TGAACAGAACTTCGATAGGCGAGAGGTGTAAGCACCGCGAGGTGTGAAGCGATCTCGTAC
TAAACGAAACTACTTTAACTTTCCATAAACAAAAA
>contig00019	seqLength=394	assembledReadNum=12	aveCover=5.17
AACAACGTATACTTGAACCAAATTAAAAACATCAACATAAGAGTGTACGTTCACTTTCCG
GGAACAAAGTTGGTGGCATATGACCATGCATTGTTGTTAACTGGGTCCGCAAGATGATCG
GCGAGATTCTCCAAAGGTCCCTTTCCAGTTACAATAGCTTGAACAAAGAATCCAAACATA
GAGAACATAGCTAATCTACCGTTTTTGAGTTCCTTCACCTTCAATTCTGCAAAAGCTTCT
GGGTCTTCAGCTAAGCCCAATGGATCAAAGCTGCCACCTGGGTAAAGTGGGTCAACAACC
TCACCAAGAGGACCACCGGCAATACGGTAACCTTCAACAGCTCCCATCAAGATAACTTGA
GTGGCCCATATGGCTAGAATGCTTTGAGCATGGA
>contig00020	seqLength=1218	assembledReadNum=1092	aveCover=192.63
TTTTTGAAAAAATTTTAAATTCTAAATATTAAAACATAAATCCAACATTATCATTCAAAC
AAAATGAGAATGATATTAACTATAGTAAGAAAAATTTGAAGGGAAAGAAAACATTGATAC
AACCAACCAGACCTGAAATGATAACATTGATTTAGTGGTGGACCCTACAAAGAACCTACT
AGGCCATACATGTACAAAATAATTTAACCATTCATCATCACGAACCGTACAACCAAACAT
CAACGGCCACCATTTTTCAACACAAAAGAAACATCCCTCCAAATAGTGATAAATTAAAGT
ACACAAGAAAACAAAAACACACAGAAGAAAATTCAATAATACACAATTTCAAATTTCATT
TCCATTTTTCCATTTCCCATCTAGTAGTCAGTGGTTGGAAGCTGCTCATGGGTGCCGTTA
ATGAAAAGAACCTCATAGACAAGCCCAGCAATCCCACCACCGATAAGTGGGCCGGCCCAG
TAGATCCAGTGGTTGGCCCAGCTCCAGCTCACAACGGCAGGCCCGAATGACACGGCGGGG
TTCATGGATGCTCCGGTAAAGGCTCCTCCAACCAAAATGTTAGCACCAACGATGAAACCA
ATAGCAATAGGTGCGATAATTCCAATATTACCCTTCTTTGGGTCAACGGCTGTAGCATAC
ACAGTGTACACCAAACCGAAAGTCATCACAATCTCCAACACCAAAGCGGGACCCACTCCT
ACTCCTGCGGATAGACCGAATGCTGGAACAGACGATGCGGTGACGAACACGAGGAGTGCG
GAGGCGACGATGGATCCGAGGAGTTGAGCGATGATGTAAACGATACCACGGAGTAAGGTG
ATGTTTCCACCAACGAAAGCGCCGAAGGTGACGGCGGGGTTGACGTGTCCACCGGAGATG
TTAGCACCGACGGAGACAGCAACAAAGAGAGCGAATGCGTGAGCTATGGAAGCAGAGATG
AGACCGGCGGGAGTGGCGGCACCGTTGTCGGTAAGCTTGTTGTATGCGATACCGGACCCT
GAACCGGCGAAGACGAAGATGAAGGTGGAGATGAACTCAGCCAAACCGGCTTTCAAGGTG
TCTGGGTGATAGGCCTCTTGAGGAGTTCCGACGGCGATGTTTCTGATCGGCATGGTTAGA
ATCGCGTTTTATCACCGATGAAGAATCGGAATAAACACTCACTTTCTCTGTTACTGTAAG
CGCTTTCTTGTTTCGCTT
>contig00021	seqLength=195	assembledReadNum=97	aveCover=87.11
AGAAGCGCATACGGTGGATGCCTTGGCAGTCAGAGGCGATGAAAGACGTGGTAGCCTGCG
AAAAGCTTCGGGGAGTCGGCAAACAGACTGTGATCCGGAGATGTCTGAATGGGGGAACCC
AGCCATCATAAGATGGTTATCTCAAGCTGAATACATAGGCTTGAGAGGCGAACCAGGGGA
ACTGAAACATCTAAG
>contig00022	seqLength=707	assembledReadNum=421	aveCover=355.75
AGAAACCGAATACATAAACAAAAAAATACAAGGATGATGATACATTCATATACAAAAACA
AATGGTAGGAAATATAGTTCTTACAAATGGTCAAATAATACAAGCAAAACAGTAATAAAG
GGTGGTGCAAATATGAAACTTAGTACTCCTTTGGTGTGTGAGCAATGAAACTAATGCATT
GCACTTGACGGACATTGTCGAATCCAATGATTCTGATGAATGCATTAGGGTATGCAGTTT
TAGCTTCTTCAAGCTCCTTCAACACTTGAGATGCATCAGTGGTACCAAACATAGGTAGCT
TCCACATTGTCCAGTAACGTCCATCATAGTATCCTGGTGATTTGTTGTGCTCACGGTACA
CAAATCCTTTCTCCAACTCAAATTCCAAGCAAGGAACCCATCCCTTCCTGAGAAGGTATT
CAACTTCTTTCAACAATTGATCTCTGGTCAATGGTGGCAAATATGAAAGTGTCTCAAACT
TCTTCTTTCCAATTGGAGGCCACACCTGCATGCACTTTACTCTTCCACCATTACTTGTAA
TGGAGGTAATGTCAGTGTTGACCTTCTTAACTGGGAATCCTGACATAGATTTGAGGCTAC
CAAATAGAGCCCCTGCAGTGGATTGCACCGTAGAGGCACGGTTGACTGTAGTCACAGCTG
AAGAAGATATCATAGAAGCCATAAAATCATAGAAGCCATTGTTGCTA
>contig00023	seqLength=284	assembledReadNum=62	aveCover=34.62
TAACAGCAACCAAGTAATATCAATTGTTCTTTGCAAAAAATCTTAGTATCTCAAAATATG
TCTGGCTGTGGTTGTGGAAGCAGTTGCAACTGTGGTGATAGCTGCAAATGCAACAAGAGG
TCTAGTGGATTGAGCTACTCCGAAATGGAAACCAAAGAAACCAAAGAAACTGTGATTCTT
GGCTTCGGTCCGGCGAAGATCCATTTTGTATGGTGCTGAAATGAGTGTTGCTTCTAAGGA
AGAAGGCTGCAAGTGTGGTGATAAGTGCACTTGTGATCCTTGTA
>contig00024	seqLength=572	assembledReadNum=376	aveCover=325.32
CTTCAAGTAATCATTTCTGTCAATCTTGGTGAATCCCCACTTCCTACTGACAATGATCTT
CTGACGACCAGGGAACTTAAACTTAGCCCTACGAAGAGCCTCCTGTGCATTCTGTCCATT
GCTGTCCTTGCAGCGAACAGAGAGAAGCACCTGTCCAATAGCAACCCTAGCACAAACACC
TTGTGGCTTTCCAAAAGCACCACGCATACCAGTCTGAAGCCTATCAGCTCCAGCACAGGA
AAGCATCTTGTTAATCCTAAGAACATGGAAAGGATGAACCCTGACCCTCAAGTGGAATGC
ATCCTTTCCAGCAAACTTCGTCATGTACTTGTTGCAAGCAATACGAGCCGCCTCAAGTGC
CTCGCTTGAAACATTCTCCTTCTCCCAACTGACAAGATGGACACAGAAAGGAAACTCGTC
AACACCTTTCTTCTTCATGCCGACATCATAGATCCTGATCTTGGGATCGGGAACACCACG
ACAGAATCGGGACTTTGGGTATGGCTTGTTCTTAATCTGACGGTAACACCTTGCTGGTCT
TCTTCCCATGGCGACGGCGCGATTTGTTCTCT
>contig00025	seqLength=687	assembledReadNum=426	aveCover=151.62
TTTTTAAACCATAACAAAATATCACATTAAACATCAATTCAAGATTGTCTTCAAAACAGA
CATAAAAACAGCTCAGTTTAACAATATAATAAAAGGCAGATAAAATAACAAATTCAAAAT
CCATGTAGCAAAACTAAAGTAATCAAAAGTCTAATATTTCAAAACTAAAGATATAAGCCT
CTAAGCATTGCAGCTTGCATTGATAAAAGCCCTTCCAGGTTGACGATTGGCAAGAGGTCC
ATGGCATCCAAGAAGCTTAGCATTCACACCATCATTCAGAATCCTGTTCTCTGACTTCAA
CTTCAAGTAATCATTTCTGTCAATCTTGGTGAATCCCCACTTCCTACTGACAATGATCTT
CTGACGACCAGGGAACTTAAACTTAGCCCTACGAAGAGCCTCCTGTGCATTCTGTCCATT
GCTGTCCTTGCAGCGAACAGAGAGAAGCACCTGTCCAATAGCAACCCTAGCACAAACACC
TTGTGGCTTTCCAAAAGCACCACGCATACCAGTCTGAAGCCTATCAGCTCCAGCACAGGA
AAGCATCTTGTTAATCCTAAGAACATGGAAAGGATGAACCCTGACCCTCAAGTGGAATGC
ATCCTTTCCAGCAAACTTTAGTTCATGTACTTTTGCAAGCAATACGAGCCGCCTCAAGTG
CCTCGCTTGAATTCTCCTTCTCCCAAC
>contig00026	seqLength=379	assembledReadNum=367	aveCover=237.82
ACACTAGCAGGAAAAACAATGAGGTCCTTAATGGCCTCCGCTTCTCTCATTCTTGCATTA
GCCATAATCTTTTCCAGTTTCCCTTCTGAAATTTTAGCAAACCATTATTCTTATTCCTCA
CCACCACCACCAAAGGATCCATACCATTACTCATCTCCTCCACCCCCACCAGTTCACACC
TACCCTCATCCACACCCAGTCTATCATTCTCCACCACCACCAGTTCACACTTACCCACAC
CCACACCCAGTTTACCACTCTCCACCACCACCACCACCAACACCACACACCCCATCTCCT
CCACCACCACCAGTGCACACCTACCCTCACCCACACCCTGTTTACCACTCTCCACCACCA
CCACCAACCCCACACAAAA
>contig00027	seqLength=505	assembledReadNum=376	aveCover=304.53
CTTTTTTGACAGAAGATAAATATTTATTTATATATAAACTGGATTACAAAGCTCATCTCA
AATATTTTTTATATTCATTACAAATATATATCACGATACTCTCGAGTCTTGGAGGTTGAA
ACGCTAGATATTACATCAATTCATAGCTACAAAGTAGCAAAATACATTACTATAGAAAAC
AAACAGTTTAAAAACCACAAGTAAAACCAGTTATTTAATAGATATAGTAGTTCATAAGTC
TCATTTCTTAACTGGATATCATGAATCAAGGCTTCTCACTTGGTGGTGTGTAACCAGGAG
GGATATGGGGTGGCCTGAATATTCTTGGAGGTAAAACTGGGGTGGGGGTTTGTGGTGGCC
TGTAAATTCGTGGGGGTAAAACAGGGGTAGGTCGTGTATATTGAGTAGGGTTAACACGAC
TAGCAAACCCTTGAGGGAAGAGAATGAGAGATGCAAGGAACAACACTAGAAAGGATATGG
AAAAAGAAGCCATCTTAATTATTGT
>contig00028	seqLength=359	assembledReadNum=96	aveCover=28.14
TTTTAGTTTAAAACAAACAATGAGGTCTCTAATGGCTTCTGCTTCTCTCATTCTTGCAGT
AGCTATACTCTTTCTAGGTTTCCCATCTGAGATTTCAGCAAACCACTATTCTTATTCCTC
ACCGCCACCACCTGTCTACTCACCACCACCTCCAAAGGATCCATATCCCAGTCTATCATT
CTCCACCACCACCAGTTCACACTTACCCACACCCTCACCCAGTCTACCACTCTCCACCAC
CACCAATTCACACCTACCCTCACCCACACCCTGTTTACCACTCTCCACCACCACCACCAA
CCCCACACAAAACCATACAAGTACCCTTCTCCCCCACCACCACCAGTGCACACCTACCC
>contig00029	seqLength=557	assembledReadNum=137	aveCover=63.77
TTTTTACTATAATAGGGGATATATTTATTTTGCTAGTCAGTCAGCTTGATACAAAACCAA
ACTTTGAAAATTACAATTCATGCAAACAACTGCAGACACATGTATATTGAGGCAGTGCCT
TACAGCTGTGGCTAATACAACAAAAGCACACATTAAATATATAAAAGAAACCTCTAAACA
ATATAAGTCAAAGACTGACGAAATATATATGTGAAGAATCCCCTTGATCTTCTTTGTGCA
TGGCTTTCTTTGGTTTCACACTTTCTGCTTAGATCCATATAGTGTGATGCCAATAATGGG
CTATTTAGTGATGGTAAGGTGGAGGAGGTGATTTGTAGTAATAGTGTGGTGGAGGTGGGG
AATAGACGGGTGGAGGAGGAGAATGGTAAACTGGATGGGGAACATGAGGTGGGTAGGTGT
GAACTGGTGGGGGTGGTGGTGGTGATGGATACTTGTATGGCTTCTTGTGTGGTGTTGGTG
GTGGTGGTGGAGAGTGGTAGACAGGGTGAGGATGTGGGTAGGTGTGCACTGGTGGTGGTG
GGGGAGAAGGGTACTTG
>contig00030	seqLength=294	assembledReadNum=8	aveCover=4.87
TTTATGGGGTGACGGCGTACCTTTTGTATAATGGGTCAGCGACTTACATTCAGTGGCGAG
GTTAACCAAGTAGGGGAGCCGTAGAGAAATCGAGTCCGAACAGGGCGACAGTCGCTGGGT
GTAGACCCGAAACCAGGTGATCTACCCATGGCCAGGATGAAGGTGCGGTAACACGCCCTG
GAGGTCCGAACCCACTAATGTTGAAAAATTAGGGGATGAGCTGTGGGTAGGGGTGAAAGG
CTAAACAAACCTGGAAATAGCTGGTTCTCTCCGAAAACTATTTAGGTAGTGCCT
>contig00031	seqLength=1739	assembledReadNum=994	aveCover=157.47
TTTTTAAACTAAATTCATCCAATCATCTCAGGATTTATAACTATTGTATACATTAATTTC
AAGTCTCATATGTAATTATTTCAATTTAAATAAACAGACATAAATAGACACATACATGTA
TATAGTCACATATCCATGTTTAACTATATATTATGAAATATTTAAAACAAACTAAGTCTA
TATGCCATAAATAAATTATTGAAAAAACTGGATTATTGGTTCCTACTCCCTGATTGAGTT
GTGATTAGAAAGTGCTGGCTGCATATGCCATAAGAGGAAACTTCCTGTGGACAGTAAAAC
CAAATGCTTCAGACATATCGACCTTGGCCCCAGCACCACCAGGTAACTCCCAGTTAAACT
GATGCACAAGGTTGGCCAACACAAGATCATTAGCAGCCATAGCATACACTAGTCCAGGAC
AACCTCTTCTCCCCGATCCAAACGGAATCAACTGGTAATCAATTCCTTTAACATCCACCG
AAGTATCCAAGAATCTCTCTGGCCTGAACTCATCAGGTTGATCCCAATATCGTGGATCTC
TTGCAATTCCCCAAGCGTTGATAAAAACTCTTGTCCCGGCTTTAATGTTGTAACCGTCTA
CTTTCACATCTTGTCTGCATTCTCGAGGGACTAGTAGTGGGATCGGAGGATACATCCGTA
GTGCTTCTTTAACAAGCGCCTTTAAGTATTTCATGTTACTCAAATCGTCTTCCGTTATGT
ATGCTCTTCCGTTAGCCACTGTCCTTGCTTCTTCTTTTAATCTCTTCATCATGTGTGGAT
TCTTCAACAGTTCTGACATTTCCCACTCTAGCAAAGTTGATATGGTGTCTGTACCCGCAA
CAAACATGTCCAGTAACAAAGCCTTTATGGTTGTTCTATCGATAGGAAAGCCGAGGGATT
CAGTCCTTTGGATCCAAAGCAAAACATCAACCAAATCAGTCTGTTCTTCATCATCACCTT
TCGGATTATTGAAACGTTCCTCGACTACACCCTCCAAAAGATCGTCAAATTGTTTGGCGA
CTTTCTTTGCTCTGGAGTAATATCCAGAAAGATGTGTCATCCAATCAAGGCTAGGAACAT
AATCCCCAACCATAAAAGTACCAAGCAACTCGGTGAAATCCAACATCAACTTAGCAAATC
CTGTTCCACTTTCACCACTATACTTATTTCCCAAAGTAGCCCTACAAACTACATCATTAG
TTTTTGACGCAATCAATTCGCTTAAATTCACAGGCAGTGATTTAGAAGAATAGTCTCTTA
TTTTATCCATCATAAAAACAAGTTCTTCCTCTCTCACAGTGCGAAGAGATTTAACCCTTT
TGGCACTGAGAAGATGCAACATACAAATGCTTCTTAACTGTCTCCAATACTCTCCATATG
GAGCAGATGAAACATCTCTGAAATTATACAAAAGAATGTCGTAATTAATCTTGGGGGGTC
TGTTTGCAAAGACATGATCATGAGTTTTGGTTATCTCACGTGCTGCTTCAGCTGATGAGA
TGACAAGAATAGGAACTTTACCAAAATACATTTGCATGAAAGGACCATATTTTTTGGCTA
GAGCGTAAAAAGAACGGTGGGGGAATGAACCAAGTTGATGAAGATTTCCTATTAAAGGTA
ATCTTGGAGGTGAGTTTTTGGTTTCTGAAGAATAGGAATACAATTTTATTACAAGAAAAA
GAAACACAAAACTGGAACAGATTATCGCTAGCATTCTGCTTTTTTTTTGTTTCTTTCTT
>contig00032	seqLength=422	assembledReadNum=330	aveCover=164.04
ATATATATCACGATACTCTCGAGTCTTGGAGGTTGAAAGCTAGATATTACATCAATTTAT
AGCTACAAAGTAGCAAAATACATTACTATAGAAAACAAACAGTTTAAAAACCACAAGTAA
AACCAGTTATTTAATAGATATAGTAGTTCATAAGTCTCATTTCTTAACTGGATATCATGA
ATCAAGGCTTCTCACTTGGTGGTGTGTAACCAGGAGGGATATGGGGTGGCCTGAATATTC
TTGGAGGTAAAACTGGGGTGGGGGTTTGTGGTGGCCTGTAAATTCGTGGGGGTAAAACAG
GGGTAGGTCGTGTATATTGAGTAGGGTTAACACGACTAGCAAACCCTTGAGGGAAGAGAA
TGAGAGATGCAAGGAACAACACTAGAAAGGATATGGAAAAAGAAGCCATCTTAATTATTG
TT
>contig00033	seqLength=517	assembledReadNum=62	aveCover=16.43
TGAAAAACACTAGTTAAAATGGCTTCTTTTTCCGTATCCTTTCTAGTGATATTCCTTGTA
TCTCTCATTCTCTTCCCTCAAGGCTTTGCTAGTCGTGTTAACCCTACTCAATATACACGA
CCTACCCCTGTTTTGCCCCCACGACGTGGCAGGCCACCACCAACTCCCACCCCGGTTTTA
CCTCCAAGAATTTACAGGCCACCGCATATCCCTCCTGGTTACACACCACCAAATGAGAAG
CCTTGATTCATGATATCCATCTAAATAATGAGGCTCATGAACTACTGTATATCTATTGAA
TAAGTGGTTCTACTTGTGGTTTCTAAGCTGTTTGTTTTTTATAGTAATGTATTTTACTAA
TTCATGTAATATCTCGCATTTCAACCTCAAGACTCAAGAGTATCGTCATATATATTTATC
ATGAATATGAAAAATAATTGAGATGAGCTTTGTAATTCAGTTTATAAGTATATTTTATGA
CTGTCTGGTATTGATTGGTTTTGATTGATTCAAAAAG
>contig00034	seqLength=525	assembledReadNum=358	aveCover=196.08
TTTTATATTAAGAGTGATGGATTTTATTAACTTAGAGTGAAAGTGATACAAATATGAGGA
GTACTCTTCATCATCATGACTCTCATCTCAATTAACATAACATAACATTAAGTAGGGGGG
AGGAACCAGATTATTTTTACAACATTATTATTATTATTTTTCTGATTCCCCTAGTGATCT
CATATCATATCTTCTCATCAGCTTTGTTCTCAACAGCAACAACAACCTTGCTGGTTTCCT
CGTTGCTGGTTGGCTTCTCATCAGAATCAACATGACCAACCACAACAATATTCACCTGTG
CCTTCTCTTTACCCATTGCAACTAGCAAGACACAACAACACCTAATATAATTATATGGAC
TTGTGAAGGAAACTAGAATAAGTGATGAGTAGTTGGAATAGGTTGAAGTTATTTATAGTC
CATATAGTATTTTATTTACAAATACACCCTTCATTGCATTTACCATTTTTCTCTTGTGTT
CTTATCCTCAGCCAACTGCCCTCATGATGATAAAACCTTGATGAG
>contig00035	seqLength=504	assembledReadNum=370	aveCover=251.41
AACATCTCTTTTCTTTCTTTTATTATATATTTAGATTTTCTTCTTAAAAATGGTTCTAGC
TGGCAAACTTATTACAGAACTTGGGGTCAAAACACCCGCTGACAAGTTCTTCAAACTGTT
TGCATCAGAACTTCACGAAGTTCAAAACATTTGTGAAAGAGTTCATCATGCCAAGCTGCA
TGAAGGTGAAGACTGGCATCACAATGAATCTGTTAAACACTGGACTTACGAAATAGGTGG
TGAGGTTCACACATGTAATGAAAGTATTGAAGAAGTTGATGAGGAGAACAAAAAAATCAC
TTATAAGCTGTTTGGTGGAGATATTGACAACTTCACTGTTTTTAAGCTGACTCTGGAAGT
AATCAATAAAGCTGATGGCACTGCTGCTGTTAGATGGACTATTGACTATGTAAAAATCAA
TGAAGATGTTGATACTCCAAATGGCTGGATGGATTACCTTAGCAAAGCCACTAGAGACAT
TGATGGTCATCTTATCAAGGGAGA
>contig00036	seqLength=1830	assembledReadNum=276	aveCover=37.21
TTTTTGACATCATAAATATGTTACATCTCAAATTTACTGTATTATTTGCGGCATTCTAAT
ATGAAATTTATTTTAGAGAAACTATGGGAAAAATCCATAAAGATTACATGACAACTCCGT
TATAGAAAATCTTACTAAGAAATTTCAGTAGAAAGACCATAGATTGCAATTTTAAAACAT
AATTAGCAACAAGACCATACTGCAATAATTAAAATTAAGATGATGCTCCGGCACGAGTTA
CTGCACTATTTATTACTAGTATAATTGTAACTTCTTTTTTTTCCCTATTTTTATTGCCTC
CGAGTTGTTGATTACTCCTTGTTACTTACTAGTAGGAGTTGCAAGAGCGATAATAGGAGT
ATTTTTATGCGCAAGAAAGCCAGTTGATGGAGCCATATCTAATGTCTCAAAGCCTCCAGG
TATTTCCCAGTCAAACTGATGCACAATGTTGGCCAACATAATTTCATTGACAGACAAAGC
ATACACAACCCCTGGGCAACCTCTTCTCCCTGATCCAAATGGAATCAATGTGAAATCATT
ACCCTTAACATCTATTGTACTATCCAAGAATCTTTCTGGCTTGAATTCTTCTGGTGAATC
CCAATTTGCAGGATCTCTTGCAATCGCCCAAATGTTTATAATAACTTGTGTCCCGGCTTT
TATATGGTAACCATTGAATTCCGTATCTTCTTTGTTTACTCGAGGGATTAGTAGCGGTGA
TGGAGGATGTAATCGTAGTGTTTCTTTAACAAGCGCCTTTAAGTATTTCATGTTAACCAA
ATCGTCTTCTGTTATGTGTGTTTTACCATTTGCAACACTTTTTATTTCTTCTTTCAATTT
CTTCATCATGTGCGGATTCTTTATGAGCTCTGACATTTCCCAATCCAGCAAACTAGCCGT
CGTGCCTGTACCTCCAATAAACATGTCCAATAAGAGAGCCTTTATGACAATTCTGTCAAT
AGGAAAGCCAAGTGCTTCAGTCCTTTGAATCCAAAGCAAAACATCAACAAAATCTTTATG
GTTTTCTTCACCCAGATCATGATTGGCTTGTTTGTGAGTTTTGATATGATCTTCAACAAC
ATCCTCCAAAAGATCATCAAAGCGTTTGGCGACTCTTCTAGCTCTTCCATAAGTTCCAGA
GACATGGGTGACCCAATCAAGCCAAGGTACATAGTCTCCAACAATAAACATACCGAGTAA
ATTGGTAAATTCCCTGAACAACTTTTTAAATCCCTTTCCTTCTTCACCACTATACTTTCT
TCCCAAAGCAACCCTACAAACAATATCATTTACCGTGGAAGCGATGAGTTGACTTAAATT
AAGCGGCTCAGAAGTAGAAGAAGAATGCTTTATCTTCTCCATCATTAAACTGATTTCTTC
GGCTCGTACGGAGCGAAGAGATTGAACCCTTTTAGCACTGAGAAGATGCAAGACAGAGAT
GCTCCTTAACTGTCTCCAGTAATCTCCATAAGGAGCAGTTGAAACGTCTTTGCAATCATA
TATAAGTATCTTGTAATTGTTCTTTTGGGGTCTGTCTGCAAAATGATGATCATGGGTTCT
CATCACGTCACGTGCTGCTTCGGAGGATGAGATCAAGAGACATGGAACACTACCAAGATG
GATTTGCATGACAGGGCCATATTTTTTAGCTAGAGATAGAAATGTGCGGTGGGGGAATTT
ACCAAGTTGATGGAGATTTCCTATAATGGGTAGCTTTGGAGGAGAAGGAGGTGAGTTCTT
GCTTTTTCTAGACTTGGAATACCATTGGATTACAATGAACAATACCAACGAGATCCCACA
TATTATCACAAACATTCTCTTGTCTTTATT
>contig00037	seqLength=247	assembledReadNum=426	aveCover=264.79
TTTGTACACTGGTGGTTTTTCAACTGGAGGTTTGTACACTGGTGGTTTATAAACAGGTGG
TTTGTAAATTGGAGGTTTCTCTAAAGGTGGCTTGTACACTGGTGGTTTATAAACTGGAGG
TTTCTCAATCGGTGGATTGTAAACAGGCGGTTTCTCATAGTTGGCAAACCCCTGAGGAAT
GATAAGAGCAAGAAGAAGCAAGAGTAGGAAGCTTAAGGAAGCCATGTTAGAAACTTTTGA
GTTTGAT
>contig00038	seqLength=2456	assembledReadNum=906	aveCover=82.07
TTTTTCTATTTTTGGCTGCACCAACTTGTTATGAGATCATATTGATAGCCTCTACTCGTG
TCCTAGCTCGCCGGAGAGCTAGATTTGCTTCAATTGTTTGTCTCTTGCCTTCAGCCTTAT
TCAAGTTAGCTTCTGCTATTTGAAGAGTTTGTTGTGCTTCTTGTGGATTAATGTCACTAC
CCCTTTCTGCATCATTTACTAAAATAGTGATCTCATTATTGCCTATTCTAGCAAAACCGC
CCATCAGAGCCATCGTTAACCATCGGTCGTTAAGGCGTATTCTCAAAATACCTATATCTA
AAGATGTGGCAATAGGCGCATGATTTTTTAATACCCCAATTTGTCCACTATTAGTAGATA
AAATAATTTCTTTCACTTCTGAATCCCAAACAATTCGATTGGGGGTCAGTACACAAAGAT
TTAAAGTCATTTCTTGAATTTGTTCTCCATTTCTAAGTTAAGTTCGTAGCCTTCGCAGTA
GCTTCATCGATATTACCCACCAAATAAAAGGCTTGTTCAGGAAGACTATCTAATTCTCCA
GAAAGAATCAATTTAAATCCTCGAATTGTTTCTGCTAGACCAACATATTTCCCTGGGGAA
CCGGTAAATACTTCTGCTACGAAAAAAGGTTGTGATAAGAAACGTTCAATTTTTCGTGCT
CTTGCTACGGTTAAGCGATCCTCTTCGGATAATTCGTCCAACCCAAGAATAGCTATAATG
TCCTGAAGTTCTTTGTAACGTTGTAACGTTTGTTTCACTCTTTGCGCAGTTTCATAATGT
TCTTCACCGACGATGCGAGGTTGGAGCATGGTTGACGTTGAATCTAAAGGATCTACTGCT
GGATAGATACCTTTGGCAGCTAATCCTCTTGATAGTACAGTAGTTGCATCCAAATGTGCA
AATGTCGTGGCAGGAGCAGGATCAGTCAAATCGTCTGCAGGTACATAAACTGCTTGAATA
GAAGTTATAGACCCTTCTTTGGTAGAAGTAATTCTTTCTTGTAAAGTACCCATTTCAGTA
CCCAGGGTGGGTTGATAACCCACAGCGGAAGGCATTCGGCCCAATAAGGCGGATACTTCG
GATCCGGCTTGGACAAAACGGAAGATATTGTCGATAAATAGAAGGACGTCCTGCTCATTG
ACATCTCGGAAATATTCTGCCATAGTTAGGGCAGTTAAACCAACTCTCATACGAGCTCCG
GGCGGTTCATTCATTTGACCGTAGACTAGAGCTACTTTTGATTCCGCAATATTTTTTTCA
TTAATTACTCCGGATTCTTTCATTTCCATATAAAGATCATTTCCCTCACGAGTACGCTCA
CCTACTCCGCCAAATACGGATACACCTCCATGAGCTTTGGCAATGTTATTGATCAATTCC
ATAATGAGAACTGTTTTACCTACCCCAGCTCCACCGAAAAGTCCTATTTTTCCGCCACGG
CGATAAGGAGCTAAAAGATCGACTACTTTAATTCCTGTTTCAAAAATGGATAATTGTGTA
TCTAACTGTATAAAGGCAGGCGCAGATCTATGAATAGGAGATGTTGTGCGAGTATCTACA
GGACCCAAATTATCAATAGGCTCTCCAAGCACGTTGAAAATTCGACCTAGGGTTGCTCCA
CCGACTGGAACACTTAGAGCAACTCCCGTGTCAATCACTTCCATTCCTCTATTTAGACCA
TCTGTAGCACTCATAGCTACAGCTCTAATTCTATTATTTCCTAATAATTGCTGTACTTCA
CACGTTACGTTAATTTGTTGGCCAACCGTATCTCGACCTTGAACTATCAGAGCGTTGTAA
ATATAAGGCATCTTCCCTGGTGGAAAAACTACATCGAGTACCGGACCGATTATTTGCGTG
ATACGCCCCAGATTTTTTTTTTCAAGTGCAGAAACCTCAGTATCAGAAGGAGGAGGAGTT
ATTGTCATATTAAAAAATATCCATTTTGAAAAAAAAAATTGAAATTAAGAAAAAACTGTT
TGATAACAAAGCAAGTTGATCGGTTAATATTCTTAATTTTCTTAATATTTAATAATATAT
AAAAGAATAAATGTAAGTTAATAATCGATTTTCTTGGTACCATCCAACCAATTCAATTGT
TTTTAAATTTCAATGAGTGAATTTTCAAGGTCAACCCAGTCATTATGAAAATTTTAATTG
GATGAAATCTTTTGAAAGTCTTTCATTTGTTTATCATTCTAGATTATAGACAATACTATC
TATATTATCTATGTAATTCGAACCTGAACTTTGTTTGTTTATGATTCCGTTTTTCTATCT
CATTGGTCCTTCTTTTTTCTTTCCTCAGCATAGGATTTATACTATGCAGATTCTTTTTAC
CAATTTTTCTTTTTATTGGGCAAATTCTGCCGATTTTGACATCTAGGATTTACATATACA
ACATATATCACTGTCAAGGTCAAGAGTATATTTTTTATATTTAGATTAGAAAAATG
>contig00039	seqLength=725	assembledReadNum=326	aveCover=189.22
TTTTTCTTTTTAGAAGATAAGGATAGTGTTATTTATTTGATTTGAAATGTGCGCATGAGT
AAAGTTGATGGTAGTACATATAGATGGGAAGCGAATAAGGTGGTTATACACGTGTCACAC
TCACATATAGATGAGTGAACAGTGATTCAGATTTATTTATTAATTTAAAAGAAAGAAAAA
GGCAATCTAGGCTGCGGCGGCGATGGAGTCGAGCAGGATGGATGAAAAAGAGAGTGAAGA
TCCGAATGGCCTCTGAGAGTAACAGTCAAGATTAGCTCCGTAACCAATTCCAAAAATGTC
ACAGTATCTCTTATAAAATCCGATCCGATCCTGCACTCTACTATCCTGTCCTCTCCCGCA
TTCAAGTCCTCCGTTTATGATGTTGGTCACTGCTCCGTAACCCGGGAGTCTCCCCGCAGC
ACGATCAGCACTGGACGGAGTCCATCCTCCGGTGATAACGTCGTGGCAGGATGGTTTAGG
GGACTGAGGTGTCATCCAGAACCATAAAGCGGTCTTGAAGGATACGACGGGATCAGTAGC
GACGAGGTCTGGATTATTGAGCAAGTCAACACCAATCGCTCTTCCACACTGTCCGTAGTT
GTAGTTCCATGAGATCTGAATGGGACCTCTACCGTAGTATTGTTTTCCAGAAGCACATGG
GAATTCAGAACTTGGTTGACAGTAGGCGCTGGGATTCTGGGATTCTGTTCTCTCAGAAAG
CAGTA
>contig00040	seqLength=664	assembledReadNum=419	aveCover=119.59
TTTTTTTTTTTTTTTTTTTAAAAGAAAATAAGATTTATTGATAAACAAGGAAATAAAACC
CAATTAAAATTTTCTAATATATATAGAGTGATAGTACAACACAAGCAGTAAGAGAATCCA
GTCCAGTCTAGTGCAACAAGAGGATAGGACCACATATAACATGAGCCTAAAACACTCACT
CATTACACGTTATTCTTAATAATAGCATTAAATGGCACTCTCATATACTGAGAAGTTTCC
ATAACCTTGAAACCACAGCATCTTCTTCAAAAGTTAATGGTGTTACAGTTGGTGGAGGTA
CTGATCTTATAAGGAATGTTGACACCACATTTGCCAGGGAGAGCAGCAGCATTGTTAGCA
TTCAAATTAGAAATAGCACCAGCGGTTGATTTCAAGCAGTTACAGGCAGCACGACGATCA
GGAACGGTGGGGGCGGCAGCAAGAAGCTTCTTCACTCCTGCACAGCATGGTGGTGAAGGA
CCAGGACCACCTGTAAGATAAGCAAGGCACGGAGCAAGATCAGCAGTTACAGCTCCACAT
TGGAATGCAGCTTCTGCCATAGGTGCAACTAACATGCACATAGCCAAAACAGCACATGCT
ACCTTCATGCTTCTTGCCATTTCTTTTCTTTCTTTTGAATTTTTTTTCTTGGTTTGGTTT
GTTT
>contig00041	seqLength=939	assembledReadNum=328	aveCover=141.87
CACATTCTAGTTTTCTCAATTGAGACTAAAAATATTTATTTATTAAGATAACACGGGTAT
ATATAGATAGAGGGTGTCTGCATAGAAACATAGACTCCGAAAACATGAGCAAGTTAAGTA
TCCCAATTCTAGTAGTTATATTTATAGTCTCCTGCTGCTCAGCAGAGCAATGCGGAAGAC
AAGCTGGGGGTGCTCTGTGCCCCGGGGGTTTATGCTGCAGCAAATTTGGTTGGTGCGGTT
CAACCTCCGACTACTGCGGCGACGGTTGCCAGAGTCAGTGTAGTGGAAGCAGCGGCGGCG
GAGGGTCCCTTTCCAACCTCATCTCCGGTGACACCTTCAACAACATGCTCAAACATCGCA
ACGATAATGCTTGTCAAGGGAAAGGGTTTTACTCCTACGACGCTTTCCTTAACGCTGCAA
AGGCTTTCCCGAACTTCGCCAACAAAGGAGACACCGCGACTAAAAAGAGAGAAATCGCTG
CTTTCTTAGGTCAAACATCTCACGAAACGACGGGTGGATGGGCATCTGCACCCGATGGTC
CCTACGCATGGGGTTACTGCTTTCTGAGAGAACAGAATCCCAGCGCCTACTGTCAACCAA
GTTCTGAATTCCCATGTGCTTCTGGAAAACAATACTACGGTAGAGGTCCCATTCAGATCT
CATGGAACTACAACTACGGACAGTGTGGAAGAGCGATTGGTGTTGACTTGCTCAATAATC
CAGACCTCGTCGCTACTGATCCCGTCGTATCCTTCAAGACCGCTTTATGGTTCTGGATGA
CACCTCAGTCCCCTAAACCATCCTGCCACGACGTTATCACCGGAGGATGGACTCCGTCCA
GTGCTGATCGTGCTGCGGGGAGACTCCCGGGTTACGGAGCAGTGACTAACATCATAAACG
GGGGACGTTGAATGCGGGAGAGGACAGGATAGTAGAGTG
>contig00042	seqLength=470	assembledReadNum=283	aveCover=129.50
GCTTTAAAGATTAGTACTATCCTTCTTCTACTTTTCGTCTGTGGTGCAATTCTTTTGGGA
AGCAATCTGAAAGTTGTTGATGCTCAAAAAATATGTCCCCAATTTTGCTATGATGATCGT
TCATATATGACTTGCCTTTCTTCTGGTGATCAGCACCTCGATCCAGCATGCAATTGCTGC
ATTGCATCAACTGGATGTACAATTTACAAAGATGATGGAACTCCTATTTGTACTGCTGAT
TAAAATATGGTTGTGATGTGAATGACTCTTCACATACACTAATATGTACTCTTATAAATT
TCAATAAATATGTTATAATATGTATCATTATGTAATTACAATAAGTTGTTATATGAAAAA
TAGTACAACACTTATTAAGTACTATTATGTTAGGAAACTATGCAAATATTCTCCATATTA
TTAAATTTGTGGAAAAATAAAATAATGAAGCAACACATTAAACTTAAAAA
>contig00043	seqLength=1153	assembledReadNum=542	aveCover=141.94
TTTTTGCCAAGCAAACAAACAGGGTCTTTTTAGTCACCAAGTTCATATTTGCTTCCATAG
ATAACATATGAACATACCATTGTTGAACTTTCATCTAGCAAGGGATGACCCAGCATACAT
AAAACAAAATATAAGTAGTTAATATTACTAGAAAGTATGTCTGTTTCCCATGAACAACCA
TACAGACTCAATCATAATCATAACATAATACCATAAAATAAAAATAACACCCATTAGACC
AAGGTAAAGTACTCTAATTATTCACACATTCCATAAGAAGATCACATACATAAAACCAAA
TTTATTCTAACGGGCCTCAATATAGGACCCTAAATCATCATCAGTTCCCAAGTTCCATTT
CAAAACAACCAACATCACAAACACGAAACAACACCAACAGCAGCTCAAAAGCCACCCCTC
AGACGCAGCACAAGGTGAAGGGTCGACTCCTTCTGGATATTGTAATCAGCAAGAGTCCTT
CCGTCTTCCAGCTGCTTACCCGCAAAGATCAACCTCTGCTGATCCGGAGGAATACCCTCC
TTATCCTGGATCTTAGCCTTAACGTTGTCAATGGTGTCTGAGCTCTCGACCTCGAGGGTA
ATAGTTTTACCGGTAAGAGTCTTCACAAAGATCTGCATACCACCACGAAGACGCAACACA
AGGTGAAGAGTTGATTCCTTCTGGATGTTGTAGTCAGCCAAAGTCCTTCCATCCTCGAGC
TGCTTTCCGGCAAAGATCAACCTCTGCTGATCCGGAGGGATTCCTTCCTTATCCTGGATC
TTAGCCTTCACGTTGTCGATGGTATCAGAACTCTCAACCTCGAGGGTGATGGTTTTCCCG
GTGAGCGTCTTAACAAAGATCTGCATACCTCCACGGAGACGGAGGACAAGATGAAGGGTA
GATTCCTTCTGGATGTTGTAGTCAGCAAGAGTACGACCGTCCTCAAGCTGTTTTCCGGCG
AAGATCAGACGTTGCTGGTCAGGGGGAATTCCTTCCTTGTCCTGGATCTTAGCCTTGACG
TTGTCGATGGTGTCAGAACTCTCGACCTCGAGAGTGATGGTCTTTCCGGTGAGGGTTTTA
ACGAATATTTGCATCTTGAGGAAAAGTTAGATCACGAATAAGAGAAATGAATTGAAATTG
TTCGTTTGAGGTT
>contig00044	seqLength=2915	assembledReadNum=874	aveCover=80.25
ATTTTTAAGAAAATTCGTAAAGCTTTGGTATGAATACATTGTTCTCTGCTAAATAATTTG
TATATAGTGAAATATTCATAACATAAAATCATTAAAAGTGCATTTGATATCATACAAGTA
CAAGAGAACAGACATGGTAGTTCTTATTTGATGTAAAGTAAAACATTAAAACAACATACA
AACAAACTTACACAATAACGTTATCAGAATGAGAGAATTGAAATCCTTCTCATCTATTAT
TCAAAGCAGCAACATAATATCCATGACCCTTTTTAGATGGAGATACTGTTTGGAATACCC
CTGCAAGTCAATCCTTCCTCACTAGAAGGATAAAGAAGAGTATATGGCATCTTCACAGGC
CCATACCTGTTTCTCAATGACTCGTCATTGTTCCTTTGAGTGAGTTTTGCCTCAATTTCA
GCCAATTTCTTTCCAAACCTCTTGAAAGCCTCTTTTGGTAGTGAATCAGAAGTCCAGTCA
TCACCTTCACTTCTCTCTCCAAGGTATTGCTCATCAGAAGCATGCCTTGACAAGACCTCT
ATAATGGTCAAGTCAGTAAGAGTATCATTCTTTGGTGTGATTGTCCTCAAATACGCCTTC
TCGTAGTTCTTAGCAAGATCATCGTACTCAGAGGTTCCCTTCTCAGGCATAAATCTCCTG
CTCTTAGTTGGTCGGTTAAGGATGTATCCTCCATATGGATATTGTCCAAAATTAACAGCT
GCATGAAGTGCTGAAGCTATCCATATGAGGATAGTGCAGGCTTCGATCAACTCCTTACGG
GTTTGCATCTTAAACCACCATGTTGCATTCTTCAAATCACCATGACCCACTTCTACAAGT
TCTTTCCAGAATGCTTGGAGTTCAGCATCTTGGGCAATTGCTCCATCTGATTTGTAATAG
AAATTTACATACTCTTCAACCCAAGCCTTAATAGCAGCCCATATCTCTAGGCCATCAGAA
GCATACGGGTAGTCCTCTATCAAAAGGCGAAGACCGTATGGAGAAGAAGGATCCTCAACA
GCCACTCCTCTTTTGATGAGATCATTAGGTAGTCCTTGGTCAGTAAAAACCCAATCCTTA
TAAGCAACAGCAGACATTTCCATAGCATAATTTCCCCACAAGAACGTTGATTCTATAATA
CCCTCAGCATTCACCAAGACATTTCTAGCAAGTGCATTGATGTTCATCGTGTCACGGTAA
TGTGGAAGTAAAAGTTTGTGAATAGGGTGAACCGCACTAAGATGCCTATTTGTTGCTATG
ATGAATGGCTCAACAACAGCATGAGTGTTCAACCAATGGCTAACAAGTTGATGATAGCAT
GAGTCATTTACAACGACGAAAGCCTTGGCAAGGAGCCAAATTGAAGCATCAACACCTTCA
CTTGCAGGCAAGTAAACTTTACTAACAGGACCGAAACTATCACCATCAGGATGTGGTGTA
CTAAGCTCAATGGCCAATGGCTTCAAAGTTCCATTATCTTGCAAGAAGAGAACAGTTCTT
GTAGCATATGCCTTTGTGTCAGTTGCATTTATTTTCCTCAAATATGGATATATTGGATCA
TGGTGATCCAGTACGAACAATCTGTTCGCTTCGTAAGCCCCTTCGACAGTGACTCCACCC
AAGTTTGGCTCCAAGTGTTCTTTAGTTATTGTGCTGGAATTATCACCATAGAGTTGGGTG
TCCAAATTGCTCTTTATTGGAAAACTCTGAACTTTTTTGATGATGTGTGGATTCACTCCG
GCAATCATCTCTCTTGCAAATTCCTCATCAGTTATCCATGCAGAATGATCCACTTGGACC
ACTTTTGGTGGTGGAAATTTAAGGGCTGATTCACCATCAGATCGGAAAAGTTCCTTGAAC
AATGGTATTGGACTAAGTTCACTTAGTATATCTGTAGGAAGCTTAATCCCACCATCATAA
AGCGACCGCACATCTTCAAAGGTATTAAACTCGGGATTATTGAGTTGTAATGTCACTATA
GATCTCAATTGAGGTACGATATTTTGAGATGCTGATTTGAGTATGTAAATAAGAAAGTCT
GAAGATTTCACGTGACCAAATGATTCATCTCTTGGAAGATACACACTGTCACTTCGACTC
TCACTCTTGGGATCTTTTCTAGTAGGTTTTCGGCCAGTTCTTCCCCTTCGAGGGTAAGGA
AAGGTGCTTGATCCCCCGAGAACTGGACGAGCCAAGGTAGCTTTTTTGTCAGGTTCACCC
AAATCATTGTAGACATCATAATCATATATTCTATCCCATTCTTTGCGCTCTCCAGTTCCA
TCTCCTCTTAAAGTCTTCAACTCTTCTTGTCTGTAGTACACTAATGGAGCCGGAGTATCA
CTTGGAAGATATGTCTTGTTGGCGAAGAAAATGCGGTCGGTTTTGTACTTTTTAGAATTG
TAAACCCATGAGTTGCAAACAAATTTGATGCTTCCATGGTTTGGAACATCATCAAGTGTC
AAACTCACAAGGAAGAATTCACCTTGCATAAAATTATCAATGTAAAAAGCTCCTGGAATT
CCCAAGTTACTGTCCCAATCAAAATGAATACTGAAAGCAGATTGTTTGTCTCCCAATGTT
GGTATGGAGGTAAGAAGACCTTCCAAGAATGCCTCTTTTGAAACTTTTCCCTTTCCACTT
GCATCAGCACTGGTACCACTAATCAACTTAATAGCGACCGAACGACCCAAGAAAGAGGTG
GCGGTATCAATTATAGAGCCAGTGATACTACCGATAGCACCAATGGCACTACCGATGAGA
CCACCAGGGCTTTGAACTTTAGTGAGCTCATTAATGTCCAACACATTCTTTTGCATCAAA
ATCACAGTTCCCTTCAGTTTTGAACCTTTACCACCAAACAAAAATGAAGTCATTTTGATT
AATTTTATGCTTACACTATCTCTGACAAATCAAAG
>contig00045	seqLength=442	assembledReadNum=52	aveCover=27.07
AAAACAGCAACCAAGCAAATATCAATTGTTCTTTGCTTTGTAATCTTAGTCGCTGAAAAA
AATGTCTGGCTGTAATTGTGGAAGTAGTTGCAACTGTGGTGATAGCTGCAAATGCAACAA
AAGGTCTAGTGGATTGAGCTACTCGGAAGTGGAAACCAAAGAAACGGTGATTCTTGGTGT
CGGTCCGGCGAAGATCCAGTTTGAAGGTGGTGAAATGAGCTTTGCTTCAAAGGAAGGTGG
GTGCAAGTGTGGTGATAACTGCACTTGTGACCCTTGCAACTGCAAATGAAGTGCAACACA
TCAACACTTGAAGCAGAGATACTGGAACCAATTTATGTAATGATATGTATTTGCTTTTTT
AAAAATAAAATAAAGTGGCTATAGTTGCTTTGTCTTTGGTTGTCTTGTGTAAAGTGTAGC
TAAAATTATAGCTAATATCAAT
>contig00046	seqLength=394	assembledReadNum=38	aveCover=11.35
AGTTTCTAACATGGCTTCCTTAAGCTTCCTACTCTTGCTTCTTCTTGCTCTTATCATTCC
TCAGGGGTTTGCCAACTATGACAAACCGCCTGTTTACAATCCACCGATTGAGAAACCTCC
AGTTTACAAACCACCAGTGTACAAGCCACCTTTAGAGAAACCTCCAATTTACAAACCACC
TGTTTATAAACCACCAGTTGAGAAAAACCTCCTGTGTACAAGCCACCTGTAGAAAAACCA
CCTGTGTACAAACCTCCAGTTGAAAAACCACCAGTGTACAAACCTCCAGTTGAAAAACCA
CCTGTGTACAAACCTCCAGTTGAAAAACCACCAGTGTACAAGCCACCTTTAGAGAAACCA
CCAGTGTATAAGCCACCTGTCTACAAACCACCAG
>contig00047	seqLength=1055	assembledReadNum=50	aveCover=12.59
CATTCAGAAGGAGTCCACCCTTCACCTTGTTCTTCGTCTTCGTGGTGGTATGCAGATTTT
CGTCAAGACTCTTACTGGCAAGACAATTACTTTGGAGGTAGAGAGCTCAGACACTATTGA
CAATAGTGAGGCTAAGATACAGACAAGGAGGTATCCCCCGTGGAAGCAAAGGCTCATCTT
TGCTGGCAAACAGCTCGAAGATGGCCGAACTTTGGCCGATTACAACATCCAGAAAGAATC
CACCCTCCATCTTGTGTTGCGACTTCGTGGTGGTATGCAGATTTTTGTCAAGACCCTTAC
TGGCAAGACAATTACTTTGGAGGTAGAGAGCTCAGACACTATTGACAATGTGAAGGCTAA
GATACAGGACAAGGAGGGTATTCCCCCAGACCAGCAGAGATTGATTTTTGCGGGAAAGCA
GCTTGAAGATGGCCGAACTTTGGCCGATTATAATATCCAGAAGGAGTCGACCCTTCACCT
TGTGCTGCGTCTGAGGGGAGGTATGCAGATCTTCGTGAAGACTTTGACCGGAAAGACCAT
TACCTTAGAGGTAGAAAGTTCAGACACCATTGATAACGTGAAGGCAAAAATACAAGACAA
GGAGGGAATCCCACCAGATCAGCAGAGGTTGATCTTTGCTGGAAAGCAATTGGAGGATGG
AAGGACCCTTGCGGATTACAACATTCAGAAGGAGTCTACTCTTCACCTAGTTTTGCGCCT
TCGTGGTGGAAATTAAGTATGTGAATGTTGCGTATCCGTCTTATAATGTGTTGAAGTTCT
TCTATATGTCTTCAGTTTTTATGTTTCAGAACTTGTGTATTAGGCCTTAATGGCCCTGGA
AAACTATGGTTTGAGGTGTTGTGTATGATTCTCTTGTAGTTTTACTTGATGAATGTGACA
GCTTGCTCTTAATAAATAAGTGCTCTTTGTTGTTTGTTATTATATCTGGGATTCCAAAAA
TTACTGGGATTTCATTATTGCCATGTTCGTTATCATATCAATGTACTTGATGACATAGAT
CAATATGGATAAGTGACATGGAAATTTTATTAAAA
>contig00048	seqLength=653	assembledReadNum=325	aveCover=138.26
AAGAATTAAAAAGAAAGAAAAGAAAGATGGGAAGAAGCATGAAGTTAGCATGTGTTGTTG
TGGTGATGTGCATGGTTGTTATTGCGCCTATGGCAGAAGGTGCAATCTCATGTGGAGCTG
TAACTGGTGATCTTGCTCCCTGCCTTACTTATCTTACAGGTGGTCCTGGTCCTTCACCAC
AATGCTGTGGAGGAGTCAAGAGGCTTCTTGCTGCCGCCACCACCGTGCCTGATAAACAGG
CTGCCTGTAACTGCTTGAAATCAGCGGCCGCTTCTATTTCAAAACTGAATACTAACAATG
CTGCTGCTCTCCCTGGCAAGTGTGGTGTTAGCATTCCTTACAAGATCAGTACCTCCACCA
ACTGTAATACCATTAAGTTTTGAAGATGATGTTGCGGTTTCAAGATTATCATATGGAACT
TCTATGAGAGTGTCATTTAATACTTATTATTAAGAATAATATCTAGTTAGAGTGATGAAG
GCTCATCTTATATGCGTTTCTATCTATCCTCTTGTACTAGAATGTATTGGATTGTCTCTT
AATCACGTGTCGTTGTATCAATCTACATATAATTGGGTTTTACTTCCCGGCTATTTGATA
AAACTTGTTTTAATTTTAACTAAAAAAACACTCATGCATTGTAAGTTTAAAAA
>contig00049	seqLength=626	assembledReadNum=309	aveCover=101.35
GTTCATCATGCCAAGCTGCATGAAGGTGAAGACTGGCATCACAATGAATCTGTTAAACAC
TGGACTTTCGAAATAGGTGGTGAGGTTCACACATGTAATGAAAGTATTGAAGAAGTTGAT
GAGGAGAAACAAAAAAATCACTTATAAGCTGTTTGGTGGAGATATTGACAACTTCACTGT
TTTTAAGCTGACTCTGGAAGTAATCAATAAAGCTGATGGCACTGCTGCTGTTAGATGGAC
TATTGACTATGTAAAAATCAATGAAGATGTTGATACTCCAAATGGCTGGATGGATTACCT
TAGCAAAGCCACTAGAGACATTGATGGTCATCTTATCAAGGGAGAAAAGGTTGCATTATA
AGTCATAAAGACATATTATATTATTAAATAAAGAGTAGTGGTTTTCTGGATATTATAAAA
TATTGCATCTTTATAATTATTGTGATGTTTGTAATGGCATGCATGTATCATATTATATAT
AAGCATGCATCATGTTTGCTTCTCTTTATGCTTCCTTTCTATGAATGAATGTGTCTGCCA
TGTATTGATGATCGTATCTTATATTGTTATTATGTAATGCAGATTAAATAAATGGTATTT
GGGCTTTGCAGTTTAAAAAAAAAAAA
>contig00050	seqLength=913	assembledReadNum=379	aveCover=127.71
CATAAACATCAATAATCACATATATCATGTAAGTGTTGACAAGGTGATATGATACTAATT
ATCATAGACACTCTAACACGATACTACTGACAATCACTCGTAAACATCGATAGTCACATG
TATTGTGTTAATGTTACCTCTCTAACACCGATACATGTCAAACACCGAAAAATGAAAGCC
ACACAGAGAATAAAATTTTAAGTAACTTGGGAATAAAGTAACCATATCATTCATTAACTC
TTATACATCCCATCCCATTTGCAATTTGAAATCCAAAAACAGAAATTATAAAAATACACA
ACAAAAGGAACTTAAAGCATAACATATAAATAGGAAGCTCCAATGCAGAGAACTTAGTAG
GATTCTGGTGTGTGTGCAATGAAACTGATGCATTGAACTTGACGAACGTTGTCGAAACCG
ATGATACGAACGAAAGCTTGAGGGTAAGCCGCAACAACTTCATCAAGCTCCTTCAAGACT
TGAGCAGCATCAGTGGTACCAAACATAGGAAGCTTCCACATTGTCCAGTATCTTCCATCA
TAGTATCCTGGTGAGCTGTTGTGCTCACGGTACACAAATCCTTTCTCCAACTCAAATTCC
AAGCAAGGAACCCATCCCTTCCTTATAAGGTATTCTACTTCCTTAGCCAATTGTTCCTGA
GTGAGAGGTGGAAGGTAGGAAAGTGTCTCAAACTTCTTCTTGCCAATTGGTGGCCACACC
TGCATACAGTTCACTCTTGAACCATTGCTTGCAATGGAGGTAATGTCATTGTTGGCCTTC
TTGGTAACCGGGAAGCCGGTCGAGAATTTGGGACCGGTTAGGGTTGTACCCAAGCTGGCT
TGTACGGGGGAGGCCCGGTTAACGGTGGTGATTGCGGCGGAGGAAATCAAGGCCATTTTT
CCTTCTCAACTTT
>contig00051	seqLength=694	assembledReadNum=337	aveCover=67.00
CATGGCATCCATAACCTTCCTAGTGTTACTTCTTCTTGCTCTTGTTATTCCCCAGGGGTT
TGCCGACTATGAGAAACCTCCAATTTATCAGCCACCAGTGGAAACACCACCGATCTACAA
GCCACCCCTAGAGAAACCTCCTGTCTACAAGCCACCGGTTGAGAAGCCTCCTGTTTACAA
ACCACCACTGGAGAAACCACCCGTTTACAAGCCACCAGTTGAAAAACCTCCCGTTTACAA
GCCACCTACAGAAAAGCCCCCGGTCTACAAACCACCAGTCTACAAACCACCAGTTTACAA
GCCACCAGTAGAGAAGCCTCCTGTGTATAAGCCTCCAGTTGAAAAGCCCCCAGTCTACAA
GCCACCAGTTGAGAAACCTCCTATTTACAAGCCACCGGTTGGATATCAGCCACCGGTTTA
CAAGCCTCCATTCTAAGCTACCAAGCCAAACAAGTACCCTACGGCATATGATGCTACTTG
TGTCTAGAAAATGCTATCTAGAATACATGTTAAATAAAAGGTGCAAATACAAAGCATGAA
ATATATATTGTTGTAATCTTCATTTCAATCCTTTGTTTACAATGTTATTGCCAAGACAAG
AATGTGAGTGTAAAACGGAGAAGGAAATTGTGCTTCTGTTCTCCATATTATGAATAAGCA
TATTATGATTTAGAAAAAAAAAAAAAAAAAAAAA
>contig00052	seqLength=641	assembledReadNum=133	aveCover=37.60
TACACTCACATTCTTGTCTTGGCAATAACATTGTAAACAAAGGATTGAAATGAAGATTAC
AACAATATATATAGGCCTTGCTTTGTAAACTTTAAATATCTCTCTTATTTAACATATATT
CTTAATACCATTTTCTAAACACGAGTAACATCATCTGTTGGATTGTGAGGTCGCTTCTAG
AATGGAGGCGTGTAGATCGGTGGCTTCCCAACAGGTGGCTTGTAAACTGGAGGCTCGTAT
ATAGGTGGTTTGTAGATTGGTGGCTTCTCTACAGGTGGCTTGTAGATTGGAGGTTTCTCC
ACAGGTGGCTTGTAGACAGGGGGTTTCTCTACTGGTGGCTTATAAACTGGGGGTTTGTAG
ACAGGTGGCTTGTAAACCGGTGGCTTATATACTGGTGGCTTGTACACAGGTGGCTTTTCC
ACCGGGGGCTTGTAAACTGGAGGCTTCTCGATGGGTGGCTTGTATACAGGTGGCTTGTAG
ACGGGGGGTTTCTCCACTGGAGGTTTGTAGACAGGTGGTTTTTCTACTGGTGGCTTATAA
ACTGGTGGTTTGTAGACAGGTGGCTTATACACTGGTGGTTTTTCTCTAAAGGTGGCTTGT
ACACTGGTGGTTTCAACTGGAGGTTTGTACACTGGTGGTTT
>contig00053	seqLength=567	assembledReadNum=270	aveCover=121.28
AATAAATAATGGCTTCTAAGAAATGTTCACTAATTTTTGTACTTCTCTTTTTCTGTATGT
TGAATTTTTCATCCATGGCATTAGCAAGGAACATTAACGATGTTTCTCAACTTTATTCAT
TTTCAGATGAAAAGAGAGTCCTTGTGAAACGAAGACGGATACCTCCATGTAGCAGCAGAA
GTGATCAAGAGGACAGATCTGCCCCAATTTGCCACAACTATCGTTGAATGATATGGGTGT
GTTAGGTTGTGTGATTATATGGGTGTGTTTGGTTGTGTAATCTATTTAAATATATAAAAT
AAAAGTTAAAAATATCCTTTTGAGTTTGTGTTTTAGATGAAAAAATCCTTTGAATTTTTC
ATCTTCATTGGGCCCTTCTAGGCTTGGCTTTGTCACCTCTTCATTTGCATGCTTCACTTC
TGTGTTCACTCGAGTCCCTGAAGGATCATTTCTTCCTAAAACAGAAGTAGCATAAAAGAA
TGTTACGAGAAGCAACAAAGGAATACAGAAAGCCTTTCTCATGATTGAAAAATTGAACAA
AAGTTATTTAGAAGAGGAAATGTTTGA
>contig00054	seqLength=1031	assembledReadNum=483	aveCover=133.73
TTTTTCATAAAAAGATATTTCTTTGGATTCATATTTCTAACATATAATCAGCCACATACA
GGTTCTTCTGCTAGAGTAATTACATTGATGAAAATGGGAGTTTAACACAACAGAAATGAA
AACGGGAGCAGATGATTGCAGCTGAAGAGACAACATTATTATTGTCCGGGGACAAAGTTA
GTAGCGAAAGCCCATGCGTTGTTTGCAACAGGGTCAGCAACATGGTCATACAGGTTCTGA
ATAGGGCCCTTGCCAGTAACAATGGCTTGAACAAAGAAACCAAACATGGAGAACATAGCC
AACCGACCGTTCTTGAGTTCCTTGACCTTCAACTCAGCAAATGAATCAGGGTCATCAGCA
AGACCAAGAGGGTCAAAAGCACCACCAGGGTAAAGTGGGTCTAGTCCTTCACCAAGGGGT
CCTCCACCAATTCTGTACCCTTCAACAAATCCCATGAGCACAACCTGAGTAGCCCAGATT
GCAAGAATGCTCTGAGCATGAATCAGGTTTGGGTTTCCCAAATAGTCAAGGCCACCCTCA
GCAAAGATCTGGGAACCGGCTTTGAACCACACTGCCTCGCCGAATTTAACACCATTCTTT
TCAAGGAGTTCAGGGAAGGTACATCCCAACGCACCAAGCATAGCCCATCTGCTGTGAATT
ACTTCAAGCTCACGGTTCCTTGCAAATGTTTCAGGGTCAGCTGATAATCCAGCTGTGTCC
CATCCATAATCACCAGGAAACTCACCAGTAAGGTATGATGGAATTTGTTCAGAGAATGGA
CCCAAGTACTTGGGACGGTCAGGACCATACCAAATGCTTTCAGGAGCACTCTTCACGGTA
CGACGCATGGTGAAGCGACTTTGGCCAAGGTTACCAACTTTCCTGATGAATTCATTTCCC
TGCCTCAAATCAGTCTTACCAGTGAATGCTGATTGTTGGATAGCAGAGGTGGCCATGAGG
GCGTTGAGACTTCTTGCACTTTGATGTTGTTCCCTTTGATGCTAGTGTTGTTGTGAAGAA
TGAAGATATGC
>contig00055	seqLength=754	assembledReadNum=525	aveCover=148.02
CACTAAGCAAGCAATTTCTTAGTTATTTGTTATCTTTCATACGAGCTAGCATTATAAATC
ATCATTATTATGGGTGTTTTCAATTTTGACGATGAAATCACTTCTGTTGTAGCACCTGCT
ATACTTTTCAAAGCTCTTGTTATTGATGCTGACACTCTTACTACAAAGATTATTGATGAT
ATCAAAAGTGTTGAAATTGTTGAAGGAAATGGTGGTGCTGGAACCATAAAAAAAATCACT
TTTGTTGAAGATGGTGAAACCAAGCATGTGTTACACAAAGTGGAGTTGGTAGATGTTACT
AACTGGGTTCACAACTACAGTATAGTTGGTGGTGTTGGGCTTCCAGACACAATTGAGAAG
ATCTCATTTGAGGCTAAATTGTCTGAAGGACCAAATGGAGGATCCATTGGAAAGCTGAGT
GTGAAATACTTCACAAAAGGTGATGATGCTCCTAGTGAAGAGCAACTTAAGAAGGACAAA
GCTAAGGGTGATGGTCTTTTCAAGGCCCTTGAGAATTACTGTATTGCTCATCCTGATTAC
AACTAAAACATGTAATCGTCATCAAGTTTTTGCTTTATACATTGTGTGTCGTTATACTAT
ATATCCGGTGTGCTTAATTTGGCTACACATTTGTAATTCTCTGTTTTATTTTGCCCCTTT
CCTTTTGTTGTGGAAGTAAAAATGTGAGATTGTAAGTCGTGTGTCTACCTCTCTTTCAAT
AAATTATAATAATACTTCTTATTTTTGTTAAAAA
>contig00056	seqLength=1139	assembledReadNum=537	aveCover=103.48
TTTTTGATTTGAATTAAATTCTTATTGTTGAAAATAATACAGATTTGCATGGAATACATA
AACACACATACAATATTAAAAGAAAGATAATTCAACAATGCGAGAAAATAAATACAAGAA
ATACATAAACACACATACAATATCAAAAGAAAGATAATTCAACAATCCAATAAACAAAAG
ATAGGGTCTTCAACATTCCGAGTCTTAAGAAGTAGTGTTTGATCGGAGGTTAAGTAGAAA
CTTCTGTAAAGAGAAAGTCTTGGGAGCCTTGCTAGAGATTGGAAAACCCCAAAAAACAAT
GCCAGGAAGTAATTCGAGATCGAAGAGTTCCCCTATTCCGTCAGAAAGTACGGGGTCACA
ATAAATGTTAATTTCAGGAAGGACTAGAGCTGGAGCGTAATTATGTGCTAATTCTTTATA
GAGCTCAACAACTTTTTCTTTGGTTGAGAAACTCTGTTTGGAGAACCCATAGTCAACATA
GTCAATAATGTCTTTGTTGTCCAAATACAATTTGTGATAGTAAGGTTGAAGGGGTTTTGA
TGGAGCAATAGATACGAGCTTGATTGATGATAGTTGTTTGAGTTGTCTTATAACTTTTCC
AATACAGAAGGAAAAATCATCCTCACTTGAATAGATGGCCTCATAATGAATATCAATACC
ATCAATTATATTTTTGGGGGTGCCATATAAATCAATGATTTGGTTGATAGATTTTACAGC
ATTGTCGATCCAAACATTTTTTTCAATTGGATTGAACGGAAATTCAGAAGAAAAACCCCC
GATACTTATAACCACCCTTGTATCTGCATAATCTTTCTTGATATTTTTCACCCATTCAAT
ACTTTGACTATCAGTTTCCCAAGTTTGCTTGAAAACACCATTGCCTTTTCCATACTCGTC
ATAATGCTCGGTGGCAAAGCTCAAAATGCAGTCTTCTTTCTCCTCACTCTCCTCACTCTC
ACTCTTGAAATTGTTTTCAGGTTTTGGTATATGCGGTACATATACACGAAAAATGGTTGC
CTCAACATTTTCAGACATTGTGACTTATGAAATTTGGAGGAGGAAATAATTATATCACTT
AATTGGCTTCTAAATAACTAGTTCTTAAACCCCTTTTATAACATATTCTACAGATCTCA
>contig00057	seqLength=284	assembledReadNum=172	aveCover=140.11
ATTCAAGTCCGGCAACTTCTCAGAAGCAATTGTACGCAACTGATCAATTGTAACTTTTCC
TACTTTTTGTGCCTTGGGGTCTTTCGAACCCTTTTCCACTCCAGCAGCCTTAAGCAGTAA
AACAGAAGCAGGTGGAGTTTTCAATATGAAAGTAAAACTTTTGTCATCAAAGACAGTGAT
TTCAACTGGAATAACATAACCAGGTTTATCAGCAGTTCTGGCATTATAATCCTTACAAAA
AGCCATAATATTAACACCCTTTGAACCAAGAGCCGGTCCAACCG
>contig00058	seqLength=1400	assembledReadNum=370	aveCover=75.07
TTTTTTGAAATTTAATTAACCTCGAGATTATAAGCATATTGTAATTGAACATCGATATAA
TATATAAACAAGATAATCCTCTCAGCTCTTGAAAGTTGTTTAGTCAAAGGATAATGCATC
AACATGCTGAAGTTTACAACAAAAGAAAGCATAACAAAGAAGCTATCTATGATTCAAGCT
GAGCATACCAAACACCTTGGATCTTAACATCCTTTGGAGCTTTTGCTCCCAAATCAGTAT
CAGATGGCTGAATACTCTCAAACACACCGATAACCTCACCGGTCTCGGGCTTAGTCTGAG
TAACACTCAATGTGATTTTCCCTTTTGATGATGCAGCACTCTTGTTGTTTTCCTTTCCAA
GTTCTTCTTCATCACCTCTTCCACCAGCTGGCAATGCAACCGCGTTGTCATAACCGGTAG
ATGCACCTCTTCCCTTTGGGTCCAAGAAAGAGCTTCCTCTGTATGATGGCACCAAAAACT
CACCGCTGAAGCTATCAGGTTTCCCTGATGCTACCAACTGCTTGATGGTGAAAAGGAATG
GCACACGCTCGCCTCCAGGAAGCTGAACGGTGACTGCAGCGTAATCAATTCCGTCTTTCT
CCTCGAATTTCACACTCCCGTCTGCTGAAACCTCGAATGGCCCTTCAATCTCGTCAAGAG
TGTAGGTTAAACGTGTCATGAGCTTGGTGTTTTGGAATGCGAGTGGAGTGTTTTTGGTTA
CGCCTTCTGATTTTACTGTGAATGAAGTTGGTTCAAGGCAGAGTTTCTTGGCATTGTATT
TTCCTTCCTTGAAGGCGAATGAGTCTACTCCTCCATCAATGGTTGGACATTGGTTTGCAG
TTCCTGTTCCCTTGACTTCCAAGTATGTTTTGCTTTGGATTTCGTCGAAAGTTAGCCTCT
TTGGAGCACCTTCTGCACTTGCTCCAGAGACAACAAGAGCAGAAGTGGCAAGAGCAAATC
CTGCAATCTTAGAAGCCTCAACACACTTGTAAGCCAACTCCTTGAAATCAGACTGAAGGG
AACAAGTAACCTTAGCTCCATAGTGTTCCAAACCAAAGGCCTTAGAAACAGATTGGTTAG
ACTTAAGCTGCAAAGTGTTGCTACGCAACTTTGTAGGTTGCATGAGAGTAGCAGCTGCTT
GAAGTGAGGCTGCCATGACTCCTGTTAACTATTTCTGTGTTCTCCACAAACTAACTAGTT
TTCAAGAGTTTTTGTGTTGGTCGAGAATGTGAAGGTTGCAATTATTTGGTGGCTATGGTA
TGAGTAAGATTTTGGATAGGATAAGGTGATATCTCATTGGATGGTTTAAGGTATGTTAAA
TGTTTTGTTGGATGCCATGTGGCAAGGTTGTGGATTCGGATAGAGATACTGTCTCTCAAA
TTTGAGGTAACTGGATTCTG
>contig00059	seqLength=947	assembledReadNum=334	aveCover=103.93
CCACCATTCTGCGATAGCCTTAGCTTCTACACACAGGGAAACATGGTTTCGCTCAAACTC
CAAAAGCGTCTCGCCGCCAGTGTCCTCAAGTGCGGAAGGGGAAAGGTCTGGCTAGATCCA
AATGAGGGAAACGAGATTTCTATGGCTAACTCTCGCCAAAACATAAGGAAGCTTGTTAAG
GATGGGTTTATCATCAGGAAACCTACCAAGATTCACTCCAGATCACGTGCTCGTAGGATG
AAGGAGGCGAAGAGGAAAGGAAGACACTCTGGATATGGTAAGCGTAAGGGTACCAGGGAG
GCAAGGCTTCCAACAAAGATCCTTTGGATGAGGAGAATGCGTGTGCTCAGGCGTTTGCTC
CGCAAGTACCGTGAGGCCAAGAAGATTGACAAGCATATGTACCATGACATGTACATGAAG
GTTAAGGGTAATGTGTTTAAGAATAAGAGGGTTCTAATGGAGAGCATCCACAAGTCTAAA
GCCGAGAAGGCAAGAGAGAAGACCTTATCCGACCAGTTTGAGGCCAAGCGTGCCAAGAAC
AAGGCCAGCCGAGAAAGGAAGTTTGCTCGTAGGGAGGAGCGTTTTGCTCAAGGTCCTGGA
GGAGGAGAGAAGCCAGCATCAGCTCCTACTGCTGCTCCACCAGCCGAAGTAGCAAAGCAA
ACCCAACCATCAAAGAAATCAAAGAAGGCAGTGGCAGCTTGAAGTTGCTTGGCAGAATAG
TAGGGCCTCAGTTACTGTTCTAAAGTAGTTTTGACAGTCATTTTGTTGGTTTAAGACATT
GTTTTGTTTTCGTTTGTCAGGTGTATGAATTTATAATAGTCTCTATTTCAAATGGTGTTT
TGCTTTTATTTTGTTATGAATTTTGTTGCGGAAACACTAATGTTATACTTTGCTAGTTGT
CTCTCCTTTGCAACTATGTTTACATGCTTTCTCTATTTGCTTAAAAA
>contig00060	seqLength=511	assembledReadNum=182	aveCover=82.42
CGCGGCTGCTGGCACGGAGTTAGCCGGGGCTTCTTCCTCGAGTCCTGTCATGATCGCGCA
CTCGACGAAAGAGCTTTACAAGCGGCATTGCCCTTCTTCACTCACGCGATATTGCTGGAT
CGGGCTTTCGCCCATTGTCCAAGATTCCCCACTGCTGCCCCCCGTGGGAGTCCGGGCCGT
GTCTCAGTCCCAGTGTGGCTGATCATCCGAAAAGACCAGCTAAGCATCATTGGCTTGGTC
AGCCTTTACCTGACCAACTACCTAATACTACGCAGGCTCATCAAACAGCGCTTTTTAGCT
TTCAGGATTTGGCCCGAACTGTTCGGCAGATTCCCACGCATTACGCACCCGTTCGCCACT
TTGTTTTCAACTGTTCCCACCTCCTGGGCGAGACAAGCTACCTTCACGCTAGGAGCCTCT
TTTCCTTCTGCCCAGCTCCCCGAAAACAACGTTCGACTTGCATGTGTTAAGCATATAGCT
AGCGTTCCTTCTGAGCCAGGATCAAACTCTT
>contig00061	seqLength=1206	assembledReadNum=341	aveCover=72.72
TTTTTATTAAGTAAATAATTTATTTGGACCAATATTGATTACATCTTCTTTTGAGTGTTT
ATATCTACTATAAAGTAATTAAAGTAGTACATAAACTTGTTTAACTTATAATAGTAGGTA
ATTTCTTAGTTCACTGTGACATACCAATAAATATACTTCACCATATTAACCTTCCATCGT
GCACCAGTTCAGTGGTGAATCTAAGAAAATTACACATTAGCGTGGAAAGGCTATCTCTTG
TATTCTACTGCAGAAGTTTAGACTTTTTATAAGAAAGACATACAATTTTAATTACAAGCA
TTCCAAAAGGAGGGACTAAGGTGCTGCATATATTTTACATATGATGACATGACAGGTAGG
ACCATCTGCTTACTTATTTAGACCGACCAACCTTCAAATATATTCTGAAGTTTTATTGAT
AAGGGTCACACAGCAGGTTTATACTTTCTCTACTGTAGCAAACAACACTTCCTTTGCTAT
CTTGGCTCCACGTTCTTTGGCCATATACAAGCCTACATGATGCATAAACTCCTGGGGATG
GGCTAAAGCTCCTTTGTTATTTGTGGCTACGTCAAGAGGGACATTGAAGGTGGCACATGC
GTTTGAATACACCACCACATTTTCTAGAGGCTTCAGAAAACCACGGTTTTTAGCAGACAT
CGTAGAGCATACAAAATCCAGAACACATATATCTGTGCATACACCTACCACCACCACTGT
TTTGATCTTATTCTTCTTGACCCAATCTACAAAAACATTTGAACCATCTTGTTCCATTGA
GCCAACATAACCATCAAAACAATCCTTACGTCTTATTGTTACATTGGTTTCGTTCTCTAG
CCATCTCAATGCTGGAACTAGATTTGATTCATCAGTCCCAGCAATACAGTGAGGGGGATA
AGGCTCCTCTGGCTTGTTAGGCTGGTGAGAGTCAAGGAAAGCCATAACTGGCAATTTCTT
CTCACAGAACTCTCTCGCTAGCCTTGCTGATTCACTGATCATTTCTGAAATTTGTTTATT
GGACTCTCTTGGTGCCAGATTTCCAGCACCAACTGTGCAGAAGCCATTTATGATATCAAC
AAGAACAAGACCATTTACAGTGTCCTCAGCTAAAACCACCGACTCTTGTTCCAGAGGAAT
CTCGTTCTTCAGAAGTTCAACTGTGTGTGACACCATCTTGGTTTCCACTTCAATGTCACA
CACACT
>contig00062	seqLength=381	assembledReadNum=90	aveCover=50.84
TTTTTTGAGAATGAACAAAAGGATCATATCATTTATTAACTCTTATCCATCCATTTGCAT
TTTCATGTCCAAAAGCAAAAAACCGGAAAAAACACAGTAAATTACAAGCAGGACAAATGA
TACAAGAAAAACAGCGTTTCCAATGCCATAATACTTAAACTTAGTAAGTTTCAGGTGTGT
GTGCAATGAAACTGATGCATTGAACTTGACGAACATTGTCGAAACCAATGATACGAACGA
AAGCTTCAGGGTAAGCCGCAATAACTTCATCAAGCTCCTTCAAGACTTGAGAAGCCTCAG
TGGTACCAAACATAGGAAGCTTCCACATTGTCCAGTATCTTCCATCATAGTATCCTGGTG
AGCTGTTGTGCTCACGGTACA
>contig00063	seqLength=423	assembledReadNum=173	aveCover=108.81
ATTCAATTCTACAACTAATTTCTTTTTCAGAGCTTTTCTTTCTTTCAAACTACCAAACAT
GTCAAGCTCATGCACCAACTGCGATTGTGCTGACAAGAGCCAGTGCGGGAAGGGAAACAA
CTTCGGTGTGACCATTGTAGAGACTGAAAAGAGCTTTGTCATGGATGTTGAGACAGTTGA
GCATGAGGGGGATTGCAAGTGTGGTTCTAACTGCACCTGCACTAACTGCACCTGCGGCCA
TTAAGGAATATATGCAAATGTAATTGCCATGAATTTGACAATACAAAATTAATAATCTAA
TCTTCTATTAAATAAATTTGTGTTTATGCCTGTATGAGTGAAACACAATTAATACAATAC
AACGATGATGTTGTGACATTCTGTGCTTAAAGGAGTTTAAATATAACTTTTGTTTGGTAA
AAA
>contig00064	seqLength=714	assembledReadNum=72	aveCover=22.73
TTTCTTTCTTCTATTATTATATATATTTAGTTTCTTCCCAAATGGTGCTCTCTGGTAAGC
TTATTACTGAACTTGGTATCAAAACATCCGCAGAAAAGTTTTACAAACTATTTGCGGAAG
AACTTCACGAAGCGCAAGTTCATTGTGAGAGAGTTCATCATACCAAGCTCCATGAAGGTG
AAGACTGGCATGACACTGATACAGTTAAACACTGGACTTATGTCATAGATGGTGAGGTAC
ACACATGCTACGAGAGTATTGAAGAAGTTGATAAACAGAACAAAAGGACCAAGTGGAAGC
TGTTTGGTGGTGATATTGATAAGCACTATAAGGTCTTTAAGCTGACCCTTGAAGTAACTG
ATAAGGCTGATGGTACTGGTGTTGTTAAATGGGTTATTGAATATGAGAAACTCGACGAGG
ATATTGACCCTCCAAATGGCTGGATGGATTACCTTAGCAAAGCCACTAGAGACATTGATG
GTCATCTTATCAAGGGAGAAAAGGTTGCTCTATAAGTCATTAAGGCATTATATTTATATT
GTATAATTAGTGTGGTGTTTGTAATGGCATGATGTAAGATATATAAGCATGCATCGTTAT
AATTGCTTTGTATGGAATAAATGTATTGGTCCATGATCAGGCTCTAGTATTATTATTGTA
TAATGCAAATTAAGTATTTCTGAATAATATAATATAAGTTTGGTTTGCCAAAAA
>contig00065	seqLength=1921	assembledReadNum=272	aveCover=34.95
TCTACCTTATGGTTGGATAGATAAATGTTTTGATTTCTGCAATTATTTTTTAACAAGGGT
TATTGAATATCAAAAACTTATTACGCGAAACCAATTTTTTTAGAACGGGTTGAAGGAGTA
GGTTTTGTTGGTAGAGAGGAAGTTATAAATTGGGGGTTATCAGGACCGATGCTTCGGGCT
TCCGGAATACAATGGGATCTACGTGAAGTTGATAATTATGAGTGTTACGAGGAATTGGAT
TGGGAAGTTCAATGGCAAAAAGAAGGAGATTCATTAGCTCGTTATTTAGTTCGAATTGGT
GAAATGGTGGAATCCATAAAAATAATTCAACAGGCTTTGGAAGGAATTCCAGGGGGGCCT
TATGAAAATTTTGAAATCCGCTGCTTTGATAGAGAAAAGGAGCCAGAATGGAATGATTTT
GAATATCGATTCATTGGTAAAAAATCGTCTCCTACTTTTGAATTGCCGAAACAAGAACTT
TATGTGAGAGTTGAGGCCCCCAAGGGAGAATTAGGAATTTTTCTAATAGGAGATCAGAAT
GGTTTTCCTTGGAGATGGAAAATTCGTCACCTGTTTTATCAATTTGCAAATTCTTCCTCA
ATTAGTTAAAAGAATGAAATTGGCTGATATTATGACAATACTAGGTAGCATAGATATCAT
TATGGGAGAAGTTGATCGTTGAAATGAGAATTGATACAATGGAAGTCCAAGATATAAACT
CCTTTTCCGGATTGGAATCTTTCAAAGAGGTCTATGGAATTCTATGGATACTTGTACCAA
TTTTGATTCTTATCTTGGGAATCACAATAAGTGTACTAGCAATTGTATGGTTAGAAAGAG
AAATATCAGCAGGGGTACAACAGCGTATTGGACCTGAATACGCTGGTCCTTTTGGAATTC
TTCAAGCTCTAGCAGACGGAACAAAACTACTATTCAAAGAGAATCTTATTCCATCTAGGG
GAGATATTCGTTTATTCAGTATTGGACCATCCATATCAATAATATCAATTCTAATAAGTT
ATTTAGTAATTCCCTTTGGCTATAACTTTGTTTTATCTGATTTCAAGATAGGTGTTTTTT
TATGGATTGCTATTTCGAGTATTGCTCCCATTGGACTTCTTATGTCAGGATATGGCTCAA
ATAATAAATATTCCTTTTTGGGTGGTCTACGAGCTGCTGCTCAATCGATTAGTTATGAAA
TACCATTAACTCTATGTGTCTTATCAATATCTCTACGTGCGATTCGTTGAAACCAAAAAA
GTTATTCGATGCTATTGCTATGCTCCTCTCTTTATAGTACTATATAGGAAAGGAGGCGAA
TCAATTGAATAGAAACCTTCATTATCTTTATTTTTCTCCGATTGAAGAACTAAATTAGAT
AGTTATATGAGTGAAATAAAACAGCTTATATTGAATAGAATTTCAGAATACTTTCTTACT
TCTAGTTAATAGATAGTATGATGATTTTTAATGGCAGTAAAAATATTGAGTCTCATTTTC
TATGTATAAGAATGAAATAAAATTATAAACAGAAGAGGCCATTTAACCCAAGATTGGATA
ATTTGTCATCCTGTTTTGAAGCGGGCTCTAAAGACCAACCTTATTGAGTTTTAGTTACCA
TTTTTATGAATTCTCATAGATATATTAAAATAAATAAGGGGGATTATAAAAAGAGTGGAT
GGTTAGAAACACCAAGATACACAAAGGATTAGTAACACAGATTTTGTAAATTATCCAAAA
GACAATTTACGCAGAATATAAAAAGAATACTAATTGGGGCTTTAAGTTGGTAGAAAAAAT
AAAGCAGTACTCCCCACAACTCCGATCCAGAGTATGCTTCCATCCACTCATTAAATAAAT
GACTATCAGGAACGAAAAAATCCTTTAAAATTTTTTAAGTCCCTTTTTCATAGCACAAAA
A
>contig00066	seqLength=1931	assembledReadNum=417	aveCover=144.27
TGAAGCTGTAACTTGCATTAAATTTTTTTTTTGGAAACAAGAGGCATTCATTTAATAACA
GTGGTAGAAGACAATTGTTACATCATATGAGGAAATTTTTTAGTTAACCTCATTCTGTCA
TAAAGCATAATGTTTCTGTATTATATCCTGCAAATTTCACTCATATCAGAAACATAATAG
TGCACGTTTTCCGAAGCCCATTTCTACAGGCCTGCGATGAAGGCCACCCCTGTGTTCTTC
AACCAAACATTACCTTGGATGAGCTGTGTTACTGTAAACTTGCTAGCCTCTGCAGCAGTT
TTGATGACATGATAACCAGGCCAAGTCACTCTCTTGCTGGTACCAGCACCTGCTCCACTG
TTTAAGTACTCTCCATAATACAATGTTTGCAGAAAATCCTTACTCGCGGCATCCCATTCA
GCCCATCCTGCTGGGTCAATGTGGCCGTCCACGACAGACTGCAAAACAACAGTCCTGGAG
TATTTCTTCCACGGACGGCCTAGGTATGTTTTGATAGTGCCTTGCACGGCCCTGAGGTCC
GAGCTTGGTATTACATCACATTGCTGAATTGAAGTTGCAGTGTTCTGGTTTGGGTCTTCT
CGACCTTGGGCCGTCACCATGTTTTTTTGGTTGCTCATAGGCTTTCTGGCCACAAGTTTG
CTCTTCTGGAACACAACACCTGCGTTTCCGAAGATAAAGTCGACAGTACCGGTAACGTAG
GAGTCACGGTAAAATTGTCGGTTGGAGTGTGCGTAGAGAGTGTCTTGAAATGCGTCAATT
TTACAACGGTTGATGACAGATTGATCCGCGCCTACGCGGAGAGCAACTGCCTGGTGCTTT
TCTGGGCCTGCCGTGTTTTGGAACCCGATGTCCTGAGCTATAAACCCATCCCCAACAGCA
GCAACAGTTGCACTATTGAAAGTGGTTGTTCCATCGATAAAATTCAAGCTGCCTGTGATT
ATTGTTGCATCCATACCATCACCGACAAGCATAACATTCGTCTTTTTCTTACCGATTTCT
ACCTTCTCTTTGTAGGTTCCCCTTTTCACATAGATAACATACCTTGTCTTACCGTTGTCT
GGTGCAGTTGCCACAGCCTCAGCCACAGTCTTGAACTTACCGCTCCCATCTTTAGCCACC
ACAACATTGGCCTGAATGTCCCCAATTCTAGACTCCAAAAGCCTCCTATCCTTGCTTGAA
ACCCACGAGGGAAATTCCCCATTCAATGATTCATCAATGAATTCATTGTGATCCGGTTTA
GGTAAGACAGAAACAAGCACAGCAAGAGAAGATCTAGCTCTAGATATCAAGTCCTGAAGA
TCATTTTCCATCACGGCCCTAGACACACCTTCTAAACCATCCAAACAAGTTGCATGGTTA
GTGAGTACACTACTCAGCCATGTGTGTGCATCTTGCTGTGATTCAACGTTATTTTTTGTT
AAAGTCAACACTGAGTCCCAAACTCTATCCATGGACAAGTCCATTAGTTGCTCACAGTCA
TTCAAAGCTGCCTCCTCTCTAGGACCGTTAATTCGGCGCTTAATAACGTCGACCGTGTCC
TTAGCATTTTGAATGTGTGTGGTAGACTTAGTTAATAATGATATGAGTGTACTCAATTTG
AGGTCTTTTGTGTTAGCCAAGGTTGGGCCTTGAACAACTTCAGATACATGAGTTAAGCAT
GCTTCTGTATCAAGAGCATGCTCACACAGATTTGGAGCTGAAGAGAAGTGGAAGAAGGAG
GTTGGTTTCTTGAGATGAGTAGCAATAAGGGCTGATGAGCTTACAATAGCAGCTACAGAG
AGGATTAACCAGAAAGTTTTGGGAAGGGATTTTCTAGGCTTGTCTAACAAAGTTTCTTGG
ATAGCCATACTAATAAACTAGCTAGTACTGGTTGCTGGTTACTTAGTATTTACTATGATA
TCTGTTTACTT
>contig00067	seqLength=287	assembledReadNum=3	aveCover=2.11
CTAAGGCGAGGCAGAGATGCGTAGCTGATGGGAAGCAGGTTAATATTCCTGCACCGTCGT
TAGATGCGAGTGGGGGGACGGATCGCGGAAGGTTGTCCGACTGTTGGAATAGTCGGTTTT
TGCATCGAAGAAGGCTGTTAGGCAAATCCGGCAGCGTAATTCAAGGGTGTGAGACGAGCG
AACTTGTTCGCGAAGCAATCGGAAGTGGTTCCAAGAAAAGCCTCTAAGCTTCAGTCTAAC
GAGACCGTACCGCAAACGACACAGGTGGGCGAGATGAGTATTCTAAG
>contig00068	seqLength=1017	assembledReadNum=292	aveCover=81.00
TTTTTCACAAACGAAATACATTCCATAATAATCTTTTGACACAAATTTTGTTTTTGCAAT
CTAAAAAAAGATAAAATAAACCCAAACAACTTTCTTTTATGTGTATTTAAAAAGTACCCA
CAAAGACAAATGAAGAACCAAACACATATCATCAAGAAAGAAATCACCACACAAGGCCTT
AATGATAGTAATTAATTAAACAAAACACCCCCAATACCACAAAACAACACAATCATTCCA
TCAGAATCTTCAATGAGATGTAGTCTCATCCTTATGATGATCTTTGTGTTCACCATCAGT
AGCAGTCTTAGCATGATAACCAGGAAGCTTCTCCTTAATCTTTTCCAAAATACCTTTCTT
CTCTCCATCATGAACAGCTGTTGTTGTTGCTGCTGTCTCAGTGTGAACAGGAGCAGCAAC
AACAGGTGGAGGAGTTGTTACATCCTCTGCTTTCTTGTGTCCTCCCGGAAGCTTCTCCTT
AATTTTGTCGAGGAAACCCTTCTTTTCCTCGGTACCTGTTGTTCCTTCAACAACCTCAAC
TTTCTCAACTGGCACAGATGTGTCCTCTTTCTTCTTCTTCTCCTTCTTCTTCTTTCTTTT
CTCACCATCTTCTCCTTCCTCTTCACTTGACGAGCTTGATGAGCTGTCAGATCGGTGAAG
TTTCTCCAAGAGACTGGTGTGTTTCTTTTCACCTTCCTCTTCAACTTTGGTTTCTGATGG
TGCTTCATACAAAGTCACCTTATGACCAAACTCGTGGGAAATCGCCTCATCTTGAGGAGG
TTTATGTTCTTCATCCTTTTTCTTACCACCGAGAAAATCAAAAAGACCTCTGTCCTTGAT
CTCTGTCTCAGAGTTGGTTGCTGCGGATGTGGTCTCCTCGTACTTGTTCTGATTCTCCTC
AGCCATGATGATGATCACTACTAACAAGATGGATCGAACTGGAAATCAATTAACACTAAG
TAAAATGGATTATGTGGCTGAAAGGTAAAGTATGAGATGATGATGATAGTGTTGTTG
>contig00069	seqLength=759	assembledReadNum=284	aveCover=94.74
TTTAGTAGAAACGTTAGGGTCTGATAGATAAGCACATAATTAAATGTTACAGACTAGTAG
CCAATATAACTTCTTCACAGCATAAAATAGTCTTGGTGGTTCTAGTATTGATCTCAGACC
ACAAAAAATAAGTGGTCAAAGACTCAATAAACTCAACCATTACCATATCTTGTAAGTTTG
TAAGAATTGCACAAATATAATAGCAAACACGCAGAAATATTAAATATATCATCAGCATTC
ATGGATTTATTACTTAGGGCCAACGTCCTTAAGGCCACAAATCTGCTCCTCGCCCATGGC
AGACATGACAGACACAATCAGATCTTTACCTTCGTTAAATCCATCCTTGATCTGCGAAAG
CAGACTATCATCGGACGGGAGCTTTAGGTCATCCTTTGTACCACCACTCTCTGTCAGCAG
ACTCACAAATCCATCCTCAGAGATATCAATCAGCTGGTAATCAGTACGATTAACATGAGG
AACATCACAGTTATGAGAAGAAGGAACAATATCTTCAAGCTTTTTCCCAGTGAAGATATC
AATAGCAACAAAGTGACACTTAGCATGTCCATGTTTCCCAGTTTTTGAAGTTGAAACCTC
AACTACCTTGCAGGGTCTGTTTTTGATAACAATGTGACCATTTTTGCGAATGGTTCCAGC
TTGTTGTGGATATGTCTTGGATGCTCCAGCATCAGCTTTGGACTCGAAATGGTGTTCCTC
GTCTGACATGTTTGTTTCACACTTCTTGTTCTTCACACC
>contig00070	seqLength=1041	assembledReadNum=372	aveCover=89.33
ATCAGGAAAACAACTTGAGATTCTTCTTAGCATTTCAAGTGTAGTTGTTATAAACTAGTA
GAAAAAATGGCTGAAACAAAGTTGAGAAGCGTGAAGGATAAAAGATGGTCACTAGAGGGA
ATGACTGCGTTAGTGACAGGAGGAACCCGAGGCATTGGGTACGCAATTGTGGAAGAGCTG
GCAGAATTTGGAGCAGCCGTGCATATATGTTCACGAAATGAAGATGATATTAACAAATGT
CTGGAAGAATGGAAAAGCAAAGGGTTTAATGTAACAGGATCAGTATGTGATATACTAAGT
CATGAACAACGCAAGACATTAATTGAAAATGTTTCTTCTATCTTTCACGGAAAGCTTAAT
ATTCTAGTCAACAATGCTGCAAAACCTTCAATGAAGAAAATAATAGATAATAGCGATGAC
GATATAACAAGTATAGTTGGCACAAATTTTGTGGCTGGTTACCATTTGTGTCAACTTGCA
CACCCACTTTTAAAAGAGTCTGGATATGGAAGCATAGTTTTTACTTCGTCCATTGCGGGT
TTAAAAGCTATTCCTATTTTATCAGTATATGCAGCTACTAAAGGTGCCGTGAATCAATTC
ACGAAAAACTTGGCATTAGAGTGGGCAAAGGATAATATTCGTGCAAATGCTGTTGCCCCT
GGACCTGTCAAGACTGAACTTTTGGGATCAGTAATGGATGCTTCTGAAGGTGGTGAAGCT
ATAAATGGTATAGTTTCTCAAACTCCTATGTATCGTATGGGAGAGACGAATGAGATATCA
TCATTAGTTGCCTTTCTTTGTCTTCCAGCTGCATCATACATTACTGGACAAGTTATTGCT
GTTGATGGAGGTTACACTGCTTAGATCAATGCTATTAATTTATTTTCCTTTAGGTGTTGC
ATATGTACCTTTGGCTGTGGATTTCTTTCTATAGGTTGTTTTGTTTGGTTTCTGTTTTCT
TTCAGTCTACTTGTTTCTACAAAATAATGTGCTATATCAATAAAAGTTTGTATTAGAAAC
AAAAAAAAAAAAAAAAACAAA
>contig00071	seqLength=1369	assembledReadNum=263	aveCover=48.34
GGCGATGATAGGTGGATTTGGTAATTGGTTTGTTCCGATTCTTATAGGTGCACCTGACAT
GGCATTTCCACGATTAAATAATATTTCATTCTGGTTGTTGCCGCCAAGTCTCTTGCTCCT
ATTAAGCTCAGCCTTAGTAGAGGTGGGTAGCGGCACTGGGTGGACGGTCTATCCGCCCTT
AAGTGGTATTACCAGCCATTCTGGAGGAGCAGTTGATTTAGCAATTTTTAGTCTTCATCT
ATCTGGTGTTTCATCCATTTTAGGTTCTATCAATTTTATAACAACTATCTTCAACATGCG
TGGACCTGGAATGACTATGCATAGATTACCCCTATTTGTGTGGTCCGTTCTAGTAACAGC
ATTCCTACTTTTATTATCACTTCCGGTACTGGCAGGGGCAATTACAATGTTATTAACCGA
TCGAAACTTTAATACAACCTTTTTTGATCCCGCAGGAGGGGGAGACCCCATATTATACCA
GCATCTCTTTTGGTTCTTCGGTCATCCAGAGGTGTATATTCTAATTCTGCCTGGATTCGG
TATCATAAGTCATATCGTTTCGACTTTTTCGGGAAAACCGGTCTTCGGGTATCTAGGCAT
GGTTTATGCCATGATCAGTATAGGTGTTCTTGGATTTCTTGTTTGGGCTCATCATATGTT
TACTGTGGGCTTAGACGTTGATACCCGTGCCTACTTCACCGCTGCTACCATGATCATAGC
TGTCCCCACTGGAATTAAAATCTTTAGTTGGATCGCTACCATGTGGGGGGGTTCGATACA
ATACAAAACACCCATGTTATTTGCTGTAGGGTTCATCTTTTTGTTCACCATAGGAGGACT
CACTGGAATAGTCCTGGCAAATTCAGGGCTAGACATTGCTCTACATGATACTTATTATGT
GGTTGCACATTTCCATTATGTACTTTCTATGGGAGCCGTTTTTGCTTTATTTGCAGGATT
TTACTATTGGGTGGGTAAAATCTTTGGTCGGACATACCCTGAAACTTTAGGTCAAATCCA
TTTTTGGATCACTTTTTTCGGGGTAATCTGACCTTCTTTCCCATGCATTTCTTAGGGCTT
TCGGGTATGCCACGTCGCATTCCAGATTATCCAGATGCTTACGCTGGATGGAATGCCCTT
AGCAGTTTTGGCTCTTATATATCCGTAGTTGGGATTTGTTGTTTCTTCGTGGTCGTAACA
ATCACTTTAAGCAGTGGAAATAACATAACAAGGGCGAACATTCCTTGGGCTGTTGAACAA
AATTCAACCACACTGGAATGGCTGGTACAAAGTCCTCCAGCTTTTCATACTTTTGGAGAA
CTTCCAGCTATCAAGGAGACGAAAAGCTATGTGAAGTAAAAGAAAAAGT
>contig00072	seqLength=1136	assembledReadNum=375	aveCover=99.88
AACAACCTTAAAAAACATGGCATCTTTAAAACAAGTTTCAATCCTATTGTTCCCTCTTTT
CCTTATTTCCCTATTCAAATACTCTCATGCTGCTGGAATTGCAGTCTATTGGGGCCAAAA
TGGAGGTGAAGGTTCCCTGGCAGATGCTTGCAACACAAACAACTACCAATTTGTAAACAT
AGCTTTTCTATCCAGTTTCGGCAATGGCCAAACCCCAGTACTAAACCTTGCTGGCCATTG
TAATCCAAGTGCCAATGAGTGCACAAAGTTTAGCTCCGAAATTCAAGCATGCCAAGCAAA
TGGAATCAAAGTTCTACTCTCTCTCGGAGGTGGCGCCGGAAGCTACTCTCTTAGCTCCGC
TGATGATGCTACACAAGTTGCAAATTATCTATGGAACAATTTCTTGGGCGGCACGTCAAC
TTCAAGACCACTAGGTGATGCGGTTTTGGATGGAATTGATTTTGATATTGAAGCCGGTGG
TGACCATTTTGATGAACTTGCAAAAGCACTTAATGGTTTTAGTGCACAAAGGAGAGTTTA
CTTGTCTGCAGCACCACAGTGTCCTTTCCCTGATGCTCATTTAGATTCAGCTATTAATAC
TGGTTTATTTGACTATGTTTGGGTTCAGTTTTACAATAATCCTCAGTGTCAATACGCAAA
TGGGAATACTAACAATCTTCTTAATGCTTGGAATCAATGGACTTCAAGTCAAGCAAAACA
AGTGTTCTTAGGTGTTCCTGCTAATGATGCTGCTGCTCCAAGTGGTGGTTTTATTCCTTC
TGATGTTTTGATCTCTCAAGTTCTTCCTGCTATTAAGAGTTCTCCTAAATATGGTGGTGT
TATGATTTGGGATAGATTCAACGATGGACAAAGTGGCTACAGTCCTGCTATTAAGGGCAG
TGTTTAATCAGTTTGTTGTCTTTATTATGCATTTGAAATAAGTAGCATGTTTAGTGGGTT
TTGTTCCTACTAAGAAATAAGTGCTGACTGGATCATGATCATTTTGTAATACATGTAATA
ATAACGGGACCTTTAAAATAATGTATCATTTCCAATAACTATGCAAAAACTTATATGAAG
TTTTTGACATGTATAACGTACTTCCGAAATAAGACGAGGAAATTATCTTTCAAAAA
>contig00073	seqLength=215	assembledReadNum=6	aveCover=2.73
AGTGGCGAGCGAAATGGGATGAGCCTTGTATGTGATAGTCGATTTGATAGTGGAAGCCTT
TGGAAACAGGCGCCATAGCGGGTGATAGCCCCGTACACGAAATCTCATCGGTGGTACTAA
GCATACGACAAGTAGGGCGGGACACGAGAAATCCTGTCTGAAGAGTGGGGGGACCATCCC
CAAGGCTAAATACTACTGACTGACCGATAGTGAAC
>contig00074	seqLength=284	assembledReadNum=58	aveCover=32.13
TTTTTTTTGAAAGATAATTTCCTCGTCTTATTTCGGAAGTACGTTATACATGTCAAAAAC
TTCATATAAGTTTTTGCATAGTTATTGGAAATGATACATTATTTTAAAGGTCCCGTTATT
ATTACATGTATTACAAAATGATCCAGTCAGCACTTATTTCTTAGTAGGAACAAAACCCAC
TAAACATGCTACTTATTTCAAATGCATAATAAAGACAATAAACTTAACCAGAAACTAAAC
TGATTAAACACTGCCTTTAATAGCAGGACTGTAGCCACTTTGTC
>contig00075	seqLength=419	assembledReadNum=137	aveCover=58.63
ATTGGTAGACGCTACGGACTTAATTGTATTGAGCCTTGGTATGGAAACATATTAAGTGAA
AACTTTCAAATTCAGAGAAACCCTGGAATTTTAAATGGGCAATCCTGAGCCAAATCCTTC
TTTCCGAAAACAAAAACTAAAAGTTCAGAAAAAAAGGATAGGTGCAGAGACTCAATGGAA
GCTATTCTAACAAATGGAGTTGACAACATTCAATTGATTAATGAAGATTTCTAACTTCTA
TTTGTAAATTGTAACTATTTTTTTAGTTTTGATTCGATCACAATTGAAACGAAACATTAG
AATCAAATCAATTCCAACTGGAAGAAAAAATGGTGAATATTCATTGATCAAATCAGTCAC
TCCACCAAAATATGATGGATCTTTTGAATAACTGATTAATCAGACGAGAAAAAGATAGA
>contig00076	seqLength=774	assembledReadNum=48	aveCover=2.73
CAACCCAGACCGCCAGCTAAGGTCCCAAAGTCATGGTTAAGTGGGAAACGATGTGGGAAG
GCTTAGACAGCTAGGAGGTTGGCTTAGAAGCAGCCACCCTTTAAAGAAAGCGTAATAGCT
CACTGATCGAGTCGTCCTGCGCGGAAGATGTAACGGGGCTCAAACCATGCACCAAAGCTA
CGGGTATCATCTTATGATGATGCGGTAGAGGAGCGTTCTGTAAGCCTGTGAAGGTGAGTT
GAGAAGCTTGCTGGAGGTATCAGAAGTGCGAATGCTGACATGAGTAACGACAATGGGTGT
GAAAAACACCCACGCCGAAAGACCAAGGTTTCCTGCGCAACGTTAATCGACGCAGGGTTA
GTCGGTCCCTAAGGCGAGGCTGAAAAGCGTAGTCGATGGAAAACAGGTTAATATTCCTGT
ACTTCTGGTTATTGCGATGGAGGGACGGAGAAGGCTAGGCCAGCCTGGCGTTGGTTGTCC
AGGTTTAAGGTGGTAGGCTGAGATCTTAGGTAAATCCGGGATCTTAAGGCCGAGAGCTGA
TGACGAGTGTTCTTTCGAACACGAAGTGGTTGATGCCATGCTTCCAAGAAAAGCTTCTAA
GCTTCAGGTAACCAGGAACCGTACCCCAAACCGACACAGGTGGTTGGGTAGAGAATACCA
AGGCGCTTGAGAGAACTCGGGTGAAGGAACTAGGCAAAATGGCACCGTAACTTCGGGAGA
AGGTGCGCCGGTGAGGGTCAAGGACTTGCTCCGTAAGCCCATGCCGGTACGAAA
>contig00077	seqLength=552	assembledReadNum=156	aveCover=61.38
TGTGCAATTACTAGCTAAGTAGAGATTTAGTGAGGATGATGAAGGTTGTGTGTGCAATGA
TGATTGTGGCAGTTGTTATGGTTGAGATGGTTTTCATTGCTGAGGGTGGTTGTAATGCAC
TAGAATTGAGCCCATGTCTACCAGCAATTAGATCAAATTCTGCACCATCTGCTACATGTT
GCAGCAGATTGAATGATCAAAAGTCATGCTTATGTGGTTACCTCAAAAACCCAATCTTGA
AGCCATACGTTAACTCTCCTGGTTCAAGAAGGGTTGCTGAAGCTTGTGGTGTTGGTGTCC
CAAATTGTTAAGTTCAATTATTAAAACCACCCTTAAGGTATTCTATACAAATTATGTCCT
TTAAGTTTGTAAGACACTATGGTTATCTTTGAATAATTTGGTGTACAATACTTACTACAT
ATATGTCATGTATTGTACTTAACAACAAAAATAAGAAAGTAGTGGTATTATAATATATAT
ATAAATAAGATTACATGTTTGCGTTGAAGAATATATAAATAATAGCCCAATATTAAGTAT
AAAAAGTAAAAA
>contig00078	seqLength=959	assembledReadNum=139	aveCover=74.68
AGGTGAAAACGAAAGACAATATAAACACAACTCTCTCCCTTTGTGTCGTGTCCCGCCGAA
CACTCAAAAGGTCACTTTCCACTCTCCAATATAACTCCGCCCCCTCACTTCTTTCTCTTT
CACTTCTTCATCAACTAACTGTTTTAAAATGTCGGTTGTGAATATGTCGACCATGACACT
TCCAACAGCTTCATTGTATGGAAAAGCGCCCGCTCGGGCGTCTTGTGCGCTTATGAAAAG
TCCATCAACTTTGAGATCTGTGAAGAATGTGTCCAAATCATTTGGACTAAAATCTTCCTC
ATTTAGAGTATCTGCAATGGCAACATACAAAGTGACACTGATTGGACCAGATGGTAAAGA
GAATACATTTGACGCCCCCGACGACGTTTACATTCTGGATTCAGCTGAGGAGGCTGGAGT
GGAGCTACCTTACTCATGCAGAGCTGGTGCATGCTCTACTTGTGCTGGACAATTGGATAA
GGGTTCGGTGGATCAGTCTGATCAGTCTTTTCTCGATGACCAGCAAATTGAGAAGGGCTA
TCTTCTCACATGTGTTTCGTACCCGAAATCAGACACCGTGATTTACACTCACAAGGAGGA
AGCACTCTACTAAGTGATTTTCACATTTTATTAGTTTTTCTATATGCTTGCTTTGGTTAT
GTGTCAAGTAGCTGGTTATTGTGAAACTTTGTTGTTGGTGTTTGTGTAACTTATTGAATC
ATTTTAGGAAAATAAGGAAAGGAAACAAGTTATAGGACATTAGTTTGTTTTCTAAAACTA
CAATTATGTTGGGGTAGCTTTGTTTGAATTTATTGCACAATAAGATTTCTCTCATGAAGG
TTGATAAAGTGAGAAGTTTATCTATGAGTCACTCTTTAGTGTCAATTATGCACTAGTAAA
ATAGATTTGTCACTATTGACAAAAATAGTTTTCTAGTATTGAATCAACTAGTTGATCAT
>contig00079	seqLength=536	assembledReadNum=60	aveCover=27.72
TTGGATTTATGGAAGAACAACTGCTGTATATTTGCCAAGGATGTTTTCATTAATCAAGAA
CGAAAGTTGGGGGCTCGAAGACGATCAGATACCGTCCTAGTCTCAACCATAAACGATGCC
GACCAGGGATCAGCGGATGTTGCTTTTAGGACTCCGCTGGCACCTTATGAGAAATCAAAG
TCTTTGGGTTCCGGGGGGAGTATGGTCGCAAGGCTGAAACTTAAAGGAATTGACGGAAGG
GCACCACCAGGAGTGGAGCCTGCGGCTTAATTTGACCCAACACGGGGAAACTTACCAGGT
CCAGACATAGTAAGGATTGACAGACTGAGAGCTCTTTCTTGATTCTATGGGTGGTGGTGC
ATGGCCGTTCTTAGTTGGTGGAGCGATTTGTCTGGTTAATTCCGTTAACGAACGAGACCT
CAGCCTGCTAAATAGCTATGTGGAGGTAACCCTCCACGGCCAGCTTCTTAGAGGGACTAT
GGCCGCTTAGGCCACGGAAGTTTGAGGCAATAACAGGTCTGTGATGCCCTTAGATG
>contig00080	seqLength=451	assembledReadNum=154	aveCover=76.86
TTTTAGAAACAAAGCAACATATTTCATTAATGATAGTTCTCATCCATTCATAATTTCCAA
AGGAAATCCGAATACATAAACAAAAAAATACAAGGATGATGATACATTCATATAACAAAA
ACAAATGGTAGGAAATATAGTTCTTACAAATGGTCAAATAATACAAGCAAAACAGTAATA
AAGGGTGGTGCAAATATGAAACTTAGTACTCCTTTGGTGTGTGAGCAATGAAACTAATGC
ATTGCACTTGACGGACATTGTCGAATCCAATGATTCTGATGAATGCATTAGGGTATGCAG
TTTTAGCTTCTTCAAGCTCCTTCAACACTTGAGATGCATCAGTGGTACCAAACATAGGTA
GCTTCCACATTGTCCAGTAACGTCCATCATAGTATCCTGGTGATTTGTTGTGCTCACGGT
ACACAAATCCTTTCTCCACTCAAAATTTCCA
>contig00081	seqLength=1208	assembledReadNum=161	aveCover=30.91
TCAGAGTCTATCTCTAATATCTCTCTATTCCCCCCCTTTCTCTTATGATTCTTCTTCACC
TAATTTTTTCAACAACTCAGTGAATCGATCCATTTTCTGCTTCCGATCGGAGTAAAATGG
CCGATCAGTTAGCAAGGGCAGAGGATTTCGAGAAGAAAGCTGAGAAGAAGCTCAGCGGTT
GGGGCTTATTTGGCTCGAAATTCGAAGATGCCGCCGATCTCTTCGATAAAGCCGCCAATT
CGTTCAAACTCGCTAAATCATGGGACAAAGCGGGATCGACTTATGTTAAGTTGGCGAATT
GTCATTTGAAGTTGGAAAGCAAGCACGAGGCTTCACAGGCTTATGTTGATGCTGCGCATT
GCTATAAAAAGACTAATATAAGTGAGGCTGTATCATGCTTAGATCATGCTGTGAATCTTT
TGTGTGATATTGGCCGGCTCTCCATGGCTGCTAGATATTTGAAGGAAATTGCAGAGTTGT
ATGAATCCGAACAAAATATTGAGCAGGCTGTTGTTTACTATGAAAAGTCCGCTGATTTTT
ATCAAAGTGAAGAGGTGACAACTTCTGCAAACCAGTGCAAGCAGAAAGTGGCCCAATTCG
CTGCTCAGCTGGAACAATATCAGAAGTCGATTGAGATTTATGAAGAGATCGCACGCCAGT
CTCTAAATAATAATTTGCTGAAATATGGAGTGAAAGGCCATCTTCTTAATGCTGGCCTTT
GCCAACTCTGCAAAGGGGATGTTGTTGCCATAAACAATGCATTAGAGAAATACCAGGAAT
TAGATCCAACATTTTCAGGAACACGTGAATATAGATTATTGGCGGATGTTGCTGCGGCAG
TTGATGAAGAAGATGTTGCAAAGTTTACTGATGTTGTCAAGGAATTTGATAGCATGACCC
CTCTGGATTCTTGGAAGACTACGCTTCTTTTGAGGGTGAAGGAAAAGCTGAAAGCCAAAG
AACTTGAAGAGGATGATCTTACATAAACTGTAATCCAGCATTCTGTTGGGTGGACATAAT
ATTGATGATTTTCTTTGTTATATGCTTGTCTGTTCTGTTGTTCCGTCCTACACTTGTATT
TTATAGAGTGTACTTGCTTTGGTTTCTCAATTGAATCGGCCGGACTGAATTCAAGAAATG
ATTTTATCGAGGTTGCTTGAGCTTGAGTTTGAATGAAACTACTATGATATCTTGTTAACA
CTAACAAA
>contig00082	seqLength=248	assembledReadNum=27	aveCover=12.29
TTCCCAGGTGACTACGTGGGACACTGCTGGACTTTCTGCTGATCCAGAGACATTTGCCAA
GAACCGTGAACTTGAAGTCATCCACTCTAGATGGGCCATGTTGGGAGTCGTTTGGGATGT
GTCTTCCCAGAGCTATTGTCCCGCAACGGTGTTAAATTCGGTGAAGCTGTTTGGTTCAAG
GCAGGATCTCAAATCTTTAGTGAAGGTGGACTTGACTACTTGGGCAACCCAAGCTTGGTC
CATGCTCA
>contig00083	seqLength=478	assembledReadNum=157	aveCover=82.68
TTTTTTTACCAAAACAATCTTTATTTTTTTTTTTATTTTTTTTTTTTTTGCTTATAATCC
CTTTATTTAGTACAAAACCAAATTGCAGAATAGGGGCCAATAGGTCATCAACAGTTACAA
GCACAGTTGTACTGTTGAGTGCATTCAGCAAAGCCCTTGCCTGAGTCAGCATCTGGACCT
TCAGTTCTAAAAATAGAACAACTCCATCCTTCACCACACTTGCAGAAAACTTCACTGCCA
CTGTCACTACTTATCTCAATTTTAGGTGAAACAGCTCCACCATCAAGTGTACAGGTGCAA
TTTTCACCGCATTTAACGAAAACTTTGCCAGCATCAGGCCCATCAGTCCTAGTTATAACA
CATGTCCAACCTTTTCCTGTCTTGCACAACACGTTGCCCAAGCTTAGGCCTGAGTTTTTA
TCTTCAACTGGGACTTTCCCTTGGTCTTGAGTGAAGCTCGAGGACTCCATATTCTCAG
>contig00084	seqLength=493	assembledReadNum=159	aveCover=103.07
TACAAAAACATTCATACAAAAGTGACCATCAACATTCATACAGAACTAACAAAAGTGTGA
TAATGGCAGAAGGAAAAGGAAGAGTTTGTGTAACAGGAGGTACAGGTTTTCTTGGTTCAT
GGATCATCAAGAGTCTCCTTGAAAATGGTTACACTGTTAATACCACTGTTAGAGCTGATC
CAGAGAAAAAGAGAGATCTTAGCTTTCTCACAAATCTTCCGGGTGCATCTGAAAAACTAA
AATTTTTCAACGCTGATCTTGACGATCCTGAAAGTTTCAATGAAGCAATTGAAGGGTGCG
TTGGAATATTCCACACCGCCGCTTCGGTTGATTTTGAAGAGAAAGAACCAGAAGAAATAG
TGACAAAAAGAAGCATTGATGGAGCATTAGGAATTCTTATTAGGAATTCTAAAAGCATGC
AAAAACTCTAAGACATTGAAGAGAGTTGTTTACACTTCAAGTGCTTCAGCGGTTTATTGT
CAAGACAAAAAAA
>contig00085	seqLength=905	assembledReadNum=234	aveCover=62.69
TTTTTGGAAGAAAATTAATTATATTTTAAACTTATACACTAAGGTCTTCAAAAATTCCCC
TTTTGCAAAAATCAACCATGTTTTGAAAAAGAGAAAGATACATATATTAAAACCGATCTT
ATTTGAAACAAGTAGTGTTTCAACTTTATGTAATACAAAATTATAGCTTCATCATCCATG
GCAAACAAACTAAAGTAAAAATACTAAACTGCATGTCCCTCCAGCATTATTATTGACATG
TGTTTGCTGAAGAAGCTAAATAGATATACTACTGAAATCGGAGCTTAAAGAACTGCAATG
CAGTCGATTTCAATCTTGGAGTTCAATGGTAATGCAGCTACTTGTAAACTCACGCGGGCT
GGGAAAGGTGCAGGAAAATATTTAGCATAAACCCCGTTGACTGTCGTAGCGTCCTTCAAG
TCAGCTAACAGAACTGTTGTTTTAACAACTGATGCGTAGCTTGCACCACCTGCTTTAAGG
ATTTCCCCCATGTTTTTGAGAATCTGTTCTGTTTGTTCATCAACTTTATCAGAGATGAAC
TTCCCCGTCTCGGGAATACGGCCAGAAACACCAGAAACAAAGAGAAGGTTATTGATTTTA
ATTGCTTGGGAATATGGTCCCAATGCAGGAGGTGCTTTTTTCGTTTCAACAGCTTGCTTA
ACTCCCCTTCTGGCATCAGAAGAACCGCTCAGGCATGTGAACGACAAAGACCGCTTCGAT
ATGCCGCCGGTAACTGAGAAACACTCTCTTCCGGTGCTCAATGAAGGGCGGTTGCGGAGT
ACGCCGCCGTTGATCGCCGGAATCTGGAAGCTCGTTGCAGTACAAAACGAAGTCATTTCT
AAGTTTCCCAGTTTCTCTGTTTGACCATTTTATACAAGTTCATCTGTATTTTAGTTCACA
GAAAA
>contig00086	seqLength=715	assembledReadNum=195	aveCover=64.55
AAAAATACTGATATTCATGTATGACAAAAATAAATAGCAAAACAGAAAAGAGAAAAGAGC
AGAAACACAATTAAGAAAGGCAGTAAATATTCCTAAGTGAAAAATAAGTTCCACAAAATA
ATCGGAAATGCATATCTGTCCATAAAACTCATTCAACACGAAACAAAATTGTTCATACTT
TAAGAAAACTAAATAAATGAAAGTGCCTTCAACAAACTTAAGATCTTGGCTTCTCCTTCT
TCTCCTTGAAAAGGGCAAGAAGAGAAACACCAGAAACCTTCACAACCTTGAACCTAACTC
CGGGAATATCTCCCACAGCGTGACCTTTTCTACCAAATCCAGCAATCAAAACTTCATCAT
TTTCTTCGATGTAGTTCAAGCAACCATCATTAGGGACAAAAGCTGCAATCTTCTTCCCAT
TCTTGATGAGTTGAACCCTGGCACACTTACGAATGGCAGAGTTAGGCTGCTTAGCCTCAA
TACCTATCTTTTCAAGGACAATTCCCTTGGCGTGGGAAGATCCAGCAAAAGGCTTCTTCC
ATTCATTACCAAGATGAGACTTCTTGTATGACTTGTCGGCCCACCTTTGCCTCCTGCGGT
GAGACTTCAGCTTGCGAGCAGCTCCCATTCCACGTGTCTTACCCATGGCTGCGGTCTTCT
GTGTTGAACTTGGAGGCTACGGAGGAAGGTAGAGCAACTGGTATCAGCAAAAACC
>contig00087	seqLength=612	assembledReadNum=250	aveCover=94.07
ACTATCACATAACTAGAAAATGGAGAGCACACAGAGAAGTTTAACCTTGTTGGTACTTTG
TTTCCTGATCATGGGAACAACAATGTTAGTGAGCGGTCAGAGTGCAAACAACGTAAGAGC
AACATACAATAACTACAACCCTCAGAACATAAACTGGGATTACAACACAGCCAGTGTTTA
CTGTGCTACCTGGGATGCTAGCCAGCCATTGTCATGGCGTAGCCAATACGGTTGGACTGC
CTTTTGTGGACCCGTTGGGCCTCAAGGCAGAGACTCTTGCGGCAAATGCTTAAGTGTGAC
AAACACAGCAACTGGTGCTCAGGTAACAGTGAGAATAGTGGATCAGTGCTCTAACGGTGG
ACTGGATTTGGATGTGAATGTCTTCAACCAACTGGATACAAATGGAGCAGGCTACCTGGC
GGGTCACCTTACAGTTAACTACGTCTTTGTTAATTGCTAAGGTCAATGAACCACTCTTTG
TAATAATAAGAAGTTCTAGCACTGCTTCTCATCATAAAACCATAAATAAAACAAAAGGTG
TTATACATGCATATGTATGCTTAATTGGATGAAAAATAAATGATCATTCTATACTTAATA
AAAATTAAAAAA
>contig00088	seqLength=1159	assembledReadNum=323	aveCover=75.83
TTAGTTAGCACTTAGTATTATAGAAAATACACATTCAACTATGGCTACTCTTATTGCTCC
TAGCAACCATTCCCCACGAGAAGATGCTGAATCTCTAAGAAAGGCTTTTGAAGGTTGGGG
TACTGATGAGAGAACAGTGATAACAATTCTTGGTCATAGAAACTCTCATCAGATTCAACA
AATCAGAAGAGCTTATGAAGAGATTTACCAAGAGGATCTTATCAAACGTTTGGAATCTGA
ACTGAAAGGAGACTTTGAGAAAGCTGTGTACCGTTGGATCTTGGAACCGGCTGATCGTGA
TGCTGTTTTGGCCAATGTTGCTATCAAGAGTGGTAAGAACTACAATGTGGTTGTTGAGAT
TGCTTCGATTTTGTCCCCGGAAGAGCTTTTTAATGTGAGACGCGCTTATATTAAGCGCTA
TAAGCACTCCTTGGAAGAGGATTTGGCTACTCATACCTCAGGCCATCTTCGCCAGCTTTT
GGTAGGGTTGGTGACTGCATTTAGGTATGTTGGTGATGATGTGAATGCAAGATTAGCACA
AAGTGAAGCTGATATTCTTCATGAGGCTGTGAAAGAGAAGAAAGGAAGCCAGGAAGAAGC
TGTTAGGATCTTGACTACAAGGAGTAAGGCTCAGCTGATTGCAACTTTCAACCGTTACAG
AGAGACTCACGGTACTTCCATTACTAAGAAGCTGTTGGATGAAGGATCAGATGATTTTCA
GAAGGCTTTGTACACCACCATTCGTTCCTTCACCGATCATGTTAAGTATTATGAAAAGGT
GGTGCGAGATGCGGTGAAGAAGATTGGAACCGATGAGGATGCGCTCACCCGTGTGATTGT
GAGCAGGGCTCAACATGATCTGAAATCCATCTCAGATGTTTATCACAAGAGAAACAGTGT
TCCTTTTGAGCATGTTGTAGCTAAGGAAACTTCAGGGGATTACAAGAAGCTCCTTCTCAC
TCTTTTGGGCCAAGAAGATTGAGTTTTACCTTTCTCTTTGAGTGTGGTTTTAGTTTTTTC
TTTGCTTTGTGAGAACTTGAAGTTCAATCTTGTTATGTTTGCTGGTTCATTTTGACATAC
AGCATTGTAAGTTTGAACAACTATTAATAAATAATACAGTAAGTTTGACATACTGTAATT
TATCTTGGTCAATCAAAAA
>contig00089	seqLength=1552	assembledReadNum=312	aveCover=57.17
TTTTGTCTTTCAATTTGAATAGTTCTGTTTTATGTCTAGATTAATCAATAGGATGGAGCA
CTTTCAAGAGCCTTATGAAAGACAAGTACATTCATAGCAAAAGATATTATTGAAGCTGTA
AAGATGCATGTAATATAAACCACAAAACATTTTTAAAGAAAAATAGTCTCCAAGACTATT
AAATATTACACATTTTTGACAAATTAATCTTCTTACATAATAATATTCATTCTCCGTCAA
CACCATCATTAACTGCTAGTGCTGCTGTCTAACATAACATGTATCATTATCATATTCACT
ACCAACATTTTAATAAGAGTAGCCTTTGACAAACAATTCCTTCTTGGCTTCCTCAGATTC
ACCATCACCAATGTACTTTCCAAGTTGAGCAAGTGAGTTGGACTTGGCGCGGAAAAGGAG
CGCCTCTTGTGCCGCCTTCACGTTCTCTGGGCGGCCTCCCCATGTCTTCAATGCGGTATT
TTGGAGAGCTCTTGCGTATGAGAATGACACGTGCCATGGGTTTGGAGATTTGTTCATGGC
ATTCAAGTTGAGGGTTGCTTCAACCTCAGATTGTCCACCAGACAAAAACATGATACCAGG
GACAGCAGGGGGGATTCTCCTGTGAAGGAGATTGAGGGTGTACTCGGCGACTTTTGTAGG
AGAGGCTTTGTCCTTAGACTCAGCTCCTGGAGTAACCATGCTAGGCTTGAGGAGAATACC
CTCAAATTGGACATTGTTCTCAGCAAGGTAGTAGAAAACTTCTGCCCAAACCTTTTGGGC
TACTTCAAAAGTTCTGTCAATACCATGTTCTCCATCAAGCAAGATCTCTGGCTCCACAAT
TGGGACCAATCCATTGTCCTGACTAATTGCAGCATAGCGAGCCAAACCCCAAGCCGCTTC
CTTGACAGCAAGAGCAGAGGGACCGTTGGGGATGCTCACGACAGTACGCCATTTGGCGAA
ACGGGCACCTTGCTGGTAGTATGCAGCCGACCGAGAGGCAAGACCATCTAGACCTTGGCA
CCATGATTCATTGTTGGAACCAGCCAGGGGCACTAGACCCTTGTCAACTTTGATACCGGG
AACAATGTTTTGCTCGATAAGCACATCGACAATCTTCCTTCCGTCAACTGTGGATTGGTA
GAGAGTCTCTTCAAAGAGAATGGCACCAGAGATGTACTCTCCAAGTGTTGGAACTGTCAC
CAAAAGTGTACGCCATGCTTGGCGGTTAGCTTCAGTGTTCTCTAGTCCAATTGAATCCAA
ACGCTTTCCACATGTAGCATTAGATTCATCCATGGCCAAAATACCACGCCCTGGTGAAGC
AATTGTTTTCGCGGTTTTGACGAGTTCATCGGCATAGGAACTGGCTCTGATGGTGAGACT
TGGTGAACTAGCAGCGTTGCATCTTGCAACAGACATAGAAGAAGGTTGACGGAGGAGAGT
TTGTCCCTTCACCCATTCAGACTTATCAAGAACAAGTGATGATGATTTGAAAATAGATGC
TGAAGCAGAAGCCATAGTTTCACTCACTGCAATCTTATCTCCAACAACAACA
>contig00090	seqLength=632	assembledReadNum=180	aveCover=62.84
TTTTTTTTTTTTTTTTTTTTTAAAGCCAGAAACAAAAACCATAAGCTCTTTTCTAATTGA
TAAAGAAGTTGGTAAAAGCAGAAATGTTTCAGACCAGTGGAGTTTTATTTAGATTCATGT
TCAACAACTCAACCAGAGTAGATATCATTCATAGTGCAAGGATACCATTAAACATGTCCA
AGGAAATAGAGGATACTCAACTCATACAAATAAGTTACCATGGGAAAGACTAAAAAAGTT
TTCATTGTGCCCTTAAGACCTCGATCTCAAACTCCAAGACAGAGTTGGGCTGTATTCCCC
AGGCAGGAAAACCACCAGCACCATAGGCATAATCAGGAGAGCACCGAAGACGAGCAACTT
CGCCGAGTTGCATGCCAAGGACACCTTCATCCCATCCTTTGATGACAGAACCTTGGCCGA
TTTTGAAAGTGAATGGACTCTGGCCAGGATCCTTCGTGCTCCAGAACTTCTGAGATAGGT
CGCCGTTTTTACCGTAACCGGTGCAGTGAACGGTGACGTTCTGGCCGCGGCTAGGGTTGG
GACCGGTTCCAGCTCTTATGATTTGCTTCTCAACACCCATTTTTCTTCTTCGCAACGAAT
CACGCTTCTGCTTTTCTTTTCTTTTCTTTTAT
>contig00091	seqLength=830	assembledReadNum=207	aveCover=66.09
TTTTTTCACGAAAAATTAAGCTGCCTTATTGAATTCAATGAACCTCACATACCAAACACA
CGTTTTTGCTCATCAATCATCATAAACAACTATTACTTACATTTCAGACTGCACTTAGTT
CATAAAGGAAGATAAAGCTGTTCAGTGAATATAGTTAACACTCAGCACAAATAATCCAAA
AGATAAACAAGTACTTAACATATAACATAGAGAAATTTACATTGCGGATCTTCCATGAAT
AAACAAATAAGCATAACAAATCCACATTGCAAATCTTTGTTTTTTAAGAGCATCATTCAA
ATGCCCATTGGTTTTCCCTGCGGACTTCCTCCTCTTCCTCAGGACTGAAGTCGTTCTTAA
TGTTAAATGTCTTGCGGATTTCCTCTGGTGTCTTTCCCTTGATCATGTCGGCTACCGTCT
GGCATGTCAGATCAAGAAGGCTCTTGATGTTCAAATAGTTTGCAGCCAGAATGAGATCGA
ACAACGTTGCCTGGTCAACCTTGACAAACTCAGCATCCCAAGCCTTGAGTTCATCTTCAG
AGGGTTTTTCATCAGAACTCACCGCATCAACGTGTTTCTTACAGTATTCAATTACCTTAG
CAAGGATCTTGCTGGTAACGTTCGGAAGAGGAATTCCGCTGTCGGCACAATCATCTTCGA
TCATGTGCTTGATTGTTTGCGATTCCAAAGCCACCGCCTCGTCAACCTCAAAAGCTTCGC
CGTCGGAGCTCTTGAGAGTGATTTTTCTTGGGGAAGCCATGGTGGTGATTAGGGTTTTGA
GGTGAAAATTGGGAAATGGCGAACGCTCTTTTTAAAATTGTGATCTTGAA
>contig00092	seqLength=677	assembledReadNum=159	aveCover=75.90
GCATCGATAATCAATTCTCAATTTACAGAGTTTTCAACAACTATACATCAAACATGTCGC
TGATTCCAAGTTTCTTTGGCAACCGAAGGAGCAACGTATACGATCCTTTCTCCCTCGACA
TTTGGGACCCCTTGAAGGATTTTCCATTTTCCAGTTCTGCAATTTCTGCTTCATTCCCTC
GTGAGAACTCTGCGTTTGTGAGCACACGAGTTGACTGGAAGGACCGGAAGCACACGTGTT
CAAGGCTGATCTTCCTGGACTGAAGAAGGAGGAAGTGAAAGTTGAAATCGAAGACGACAG
AGTTCTTCAGATAAGTGGAGAGAGGAACGTTGAGAAAGAGGACAAGAACGACGAATGGCA
TCGCGTGGAACGTAGCAGTGGAAAGTTCTTGAGGAGGTTCAGATTGCCTGAGAATGCTAA
AATGGATCAAGTGAAAGCTTCCATGGAGAATGGCGTTCTCACTGTGACCGTTCCTAAGGA
AGAGATCAAGAAGCCTGAAGTTAAGTCCATTGAGATTTCTGGTTGAACTCAGAATGAGCT
TTGTTACTTGCTCTGTTGCTTCAATTTGTGTACTTGTCTTATCTTGGATTGTAATGTTAG
TTTTGTGATTTGTGTGTAAGAGATATATGATAATGTTAATGTATAAATAAATAAATGACT
AGTTGTGAACAAAAAAA
>contig00093	seqLength=1106	assembledReadNum=233	aveCover=53.39
TTTTTAATTATAAATTTCAAGCATACATTCATATGTACTGGCCATACGATACTAGGATAC
TATTAGATACCGGGATACACCCATAGTGCTAGCTAGTTTTATTTAATATACATATGATCC
GGTTCTTGCACATCACATTCCTCCCTCAAAACTTGTATTATTTTCCATTTCTAACATGAG
AGTCAAATGAAGATGAAAATCCTCAAATCACAAACATGAAATTGTTGAATGAGAGATGAG
TGCACAACCATTTAACATTTACATGACACAAAGATTGTCTGCGGTATGATTTGGTACCCA
AGCAGCGGCTTTATTGCCAATGAAATGACATACAGGGACAGTTCCAGGAGTAACTTCGAG
TGCTTCATAAAGCAACTCAGGATTCATACCTCTAGTGTCATGGTGGCAGACTGTTAAAGC
CTTAGTTTTAGTTCCATCTGAGGCTACCAATGAGACCACATAAGCGGTTGTATCACGCAC
TTGGTGGCAATTGAATACTACCTTTTCAAAATTCAATCTATGACACATCACTGCATTATC
TCCAACCTTTTTCACATCTTCCACTACATATTGGTCTTGATATGGAGCAAAGTTACTTGA
AATTGCCTTAATCTTTGTACTTCCAAAATGTGAAATGACTTGGTCAATCATCGATTTCAA
GGATGATACGCAATGTTTGTGTTCTGCTATAGCAGTTGGACTATAACAAAAGTCCTCAAG
ACTTTGTTTCTCTTTATTTGCCAGCCATATGGAATCTGTGACCCCTTGTCTTGATTTTGT
GAATGGTCGAATTATACTTCCTACAGAATTAGTGTTGCCCAAGATGAAATTTTTCCCAGG
GTGAAGGTCATGTTCAAAAAACAGCGTTGAGTATTGCTTCAATTCTTCACTTTTGATGGG
TAGACTATTAGTTTTTCCACTAGGAATTGACAGATCGGAGAAGGTCTTTGGCAAAGGAGT
GTTTGGCCAAATAGATTGCCAATAATCTTCTCCGGGTGATGTCGCAGTGATTCCCACGAA
AGCCAGGCAAAAGAGAGATAAAACAGTGAGATGTGCAAACTCCATTTGACTGGCTATGAA
GAAATGATAATCGTGTAAAACTTAGT
>contig00094	seqLength=163	assembledReadNum=5	aveCover=2.47
AGCTTATTTAACGATATAAATAAAAGGCAGAATAAAATACAAATTACAAAATCCATGTAG
ACAAAACTAAAGTAATCAAAAGTCTAATATTTACAAAACTAAAGATAAGCCTCTAAGCAT
TGCAGCTTGCATTGATAAAAGCCCTTCCAGGTTGACGATTGGC
>contig00095	seqLength=493	assembledReadNum=128	aveCover=79.33
TTTTTTAACATAGAACGGTCAAGCACAAGTGATTTCATACAAGCATAAAGAATTTAGCTA
GCGGAGTAGAGCATATCTGAATTGCAAGTCACTCACTCAAAAAAATGAGTGAGACATAAA
ATGTTATCATACATAGATTCATTCATTATGGAGAGTCTAAAATTTGACCAAAGCAAATTA
CATTTTGTAGGAAAACCCCTGCAAAGTAAGCTTATTTAACCAACAATTTAAACAAACAAA
CACAAAAGGAAAACGATGAACCGATGAATTTCCTCCTCAGTGTTCCCCAGCCTTCACATG
GTGAGAAGAGGAAGAAGCATTGGTCTTGTTGTAAACCTGCTCAGCGACGAGGTAGACACC
GAAAGCGACGAGAGCGATGCCGAGGCCAGGAGTAGCGTGACGAAACTGATTCCCAAGCAT
CGGGTGCTTCCTCCACTCGTCTCTCCTCCTGAAGAACTCTGCCGTGTTCTTTCCTGCTCC
CATTCTTCTTCTC
>contig00096	seqLength=238	assembledReadNum=39	aveCover=37.29
AGCTAAGTCTTCAAACATTTCCTCTTCTAAATAACTTTTGTTCAATTTTTCAATCATGAG
AAAGGCTTTCTGTATTCCTTTGTTGCTTCTCGTAACATTCTTTTATGCTACTTCTGTTTT
AGGAAGAAATGATCCTTCAGGGACTCAAGTGAACTCGGAAGGGAAGCTTGCAAATGAAGG
GATGACAAAGCCAAGCCTAGAAGGACCAAATGAAGATGAAAAATTCAAAGGATTTTTC
>contig00097	seqLength=264	assembledReadNum=20	aveCover=13.82
TTGTTGTTGTTGGAGATAAGATTGCAGTGAGTGAAACTATGGCTTCTGCTTCAGCGTCTA
TTTTCAAATCATCATCACTTGTTCTTGATAAGTCTGAATGGGTGAAGGGACAAACCCTCC
TCCGTCAACCTTCTTCTATGTCTGTTGCAAGATGCAACGCTGCTAGTTCACCAAGTCTCA
CCATCAGAGCCAGTTCCTATGCCGATGAACTCGTCAAAACCGCGAAAACAATTGCTTCAC
CAGGCGTGGTATTTTGGCCATGGA
>contig00098	seqLength=284	assembledReadNum=65	aveCover=32.14
TTTTTAGTAGAAACGTTAGGGTCTGATAGATAAGCACATAATTAAATGTTACAGACTAGT
AGCCAATATAACTTCTTCACAGCATAAAATAGTCTTGGTGGTTCTAGTATTGATCTCAGA
CCACAAAAAATAAGTGGTCAAAGACTCAATAAACTCAACCATTACCATATCTTGTAAGTT
TGTAAGAATTGCACAAATATAATAGCAAACACGCAGAAATATTAAATATATCATCTCAAT
TCCAACAGCATTCATGGATTCATTACTTAGGGCCAACGTCCTTA
>contig00099	seqLength=1183	assembledReadNum=271	aveCover=63.57
TTTTATTAAAAACAACTACAATTCTCTCATTTTAATGGTCCAAATCTTCAAAAGACAACA
CAGAATCCAAATAACACACATTAACAGACTTAAACGGCGATGAAAAGTAAAGTCAACTAA
AACAAACGCATTTAACATATTATTTACTGACCAAATGTCATGGCAGTACACTATTTCTGC
ATAAAAACTTAACCAAAAACCCAATTCATCGCCCACCGATGAGGTAAAAGGAAATCATGT
TTATTCAGAGTACTTACTAAACACAAGTTCAAAGCATTGTTACAAAATACGAATCATAAC
ACAAGAGAAATTTCCGAAGCTGCTTCAAAAGCAGCAAATCAATTCCTACTTACGAATTTC
AGTTCTTCTTCACAGTCGCGGAGTTGATGATGTCAATGAACTCCGGCTTCAAGGAAGCAC
CACCAACCAAAAATCCATCAATGTCAGGCTGTGATGCCAATTCTTTGCTGTTTCCTCCAT
TTACAGAGCCTCCATAGATGATTCTTAGAGAGGCAGCAACTTCAGCACCCACGTTGTCGT
GAACCCATTTCCTTAAAGCAGCATGGACCTCTTGTGCCTGAGCAGGAGTTGCAACCTTTC
CAGTTCCAATGGCCCAAACTGGCTCATAGGCCAAAACAACATTGTCCCAGTTTGATACTT
TGTCTGCAATTGCCTTTGTTTGCTCAGAAACAACATCCAGAGTAGTACCAGCTTCACGCT
GTTCAAGAGTCTCCCCAATGCAAGCGATAACTTTCCTCCCTAGTGAGAGTGCATATGCAA
CTTTGTCTCCCACAAACTCATTTGATTCATTTAGAAGCTGCCTTCGCTCAGAGTGCCCAA
GAATAACATAAGGGATATCCAAATTTACAAGCATTTCAGCACTAATCTCCCCAGTATAAG
CACCACCTTTGCGAACCCAACTGTTTTGAGCAGCAACATGGAAGTCAGAGCGAAGTAAGC
TTTTCACGAAGGGAAGGAACACGTAAGGGGGGCTCACAACAACTTCAACAACATCTTCTC
CAGGGACTTTAGCTTCGTTCAAAGTACCAACAATCTTCTTCACCTCTTCAGTTGTTCCAT
TGCATTTCCAGTTACCGCCGACGAAGAATTTTCTGCCCATGTTTTGGTTGATGTTTTCGA
TTTAGACGAGGAAGTGAAAAACCCTTGTTGTTGTTGCTGTTCT
>contig00100	seqLength=1077	assembledReadNum=218	aveCover=69.11
ATAATATCTTGCACATCACTTCATCTTCTTCTTCCACCATGAAATTTCCATTCAAGGCTC
ATCGGATGGGTGTTGTTTGTTAGCAACACTGCACTCTTTTCTAATCTCACCTTTTGAACC
GGTTAGAGGATTATTCTCAGAAAGCAATGTAATAGCTTTAGAAAACTCCTTGAAGAAATA
CTCTTGACTCTTGGCCATTTTCTTCACATAAGGCCTTGTTCTTTTGTCATGTGCTAGTTG
ATGATCCACTATCAAAAGCCCCTTGTTGTCAAGAATATTTCTATAGTAATTGTTGTCAAG
AATCATGGGGGTACCACGGTCATTTCTCACGTATTGAACTGCCTTAGGGTCAGGGATTGA
ATCAGGACACTTCTTTAGCATGTGTGGAATGTGATCTGGATTCAAAGCTGGATCAACTTC
TGGATATAAACGGTGCACTAGTTTTATACAATGTGTTCTACCAACACTGTGTGCTCCAAG
CAAAGAAACAACTCCAGGAGTGTCAATTCCCATGGCACCAAACTTGTCAAGAACAGAAGA
AATTGATTCATTGTGGTCAGGAAGGTACTCCTCCAACAGATCCACTCTACTCTTTCTACC
ATCTCTTCTTCCAGTTTTCAATGGAATATAAGGACCTCCTAGCGAAACAACTCCATCTCT
GGCTGAAAGAACAAGGATATCAGAACAAGAAACAACACCAGGACACTCTCTTTCAACAGC
TTCTTTGATGGTATCAATGTACCTAAAGTTTCTCAAACCAAAGCTTCTGTCATGTTCTTG
CTCAGACAAGCTTCTTTTTGTGGATGTCAGCAACAAAGAAGCATCACAACTCTGAACAGC
ACAGTCATGGAAGATGTTTCTGAGCCATGAGAAAGCGGTGTTCTTGTGGCGTTTGTAGAG
GAGTTTGACTTGTTCTTTGATGATTTCTTCGGCTTGTGGACATGATTCTTTGTAGTAGTT
CATGAGAAGGCCATTATCTTCCACTGCAGAAGAAATTGTTAGGAAGAGTTGTGGTGAAAA
GGATAAGAGAGCTAAGAAGATGAAAGTTTTGCTTGGAGACATTGTTGAGTGAGTGAT
>contig00101	seqLength=851	assembledReadNum=210	aveCover=73.88
AGCAGCTGAGCGATAGAGAGGATTGGGAATTTTTGCTGCTGAACCTTCTCTTGTGCCGCC
TCCACACTTCAACCATGATCATATCCGAGAAAAACCGTAGAGAGATCTCCAAATACCTCT
TCCAAGAGGGAGTTTGCTATGCTAAGAAGGATTTCAATTTGGCGAAGCACCCAGAGATTG
ATGTTCCAAATCTGCAAGTGATTAAGCTGATGCAGAGCTTTAAGTCCAAGGAATATGTGA
GGGAGACTTTTGCTTGGATGCACTATTACTGGTTTTTGACTAATGATGGAATTGAGTTCC
TCAGGACTTATCTCAATCTTCCATCTGAGATTGTGCCAGCTACTTTGAAGAAGCAGGCTA
AGCCAGCCGGTAGACCATTCGGTGGTCCACCTGGTGATCGCCCTAGAGGCCCACCTAGAT
TCGAGGGAGAGAGGAGATTCGGTGGTGACCGTGATGGTTACCGTGGTGGTCCAGGTTCCA
GAGGACCTGGTGGTGAGTTTGGAGGAGACAAGGGTGGAGCTCCAGCTGACTACAGGCCTT
CTTTTGGGGGTCCTGGTGGAAGACCTGGCTTTGGTCGTGGTTCTGGTGGCTTTGGAGCAC
CAACCAGTTCAAATGATGCTTAAATGTTATGATTTCTGCTCCAGTTCATGCAGTTTTGGC
TGTCGTTAGACTTTATAGTATTTCCCCTGACATTTTATTTTAATTCATAGTTATTCATGC
AATGAAGATTTTGAACTGAATGTTTTTGCTTAGTATTATGTTGATTGATTTTGTTTGGAT
AATAGATCATGGATGGTGTTGGTAAAAAGGGTTGTTGAGGTAGGATTGAAAAGAGTGTTT
CATAAAAAAAA
>contig00102	seqLength=1270	assembledReadNum=281	aveCover=60.79
TTCAATAGTTGAAAACTAAAGAAACAACAATGAACTTCTCTCTCCATCTAACAGTCACAG
CTTTGTGTTGTCTAGTTGTTGTGTTTGGAGGGTTACCTTTCTCTTCAGATGCACAGCTTG
ATCCATCCTTCTACAAAACCTCTTGTCCAAATGTCCATTCCATTGTACGCGAAGTTCTAA
GGAACGTCTCCAAGACGGATCCTCGTATTCTTGCTAGTCTCATCAGGCTTTACTTTCATG
ATTGCTTTGTTCAAGGTTGTGATGCATCGATCTTGTTGAATGATACTTCCACAATTGTGA
GTGAACAAGGAGCTTTTCCGAATAACAACTCAATAAGAGGTTTAGATGTTGTGAATCGAA
TCAAAACTGCGGTGGAAAATGCTTGTCCTAATACAGTTTCTTGTGCTGATATTCTTGCCC
TCAGTGCTGAAATTTCATCTGTTCTGGCTCAAGGTCCTGATTGGAAAGTTCCACTAGGAA
GAAGAGATAGTTTAACAGCAAACCAATCACTTGCTAATGCAAATCTTCCAGGCCCCGCTT
CCAACATTACTACACTAAAATCCTTCTTTTCCCGTCAAGGCCTCAACACTACTGATCTTG
TTGCACTCTCAGGTGCTCATACGATCGGTAGAGGTCAATGCAAATTCTTCGTCAATCGAT
TATACAATTTCAGTAGTACAGGAAATCCTGATCCAACTCTCAACACAACATACTTGCAAA
CATTGCAATCATTATGTCCCAATGGTGGACCGGGTACCACCCTCGCCGATTTGGACTTAA
CCACTCCCGATACATTCGACTCGAAGTACTACTCTAATCTTCAAGTTCAAAAGGGTTTGT
TTCAGAGTGACCAAGAGTTGTTTTCGACAACGGGCTCAGACACTATTGCCATTGTCAATA
GCTTCAACAACAATCAAACTCTTTTCTTTCAAAACTTTAAGGCCTCAATGATTAAAATGG
GTAATATTGGGGTGTTGACTGGATCTCAAGGTGAAATTAGAAAACAATGTAACTTTGTTA
ATGGGGCTTCTGCTGGACTTGATTCAGTGGTCACTAGACAATCGTCTCAAGATGGTGTTA
GCTCATACTAAGTAAGTTGCATAAACTTAAATTATCTAATAAATTAAAGTGTGTGTTTTA
GAGGCACATACATGTTGTGCTTTTGTGATGGATGGTGATAGTTTTGTACTTTCTACAATA
TGGCCATTGATGCAGTGTTTGTAATATCTATTTTCCTATATTATGATAATAATTATGTGT
TATACAAAAA
>contig00103	seqLength=1059	assembledReadNum=161	aveCover=50.56
TTTGTCGCGAAAGTGATATTAAAAGGTAAAAAATCCAAATTAGCTGGGCATTACCACTTA
ACAATGTTATTTAACCGAGGATCAACAATAGAGAAAACAATCAAACTTCCAAATTACAAC
CAAAATGATACCCAACTACGATGAATCCACATTGAAAATAAGAGCAATGTCTATGAAATT
TATGTAAAGATTCAGGGCACTGCGCCTCTCTAAACAAACACCAAACAACTATCACTTAGG
CTTCGGCAAATCCAAGCTCGGAGAGCTTAAGATGTGCTTCGGCGTAATCAGCAAAGAAGG
CATCTTCATCCGCAGCATATTTCTCAACAAGAGGGCGGAATACAGAGTCAGACAAAAGTG
CCTTATCACTTGGCAACTGAAGAAGGCCTTCCTTCTCACCAGTCAACAACTCAGTGAAGT
ATGAGTTGTCAAAAATGAGAGGATTAGAAGTCCATGGCCCCTCAAATCCGGAACGCTCCT
TGTGTGCAGCTCCAATGGTGTGACCACCAGATAGAGCAACAATGTCCTGATCGCTAAGCC
CCATAGCTTTTCCAAACACATCCCTCAAATGGTCAGAACCCTTGGTGGCATCAGGCAAAC
GACCCTCTGGTGGTGGCTCGGGCTTGTCCTCCCGTCCGGGGTGGAAAGGAACTTCAGGTC
CACCAGTGATCTCAACAGCAACAACACCACCCAACTGATAGAAATCAGCATAGCTCACAA
TAGGGAATTGCTCCTTAAGAGGCTCCAAAAGCCTGACAGCAATATCAAGACCGTTGTTAG
CACCATGAGCAAGCTCAGCTGGATGCTTAATGGTTCCGAAAGGACCACCAGTCTTTGTCT
TTGAATCAAAAGTACCAGCAGAGTGCCATGCCAAACGGAGAATTAGAGGAGCACATTTCT
TCTCAGCGATGAAACCTCTAAGCTTCCTCTTGGCCTTTTCAATGGCCTTCTGGTAATCGG
GACTAACGGTAGGGTAAGATTTTCCCATAGCTAACGATTCTCGAAATCTAAGACGAAGAA
ATGCCAAAGTTAAACCCTAGTGACACGAGGAGAGCACGA
>contig00104	seqLength=911	assembledReadNum=193	aveCover=67.88
ACATGGATCGCCAACGTTGTCGATAGATGAATCGATTGTGGCGAGGAAGTTTCTACAATC
ATGGAAGAAGGACGTGTATGGGGAGAAACCTAAATCGATTTTGATTATTTCTGGTCATTG
GGATACGACTGTTCCGACCGTTAACGTTATTCAGAAAAACAATGATACCATCTATGACTT
CTATGGTTTTCCCAAACCTATGTACCAGCTTAAATATCCAGCACCTGGAGCTCCAGATTT
AGCCAAAAGAGTGAAGGAACTACTCAAAAACTCGGGTATCAACCGTGTCGACGAAGACAA
AAAGCGAGGACTTGATCATGGTGCTTGGGTTCCACTCATGTTAATGTATCCAGAAGCAGA
CATTCCTGTTTGTCAGCTTTCTGTTCAATCTCGCATGGATGGAACTTACCATTACAACAT
AGGAAAAGCATTGGCACCTCTTAAAGATGAAGGTGTATTGATAATAGGTTCCGGAAGTGC
TGTTCATAATTTGGGAGCAATTAACCCTCGTGGCGGTGTTGCTCCCTGGGCCTTGGAATT
CGATAATTGGTTGAAAGACGCTCTTCTTGATGGAAGATATGAAGATGTGAATCGTTATGA
ACAAAAGGCGCCGCATGCCAGAAAGGCTCATCCACATCCAGATCATTTTTACCCATTGCA
TATTGCAATTGGTGCGGCTGGTGGAAATTCAAAGGCTAAACTTATCCATAGTAGTATTGA
AATGGGAACTCTCTCTTATGCTTCTTACCAGTTTACATCACATTCCAACTAAACTTGTGT
ATTTTCATACATTCAGCGATCAATATGTCATGTTTGGAAGTTCAGCTATGTTTATGTCTT
GTGAAATATTCATGTAAAGAATGTATTGTTCTTAATAAAAAGGGTTAAGTACTTTTCTTA
TTGTTGAAAAA
>contig00105	seqLength=763	assembledReadNum=135	aveCover=45.56
TTCATCACCCCCCAAATCTAACAAAGCACCGAAATCACAGCAAGAATCTAGGTTTCGAAA
TGGACGCAAGCACAAAGGTGAAGAAGGGAGCTGGAGGAAGGAAAGGAGGAGGACCAAGGA
AGAAGTCAGTCACCAGATCTGTCAAAGCTGGACTTCAATTTCCAGTCGGAAGAATTGGTA
GATTCCTGAAGAAAGGTAGATACGCTCAGCGTGTTGGTACCGGTGCTCCTGTCTACTTAG
CCGCTGTTCTTGAATATCTTGCCGCTGAGGTACTTGAGTTGGCTGGAAATGCAGCACGTG
ACAACAAGAAGAACAGGATTAGTCCGAGACATTTGTTGTTGGCTGTGAGGAATGATGAGG
AGCTTGGAAAACTGCTTGCTGGTGTTACCATTGCTCATGGCGGTGTTCTTCCTAACATCA
ACCCCGTGCTTTTGCCTAAGAGGACTGAAAATGCCGCTGCTAGCACTCCCAAGTCTCCAT
CAAAGGCCAGGAAATCTCCTAAGAAGGCTTAGATTAGTTTTCTGATTTGTGTGTATAACT
CAGCTCTAGGTCTTTCTTATGTAACGGAATGATTTATTGCTTTAAAAAAATGTAATTCTA
TTTAGCTATGGTTGATTAAGTATTAATATGAACAATTCAGTTGAAACAACTTGCTTCAAC
TGTTTTGTATTTCCACATATATGTAATCAGTTGTTTTTTATTCTGTTTTCCTCTAAATTC
TCCCAGATGTAATAAATGACGGTTTGAATTTTTAATCCAAAAA
>contig00106	seqLength=638	assembledReadNum=191	aveCover=74.28
TCAAAGAATTACAATGGCTTCTTCAATTATGGCTTCTGTGAGTCTCAAACCAACTCCTTT
CACTGTTCAGAAATCTTCAGTGAAAGGACTTCCTTCAATTTCAAGGCCTTTCAGAGTTGT
TGCTAGTGGTATCAAGAAGATTAAGACTGACACACCATATGGAACTGGTGGTGGCATGGA
TTTGCCTAATGGACTTGATGCTTCTGGCAGGAAACAAAAGGGAAAGGGTGTTTACCAGTT
TGTAGACAAATATGGTGCTAATGTTGATGGATACAGCCCTATCTACGAGCCCAAGGAATG
GTCTGCCACCGGTGATGTCTACGCCGGAGGTACGACTGGACTGGCAATCTGGGCAGTAAC
TCTAGCTGGTCTTCTAGCTGGAGGTGCACTCCTTGTCTACAACACAAGTGCTTTGTCACA
ATAGACTCTGTTAAGTTCATATTTAAGTTGTAACAATATTTCATGTAGCTGAAGGATATA
CTTATCAAATTATTGTGGACATAGTTCCTTCTGTTCTGTTCTATAAATGTTGTGTGGATT
TCAAGAAAAATAATCTGTTTATATAACCATGCATCACTATGTTAATCTTATTGTGCACAT
AGTTCCTTCATTGGTTTCGGATAATGTTCATTCAAAAA
>contig00107	seqLength=1337	assembledReadNum=265	aveCover=50.55
TTCTTTTTTTGAAGATTAAATGTTAAAATTAAATAAAGGAGCGTTAGATCATATGTTTAT
TAATTTGCACATACATAGTAACATATCTAACTCATGAATTAATGGCAAATCAAGTTCAAA
ACAAACCAGAGAAAATTGGTTGTAAGAACACAACTCAAGGAAAGACATCCTACACATTTG
AATTGGTAGTAAGATTGATGAACTTCAAACACCTAATAACAATCTGACACATGCCACAAA
TGTGCCTAGATATATTTTCTTTATTTGTACATTTCATGACTACTTAAATTGAACTAATCA
TACCAGATTCTGAAGAATCACTAGAAGCCTTTCTGATACGATCTTTGTTAACAAAATTGC
AATGTTTTCTAATCTCTCCTTTGTTCCCAGTAAGCACACCAATATTTCCCATTTTAACCA
TCGCTGTCTCAAAGCTATCAAAGAAAGCATTTTTGTCAGCACTAAACTTGTTCACAATGC
TAATAGTATCCGCACCAGAAGTTGAGAAAAGCTCTTGATCACTCTGAAGCAAACCCTTCT
TAACCTGAAGATTAGAGTAGTAGTTCTTGTCAAATCTATCAGGAGTAGTAGGGTCGAAGT
TCGCTAGGTTTGTTCCACTTCCACCCTTAGGGCATGTTTTGCGTAACTCTTGTAAGTAAG
TTGTGTTGAGGGATGGATCAGGCTTTCCTGTGTTGCTGAAGTTGTATAAACGATCGACGA
ATAAGGAACAGTGAGCTCTTCCAAATGTGTGAGCGCCGGAAAGAGCAACTAGATCAGTAG
GGTTGAGGCCTTGTTTAGCAAATGCAGCTTTCAGTTCATCTAATGTGTTGAAAGGAGCCG
GAAGATTTTGATTAGCAAGTGATTGGTTGGCTGTTAAACCATCTCTTCTTCCTAATGGAA
CTTTCCAATTAGGACCTTGTGCCAAAATAGAGGAAATTTGTGCAGAAAGAGCAAGAATAT
CAGCACAAGAAACAGTGTTAGGACAAGCATCTTCCACTGCTGTTTTGATCCGATTTATAA
CATCTAAGCCTCTTAAAGAGTTGATATTAGGGAAAGCTTCTTGTTCAGTCACAACGGTAT
CAGTTTTGTTGAGCAAAACAGATGCATCACAACCTTGAACAAAACAGTCATGAAAGTGAA
GCCTGACGAGGCTAGCAAGCATTCTAGGATCTGTCTTGGAAACATTTCTTATGACTTCAC
GAACAATGGAATGAACATCTGGACAAGTGTTTCTGTAAAAAGATGCATCAAGTTGTGCAT
TACAAGAGAAGGGTAAGCCTCCAAGCACAACCACTACACAGCTTAGAGCTGTCAATGTGA
GACCAAAGGAGTTCATT
>contig00108	seqLength=612	assembledReadNum=192	aveCover=79.58
TTTTTAATGCAAATCAGTTGCATGTCATATTGCTAGTTCATTAGCCAAATTGTTTCAATT
TTTACAACACAACGATTTTATTCACATATCCAAACCATGTTTTACATTTCTAAATTCCAA
TCCATTCTGAAAACAAGCAAACTGACTTAATACAAATGCAAACAGACTCGAAATAAATAA
AGTTTTGTTCATATGACCCTTCAAGCACTAGCAACAGCTGCATGCTTGTTAATTGTCAAT
AGCAGCTCCTCCTTCTTAGCACCCACAACTGTGTCCACAACTTTTCCTTCTTTGAAGAAC
AGGAATGTTGGCATAGCTTCAATTCCACACTCCTCGGAAACAGTCTTCAATTCATCAACA
TCAACCTTAAGGAAGGTGACATGTGGAAGCTTTTTAGCAATCTCTGCCAAAATTGGAGCA
ATGAAACGGCATGGACCGCACCAAGAAGCAGTGAAATCAACCACAATCAGTTTCTTAGAG
GCATTTCCCTTCTCGAGCTGTTCCTTCCATGCCTCCACGCTGTGAACACCGATCACTTGT
CCCTCTTCTGCCATTTTCTTCTTTCTTCCTCGAAAATAACGCTTCTTCTTTCAAATACAG
TACTTTTCTCTT
>contig00109	seqLength=489	assembledReadNum=144	aveCover=85.24
GTCTTTCTTTGTCGCGTGTTGTTATTTTCTCTCTCGTTTTCGTTTTCAGACCGAAACCCT
AACTCTGCACCGTAACCATGTCGACCAAGCAAGGTGGAAAAGCTAAGCCTTTGAAGAAAC
CAAAGTCTGATAAGAAGGATTATGATGAGGTTGACATGGCTAACATCCAGAAGAAAAAGA
CGAGGAGAAGGCACTAAAGGAGTTGAAAGCTAAGGCCTCACAGAAGGGATCTTTTGGAGG
ATCTGGCCTCAAGAAAAGTGGAAAGAAATAGAAGGGGCTCTTTTATCATGATTTCATATT
TTCTTTATTGAGCTCTGTAATTACGATTATGATCATGAAAACTTCTCTTATTGTGTGACC
TGTTTTAATGCTGATGTTAGTTCTAAATCAAAGCATGTTATGATGATGTAAACGCAATAC
TGCATTGTAGCTCTATTGTGTCTCCCTTTAGGGTTATATGATAATTACATCTGTTTACTT
GCTGAAAAA
>contig00110	seqLength=717	assembledReadNum=126	aveCover=44.16
GTGAGCGTGAGTGAAGGAGAGAGCGGCAGCAACAGAAACCCTAGAATCAGAAAAAAATGC
CTGCCGGTCATGGTTTACGGTCCCGAACCAGAGACTCCTTCTCCCGTCCCTTCCGCAAGA
AGGGGACAATAGCTCTTGCAACCTACCTCCGGACATACCATATCGGCGACTATGTTGACA
TCAGAGTTAACGGCGCCGTTCACAAAGGTATGCCTCACAAATTCTACCATGGACGCACCG
GTCGTGTCTGGAACGTCACCAAACGTGCCATCGGTGTTGAAGTCAACAAACAGGTTAGGA
ACAAGATCTTGAGGAAGAGGATTCATGTTCGTGTGGAGCATGTCATGCCGTCTAGGTGCA
CTGAGGAATTCCGATTGAGGAAGATCCAGAATGATAAATTGAAGGCTGAGGCCAAGGCAA
AGGGAGAGGTGATCAGCACCAAGCGCAAGCCGGAGGGTCCCAAACCTGGTTTTAAGGTCG
AGGGTGCTACATTGGAGACTGTTACTCCAATTCCTTATGATGTTGTTAATGATCTTAAAG
GAGGGTATTAGAACTTTATTTCTGTTTTGTTTTTCTTTTAAAGGAGGTTATTAGAACTTT
ATTTCTGTTTTGTTTTTCTTTCTTGGACTGCCTGAGTTGGTTTTCTTTATCTCAACTTTC
CTTCAATTTTATGATAAATCAAACTATGTTTTTTTTTTGGGTCATTTCTATACTGCT
>contig00111	seqLength=836	assembledReadNum=112	aveCover=76.96
TTTTGTCTAGAAAAGGGGAGAAAACTCTATAAAAAACACTCAGTCACAAAACACCGTCCA
TCAGAAGCCCCAACTAAAGCTCGAATACAAAATAACTCAAATATTAAGAAGCCATGTCTA
GTGACATATCATTTATTAATTATGATCAAACACATTGTTAATTCAATGGTTTAAAGAAGC
CCCTTTTCCTTGCAACTTTGAATCGCATCCTCAAACGTTTCCTCTATAGTATGCTTGAAT
TCAAATCCAGCATCTGTGAGTTTCTTTGATGTTAAATGTGGAAGCTCAAGACCTTTAGGT
CCCCCAAGCAATTTGGACTTTGGAATTTGAAATTCAGGATGCTTTGAAGAAACAATGTCA
ACTACTTCCTCAACAGTTGCAACGAATGGTGAACAATTGTATCTCCCTTTTGGATTAGGA
TGTTCAAGTAAGAATATATGTGCTCGCGCAACATCGTCAACATGCACCATATGGAAACGA
GATATTGGACTGTGGTCAGTATTACCAAATAAATAAGGTAGTACACCATAAACAGAGGTA
GGAAGCTTAGGGCAAATGAAGGCTCCAACAATAATAGTTGGTATAATAGTCACAATATCC
AACCCATTTTGTTGTCCGTACTCGAGAACAGCTTTCTCCGCTTGTGTCTTAGAAATTGAA
TAAGCCCAACCAAATGGTTTATGATTTCTAAGAATGTCTATATCGCTCCAATAACTTTCG
TCCATTACATCCTTTGCTTTTTCTATGTCTTGACAATAAACAGCAGAAGCACTTGAAGTG
TAAATCACTCTCTTCACAGTCTTAGAGTTTTTGCAGGCTTTAAGAATTCCTAATGC
>contig00112	seqLength=345	assembledReadNum=5	aveCover=2.38
AAATGCCTTGGACTAACTCTATTCTTCTTGTTGTCACGTGCTGCATTTCCAGCCAACTCA
AGAACCTCAGCGGCAAGATACTCGAGAACGGCAGCAAGGTAAACAGGAGCACCGGTACCA
ACACGCTGAGCATATCTACCTTTCTTCAAGAAACGGCCGATCCTTCCGACCGGAAATTGA
AGTCCAGCTTTGACAGATCTGGTGACTGACTTCTTCCTTGGTCCTCCTCCTTTCCTTCCT
CCGGCTCCTCCTTCTTCACCTTTGTGCTTGCGTCCATTTTCAAATTCGAAAACTAGATTC
TACCTCCTGATTTGGTTGGTCGCAAGAAAATGCTGAGAAACGAAA
>contig00113	seqLength=847	assembledReadNum=186	aveCover=62.76
ATTCTCAGCTTGCTGTGTTCGGTTCTGCTTCGCTTGTTGAAGATCCTCTCTTCTTCCCTT
CATCTATTTCAAGATCGTATTAGTCGAGGAGCTTAGACGATGACAAAGGGCAAGGGAACT
GGAAAGACTTCGAGGGAAGTACTGAAACCAGTTGATGACCGAAAAGTAGGAAAGCGAAAG
GCTGTTTCTAAACCCGAAAAGAGTGCACCGAAGCCTAAGAAGGAGAAGGCTAAGAAAGAT
CCCAACAAACCAAAAAGGCCTCCCAGCGCTTTCTTTGTCTTCCTTGAGGATTTCAGAAAG
ACTTTCAAGGCAGAAAACCCTAATGTGAAGGCTGTATCAGCTGTTGGAAAGGCTGGAGGA
GAGAAATGGAAATCCTTGACTAAGGCTGAAAAAGCACCATATGAAGCCAAGGCTGCAAAA
AGGAAAGTTGAATATGAAAAACTGCTGAACGCTTATAATAACAAAGCGGCAAGTTCAGTC
GAGGATGACGAGGAGGAATCAGACAAGTCCAAATCTGAAGTTAATAACGAAGATGAAGCA
AGTGGAGAGGACGACCACCAAGATGACGATGATGAAGACGAGGAAGATGAAGATGATGAA
GAAGACGATGATTGAAATCAGCGTGCATAACTTGTAATACAATGTTTCATTGGTGGAGGG
ATGCTATTATGTATTTTGTAGTAGGCTACTTTTCGATATCTGTGTTGGTTGAATATCTGT
TGTCTTGTTACTTTGTTGCCAGCTACTCGAGCTTCCCTCAATTGTTGTTGGTACTTAAAT
TCTCCTTTGTGCATTGTGCCTTTAATGTGTAGGCTTTAAATATTATAAATGTCATTTTGA
TCAAAAA
>contig00114	seqLength=489	assembledReadNum=106	aveCover=53.82
AAACAAAGCATTTCAAGTATATATTTCAAGTATATATTGAAAGAGATCATATCATATACT
ATAAGATGGCTGGTTTATTCAGGAATATCTTTGGTGGGAACGATGGTGGAAACAATGGAA
CTGTTGATGCCTTTAACAACAAGTGTGGCACACAAGAATACGATGAGGCTCAATTCAGTA
CTGGTGCAAAAGTTACCAATGGAGGTTACACTACCCACCGTAACAACGGAACCAAAAATG
CATTCAACAACTCATTTGGAGGAACTCAGAAATTCGGAAAGGCCAAGTTCGACACTGGAG
CCAGGATTGGAAATTGAATGGGGCTTCTCTAAAATACATATATACATATAATATGTATGT
GTGTGTTTATGGGTAATAATAAAAGTAATAAAAATAAAGTGTTTTAATTATGTTTATGTG
TATCTTGTGAACTGTATTCCTGTGAACTAATATGAAATAATAATGAAACTGTTAATGTCT
ACGCAAAAA
>contig00115	seqLength=364	assembledReadNum=25	aveCover=6.43
TTTTTCAAAGGAATAAAATGCATCAATAAAATATGACTAGTTTGATAATACAAGGAGTAC
AGTGTGACAAGCAACGCTCTAGCTCATAATACAAGGCAAAGCAAGAACCTTGAATCCTAA
TCATAAACCACAACACTGATACACATATATAAATAATACTTTCTCTTCTTTCTTTCCCCC
CATTGCAGCTCACTTTTATAGCTCCTATCTTTTAGAAAATACTCTGGAGCTAGTTACACA
TAAACATCGATGTTCCTTCCATGCCTCCACGCTGTGAACACCGATCACTTGTCCCTCTTC
TGCCATTTTCTTCTTTCTTCCTCGAAAATAACGCTTCTTCTTTCAAATACAGTACTTTTC
TCTT
>contig00116	seqLength=1029	assembledReadNum=132	aveCover=72.13
TTCAATTTCCACTACTATAGTCTCTTCTCTTCATCCAAAATTCAATTCCCTTTCCAATCT
ATTCCCATGGCCACCGAAGAACCAATTATCGTCGTTGAACCCGTGCCTGAACCAGCGACC
GCCGAACCTCCGGTATCGGAGAAAGTGGAGGAACCAAAGGCGAAAGCTGAGAAGACGAAG
AAAACCAAGGAATCCAAGCCTAAGAAAGCTTCGAAACCACGAAACCCCGCTTCACATCCT
ACTTATGAAGAGATGATTAAAGATGCAATTGTATCATTGAAGGAGAAGAATGGATCGAGC
CAATATGCTATAGCAAAATTCATAGAAGAGAAACACACACAGCTTCCTGGAAACTTCAAG
AAGCTATTGCTTCAAAACTTGAAGAAGAACGTTGCTTCTGGAAAGCTTGCTAAGGTTAAA
GCTTCATTCAAGCTTTCTGCAGCGGCTAAGAAGCCAGCAGTAGCCAAGCCGAAGGCAAAG
CCAGCTGCCAAGAAGGCTGCGAAAGCTAAGTCAGTAGCTAAGCCTAAAGCTAAAGTTGTT
GTTAAGCCAAAGGTTGCTTCAAAGGCAAAATCTGTTACGACCAAGCCCAAAGCCGCTGCA
AAACCCAAAGCTACCATCAAGCCCAAAACTGCTGCCAAGGCTAAAACTGTTGCTAAGGCG
AAAGCAGCTGTGAAACCAAAGCCTGCAAAGGTTGCAAAGACATCGACAAAGACGACACCA
GGGAAGAAAGTTGTTGTTGCGAAGTCTACACCTAAGAAAGCAGTGGCAGCAAAGAAAGCT
CCGGTGAAGAGTGTGAAACCTAAGAGTGTTAAGTCTCTAGCCAAGAAGGCTACCGGAGTG
AAGAGAGGCGGAAGGAAATGAGAGTTTTGTCTTCTTAGATTGTAAAAATCTTGTGTTCGC
TTGTTTTCAATACTGCTAGTTTAGATAATATAGTTTATTATTTCATAAACTTTTTGGTTT
TGTTTTCCTTGCCATTGAATCAATTGTGTTAGAGCTCTTTAATCATACGTAGATATTTAA
AACACAAAA
>contig00117	seqLength=1061	assembledReadNum=159	aveCover=45.55
TTTTTTTTTTTTTTTTTAAACAAGGAACATGAGTTTTCTCTCGTTAATTTAAGACTGTCT
GCTTAATATAATGTAGCATTCTAATTACGCAATGGTAAACACAGATATCAATTAAAACAT
GTCCTACTACATAGGCCTCCCTTATAATGTAAATAACAACATAAAAGTTTAGAACTGAAT
AAAACAACATGGGAAGTTAGAAGCCAAATCCAAACACAACAATACAGGAAGGAGGCGTAA
CTAAAACCTAAATTCACTTCTTCCTTTTCTTCGGTGGCTGCAAAGCTTCCTCGTCTTCAT
CCTCCTCATCCTCTTCATTCTCTTCTTCATCAACACCTTCCTCCTCATCCTCTTCTCCAC
CTTCTTCATCATCATCATCATCCTCGTCCTCATCATCGTCTTCATCTGGATCATCGCCAT
CTTCATCGTCTTCCTCTTCTCCGTTTTCATCTGCCCCACCAGCACCGCCTTCAGGAGCCT
TCTTGGAGTTGCTCTTATTGTTAGAATTGTTGCCATATCCACCACCATCTTCAGATGACA
ATTCATCTTCTCCTTCTCCAAATGCACCGTTTCCATCGTCATCTTCTTCATCTTCATCGT
CATTGCCATCTTCTCCTTCAGCGTCGAGTTGCTTGTCTTGACTTGGGGGTTTACTCTCTC
CTTTTGTTGACGGCATGTTGGTTAGCATTAGCTCATAGAGTTCCGGAGCCAAAAGCGTGG
CTTTCACGACAGCAGAAGCTAGCAAAGTTACAAGCACTTCCGCGGCGTACGTTAACGCGC
CGTAACGGAGCGTGACCATCTTCGAACTGTGCTCAGTCTCCATTTCGTGTGACAAACAAA
CAAGTCCTTTCTCAAACCAGAAAATTTTTATCCAGGAACAAAGATCTAGAGACTGAAAAG
CAAGATCTGAGAGATTGAAGCACTAAAACCTCTGAAAAATAGGAGAAGAAAGCTCGTACA
TTATGGACCGTTGGATCTTGATCGATGAAACACTGAGCTTCGAAATATAGAAATATCAGA
GGTGAGTGAGAGAAAGAGAGAAGGAGACACAGGTTCTGCTC
>contig00118	seqLength=618	assembledReadNum=148	aveCover=63.74
CACTACCAAATATCACATTTCAATTGATATTAAATTGAGTACAATGGATCCCAAAAATGC
AATCCTCATCCTAGGCCTATTGGCCATGGTTCTTCTCATTTCCTCTCAGGTGTCAGCTAG
GGACTTAGCTGAGACTTCCCCTAATACCGAAGAGGTAAATGATGCCAAATATGGTCACTA
TGGTGGTGGTAGTCATGGCCATGGACACGGTGGTCACTATGGTGGAGGTGGTCATCATGG
TGGACATGGAGTTGTATCCGACAACGAGGTCGTTGAAAAGTCAAATGAAGTAAATGATGC
CAAATATGGACACTATGGCGGTGGTCACTATGGAGGTGGACACTATGGTGGTGGACATTA
TGGTGGTGGTGGTGGACATGGTGGACATGGTGCTTCCGACAATGGAAACTGATTATATCA
TCATACATGATGCACATTCAAAGTAATAAATTTCATGAATGAGTAACGTTTGGTGTTGAA
TAAAAGAGGTATAGATAGTCTTAAATCTCTTGTGGTTATGTATTATCTTTGTATATGTAG
TGTGAGTTTGATTCTAATCTATGTGGTGAATGTGTTATCATTTGTAATATATCAAATATC
ACGTTGTTTCAAAAAAAA
>contig00119	seqLength=618	assembledReadNum=129	aveCover=42.26
CAGAACTCTCTACACTTTCTCGTCGTCTCCGTTCTCGTTTCCTTCCATTTCCGTGTGAAA
ATGTCGCTTGGAGAAACTGCTTGCTCATACGCTCTTCTCATCCTTGAAGATGATAAAATT
GCAGTCACTGCTGACAATATCACCACTTTGTTGAAAAGTGCAAAGGTTGAAGTTGAATCA
TATTGGCCCAGCCTATTTGTTAAGCTTGCTGAGAAGAAAAATATTAGGGATTTGATTGCC
AGTGCTGCTGGTGCTGGAGCTCCTGGTGCTGTTGCTGCCACTCCAGTTGCTGCTACCGGT
GGGGCAGCTGCTGCTGCTCCAGTTGTCGAGGAGAAAAAGGAGGAACCAAAAGAAGAGAGT
GATGATGACATGGGATTTAGCCTGTTTGATTAGGTTCTCTTTTAATATAATTCAGTCAAT
TTTTGTTGTGGTACCTTTAGCTATCTGAATATGAATATTAAGTTTTGTTATCACTTGTGT
CCTTTTAAGGATTCAACCAATTAAATGTTACATTATTCTGTCTTTTCATTGTTTTGTTTG
AATGTTTCACTGATATTAAATCATAGTTTACTTGTGAGTTAGATCAACACTAAGTTATGC
CTTTATCTAACTCTTTGA
>contig00120	seqLength=204	assembledReadNum=12	aveCover=11.43
AGCTAAGATCTCTCTTTTTCTCTGGATCAGCTCTAACCGTGGTATTAACAGTGTAACCAT
CTTCAAGAAGTGTCTTGATAATCCATGAACCGATAAAACCTGTACCTCCTGTTACACAAA
CTCTTCCTTTTCCTTCTGCCATTATCACACTTTTGTTACTTCTGTATGAATGTTTTTGTT
AATTCTGTATGAATTGAATGTTTT
>contig00121	seqLength=651	assembledReadNum=117	aveCover=79.80
CTTGTTCTCGATCGCTCAGTCTCTCTCTGCGGCTGAAGATTCTGAACGAGTGACATCCTT
CAATTCCGTTTCTTCTAAGTTAAGACATCATGGGTAAAGAAAAGGTTCACATTAACATTG
TCGTCATTGGACATGTCGACTCTGGAAAATCAACCACCACTGGTCACTTGATCTACAAGC
TAGGAGGTATTGACAAGCGTGTGATTGAGAGGTTTGAGAAGGAAGCTGCTGAAATGAACA
AACGTTCATTCAAGTATGCATGGGTTCTTGACAAGCTTAAGGCTGAGCGTGAAAGAGGTA
TTACCATTGATATTGCCTTGTGGAAATTTGAAACCACCAAGTACTACTGCACAGTCATTG
ATGCTCCTGGACATCGTGATTTTATCAAGAACATGATTACTGGAACCTCCCAGGCTGATT
GTGCTGTCCTCATTATTGATTCCACCACTGGAGGTTTTGAGGCTGGTATCTCTAAGGATG
GGCAGACTCGTGAACACGCTCTTCTTGCTTTTACTCTTGGAGTGAAACAGATGATCTGTT
GTTGTAACAAGATGGATGCTACCACCCCTAAGTACTCCAAGGGCAGGTATGAAGAAATTG
TGAAGGAAGTTTCTTCCTACTTGAAGAAGGTTGGATACAACCCAGACAAAA
>contig00122	seqLength=394	assembledReadNum=50	aveCover=30.67
TTTGGTGGTGGTGGTGGACATGGTGCTTCCGACAATGGAAACTGATTATATCATCAAACA
TGATGCACATGCAAAGTAATAAATTTCATGAATGAGTAACGTTTGGTGTTGAATAAAAGA
GGTATAGATAGTCTTAAATCTCTTGTGGTTATGTATTATCTTTGTATATGTAGTGTGAGT
TTGATTCGAATCTATGTGGTGAATGTGTTATCATTTGTAATATATCAAATATCACGTTGT
TTGTACTTTACCTCCTTTTAGGTTTATATATCCATACTAATGAAATTTCTCTAAGAAAAT
TGGTCGATTAATCGACAGAACAAGCCATGTATAATTCATAATTATAAAATCTTTTATTAA
TAAAAAGGCATGTACAAGCCATAAACATAATCAA
>contig00123	seqLength=652	assembledReadNum=88	aveCover=62.41
AAGCAACAGCTGCCCTCCATGTCTTTAACAGTTGCATCATTTGCAGTGATTGATGATTCA
TCCTGCTGTGTCATATCTAAAGAGTCACCAGTAGACAACTTACCAACCTTTAGATTAAGT
TCCTTCACAAGGTTGGGTGTTTTGAAGGCTTTACGTGAACCAACTCCATACAGATCAAAA
ACAGGAATAGGTATTCTTCTGTCATGGAAAGCACAGTCAGATATAATGAAAACATCACCA
ACAGTAGCTCCTCTGTCCTTGAAGCCACCAGCCGTGCCTGCATTTATGATCAAGTCAGGC
TTCAATGCTTGAATAGCAGCATATGTTACAAGAGCAGATGATATTGTGCCCACACTATCA
ACCCCAGAATTAGGATCTTTTCCGGGCCAAATCAAGTTTATATTGAGATCTTTGTATTTG
CCATGATAACGAAGCCAAGGAACACCTTGTGGAAACGGAGAGTGAGGATCTTGGATGAGG
TGAAATTTATTGACAACAGGTTGAGCCTCTGTCTGCATAGCAATGACGATGACGATGTTG
GAAATTGCTTTGTTGCCGGAAACCTCCCTCGTAACTGATTGCGGACCAGCCATTGCTTTA
TCACTTTTCCTTCTTCTATTTCTATCACTCACTACTTTTTTATATATACATT
>contig00124	seqLength=817	assembledReadNum=92	aveCover=40.56
CACCAGTAGAACAAAGGTGTAGGTAGCTATGGCGACAGTATCATCTATCACTGGAGTGAC
GGTGGAGCTTGTTGAATTCCCGGCACTGTTGACATCTCCGGCCACCACCAAGTCTTATTT
CCTCGGTGGCGCAGGAGTGAGAGGTTTAGACATTGATGGAGAGTTTGTGAAGTTCACTAC
AATAGGAGTTTATTTGGAAGAGAGCGCTGTATCATCATTATCTCCTAAGTGGAAGGGAAA
GACTCCACCTGAACTCATTGAATCCCTTGACTTCTACAGAGACATCATCAAAGGTCCCTT
TGAGAAACTGATTCGAAGTGTAAAGCTGAAAACACTATCAGGTCCAAAATATGTGAGTAA
AGTCTCAGAAAACTGCATAGCCCATATAAAATCTGATGGATTATATGGTGATGAAGAAGA
AAAAGCCATTCAAGAATTAAAACAAGCTTTCAAGGATCAAAATTTTCCACCAAGGACTGC
TGCTTTTTACAGACAATCACCAAATGGAACATTAGCTCTTAGTTTCTCCAAAGATGAGAC
AATACCTGAACATGAGCATACAATTATTCACAATAAGCCGGTTTCGGAGGCGGTGTTGGA
GACCATGATCGGCGAAATTCCGGTTTCGCCTTCATTGAAAGAGAGTTTGGCTACAAGATT
GTATGAGTTTATGCAGAATGACAACTTCAAAATTGAACACTGAGAATTGTTAGCAGTTGT
CTATATACAAAGTTCATAATCTTTGAATAATCCATGTGACATCTGTGTCAGAGGTTTAAT
GTATTTTCTTTTTAAATAAATTGTCTTGTCTACAAAA
>contig00125	seqLength=597	assembledReadNum=127	aveCover=58.18
GATTTGACTAATAAGCATCATTGATTAGAAGTAAGATGTAATCATACTTACACATCATGC
GATACGAGATAGATATACATGTTCGGTTTCAAAGTGAGAAAAGTAAATGATTGAATTCGG
AAACTAAATTAGATCTTGCCGCGGGGACCGAGCTTTGGTGGAAGCTGTGGACCTTTCTTG
ATTGGTAGAATGTCACCTGAGGCTGTGGCACTGAAGTATGCAAGAGTTGAACCACCTCCA
AGAATCAAAAACTTGAGTAATAGTCCTCTTTTTGTGAATGGTGCCGCAAATGTCTCAAAG
AACTTGCTCTGAAGAGGATTGTAGGGTGATGGTGCATCTGAGCCATACAAATCCCACTGA
CCTGTAGTGTTGCCAATATCCTCCAAATCAAAGTAAACACTCTTGTCACCATACTTTGCT
ACCACAGCGCCACTCCTTAAATTCTTGGATTTGAAACTCTGACGAGAGGGTTTGAAAGCA
AGCTTAGTTCCATTAAGGGAACTACCAGCAAGACCCTTAACATTGAGAGAAGCTGGTTGA
ACAGAAGCTAAGCTAGCAAGGGAAGCCATGGTTGATTTGTTTCAACGTGTGATCCAA
>contig00126	seqLength=594	assembledReadNum=110	aveCover=55.63
TAGATTCTGTTTACTTGCTACATCATAATATCATTATCATAAACCTTGAAAAACTGTGTG
AAGCTCAAACATAGCAAGAAAAAGTGATTCAAATTATTTTTCATTTGCTCTCATAGCTTG
AAGAAATGGCAACCTCTATGATGACAACTCTCCCACAATTCTCTGGTCTTAGACCACAAT
TGAAATCTTCTCCTGTGCAGGGTTTGGTTGCTTCCCAATCTATGACAAAGCGCAAGGGGA
AGGGTGCTTTGGGAGTTCGTTGTGACTTCATTGGTTCATCCACCAATGTGATTATGGTGG
CATCTACAACCCTAATGTTGTTTGCTGGAAGATTTGGATTGGCTCCCTCAGCAAACAGGA
AAGCAACTGCTGGACTAAAGCTTGAGGCAAGGGACTCAGGCTTGCAGACTGGTGACCCAG
CTGGATTCACCCTTGCTGATACTTTGGCTTGTGGAACAGTTGGACACATCATTGGTGTTG
GTGTTGTTCTTGGTCTTAAGAACATTGGTGCATTGTAAAAAAGGAAATTATTATGTTGTG
AACTTGTGTTGCATATGTAATCAGTTTTAATGTCATTCTATGTTTGCATAAAAA
>contig00127	seqLength=467	assembledReadNum=107	aveCover=60.10
TTTTTGAGAAATCATATAAATCTTTTGTTTTTGAAATGAACAAATTGAAGTGTTTATTTT
ACATGTAAACAAGTGAGAAAAACTCTGTTACAACAATCACCTTTAATTATATATACACAA
GACTTCATGAAAAATAGAAGACAAGAAAAACAAATTACACAATGAGACACAGTGCAGAAC
ATGTTGTTTGATCAAGCAGAAAAGAAGCTGTTAGAAGCAGCAACAGCAAACTGTGTTTTA
GGCTCCAACACACACTGAACAAGTTGCTTCTTCTCCTCCTTCAACTTGGAAACCAATATT
GAAAAACAAGACATGTCAATCTCCCATGTTTTTACAGCACCACCATTTGCGGTGGTTTTT
AAACTCTTGACCCTTCTCTCATACTCCTCAGCAACTAACATAGCAATGTCAGACATGTTT
CTTGTACAATAATGTCAAATCAATGAGATTGGTTTGTGTTGATTATG
>contig00128	seqLength=1360	assembledReadNum=234	aveCover=46.03
TTGTAAAACTCCAAACCCCACCAAAAATGAGAACCGTGTTTAATGGAGCTGCAATAGCTC
TAACCTTCCTGTCCCTCCTGTTACTCTCCCCAGTTACATTCTCTGAGAAATGCAACCCAC
AAGACAAGAAAGTTCTCCTCAGAATCAAACAAGAACTCAACAACCCTTACCTTCTAGCCT
CATGGGACCCAAAAACAGATTGCTGTGACTGGTACTGTGTCGAGTGCGACATCAAATCTC
ACCGTATCACCGCCCTAATCATGCAATCCTCCGTCCCAGACACAAATCTCTCCGGCCATA
TCCCTCCTTCCGTCGGTGACCTCCCTTATCTCCAGAATCTCGAATTCCACAAACTTCCCA
GACTCACAGGCCCAATCCAACCCACCATAGCCAAGCTCAAAAACCTCAAATATCTTTTCA
TCGAATACACCAATGTCTCAGGCTCTATACCATCTTTCCTGTCTCAACTCACAAACCTCC
AGCTTCTTCATCTTTCCACCAACAATCTCACCGGCTCAATCCCCAGTTCACTCTCCCAGT
TACCTAACCTCGAGTCCTTACACTTAGACAGAAACAAGCTCACCGGCCCAATTCCAGAGT
CATTCGGTTCGTTCAAAAAGCCCGGCCCAGATATCATCCTATCTCACAACCAGCTTTCTG
GGCCTATCCCAGCTTCATTAGGTCAAATAGATCCAGAGAGGATAGACTTATCCAGAAACA
AGCTTGAAGGTGATGCTTCTGTGCTTTTCGGGAGCTTGAAAAGGACACAGATACTTGATG
TTTCAAGGAACTTATTGTCGTTTGATTTGTCAAAGGTTGATTTTCCGAAGCAGAGTTTGA
TATGGTTGGATCTGAATCATAATAAGATATACGGGAAGATTCCAGTGGCGTTGACGAAAG
TGGAAAATTTGCAGCAGTTTAATGTGAGTTATAATAGGTTGTCTGGTCAGATACCGCAGG
GTGGTGAATTGCAGAAGAGGTTTGATGTTTATGCTTATTTTCACAACAAGGCTTTGTGTG
GCTCACCGCTTCCACCATGCAAAAAGTGATTAAGGAGATGGCTTAGCTATGTTCTAAGTG
AATTTCTTGTGTGCTTCAATAAAAATAACTCTAATTTGGGTACACCATTTGAATATGGTC
TATGTTAAATTGCTAAGTTGAACCGATGCTGTAGTTTCCTATGTTCTTGTATTTTTATTT
AGACGAGGAATGGGTTACCATCTCAAAAAAGTTAGGATAAAATTATATAACTAATGTGTC
ATCAATTAGAATATGTCAATTGTGTATCATTTACTCCTCGTATGGTTAATTACTGCCATC
GCTTGGATTTACTAGCATATACAGTAAGATTTTAGAAAAA
>contig00129	seqLength=1152	assembledReadNum=167	aveCover=31.23
AGCCCGGCACAGCCTCTTTAGGCTGGACGAAATTTAGGCACAATTTATTACAAAAAGCAA
ATGAACTATATTCTTCGATCCATGCTTTTTGTAACTTCCACGGGTTTTGCGCATCAATGG
GTTCTTGATTCTGATCACCCATTCTTGAAGAAGCTTTCTCTCTCTTTTGGTTGGTTTATC
TGATAAAATTTTGATCTTCTGAGTCAATACAATCATATCTTTAGCTTCTGTGGATGCTGT
TTCTTGGGGAATTTATGCTGCTGATCCAAGGTTGATGCACTAGAGATGGAGAGGATGCTC
GTGGTGGGGCTTCTTTGTGTGCACCCAGACTCTGAGAAGAGGCCAAGAGTTAGAGATGCT
GCTAGGATTATTAATTGTTTGTGTATGTGCAGTCCTTCTGTGTGTAGAACATTGGCTCAT
GCGTCCAGTCCAATGGGTGGCACCTGACTGTTCCCAGTTCAGTTGGAACAGAAGTCACCA
GCTTTCATTGGCGGGAAGCTGACTGATGTCTTCCTAGTTGACGACAATGCTAAACCTGTC
ACGACCGTAGTGGGTCAAATAGAATGATTCCTATATTACCTTGCATAAAGAAAGCAGCTC
GGTCTATGAGTCCAAGATATCCGTACCTGTCAAGTGGAAGAGTCAGAGTGGCAGAGTCTT
GGAGAGCGCAGAGTCTAATCTGGTAAATATCTCCTATAATAAGGCGGAGAACGGATAATA
ACTCGGCAAATGTCCGATTTCGGAGATAAGTGTGCCTTTCTTTTGATCAATAGAACAGGA
AGAGGAGTCAGCCAAAAAGAAACAAAAAGTAATGACCACCAAGATATGCATAGTGATTCG
ATCTTTTGATCACCCTTTTTTGGAAAACCATTTTGGGGGGCTTCCGCCTTACACACGGAA
GATTGGATTGCCTGAATCACGAGTCTTATATACTGTGTTACGATCACCTCATATTGATAA
AAAGTCCAGAGAACAATTTGAAATGGAAATCAAGAAAAAATATCTGGTCATAAAAACAGA
AAAGCATGAATTGCGAAATAAGTTTTTTTGGTTTAAAACGACCACGTTTATTTGGAGCTC
AATATGAAATCCTATTTTTTTGTCAAGACCCGTTTGGATAAGGGAAAACTCCAGAGATTG
CTTTGAAGTAAG
>contig00130	seqLength=2148	assembledReadNum=447	aveCover=46.57
TTGGAGTGCCATGTATTATTGTGAATTGTGATCAAACAAAATATCAGAAACTAGTGTGCT
GTTTAATCAATCATAAGATGGAGAGTACGCTTAAGTCCTTTAGAGATGGTGAGTCGGTGC
TGGACCTCAGCCCAAGATCCTGCGTTGCTGGTGGTGTTGAGGATGTGTACGGCGAGGATC
GTGCTACTGAAGATCAACTTGTCACCCCTTGGACTTTCTCTGTTGCTAGTGGTTACTCTT
TGCTGAGAGATCCACAATACAATAAAGGGCTTGCTTTCACTGAGAAAGAGAGGGATGCAC
ACTATTTGCGTGGCCTCTTACCTCCTATTATTAGCTCCCAGCAACTTCAGGAAAAGAAAC
TTATGCATAACATCCGCCAATATGAGGTTCCCTTGCAAAAGTACATGGCCATGATGGATC
TTCAGGAGAGGAATGAAAGGCTGTTTTACAAACTTCTTATTGACAATGTTGAAGAATTAC
TCCCGATTGTATATACTCCGGTTGTTGGTGAGGCTTGCCAGAAATATGGGAGCATATTCA
AGCGTCCTCAGGGTCTTTACATTAGTTTGAAAGAAAAGGGTAAAATTCTCGAGGTTTTGA
AAAACTGGCCAGAAAGGAGTATTCAAGTTATTGTTGTAACAGATGGTGAACGGATTTTGG
GACTCGGGGATCTAGGATGCCAGGGTATGGGAATTCCTGTTGGTAAATTGGCTTTGTACT
CGGCGCTAGGAGGAGTTCGTCCTTCAGCATGTTTACCAATTACGATCGATGTGGGGACAA
ATAACGAGAAATTACTGAATGATGAGTTTTACATTGGCCTTAGACAAAAGAGGGCCACTG
GGAAGGAGTATTATGACCTTCTGCATGAGTTCATGTCTGCAGTGAAGCAAAACTACGGCG
AAAAAGTTCTTGTTCAGTTTGAAGACTTTGCAAATCACAATGCTTTTGAGTTGCTTGCAA
AATACGGTACAACTCATCTAGTTTTCAACGACGATATACAGGGGACTGCATCTGTTGTTC
TAGCTGGAGTTGTAGCAGCCTTGAAGCTCATTGGTGGTACCCTACCTGAGCATACATTCC
TCTTCCTTGGTGCTGGAGAAGCGGGAACTGGTATAGCCGAGCTAATTGCTCTTGAGATGT
CAAAGCAGACTAAATCACCTATTGAAGAGAGTCGTAAGAAGATATGGCTTGTAGATTCAA
AGGGTTTAATTGTTAGTTCACGGGCGAATTCACTTCAACACTTCAAGAAGCCTTGGGCTC
ATGAACACGAACCTGTTAGCACTCTCATTGAGGCTGTTAAGGTGATCAAGCCTACGGTTC
TGATTGGATCATCGGGAGTAGGAAAAACATTTACAAAGGAAGTAGTTGAGGCTATGACAG
CAAACAATGAAATTCCCCTCATTTTGGCTCTTTCCAATCCAACCTCCCAGTCTGAGTGTA
CAGCTGAAGAGGCATACCAATGGAGTGAGGGCCGTGCAATCTTCGCTAGCGGGAGTCCAT
TTGATCCTGTTGAATACAAAGGCAAAGTTTATTATTCTGGCCAGGCCAACAATGCATACA
TTTTCCCAGGCTTTGGTTTGGGTTTAGTAATGTCGGGAGCGATCCGAGTACACGATGACA
TGCTTCTAGCAGCATCCGAAGCCTTGGCAAAGCAAGTGACCGAAGAGAACTACAAAAAAG
GCTTGACTTATCCACCTTTCTCTGATATCAGAAAAATCTCAGCTAACATAGCTGCAAATG
TTGCTGCCAAGGCATATGAACTAGGCTTGGCTACGCATCTTCCTCGTCCTCAGGATCTTG
TCAAGTATGCTGAGAGTTGCATGTATTCACCTTTGTACCGCAACTATAGGTGAACAGAAG
CAATTTACTACTCACTCTGAAGCATTTGGATCTGTTAAGGGTGTTTTTGTGTATGGGTGT
ATGTTTATGTTTGTGCAAAAATAAACGATTTTATGCTTTACTTGGACCAGTGTTTTTTTC
ATTATGATATCCTTATTTCATTTCAATGTTTGTAACAAATTCCCCATGAGAAAGCATTAT
ATCTGTAGTTATTGCCGTGACAACTTGGTTTGGTTTGCCATGGCCTATCTTACCATGTAT
AATAGCCCTTTATGATAAATTGATTCTAAATTAATAGTTTACCAAAAA
>contig00131	seqLength=850	assembledReadNum=129	aveCover=55.05
TGGTGGTATTGGAACTGTGCCAGTGGGCGAGTTGAAACTGGTGTTGTGAAGCCTGGTATG
CTTGTGACTTTTGCTCCTACTGGTTTGACAACTGAGGTTAAGTCCGTTGAGATGCACCAC
GAGGCTCTCACCGAGGCTCTTCCAGGAGACAATGTCGGATTCAATGTTAAGAATGTTGCA
GTCAAGGATCTCAAGCGTGGTTTTGTTGCATCCAACTCCAAGGATGACCCTGCCAAGGAA
GCTGCCAACTTCACCTCCCAAGTCATCATCATGAACCATCCTGGACAGATCGGAAACGGT
TATGCACCAGTGCTAGATTGCCATACCTCTCACATTGCTGTGAAGTTTGCTGAACTTATC
ACCAAGATTGACAGGCGATCTGGTAAGGAGATTGAGAAGGAGCCCAAGTTTTTGAAGAAT
GGTGATGCAGGTATGGTTAAGATGATTCCCACCAAGCCCATGGTTGTGGAAACTTTTGCC
GAGTATCCTCCACTTGGTCGTTTTGCTGTTAGGGACATGAGACAAACTGTTGCTGTCGGA
GTCATCAAGAGTGTGGAGAAGAAGGACCCAACTGGAGCCAAGGTCACCAAAGCTGCAGCC
AAGAAGAAGTGATTTCACACCATAGTTCATCTTTTCCGAGTCTTAGTCTGTTTTTCCTGT
TTAATTTTAAAGTTTTTGCCGGTTTCATTAAGCTAAACTTACAAAACTGGGTTCTTGATC
GACGGTGGTCAGTTTTCCAGTTTGTTTGATTTTCCTGGTACTGTTTTTTGGTGTTAATTT
ATGTTTCAGAACTACATTTTGTTGCTGAGGGATGTTTAAATTGCATTAATTTAGACATTT
TTGTCTAAAA
>contig00132	seqLength=772	assembledReadNum=116	aveCover=34.92
TGCACATGGTTTCTATAGTCTACTAGTCCTGAAAGAATATTCAAGAAGAATTTGTGACAA
TAAATTAATTAACAAAAACAACAGTTATTGGAAAAAGAAATTACACGCAATCATATACTA
GCTCAGTAGCCAATCAATGTATAGAATTACATAGATAAATTAAATACAATACAAGTTTCC
TAATTGAACAGCATGGATGCTAATAAGAGTACAAAAGAAAACCCAGTGAATGAGACTCTG
CCTGCACCTCCTTTATCACCCGATTCACCACCACCTTTAGCCGATGGGGACCCGCCGGCA
GTTGGAGCTGGAGCTGACCCAGCTTGTTTGCAGCTGGAGATACCACCGGGAATACCACAC
TTACCAGCGAGTCCAAGAGCCTGAGTAATATTGACGTGAAAGGTTTCAAGCAAACCAGGA
GTATAGAAGAGATTACAGAGACAAGTGAGTTGAGTTTCAACGGTTTTCTTGAGTGGATCA
CAGCAAGAGCTTGGTGGTTTGGTGGAATTCAAGAAATCAGCGCAAGGAATTAAATTAGAA
GCGCAAGAAGCTGTGTCTTGTGCCTCTGTACTGTTGATCATCATTATCAACACCATGCCT
ACCATCAATGATGCTAAACATGCGATGCTTCTTCGACCACCCATTTTGTTGTTTTTGAGG
TTTGGTTCTGTGTTCTGGATCTGTTTCTTTTTTTTTTTTTTTTTTTTTTTTTTTTTTTTA
TTTTTTTTTTATGTGTCATAATCTCAATTGTTTACCGCAAAGGTAACTTGAA
>contig00133	seqLength=571	assembledReadNum=96	aveCover=37.03
AGTTGAAAGTTGGAAATCGAAATCGAAATCGAAAATCAAAATGCCTGTGATGGAGAAGCT
GAAGATGTTCATTGTTCAAGAACCAGTTGTCGCTGCTTCATGTGCCATCGCCGGTTTTGG
CCTTTTTCTTCCTGCTGTTGTGAGGCCTATTCTGGACTCATATCAAACAACCGAGCAACC
TCCTCAACCTGCTTTGAGTGATGTGGTTAAAGGTATGGCTGGTAAAAAGTAGGCTGATTT
TACTGGAGATACTAGTGGATAATTGCCAAAATCTCTGCTTGAATTTTTCTTTTTCCGCTC
TGTGAGTAATAAAAGTACCTAGTTACAAAACATTTGATTGAGCATCAATTTGTTACAATC
TATCAGTTCCAGATTCATCCAGAGGCTTCATTTCATGTTTAGGTTAAGTGTTTGGTTGGA
TGTCAAGTTTATTCTGCCCCCTTATTGATTTTGTCTCTAATATCAAATGCACTTTCTGAA
TTGTTCCTCTTGTGACAACATAAAGGAGTTTTGTAATAAAAAAAAAAAAAAAAAAAAAAA
AAAAAAAAAAAAAAAAAAAAAAAAAAAAAAA
>contig00134	seqLength=1186	assembledReadNum=209	aveCover=47.03
AAAACAGAAAAAACTCAAGAAAGCATTAGTTAACACATAACAAATCCATGGGTGAGAAAA
GCAAGATTTTGATCATCGGAGGAACAGGTTACATAGGAAAACACATAGTAGAAGCAAGTG
CTAAAGCTGGACATCCTACTTTTGCATTGATCAGAGAATCCACTCTTTCAGATCCAGCGA
AAGCTGATCTTCTCAATAATTTCAAATCATTAGGCGTCAATTTGGTCCCTGGGGATTTGT
ATGATCATGAGAAGTTGGTGAAAGCAGTTAAGGAGGTGGATGTGGTGATTTCCACGGTAG
GTCACGTTCAGCTTGCGGATCAGGTCAAGATCATCGCTGCTATTAAGGAGGCCGGTAACA
TTAAGAGATTTTTCCCTTCAGAATTTGGAAACGATGTCGACCGTGTCCATGCAGTAGAGC
CAGCAAAGTCTGCATTTGAAACCAAAGTCCAAATTCGACGTGCTATTGAAGCGGAAGGAA
TACCCTATACATATGTCTCTAGCAACTACTTTGCTGGATATTTTCTCCCCACATTAGCTC
AGGCAGGACAATTTGCTCCACCTCCACCAAAAGACAAAGTTGTCATCTATGGTGATGGAA
ATCCCAAAGCGGTGTTTAACAAGGAAGATGACATTGGAACGTTCACCATTAGAGCTGTGG
ATGATCCAAGGACATTGAACAAGATTCTATACATTAAACCCCCTAAGAACATTTACTCAT
TCAACGAGCTTGTCGCATTGTGGGAGAAGAAGATTGGGAAGACTCTTGAGAAAACTTATA
TTCCAGAAGATAAACTTCTCAAGGATATTGAAGAGGCGCCTCTTCCAATCAATGTGATAT
TATCAATTAACCACTCTGTTTTTGTGAAGGGTGATCACACTAACTTTGTGATTGAGCCAT
CTTTTGGGGTTGAGGCTTTTGAGTTGTACCCAGATGTTAAGTACACTACTGTTGATGAAT
ACCTTGATCAGTTTGTTTGAGAATTGCAAAAACTATGTATCTGAATAATGACATTTCTAC
GAGTTGTTTGTTGCTTTGGAGATTGGTGTTCAACTGTTCTGTATCTTCTGCTTCTTTGTT
TGTTGCTTCTTGATGGCTATGTAAACTGGTTAATGGTTAATTATTATCCCAAATATTAAT
AAAAAAAAAGCTGTGTATTTTGTGAAAAAGTTAAAAAAGAAAAAAA
>contig00135	seqLength=1340	assembledReadNum=246	aveCover=48.83
TTTTATAAGGATCATATTTTTTATAATAACAGAAATAATATAATATTAATAACATCAATA
TCAATAAATTGTTCTGGAATCTAACAAAATCAACAAGAATTATAATATAATGCTAACAAA
TATGATGACAATGATAAAATTAAATCTGCTTGAAAACTACTCTCCTCCTCATCAACTATA
AGTTGTTTCACTTGGTAGCAGCAACCTCAGAAGCTTTGGTTGAAGTTGTCTCTTCAGAGA
CGGTGTTATTAATCTCATCCCAAGCTTCAACCCAAGTGACCATGGCGTCAGCAAGTTTGA
CGAAATAGGGATCAATAGTTCCAAGTTTCTCCTTGACTTGCTTGGAGAGTTCAATGTAGC
ATTTCTGAACAGAGGTGCAATCTTTTGAAAGGGTTGCAGCTTGGAAAAATGGAATGATCT
CTTCTTGCCAGAAGATACCTTTGTACTCCTTTTTCAGATTAACAAATGGGTTGCTTGCTT
TGCTGTGCCATATGTATGGCAGTCCAGTTTTCACTCCATATCCCAAGTGGTCACAGATAA
CCTTTATGCACCAGCCAGCCCACATATCGTCATAACGTCCAATAGGCTGACCATCGCCCA
TAAGTCCAAAGTACATTGCAGGTCCAATCAGTTCCCGGTTGAATGCCAGATTCATACCGC
ACATGGGAAACAGAGTTCCTTTGGGAATGGTCATAACAGCATCAACAAACCTAGTGTTCC
TCTCATGGGGCTTGACAAGCTGTGTTGGAGCATCATAATCAGGTATGTTGAGCCAAAGGC
CGTGAGAAACGGCAGTGGGGACACCTTCACGAAGACTGAAAGGGTATCCACGGACGAAAT
CAGTACCTTCTCTGTATGGATCATAAAGGGTGTTGAAGAAAAATGGAGTGGATGGACTAA
GGAGATTCTTAATGTGCTGCTCAAGTGCATTGATTTCATGGCCAGTTGGGTCTTTGGCAA
CAAAGCAATCATCATCAATGGTGTAGATATACTTCTTCTTAGAAACCATATACCCAAAGC
AACGACAAGCAGAATCCTTGAAGGAGATGCAACTCGCCTTAGGACCCAAGATCCTATTAA
TATCATTCCGATTATACAGCTCATAATCAAAACCTTCAGGAACCTTGATAACCTTAGACG
GGTCCCCATCTTGAACAATGATGAGATGATACTGTTCAAAAAAGGGTCTCCACATCTCCA
GAAAATCAAGGTTCCGGATCGTGGGGATGACGATGTCGAGTTCGTCTTTCAACAGAGGGG
TTGGCTTGGAGGATGAAGCCATTGTAGGGAAGAGATTGAATGAGATGCGGAAGGTGTTTG
TGTTTATAAGTAACTAAGAC
>contig00136	seqLength=1646	assembledReadNum=270	aveCover=39.12
TACCTTGGATGAGCTGTGTTACTGTAAACTTATTTGCCTCTGCGGTATTTAGGATATGAT
AACCAGGCCAGTTCACTCTTTTGGCGGTACCGGCACCCGGTCCACTGTTCTGGTACTCTC
CGTAATACAATGTTTTGAGAAAGGCCTTACTCGCGTCATCCCATTCAGCCCATCCTGCTG
GGTCAATGTGGTTGCCTATCGGGGACTGCAGCACAACTGTCCTGGAGTAGGCTTTCCATG
GTCGGCCTAGGTATGTTTTGATGGAGGCTAGGACAGGTTTGAGATCCGTGCTTGGTATTA
TGTCACACTGCTGAATTGAAGTTGCAGTGTTCTGGTTTGGGTCTGTTCGACCTTGGGCTG
TGACCATGTTTTTTTGGTACTCATGGGCCTCCGGGCCACGAGTTTGCTCTTTTGGAACAC
AGCAGCTGCATTTCCGAAGATAAAATCAATAGTACCGGTAATGAAACAATCGCGGTAAAA
CTGTCGGTTGGAGTGTGCGTAGAGAGTGTCTTGAAATGCGTCAATGCGACAGCGGTTGAT
GACGGATTGATCAGAACCGACGCGGAGAGCAACCGCCTGGTGCTTCTCTGGGCCTGCCGT
GTTATAGAATCCAATGTCCTGAGCTATAAACCCATCCCCAACAGCAGCGACAGTTGCAGT
TTGGAAGGTGCCTGTTCCGTCAACAAAATTCAAGCTGCCTGTGATAATTGTTGCATCCAT
ACCGTCACCGAGGAGCATCACATTCGTCTTCTGACTACTGATTTCAACATTCTCTTTGTA
GGTTCCCTTTTTCACATAGATAACATACCTCGTCTTACCTTTGTTAGGTGCCGACGCCAC
GGCCTCAGCCACAGTTTTGAACTTACCGCTACCATCTTTAGCCACCACAACATTGGCATT
TATGTCCCCAACCGAAGACTCCAAAAGCCTTCGATCGTTACTTGTTACCCATGAGGGAAA
CTCACCGTTCAATGATTCATCAATGAATGCGTCGTTATTCTTTTCGGGTAAAACGGAAAC
AAGCACGGCCAGAGAAGATCTAGCTCTTGATATTAAGTCCTCAAGTTCACTTTCCATCAC
GACCCGAGATGTACCCTCTAAACCATCCAAGCAAGTTGCATGGTTTGTGAGCACACTACT
CAGCCATGTGTGTGCATCTTGTTGCGAGTCCGTGTTATCTTTTGTTAGAGTCAACACTGA
GTCCCAAACTCTTTCCATGGACAAGTTCATAAGTTCTTCACAGTCATTCAAGGCTGCCTC
CTCTCTAGGACCGTTAACTCGGCGTTTTATAGCATTGGCTCTGTTCATGGCTTCTTGAAT
GTGTGTGGTGGACTTGGTTAATAAGGATATGAGTGTACTCAATTTGTGGTCTTTTGTGCT
AGCCAAGGTTGGGGCTTGAACAACTTCAGATACATGAGTTAAGCATGCTTCTATATCAAG
AGCATGCTCACACAGATTGGGAGCAGATGAGAGGTGGAAGAAGGAAGTTGGTTTGTTGAG
ATGAGAAACAATAAGGGCTGATGAGCTTATTATAACAGCTAAAGAGAGGATTAACCAGAA
TGTTTTTGGAATGGATTTTCTTGGCTTGTCTAACAAAGCTTCTTGGATAGCCATACTGAT
AAGTAGTTAGCAGAAATGTAGTGACT
>contig00137	seqLength=258	assembledReadNum=129	aveCover=71.94
TTAGCAGATACACCTGTGGTGGCAGTTTGGGGCTGGAGCAACAGCAGTTTTAGGAGCTTC
ATCTTTGACCAAGGTAGTCCCAATGTCGACGCTGACCAAGGTTGTTACTTTCAAAATTCC
AACTTCACTCAAGATTATTCTCAGCCAAATGCAGAAAATACTGAGTGTTGGAGCTGGTCC
ATCTAAAGTTGTGGCACCCGGATTTGCAACTTCAGGAGCCAAAACATCGGGTTTCATGAA
GGCAGCTGCATCTGCTGA
>contig00138	seqLength=1025	assembledReadNum=214	aveCover=54.86
TTTTTGCAGTAAAAATGAAGAGTGAGTTTGCTTCGATTAAATAAAGCAAAATGCCTTCAG
TGAGATGTATTGTACACATTCAAGATTCGATTAAAAAAAAAGCATGAAAATGATTTGATT
CATCACAGAGTTGGAGCCCTCTCAACATTTCCAGCAATGACAGTGAGCAAATTGTTGCCA
AAAGGGTCACTGAGATGTTTCGCGAAATTCTCAACTGGTCCTTCTCCTGTGACATAGGCT
TGAATGAAGAAACCAAGCATGGCAAACATAGCGAGTCTGCCATTCTTAATCTCCTTCACT
TTTAGGATTGCAGCTTGGTCGGGATCGTTTGCTAGACCTAATGGGTCGAATGGACCACCT
GGATGAAGCTTGTCTTCCAAGTCCAGTCCATTGGTGATTCTGTAGTACTCAGCACCTCCC
AAGAGAACAACCTCAGCAACAACTGCGAGAATAAGGTTGATGGGGATTGGTTTACCGAAG
TAGTTCAACGTGCCTCCGTCAAGAAGAAGTGCTCCGGTCTTGAACCAAACAGCCTCGGGA
CCACAGTTGGCTCCATATTTGTTGAATGCCTCGGGAATGATGAATCCGGCAGCACCAAGC
ATTGCCCATCTTGCATGAATCAATTCATATCCCTGATATTTGGCAAAGTCTTCAGGCTTC
TTGCTTAGACCAAAAGGATCATAACCATAGTCTCCGGGGACTTCTCCGGTCAAGTACTCG
GGAATCTCCGACCTGTCCAAGAGACCGTCAGGCAAGAAGATCCTTCTGTCAGGACCATAC
CACTTGGCGAGTTCCTCGTTGGCCGGCGCAACCACCTTCTGCTTCGCCGGAGCTGCCTTC
TTCTTCGAGAAAAGAGCAACAGTCTTAAAACTAGAAACACTTGAGGAAGTTGAAGCAGAC
CTTGTTGCACCACTGAATTTAATTTGACTTCCAAGCATTTCTGACATTCCAAGTGAAGCA
GCTGCAGTTGAAGCAGCAATGGAAGCCATGTTTTTGAAATCTTCAACTCAGATGAATCAA
TGTGT
>contig00139	seqLength=1072	assembledReadNum=120	aveCover=33.42
CTTCTTGCACCAAAGGGGATAAAGCTCCCCAAACTGATGTCTTGCCAGCTAACTCTTCAA
ACAAAGGCTTGGTTGTTGTCACAATTGAATAGTTCTCCATTCCTTCATCACCTGCAATTT
GAGCAACTACAAAAAAATGTGGCACAACAACCAAATGACCAGCCTTAACTTGAGAATCCA
ATACACGTTTTCCACTCAATCCTACAATTTCAATTTTTCCACTTCCTCTAGCTATGTAAA
TTAACTGAATCCCAGGGGTAATTAAATTTGATGGCGCCTTAATAGCATTAGGTTCAAGTT
TAACTCTAATCACACTCAACCCAACATCCTTAATAAAAGGAAAATCTTTCTCAATTAAGG
TTGTCACTAATCCCCCATTTTGGACCTCAGTTTCTGGAACTTTAGTATCAATGTCATAAA
TAAAGTCTTTAGTTAGGTCCAATTGTGGCTTAGGCATTTGTTGGCCTTTTTCTAACTTGA
TTATCACAACCCCCTTTTGGCTTTGTGTTAACTTAGTCACCTCATCTTTATTAAAATTGT
ATACTTTGCTTATTAATTCACTAGAGAAACTTCCTAAAAGTCCTTGAAGACCAGTTAAGA
AAAAATAAGTGAATTGTCCTGGAACATGAGCTGTTGAAGTTTCACCAAGAAATATAATAT
TAAGGTTTGAGTGACCATCATTGAACCACCATGAAATAGCTCCAATAGGCACAGGTATGA
CATCTCCTTGTTTAAGTTTCAAAACAACTTCTTTTCCAGTTTTGGGGAGCACCATTCCAA
CTACACCATCAGTCCCTTCAACAACATAACCAACTTTAGATGAATCTGCATAATGAGGAA
GAGCAAAGCCTCGTGGTTGAAGAACAAGTTGACCAGCACCAACATTTGTTTGAGCCAAAA
CTTGAACTTGAGAGCTTGACCAAATATAGTAACCACCACCATCTCCTTCAAGCATTGGTT
GTGCTTTCTTTGGTGTTAGGTCTAACTCCATTGAATTCTTCTTCTCTATGATGCTGGAGC
TTCCACAACGCTTAATTAAGAAGCTAAGAAAAAGCAAAAATGGTTTGGGATC
>contig00140	seqLength=375	assembledReadNum=3	aveCover=2.06
CATATCAACTCACAACTTTCTACCATAGACTTCACTGTAGCACTCGTGCTTCCTTCAACA
AAAGCATCCCTAATGTATGGTGTTGTTTCCTTCTCTGCTTATTCTAATTTCTTGACTATT
TCTGCATCATCGCATTCATCTACTTCAGTACTCAATCAGTGTGATTCATCTAATTCAGTA
TTCAATCGATGCAATTTTGCATTCTCCGATGATGAAAGCATCAGTTTCTTCGGTTGCCTT
CTCCCCATCAAACTCCCTTCAACAACATAACCAACTTTAGATGAATCTGCATAATGAGGA
AGAGCAAAGCCTCGTGGTTGAAGAACAAGTTGACCAGCACCAACATTTGTTTGAGCCAAA
ACTTGAACTTGAGAG
>contig00141	seqLength=366	assembledReadNum=16	aveCover=6.61
TCAAAAGCATAGAGATACATAGAGAAGCAACAATTAATCAACAAAAATGGCTTTGAAGGA
TACGTTTTACATCTCACATGGATCGCCAACGTTGTCGATAGATGAATCGATTGTGGCGAG
GAAGTTTCTACAATCATGGAAGAAGGACGTGTATGGGGAGAAACCTAAATCGATTTTGAT
TATTTCTGGTCATTGGGATACGACTGTTCCGACCGTTAACGTTATTCAGAAAAACAATGA
TACCATCTATGACTTCTATGGTTTTCCCAAACCTATGTACCAGCTTAAATACCCAGCACC
TGGAGCTCCAGATTTAGCCAAAAGAGTGAAGGAACTCCCAAAAACTCGGGTATCAACCGT
GTCGAC
>contig00142	seqLength=675	assembledReadNum=153	aveCover=35.90
ACCAAAACTAAAATTCATCTCTCTAGTTTCAAAAAATGGCTTCCATCAATGTTTTGTCAT
TCATGATACCACTTCTACTCATAACTTTTTCATCAATGGCAAATGTTGAAGGGTCACGTA
ACCTTCAAAGCATACATGAAGTTTCCAAAGCTGAATTGCCATCACTACCAATACCTAATC
TGCCAAATCTGCCAGCACTACCAGCACAGCCACAATTGCCAGCACTACCCGCACTTCCTG
CACAGCCACAATTGCCAACAATTCCAAACTTAGGTCTTCCTAATATTCCTGGAATTCCAC
AGATTCCTAAGCCATAATTTCCTACGTACTCTTTCAAGTGTGTCTAAGCCATAACTATCT
AAAAAGTTCATGAAATCTATATACTATAGTCTAACTATTAAATGTGTTTGTTAAAATATG
TTTAAGTTATTTGATGCTGTTTGTGTTGGGTTTTATTTGTACTTTATGGTTATATGTATT
ATATTGAATCACATGTTGTGTTCAATTTTTTAGGTTGTTTGGATGTGATTTATATCATTG
ATTAATGTGGCCTAAATCAACTATTGTTTATAATATATATTTTATTTCATGCATATCTTT
TCTCATCATGTAAAGACTATGCAGGAATTATGTATAGTATGAAATTGTCATCATGATTTT
TATTTGTCAAAATAA
>contig00143	seqLength=1224	assembledReadNum=263	aveCover=48.46
ACATTTAAAATAAATTAATTTACATTTTGGCCACACTTATTTTCATTTTTAATAATCAAC
TCAAAGTTCATGTATCTTGTGTACATGAATTATTAGAAACATTACATGAAAAAAAACACA
ACTTATTCCCTCCCCATGAATGCCTTTTTTGTAAACATCTCCAAACCACTCTTAATTTAC
CATAAGCAAATTTATCAACAACAATTAACAAATAATCTAATCACCCCCACACTTGTTGTT
CAATCAAAGCACAGAACAATCAGTACGAATCTTGCCATTCCTCGCAGTTTTAACACCAAC
ACGACCCAACTTAGTCATAGCACTAATAAAATTGGAGTTGAAAACGTTACCACTAGAAGC
AAAAGAGTTAACCGTTGCCCTAGATCTTGTGTCAGTGAAGAGGATTTGGTCTGAAGTGAA
TAAACCTTTTCCTTGTTGAAGATTCTGGTAATAAATATTGTCGAATGTTCTTGGAGTTGT
TGGGTCCATGTTGATGGCTATTCTTGGATCAACGTTTCTAGGACACTGTTGTTGTAACTG
GATTGCGTATTGTCTGTTCAATGTTGGGTCGATTGGATTTTGGATCCTATTGGAGAATCT
GTCGCAGTGAGAGAATCCAAGGGTGTGTGCACCTGATAGGGCAATCATGTCTGTTTGAGT
GAGTCCATTGCTAGCAAACAGAGCATTCAGCTGGTTCAAATTGAACCCTGGCTGAGGCAA
TCTCCCATTTACATCTGAAGATCTTGAAACCAACCCATCAAATCTTCCCAATTCAACAGT
ATAAGACGGTCCACCAGCCAGATTAACAACATCTCTAGCAGCCAAAGCAAGAATATCAGC
ACAAGAAACTTTGTTTCTACACTGTGGAACAGCATCTAACGCCGCTTTCGCTTTAATAAC
TGTATCAAATCCATCACCAGCCAATGACAAATTATCAGCGTTATCCTTCTCCGCTTGGTT
ACCTCCACTCGACGCCACCAAAACCGAACCATCACAACCCTGAACAAAACAATCGTGAAA
GAAGAGACGGAGAGTAGCAGGAATGGTTACAAAAGTCTGTTGAAATTTCTTTTGAACAGC
TGATCTGACAATGGACTGAACATTTGGACAAATGTTAGCGTAATGGTTCGGACTAAGCTG
AGCAAAACTAGTATAAGGAACAAGACACAATGCTAACGCAAATGACAACACGAGTATAAC
ACTAAACCGACCCATTTTCGATAG
>contig00144	seqLength=914	assembledReadNum=64	aveCover=22.23
CCGAGACTCAGTGAAATTGAAATCGCTGTGAAGATGCAGTGTACCCGCGGCAAGACGGAA
AGACCCCGTGCACCTTAACTATAGCTTCGCAGTGACAACCTTGATCGAATGTGTAGGATA
GGTGGGAGGCTTTGAAGCGTGGACGCCAGTCTGCGTGGAGCCATCCTTGAAATACCACCC
TTTAATGGCTGGTGTTCTAACGTGGACCCGTAATCCGGGTTGCGGACAGTGTCTGGTGGG
TAGTTTGACTGGGGCGGTCTCCTCCTAAAGAGTAACGGAGGAGCACGAAGGTTAGCTAAT
CCTGGTCGGACATCAGGAGGTTAGTGCAATGGCATAAGCTAGCTTGACTGCGAGAGTGAC
GGCTCGAGCAGGTGCGAAAGCAGGTCATAGTGATCCGGTGGTTCTGTATGGAAGGGCCGT
CGCTCAACGGATAAAAGTTACTCTAGGGATAACAGGCTGATCTTCCCCAAGAGCTCACAT
CGACGGGAAGGTTTGGCACCTCGATGTCGGCTCTTCGCCACCTGGAGCTGTAGTAGGTTC
CAAGGGTTGGGCTGTTCGCCCATTAAAGCGGTACGTGAGCTGGGTTCAGAACGTCGTGAG
ACAGTTCGGTCCATATCCGGTGTGGGCGTTAGAGCATTGAGAGGACCTTTCCCTAGTACG
AGAGGACCGGGAAGGACGCACCTCTGGTGTGCCAGTTATCGTGCCAACGGTAAACGCTGG
GTAGCCAAGTGCGGAGCGGATAACTGCTGAAAGCATCTAAGTAGTAAGCCCACCCCAAGA
TGAGTGCTCTCCTATTCTGACTTCCCCAGAGCCTCCGCGTAGGGGCAGAGAACCCTCCCA
CCCCGGAGGGTGGGTTCTGCCCCTACGGGGACGGAGCAAAAGCCCTACGGGGACGGAGCA
AAAGCCCTACGGGG
>contig00145	seqLength=682	assembledReadNum=70	aveCover=39.25
CCAAAACTATCATCACATACACTAGTATTCATCTCTCTACCTCAAAATGGCTTCCATTAA
TGTTTTGTCATTCATGATACCACTTCTTGTACTCATAACTTTTTCATCATTCACAAATGT
TGAAGGAGCACGTAACCTTCTAAACATGCATGAAGTTTCCAAAGTTGAATTGCCAACACT
ACTACCAATACCAACTCTACCAACACTACCTACTCTACCTGCATTGCCACCACAGCCACA
ATTGCCAGAAATTCCAAACCTAGGTGTTCCAATCCCTGATATCCCTGTTGTACCAACTGT
CCCTAAGGTTCCTGAAATTCCTCAGATTCCTAAGCCAGAGTTGCCTACTGTTCCATCTGG
CCCTAAAGCATAAATACTTCAAAACTTCATCAAATATATATACTATATATTCCAACTATT
AGTAAATGAGTGTGTTAAAGTTTGTTTGTGTTATTTGAGGCTTTTCGTTTGTACTTTATG
ATTGTGTGTCATATTGAAGCACATGTTGTGTTCAATTTCTATGTTGTTTGGGTGTGTTTT
TATTACTACAACATATATTGTTGACTGTGATTTGTATCATTTATTAATGTGGCATAAATC
AGTTATTGTTTGTAATATATTTAATTTCATCTATATCTTTTTATCATTCTATATAAAGAC
CATGCACGAATTATTTGAAAAA
>contig00146	seqLength=774	assembledReadNum=152	aveCover=46.91
TCTCTCTTTCGATTCCCTTCAAACATATACAAATTCAGTAGAGAAGAAACCAATTACTCT
TGAGAAAAAATGGCCACAGTCACTTCCACCACCGTTGCTATTCCATCGTTCACAGGTCTT
AAGGCAAACGCAGCCACCAAAGTTAGTGCCATGGCTAAAATTCCAACTTCATCTTCCCAA
TCACCAAGGCTTTGTGTCAGAGCTTCACTCAAGGACTTTGGAGTTGCTCTTGTTGCCACT
GCTGCAAGTGCAGTGCTAGCTAGCAATGCCTTGGCTGTTGAAGTCTTGCTTGGTGCTAGT
GATGGGGGTTTGGCTTTTGTTCCAAACAGTTTCGAAGTGTCTGCTGGAGACACGATTGTA
TTCAAGAACAATGCTGGTTTTCCTCACAACGTTGTCTTTGATGAAGACGAGATTCCTTCC
GGGGTTGATGCAGCGAAAATTTCCATGCCTGAAGAAGATCTTCTCAACGCTCCTGGTGAG
ACTTACAGCGTTAAGTTGGATGCTAAGGGTACCTACAAATTCTACTGCTCACCTCACCAA
GGAGCTGGTATGGTTGGACAAGTCACTGTTAATTAAATTAAAATGCTTTGTATCATCTTT
ATAATATGGTTTGTTCATGTTAATTTTGTTCTTGTAATAGAGCTTAATTAATCGTTGTTG
TTATGGAATTACTATTGAATGAGATGAACTTGTGTAATGTAATTCATTTACTTAAGTGGA
GTCGGAATGTTTTCCACCGTATATATACCAGGCAATGCTTCCTAAAATAGACTT
>contig00147	seqLength=1130	assembledReadNum=172	aveCover=41.13
ATTCACATCAACCACAAACTCACTAAACTTAATCACTTTTATCTCTTGAGGACAAGTCCT
GTGTCATGGCTTCTGCTTGTGCTTCTTCTGCCATTGCAGCTGTTGCCATCTCTACTCCAA
GTTCCCAGAAGAACGGATCACCCTTGGGAAGCTCAAAAGCTTTTCTTGGGAGGAAACTGA
AGGTGAACAATAAGACTGCATCATCTTTTAGAGTAAGATCTACTACAACTGTGTGTACAG
TTGCTGAGCCTGATAGACCTCTGTGGTTCCCTGGAAGCACCCCTCCTCCATGGCTTGATG
GAAGTCTCCCAGGAGATTTTGGATTTGACCCTCTTGGTCTTGGATCTGATCCAGAGAGTC
TGAGATGGAATGTTCAAGCCGAGCTTGTACACTGCAGATGGGCAATGTTAGGTGCAGCTG
GAATTTTCATTCCAGAATTCCTAACAAAGATTGGTATCTTGAACACACCTTCATGGTACA
CTGCTGGTGAGCAAGAGTATTTCACAGACACAACCACACTCTTCATAGTCGAGCTTCTTT
TCATCGGTTGGGCCGAGGGAAGAAGGTGGGCCGACATCCTCAATCCAGGTTGTGTCAACA
CTGACCCCATCTTTCCAAACAACAAGCTCACAGGAACTGATGTAGGGTACCCTGGTGGAC
TTTGGTTTGATCCACTTGGTTGGGGAAGTGCTTCTCCTCAGAAGCTTAAGGAGTTGAGAA
CTAAGGAAATTAAGAATGGAAGATTGGCTATGTTGGCTGTTATGGGAGCTTGGTTCCAGC
ACATTTACACTGGCACCGGTCCTATCGATAACCTCTTTGCTCACCTTGCTGATCCTGGTC
ATGCTACTATTTTTGCTGCTTTCACTCCCAAGTGAGAAGGGCTAAGACAACTATGATACT
GTAAACCTTGGAGAAACAAATGGTGAACATGTTTTAGCAAGTTGTAAGGCTTACAATGTT
TTTTTAGGGAGTGTATATGTTGGTGAAAGCTTGTAAAATGGTTACCTAATTCAATATCAT
GCACAAGTTGATGGTTCAATGTATAAATACCTATTTAATTATAAGTTTAGATGCCATGAA
TGTAAATCCATCAAGTAACAAAATTGGATCTTTGCATGGATGAATAAAAA
>contig00148	seqLength=817	assembledReadNum=117	aveCover=40.02
CAGGCACTGCATAGTTAGGGTTTGTTGTTTTCTTCCTCTCAATCACTCATCATGGGTCGC
TTGCACTCCAAAGGTAAGGGTATTTCCAGTTCAGCTCTTCCATACAAGAGGACTGCTCCT
TCTTGGCTCAAGATCTCTTCCCAGGATGTTGATGAAACCATCTGCAAGTTTGCCAAGAAA
GGTTTAACTCCATCCCAAATTGGTGTTATTCTTCGTGACTCCCATGGAATTGCCCAGGTT
AAGAGTGTAACTGGAAGCAAGATTCTCCGCATTTTGAAGGCTCATGGTCTTGCTCCTGAA
ATTCCTGAAGATCTGTATCACTTGATCAAGAAGGCTGTCTCCATCAGGAAGCATTTGGAG
AGGAACAGGAAGGATAAGGATTCAAAGTTCAGGCTCATTTTGGTTGAGAGCAGGATCCAT
CGTCTTGCTCGTTACTACAAGAAGACAAAGAAGCTTCCACCAGTATGGAAATATGAATCA
ACAACTGCCAGTACCCTCGTTGCTTAAGAGAAGATTGGAGAATGAATTAGTTTGTTGAGG
TTTTGAAATTTTGGGTTATTTCAAGTTTTTGTTGAGACTCATTTATGATGTTGGATCTTC
TTCCTTTATTTGATATACTCCTTTTCTCTACTCAATAATTGTTTTTAATTTGGTGTTGCG
GTAAAAAAAAATTGATATTTAAGTGACTCGGTATAAGATCTAATTAGTGCCATATAATCT
AAAAGTTAATTAGTCAAAAATTAATTAGTCTTGATTTGCTTGTTGTGTTTTATTATTCAA
ATGAAGATTCTTTAGACTAGTAAGTAATTTACAAAAA
>contig00149	seqLength=826	assembledReadNum=83	aveCover=20.90
TTTTGTGTCGCACAATAGGTTCTTCTCACGCTTGCAGTGTAAAATACACAAGTTTTCTAC
ATTACTGCAGACGATTCTAACAGTAAAGATTATAACATAAACAAGCAATATAGTAAAAAC
CCTTGTTTATAATAAAAGCACATGATAACATACCAAAAATAAATAAACCAAGCAAAATCC
ATAAACACCACTAAATCAACAAGAATCTATATGGAAATCTTTGACAAAAACAAATAAAAC
CTTAAATGAAACAACCAAATAACAGAAATCTAGTTCTTGGGACCAATATCCTTCAAGGCG
CAGATCTGTTCCTCACCCATAGCAGACATCACAGACACCACAAGGTCCTTTCCCTCAGCA
AATCCATCCTTGATCTGCGAAAGCAGACTATCATCGGACGGGAAGCTTGAGATCAATACC
TTAAGTAGTTGCCATTTTCAGTAAGCAGACTAACAAATCCATCCTCAGAAATATCAATGA
GCTGGTAATCAGTACGATTCACATGGGGAACATCACAATTATGAGAAGAAGGCACAATAT
CTTCAAGTTTCTTGCCAGTAAAAATATCAATAGCAACAAAATGACACTTTGCGTGACCAT
GCTTTCCAGTCTTAGATGTGGAAACTTCCACAACTTTGCATGGACGATTCTTGATGACGA
TGTGACCATTTTTACGGATGGTACCGGCCTGCTGGGGGTAGGTTTTGGAGGCACCGGCAT
CGGCCTTGGATTCAAAGTGATGCTCTTCGTCCGACATGGTGGTGAGTAAGGGAAGTGTTG
TGGCGGTGACGGAGAAGAGCGTTAGAAGAGAGTAGGGTTTTTTTAT
>contig00150	seqLength=891	assembledReadNum=92	aveCover=33.24
GCAGCGAGCCAAAAACCTAGAGTGAGAGAGAAAGAGGGCTGCGCCTCGTTTCACCAGCAT
CATTCATCATGGGTATTTCCAGGGATTCTATGCACAAGAGGCGTGAGACTGGAGGAAAGA
AGAAGGCATGGAGGAAGAAGAGAAAGTATGAGCTTGGTCGTCAAGCTGCTCACACAAAGC
TTTCAAGCAACAAAACCATCAGGAGAATTCGTGTCAGAGGTGGAAATGTCAAGTGGAGAG
CTTTGAGGTTGGATACTGGTAACTTTTCCTGGCCAAGTGAAACTGTCACCCGCAAAACCC
GTCTACTTGATGTGGTTTACAATGCCTCCAACAATGAGTTGGTGCGTACTCAGACCCTTG
TGAAGAGTGCCATTGTCCAGGTTGATGCTGCTCCTTTCAAGCAGTGGTACCTTCAACACT
ATGGTGTTGATATTGGAAGGAAAAAGAAAACTGCTGGCAAGAAAGACTCTGAGGAGGCTG
AAGCTGTTACTGAAGAAGTTAAAAAGAGCAGCCATGTTCAGAGGAAATTAGAACAGCGCC
AAAAGGATCGCCAATTGGATCCACATATTGAAGAACAATTTGGTGGTGGAAGGCTGCTTG
CTTGCATCTCTTCCCGCCCTGGACAATGTGGCAGAGCTGATGGCTACATTTTGGAAGGTA
GAGAATTGGAATTTTACATGAAGAAGCTCCAGAAGAAGAAGGGAAAGGGTGCTTCAGCTT
GATGACTTTCCAAGTTATTATTTTGCTTTATTTGTTTTGAGACTAGTTTCCAACAAAGAT
GATTTGTGCTTTTCAGACATTTTAGCATCTTTTAATGTTTTTGACAATAGTATGTTGTTT
GAGTTAAACTATTTTGGTTATTTATAATTTACAATTTTAGTAAAAAAAAAA
>contig00151	seqLength=592	assembledReadNum=103	aveCover=42.97
GTGACTGTGAATTTGTGATCCTCTCTCTGCGGCCGTCACTGATCTGCGATTTCACCATGG
CTCCAAAGAAGGAAAAGGCTCCTCCACCGTCCTCCAAGCCTGCAAAGTCTGGTGGTGGCA
AGCAGAAGAAGAAGAAGTGGAGCAAGGGTAAGCAGAAGGAGAAGGTGAATAACATGGTGT
TGTTTGATCAGGGAACTTATGATAAGCTTCTCACTGAGGCTCCTAAATACAAGCTCATTA
CTCCTTCGGTTCTATCTGATCGTTTGAGGGTTAATGGATCACTTGCTAGGAGAGCAATAA
GAGATTTGATGGCTAAAGGTTTGATCAGGTTGGTATCATCCCACTCGAGCCAACAGATTT
ACACCAGGGCTACAAACACCTAAATTTATATTCTCATGTTGTATTGGTATTTTGACGAGT
CATGATTAAGTATTTTTCTCTATCCATGGGCGTATGTACCTCATTCTAGTTTACCTTAAA
TGGATGTTTTTTCTCCTTATCATCAGTGAAACATACTTGACTTGGATCTTATTGTTTCTG
TTTATTGAGCTACTATTACTATTCTTGCTAAAAAAAAAAAAAAAAAAAAAAA
>contig00152	seqLength=1537	assembledReadNum=176	aveCover=34.89
AGAAAGACAGAAGCAAAAGATAGAGAAAGTGCAACATAAAGCTATAAGAAATAACAATGG
ATCTAGAGCAACAAGTGTACATGAAAGGAGGTCATGGAGAAGAAAGTTATGCAAATAACT
CATTGGTTCAGGGAAATGTGATTTCTTCTACAAAGCTCATAAGAGAGGAAGCCATAACTA
GCCTATATTCCACCGCACTTCCTAGGAGCCTTGCAATTGCAGACATGGGTTGTTCTTCTG
GACCAAACACTTTGTCAGTGGTGACAGAAATTATCAAGGTTGTGGAAAAACTTTGTAAAA
AACTCGAGCATTCGTCTCCCGAATACAAAGTATATTTGAATGATCTTGCAGGAAATGATT
TCAATGACGTCTTTAAGTCACTTGACAACTTCAAAGAGAATCTATCTGCTGAAATCAAAA
CTGAAATTGGCAATTGCTATTTCTTTGGAGTACCCGGTTCTTTCTATGGTAGAGTTTTTC
CAGATCGGAGTCTGCATTTCGTTCATTCCTCTTATAGTCTTCATTGGTTATCAAAGGTTC
CTGAGGGTGTAAACGATAATAAAGGTGCTATTTACATCCAAAGCACAACTCCTTCAAATG
TCATCAAAGCTTACTATGAGCAATTTCAAAGAGACTTCTCACTTTTCATCAAGTCTCGAG
CAGAGGAAATAGTTGAAGGGGGTGCCATGGTTCTAACTTTTTTGGGAAGAAAAGGTGATG
ATCCAAGAAGTAAGGATTGTTGCTTCATTTCAGAGCTTTTTGCCAAAGTTCTTAATGACA
TGGTTTTAGAGGGAACTATAAATGAAGATCAATTGAATAGTTACAACAATCCCAATTATT
ATCCGTCTCCTCATGAAGTGAAATTAGAAGTTCTGAACGAAGGATCATTTGAAATCAAAC
ACTTGGAGGTGTCAGAAGTAGATGTAAATGCTTTGAACAATCATAGTCCTTATACATTTA
CGCAATCCATGAGGGCTGTGTTTGAACCTGTGCTTGTTAGCCATTTTGGTGATGCCATCA
TTGAAGATGCTTTTAACCGCTATCAAGAAATCGTGACAGATATAATGGCCAAGGAAATAA
TAAAGACGACTTATTTTACCTTGTCATTGACTAGGAAATCATAACAAGGATGAAGTTTGG
TCTACTTGTTCGTGATTTTCTCGGCACAAAACATACTGCAGAGCCTTTATTCTGGTTTGT
TAATGTAAGCAAAGAATAAGATTTATAGGAGTATCTATGATTGTGTTGCTTTCTATCTCC
CCTTTTTGTTTATTCTACCTCATTCCTTTGTCTCTACATATGGGGGTTGTAAGAATTCTA
TTTTATGATGTTTATTTAAAATCTTACAAGTAGTTGTGTCTAATATTACACACCCAACCG
TGGCACTATGATCACATCACACACCCTATCCAGTGAACATTTGCAGCTACTCATCGATAT
GTCTTGTAAAAATCTCAGTGACCCTATGAGGAATAGCATAAAGTTCTTGTAACAAAACAG
GTATCAATGCAAAATTTCCGGATTTAACCAATAAAAA
>contig00153	seqLength=767	assembledReadNum=185	aveCover=39.89
TTCTTTTCTTTTCTTCTCTTTTTTGTCTTTGATTTTCTTCCCAAGAAATGGTGCTCTCTG
GTAAGCTTATTACTGAACTTGGTATCAAAACACCCGCTGAAAGGTTTTACAAACTATTTG
CGGAAGAACTTCACGAAGCGCAAGTCCATTGTGAAAGAGTTCATCATACCAAACTCCATG
AAGGTGAAGACTGGCATGACACTGATACTGTTAAACACTGGACTTATGTCATAGATGGTG
AGGTACACACATGTTACGATAGTGTTGAAGAAGTTGATGAAGAGAACAAAAAGAACACTT
GGAAGTTATTTGGTGGAGATATTGGTAAACACTATAAGGTCTTTAAGCTCACCCTTCAAG
TAACTGATAAGGCTGATGATGGCACTGCTGTTGCCAAATGGACGGTAGAATATGAGAAAA
TCAACGAGGATATTGACCCTCCAAATGGATGGATGGACTACATTAGCCAATGCACTAGAG
ATGTTGATGGTCATCTTTCCAAAGCAAGAGCCGCTCGAAAAGATTAAAGAAAGTAACAAA
TAAGATGGAGTGGTTAAATGAATGAAGTTGGCTTAAGTGTTCATATTTATAATTAATTAG
TGTGATGTATGTTATATTGTTGTTGCGTATGCATGTTGGCTTCTGTTTCTACGTGTGATT
GGTTGAAAAGTTTGACTTAAATTATGTGATGCAATTCAATAAATGGATATTTCATTGTGC
TTTTTCTTTCTTCTCTATTTTAAAAAAAAAAAAAAAAAAAAAAAATA
>contig00154	seqLength=788	assembledReadNum=89	aveCover=30.86
GTCATAGCTTGTTGAATCATGGCTCTTCGTGGGAAGCTAGAGGTTGACATTGAACTCAAG
TCAAATGCAGACAAGTACTGGCAAACCATAAGGGATTCAACAACTATATTCCCTAAGGCC
TTCCCACATGACTACAAAAGCATCGATGTCCTGGAAGGAGATGGTAAAGCTCCTGGTTCT
GTCCGCCATTTCCATTACGCCGAAGGCTCACTACTCGCCAAGTCTTCGAAAGAGAGGATT
GAGGCTGCTGATGATGAAAAGAAGACAGCAACCTATTCTATTGTTGAAGGGGATCTTCTA
CAGTACTACACCAAATTCTTGGGACACATAGCTGTTATACCAATTGGAGAAGGATGTGAG
CTCAAATGGACAGCTGAATATGTCAAAACTAACACTGATATTCCAGATCCAACTATTGTC
AAAGATTTTGCAATCAAGAATTTCCTTGAGGTCGATGACTATATTCAACAACTTGCATAG
AACTTCAATGTCTTTCATGAACCACGAGCTAGTTTATTTTAGTAAAATAATGTGGTTGAA
TGATTGAACCATTTTCTAATTAATATGTTGTATGTGTGTAGTAATTTGTCTCTCCTTCAT
TGTTGTTGGCTTAATAAGTTATCGTAGTGATGGTTATTTGTTGTCGTAGACATGGTTCGC
AGTTAATTTCGGAAGAAATTCTCCATATCTATTGTACAAAAATTCAGTAAACATTCAAAA
TACCACATGGTTAGGGAAACGAATGCACGAACAATGTACGTATGATAACACCAAGTGTTT
AGATTCAA
>contig00155	seqLength=370	assembledReadNum=4	aveCover=1.92
CATCATTGGCAGCAGTTTTGGTGATGGTTACTGGTAATCAAACTGAATATCTCCCTTTGC
CAATCCCAGCCAAGTTCAGATACTCACCAGCTTTTGTATATTTTGTGGCTGCATTTTCTG
TTTCTGGACTTTACAGTATCATTACAACTCTTGTATCACTCTCTGCAATCCGAAAGCCGA
ACCTCAAAACCAAACTTCTCCTCAGGAGGATAGATGGGGACGCGGTGATGTTGGGGATAT
TGGCGTCAGCAACAGGCACGGCCGGAAGTATGGCATATTTGGGTTTGAAGGGAAACAAAC
ACACTAATTGGAGAAAATTTGCAACATACATGACAAATTCTGTAGGCATGTTGTGTATCT
GTTGCAGTGG
>contig00156	seqLength=893	assembledReadNum=95	aveCover=31.35
TTTTGTCACCCTCTTCCTTCTCCACTGTCTCTGCTTCAGATTCCTCCTTTTCATCACCCT
CTTCCTTTTCCTCTATCTCTGCTTCAGTTTTCTCCTCACCATCGCCCTCTTCCTTCTCCT
CTATCTCTGCTTTGGTTTTCTCCTCTCCATCGCCCTCTTTTTCTTCTTCCACCGCATCAT
CTTTCTTATCATCTTCTACTTCTTCAGCCACATCATCTTTCTTTTCCTCTTTTACTTCTT
CAGCCACATCCTCTCTCTTATCATCTTTTACTTCTTCAGCCACGTCCTCTTTCTTATCAT
CTTTTACTTCTTCAGCCACATCCTCTTTCTTATCATCTTTTACTTCTTCCACCGCATCAT
CTTCTGTCACCTTTTTTACTTCATCAGCATTATTATCTTTCTCATCCTCTTTTACTTCCC
CCACCCCATCATCTTTCTTATCCTCTTTCACTTCCCCCACCCCATCATTTTTCTTATCCT
CTTTCACTTCCTCCACCCCATCATCTTTCTTATCCTCTTTTACTTCTTCCACTATACCTG
CTTTCTCATCCTCTTTTACCTCTTCCACATCAACGGCTTTCTTATCCTTTTCAATTTCCT
TGAGTCCATTACTCTCCAAAACTTTCCCTCCATCAGTTTCCAAATCTTTCTTTTCAACAA
CTTCATCTAACGTCTTGGCCGCAATGCTACCGCCATTTGAACCAGTCTTAGCAACTTCAG
TCACTGGTTCTTCCTCTCCCATACCAATCTTATTCTAATATCCCTATAAAATTACTTTAC
ACAGGCGCACTCTCCGCAACAGTCTGTTCAATCCAACAAAGATTCAGAAATCGTCGGAGA
AAGATCAGAGCTTCTTCACACTTTCGCGAATGATTATTTTCTCTCTCTTTCTC
>contig00157	seqLength=729	assembledReadNum=99	aveCover=46.37
TTTTTTTTTTTATTGCCACAACCATTATACCATAGAATCAGAATTTAAAACCACTTTAAT
GTATAGGGTACCCACTAAAAAAGTACAAATTCAAAGATTATAGTTATCATTTCTCAAGCA
CCAAACACTTCTTCGCCACACCAGACCCAATATCCAAAATAATTATTACACTGCAATCAA
GCATATCCCATTCGAGATCGACGCAAAAACCTTGTACAGAAGCCAATGAAATATGAACTA
TAATAAGATATGTTGAGGGGTTTAGAGACCCTGTTCAACGAGATAATCACCAAGCCTTTC
AACTACCATGTTGCACTGACCAGGGGTCATTGGTTCATCATAAATACCAATGACCAGAGC
CAGAGTGGTCTTCTTAACAGTAACACCACCAGGACCCTTCTTCCCTCGAATAACAGCTCC
ATGTTCACCTTGAATCACCATATATTTAGTTCCACCAATGTGTAATCCAGTTGGAGCAAG
TGTTCCAGGCTCAGCAAAATCATTATTGATAGCAGTAATTTCCTCAGGCTTAAACTGAGG
GAAATTGGCGCTCTGAGCCCAAACGCTGCCGTCTTGACCGAGGATAGCTGCATGAGTGAG
ATGGTTACCTTCGATTTCACAGAGAAGGTGATCATCGACGTAAGTTTGCCACGACATGGT
TGAAGATTTGAGAGATTTTCAGAAAAGCGATTATTTCTCGGAAAAGAGATTATTGAGTTT
GAGTTTGTG
>contig00158	seqLength=895	assembledReadNum=125	aveCover=45.36
CACTCACAATCTCATTTCTCATTACAAAATTTATATCTCTCTCAGATTTTTTTAGCTCAA
TTTTCAAGCTTTTTTCCCTCACTCTTTTGCAAGCTTCAATGGCAACAAGAGAGGTTAATA
AGCCTCAGTCACTTCCTCCTTACCCTGAGATGATACTGAAGGCTCTTGATGCGTTGAATG
AAGCAAACGGGTCAAACAAATCAGCGATAGCAAACAACATAGAGTCGATTTACGGTGAAC
TACCAGAAGGCCATGCAGTTCTTCTTAGCTATCATCTGAACCAGATGAAAGAGAGTGGTG
AGCTAGTTTTTGCGAAGAACAACTACTCAAGGCCTGATCCAAGTGCTCCACCCAAGAGAG
GACGTGGTAGGCCTCCAAAGGCGAAGGATCCACTGGCCTCACCACCTTCAGCTGTTGTGT
CCCCACCGAGGCCAAGGGGTCGTCCACCTAAGGATCCTAATGCAGGACCGAAGACTCCCA
AGACTTCTGGAAGTGGTAGGCCAAGGGGCAGGCCGAAGAAGATTGCGAGGACTGAGGATG
CTGATGTTTCAACTCCAAGTCCTGTTAGTGTTGCTGCTGTGAATGTTGATGTTGTTGTGC
CATGTGTTGCTGCTGTTCCTACTTCGAGTGGGAGACCAAGGGGTAGGCCTCCTAAGGTGA
AGCCTCAGTTGACACAAGTGAGTGTGTCGTAGATGATGTGGGAAGCTGAAAGATGGAGGA
ATGATGGTGTGTAGAACTAGAAGAGGGTGTGGTTTTATATTAGTTTATTGTTACTGTTAT
GTGTTGTGTCGTTAATATAATTGCTTTGTAAAATTTATCTAGTGGTAGTTTAGTTTATGA
GATGGTTTGTTGGTGTTTCTAATGTCAATGAAGACAGTTACTTTGGTCTGAAAAA
>contig00159	seqLength=991	assembledReadNum=148	aveCover=35.51
TCTTAACAACTACATCGACGAAACTCGTGTCTCTCGCGTGCCTTTTTCTTCATATAAATC
CCAACAACAACAACAGCACGTTCACACGAACAAACACTAATAACGTTAAACGATGGCGCT
GGGTGTACCCGCTGTTCCGTTCACGTACGTTGTTCATGTTCTTGGTGTTGTCGCCGTCGT
GTTGGTGTTGGTATGGAATATACACTTCAGAGGTGGGTTGGCTTGGAGTTCTCACAACAA
AGCTCTCATCTTCAATCTTCATCCTGTTCTTATGCTTATTGGCTTAATAATATTTGGAGG
TGAAGCAATTATAAGTTACAAATCTCTTCCATTGAAGAAGGAAGTGAAGAAACTGATACA
CCTTGTTCTCCACGCGATTGCATTAATACTTGGAATAATTGGAATTCTTGCCGCGTTCAA
GAATCATAATGAAAGTGGGATTGCCAATCTGTACAGCTTGCATTCATGGCTTGGAATTGG
GGTTATTTCCTTTTATGGCATTCAGTGGATATTTGGGTTTGTGGTATTTTTCTACCCTGG
TGCGAGTTCAGAGATAAGACGTGAGTCAGTTCCATGGCATGTATTATTTGGGCTGTTTGT
GTATATTTTAGCTCTTGCCACTGCTTCTCTTGGGTTTCTGGAAAAGCTCACATTCTTGGA
GAGTTCAGGAGTTGCAAAATATGGTTCTGAGGCTTTACTTGTCAACTTCACTGCAATAAT
CACACTCTTATTTGGTACTTTTGTTGTATTATCTGCCATATCTCAAGCTCCACCAGCTAC
TGATGACTATGCACCCATATCAGCTAATTAATGTAATGTTATGTTTGTTGTTGTTGGTTT
GTACTTGGACTAAGGAAATATGATAGTTTGTTTACATGGTTGGACTCAGTTTGTATTTGA
TATTTAATAGTATCCACAGAACTTGACATTATACGTTAGTTTGAATCAGTATGATTTATA
AATGAATAAGTGAAATGTCGTGAGTTTAAAA
>contig00160	seqLength=459	assembledReadNum=52	aveCover=35.16
CTCTTGGCTCGTGCTCTCCTCGTGTCACTAGGGTTTAACTTTGGCATTTCTTCGTCTTAG
ATTTCGAGAATCGTTAGCTATGGGAAAATCTTACCCTACCGTTAGTCCCGATTACCAGAA
GGCCATTGAAAAGGCCAAGAGGAAGCTTAGAGGTTTCATCGCTGAGAAGAAATGTGCTCC
TCTAATTCTCCGTTTGGCATGGCACTCTGCTGGTACTTTTGATTCAAAGACAAAGACTGG
TGGTCCTTTCGGAACCATTAAGCATCAAGCTGAGCTTGCTCATGGTGCTAACAACGGTCT
TGATATTGCTGTCAGGCTTTTGGAGCCTCTTAAGGAGCAATTCCCTATTGTGAGCTATGC
TGATTTCTATCAGTTGGCTGGTGTTGTTGCTGTTGAGATCACTGGTGGACCTGAAGTTCC
TTTCCACCCCGACGGGAGGACAAGCCCGAGCCACCACCA
>contig00161	seqLength=439	assembledReadNum=84	aveCover=51.10
TTTTTAAAAAGCAACAGAAATTATATATCATCACAGAGATCACATGTCTATTTCACCATA
TTCAACTAAAAGAAACAATTGATTAGAGCATATGTATATCATAATGATTACGTCATATTT
CATACAAGAAAATATGGAAATTTAATTGTTGAGATCTACTCTGCTTCCTTGGAACAGCTG
GAGAGCATCGTTTAAACAATTTATTCTCTTCACAAACACGCTGATTAAACAACCTGTGAT
TAATTAGAAGCCTGATCGACGAGCTTCTTGTCCCTTCGTTCCATGGCGACATCCCACAAG
TCGTTACCGATGTGCTTTGGTCGTCCGTGAGCAGCTCTGTGGATGTAGTACTGAGCGTTT
CCGGCAACACAGAGCATTCCGGCAATGATTCCGAGAGGGAGTACAGCTTCTAACCAATGC
AACGCCATTTTTTCTCTCT
>contig00162	seqLength=742	assembledReadNum=100	aveCover=35.14
TTCTGTGCAGTGCAGTTAGAGAGAAGCTCAGGAGAATCATCTGCTGCTCATCCATGGCTA
CCGCAAGGACTGTGAAAGACGTTTCTCCTCACGAGTTCGTCAAAGCTTATTCTTCTCACC
TCAAAAGATCCGGAAAGATGGAGCTTCCGGAGTGGACAGATATTGTGAAGACAGCCAAGT
TTAAGGAGTTGGCTCCTTATGATCCTGACTGGTACTATATCAGAGCTGCTTCCATGGCAA
GGAAGATCTACTTGAGGGGTGGACTAGGTGTTGGTGCTTTCCAGAGGATTTACGGAGGGA
GCCAGAGGAATGGCAGTCGCCCACCTCATTTCTGCAAGAGCAGTGGTTCCATTGCCCGTA
ACATCCTTCAACAGTTGCAGAACATGAACATCATTGAAATGGACACCAAGGGTGGCAGGA
AGATCACTTCCAATGGAAGGAGGGATTTGGACCAAGTTGCCGGACGCATTGTTATTGCAC
CTTGATAATCTGCTTCTAGTTTTTTATTTATGTTTTTGAGAGATGTGATAAAAGATTATG
TGAAATTTTGATTTTAGTTACTGGGTGTCTTATGTATTAGACTCATTCAATGCTATGTTT
TCTCTTTAGTCTTTTAGTTGGTCTTGTCACATTTTATCTTATTCACTGGAATTTTTGGAT
TTTCAAGTTTCCTTTACCATGTTATGTTGTCAACCTATTGCTTGTTTCTTATAACTAAAG
CTCTCCAAGTTATTACCAAAAA
>contig00163	seqLength=477	assembledReadNum=36	aveCover=16.00
TTTTTTTTTTTTTTTTTTTTTTTTTTTTTTTTTTTTAGTATACTCATCATCTGATGCTTG
TTACTAATATATATCATATTTAAACCTTTTCACAACATACACATATTCAAACTAGTAAAA
AAAAGTGGCAAATATAAAAAACATACAGCAACAACAAAGTTTTAGTATAACAAAAAGGAC
AAAGAATGCAATTAACACCCAAACTGCAGCAAGAGGACGAAGATATAGCTACATCTTAAA
TACTAAAAAACCCAAATATTAAGCCATGTCTAATGACATCTTATTTATTAGTTAAGATTG
ATGATCTTGTAAAATTCATGGTTCAAAATAAACCCTTTTCCTTGCAACTTTGAATGGCAT
CCTCAAACATTTCCTCAATACTATGTTTGAACTCAAATCCAGCATCAGTGAGTTTCTTTG
ATGTTAAATGTGGAAGCTCTAGACCTTTAGGCCCGCCAATCAATTTGGACTTTGGAA
>contig00164	seqLength=767	assembledReadNum=133	aveCover=43.36
TTTTTAAAAATCGCATATGTAATAACCATTCACAAAAATGAGAAGTGGTAGAATCTGAAG
TGAAATCAACATTACATCTTTTTTAAGGAACAAAATTACAAGAAAAACTAGTAAAGACAC
CATTGGACAACAATCATGAGTAGCAACACTTACCACTAATTAACATTTAACCATGAAATA
AAAATGTAAGAAGAAACGACAACGGCTACTACAAAGCACTGTTATACAAGTAATAGAAAT
GAAGTGAGAGAGAGATCAATCACTTGGCCATCATCACCTTAACGAATTCCTCGTAGTTTA
TTTGGCCATCACCATCAACATCAGCCTCTCGAATCATCTCATCGACTTCTTCATCAGTGA
GCTTCTCGCCAAGGTTGGTCATCACATGGCGAAGCTCAGCAGCAGAGATGAATCCATTCT
GATCCTTGTCGAAAACCCGAAATGCCTCTTTCAGCTCCTCCTCAGAGTCGGTGTCCTTCA
TCTTCCTTGCCATGAGGTTAAGAAACTCAGGGAAGTCAATAGTACCATTCCCATCAGCAT
CTACTTCATTGATCATGTCTTGAAGCTCTGCCTCAGTTGGGTTTTGTCCCAATGATCGCA
TAACAGTTCCAAGCTCCTTGGTGGTGATGCAACCATCGCCATCCTTATCGAATAGGCTGA
AAGCTTCCTTAAACTCCGAGATCTGATCGTCTGTGAGTTGATCTGCCATAGAGAGAGAAA
AGAAAAATCGGTGTTTCTTTTTCTATGATGATTATGAAAGAGCGCGT
>contig00165	seqLength=764	assembledReadNum=83	aveCover=47.11
AGTGGAAGTGAAAAAAGAAGAAAGAGAAGAGATTGAAAAGAAATCGAGAAATGAGCTTAA
CATCGGCAGCGTACGTTGCTCGGCGCGCGGCGCAGAGGGAGAAGGTTCGGACTCTATACC
GCCGCGCCCTTAAAGACACTCTCAACTGGGCCGTACATCGCCACCTATTCTACGACGACG
CTGCGAACCTCCGCGATCGGTTCGAGCAAAACAAGCACGTGGAAGATCCTGATACCATTG
ATAGGTTAATAGTGGATGCTGAAGCTAGCTACAACAAATGGCGCCATCCTGATCCTTATA
TTGTTCCATGGGCACCTGGTGGTTCCAAGTTTACTCGCAACCCACCTCCACATGAAGGGA
TTGAGATAATTTATGATTATGGCCGTGAAGACAACAACTGAAGCTTTTTCTTCACCCCTT
GCAATAAATAAAAATTTGCAATCAAATTGTTCTGTATTACTAGATTGTGGATTAAATCAC
CTTCATTTATTTGTATGTGATATAATTTGAATAGTTGATACCCACTGAGTGATGATGTCG
AAGATATTTAATTGCTTCTGAACCAGTTGGCTCCTGGAACATTGAATGTGTTAAGCCTCT
GTTACTTTTTTGTGGCCTCTGTCATTGTTACTTGTTAGTGCATGTTGGGAGTTTCTAATA
AACAAAACTTGTTGCATAAGTTGTATGCAAAATTCTTGATTTTGTAAAGTTCCGGATTTC
CCGGAAACCTTATGATAACTATTGAGATACAATATGACGCCAAA
>contig00166	seqLength=1314	assembledReadNum=18	aveCover=4.63
TCAGTAGGGAAAAAATGACCCCCTTCGTCTCATAGGCACAGCTCTATGCTGTGTTGCAAT
TGTGTTTGGAGGATTAACTTTCTCCTCAGATGCACAACTTGACCCAAATTTTTACGGTAA
AACTTGCCCCCAGTTGCAGTCTATAGTATATCAAATCTTATCCAATGTTGCTACAAAGGA
TCCACGAATGCCAGCTAGTCTCATCAGGCTCCACTTTCATGATTGCTTTGTTCAAGGTTG
TGATGCGTCAGTTTTGTTGAACAAAACTTCTACTATTGTGACTGAACAAGATGCTTTACC
AAATATCAACTCCTTGAGAGGTTTAGATGTTATAAATCAGATCAAAACAGCCATAGAAAA
AGCTTGTCCCAACACTGTTTCTTGTGCTGATATTCTTGCCCACTTGCAGCTGAAATTTCA
TCTGTTCTGGCTCAAGGTCCTGATTGGAAAGTTCCATTAGGAAGAAGAGATAGTTTAACA
GCAAACCAATCACTTGCTAATGCAAATCTTCCAGCTCCATTCAACTCATTAGACCAACTT
AAAGCTGCATTTGCCAAACAAGGCCTTAATACTACTGATCTAGTTGCTCTCTCTGGTGCT
CATACATTTGGAAAAGCTCATTGCTCTTTATTCGTTAGTCGATTGTACAACTTCAGCAAC
ACTGGAAATCCTGATCCAACTCTTAACACAACTTACTTACAAGAATTGCGCAATATATGT
CCCAATGGTGGATCTAGCAATAACCTTGCTAACTTTTGATCCAACGACTGCAGATAAATT
TGATAAGAACTATTACACGAATCTTCAAGGTAAAAAGGGTTTGCTTCAAAGTGATCAAGA
GTTGTTCTCAACAACTGGTGCAGATACTATTAGCATTGTCAACAAGTTCAGTAGTGATCA
AAAAGCTTTTTTGAGAGCTTTAAGGCTGCAATGATTAAGATGGGTAATATTGGTGTGTTG
ACTGGGAAACAAGGAGAGATTAGAAAACAGTGCAACTTTATTAATTCAAAATCTGCAGAA
CTTGGTCTTATCAATATGGCTTCTACAGATTCATCTGAGGAGGGTATGGTTAGCTCAATA
TAAATGTAGTGATTGAAGTTGTAATTGGGCACATTCATGGTATGTTTCTTAGAGTTATTA
TGTACTTTGTGAGCGAAAATCTTTGTGTAACTGAAGTGTTGAGAAATTTAAATAGATAAA
TATGAATTGTATCTCCTTCAGAATATATAATCGCATCTTGAACAGAATCACTTATATTTG
TTGGTTGAATCATTTGTTCAAGACCCTTCAGGAAAAGCTACTTTTTAGTAAAAA
>contig00167	seqLength=824	assembledReadNum=121	aveCover=45.04
TTTTTGATATTCAAAATGCTGATTTATTCAACAGATAGTTCTTTATGGAAGCTCTTAATA
TAAAAAATCATGTCATGCATAGAGTACAATGATATTTCTTGTTATTTCAAACCTTCCAAG
ATGTTTTGGAGCAGAGGATTTGTCCCTGAAACTACTCAATACAACCAGTTTAGTTTAATA
ATGCAATAAAAGGGAAAACACGTTGAAATGGAGAATTCAAAGCATAGCTGAGTTCATGGC
TTTGGCTTTGAGGGTTCTTCACTAGAGCTGGCAGCAGCACCATCTTTTACTGATTTAGAC
ACAAGAGCCTCTAGCTTTTCTGTCATTCCTGGTTGAGACATAAGTGCCTCTAACGTATCT
CGAAATTCCTTAGGGAGAGGAAGAGGTCGGTGTTGAGGAACGTGCTTCGGAATTGGTGCA
TCATTTTCAACCATCTCAATTTCGTGATCATCGGGGATACCCCAAGGATCCCATTCAATC
ATATAGCCGATGAGTTTGAGTTCATCCTGAGCCTCTTCAATGAGTTCTTCAACCTGACCA
CAACCAAGACGACTCTCAATCTTCTCCCAATCTTCTTCTTCCTGACAAACCTTAAGCCTG
TGATTGGTAAAGCTTTCAACAGCTTTACGATAGCCTTCATCTTTTGGAACCTTCTGGATC
TCGTTGAGTGTCTTACTGTAAAGACCTATTAGAACCTCTCTCGCGTTCGGAACAACGTCT
AGTCCGACGATCCCTGTTGTTTGCTTTATCCTCGCCATCAATGGCCGCGCCACCGCACGG
AGAAACATCTTCGATCGGTTTCTGGTTTTCTCTTTCACGCACAC
>contig00168	seqLength=134	assembledReadNum=17	aveCover=10.00
TTTTTCTATCTAATCATAAAGATTGAAAGATAATTTCCTCGTCTTATTTCGGAAGTACGT
TATACATGTCAAAAACTTCATATAAGTTTTTGCATAGTTATTGGAAATGATACATTATTT
TAAAGGTCGGTCCC
>contig00169	seqLength=426	assembledReadNum=5	aveCover=3.36
AAAACCTTGTCCCAATGTTGAAAGCATTGTCAGAGAAGCTGTCAAGAAGAAATTTCATCA
AACATTTACAACCATTCCTGCCACTCTTCGTCTCTTCTTCCACGATTGCTTTTGTTCAGG
GTTGTGATGGTTCGGTTTTCTCGTGTCATCTACCCCACATAACAGAGCTGAGAGGGATCA
TCCTGATAATCTTTCGTTAGCTGGAGATGGATTTGATACGGTTATCAAAGCCAAAGAAGC
TGTGGATGCTGTTCCTTTATGCAGGAATAAAGTTTCATGTGCTGATATTTTAGCTATGGC
AACCCGTGATGTTGTTACATTGGCAGGTGGACCTTATTATGAGGTTGAATTGGGGAGATT
TGATGGGCTAAGATCTAAAGATTCAGATGTAAATGGGAGGCTTCCTGAGCCAGGATTTAA
CTTAAA
>contig00170	seqLength=503	assembledReadNum=59	aveCover=20.08
GAAAAAATTACCTAAAGAAAAGTGTCGATTTAACTTTTTAGGAGTAAGTCAAAAAGGTTC
CTCGAATGGAATAATAGCTTTTCCGGAGGAAGTAACTTATTATATTATAATAGTTGATAG
TTTATGTAAGAGAAGAAGTTCTTGGTTTGGTTGAATTCAATCAAAAAAAGTACCATTTTC
AATTGAATCCTGAATCCCTTATTCTATAAATTTACTAAGAGAAGAAATCACGTAAGTGAT
AGAAAGAATCGTTCAGTAGGCTAATCTTGAAAGGTTTCCATTTTCGATTGAGAAAGCGGC
AGGCCCAAAGAGCTCTCCAATAAGTGCACCGAAAGGGGGCCGGAGAGACGGTCAACCTGA
GATCGGCTAAGATCGAAAAGCACTTGGTTTACAGCCAAGCAACGACAAAGAAAAAGACGT
CCCATGTCTTTCTTGATTGGTAAACCCAACCAGCGATTTACAACAAACAAGTCTTTCCTC
TTGTTGGGGGGAGCAGTCAAAAA
>contig00171	seqLength=803	assembledReadNum=67	aveCover=35.56
CAGGAGTGGAGCCTGCGGCTTAATTTGACAACACGGGGAAACTTACCAGGTCCAGACATA
GTAAGGATTGACAGACTGAGAGCTCTTTCTTGATTCTATGGGTGGTGGTGCATGGCCGTT
CTTAGTTGGTGGAGCGATTTGTCTGGTTAATTCCGTTAACGAACGAGACCTCAGCCTGCT
AAATAGCTATGTGGAGGTAACCCTCCACGGCCAGCTTCTTAGAGGGACTATGGCCGCTTA
GGCCACGGAAGTTTGAGGCAATAACAGGTCTGTGATGCCCTTAGATGTTCTGGGCCGCAC
GCGCGCTACACTGATGTATTCAACGAGTCTATAGCCTTGGCCGACAGGCCCGGGTAATCT
TTGAAATTTCATCGTGATGGGGATAGATCATTGCAATTGTTGGTCTTCAACGAGGAATTC
CTAGTAAGCGCGAGTCATCAGCTCGCGTTGACTACGTCCCTGCCCTTTGTACACACCGCC
CGTCGCTCCTACCGATTGAATGGTCCGGTGAAGTGTTCGGATTGCGGCGACGTGGGCGGT
CCGCTGCCCGCGACGTTGTGAGAAGTCCACTGAACCTTATCATTTAGAGGAAGGAGAAGT
CGTAACAAGGTTTCCGTAGGTGAACCTGCGGAAGGATCATTGTCGATGCCTTACATGCAG
TCCAACACGTGAATAAGTTTGAACACATATGGTGGGCTTGAGGTGTTCCACACCTCGGCT
GACCTTTGGTTCGGAGGCGGACGACGAAGTGCGTTCTCCTCCGCACCAAAACTCAAACCC
CCGGCGCTGAAAGCGTACAAAAA
>contig00172	seqLength=1713	assembledReadNum=175	aveCover=17.03
CTCAATGGTAGAGTACTCGGCTTTTAAGTGCGACTCCATTTTTTACACATTTCTATGAAC
TAATTGGTTCATCCATACCATCGGTAGGGTTTGTAAGACCACGACTGATCCAGAAAGGAA
TGAATGGAAAAAGCAGCATGTCGTATCAACGGTGAATTCAAAAAATTTTTCATTCATATT
GGATCCGACCAATCTTTTTCTTTGAATTGTTGGCTGGGAACAAATGAATTCCGTTGGGTT
GAATTAATAAAGGGATAGAGCTTAGCTGCTCGAATTCTAGGGAAAGAAAAAGCAACGAGC
TTTCATTTTTTATTGGAATGATTACCACATCTAGTTATACGTTAAAAAAGGATTAGTGCT
TGCTGTGGAAAAAGTTTTTCCCACGAATGGATTAAGGATTTTTGTTATGAGTCCTAATTA
TTAGCTATTCCCCATTATGTTATGGGGTAGCAAGAAATGTGTAGAAGAAAGAGTATATTG
ATAAAGATATTTTTTTCCAAAATCAAAAGAGCGATTGGTCCCCAAAAAATAAAGGATTTC
TAACTAGCTTGTTGTCCTAGAAAAATTAGAAGGAACAAGCGAGGGGAGATAGTCCATTAA
TGTGTTTTAACTCGTTTTCTAGGTATCTATTCATATTTGTTTTTTATTTCAATTCGAATA
TAGATATAGAATACCTTGTTTTGACTGTATCGCACTATGTATCATTTGATAATCCAATGA
ATCTCTGATCCTTTGACCAAATATCATTTCTAAAATGAAGGAATATAAAGTCTATTTAGA
ACGAGCTAGATCTCGCCAACAGCACTTCCTATACCCACTTATTTTTAGGGAGTATATTTA
TGGACTTGCTTATAGTCATAATTTGAATAGATCCATTTTTGTGGAAAATATAGGTTATGA
CAAGAAATATAGTTTACTAATTGTAAAACGGTTAATTACTCGAATGTATCAACAGAATCA
TTTAATCATTTGGGCTAATGATTCTAACAAAAATCCATTTTGGGGGTATAAGAATAATTA
TTATTCTCAAATAATATCAGAGGGTTTTGCCATCGTCGTGGAAATTCCATTTTTCCTACA
ATTAAGCTCTTCCTTAGAGGAGGAAGAAATCATCAAATCTTATAAAAATTTGAGATCAAT
TCATTCCATTTTTCCCTTTTTGGAGGATAAATTGACATATTTGAATTATGTGTCAGATAT
ACGAATACCCTATCCTATCCATCTGGAAATCTTAGTTCAAATCCTTCGATACTGGGTGAA
AGATGCCCCTTTTTTTCATTTCTTACGGCTGTTTCTTTGGAATTGGAATAGTTTTATTAC
TACCAAAAAATCAATTTCTACTTTTTCTAAAAAGTACATCGAAGATTCTTCTTGTTCCTC
TATAATTTTTATGTATGTGAATATGAATCTATCTTCGTTTTTTCTACGTAATAAATCCTC
TCATTTACGATTAAAATCTTTTAGCGTTTTTTTGTAGCGATTTTTTTTTTTATTTTTTAG
CGAAAACAAAAAGAGGACGACTACTTTCGTTTCGGTAACGGTTTTTAAGGTTTTTCGTAA
ACGTAAAAGTTTTTACGTTTTTTACGTAACTTTTTAAACCTTTAAACTTACTTTTCCTTA
ACGGAAAGGTACCTTAACCCTAAACTTACTTACTTAATTTAGTTTCGGTTACGTAATTAC
TAACGGAAAAAGTAAATCGACTTACTTTCGGTC
>contig00173	seqLength=713	assembledReadNum=70	aveCover=20.63
ATCCTTGCTTAGAAACCCACGAGGGAAATTCCCCATTCAATGATTCATCAATGAATTCAT
TGTGATCCGGTTTAGGTAAGACAGAAACAAGCACAGCAAGAGAAGATCTAGCTCTAGATA
TCAAGTCCTGAAGATCATTTTCCATCACGGCCCTAGACACACCTTCTAAACCATCCAAAC
AAGTTGCATGGTTAGTGAGTACACTACTCAGCCATGTGTGTGCATCTTGCTGTGATTCAA
CGTTATTTTTTGTTAAAGTCAACACTGAGTCCCAAACTCTATCCATGGACAAGTCCATTA
GTTGCTCACAGTCATTCAAAGCTGCCTCCTCTCTAGGACCGTTAACTCGGCGTTTTATAA
CATTGGCTCTGTTCATGGCTTCTTGAATGTGTGTGGTGGACTTGGTTAATAAGGATATGA
GTGTACTCAATTTGTGGTCTTTTGTGCTAACCAAGGTTGGGCCTTGAACAACTTCAGATA
CATGAGTTAAGCATGCTTCTGTATCAAGAGCATGCTGACACAGATTTGGAGCAGAAGAGA
AGTGGAAGAAGGAGGTTGGTTTGTTGAGATGAGTAGCAATAAGGGCTGATGAGCTTATGA
TAGCAGCTAAAGAGAGGATTAACCAAAATGTTTTGGAATCGATTTTCTTGGCTTGTCTAA
CAAAGCTTCTTGGATAGCCATACTGATAAGTAGTTAGCAGAAATGTAGTGACT
>contig00174	seqLength=538	assembledReadNum=66	aveCover=17.59
AAGAACCAGAAGAAATAGTGACAAAAAGAAGTATTGACGGTGCTTTAGGAATTCTAAAAG
CATGCAAAAATTCTAAGACATTGAAGAGAGTTGTTTACACTTCAAGTGCTTCAGCGGTTT
ATTGTCAAGACAAAGAAAAGGAAAAAGATGTAATGGACGAAAGTTATTGGAGTGATATAG
ACATTCTTAGAAATCATAAACCATTTGGTTGGGCTTATTCAATTTCTAAGACACAAGCGG
AGAAAGCTGTTCTTGAGTATGGACAACAAAATGGGTTGGATATTGTGACTGTTATACCAA
CTATTGTTGTTGGACCCTTCATTTGCCCTAAGCTTCCTACCTCTGTTTATGGTGTACTAC
CTTACTTATTTGGTAACACCGATAACAGTCCAATATCTCGTTTTCACATGGTGCATGTTG
ATGATATTGCACGAGCTCATATATTCTTACTTGAACATCCTAATCCAGAAGGGAGATATA
ATTGCTCACCATTCCTTGCAACTATTGAGGAAGTAGTTGACATCGTTTCTTCAAAGCA
>contig00175	seqLength=743	assembledReadNum=99	aveCover=32.26
ATCTTCTAAGTTAATATTAATTTGCTAGCATTATAATTCATCACTATCATGGGTGTTTTC
AAATTTGAGGATGAAACCACTTCTACTGTAGCACCCGCAATACTCTACAAAGCTCTTGTG
ATTGATGTTGACACTCTTACTCCAAAGGTCGTTGATGTCATCAAAAGTATTGAAATCGTT
GAAGGAAACGGCGGTGCTGGATCTATAAAAAAAGTAACTTATGTTGAAGATGGTGAAACC
AAGCATGTGTTGCACAAAATAGAGTTAGTAGATGTTACTAACTGGGTTCACCACTACAGT
ATAGTTGGTGGTGATGGGCTTCCAGACACAATTGAGAAGATCTCATTCGAGGCCAAATTG
TCTGAAGGCCTAAATGGAGGATCTGTTGGAAAGTTGAGTGTGACATACTTCACAAAAGGT
GATGATGCTCCTAGTGAAGAGCAACTCAAGAAGGACAAAGCTAAGGGTGATGGTCTTTTC
AAGGCTCTCGAGGGATATATTTTGGCTAATCCTGATTACAACTAAGTCATACAATTATCA
ACTGCTTGTTTGTTTTATATATGGTGCGGTTTGAGTTGTGACACATTATACTATACATCA
AGTGTGTTTGATTTGTCTTCCTTTTTAATTTTCTCTCCTTTTTTTTAATCATTCCTTTTG
TTGCGGAAGTGAAATTGTGAGATTGTAAGTGGTGTGTCTACCTCTCCAATAAATTATAAT
AATACTTCATCTATTTCTAAAAA
>contig00176	seqLength=546	assembledReadNum=84	aveCover=33.11
CTTCTTCTGCTAAAATGGGTAAGGGAACAGGTAGTTTTGGTAAGAGAAGGAACAAGACCC
ACACACTCTGTGTTAGGTGTGGCCGTCGCAGTTTCCATCTCCAGAAGAGTCGTTGCTCAG
CATGTGCTTACCCAGCTGCACGTGTCAGGAAATATAATTGGAGTGTTAAGGCTATTAGGA
GAAAGACTACCGGGACTGGTAGGATGAGGTACTTGCGTAACGTTCCTCGCAGATTCAAGA
GTGGATTCAGAGAAGGTACTGAAGCTGCACCCAGGAAGAAGGGAGCAGCTGCTTCTGCCT
AAGGCTTTAATTGTAGTAGTGGAGCTATTTTTGTGTTGGATCATTGATCTTTGGAAACAT
CACTCTATTTTTAGTTTTCTACTCCCTCCCTCTTTTAATATATAACTGTTTTATGTTTTA
AAATGAGATTGTTTGACATTTTGTTGTTCAATTGGAATTTTTGACTCAAGCAATTGTGAT
TTACTGTTTCAGTATGATGACTCTTTAGAAAATTCTACTTTGCCTGTTTGTCAACTTTTA
GAAAAA
>contig00177	seqLength=1044	assembledReadNum=167	aveCover=48.69
GAACTTCATTCATACCATTATAATTTACAAATTATTACAAGCAGTGAGTAGAGAACAAAA
GTTACAATTTTCATTTTTGAAAGAAAAGGTTCAAGAAATCATGCAAACAGTGAACAAAGT
TTAAGGTTGGAACAAAGGGCCCTCAGCAACAATGGTTCATTTTCAAGGATATGTTTCAGT
TGCTGGTGCTGGAGCATATGAACCAATAAAGATGTCACCATAAATCAACCCAGCCAAGCC
TCCTCCTATCAATGGACCAGCCCAGTAGATCCAGTTGTCCGCAAAGTTTCCATTAACAAC
AGCTGGACCGAACGAGCGAGCCGGGTTCATTGACCCGCCACTGAATGGACCGGCCACTAA
GATGTTGGCACCCACAACAAACCCAATGGCGATTGGTGCAATGGTGCCTATTGAACCCTT
TTTTGGGTCAGCTGCTGTCGCGTAAACCGTGTAAACCAATCCAAATGTTATTATAATCTC
AAACACTAGTCCTGCAATAGGGTTCAATCCAGCAGCAACACCATGTGTTGGAACACTCTT
AGCGGTGACATAGTTGAGAAGAAGAGATGCGACTATTGAGCCGAGTAATTGGGCGATCCA
ATAGAAGAAACCAGTTAGGATGGTGATGTTGCCACCAATAGCTAAACCAAAAGTGACAGC
AGGGTTCAAATGTCCACCTGAGATGTTGGCTGCTATAGACACCCCAACAAATAGTGCAAA
TGCATGAGCCACAGCTACTGCCACTAGGCCAGTTGGATCCAAAGCTGCATCTGATGTTAG
CTCATCGTAAGCAATGGCTGATCCAACTCCAGCAAAGACAAAAATCAAAGTGGCAATGAA
CTCTGATAGATAAGCCTTAAGTGAGGCAATGCTAAAAGAGTCATCAAAGGTACCAAAACC
TATCTTCACCATTTTGGGAAGGAACTAGAAACTTAACCAAAGACTAAGGTGTTTTGAACC
TATAAAATCAATAAGCTATTAATTGATGATGCCTTGCATAAGAAATCTTTGCAATGGTGT
ATATATATGAAAAGTTTAGAGAAA
>contig00178	seqLength=864	assembledReadNum=128	aveCover=35.64
TTTCGAGTAGAAGACTAATCTATCTTTTTATATTGGTGCCATTAACCTTCATTAAAGCAT
GAAAAATATTACAGATTATGAAAGTGTTTTCTTGTGAAGAACAAGGTACATTGGATGAAA
ACTTCTACCCACATAAAAATTCATACATTCACAAGAAACATAGGAGAAATAGATGATCCT
CGACAGACAAGAGGATCATAATACAAGCATTTTTACATATCACTCACTTTAAAAACCCAG
TTCCATTATAGGGATCGAGCCGCCAGCTGCAACTATCTGCTGCTCAAGCCTCAACAATGT
TTCAAGCTTATTCTTAACAACAAAGTACTCTTGTTTCACTTGCAGTAAACATCTGCGACA
AGCATCTATGTTTTGTTCCTCACAGAAGTTGCGGAAAGCAATGCAGGCATTTTTCACCCC
TTGTGCACCTATGCTTGCACTGCTACCCTTAAACTGATGCACATGAGCATCAACTTTTTT
GAAGTCAACACTTTGCTGCTCCAGAGCAAAAGACAGATCTTTGAGAATCCTCTCAGAATC
ATCAAAGAAAAGAGAAACAACTTCAAAAACAAACTCAGGGTTATTCTCATCTTGGAGCTG
TTGAAGTTGCAGAAACTGACCATCTAAGAACCTCTCCTCGAACATGGATTTGATGTAGTC
CATCCATTGTCTCCGCATCTGACCCACATCCATGTTTCTTGAAATTGAAGAAGAACCCAC
CTAAGTTTTCTCTCTCTCTTTGCAAAGTTGTGATCTTTGTTTATAGTATGAATCAGTTGT
AGTAGGAATTTGTTGTGTTGTGAAGTATAAACAGGTCACACAACAACAAACAACACAGTG
GTCGCGTGGGAAATGAAATACAAT
>contig00179	seqLength=243	assembledReadNum=56	aveCover=51.62
TGGTGTACGTGGCATGGAAGTCTTCTAACTGGTAGAGGAAGTGAAGAAACTTAATGGAAT
CATCACAAGATGGGAGCTTGAAGTTAGACTTTAAGTTTAGGACATTGTAGATTTTTATGT
ATTTGTAATGAAATGTAATGTGTAAATGAATTTGGCTTGGATTAACCTTGTAATATTTTG
ACGATTCAATGACAAACCATTAAGTGATCAACATGTTCTCTTTTTTTCCAAAAAAAAAAA
AAA
>contig00180	seqLength=1262	assembledReadNum=114	aveCover=39.84
GAATCATCTTAACCATACCTGCATCACCATTCTTCAAAAACTGGGCCCCTTCAATCTCCT
TACCAGATCGCCTGTCAATCTTGGTGATAAGTTCAGCGAACTTCACAGCAATGTGAGAGG
TATGGCAATCTAGCACTGGTGCATAACCGTTTCCGATCTGTCCAGGATGGTTCATGATGA
TGACTTGGGAGGTGAAGTTGGCAGCTTCCTTGGCAGGGTCATCCTTGGAGTTGGATGCAA
CAAAACCACGCTTGAGATCCTTGACTGCAACATTCTTAACATTGAATCCGACATTGTCTC
CTGGAAGAGCCTCAGTGAGAGCCTCGTGGTGCATCTCAACAGACTTAACCTCAGTTGTCA
AACCGGTAGGAGCAAAAGTCACAAGCATACCGGGCTTCACAACACCGGTTTCAACACGTC
CCACTGGCACAGTTCCAATACCACCAATCTTGTAAACATCTTGCAATGGAAGCCTGAGTG
GCTTGTCTGAGGGTCTCTTGGGCTCGTTGATGTTGTCAAGAGCATCAAGGAGAGTTGGTC
CCTTGTACCAGTCAAGGTTGGTGGACCTCTCAATCATGTTGTCACCCTCAAAACCAGAAA
TGGGAACGAATGGAATTTTGTCTGGGTTGTATCCAACCTTCTTCAAGTAGGAAGAAACTT
CCTTCACAATTTCTTCATACCTGCCCTTGGAGTACTTAGGGGTGGTAGCATCCATCTTGT
TACAACAACAGATCATCTGTTTCACTCCAAGAGTAAAAGCAAGAAGAGCGTGTTCACGAG
TCTGCCCATCCTTAGAGATACCAGCCTCAAAACCTCCAGTGGTGGAATCAATAATGAGGA
CAGCACAATCAGCCTGGGAGGTTCCAGTAATCATGTTCTTGATAAAAGTCACGATGTCCA
GGAGCATCAATGACTGTGCAGTAGTACTTAGTGGTCTCAAATTTCCACAAAGCAATATCA
ATAGTAATACCTCTTTCTACGCTCAGCCTTAAGCTTTTCAAGAACCCATGCATACTTGAA
TGAACGTTTGTTCATTTCAGCAGCTTCCTTCTCGAACCTCTCAATCACACGCTTGTCAAT
ACCTCCTAGCTTGTAGATCAAGTGACCAGTGGTGGTTGATTTTCCAGAGTCGACATGTCC
AATGACGACAATGTTGATATGAACCTTTTCTTTTCCCATGATGTCTTAACTTAGCAGAAG
CGAAATCGAAGAGTACTCGTTCGGATCCTCAGCCGCAGAGTGACTGAGCTATTTAAGAAC
AA
>contig00181	seqLength=701	assembledReadNum=80	aveCover=29.35
ATTGGATAGAAATTTGAGTCTCACTGAACTTAACGCCGTCGGCTGCCAGAAACAAAAGAA
AGCTTGTTTTTTCAAATCTACTAGGAAAATGTCAGGTGAGGAAGCTGTTGTTGTAGCTGA
GCCTGTTGCTGCTGCCGCACCTGGAATTCCAGGTGAGCCAATGGACATCATGACTGCCTT
GCAACTTGTGCTCAGGAAGTCACTGGCATATGGAGGTCTTGCACGCGGCCTTCACGAAGG
TGCAAAAGTAATTGAGAAGCACGCAGGACAACTTTGTGTTCTTGCAGAAGACTGTGACCA
ACCTGACTATGTTAAACTAGTCAAGGCTCTTTGTGCTGAGCACAATGTTAGCCTGCTGAC
AGTTCCCAGTGCAAAGACACTTGGAGAATGGGCTGGTCTGTGCAAGATTGATTCCGAGGG
AAAAGCTAGAAAAGTTACTGGCTGCTCCTGTGTGGTTGTCAAGGATTTCGGGGAGGAGCA
TGAAGCCTACAATGTTGTTCTGCAGCACGTGAAAGCTCAATAAGTTGCACGATCACTTTG
AGTGTCTGTTTCTTTTCATTTTCATTTTGTAGCTTTTCTATCCGAATGAATTATGCTTCT
AGCTGGAGTTCTCCTAGGGATTTCAATTATTTAATATGATTTTGCTGCTTCCAGTTGTTA
TTGTTACTCTAATTTAGTTACTCACTTTTGTTCTGCTCAAA
>contig00182	seqLength=711	assembledReadNum=113	aveCover=19.30
TTTTTTAAAATAATATATTTTTTAAAACGCTATGGATAAATCGAAACATCAATAAAATCA
ATTACCAAAATCTATAAAATTAAAAAAACCTATATTTTATCACTATAGATAACACTTTGA
GTTTACCAGAAACTTTTCTTTACTCACATCTCAAAGTGTTTTGACATAATTATAACATGA
ATATTACATAGTGAAACACAATACACATTTCATATATGCAAATAAATAAGAAAATATAGA
AAATCACACTCTCCAAACCATAGCTCAAAGTTTATTTAACACCCAACATCACATAATAAA
CCCTATGTGATCTTTCTGAGCTTGATTATAATTATATCACCCTCATCAAAAGAGATGGTG
GTGCTTCTTTCCATGAGCTTCTTCTTCTTCTTTCTTAGTTTCTTTTTCTCATGGTGTTCA
TGGTAGGTAAAACCACCAGATCCCACGGCGGCCGCCGCCGCAATCTCCTCCTCTATCTTG
TGCCTGTGAGCATGCTCAGGATCTTTCTTTGACTCATGCTTCTCATGCAAGGCATAGGCA
CCAGCAGCTGCAGTTCCAAGCTCACCAAGGTGCTCAAGATGTTTGTGGTGTTTCTCCTCT
TTTTTATAGTCAACCTCTTCCACATAACCAGACTTATCTTCATGGTGGAAAAGGTGATGG
TGCTTCTCCTCAGCCATGATTATTGAATCTAGGAATGAATTAAAGAAGTGA
>contig00183	seqLength=711	assembledReadNum=96	aveCover=29.98
TTAGCAGCATCAGAATCCCAAACCCTAGCTTCTTCCAATCTCGGAATCGCAATTTCAACC
ATGTCGTCAAAGAGAAAGGTTAGGGAGCCAAAGGAAGAGACAGTGACTTTGGGTCCAGCG
GTTAAGGATGGGGAACATGTTTTCGGTGTTGCTCGCATTTTTGCATCCTTTAACGACACC
TTCATCCATGTCACGGATTTGTCTGGCAGGGAAACACTTGTTCGCATCACTGGTGGAATG
AAGGTTAAAGCTGACAGAGATGAGTCATCTCCTTATGCTGCTATGCTTGCAGCCCAGGAT
GTTGCTACCAGATGCAAGGAGCTGGGTATTACTGCACTTCACATCAAGCTACGTGCCACT
GGTGGAAACAAGACCAAGACACCTGGCCCTGGTGCTCAGGCTGCTCTCCGTGCTCTTGCT
CGGTCTGGAATGAAAATTGGCCGTATAGAGGATGTTACTCCCATTCCTTCCGACAGCACC
CGTAGAAAGAGCGGTAGAAGAGGTAGAAGGCTCTAGGTTATCTCTTATGGTCTATGGAAA
GCTGGAGTTGTATCTTTTACTTTCCATGCAAAACATAATTGTGGCATTTTGAAATTTGAT
ATTTAGCCAATTTTAATTTGGAACATTAAAACATCAAGTATTTCTTGTGTTATGTTTAAG
AATGAGTTTTATCCGTATTAATTTTGAAAGACTGTTGAAATTTTTGAAAAA
>contig00184	seqLength=950	assembledReadNum=94	aveCover=47.00
TTTTAAGCATAAAATGAGCCATTATGTGGTACAAACACTGTACCATCATTCAAATTATCA
TATTATAATTTATGAATTAGTAATCAAACACATAATGGGCTTCGAAAACAGAATTTAAGT
TGAAGGAACAAAAATACTCATTATGTACGCAAGCAAAAGGCTATGAAACTAAAGTCAAAA
ACACATAATTAAGATACATCAATAAATCAAAATCCGGGGATGCCAATACTACTGTCACAA
GCTGCTTAACGATTTGCCTTGGCAACTCTCTCAATCTCATCTTTCTTCTTGATTGCATAA
CTGTTTGATGAGCCTTTTGCTGCATTAATAAGTTCATCAGCCAAACATTCAGCTATTGTC
TTAATATTCCTGAACGCAGCTTCCCGTGCACCAGTAGTGAGAAGATAGATTGCTTGATTA
ACACGGCGAAGGGGTGAAATATCCACTGCCTGTCTTCTCACAACTCCAGCAGAACCAATT
CGAGTAGCATCTTCCCGGGGACCACTGTTGACGACGGCATCAACAATGACCTGAATCGGG
TTCTGGTCAGTTAGCAAATGAATGATCTCCATGGCATGCTTGATGATTCCAACCGCCTTC
AGCTTCTTTCCATTGTTCCTCCCGTGCATCATGAGAGAGTTTGTGAGCCTCTCCACAATA
GGACACTGAGCCTTTCTAAACCTCTTAACAGAGTATCTACCAGCAGTGTGAGGAACGTAT
GTTGCATGTTTGGTTGCCGCAACTCCAATGTAATCACTCAAAGACACATCAGAGAACTGG
ACGTCGTCAAAGCTCCAGCGGTTAAAGAGCTTGACTTCGATCTGAGAGGGATCTGAAACG
ACAGCAACGGGTTCTTCAACAACAACTTCAGCCATGGTTGCTGTGTGAGAATGGTGCGGC
GACTGAGGCAACCAAATCACACGCTGCAGGGGAAGCGAAGTGTATCAGAA
>contig00185	seqLength=497	assembledReadNum=61	aveCover=45.00
TCACCATGAATGATGGGTATTGTTTCACCACCTGTCTCCCAACCCTGATGTGCCTTTGCC
TAATAAGAACCCTAGCATGATGGATGGACTTAGCCATGCCAGATTTGAAGACAAGTGTCT
GAAGACGGCGCTCGAGAAAGTTCTCAACAGTGAGAGCCAAGACATAATCGAGCTTGTTCT
GAGTTTCATCAAGGAGTCCGTAACGAAACATTCTCCGCAAAAGAGCTTCACCTTCAAAGA
TCCGGCGAGGATTCTTCTCATCCAGTGTCAAGAGATTCCTTGCATTGTTACGGATACGGC
TCAGAGCGTACTGAACCCTCCACAGCTCTCTCTTGCACCGAAGTCCGTACTCTCCCACCA
GCTTCAACTCTGCGTCCAATCGCTCCTTCTCGTATGGACGACGAGGCTTCTTGAACGTTT
TCCCATAGTTCCGGTAAAACGAAACATGCACCATAGCTGCTTGTCTCGCCGCCGGTTCTC
TCTGGTAGGTTTTAGCT
>contig00186	seqLength=2321	assembledReadNum=258	aveCover=32.72
ATCTTGTGAGCCGCAATTGATAACAGATTAAAATACTCAAGCTATTTTGCACAAAACTGG
TAAAAATGCATATCAATAAAAATTGTGGCTGAGCCACGGATACAAACATTTCAGAAACAA
TGCGAAATGAAATTTTGGGAGAGGGGTGGGATTAATTGCTCAGAGAGCATACTAAATACC
TATATATATTGCACACAGTTATTGAAAAACAACCAAAACAGAAAATTATCCTTTGCTGTA
AATCAAACACAGCCAATATGACTGCTGAGATTCTCTTTCCATAAACCTTTTCATTTGGCA
AGCTCATTACGGGTTTGCTTGGCTGCTGCAACCAAGTTGGCGAGGGCAGGCTTAACCTCT
GAGTACTTGCGGGTTTTGAGCCCACAGTCAGGGTTGACCCACAAAATGTTCTTCTCAAGC
ACGGCAAGCATCTTGTTGATCCTGTCAGCAATCTCTTCAGTAGGTGGTATTCTTGGGGAG
TGGATGTCATACACACCAGGTCCAATTCCAGCACCGTAAACAACTCCTTCACGGAAGACT
GATAGAAGCTTTTCGTCAGAACGGGAGTTCTCAATGGTGATAACGTCAGCATCCATATCA
ATGATTGAGTGAATGATGTCGTTGAAGTTAGAGTAGCACATGTGAGTGTGGATCTGAGTG
GAATCCTGAACACCAACATTGGTGATCCTGAAGGAATGGACAGCCCAGTCCAAGTAGTGA
GCATGTTCTGACTTCCTCAATGGAAGTCCCTCTCTCAAGGCAGCCTCGTCAATTTGGATA
ACACCAATACCACCCTTTTCAAGGTCTTCTACTTCATCCTTGATAGCCAAAGCAATTTGG
TAGCAGGTCTCAGATCTAGGTTGGTCAACTCTAACGAAGGACCAGTTGAGAATGGTGACA
GGGCCAGTAAGCATTCCCTTCATTGGACGCTTGGTGAAGCTCTGAGCAAGAGCTGACCAG
AAAACAGTCATTGCCTTTGGGCGGCTCACATCACCGTAGATGATCGGTGGCTTAACACAA
CGAGATCCATAGGATTGCACCCACCCATTGGCAGTAAAGGCAAAGCCTGACAATTGCTCA
CCAAAGTACTCAACCATATCGTTCCTCTCTGGCTCTCCGTGTACTAGGACATCAATATCA
AGCTCTTCTTGAAGTTCAACAACTTGGCGGATTTCCTCCTTGATTGCCTTGATGTACTCT
TCCTCAGATATCTTCTTAGCCTTGAATTCACGACGCACCCTCCTCAATTCTACAGTCTGA
GGGAATGATCCAATAGTAGTGGTTGGGAGGATTGGAAGGTTAAGTTTCTTTTGTTGGGCA
TCCAACCTAGCACTGACATTGGTAGCACGGCGATGGTCAGAACCCTTCAATGCAGCAGCA
GCCTTCTGAACAGCCTCGTTAGTCACTCTTGGAGAGGACTTTCTTGAAGCCTGAGCTACA
GCATTAGCGGAGAAGAAGGCCTCATCCTTGTTGCCATTAAATGCATTAGCCAGTGCGTTT
ACTTCAACAACTTTTTGGGCAGCAAAAGCTAACCATGACTTAATTTCATCATCCAACTTG
GTTTCGTTAACAAGATCCACAGCAGTGTGAAGAAGTGAGCTGGAGGTGGATACAACAATC
CTCTCTTTGCCTACAATGCCAGCAAGAGTCTCTAATGTGTTGAGAGAATCAGCAAGATCA
TTTGCCCAAATGTTCCTTCCATCAACCACTCCAGCAAAGATCCATTTATCACTGGGAAAT
CCAGCCTTGATCAAATCAATAGTCTTAGTTCCACGGACTAAATCAAATCCATATGCATGG
ACACCACTCAAAGATGTAAGAGTCTTGTATGCTTCGGCGGTAAGATCAGCAAAGTAGGTC
TCAACAAGAACATGCACATCAGAAAGAGCAGGTGTAAGTTCTGCATAAGCATCGGTAAAT
GCTTGCAGCTTGTGAGATTCAAGATCCAAGACAAGTGTGGGTTCATCAAATTGAATAAAC
TGAGCACCAGCTGCCTTGAGATCAGCAATAACCTCCTTGTAGACAGCAAGGACTTTGGGA
AGCAGAGATAGGAGAGAAAAGGTTTTGTCAACTCCCTTTGCGGGTTTGGAGAGCAACAAG
TATGATACAGGGCCAACAAGGACGGGAACAGTTTCAACTCCAAGAGCCTTGGCTTCCTTG
TATTCTTCAACAGCCTTGTGAGAAGAATAAACAAAGTTCACCTCGGGACCCAATTCTGGG
ACAATAAAGTGGTAGTTGGTGTCGAACCACTTGGTCATCTCCATAGCAGGCACGGTAGCA
TTACCTCTAGCCATCGAGAAGTAGGTATCAAACCCAATCTC
>contig00187	seqLength=649	assembledReadNum=98	aveCover=41.30
TTTTTGAAATTTGAAAGAGTACTTTTGTTATTTTTGTCAATCTCCATTCAAGGATTTATT
ACATCATAAAGTGGTTAAGAAAATAGAAACTAGGTATTCAGCTTACCTATGATTTATATA
ATGATGCAGTTATAATAGTCATACATTTTCTTTAGTATACAAATGTTTGCAGATAGTACA
GGAGAAAGATAGGTCTACCAGAAGCTTCCCACCTATTAAGCATTTTCATGCTCCTTGCAA
GGAACATTGTTGCAGCGGCAAACAGGTCTACCAGATGCCTCCCACCCGTTGAAGCCACGT
TCCAAGACCATAATGTTCTTTATACCAACATCTTCCTTGTTCTCTTCAAGATAATTGACA
AGCTTCCTTGCACATGTTGGGCCTCGAACCTGACTTAGAGCGCAGTGAAAGACGAGGGTA
TCTTTTCCCTTAACATCATGAAGAAGCTTGGAGATGTTTTGGTCGAAACCGTCGCTAGCG
TAATGAAGAGAACCGGATATGTGACCGTCGTGAGTCCTCTCGTCGTCTCTGACATCGACG
ACGGCGATGGTCGGAAGTCGTTTGAGAGAGACAAGCTGCGAGCCAGTGACGTAGGAGATA
CTACGAGCCATCTCTTCTCTTCTTCTCTGTTATTCTTCCTCCTCGAACC
>contig00188	seqLength=1453	assembledReadNum=234	aveCover=39.92
TTTATTTTTAAGCAATCTAACTACTATTAACTCATTTAAGCAATCTAACTACTATTAACT
CATTCATCAATTTTTGATAGTACTAGTACATTTTTTATTAATGATCATAATCAACAATAA
TTATTTTACTCATAACCATTACATTATTATAGTGACACTTAAGTAAAACAAGAAAAAGAA
ATACATGAAGCAAATCATAACAAGAACACAAAGCCATGTCCTAGAAAAACCAATAACCAA
ATTCTAACGAGGAACCAACAATGAGTTTCAAAGGTTACAATACAATGTATAAGTTTTTTG
TGGAAGAAGGGGTAGCTTATGGTTTCCCGAGGATGGTAGTTTCTGCAATCATGGAAGTAA
CAACATATGGGTCCATGTTAGATGCTGGCCTCCTGTCCTCAAAATAACCCTTCCCTTCTG
CTTCTGTGTCCCTTCCAACTCTAACCGAAGCTCCGCGGTTCGCAACACCCCATGAGAAGG
TATGAATGTCGGCTGTTTCGTGTTTCCCTGTCAATCGGCGCTCGTTGCCTTCTCCATAAG
CAGCGATGTGCTCGGCGTGCCTCTTGCCGAGCTTCTCGATTGCTTTCTTGATGACTTCGT
ATCCGCCGTCTTCTCTCATAGACTTGGTGCTGTAGTTTGTGTGAGCACCAGCACCATTCC
AATCACCCCCAACTGGTTTAGGGTCAAAGCTAAGAACCACACCAGCAATCTCGGTGATCC
TCTCCAAAATGTAACGAGCAACCCATATCTCGTCACCAGCAGAGATACCAACTGAGGGAC
CAACTTGGAATTCCCATTGACCAGGCATCACTTCTCCATTGACTCCACTGATGTTGATGC
CGGCAAAAAGACAGGCTTTGTAATGAGCCTCAACAATGTCGCGGCCAAAAGCCTTGTCAG
CACCAGCACTACAATAATATGGTCCCTGAGGTCCAGGATAACCACCAACTGGCCAACCAA
GAGGCCACTTGATGTCTCTCTGCAACAAGGTGTATTCCTGCTCAATACCATACCATGTTT
CTTCAACAACAACATCGGGATGGCTAAAAACCTTGGCAGCTGCGTGTCTTTTGTTAGTAG
GAATAGGTTCTCCAGCAGGAGTGTATGCATCACACATAACCAAGATATGGTTACCCCTTC
TGAATGGATCCTTAAAAATGGCTTGTGGATATAAAATAACTTCACTATCTTCTCCAGGAG
CTTGTCCTGTGCTGGAACCATCATAGTTCCACTTGGGGAGCTGTGAAGGGTCAGTAACTG
GTCCAGGAAGAGTCCTTGCTTTGCACCTCAAGTCCAAACCAGAACCACCAATCCATATGT
ATTCAGCGATGATTTTCTCGGTGGTGCCTGAGAGATCAAGGTTGATGAGATCTGAAAGAA
GAGACATGGTTTTGAAAAAGTGAAGAAAAAAAATCCTCGAAATCGAATCTGTATTGATCG
TTGGATGAATCCT
>contig00189	seqLength=769	assembledReadNum=57	aveCover=25.23
TTGAGAACGTGGTCCATAGTCTAAACTCACCTAACAAGAGCTTTGACCAGTGCTAAAACC
AGCAATAATATCATCAATGGCAAAGAAACCTGTGAAGTACTACGTGGTGGATGCAATCAC
AGATTCAGCTTTCAAAGGAAACCCAGCAGCAGTTTGTTTATTAGAACAACACAGAGACGA
TGAATGGTTGCAATCATTAGCTGCTGAATTCAATATTTCTGAAACATGTTTTTTGATTCC
AATTCATGCAACTTCTGTTCATCGTTATGGTCCCAGATGGTTTACTCCTACAACTGAAGT
TGACCTTTGTGGTCATGCCACATTAGCAGCTTCACACATACTCTTTTCATCTGGTTTAGT
CGACAGCAATATTATTGAATTTGAGACACGATCTGGAATTTTAACTGTTAAGAAAATCCC
TTCGATCGATGCCACTGTTGGACCGAATCTGCAAAATGGTGAAGCTCCGGCTGGATTTTA
TATTGAATTGGATTTTCCTGCAGATCCTACCACAGAATCCAACTCTGATGACACTTCACT
CATTTCTGAGGCATTGAATGGTGCTTTGATCATTGATATAAAGAAGACACAAATCGGAGA
TAATATAATTGTTGTTGTCGCGTCTGGACAAAATGTGACAGAGGTACAGCCACAACTTGA
TCTTCATCTTGATGAGCAGAAACAAAGAGTGTTTTTGTCGCAGGAAAGGCTGTTACCGTG
ATGGGAGGGTTTGTTCTGGTCTAGTCATGTTCCTAGCATTGCAGTCAAA
>contig00190	seqLength=734	assembledReadNum=117	aveCover=44.11
TTTTTTTTTTTTTTGAAAGCAAAGCACATTAACAAGGTTTTTGCATACACATATATACTG
ATATACATACATATACTAGCATTAACCGGTTAGGTTAGATACAGCTCTACAGTTTATAAC
TTCTTATATATTTAAACAAACGAAGCATTACTATTAGCATCTCTCGAGACTAAATAAACA
ACATGCTAATTACTTGCAAGAACTACGCAACCTCTATATATACATCAAACACACACAAGC
ACACACAAAGCAAAACTGCATTGGATACAGCTAAAGCCAAAAGGAAAAGAAACTCATGGA
TCCAGTGACTATCACCAACTCATCCTCATTTATCACACATCGAAAGGAGAAGAAGAGCTT
GATCTGTTTTGGCCTGTCTTGACCTCGCTCTCGTACGCATCTGATATTGACCTTCTTCGA
AAACGAAACGGCTCTCTAGCTCCGGAAAACGGAGAAAGTGGAGGAGTAGAACCGGCGGGG
GACGCCGGAGCTGATCCACCCGGACTCTGGTACCCAGCTGGTTTCACTATCATGATACTA
CGTGACACTTTCACCGCACACTCTACCGAATCCCCACCGTAGGATCTCACGTTTCCACCC
TCTGATTCCTTGTCGGAGATAGATCGGGAAAGGAAGGAAGGTTGTTTTCGGAGCTTGCCG
AGACCGTTCTCCGGCAAAGGTCCGGCGACGGTGTCATCCCACAAGTGATCAAGAAGGCTC
ATGAGAGAATATGG
>contig00191	seqLength=1520	assembledReadNum=180	aveCover=32.78
GAGTCGCAGTGGCGTTTTCTTTTTTGTCACAAGAGAAATCAAATGGGATAACAGACAGTT
TACCCATTTTCCTCACCATATATTAAAACCATTAAAATATAACACCATCAACAACAACAA
AATCTAAATCTAACTTATAATATAGTATTATAACATTCCAGCAGCACAATTCTTAAAATA
CAAAATTAACAAATTCTCACAAACTCAATAATCCAAAAAGGATTATTTATGAAATTTATT
TTCACACAACTAGAGAGTGACCTCAGTCCCCCAGTAGGGACTATTACAAGACAGTTTTAG
AAATTTACTCATCCATTTTGATGATACATCTGATGGACTCCCCTTTGAGCATGTAATCAA
AAGCTTTGTTTATCTCTGAAAATGGTATTCTGTGAGTAATGAATTTCTCCAGTTCCAGCT
CCCCTTTCATGTACTTCTCTACAACATTAGGAAGATCCGTGCGGGGTTTGTAGTTTCCAT
AGAATGTACCCTTAAGAGTCCTCTCATTCAAGAAATTCATAGGATGAGTTTTGAAGGCAT
CATCTTTGTTTGGAACTCCAACAAGTACAGCAACACCCCAACCATCATGGACACATTCAA
ATGCTGAGGTCATGGCCTGAATGCTACCAGTACATTCAACAGCACGGTCAACACCTCCGT
TAGTCATTTCAGCAATTACCTGTTGCACAGGTTTGTCGTGATCTTTTGGGTTTACAAACT
CGTTTACCCCAAACTTCTTAGCTAATTCAAATCGGCTGGAAACTAAATCAACTCCAATGA
TTCTTGATGCACCAGAAATCCTTGCCCCTTCAGCAGCAGCAAGGCCAACAGCTCCAAGTC
CAAAGATAGCAACAGAAGAACCAGGTTTTGGTTTAGCAACATTGATGGTAGCACCAAGAC
CTGTGCATATTCCACAACTGAGAATGCAAACTTTGTCAAGTGGTGCTTCAGGGTTTATCT
TTGCAACACATCCAGCATGTACCACAGTGTACTCACTGAATGTAGAGGTGCCGACGAAAT
GGTGTACAGGTTGTCCCTTGATAGAAAATCTGGACTTGTTGTCATTGAGCATGACACCCC
TATCAGTGTTGATCCTAAGAAGATCACACATGTTGCTCTCCTCTGACTTACAATGTGGAC
AATCCCCACACTCCCCTGTGAACACCGGCAGGGCATGATCCCCTGGTTTGAGGTGAGTCA
CACCCTCACCTACACTCTCCACAATCCCTCCAGCTTCATGACCAAATATACGAGGAAACA
ATGGAGTCTGACCCTTAGCTTCCCAGAAGTAAACATCAGTGTGGCAAAGGGAGGTGAAGA
GTATCTTGAGACGAACTTCACCGGCCTGTGGCGGCGCCACCTCTACTTCTTCAATCACCA
GCGGCTTCCCAGCCTCCCATGCAACCGCAGCTCTGCACTTGATGATCTGACCAGCGGTGT
TCGACATGATTAACAATAGTAATTAAAGTAATTGAGAATATTGAAAGTATGAGTGAGTTG
TTTGGTTTGATTTGATTTTT
>contig00192	seqLength=523	assembledReadNum=77	aveCover=23.45
TTTTTATTAATTATGATATGATTCATGCTATTTATTCAACAAATTCGATTGATTGATACG
GGTTGATTTTCTGTTACGAGCAATTGAGGAAACAATAGCCAGTCCGATAGCCGCTTCAGC
GGCTGCAATAGCTATAACAAAAATTGAAAAATATTTCCTTTTAATTGGCGATTATCAAAA
AAATCAGAAAAAGTGACTAGATTTATATTCACTGCATTCAATATAAGTTCAAGACACATA
AGGGCTCTAACCATATTTCGGCTCGTGATCAATCCATAGATACCAATAGAAAATAAATAG
GCACTCAAAACAAGTACATGTTCGAGCATCATTGACCAACTCCTTATCAATTTTGATTCA
TTTCAATATGAACAACAATTCAACAGATTCAATTGACTAAAGAATATAACAAGTCTGCAA
CAAAAGAATATATTGGCAAATAAAAAAAAAGATTTCTACCTAAAAACTCTTTCACTTCAC
ATTAAAAAAAAAATAACATATATATATATAGTCTTGATTTATA
>contig00193	seqLength=716	assembledReadNum=88	aveCover=26.68
TTTTTCACACAAACTTCAAATTTAAACTCAAATTTACTCCACAGCAAAATCTAAATAATA
ACTGAAATCTTCCAAAATAAGTTTCGACAAGACAACAAAATACAGGATTGATCCAACAGA
TAAATAATCAAAGCAAAATCTTCAAAACGCTACTCGAGCTATCTAAAAATCCAATACACC
AGGTGCTCAGCGCTTCCCGCCTCCACCACCAAGCTTAGGACCTTTTGATGCAGCACCCTT
GGTAACATTTCCTTTTCCTCCGGTCTTTTGTGCCTTAGCTTGACTTTCTGCCTTCTTTGC
TTTCTTTTCATCCTTAGTTTTCTTCACCCTTTCCTTAATTTCACGAAGAGCAGCTTCTCT
GGCAGCATCGCGAACCTCTGGCTTCTCTGATCTCTTCTTCTGAATAACTTCCAAAGTAGC
ACCAACAATAGACCTTGAGTAAGGCTTCTTGGTAGCTCTACGCCTCTTCTTCGCAGCTTC
TTGTGCAATGTCCTTCTTATGTTGCTTCCGGTACATGGCAGTCCAGGTAAGCTTAGATGG
CTTCAACTTGTTATGGAAGTACCTTTTGCATTTCGAATTGACGAAAAGGAAAACCTGTGA
ATCACTCCGGATAAATCTGATTCCTCTCCCAGGATAGATCTTGGCACCACTGAAACGGCA
CAGCTCGGTCTTGAGAACCATTTTGTTGATGCTTCCGCTGTTGCCTGCCTTCTCTT
>contig00194	seqLength=1156	assembledReadNum=155	aveCover=32.22
CACAAACACAACAAAAGCACAAACAAGAAACAATGGAAGCTAAGGAACAGGATGTGTCCT
TGGGAGGCAACAAGTTTCCAGAGAGACAGCCACTTGGGATTGCGGCTCAGAGCCAAGACG
ATCCAAAGGACTATCAAGAGCCACCACCGGCACCACTTTTTGAGCCGTCGGAGCTCACTT
CATGGTCTTTCTACAGAGCCGGGATAGCCGAGTTCATAGCCACTTTCCTTTTCCTGTATA
TAACCGTTTTAACCGTTATGGGTGTTGTTCGAGAAAGTTCCAAATGCAAAACTGTTGGTA
TTCAAGGAATCGCTTGGGCTTTTGGTGGCATGATCTTCGCTCTTGTTTACTGCACCGCTG
GAATCTCAGGGGGTCATATAAATCCTGCTGTGACGTTTGGGCTATTTTTGGCGAGGAAAT
TATCGTTACCAAGAGCACTATTCTACATGGTGATGCAAGTGTTGGGTGCTATTTGTGGTG
CTGGTGTGGTGAAAGGTTTTGAAGGTAAACAAAGGTTTGGAGATCTGAACGGTGGTGCCA
ACTTTGTTGCTCCTGGTTACACCAAAGGTGATGGACTTGGTGCTGAAATTGTTGGCACGT
TTATTCTTGTATACACCGTTTTCTCAGCCACTGATGCTAAACGTAGCGCCAGAGACTCTC
ATGTTCCTATTTTGGCACCGTTGCCAATTGGATTCGCTGTGTTCTTGGTGCATTTGGCAA
CTATTCCAATAACTGGAACGGGTATTAACCCTGCTCGTAGTCTTGGCGCTGCTATTGTCT
TCAACAAGAAAATTGGTTGGAATGATCACTGGATTTTCTGGGTTGGACCATTTATTGGAG
CAGGTCTTGCAGCACTATACCATCAAGTTGTAATCAGAGCCATTCCCTTCAAGTCTAAGT
GATCGAATGGAATCAAACGGTTCTTGATCAATCATGTCGTGTTTGTGGATTTTGTTTCAT
CAACATGAAATGAAATAATCTTATGTATGATATTTTTCTGAATTTTCAAATGTTTGTTTT
GTAATTTCTATGTAAAGATGTAATATTTATTATGATTATTAGGTGTAGCATGTGTGTTGT
GTAATGGGTCCAGCTCGTGTGTGATTGTGTACTCTGCCAAATCTTAAATATCACTCGAGT
CATCATTTCTGAAAAA
>contig00195	seqLength=1005	assembledReadNum=82	aveCover=19.18
TTTTTGTCTAGTATTTCTTACTATTAGTGGAGGTTCTTTTCTTTTTTCTTTCTATAGTGG
AGATAGTCGCACGTAATGACAGATCACGGCCATATTGTTAAAAGCTTGAGGTAAGAAAGG
GTTTCGTTCGAGTGCCCGAAAATAGTATTCCAAAGCTTTTGTATGTTCTCCGTTACTTGT
GTGGATAAGACCTATGTTATAAAGTATATAACTTCGATCATAGGGATCAATTTCCAGTCG
CATAGCCTCATAATAATTCTGTAAAGCTTCCGCATAATTTCCTTCAGATTGAGCCGACAT
CCGTTACGGTCGTCATTCGGTTCAAAGAATCTCCGTTCCAGAACCGTACGTGAGATTTTC
ATCTCATACGGCTCCTCCTTTATGTGGATAATGATAAACATCCATGGAATCCAATCAAAA
AAGATTGCAATATTCTCATTATCAACTGAGCGGGACTAGTGTTTTTACACGAAATCTCTA
GCCAACCTTTCTGTAAAGGATCTTTTATTAACATTTAGTAAGTTATTACTGGATAATATA
GTAACTTCAACAATTTATTTGTCCTCAACGCCGCTTCATTTCCCGGAATTAGTCACTTCA
ACAGTCTTCGATGGTTATATGGGTATCCAAAATACGAACGAGATGGATGTTTATTGTCCC
AACCATTCTAGTTAGTCCCGATCCCGATAAGAAAGGAAGGATTTTTTTTACAAAGTTTTC
TCCTGTTGTTGATTCCCTAGCGTAGTGCTTCTTCCCCCATGCCGCCTATTGGTACTAGTG
GAGTAGGATTAACCTAACCCCATACATAGGTATAAATAGGTATAACCTTTCGCTTAATAC
TATACTAAAATTGAAGCATATTGAGGATGCATTAATCGGGAATACACGACAGAAGGGATT
AATCGTTTTATTTCCAAACTTCACCTTCAGCAAGCGTAGGTTTTTTTTCAAAATTTTTTA
TTTCTCTCTGAAGAATGTATCTTTCTCCTAAGACTGAGATCGGTA
>contig00196	seqLength=1723	assembledReadNum=276	aveCover=31.54
CTGTGGCTATGAGAGGCATAACTCCTTCCCTCCTCTATCTTTTTTCTCTGGCCACCCTTT
TGGCTGTTGTCACTGCAACTGCAACACCTTCACAACAACTCCATCCAACTCACTATGCTA
CAACATTCAATAGGAGTCTTTTTCCTGCGGATTTTCTATTCGGAGTCGGTTCTTCTGCTT
ATCAGGTAGAAGGAGCTTCAAATATAGATGGGAGAGGACCCAGCATATGGGACACTTTCA
CTAAACAACATCCAGAAAAGATTTGGGACCATAGTAGTGGTAACATAGGTGCAGATTTTT
ATCACCGTTACAAGAGTGACATCAAGGTTGTTAAAGAAATTGGGTTGGACTCATACAGAT
TTTCCATCTCATGGTCAAGAATATTCCCAAAGGGCAAAGGGGAAGTGAATCCCTTGGGTG
TTAAATTCTATAACAATGTCATCAATGAGATCTTAGCAAATGGCTTAGTACCATTTGTAA
CACTCTTTCATTGGGATCTTCCACAAAGTCTTGAAGATGAATATAAAGGATTTCTAAGTT
CCAAAGTAGTGAAGGATTTTGAAAATTATGCTGATTTTGTCTTCAAGACATTTGGAGATA
GGGTTAAACATTGGGTGACACTTAATGAACCATTTTCCTACACCATCAATGGTTACAATG
GTGGCACATTTGCACCTGGTAGATGTTCTAAATATGTTGGAAATTGTGAATATGGTGACT
CATCTAGAGAGCCATACATTGTTGCTCATAATTTGATTCTTTCTCATGCTGCTGCTGCCA
AATTGTACAAGGCCAAATATCAGGTTCATCAAAAAGGAAATATTGGAGCCACTTTAGTGA
CGCATTTCTTCGAACCATATAGCAAGAGTGCTGCCGATCGTGAAGCTGCAAGTCGAGCAC
TCGACTTCTTTCTTGGATGGTTTGCTCATCCTATCACATATGGTCACTATCCTCAATCTA
TGATATCTTCTGTAGGTAATAGACTTCCCAAATTCTCAAAAGAAGAAGTTGAATTAATCA
AAGGCTCCTATGATTTTCTTGGTGTAAATTATTACTCCACATATTATGCACAAAGCATTC
CACCAACAACTGTCAACAGGACTTACTACACTGATCTTCAAGCAAATGTTACTCCATTGA
AGAATGGTGTATCCATCGGCCCTGCGACTGATTTGAATTGGCTATATGTGTATCCAAAGG
GAATTCATAGTCTTGTAACACACATAAAAGATGTATACAAGAATCCACCAGTTTACATTA
CTGAAAACGGTGTTGCTCAATCAAGGAATGACTCAATACCAATCAATGAAGCTCGTAAAG
ATGGTATTAGGATTAGATACCATGATAACCATCTCAAGTTTATTCTTCAAGGAATAAAAG
ATGGTGCAAATGTGAGGGGCTACTATGCATGGTCATTTTCTGACAGCTATGAATGGGATG
CAGGCTACACAGTACGATTTGGAATCTTATATATTGACTTCAAAAATAATTTGAGAAGAT
ATCCAAAGTATTCTGCTTTTTGGCTCCAAAAGTTTCTTCTCAAATGAATGCTCATATTTT
TCTGTTCATTTTGCATGCCTAAGTTCTTTACTTTTGTTACCTTTGTACTCCTATTGTCTT
TAGAATAATTGGTGATTTTAAATATGTAATTGTTAATGGCATGGTGAAATGAGTAAGCCA
TATAAATAAATTGTTGGAACAAGTTTCTTTCTTTCTCTAAAAA
>contig00197	seqLength=1623	assembledReadNum=182	aveCover=29.29
TTTTTGAGAAGTTAATTGCGCAAATTGACCAAATTGTAAAATATCTCGATACATGGGCTA
TAGACATAAACATAATGTTCCAAAAGGGACAAACCTTCAAATGTAAACTTTGAAAAAAGT
GGGCAAAAGGAAATAAAATAAGCATCATCACAATCACTCCTTACTACAGACAACCTAATT
AAGAAGACAAGAAGAATTCCAAGGCAAGAAATGCCTCTTAAGTCTGTGCCCTCGACATCC
AGAGGACTGCCACAGAACATTTGATAAATCAAACTCAGAATTTACCCTCAGATGATCGTA
TCTCACCTCTTATCCATGGCAACATAGTTCACATGACATGACAGAGACAACCAAAAAGCA
ACCACAGACAAAAATAACTTACCATTATCGCATTGTTTTGGGCTTAGAAGCATTTTCTGT
GGACAATGGATGGGCCAGACTCATCGTATTCACCCTTAGATATCCACATCTGCTGGAAGG
TACTGAGGGATGCAAGGATAGATCCTCCAATCCAGACACTGTACTTTCTCTCTGGTGGAG
CCACAACCTTAATCTTCATGCTGCTAGGAGCCAGGGCAGTGATCTCCTTACTCATTCGGT
CAGCAATACCAGGAAACATAGTGGAACCACCACTAAGAACAATGTTTCCATACAGATCCT
TTCTGATATCAACATCACACTTCATTATAGAGTTGTAAGTGGTCTCATGAATTCCAGCAG
CTTCCATTCCAATCATAGATGGCTGGAAAAGGACTTCTGGACAACGGAACCTCTCAGCTC
CGATTGTGATAACTTGTCCATCAGGAAGCTCATAGTTTTTCTCAATAGAAGAACTGCTCT
TTGCAGTTTCAAGTTCTTGTTCATAATCCACAGCAACATAGGCAAGCTTCTCTTTTATGT
CACGGACAATTTCCCGCTCAGCTGAAGTGGTGAACATATACCCTCTCTCAGTGAGGATCT
TCATCAAAGATTCAGTTAGATCACGACCAGCCAGATCCAAACGAAGGATGGCGTGAGGGA
GTGCATAACCCTCGTAGATTGGCACGGTATGACTCACACCATCACCGGAATCCAACACAA
TACCAGTTGTACGACCACTCGCATAGAGGGAGAGGACAGCCTGAATGGCCACATACATGG
CAGGTACATTGAAGGTCTCAAACATAATCTGGGTCATCTTTTCTCTGTTGGCCTTTGGGT
TCAATGGAGCCTCAGTTAGAAGCACTGGGTGCTCCTCAGGAGCAACACGCAATTCATTGT
AAAATGTGTGATGCCAGATCTTTTCCATGTCATCCCAGTTACTAACTATACCGTGCTCGA
TGGGGTACTTAAGAGTAAGAATACCTCTTTTAGATTGGGCTTCATCACCTACATAGGCAT
CCTTCTGACCCATCCCAACCATAACACCAGTATGACGAGGTCGGCCAACAATACTTGGAA
ACACAGCCCTAGGTGCATCATCACCAGCAAATCCAGCCTTCACCATTCCAGTTCCATTGT
CACACACAAGAGGTTGAATATCCTCAGCATCAGCCATCTTTTACAAAACGTGAAAGTAGA
GAGAAAATTGATGGAAGGAGAAAGAAAGAGAAATTCTTCTCTTGAAGTTTCTCTTTCTCT
CGG
>contig00198	seqLength=1044	assembledReadNum=99	aveCover=29.36
TTAGAGCCGTTTTCACTCTCCACCCTTTCCCCAACCATTTTCCAGAAGCCTCACCATGGG
ACGTGTGATTAGAGCCCAACGTAAGGGAGCAGGCTCCGTCTTCAAATCCCACACCCACCA
CCGCAAGGGACCTGCTCGTTTCCGCAGTCTCGACTTCGGCGAGCGTAACGGTTACCTCAA
GGGTGTCGTCACCGACGTCATCCACGATCCAGGTCGCGGTGCTCCTCTCGCTAAGGTTAC
CTTCCGTCATCCCTTCCGTTACAAGAAGCAGAACGAGCTTTTTGTGGCGGCGGAAGGTTT
GTATACCGGTCAATTTATCTACTGTGGTAAGAAGGCGACTTTAGTTGTTGGTAACGTGCT
TCCTCTCAGATCTATCCCTGAGGGAGCTGTTATCTGCAACGTGGAAGGACATGTTGGTGA
CCGTGGTGTTTTTGCCAGAGCCTCCGGTGATTATGCTATTGTTATCAGTCATAACCCTGA
TAACGACACCTCTAGGATCAAGCTTCCTTCTGGTGCCAAGAAGATTGTGCCAAGTGATTG
TAGGGCTATGATTGGACAAGTTGCTGGTGGTGGTAGAACTGAGAAGCCTATGTTGAAGGC
TGGTAATGCTTACCACAAATTCAGAGTGAAGAGGAACTGCTGGCCTAAGGTTCGTGGTGT
TGCTATGAATCCAGTTGAGCATCCCCATGGAGGAGGTAATCACCAGCATATTGGTCATGC
AAGTACGGTCAGACGTGATGCTCCTCCTGGACAGAAGGTTGGTCTCATTGCTGCCAAGAG
GACTGGGCGTCTTAGGGGACAAGCTGCTGCATCTGCTGCTAAGGCAGATAAATAAGAAGT
TTAAGTTTAGATTGTTTGAATCATATATTATTGCCTGTGTTCCAATTTTGTTTGTTAAAC
TATTTCTGTTTTGTTTTGAGAACCATTTTCCCCAAAAATTATTGAGCTTTTGTTAGACAG
CATTTTTATGGTTTCATATTTCTTCTCTACTTACAGATTAACTATGCGTTTTTAATGGCT
AAATTGTTTTTTCTTTTGCAAAAA
>contig00199	seqLength=333	assembledReadNum=58	aveCover=47.50
GTCCCATGTCTTGTTCCACATGAACTCATATGGCTGGTTCTTCTTCATCGCTCTTTTCCA
ATGATATTGCTCAAATAGCATTACCCTATCATGCCAGTTGAAGGTGGTGGAACCGGTGTG
CCAAAAGTAGGGATTGATGCAGTTCATGGCGGTGAAGGCAAGGGATCCGATCCAAATGTT
GACGAAACGGTGTGGGTCGGCATGGGGAACGCCTGGGTCGCCGCGATAAGCAGAGCTGAA
ATACTTGTCCATTCTTTCCGCCTTCTGTTTCTCACACAACTGCCTCCTCTTCTCTCTTAT
CCACTTCTATGTGAACGACTATGCTGATTAGAT
>contig00200	seqLength=780	assembledReadNum=85	aveCover=27.62
AAGCAAATATTGCCTAGGGATTGAAAGTAATATAAATTAGTCCAATTCTACTCAAAAAGA
TTCGGATAATATCCAACAGAAACAAAAATATTCAAAACCAAAAACAATGGTTTAAATATC
CTCATAGCAAAATCTGGCAATAGATTAACAAAAGTACTGTTTAAACAAACCCTAGTAGAG
ACTTCATCACTCAGCCACATTACATAAACAAGTTGGGCTTCTTGGCCTTGTATGTGGTCT
TGAGCTTCCTGGTTGGTGGTCTGATTTTCTTGAAAACCAATGGGAACTTGATCTTGGAGT
TGTGGAACTGTTTGGTGCTCTCCCTCTTGCAGAGCTTAGCAGGGATGGTGGCTGTTTTGA
TAATCTGAATGCAGGGGAAACGAACCCTGTGGCGGGAAGCCATCTCATTGTACATTAGAT
CAACAGCACCATTAAGAGTGGTGTCGCGGAACTCCTTGTACATGTTGTGGTAGCCAGTTC
TACTCTGGTACCTCAACCATATACCATAGTTCTTAATCTTGGTTGGATTCTTCTCATAAA
TCTCGTTGATAGCAAGGATTTGACCATTGCTCTTCTTCACCTTCTTCAGCTTCCTCAGGA
AATACCAGAACTTGGACTTGGCGCGAACTTCATTGGTAGCCCAAAGCTTCATGCGATAAA
TCTTCGGGTGTTCATCTGATTCCGTGGGCAGAGCTCTCCCAACCACCTGGTACTGATGGA
ACCTGAAAGAAACCATCGTGAGAGAATGGGAAATGGTAGGGTTGATCTCTGAGTGTCGCC
>contig00201	seqLength=542	assembledReadNum=58	aveCover=47.06
TGCACAATGCTGGGAGCCATACAACAAGCTCAATTGGGTCGACATCGTGAGCAATCACAA
CAAGTTGTGCCTTGTTCTGCTCAATAAGATAGGTAACATGGTTGAGACCATATTTCACAT
TAATAGGCTTCTTTGTCTCAACTGTTTTGCCCTCAGATTCAGCTTGAGCCCTTTTCAATA
GACGCTCTTTCTTCTCAGCTTTGTCCTCGGGCCTATACTTAAGGAGCATCTTAAATAGGT
TTGTGGCAAGGTTTTTATCGAGTGTCTTGGTGAACTGGTTGAGTGCAGGTGGAACCTTCA
ACCTCTGCTTGAGGATCCTCTTCTTCCTTTGGATTTGAACAGTCTTAGGCCATTTCACAA
ACCTCGTCAAATCTCTCTTTGGAGGCAAAGCACCACCGATCCCAAATTGCTTTGGCCTCT
TCTCGAAAAGCGGGTTCACCACTTTCTCTGGCTGCTTCTTCTTAGCAGCTGCAACTGGTG
CTTTTCCACCGCGCTTTGGTCCCATTGCTGCTGTTGTTGATGGAAGTGGCTGATTACGAA
GA
>contig00202	seqLength=237	assembledReadNum=6	aveCover=4.71
TTCATGAAACAAAGTTACATTGGATAGGATATTATAATGTAGATAATAATCAATGCATAA
TAATTTGTTCTTTACGCACAATGGTAACGATACATTTAGTTTCATTAGAACATCAATAGA
AGACTGTTGTAACATCCTGCCATAGAGCATGATGTTGCAATTTTATTTCCTGCAAAGCGT
CTGAAACATAGTAGTAGACGCTTGCCAAAGCATCCCATTTCTACAGGCCTGCGATGA
>contig00203	seqLength=491	assembledReadNum=26	aveCover=10.49
AGTTGACATCGTTTCTTCAAAGCATCCTATCAAATCCAAAGTCCAAATTGCTTGGGGGAC
CTAAAGGTCTTGAGCTTCCACATTTAACATCAAAGAAACTCACAGATGCTGGATTTGAAT
TCAAGCATACTATAGAGGAAACGTTTGAGGATGCGATTCAAAGTTGCAAGGAAAAGGGGC
TTCTTTAAACCATTGAATTAACAATGTGTTTGATCATAATTAATAAATGATATGTCACTA
GACATGGCTTCTTAATATTTGAGTTATTTTGTATTCGAGCTTTAGTTGGGGCTTCTGATG
GACGGTGTTTTGTGACTGAGTGTTTTTTATAGAGTTTTCTCCCCTTTTCTAGACATGACT
TCTTAATATTTGAGTTATTTACTATTTGAACACATAAGTTTATAAATTTATCATTAAAAA
TAGTGATAAATTGATTTGGAGTGAATTGATTATATAAAATTGATTTTGAATAAAAGTGAG
TTGAAAGTAAA
>contig00204	seqLength=1057	assembledReadNum=125	aveCover=31.55
TGACAACAGCTTGTGAGTAAACTAAGTAAGCTTTCCACTCAACAAGAAGAAAATCATGGC
ATTGATGGCAGCCACAGCAAGCTCAGCCACTGTTGTTAAGCAAACTCCTTTCCTTGGTCA
AAGAAAGAGTGCTAATCCTCTTAGAGATGTGGTTGCCATGGGAACTTCCAAATTCACCAT
GGGAAATGATTTGTGGTATGGACCAGACAGAGTGAAATATTTAGGACCTTTTTCAGCTCA
GACTCCTTCATACTTAACTGGAGAATTCCCTGGTGACTATGGATGGGACACTGCTGGTTT
ATCTGCTGATCCAGAAGCATTTGCCAAGAACAGGGCTCTTGAGGTGATCCATGGAAGATG
GGCTATGCTAGGAGCGCTAGGATGCATAACACCAGAAGTACTTCAAAAATGGGTTAGAGT
TGACTTCAAAGAACCAGTTTGGTTCAAAGCAGGATCACAGATATTCTCAGAAGGTGGACT
TGACTATTTAGGAAACCCTAACCTTGTTCATGCACAAAGTATCTTAGCAGTACTAGGTTT
CCAAATTGTTCTAATGGGGCTCGTAGAAGGTTTCCGCATCAACGGTCTTCCCGATGTTGG
AGAAGGCAATGATCTTTACCCTGGTGGCCAATACTTTGATCCTCTTGGTCTTGCCGACGA
TCCAGTCACTTTCGCCGAACTCAAAGTGAAGGAAATCAAGAATGGAAGATTGGCTATGTT
CTCTATGTTTGGTTTCTTTGTTCAAGCTATTGTGACTGGTAAAGGACCTTTGGAGAATCT
TTTGGATCACCTTGATAACCCTGTTGCTAACAATGCTTGGGTTTATGCTACAAAGTTTGT
GCCTGGTGCTTAAACATTTTATGTTATCTATGATTGCATTTGTGTGAATCATGAGACTTG
GCATTGTTATGTAGATTATGATCATGATCATTGTTGGTTGGATTAGTGCACTTGTTTCTT
GGTTCTTAAGGACTAAGGTTCATTTTAAAGATGGGAGATCTTTTGTTAATATGTTTTGTT
TAAACCAATCAATGACAAAAGTTATTATGTTAAAAAG
>contig00205	seqLength=1088	assembledReadNum=27	aveCover=8.72
GCAGTCAAGAACAGGGGCATAGCCATTTCAATCTGACCAGGGTGATTCATGATGATCACT
TGAGAGGTAAAGTTAGCAGCCTCCTTGGCTGGGTCATCCTTGGAGTTAGAGGCAACAAAA
CCACGCTTGAGATCCTTAACAGCAACATTCTTAACATTAAACCCAACATTGTCACCGGGA
AGGGCCTCCGTGAGAGCTTCATGGTGCATCTCGACAGACTTGACTTCAGTTGATAGTCCA
GATGGAGCAAAAGTGACCACCATTCCAGGTTTGATGACACCAGTCTCAACACGTCCCACA
GGCACAGTTCCAATTCCTCCAATCTTGTAGACATCCTGAAGGGGCAATCGGAGGGGCTTG
TCTGATGGCCTTTTAGGCTCGTTGATATTGTCAAGGGCCTCAAGAAGGGTTGGGCCCTTG
TACCAGTCAAGATTTGTAGAGCGTTCAATCATGTTATCTCCCTCAAAACCAGAGATGGGA
ACAAATGGAATTTTATCTGGGTTATAGCCAACCTTCTTCATGTAGGATGAAACTTCCTTC
ACAATTTCATCATACCTACTCTTGGAGTACTTGGGTGTAGTTGCGTCCATCTTGTTGCAG
CAACAAATCATTTGCCTGACACCAAGAGTGAAAGCAAGGAGAGCATGTTCACGGGTCTGA
CCGTCCTTGGAAATACCAGCCTCAAAACCACCAGTGGTGGAATCAATGATGAGAACAGCA
CAATCAGCTTGAGATGTTCCAGTAATCATATTCTTAATGAAATCCCTGTGGCCCGGTGCA
TCAATGACAGTGCAGTAGTACTTAGTAGTCTCAAACTTCCACAAGGCAATGTCAATAGTA
ATACCTCTTTCCCTTTCAGCCTTGAGCTTGTCAAGCACCCAAGCATACTTGAATGAACGC
TTGTTCATCTCAGCAGCTTCTTTCTCAAACCTCTCAATCACACGCTTGTCAATACCTCCA
AGCTTGTAGATCAAGTGACCTGTGGTAGTTGACTTCCCAGAGTCGACATGGCCAATGACC
ACAATGTTAATATGAACCTTTTCCTTACCCATAAGTGCTTCTCAAAGGAAAAGCTAGCCG
CAAAGAAA
>contig00206	seqLength=1033	assembledReadNum=110	aveCover=28.36
CTCAGCATCTTCACTTCTCTCACCTTATCCAAAATCCATTTTCCCACCACCAATTTCTCT
ACACATAGAATCTAAATCTTCTCTTCTTCTCTTTCCCATATCAACCCACACACACTAACC
ATTCTTCCTCCACACAAACAAAAATGTCTCTCACCATTCCAACTAACCTCTCCAAACCCA
CCTCAACCCTAAGACCCAAACTCACCCTAAAACCAAAACTATCCACAAACATAATCCACT
GCAGCACAAACCAAACCCCAAACAACCTAGAAAAAACCGACCATGCAAACCAAAACCTAA
AAGCCTTCTCAGCTGCCCTAGCCCTCTCATCAATCCTCATCTCCTCCCCACTCCCCGCTG
TCGCCGACATCTCCGGCTTAACCCCATGCAAAGAATCAAAACAGTTCGCCAAACGCGAGA
AACAGTCCATCAAAAAACTCGAGTCCTCTCTCAAGCTTTACGCTCCAGACAGCGCTCCGG
CGCTGGCTATAAACGCGACGATCGAGAAAACAAAGAGAAGGTTTACCAATTATGCGAAAC
AAGGCTTGTTGTGCGGTGCTGATGGGTTACCTCATTTGATTGTGAGCGGTGATCAGAGAC
ATTGGGGTGAGTTCATCACTCCAGGGATTTTGTTTCTGTATATTGCGGGATGGATTGGAT
GGGTGGGAAGGAGTTACTTGATTGCGATCCGTGATGAGAAGAAACCTACTCAGAAAGAGA
TTATTATTGATGTTCCACTTGCTTCTAGGTTGGTTTTTAGAGGTTTCAGTTGGCCTATTG
CTGCTTACAGAGAGTTATTGAATGGTGAACTCGTTGCCAAGGATGTTTAGTTTCTTTTGT
TTCCATCAAGGAAAGAGAGGATGATATTGATCATGGATGGAGGAAGGGTGTGACAAGAGA
GGAGGGTGCTTTTATTGTTGACTCATTGTTGATCTTATAAAAACTTATTTATGTGCTCAT
ATTGTAAATTTGAACTAGTTAATGTATTGTATGAAATGCAATCAAACTGATCTGAGTTTT
TTGTTCAAAAAAA
>contig00207	seqLength=519	assembledReadNum=49	aveCover=32.26
GGTTCGCCAACAAAAAACGCAAACCTAATAATTCTCATCCAATGTGAAACGGTGATAAAT
TCCAGCAGTAAAATGATCATTCCCCTTTCTTCACCCACACGCGAATCCAAGCCTCATTGC
GATCCCTTACATCAAAGTAACCACTTCCAGCAACAGCGTAACGGATCTCCTCGTCAATGT
GCAGATGCTCTTCAAAGAAGCTCTTGATCTTCTCATCATAATTTGGCAACTTTTCTGGGG
AGATCTCACAAACATCCAAGTAAGAGTAACCGCGTTCTTCACGGATCTTCTTCAGCTCTG
GGTCTGTATCAGGGTTATCGGCGTCTAATTTCCAGCTAAGGACTCCAAGTTCAGCAAGTT
GATCCAATGAGACGAACTCCTTGGGTTCTTTGTGATGAGGAAGCCGTTGATCTTCATCGC
TATCATCCATATACCATGCCTGAAGGACTTCCTCTCGGGGATCCGAAGAAACCATGATAA
GATGCGTTTGTTTGAGCTTCGGGTTGAGGTTTTATCGAT
>contig00208	seqLength=1344	assembledReadNum=202	aveCover=34.15
GTATCATTTCTGCACTTTCACGCCCACCGCATCAAACCTTCACAAACCAGAGGTTAAAGA
GGCAGCCCCTTTTGCTGTCCGCCTTGACGCCAATCTTCGTCTTGGCCCTCAATTTTGCTC
TCTTAAAAACCCTAGAAAAAGACCCTACTCCTCATCAATGGCACCAAAACCAACCAAAGC
TGAGAAGAAGATATCTTACGACGCCAAGCTGTGCCAGCTTCTTGACGAGTTTTCTCAGAT
TCTGATTGTTAACGCTGATAATGTTGGATCTAAGCAGCTTCAGAGTATTCGAAGCGGTCT
ACGTGGGGATTCGGTTGTTCTTATGGGGAAGAACACTATGATGAAGAGATCTGTTAGGAT
GCATGCTGAGAAGACCGGGAACAATGCTTTTCTTAACCTGATTCCTCTCCTTGTTGGAAA
TGTTGGTTTGATTTTCACTAAGGGAGACTTGAAGGAGGTTAGCGAAGAGGTCGCCAAGTA
CAAGGTTGGAGCTCCTGCTCGTGTTGGTTTGGTTGCACCTATTGATGTTGTTGTTCCTCC
TGGCAACACAGGGCTCGACCCATCCCAGACCTCTTTCTTCCAGGTTCTCAACATTCCCAC
AAAGATTAACAAGGGTACTGTTGAAATCATCACCCCTGTTGAACTTATCAAGAAGGGGGA
CAAGGTGGGATCTTCTGAAGCTGCTTTGCTTGCCAAGCTAGGAATTAGGCCCTTTTCATA
TGGTCTTGTGGTCCTCTCTGTCTATGACAATGGCTCCGTGTTTAACCCTGAGGTTCTCGA
TCTTACTGATGATGACCTTGTTGCGAAGTTTGCTATTGGTGTGTCCATGGTTACTTCACT
TTCCTTGGCCGTTTCATATCCCACACTGGCTGCTGCTCCTCACATGTTTGTGAATGCCTA
CAAGAATGTCCTTGCCCTTGCTGTGGCAACGGAATATTCATACCCTGAGGCTGATGAGGT
TAAGGAGTATCTAAAGGATCCAAGTAAGTTTGCTGCTGTAGCTGCTGCTGCTCCTGCAGA
TATAACTTATGCTGAACCAGCTGCTGCTAAAGAGGAGAAGAAGGAGGAACCAGAAGAAGA
GTCTGATGAAGACATTGGTTTTGGTCTTTTTGGTGATGATTAGATCATTTAATTTATGTA
TCATTCATATTTTGAGTTTGATAGATTTTATGAACCATTTCTTCATTTTTGAAGTTATGT
AGTTTGCTTATTTCCTGGTTTGTGTTTTTACATTATGACTTCTTTTGGTAATGTTATATT
TAGTTTTTGCTTATATAATTTTGGTATGGATGTAACTTCAACTTGCGTGTTTTTCTTATT
GAACAAATTTGAATTTAGGTATGA
>contig00209	seqLength=864	assembledReadNum=101	aveCover=29.40
TCTTCTCTCTCTGGTTTTGGGGTTAGGTTAGGTCATTCAACACTCAATACATCAATTTTG
TCTCACACTTGGATACTTTTCTCCCCTTTCCAATTCAACTCGATCGTGAAAAACAATGTT
TCTCGTCGATTGGTTTTACGGCGTTCTAGCATCGCTTGGGTTATGGCAGAAAGAGGCTAA
GATCTTGTTCTTAGGTCTCGATAACGCTGGTAAAACCACCTTGCTTCACATGCTCAAAGA
CGAGAGATTAGTCCAGCATCAGCCAACACAGTATCCAACATCAGAAGAGTTGAGTATTGG
GAAGATCAAGTTTAAGGCTTTTGATTTGGGAGGTCATCAGATTGCTCGTAGAGTCTGGAA
AGACTACTATGCCCAGGTAGATGCGGTGGTCTACTTGGTGGATGCTTATGACAAGGAAAG
ATTTGCCGAGTCAAAAAAGGAGCTGGATGCTCTCCTCTCTGATGAATCATTGGCAAATGT
CCCTTTCCTTGTCCTTGGAAACAAAATAGATATTCCATATGCTGCCTCAGAAGAAGAGTT
ACGTTACCATTTGGGCCTGAGCAACTTCACAACTGGCAAGGGTAAGGTAAATTTGTCAGA
CTCAAATGTCCGTCCCATGGAGGTATTCATGTGCAGTATTGTGAAGAAGATGGGTTATGG
TGAAGGTTTCAAATGGGTTTCTCAATACATCAAATAGTCCTTTAGTAAGAGATGGCTTGG
TATCTCATATATCTTTTAAGTTTGTTTCTGTACTTATGAATTGGAGGTGTTGTTGGTATG
AAATTGCTGTTTAAGAAATTGCAGTATATTTCAATTTTCATTTATAAAAAATGACTGGAA
CCTACAGTAAATTTCAGTTAAAAA
>contig00210	seqLength=1112	assembledReadNum=152	aveCover=31.63
GGCAACACAAAGAGAAAGAAACTTTTTCAAACGGAGAGAGAGAAAGAGAGAAAGAGAGAG
AAACAGAAACAAACACTGAAACAACACTTATTTCAATTTCTTTCTCTCTCCTCTTCTCCT
TCTCCGATTCGCTTTCTCTCTCCTCGTCGATCCCAAATCTATCAGAAAAGTTGAAAAAAG
ATGGACCATGACCAGACTGGATGCGAAGCAGCCCCCGAAGGTCCTATGCTCTGCGTCAAC
AACTGTGGGTTTTTCGGAAGTGCAGCTACCATGAACATGTGTTCCAAGTGCCACAAAGAC
ATGATGCTGAAACAGGAGCAGGCCACACTTGCAGCATCTTCCATCGGCAACATTATGAAT
GGTTCATCAAGCAGCAGTGGAGTTGAACCTGCTATTGCCGCCAATGTGGAAATCTCAGTT
GATTCAGTGGAGCCCAAAACCATCTCTGCACAACCATTAGTTGCTTCCGGCTCAGAGGAG
AATCTGGAAAAGAAGCCCAAGGATGGTCCTAAACGGTGCACCAACTGCAATAAGCGGGTT
GGCTTAACAGGATTTAATTGTCGATGTGGTAACCTTTTCTGTGCTGTACATCGCTACTCA
GACAAGCATGATTGTCCATTTGATTACCGCACTGCCGGACGGGATGCGATAGCCAAAGCA
AACCCGGTTGTCAAAGCTGAGAAGCTTGACAAGATATAGATTTGGTGTCTTAAAAGTTTC
ATGTCTCGAGCTGCTGTTATGCTCTTTGTCATCATGGGATGATCCGAGTTTCCTGCATAT
TTTATTGATGTTGTTATTATATTTTTATATGTGATGGGGGACTTGGAGTATTATCTCTGC
AGTTTGAGAGAGACTGCATATTTCATGTGATTGGCGAAAATATATGCCCCAGTGTTTTTT
AAGTCTTTAAATCTCTGCTAGTTTGGTGGAAGTTGGTGGTGTAAGCATTATAAGGCTTTT
ATTTTGTTCCCTATCTATATATCTCTGTAATAGTACATGTCAAAATGGTATGTGCAATTG
ACAGTTGATTCATGAAGGATCCATAGACATGAGTAGATTGTATATGATTATGGTTTTTAT
CGCTATCACAGAATTTCCCTTGTTAGCAAAAA
>contig00211	seqLength=479	assembledReadNum=59	aveCover=28.00
TTTTTTGCTCATTGATTTAAACATAAAACAACTTTATTTTATTATATAACTCCAAAAGGG
TATTTGATATTTAAACCAAACACCAGAGTTCACATAAAACATACTACTACATAATCATAA
ACTTATTATTATTATTATTTTTCCTGCTACTAAACGGGGTAACTTTCACTGTCACCACTT
CATTTGCAGGTACATGGGTTGCAGGTGCAGTTTGCTCCACATTTGCACCCATCATTCTCA
GCTCCCATCTCAGCACTCTCATATTGAGCCTTCTCAGATCCAACTCCCATGATAAGTGTC
TCAGAAGTTGTTGATTCTGTGTAGCTCAAATCAGCATACATCTTGCACCCGCCGCAGCCA
GAGCCGCACTTGCAGCTACTTCCGCAACCACAGTTTCCACCACAGCAAGACATTTTCAGA
GGATGAAATCGATGAAACACAAACAACAAAAGATGATTTAAGACACAAACAACAACACA
>contig00212	seqLength=1322	assembledReadNum=99	aveCover=22.39
TATCTCACTGGCAGTCCCTCGTGAGTGCGGCATGCACCTTTTAGTTTGTTTCGGAGCCGT
TTGTTTTGGCGGGGCGTACTAAACCCACTACGTACCACACCACCGGGCGGCTCGCCTGAA
TGCCGAGTCTTTCTCCGCCGCCAACTCGACGTCGTCGTCACCTGCAAGAGAAGGCCAAAA
ACTGGACTTGACTAAACAAGCGAGAAAACTTTCTATTTAGTAAAGCAACAAGCAAGGGAT
TGAGCTGCGCGAAAGCCGCGTTCGCGCATCCGTTTTCTTGCTCGCTAGCTGCAATCAAAA
AACAGCGCACACTAGAAAGTGCTTCGAATTCGAAAGGCGCCGGCTCCCTTCTTACTGACA
GCACAGCTACGTGCTGGCACTCAATTAGTAGCGCTGGCGCGTCACTCGGCTCCTCGGCTC
ACTTCGGTTGCAAAGACTTTCTCCTTAGGCGCATGTCTCAGCAACACAAAACGAGGGTTT
CGCTCGTTATAGGACTTGACCAAACATCTCACGACACGAGCTGACGACAGCCATGCAGCA
CCTGTATGAAAGTCAGTACCATCCCGTTAAGGACAGGTTTTCTTGTTCATATGTCAAGGG
CTGGTAAGGTTTTGCGCGTAGTATCGAATTAAACCACATGCTCCACCGCTTGTGCAGGCC
CCCGTCAATTCCTTTGAGTTTCGGTCTTGCGACCGTACTCCCCAGGCGGAGTGTTTAACG
CGTTAGCTGGGCCCCTGATCCACGTAGACCAAGGGCGAACACTCATCGTTTACGGCATGG
ACTACCAGGGTATCTAATCCCGTTCGCTCCCCATGCTTTCGCACTCCAGCGTCGGTAGGG
ACCCAGAGAGCTGCCTTCGCTTTTGGCGTTCCTTCGTAGATCTGCGGATTTCACCCCTAC
ACACGAAATTCCACTCTCCTCTGTCTCACTCAAGTGAATTGGTTTCGAGAGCATTCCACC
AGTTTTTGGCGACTTTAACTTTCAACCCGATTCACCGCCTACGTGCCCTTTACGCCCAGT
CATTCCGAAGAACACTTGCCCCCCCCGTCTTACCGCGGCTGCTGGCACGGAGTTAGCCGG
GGCTTCTTCCTCGAGTCCTGTCATGATCGCGCACTCGACGAAAGAGCTTTACAAGCGGCA
TTGCCCTTCTTCACTCACGCGATATTGCTGGATCGGGCTTTCGCCCATTGTCCAAGATTC
CCCACTGCTGCCCCCCGTCGGGAGTCCGGGCCGTGTCTCAGTCCCAGTGTGGCTGATCAT
CCGAAAAGACCAGCTAAGCATCATTGGCTTGGTCAGCCTTTACCTGACCAACTACCTAAT
AC
>contig00213	seqLength=1693	assembledReadNum=235	aveCover=35.33
TCAGTGTTAAAACTTTATCTTCTCTCTTCTTCAGATCTCAAATTTCAATTCTCATCGATT
TCTCCTCCTCCGCTATGGCCAATATTACTTCCATCAAGGCTCGTCAGATCTTCGACAGCC
GTGGCAATCCCACCGTCGAGGTTGATGTAACTGTCTCCGATGGCACTTTCGCTAGAGCCG
CTGTTCCTAGCGGTGCATCCACTGGTATTTATGAGGCTCTTGAGTTAAGAGATGGAGGAT
CTGACTACCTTGGAAAAGGTGTATCAAAGGCTGTTAACAATGTGAACACCATCATTGCCC
CAGCATTGATCGGCAAGGACCCAACTAAGCAGACTGAGATTGACAACTTCATGGTTCAGC
AGCTTGATGGAACTGTTAACGAGTGGGGTTGGTGCAAACAAAAGCTTGGAGCAAATGCCA
TATTGGCAGTGTCTCTCGCGGTGTGCAAAGCTGGTGCTGGAGTCCTAAAAATCCCTCTTT
ACAAGCATATTGCAAACATTGCAGGCAACAAAAAATTGGTTTTGCCTGTTCCTGCTTTCA
ATGTCATTAATGGTGGATCACATGCAGGAAACAAGCTTGCTATGCAGGAGTTTATGGTTC
TTCCTGTGGGAGCCTCCTCTTTCAAGGAAGCCATGAAGATGGGTGTGGAAGTCTATCACC
ATTTGAAGGCTGTGATTAAGAAGAAATATGGTCAAGATGCAGTAAATGTTGGTGACGAAG
GTGGCTTCGCCCCTAACATTCAGGAGAACAAGGAAGGTTTGGAGTTGCTAAAATCTGCCA
TTGACAAAGCTGGATACACTGGCAAAGTTGTCATTGGAATGGATGTGGCAGCTTCCGAGT
TCTACAAGGAAGACAAATCATATGATTTGAACTTCAAGGAAGAAAACAACGACGGCTCTC
AGAAGATCTCTGGAGAAGCTTTGAAAGATCTCTACAAGTCTTTTGTGTCAGAGTACCCAA
TTGTTTCAATTGAGGATCCTTTTGACCAGGATGACTGGGAGCACTATGCTAAGATGACTG
GTGAGATTGGAACCAATGTGCAAATTGTTGGTGATGATCTCTTGGTTACCAACCCCAAGA
GGGTTCAAAAGGCAATTGACTCGAAAGCATGCAATGCTCTTCTGCTCAAGGTGAACCAAA
TTGGATCAGTGACCGAGAGTATTGAAGCCGTCAGGATGTCCAAAAAGGCTGGATGGGGTG
TCATGACCAGTCACCGAAGTGGAGAGACTGAGGATACCTTCATTGCTGATCTTGCTGTTG
GTTTGTCAACGGGTCAAATTAAGACTGGAGCTCCATGCAGGTCAGAGCGTCTTGCTAAGT
ACAACCAGCTCTTGAGAATTGAGGAGGAGCTCGGTGCTGAAGCAGTGTATGCTGGAGTTA
ACTTCCGTACTCCTGTTGAGCCCTACTAAAAAGCTTTTGAAAGGGGGAAAACCAGATATC
CAACCTGAGTTTGAGCAATGAGATTTTGGCTGCAGAGTTTTTAGTTGTGATGAATAAATT
GTAGTTTAGATTGCTAGTCAGTCTTCTTTTGAAAGACTTGATGATAATAAATTTTGACCT
CTAATATACGGGGCTGATAAAGTCTCCCCTGGATTTTAAAAGTTGTTTCAATTTCTGGTG
TATTTTGCTTTGATGGATGCTTGCGGCCTACACTTTCAATTATGTTCATTTCTTAATCAG
AGTATCCCTAATA
>contig00214	seqLength=524	assembledReadNum=62	aveCover=21.50
CTTATTCTACAAAGAAGAATAGTAAAAATTTTAAAAGTATTAAAATAAAAAAAATAAATT
AATCTATTTTATAATGAAGGAGTTGCTATGCTTAGTGTGTGACTCGTGTTTTTTTTTAGA
GTGGTTAATTTTCTACAAAAATTCGTCGAATTAATTACTAAAGAATAAATAACCTACTCA
TCGCTTCCCATTATCTGGATATAAAGAACCGCCGAAAATCTAAAATCAAAATAAGGATCT
ATGTGATGATATAATTATAGCAACTGAAATAAAAAAAAAAAATAAGATTATTAGTTGTAA
AGCAATAAGAATATACAGATAAATGAAGGGGTGAAAGAAAGATAGAAAAAGGATATCAAT
GATATAGAATTCTCCTATGTAAAGGTCTATGGGTCATCTCATAAAAAGTAGTGTAATAAA
GCATCAATCTTCAAAATTCATCCATATATGGATGAATATATTCCTAGAATAAACGAATCA
AGAGCCACGAATCAAGAAAACTGAGAAGGTTGATTCAACAAAAA
>contig00215	seqLength=708	assembledReadNum=73	aveCover=29.60
CGTTTTGGACTAATCATTTTTAGGGAAAAAAACATCACATTTCGCCTCTAGTGCAGTGTC
TGCAAATTAGGGTTTCCAAATCTCCGATCATTATCGGCGCCGGCGCAAGTTCCTATTACA
ATCTTCACCATGGCCACTCAAATGAGTAAGAAGAGAAAGTTTGTTGCCGATGGAGTTTTC
TTTGCTGAATTGAACGAGGTTTTGACCCGTGAGCTTGCTGAAGATGGTTACTCTGGTGTT
GAGGTTAGGGTTACCCCAATGCGCACTGAGATCATTATCAGAGCTACTCGCACCCAAGCT
GTTCTAGGTGAGAAAGGGAGGAGGATTAGAGAACTGACCTCAGTTGTTCAGAAGAGGTTC
AAGTTTCCTGAGAACAGTGTTGAACTTTATGCTGAAAAGGTGAACAATAGAGGACTTTGT
GCTATTGCTCAGGCTGAATCTCTACGTTACAAGCTCCTTGGTGGTCTTGCTGTGCGCAGG
GCTTGCTATGGTGTTTTGAGATTTGTTATGGAAAGTGGTGCCAAGGGATGCGAGGTCATT
GTCAGTGGAAAGTTGAGAGCCCAAAGAGCCAAGTCCATGAAATTCAAGGATGGATACATG
ATTTCTTCTGGGCAACCAGTCAAAGATTACATCGACTCTGCAGTTAGACATGTCCTCCTC
AGACAGGGTGTTCTAGGTATCAAAGTAAAGATTATGCTTGATTGGGAT
>contig00216	seqLength=1197	assembledReadNum=114	aveCover=21.06
CTAGCATAATACCACACACACATTTCATATCACACACAACACACAACACACAACACACAA
CACACAACACAAGGCAAAGGTAACATAGCAATGGCTCAAACTATGTTGCTCATGTCTAGT
GTCTCCAGCACCTATTCTGTTACCTTGAACAAAGATCCTTTGCTTCAATTACAGTGTCAA
AGATTGAAGCCTAGGTTTTCTGATATCTCATTCAACCCACTTTCTTCTAATTCAAAATTA
TTATTAAGGACAGTTTGGTATTTTTAATAACCATCAACATTTCTCTCTTCTCTATTTCTC
TTATACTTGTCTTATAACAAACAATACATCAAATCTTTATTTCTCACATCTTTCTCTCTT
CTTACATTCTCTCTTACTTATTTCTGTCTTCTAACTTTCTCTTCACGACCAATCACAACA
GACATAATTGGATATATGAATTAGGAGGTCATTATACATGTTTACAATTGAATGACACAA
ATACAATATTGGCCAAATTACTTATACAGAGAACCTGCAAGGCCAGAAGAGAGAGGTATC
CTCAGTTCACAAGTTTCTATTTTTGCTTATATCTCAGCAAATTTTGTGATAGTGTACAAT
TGTAGAGCATTGCATATAACAAAACTTGGAAAGATGAAACTAGGTTGTCAAAGCTGAGAT
ACAGACTTCCCATTAATAAAATGTATGACCTGTTCGACAGCGAGATCAAGTGCGGTAGTT
ACAGATGCTAAATTCTGCAGGAATTCTTCAGCAGTTGGTTTGTCACCGTCAATGATATCA
GTCACTGCTTTCACAAATATTGCAGGAACTTTCAGTAGATCAGCAACATAAGCAACAGCT
GCTCCCTCCATGTCTTTAACAGTTGCATCATTTGCAGTGATTGATGATTCATCCTGCTGT
GTCATATCTAAAGAGTCACCAGTAGACAACTTACCAACCTTTAGATTAAGTTCCTTCACA
AGGTTGGGTGTTTTGAAGGCTTTACGTGAACCAACTCCATACAGATCAAAAACAGGAATA
GGTATTCTTCTGTCATGGAAAGCACAGTCAGATATAATGAAAACATCACCAACAGTAGCT
CCTCTGTCCTTGAAGCCACCAGCCGTGCCTGCATTTATGATCAAGTCAGGCTTCAATGCT
TGAATAGCAGCATATGTTACAAGAGCAGATGATATTGTGCCCACTATCACCCCCGAA
>contig00217	seqLength=770	assembledReadNum=90	aveCover=24.94
GTGAGGTTTACCCTGTTTCCCTGTGTTCAAAATCACTGATTTCACAAAGATGAATCGTGA
AAAGTTGATGAAGATGGCCGGTTCAGTTCGAACTGGTGGAAAGGGTACTGTCAGAAGAAA
GAAGAAGGCTGTCCACAAGACAACAACTACAGATGATAAAAGGCTTCAGAGCACCCTGAA
GAGAATTGGGGTGAATGCCATCCCTCAAATTGAGGAGGTCAATATCTTTAAGGATGACGT
TGTCATCCAGTTCTCAAACCCCAAAGTTCAAGCATCCATTGCTGCTAATACATGGGTTGT
TAGTGGTGCTCCTCAAACCAAGAAGTTGCAAGACATTCTTCCTAGCATTATCCACCAATT
AGGGCCTGATAATTTGGAAAACCTGAAGAAGATAGCTGAGCAGTTCAATAAGCAGGTTCC
TGAAGCAGGTGCTGGCGCAGCCACAGCGCAAGAAGAGAATGATGATGATGTTCCAGAGCT
TGTCCCTGGAGAAACTTTTGAGACAGCTGCTGAGGAGGCTAAGGATAGTTAGAGTGTTAT
TGTGTGCCATTTGTGTTTTTTCAACAAAGAAAATCTTGATTTTTATTTAAGTATTTTAGG
TTGTTTTGTTCTCATGTCATATACTTTAAACAGTCCGAATACTTGAATTTAATCTGTTTT
CCTTTGTCTAATTCAAGTATTATTTCCTTGCACTCGATTTCTACTAAATTCTATGTATTT
TTTGAAGTGACAAGAGAATGAAATTTCTAAAATTTTATTCAGTACAAAAA
>contig00218	seqLength=208	assembledReadNum=11	aveCover=6.40
AGTAACCATATCATTCATTAACTCTTATACATCCCATCCCATTTGCAATTTGAAATCCAA
AAACAGAAATTATAAAAATACACAACAAAAGGAACTTAAAGCATATCATATAAATAGGAA
GCTCCAATGCAGAGAACTTAGTAGGATTCTGGTGTGTGTGCAATGAAACTGATGCATTGA
AACTTGAAGAACGTTGTCGAAACCGATG
>contig00219	seqLength=735	assembledReadNum=89	aveCover=35.62
AACATATGTCTAGGAAAAATAAACATAATTAAACCATCTTATCAAATTAGAGTACAGAAC
TTCAAAGCAAACCAAAATTATCAAAATTGTTAAGAACTTCACGATACAGAAATCGGAATT
ACTTTAAACATAGATGATAAGATCTCTATACTACGAGGACCAACCAAATCTCATATGCCA
GAAAACGCCTTCTTTGCACCACTGGATGATCCAGCTGGGATCACTTTCAACACATTGAAC
CTCACTGTCTTGGAGAGTGGCCTGCATTGACCAATAATGACATGATCACCTTCCTTAACA
CGGAAAGCAGGTGACACATGAGCTGGAATGTTTGAATGTCTCTTCTCATACCTCTGATAC
TTCTTAATGAAGTGAAGATAATTCCTCCTGACAATAATAGTCCGATTCATTTTAGCACTA
TGACAAGTTCCAGCTATGATACGACCACGGATGGAAACATTGCCAGTAAATGGACACTTC
TTGTCAATGTAGGCTCCTTCAATGGCTTCTTTAGGGGTCTTGAATCCAAGACCAACGGAT
TTCCAGAAGCGATTTCCACCTTTTCCGGGCCTCTTACCCTTGCCAGATTTCTTTGAGCAT
AAAAACACCTTGGGTTGCTTCAGATAAGCCTTCTCAGTTTGTTCAGCCATGGTGGAATTG
CGGAAGAGGTTCTTTGAAAAGCCGCACGGAGTCGAAAACCTTCTGGCTCAGATTTTTGGT
AGAGAATGAGAAACC
>contig00220	seqLength=2267	assembledReadNum=120	aveCover=14.21
GCTTTAGTTTTCAATAAGTTTAGGCTTGACTAAGAACATAGAAAATGTTGAATCAGGGTG
CGCAGGGAACCCTATACAAAGGGCCTTTCCCTTCAAATGACAACTGCCTCTTCCTGCTGC
GAAGGCCTTGCACGAAACACCCCCCACCCCGATCCAGTACCAGTTGTTTCGCTGGTAGGC
CCACTTAGGGTAGGGGGGCATTGTCCCTCAGTTCTTACCAACCTCCGGTGTGTAATTGAC
ATGTTGCTAACTTCAACTCGGTTGAATAAGAATCATTGATTCCCTTTGCTGTCCATTTAT
TATTCATTCAGGGCGCTCGGCCGGTGCTCCTTTTTTAAACCAGAACAACTCTGAACGTTA
GAGAAGAGAAGATAAGGGAAGACCACCTGAGCGAACCGACCGAGGGGACTTTACTTATTC
GAACCGAACGATAGCGGCTTAAAGCTAAGCCTATCACGAGCAGCGTCGCTGCTTGATCGG
CGGGGAGAAGCATCTCAAAGTATGGGGCAAAGGATCAAGCGCTTTGACTTTGTCTCCCGG
GATTCACCACAGGTTGGGTTTGAGAGCCGTGTGATGGGTGACTATCCAGCACGGTTCGGA
GAGCACTTTTTGTCAGCGTTGGTGAATGGAAGCCCCTCTATCAAGCAAGAAAGAAGCGGC
TATTCCCACGGCGGAGTCACCATTGACTCTATTTATTATTATGGTAAATTAGTTTATCAA
GATGTCAATCTGAGATCTTATTTTGGTTCGATACGTCCACCTGCGAGACTAACCTTTGGC
TTTCGTCTCGGTAGGTGTATTCTTATACATTTTCCCAAAAGAACATTCATTCATTTCTTT
CTTCCCCGTCGACCACGACGACTGAAACGACGCGATAAATCCAGACCCGGAAAGGAGAAG
GGCCGGTGGTGGGCATTTGGGAAAGTCGGGCCGATCGGGTGTCTTCATTCCAGCAACAAG
AAAGAAGAAGAACGAAACGAAGTGAGAGGCCGGAGGGCAGGGAAAAGAGTCGAGTCGATC
AGGCTCGATGACCGGGAGAAGCAAAACGAAATTAGGATTTGGCCGAAAAAGAAGCAACGC
TATGGATACCATGACCGATCACCATCGATAAAGAAGAATCTTTCTAAATTACTTCGGGTC
AGCGGGGCCTTCAAGCATCCGAAATACGCCGGGGCTGTAAATGACATAGCGTTCCTGATA
GAAAATTACGACTCCTTCAGAAAAACGAGTTTTTTAAGTTCTTTTTCCCCAAGAAGTCCC
GCTCCGACGGCCCGACGAGTCATCTATTTCAAAGGACCCTCCCTGCAGTGCGCCCCTCCT
TGAATTATTTGGTCATGCAATACTTTTTTTGTAGAAAGAACCAAATGCATTTCGACCCCG
TCGTAGTTCTCAATCATTTCGTGGCACCGGGCGTGGCTGAACCATCTACGATGGGGGGAG
CGAATGCGCAGGGAAGAAGCTTAGATAAGAGAATACGTTCTCGCATCGCTTTTTTTGTAG
AAAGCTTGACCAGCGAGAAAAAGTGTTTGGCCGAAGCCAAAAAGAGGTTGACCCACTTAA
TTCGCTTGGCGAATGATCTTCGCTTCGCGGGAACACAAAAACCACCATCTCGCTCTTTCC
TTTCTTCGGTGCTACCTTTTTCTTTCTAAGGGATAGAGTTGGGATTTATAATAACCTTTT
TTTGAGGATGCCCGGGAACCACTCCTAGGTCAATTAAGGATCAAATGTTGGAACCTCATG
GGTAAGGATAAGGTAATGGAATTGATAGATAAATTCATAGACCTAGGTAGGATAGGAGAG
TGGATAAAGGGAATAGAGATGATGATAGAGATCATACTGAGAAACAGAAAAATTCCGTAC
GGGTACAACTCTTATTTGAACGAAGTGAAAAAAATGCGATCTTTGTTGTCTAATAGAACA
AACACTAATACCTTAATTGAGTCGGTCAAGATCAAATCTGTTTATCAAAGTGCTTCTCTG
ATTGCTCAAGACATCTCTTTTCAACTGAGAAAGAAAACAAGATCATTTCGTTCCATTTTT
AGTAGAATAGTTAAGGATATTCCATTAGTAATGAAAAAAGGGGTTGAGGGGATCCGTATA
TGTTGTTCAGGTCGATTAGAAGGCGCAGAAATAGCTAGAACTGAATGCGGAAAGTATGGA
AAAACATCTTGTAATGTATTTAACCATAAAATCGATTATGCTTCTGCGGAAGTATCTACT
CGTTACGGAATCTTAGGTGTCAAAGTGTGGATTTCATATAGTAAAAA
>contig00221	seqLength=625	assembledReadNum=54	aveCover=29.80
ACGTATACAAGCTTTTGTCTTTGGGGTTTCATTCGTTCATCGTTTCATCTCTTCAGCCGC
CGCAACACTTCAACCAGATCAAATGGCTTCCGAGGCGAAATTGGCGAACCCTATGAGGGA
TATCAAGGTTCAGAAGCTTGTCCTCAACATCTCCGTTGGTGAGAGTGGAGATCGTCTTAC
CAGAGCTGCCAAGGTGCTCGAGCAACTCAGTGGACAAACACCAGTGTTCTCCAAAGCAAG
GTACACTGTCCGTTCCTTTGGTATTAGAAGAAATGAGAAGATTGCATGCTATGTAACTGT
TAGAGGTGACAAGGCCATGCAACTTTTGGAGAGTGGACTGAAGGTGAAGGAGTATGAGCT
TCTAAGAAGGAACTTCAGTGATACTGGATGCTTTGGCTTCGGAATTCAGGAGCATATTGA
TCTTGGAATCAAGTATGATCCATCTACTGGTATCTATGGTATGGACTTTTTTGTTGTTTT
GGAGCGCCCTGGTTATCGTGTGGGTCGTCGCCGTAGGTGCAAAGCCCGTGTTGGAATCCA
ACACCGTGTTACCAAGGATGATGCAATGAAATGGTTCCAAGTGAAGTATGAGGGAGTGAT
CCTTAACAAATCTCAGCAGATCTGA
>contig00222	seqLength=1771	assembledReadNum=170	aveCover=26.39
TTGGCATTTTCTCTAATCCCTATCTTCTCCTCCACCACCACCGTCCTCATCCTCTTCCAT
TTCCATGGATCCTTACAAGCACCGTCCTTCTAGCGCTTTCAATTCTCCTTTCTGGACCAC
CAACTCCGGTGCTCCTGTTTGGAATAATAACTCCTCCCTAACCGTTGGATCTAGAGGTCC
AATCCTCTTGGAAGATTACCATCTTGTGGAAAAGCTTGCCCAATTTGATAGGGAAAGGAT
CCCAGAACGTGTTGTCCATGCTAGGGGAGCAAGTGCAAAGGGTTTCTTTGAAGTCACACA
CGATATTTCACACCTGACATGTGCAGATTTCCTTCGAGCCCCCGGTGTTCAGACACCTGT
CATTGTGCGTTTTTCAACTGTCATTCATGAACGTGGCAGCCCTGAAACCTTGAGGGATCC
CCGAGGTTTTGCTGTGAAATTCTACACCAGAGAGGGTAACTATGACCTTGTTGGAAACAA
CTTTCCTGTCTTCTTTGTTCATGACGGGATGAATTTTCCAGATATGGTCCATGCTCTTAA
ACCCAATCCCCAGACCCACATCCAGGAGAATTGGAGAATTCTCGACTTCTTCTCCCACTT
TCCCGAAAGCCTTCACATGTTCTCCTTCCTATTTGATGATGTGGGTGTCCCACAAGATTA
CAGGCATATGGATGGTTTTGGAGTTAACACATATACCCTGCTCAACAAGGCTGGGAAATC
AGTGTACGTGAAATTTCACTGGAAGCCCACCTGTGGTGTGAAGTGTCTATTGGAGGAAGA
GGCCATTCAGGTGGGAGGATCCAACCACAGCCATGCTACTAAAGACCTTTATGATTCAAT
TGCTGCTGGTAACTATCCTGAGTGGAAACTTTATATTCAAACAATAGATCCTGCTCATGA
AGACAGATTTGATTTTGACCCACTTGATGTAACCAAGACTTGGCCCGAGGACATTATACC
CCTTCAGCCTGTAGGTCGCATGGTCTTGAACAAGAACATAGATAATTTCTTTGCTGAGAA
TGAGCAACTTGCATTTTGTCCTGCCATTATCGTGCCTGGTATATATTACTCAGATGATAA
GATGCTTCAAACTAGGGTTTTCTCTTATGCTGATTCACAGAGGCACAGACTTGGACCAAA
CTACCTGCAAATTCCTGTTAATGCTCCCAAGTGCGCTCACCACAACAATCATCATGAGGG
TTTCATGAATGCCATTCACAGGGATGAAGAGGTCAACTACTTCCCTTCAAGGCACGATGC
TGTTCGTCATGCAGAAAGGGTCCCCATTCCTACTACTCATTTATCTGCAAGGCGTGAAAA
GTGCAATATTCCGAAGCAGAATCACTTCAAGCAGGCTGGAGAAAGATACCGAACTTGGGC
ACCTGACAGGCAGGAAAGATTTCTGCGCAGGTGGGTAGAAGCTTTATCTGACCCCGATCC
ACGCATCACCCATGAAATCCGCAGCATTTGGGTGTCATACTGGTCTCAGGCTGATCGTTC
TCTTGGGCAAAAGTTAGCATCTCATCTGAACATGAGGCCTAGCATTTAAGTTTGTTGTCA
AACATTGAATCATCACAAGTGTTGCAGATGTGCAAAGTGTATGATAAAGGATATTGTTTG
TTTGGATCACTTGAAAGACTTTTATTTTTCTTATAGTGTTATATCGTGAATGTATACCAT
AAATTCTATGTATGCAACTCGTTGAGCTGTTACAATAAATGCCATTGGCATATGTTAGTA
TTTATTAGCCTGTTGAGCTCTTTTCCAAAAA
>contig00223	seqLength=1737	assembledReadNum=196	aveCover=32.41
AACGGTTGGGTTGCGCCATACATATGAAACAGTATAGAATAATGATGTATTTGCCAAATC
AAATATCATGGTAAAATTGAACAATGACCCATTCGGATTAATTGATAATATTAGTTGATG
GATCATTTGTAAAAAGGTTTTCTTAACTCCTAAGTTATGTCGAGTAGACCTTGTTCTTGC
TATAATTCTTAATTCATGCGTTGTAGGGGGGGGATTTATGTCACCACAAACAGAAACTAA
AGCAAAGGTTGGGTTCCAAGCTGGTGTTAAAGATTATAAATTGACTTATTATACTCCTGA
ATATCAAACCAAAGATACTGATATCTTGGCAGCATTCCGAGTAACTCCTCAACCAGGAGT
TCCGGCTGAAGAAGCAGGTGCAGCGGTAGCTGCAGAATCTTCCACTGGTACATGGACAAC
TGTGTGGACCGATGGACTTACCAGCCTTGATCGTTATAAAGGACGCTGCTACGAGATAGA
GCCTGTTCCTGGAGAAGATAATCAATTTATTGCTTATGTAGCTTATCCCTTAGACCTTTT
TGAAGAAGGTTCTGTTACTAACATGTTTACCTCCATTGTAGGTAATGTATTTGGGTTCAA
GGCTTTACGCGCTCTACGTCTGGAAGATTTGCGAATCCCTAATGCTTATGTTAAAACTTT
CCAAGGTCCTCCTCACGGAATCCAAGTTGAGAGAGATAAATTGAACAAGTATGGACGTCC
CCTATTGGGATGTACTATTAAACCAAAATTGGGTTTATCCGCTAAGAATTATGGTAGAGC
AGTTTATGAATGTCTCCGCGGGGGACTTGATTTTACCAAAGATGATGAAAATGTGAACTC
CCAACCATTTATGCGTTGGAGAGACCGTTTCTTATTTTGTGCCGAAGCAATTTATAAATC
ACAGGCCGAAACAGGTGAAATCAAAGGACATTATTTGAATGCTACTGCGGGTACATGTGA
AGAAATGCTAAAAAGAGCTGTATTTGCTAGAGAATTGGGCGTTCCTATCGTAATGCATGA
CTACTTAACAGGTGGATTCACTGCAAATACTACCCTGTCTCACTATTGCCGCGATAATGG
TCTACTTCTTCATATCCACCGTGCTATGCATGCAGTTATCGATAGACAAAAAAATCATGG
TATGCACTTTCGTGTATTAGCTAAAGCCTTACGTATGTCTGGTGGAGATCATATTCACGC
TGGTACTGTAGTAGGTAAACTTGAAGGAGAGAGGGAGATTACGTTAGGTTTTGTTGATTT
ACTACGTGATGATTATATTAAAAAGATAGAAGTCGCGGTATTTATTTCACTCAGGATTGG
GTTTCTTTACCAGGTGTTATCCCTGTTGCTTCAGGGGGTATTCACGTTTGGCATATGCCT
GCTCTGACCGAGATATTTGGAGATGATTCTGTACTCCAATTCGGTGGAGGAACTTTAGGA
CACCCTTGGGGAAATGCACCTGGTGCCGTAGCGAATCGAGTAGCTCTGGAAGCATGTGTA
CAAGCTCGGAATGAGGGACGTGATCTTGCTCGCGAGGGTAATGCAATTATCCGTGAAGCT
TGCAAATGGAGTCCTGATTAGCTGCTGCTTGTGAAGTCTGGAAGGAAATCAAATTTGAAT
TCCCAGCAATGGATACTTTGTAATCCAGTAATAATCATTCGTTCTATTAATTTCCATTAA
ACTCGGCCCAATCTTTTACTAAAAGGATTGAGCCGAATACAATACACAATACAAAAA
>contig00224	seqLength=1224	assembledReadNum=123	aveCover=30.44
GTGAAGGCAGATATTAATTGATAGATTTGAGCACTACATAACCCTCTCATCGCCTCTCCC
TTCCTCATCCTCAATCTCCACCGCCTTCACCATTTCCATTTCATCTCTCACCCAATCACA
ATGGAAGGATCTGGAGTCGTCACCGTCTACGGCAACGGCGCCCTCACCGAAACCACCAAG
AAATCCTCACCTTTCTCCGTCAAAGTCGGCCTCGCCCAAATGCTCCGCGGCGGCGTCATT
ATGGACGTCGTCAACGCCGAACAAGCTCGCATCGCCGAAGAAGCCGGCGCGTGCGCCGTC
ATGGCTCTTGAGCGTGTCCCCGCCGACATCCGCGCCCAGGGCGGCGTTGCACGTATGAGC
GACCCTCAGCTCATCAAGGAAATCAAACAGGCCGTCACTATCCCCGTCATGGCCAAAGCC
CGAATTGGCCACTTCGTCGAAGCGCAGATCCTCGAAGCTATCGGAATTGATTACGTCGAT
GAGAGCGAGGTTCTAACCCTAGCTGATGAAGACAACCACATCAACAAACATAACTTCCGT
ATCCCTTTCGTTTGCGGTTGTCGGAACCTCGGCGAAGCTCTCCGCCGTATCAGAGAAGGC
GCTGCCATGATTCGTACCAAAGGGGAAGCTGGCACGGGAAACATTATTGAAGCTGTTAGA
CATGTCAGGTCTGTGTTGGGTGATATTAGGGTTCTTGCCAACATGGATGATGACGAGGTT
TTCACATTCTCCAAGAAAATCGCTGCTCCTTATGATCTTGTTATGCAAACTAAACAACTC
GGGAGGCTTCCGGTTGTTCAGTTTGCTGCTGGTGGTGTTGCTACGCCTGCTGATGCGGCG
TTGATGATGCAGCTTGGTTGTGATGGTGTATTTGTTGGTTCTGGTGTTTTCAAGAGTGGT
GACCCGGCGAAACGTGCTAGGGCTATTGTTCAGGCTGTTACTCATTATAGTGATCCTGAG
GTTTTGGCTGAGGTTAGTTGTGGATTGGGTGAAGCTATGGTTGGGCTTAATTTGACTGAT
CACAATGTCGAGCGGTTCGCCAATCGGTCTGAATGAATGCTTTCATGAAAGCTTCTCTCT
TTTGCATGGAAATTTCTATCTGAAAGGGTTTTATCTTTGTCTTATCTTTTACTAGTGTTT
TTTTAGTGTTTCTTATATTTGATTTTAATAAGGTTATATGTTTTTGCTTCTTATGTTTTT
GAACTGTGTTAGATGAAAGAAAAA
>contig00225	seqLength=388	assembledReadNum=43	aveCover=27.44
AGCACTATAAGCTTTAAGATGACCCTTGAAGTAACTGATAAGGCTGATGGTAGTGGTGTT
GTCAAATGGATTATTGAATATGAGAAACTCAACGAGGATATTGACCCTCCAAATGGTTAC
ATGGACTACCTTAACAAATGCACTAGAGATATTGATGCTCATCTTATCAAGGGAGAAAAG
GTTGCTCTATAAGTCATTAAGGCATTATATTTATATTGTATAATTAGTGTGGTGTTTGTA
ATGGCATGATGTCAGATATATAAGCATGCATCGTTATAATTGCTTTGTATGGAATAAATG
TATTGGTCCATGATCAGGCTCTAGTATTATTATTGTATAATGCAAATTAAGTATTTCTGA
ATAATATATATAAGTTTGGTTTGCCAAA
>contig00226	seqLength=530	assembledReadNum=81	aveCover=38.65
ACGCCAATCATACATTCACCTGTTTACTTTGTCAGCTTTTGTTCTACTCAATTCAATTCA
ATCTTTGAAGATGGCAGAGAGAAATGTTGCTACTAACTCTCCACTTGAGAGATCTAGTTT
GGCTTATCTAGATCAGAGGATGGCCATAGCCAAGCGCTGTTCTCATGAAGGTGTGATGGC
TGGAGCCAAGGCAGCTGTTGTTGCTACTATTGCCACCGCCATTCCAACTCTGGCTAGTGT
TAGAATGCTACCTTGGGCAAGAGCAAACCTCAATCACACTGCACAAGCTCTCATCATTTC
AACTGTGGCTGGAGCAGCATATTTCATAGTAGCTGACAAGACCGTCTTGGCAACTGCAAG
AAAGAACTCCTTCAACCGACCATCCAATGCATAACTTGGATCATGGATTTAAATGCATAC
ATGTATGCATCCGGCTAGTCTTAAATTCATAAATAAAATTAAGCTAGTATCGTTATGTAA
TGAACATCACATATGTGCCTATAAATAAAGGATAATTTTCATCTCAAAAA
>contig00227	seqLength=551	assembledReadNum=71	aveCover=29.42
TTTTTTCTCTCAGATTTGTAAGCTATTGTATAATGAATGATTTTTCTACAAAGCATTTAT
TCAAATACATTCATAGCTTTAACCACCATTTAAATCCATTACATTTCAAAATACAAAGTC
TGACAGTCTTACTCAAGACACAAAACAAACAGAACAGTTCTTTAACTTAAAACACAAACA
ATTGCCATAAACTAACTACCAAAAATAACAAGTAATGGTTCATTAAAACTTGCAACAAAA
CATCAAGATAACAACATAACTCATCTATCTGAGTCTTCTTGCTTCTCTCTCAGACTCAAG
TAGGGTGAGAATGTCTCCCTCCCTAACTGGTCCCTTCACATTCCTCATGATGTGACGATT
CTGATCATCCAAAAACTTCACTCTAACCTGAGTCACCTGTCCTCTTGATCCGGTACGTCC
CATAACTTTCACAACAACAGCATGCTTAATCTGCGACTCCATCTTGGATTTTGTTGGTGA
GATTCAGATTACGGAAACGACGATGAAGAATGTTTGGGAGGAAACCCTTTATAGCTGCAA
CAAAAACAAAA
>contig00228	seqLength=418	assembledReadNum=9	aveCover=4.12
AATTACATCGCTTGACTAAAAGTGAATATTTCTCTGCATAATTTGAGCATCTACTCTTAC
ATATCAACACAAATACAAAAAGGAACAAACAAAGCCTAATATCTGAAGACATCTATCTAA
GTCCTTTTTGGTAGTTTTCTGCCTTTGTCGGAGACTTTGGAGTACTGGAAGCAGCATTTT
CAGTCCTCTTAGGCAAAAGAGGACAGGGTTGATGTTAGGAAGAACACCACCGTGGGCAAT
TGTAACACCAGCAAGCAAATTACCAAGCTCTGTATCATTCCTAATAGCCAACAACAAATG
TCTTGGACTTATCCTGTTCTTCTTGTTGTCACGTGCTGCATTTCCAGCCAACTCAAGAAC
CTGAACAAACACCAAATTTCAAAAATCAGGATCTCAAATTCAAAATACACTGATTCAT
>contig00229	seqLength=1225	assembledReadNum=137	aveCover=31.16
ATTCACAACCCCAAACCCTAGCAGCCTCTCAATTTCTTCACCACCGCAACCATGGCTGAG
GGTCTCGTTCTTCGCGGCACCATGCGTGCTCACACCGACGTCGTCACCGCCATCGCCACC
CCAATCGACAATTCCGACATGATTGTCACCGCTTCCCGCGACAAATCCATCATCCTCTGG
CACCTTACCAAGGAGGACAAGACCTACGGTGTCCCCCGCCGTCGTCTGACCGGTCACTCT
CACTTCGTTCAGGATGTTGTCCTCTCATCCGACGGTCAGTTCGCGCTATCCGGTTCATGG
GATGGTGAGCTCCGTCTTTGGGATCTCAACGCCGGAACCTCCGCTCGTCGATTCGTCGGT
CACACGAAGGATGTTCTCTCGGTTGCTTTCTCGATTGATAACCGTCAGATCGTGTCTGCT
TCTCGTGACCGCACGATTAAGCTCTGGAACACTCTCGGTGAGTGCAAGTACACTATCCAG
GATGGTGATGCTCATTCCGATTGGGTTAGCTGTGTGAGGTTCAGCCCTAGCACACTGCAG
CCGACGATTGTTTCTGCTTCATGGGATAAAACTGTCAAGGTTTGGAATCTGACCAACTGC
AAGCTTAGAAACACCCTTGCTGGACATTCTGGATATGTCAACACTGTTGCTGTTTCCCCT
GATGGTTCTCTCTGTGCCAGTGGTGGCAAAGATGGTGTTATTCTCTTGTGGGATTTGGCT
GAGGGAAAGAGACTTTACTCTCTTGAATCTGGTTCGATTATTCATGCTTTGTGCTTCAGT
CCTAACAGGTACTGGCTTTGTGCTGCAACTGAGTCTAGCATTAAGATCTGGGATTTGGAG
AGCAAGAGTATTGTTGAGGATTTGAAGATTGACTTGAAGACTGAAGCTGATGCTACTACC
GGTGGTAACACTACCAAGAAGAAGGTCATCTACTGTACTAGTTTGAACTGGAGTGCTGAT
GGAAGCACTTTGTTTAGTGGATATACCGATGGTGTTGTTAGAGTCTGGGGCATTGGGCGT
TATTAGTAACGTTTTTGATTATCAGATTTTATCCTGTTTTATTTTTGAGACAAATTTAGT
TACTGTTTTACGTAGAATTTAATTTTGATGACATTGGCTTTTGTAGCCCTTTCTATTTAC
TTTGAAATGTTTGCTTTTGTTTCTTCCTCCAAACAAGTAAAATATTTTATTTTGAATATG
TATGAAGTCGTTTGATCACTAAAAA
>contig00230	seqLength=703	assembledReadNum=92	aveCover=31.67
TTAGTTTCATCTTCACTCAGTTTGTACTCTGAAGAAACAAAAATGGCGTACGCAGCTCCT
AAACCCACGAAGCCTGGTTTGGAGGAGTCTCAGGAACAGATCCACAAGATCAGGATCACC
CTTTCCTCGAAGCACGTGCAGAATCTCGAAAAGGTTTGTGGTGATTTGGTTCGTGGTGCT
AAGGATAAGCGTCTTAGAGTGAAGGGACCTGTTAGGATGCCCACTAAAGTTCTTCACATC
ACTACCAGGAAGTCCCCTTGTGGAGAAGGTACCAACACTTGGGATAGATTTGAACTCCGT
GTGCACAAGAGAGTCATTGACCTATACAGTTCTCCGGATGTTGTTAAGCAAATCACCTCC
ATCACCATTGAACCTGGTGTCGAAGTTGAAGTGACCATTGCAGATGCTTGATTTTTATCT
CAATTTTAACTTGTTATGTCTTCCATTTCTTCTTTCACCCTATGTATTTTGACAGTTTTG
GTATTTGGGACATAATTGGCCTGTTTTCTTTAGCTCTTCAGAACATAGATGAGTACTTTG
AGAAATATCATGCTTAATAGATTATTTCCAATATTCTAAAATTCAGGTTGGGACGGGCCC
GGGCCATGGCTTGTTTGAGCAGTTTATACCACCACTCCTATGGATTTAGATACTAAAAAA
AAAAAAAAAAAAAAAAAAAAAAAAAAAAAAAAAAAAAAAAAAA
>contig00231	seqLength=603	assembledReadNum=75	aveCover=35.50
TTTTAAACACAAACAACTCTTATAACTAAGCAATAATATCTTCAAAACACTTGTCATTAC
AGAGAATTAAAGAACTTCTGTCACTTATCAAAATGCAAAATATCCAACGTAAAACAACAC
CAAAAGGCAGAAACAAAATCTTTTTGAATACTAGAAAATTCAACTTATACAATAGCATTA
GCAGCACTTGCAATCCTAGGCCACAGATCAGCACACTCCTTCCCAATTGGACCAGTAATA
GCAGATCCTTTCATTTCACCCTTAGGATTCACAATCACACCAGCATTATCTTCAAAGTAC
ATGAAAACACCGTCCTTTCGGCGCCATGGTTTGCGCTGACGAACGATAACAGCCGGCAGA
ACCTTCTTACGGAGATCTGGTTTTCCCTTCTTCACGGTAGCCATAACCATGTCACCGACG
CAAGCAGAGGGCAAACGGTTCAATCTTCCCTTGATACCTTTGACGGAAATGATGTAAAGA
TTCTTAGCTCCGGTGTTATCAGCGCAGTTCACCGTCGCAGCCACCGGCAGACCGAGTGAC
ATCCTGAACTTGTTACCCGCGGAACCTCCGCGACCTCGCTTCGACATTGTGGCTGCTCGA
TCA
>contig00232	seqLength=618	assembledReadNum=12	aveCover=4.74
TGGAAGCTGCCGGTACATTCAACAGCGCGGTCTACACCTCCATTTGTCATTTCAGCAATT
ACCTGTTGTACAGGTTTGTCGTGATCTTTCGGGTTCACGAACTCATTCACTCCAAACTTC
TTAGCTAATTCAAATCGGCTGGAAACTAAATCAACTCCAATGATTCTTGATGCACCAGAG
ATCCTTGCACCTTCAGCAGCAGCAAGGCCAACAGCTCCAAGCCCAAAGATAGCAACTGAA
GAACCTGGCTTTGGTTTTGCAACATTCACAGTAGCACCAAGACCTGTGCATATTCCACAA
CTGAGAATGCAAACTTTGTCAAGTGGTGCTTCAGGATTGATCTTTGCAACACATCCAGCA
TGAACCACTGTGTACTCACTGAATGTAGAGGTGCCCACGAAATGGTTTATGGGCTCTCCA
TTGATAGAGAATCTAGACTTGTTATCATTGAGCATGACACCTCTGTCAGTGTTGATCCTA
AGAAGATCACACATGTTGCTCTCCTCTGACTTACAATGTGGACAATCACCACACTCCCCT
GTGAATACTGGCAGGGCTTTATCCCCAGGTTTCAGATGAGTCACACCTTCACCTACGCTC
TCCACAATCCCTCCAGCT
>contig00233	seqLength=701	assembledReadNum=86	aveCover=27.60
TAAAACCAAAAAAGAGTTCACCAGCGGCGGCGATTGAATCAGCATCGATGGATCCAGACG
CGTTGGCAAAGGCATTCGTCGAGCACTACTACACCACCTTCGACACCAACCGTCCCGGTC
TCGCCTCTCTCTACCAGGAAAGCTCCATGCTCACCTTCGAAGGTCAGAAGATTCAGGGCT
CTCAGAACATCGTTGCCAAACTCACTTCTCTCCCTTTCCAGCAGTGTCATCACTCCATCA
CAACCGTTGATTGTCAGCCGTCTGGGGCTAACGGTGGTATGCTTGTTTTCGTTAGCGGGA
ATCTCCAGCTCGCCGGCGAACAGCATGCTCTTAAGTTCAGCCAGATGTTCCATTTGATAC
CAACACCGCAAGGAAGCTATTATGTTTTGAATGACGTATTCCGGTTGAACTATGCATGAA
GAACATATAGATCGATGAATGTATAAGTTGCCCACAGCTGTTTTGCTTCAGACATTTGAA
ATTTAAAATTGGCTCTTTTGGTTTGTATTGGCATTTTATTTCTTAATTGTTGCTCCTGTT
TAGAATTGTGTTTAAAACTTTGAAGGAAAAATTGTTAAAGATCAATGAAATTTTGGGGTT
GAAAACTTTATACTGGCTCCAAACATCCGTGCAATTTGCATCTAAAAATTGCTTTATGCA
TGTATCAATGTTTTTATTATACTGTAGTTTTATTTTAAAAA
>contig00234	seqLength=1417	assembledReadNum=185	aveCover=29.55
AATTGTGTTGTCTAGAAACAAATATAATATGGCTGTTAACTTCCTTTTGTTTGTGTTCTT
TTTTGCTAGTCGGTTTATGGCTGGATTTAACACTGAGCTACCACATTCTAACTATGAAAA
TACTATCACCATTCTGAGTATTGATGGTGGTGGTATTAGAGGAGTTATTCCAGCAGTAAT
TCTTAACCACTTGGAAAAGGCTCTTCAGGTTAAGGATAAAGAAGCATCACTTGCAAAATA
TTTTGATGTGATATCAGGGACTAGTACTGGAGGACTTGTAACTGCCATGCTCGCTGCTCC
TCACCCAGATGACCCTACTCGTCCTCTATTCACTGCTGAACAAGTTATCAACTTCTACTA
TCAATATGGTCCTTCAATATTCAACGAAACTAGTGGTTGGGATGCTACATACCCTGGTAC
AAAGTATGATGGAAAGTTCTTACATAAAATAGCAAGTGAATTATTGAAAGATACAAGACT
CAGTGAGACTTTAACCAATGTTGTTATTCCAACTTTTGACATCAAGAAGTTTCATCCTGT
TACATTCTCAAGTTTTAAGTTGAAGGCAGTTTCAAGCTTAGATGCAAAGTTGTCAGATAT
ATGCATTGGAACTTCAGCTGCACCAACTTATCTACCTCCATATTACTTTGAAAATGATGG
TGCTGAATTCAATTTGGTTGATGGAGGTGTGGCTGCATGTAATCCGGCTATGGCTGCTGT
GAGTGAAGTGATGAAACAGAAGCGTGCAAAAATCTTGTTGTTATCTATAGGATGTGGAAC
TAAAGAGCTTACAGGTTTTGATGCTGATGTTGCAACTCATTTCTCAGCTGCATTTTGGGC
AACATCTGGTCTTGCTGTTGGTACTTATGATATTGCTTCTAAAGATATAACTGAATATTA
CCTTGATAATGTCCTCCCAAACATCCGCTCTTCTCGCAACTACCTTAGAATTCAGGAATA
TAAGTTGGATCCATCGATGGATGCCCTGGATAATGCTACAATAGCTAACATTGAAAACCT
TGAAAAGGTAGGAGAGAGCCTTCTGAAAAAACCAGTTTTGAAGATGAATGTGGATACCTA
TGAGCCAGAGGTAAAAACAAACCAAGGTACAAATGCTGAGGCTCTTGAGAAATTGGCTGA
GACTTTGTACAAAATAAAGCAGTTTCGTCAAAAGAAGAACATGATTGAAAAGCTTATGGG
ACGACCAATTCTTAAAAATATCCCAAACCCTTTTGCTACTGCAAATTAGGCATGAGGACT
GTGTAATGGAATAAATGCAAAGTTCATATGCTTGTTTGATAAATTATTAGACAAGTTTAT
AGGCTTGTTTGATAAAAAAAATATGTGTGCATGAGTATGATGTAGCTTAAGCATATCAAT
AAATGAGTAATGTGTGGATCGTGTGTTTCGCTAAAAA
>contig00235	seqLength=657	assembledReadNum=82	aveCover=28.36
TTTTATTTTTTATTTAATTTTCACAAACTTCACCTAAACTTGGAAGTAACTTGTTCATAC
TACTCATTCACTTCACTTCATAATCATCTCAGCTACACAAACAAAACATAAAAATGGCAA
CCATCTCAGCTACCACCACAACCGCATCAATCTCCCGTGCATGTCTTGCACAGAAGCGAC
CTCTTGCAGTCTCATCCTCTCCTGTTCTAGGATTACCAACAATGGCTAAGGTTGGAAGAG
TGAGGTGTTCAATGGAAGGAAAGCCTTCTTCAGTGAATGAAAGCAACTCAAAGATGGGAA
TGACAGCATCTTTGTTATCAGCTGCATGTGCTGCAGCCATGTCAAGCCCAGCAGCCATGG
CATTAGTGGATGAAAGAATGAGCACTGAAGGAACTGGTCTTCCCTTTGGACTCAGTAACA
ATCTTCTTGGTTGGATCCTTTTTGGTGTGTTTGGTCTTATTTGGGCTCTCTATTTTATCT
ATGCTTCAGGTCTTGATGAGGATGAAGAGTCTGGTTTGTCCCTTTAAATTTACTTGAAAT
GATCAATCATGGAATGTAGAAAAGTACTTCAGTTATTTTCTGTGATGATATATTGATATG
TATCTAAGTAATGACTTTTGTTGTTGATTATTTTACTACCTTTTCTTTCCTTGAAAA
>contig00236	seqLength=736	assembledReadNum=114	aveCover=34.64
TTTTTATATAATATATATTTTATTGATATACATAACACAATTCAAGAGGCAGTCTTCACA
AGACACATACAAAGGAAACAACAACATAAGCCAACATGCATACACAACAACATCATTATT
CAAACATCACACTTATTTAATTATAAAGGTGACCACTTAGTTAAGCCAACCCCAAAAGGT
TGCACTAAGCCATTGTACTTCTTCAATCCTTTCGAGTGGCCCTTGCTTTGGAAAGATTAA
CATCAATGTCTCTAGTACATTTGCTAAGGTACTCCATCCATCCATTTGGAGGCTCAATAT
CCTCATTGATTTTCTCATATTCAATTGTCCATTTAACTGCAGCGGTACCATCAGCCTTAT
CACTTACTTCAAGGATCAGCTTAAACACCTTATAGTGCTTATCAATGTCTCCACCAAACA
GCTTATAAGTGTTCTTTTTGTTCTCTTCATCAACTTCTTCAATACTCTCATAACATGTGT
GTACCTCATCACCTATGACATATGTCCAGTGTTTAACTGTTTCAGTGTCATGCCAGTCTT
CACCTTCATGCAACTTGGTGTGATGAATTCTTTCACAATGGTTTTGAACTTCGTGAAGTT
CTGATTGAAATAGTTTGTAGAACTTTTCAGCCGTTGTTTTGATACCAAGTTCAGTTATAA
GTTTACCCAAGAGCACCATTTTTGAAAAGAAAAACTACGAGATGAAAGAGAAGAAACAAA
GGTTGATGAGAGGAAA
>contig00237	seqLength=88	assembledReadNum=2	aveCover=1.63
CACAAATCTTCCAGGAGCATCTGAAAAACTAAAATTTTTCATTGCTGATCTTGCCGAACC
AGAAAGTTTCAACCCAGCAATTGAAGGG
>contig00238	seqLength=517	assembledReadNum=60	aveCover=26.49
CGTACAAGCGGTCGCTGCGAAATCCCAATCCAGCCAAATATGAAGATCATTGCGGCATAT
TTGTTGGCCGTTTTGGGAGGTAACACAGCCCCTTCCGCAGTTGATGTCAAACGCATCCTA
GGCTCAGTTGGAGTTGAGGGTGAGGATGAGCAGATAGAGTTGCTGTTGAGGGAAGTCAAG
GGCAAAGATTTTGCGGAACTAATTGCCAGTGGAAGAGAGAAATTGGCTTCAGTTCCTTCT
GGTGGAGGAGCTATTGCTGTTTCCGCTGCATCTGGTGGTGGTGCTGCCGCTGCTGCTGCA
CCTGCGGCTGAAGCAAATGAAGAAAAGAAGGTTGAAGAAAAAGAAGAGTCTGATGATGAT
ATGGGCTTTAGTTTGTTTGACTAGAAGAGTTGAAACACAAGATTTTGTTCATTGTATTAG
GTTTTGTCGGTTTTGTATTTCAATTTTGACAATGTGATTTATTGGATTAAAATGCTTGAT
ATAATTTGATTTTCTCGACCATTTGGTTTTTAAAAAA
>contig00239	seqLength=1905	assembledReadNum=203	aveCover=27.04
ATTTTCTCAGGCAAACACAACACAAATCCCATAGCCTCACCTAAGCAACTTCACTCTTGT
TCATAGAATTTGTTTTGTTATATCAACAACAAGTTACAACCATGTTGGTTGAACTCGCAG
TTGCTTTATTGGTGATAGCTCTCTTTATACACTTGCGTCCAACACCCACTGCTAAATCTA
AGGCACTTCGCCACCTTCCTAATCCACCAAGTCCTAAACCTCGTCTTCCTTTCATTGGTC
ATCTTCACCTTTTGGATAACCCTCTTCTTCACCACTCTCTCATTCGTCTAGGAGAACGTT
ATGGCCCTTTGTACTCTCTTTACTTTGGCTCCATGCCTACTGTTGTTGCCTCCACTCCTG
ATCTCTTTAAACTCTTCCTTCAAACGCATGAAGTGTCTTCCTTCAACACAAGGTTCCAAA
CCTCTGCTATCAGACGGTTAACCTATGATAACTCCGTTGCTATGGTTCCCTTTGGACCTT
ACTGGAAGTTCATTAGAAAGCTTATCATGAACGATCTCCTTAACGCCACCACCATCAACA
AGTTGAGACCCTTGAGGACTAGAGAAATCCGCAAGTTTCTTAAGGTTATGGCTCAGAGCG
CTGAAACTCAAGAGCCACTTAATGTCACTGAGGAGCTTCTCAAGTGGACAAACAACACAA
TCTCTACAATGATGTTGGGTGAGGCTGAAGAGGTCAGAGATATTGCTCGTGATGTTCTTA
AGATCTTTGGTGAATACAGTCTCACCGACTTCATTTGGCCTTTGAAGATGTTTAAGCTTG
GGAACTATGAGAAGAGAATTGATAACATTTTCAATAAATATGATCCTATCATTGAAAAAG
TTATCAAGAAACGACAAGAGATTGTCAACAAAAGAAAAGAGAGAAATGGAGAAATCGGCG
AAGGTGAGCAAAGTGTAGTTTTTCTTGATACTTTGCTTGAATATGCTCAAGATGAGACAA
TGGAGATCAAAATTACAAAGGATCAAATCAAGGGTCTTATTGTGGATTTCTTCTCTGCTG
GGACAGACTCCACTGCTGTGTCAACAGAATGGACTTTAGCAGAGCTCATCAACAATCCGA
GGGTGTTGAAGAAAGCTCGAGAGGAGATTGATTCTGTTGTAGGAAAAGATAGACTCGTTG
ACGAGTCAGATGTTCAGGATCTTCCTTACATAAGAGCAATGGTGAAAGAGGCATTCCGCA
TGCACCCACCACTACCTGTGGTAAAGAGAAAATGTACTGAAGAATGTGAGATCAATGGAT
ATGTGATACCTGAGGGAGCATTGATACTTTTCAATGTATGGGCAGTGGGAAGAGACCCAA
AGTATTGGAAAAAACCATTAGAGTTCCGTCCAGAGAGGTTCTTAGAGAATGGTGTTGGTG
AAGGTGAAGCAGCATCAGTTGATCTGAGGGGTCAGAATTTCCAACTTTTACCATTTGGGT
CTGGAAGGAGGATGTGTCCTGGAGTCAATTTGGCTACTGCTGGAATGGCAACACTGCTTG
CATCTATTATACAATGCTTTGATCTACAGGTGGCAGGTCCAGATGGGAGAATATTGAAAG
GTGATGATGCTAAGGTTAGCATGAAAGAGAGAGCTGGTCTCACGGTTCCAAGAGCACATA
ATCTCGTATGTGTTCCCCTTGCAAGAGATGTTGCAGCTAAATTGCTTTCGTCTTGAAGCA
TATAAATGATGCTAAGGAGTCATGGGTGATGTTTTTATGTTGTATAATAATTTTCAATAA
GATATGAATGATAACAATAAACCGCCACACATGGGATATACATACATATATATGATATAT
CTCAACTAATATCCTTTTGTATTATAGACTTTTCATCGATGCCATGCATTAGTTGAGAAA
CAATGAAATAATTGAAATATTTTGAAGCAAAAATTTTAGCAAAAA
>contig00240	seqLength=1586	assembledReadNum=153	aveCover=26.81
TTTTTCTTACAAATAATAGCAACACAAAAAACACAACTTTTAACGCCAAAAATATAATCC
AGATGAAAATTAATAAGAGAAAATTTGATCTCAATCTAGCATTGCATATGCGTCCATGCT
TATGCACAAACAATCAAATAAATGTTGTATTCCCGTTTGACAGAAGCGTGCAGTAATCCT
AACACGCAAAATTATATCATTCCTACCTAAAGTTTTCAGCAACTGGAAGGGATGCGAGCA
AAATCGTCCTACCAAAAATTAAATGACCAAATGCAAGAAAAATGTAAACAATGTCTGAAC
TTGGACAACCTCAGCAGCCCTCTGTTTATTTATGGTCCCTATTTCTCCTTTACTGTGTTA
CTCAAGCAAAATATAAATTGTCACCATAGGTTGCTTTATGCCTTTACGATCTCAGCAGGA
GGAGCTGCACCACCAGTTGTTGGCAGCCCCACAAAGACTTTGAAAGCATCATATATTCCC
CACTGGGCTCCTGTAAGTGTTCCAATCATAACGATACGGAGAGGGAGACCTCGGGTGAAA
AGACCCACAACACCAAACTTCTTAACAGCATCACCAACTGTGGCACCTTTAGCGTTGTTC
AGAAAAGATACAAGGTTATCAGCAGGATGAGACACAATTGCACAAAGTACACCAGCAACA
TATCCACCAGCAAAACTGACACCAAGTTGCAGAGATTTGCTGCACTCGCTCTTTGGCCTG
GGGATGGCATGTTTATAGATTTGCTCAACAATGGTTTCAAAAGAAGCAAATTTCATCATT
GTGTATGGAATTTGTCGTCCCCATAGAGGCACTAATCCCTTGTACAACCCCAAAACTCCT
TCAGATTTGACAAATTTTGGGAGCCCATCACCAAGACCTCTAGCAAAACCAGGCTGAGTT
TGAACACGTACTTTCACAGCTTCAAATGGGCAAAGTGCAACATCGGCAATGACCTCAGCA
GAAGCTGAACCAGCAAGGTAGATCAAGGTCTTGTACTTGTTTGCATACTCTGGACCAGCA
ATATCAGAATAGTACTTCTTAAAGAACTCATAGAATCCAAATTTGCAAGCACCCTGTGCA
CTGTAACCAAGCAAGGTAGGCACCCAGCCACGGAAAAAGCCCTTAACTCCCTGCTCCTTG
AGCAAAACTCCAAACCCTGATGAGATGCTCTTGTACTTGGTAGGATCAATCTGCATATTA
CACTTGACTAAGTCAAGAGGAGTGACGGTCATGTGAGTAAGACCACAGCTCAGAATTCCA
CCAGCGGTACAGGCAGCATAGAAAGCCGGCGAGTACATCTCGATCTTACCGGATTCCTTA
GGAGAAGGAATCATGAAAGATCCAGTTCCGGTCAAAGAAGGCGACGCGGCGGCGGAAGGA
GCGGGGCCGGAGTTGATGATCTGGTGAATAACCGGTAGGGTTTTAGGGGAGGAACCGTAG
AGAAATGAAGGAATCATGTTCTTGCGGACGGAAGTTTCAGATGACGGAGCCATTTGGAGA
TTCGAAATGAACGAAATACGCAAAGAAGTGCGAGAGAGGAGGTAAGAAAATGGTTGGATT
TCTCGCTCCTCAGTCTCTCCCAATTC
>contig00241	seqLength=878	assembledReadNum=107	aveCover=33.83
TTTTTTAAGAAAATATCATAAAGTTCCTTGAAATAGACTAACAGCAAAATTGTTCATAAC
AAGTTGATTCAACAAAACTGTGAAAAATAACCAGCAAAAGGTTTTACACCATGTTTTAAA
ACAACAATGTCAAACAAATGTAATACAAAGACCAATATAAAATATTCCTCATCACTAAGC
CTACTTCGAAATACTGCTTGAAATACTGCTTAACGATTAGCCTTGGCAACTCTCTCTATC
TCATCCTTTTTCTTGATAGCATAGCTGTTGGATGAACCTTTGGCAGCATTAATAAGTTCA
TCAGCTAAGCATTCAGCAATAGTCTTAATGTTCCTAAAATGCAGCTTCACGGGCACCTGT
TGTAAGAAGATAGATGGCCTGATTAACACGGCGAAGAGGGGAGATATCAACAGCCTGCCT
CCTAACAACTCCAGCAGACCCGATTCTAGTTGCATCTTCTCTGGGACCACTGTTGACAAC
AGCATCAACAATCACTTGAATTGGATTCAGATCAGTTAGCAAGTGAATGATCTCCATGGC
ATGCTTAATAATCCTAACAGCCTTGAGTTTCTTTCCATTGTTCCTCCCGTGCATCATAAG
AGAGTTGGTGAGCCTCTCAACAATGGGGCACTGAGCCTTCCTGAAACGCTTCACTGAGTA
CCTACCAGCAGTGTGAGGCACATATGTAGCATGTTTCGATGGTTGAACCCCAATGTAATC
ACTAAGAGACACATCACTAAGCTGAATATCGTCGAAGCTCCATCTGTTGAAGAGCTTGAC
TTCGATTTGATTGGGATCGACTTCGACGGCGACGGGGGCAGCAACGACGGTTTCAGCCAT
GATCGAGTAGAGAGGGTGCAGCCGTAAACACTTCCAAT
>contig00242	seqLength=180	assembledReadNum=47	aveCover=16.67
AAACAGGTTTCACAATGGGAACATAAACAGGTTTAACAATGGGAACAATAGGCTTTTTGA
AGAAATAATGCTTATGCTTAAGAAATGCCTCTGGCTCAACAACAGAGGGGATAGGTTTTT
TCTACTATGATTGGTTTCTGGAATGGCTTATAATAAATTGGTTTCTTGTGAAAATATCCT
>contig00243	seqLength=952	assembledReadNum=102	aveCover=30.13
ATAGTCTCATTCACAACAAACGCATATCTCAAAAGCACGTTCTCTCTCTCCTTCTCTCCC
AAACCCTAGTCTCTCATATCTCTCTTCACCGTTCGGTTTCATCATGAAAGGAGGCAAGTC
CAAGGGTGAATCGAAGAAAGCTGAAACCAAGCTTGCGGTGAATAAGAAGGGTGCTGCCGC
CACGAAGGGCGGAAAGAAACCAGCCAAGGGAAAGGAACCAAAGGACCCTAACAAACCAAA
GAGGCCCCCGAGTGCTTTCTTCGTTTTCATGGAGGACTTTAGGAAGCAGTTCAAAAAGGA
AAACCCTGATAACAAAGCTGTGTCTGCAGTTGGTAAAGCAGCTGGAGTAAAATGGAAGTC
ACTGACTGATGCTGAAAAAGCACCTTATGCTGCCAAGGCAGAGAAAAGGAAGGCTGAATA
TGAGAAGAGCATGAAGTCCTATACCAAGAAACAGGCTGAAGGCCCAGCTGCTGTTGAAGA
AGAAGAAGAATCTGGGAAATCAGAATCTGAGGTGCATGATGAGAATGATGATGAGGAAGA
AAGTGAAGAGGAGGAGGATGACGAATAGACATTTGGATGATGATAACATTTATGTAGGAT
GCTATGTTGATGATTTGATCATCTTATGTAGATGATTTGGTCATTTCCCGATAAACATAT
CTTGCTACCAGAATATTTTGCTGCTCTTTGTTGATGTTTTGTCTGTTCAAAACTTGGAAT
AGTTTAAAATGAGGGAGCAAGCTTTTATTTGTAATTTTAAGGCCAACTCTAGTTAAGAGG
TGTTTATCTTTTGTAGAGCTTTTAGATTTTCATGATGGAATTTCTTGATGTTCGTATTAA
CATAATTTTCTTATTACCTTTTCATTCTCGTATGCTGTATCATCGTCTGGTATAACATTG
TCTGGTGTTTGCTTTTCTATTGTTTAGTTTACTATTTGCCAAAAAACAAAAA
>contig00244	seqLength=1178	assembledReadNum=149	aveCover=32.42
ACAGAGACTCTGTGAAAGAGAGAGAGATTTCGCAATTCGCAAACCCTAATCAACGAGATC
GGCGATGGCTTCCACCAAGGATCGCGAGAACTTCGTCTACATCGCCAAGCTCGCCGAGCA
AGCTGAACGATACGAAGAGATGGTGGATTCGATGAAGAATGTTGCGAATCTAGATGTTGA
ACTGACTATTGAAGAGAGGAATTTGCTTTCTGTTGGTTATAAGAATGTGATCGGTGCTCG
CAGAGCGTCTTGGAGGATTCTGTCTTCGATTGAGCAAAAGGAGGAGTCGAAGGGAAATGA
TGTAAATGCGAAACGGATTAAGGAGTATAGGCATAAGGTTGAAACTGAGCTTTCGAACAT
CTGTATTGATGTTATGAGAGTTATTGATGAACATCTAATACCTTCGGCTGCAGCTGGCGA
ATCGACTGTGTTTTACTATAAGATGAAAGGAGATTATTATCGTTACCTTGCGGAATTTAA
GACAGGGAATGAGAAGAAGGAGGCTGGTGATCAGTCAATGAAAGCATATGAGTCTGCTAC
TACTGCAGCAGAGGCTGAATTACCCCCCACTCATCCCATTCGGTTGGGTTTGGCTTTGAA
TTTCTCAGTTTTCTATTACGAGATCTTGAATTCACCAGAAAGAGCCTGCCATCTTGCAAA
GCAGGCATTTGATGAAGCTATTTCGGAGCTCGACACTTTGAATGAGGAGTCCTACAAAGA
TAGTACATTGATCATGCAACTTCTCAGGGACAACCTGACTCTCTGGACTTCTGACATCCC
AGAAGATGGAGAAGATTCCCAGAAAGCGAATGGCACTGCCAAGTTTGGCGGAGGTGATGA
TGCAGAGTGAGGCTGCTGTTTGGTGGGAACTTCTTTAGGATTTGATGCAGGTGCTTGAGT
ATGAAGCATTAGGGCTGATTACTTATTTGTGTACTAGCTAGAGTTAGGGTTCCATTGTTT
CTCTTTCTCTGTTTCGTGTCAATTGGCCTTACATTCCTATAGAGGAAAACAAAACTCCAT
TTGTGCTATATTATGATTATGTTTTATTTGTGTGGTGTCTTGAAATGGTCTGTTTCACTC
CTCAGCACCTCCTTCTGTCTCTGGGAGATTGATTTTATGAGGATTGTTCTTGATGTATTT
CCAGTTCCAATGAAATGCTTCACCTTTATATGGAAAAA
>contig00245	seqLength=497	assembledReadNum=52	aveCover=39.50
CAACTCAAACCCATTTCAGTTCTTGATCATCTTCTCTGCATATTCAGAAAAATAGAAACC
AACACATTTAAGTATGTCGTCAAATTTTGAGATCCCAACGAGTAAGTACACCTCAATATT
GGGTGCTAAACTTGATAAGCTTCCTAACCAAGATGAAGCTATAGAGCTATTTCAAATATG
GAAGAAAGAACATGAACGAGTCTACAGTGATCTAGAAGTGACGGCAAAGAAATTTGGCAT
ATTTGTTACAAATTTAAAGTATATCACAGAGAGTAATGCAAAGAGAGTCTCATCTCATAG
CGTTCTTCTCGGTCTGACCAACTTTGCTGATTTGAGTTTCATGGAGTTCAATGAAACATA
CATGACCATGAACACTGACACCGTGGATATTGTGAAGGATGAAATCGTTCATGGTTCAAC
ATCTAGTGATCCACCTTCATCCTTGGACTGGAGGTTGAAAGGAGCTGTCACTCCTGTTAA
GAATCAAGGCCCTTGTG
>contig00246	seqLength=481	assembledReadNum=51	aveCover=32.90
TTTTTCAAAGCATAAACTCAGCAATTCATAATCTTCTCGAGCATTAAACATAACCAGCAT
CGTCAAGTACAGTTTAAGAAGATAATTTTCTAGTAAGATGTAAAACTAAAATGTCTCCTG
TAAACGTTCATTTAAAGCTATCTTCTTAGCAAAAACTTCATACAGTTTCATGTTGAATGA
TTAGACATACACGCCGCTAGCAAGTAGGAGGAACAACGACCCAAAACCCAAGAAGACTGA
TGCAACTGCCCCTGTTATCAGCTCCTGGGCAAGGGAACGGGTTTTCCTAGATGAGGTTGC
TTCATAAATGAAGAAAGAAGCGGTTAAGATGAGACCGATTGCGAGTGTGAAAACGGAGAG
TGTAGGGTACAAGGAATCAGAGATAGGACTCGCGATCGCTTTTGCAGCCATGATTGAGTG
TGAAGATCTTGCACCTTCAGAACTTCAAAACGCTTCTACAAAGTGAAAACAAACTCGTTT
G
>contig00247	seqLength=775	assembledReadNum=98	aveCover=30.73
TTTTTACTAGGAAATTTCTTTGCATTATTTATCAGAGAAATAGTACAGATAGTACAAAAC
CTCAACATCAACCCATAGATTTTTGTATTTAAACATGAAACATCCAACCACACTCAAACC
GACACTAGTTCACAACCTCACACATGTAAATTAAACAAACCATATCCCAACACTTTAATC
ATTATTCCCATAACAAAACACAACCAAGTAGAAGATTATACAATTAATCAGTAATCAGGA
TTAGCCAAAACGTAACCCTCAATAGCCTTGATAAGTCCAGTTCCTTTGGCCTTAGTTTCA
TCACGAACTGCATCAGTTAGAACTTCATCACCTTTGGTGTGATATTTCACAGAAATCTTA
ACAATGGATCCACCATCAGAACCAGCCACAATAATTGTCTCGAATGTAACTTTTTCCAAA
CTTTCATGTAGCCCTGGTCCTCCTACTAAGCTGTAGTTGTACCCCAAGTTTGCTTCATCA
ATTGCATCTAGTTTGTGTAGCACATAGTCGATTTTTCCATCTTCAAGAATGGATAGCTTC
TTGATGGTTCCTGGACCTCCATTTCCTTCGATAATTTCGACTCCTTGTGCTTCCTTGATC
ACCTTTGGGACGATTTCATCAGCGTCTTTTGCAAGAGCTTTGTAGAGTTTAGGTGGTGCC
ACAGTTGAAACGTATTCATCATCGAAAACAAAGACACCCATGATAAAAAGGATAAATTAG
TATGTAAGAAGATAAAGAGGGAATGGTATGTGTATATGAATACAAGTAATTTATA
>contig00248	seqLength=93	assembledReadNum=43	aveCover=36.90
TTTCTTATTTTCTTTATCATCAATGTCTTTGTTTTCATATGCTGAAATATTAGGTCTTGG
TTTGAAATCTTCCACTCCTTTCTTATTTTCTTT
>contig00249	seqLength=857	assembledReadNum=60	aveCover=41.95
TTTTTGGAGGATAATAATAAATTTCAAAATTAACTCAGTAATCAACTTCATAATGAGCAA
ACCACAAAAATAACTTCTGAAAAATACTCTGAATAATCATATCTAGTATTCAACAACACA
GAGAACTAAACATAAATAGAATTCAACTGGATATGTTTGAAAAACAAAATATTAAAATGC
TACCAAAGCCAACTCAGTACTTGACAGGAGCAAGTATTTCAAGTTGGGAGCCAAGCTTCT
CTTCGACAATTTTCTCAGCCTTCACCCTTAATTTATTGAGCTGCTTCTTTCTCTCATAAA
CCAATGCTGATCTTTCCTTTCTCTTCTTTTCCAATTCCTTTATGGTATCATAGTAGTTCC
ATCCTACTTCAGATGAAAGTTGTCCAAGATGACAGTACTTGTGACCTTTCTGAAGCCTCA
ATACCTTAAGTGCATCTGGGACGACCATTCTCTTGATCTTGTCATATGGAGGTGGAATAC
CTTCATAAACCTTTAGGCGAGCAAGAGCAGCTTCCCCACGCTTTGTCTTATGTGGGATCA
TTCCTCGAAGAGTCCTCCAGAAAATCTTCGACGGAGCACGGAAATGAATAGGACCGTGAG
ACGGCTTCGTGTTCATCCGTTTACGAAGAAACCTCATGTACTTCATTTTCTGCCTGACGA
GGCCACCGGAGATGCATATCTCTTCGCATCTAACAACCACAACTTTCTGTCCGTTTAGAA
GCTCCTTCGCTACGATCGATGCCAAGCGACCGAGCATGTGGTGGCGAGCATCCACCACGA
CTCGCTTTGCGCATGCGCCGGAACCTGAAACCATTTTTTCTTCTCTCCGGCTTGTTTCTA
TGCTTCACAAGGTTTTG
>contig00250	seqLength=1151	assembledReadNum=123	aveCover=26.32
CATCATTCATTCTTAACCATCTACTACAACATTCTTGAAGAAGAGAAAAAAACTCCATTG
GTGTAACAACGAGGGAAAGGAAATGGCTACACAAGCTCTAGTGTCGTCATCCTCTCTTAC
TTTTGCAGCTGAGGCTGTGAGACAGAGTTTTGGAGCAAGATCACTTCCTTCATCAGTTGG
ATGTTCTAGAAAAGGTTCCTTTCTTGTCAAGGCAGCTGCTACTCCTCCTGTCAAGCAAGG
TGGAGTTGATAGACCATTGTGGTTTGCATCAAAGCAAAGCCTTTCTTACTTGGATGGAAG
CCTACCAGGTGACTATGGATTTGATCCTCTAGGACTATCAGACCCAGAAGGAACAGGAGG
TTTCATCGAGCCAAGATGGCTAGCATACGGTGAGGTAATCAACGGTCGCTTTGCAATGTT
GGGAGCAGTCGGAGCAATAGCGCCTGAAATACTCGGAAAAGCTGGTTTAATCCCCCAGGA
AACCGCCCTTGCTTGGTTCCAAACCGGCGTGATCCCACCTGCAGGAACATACAGCTACTG
GGCAGACAATTACACACTCTTTGTCTTGGAAATGTCACTCATGGGATTCGCGGAACACAG
AAGATTCCAAGATTGGGCCAAACCTGGCTCCATGGGAAAACAGTACTTCTTAGGGCTTGA
AAAAGGTCTTGGAGGCTCTGGTAATCCTGCTTACCCTGGTGGACCTTTCTTTAACCCTCT
CGGTTTCGGTAAAGACGAGAAGTCTTTGAAGGAGTTGAAGCTTAAGGAAGTGAAAAATGG
AAGGTTAGCTATGTTGGCAATATTGGGATACTTCATTCAAGGTCTTGTTACAGGAGTTGG
ACCATACCAAAACTTGTTAGATCATTTGGCTGATCCTGTCGACAACAATGTCTTGACAAG
TCTCAAGTTTCATTGAGTGAATGTATTATATTATATATATGTTGTTAATTACATATATTC
TTTTCTTTGCTCTTTGGTTGTTGTAAGACTATTATTACAAAAAAAACTCAACCATGTTTT
AGTTCACTTTCTTGTCTCATGATGAAGCCTTGTAAGAAATGACATGTAAAAGAACTAGAA
ATATTTGGCACCTTGCCTGTTATTTTGAGTATTTTGTCTCTAAAAATTACAAGCATTCAA
AACAAAAAAAG
>contig00251	seqLength=141	assembledReadNum=4	aveCover=3.42
TCTTTACTACTCAGAGATCAACCCTACCATTTCCCATTCTCTCACGATGGTTTCTTTCAG
GTTCCATCAGTACCAGGTGGTTGGGAGAGCTCTGCCCACGGAATCAGATGAACACCCGAA
GATTTATCGCATGAAGCTTTG
>contig00252	seqLength=450	assembledReadNum=96	aveCover=46.88
CAATCACCTGGAAGAACAAGTCTAACAGCGGTCTGAATTTCCCTTGAGGTGATGGTTGGC
TTCTTGTTGTACCTTGCAAGTCTTGAAGATTCAGCAGCAAGCTTTCTCGAAGATGTCGTT
GATGAAACTGTTCATTATACCCATGGCCTTGCTTGAGATACCAATGTCTGGGTGAACTTG
CTTCAGAACCTTGAAAATGTAGATCTTGTATGTCTCCACGCTCTTCTTGTTTCTCTTCTT
CTTCTTATCTCCGGCGGCGGCACCACCGTCCTTGGGCAGCTTCTTACCGGCCTTAGGCTT
CTTCTCAGCAGGAGTCTTCTCTGCTATGGTGGACTTCTTCTCCTCGACGGGTTTCTTCTC
AGCTGGCTTCTTCTCTCCTTTTGGTGCCATTTCTACTTAGGAATTTGAAAACTGGAATTT
GAATGAAGAAGTAATATACAGATCGAAAAA
>contig00253	seqLength=259	assembledReadNum=24	aveCover=14.46
ACTAGAGATATTGATGCTCATCTTATCAAGGGAGAAAAGGTTGTTGTATAAGTCATTAAG
GCATTATATTTATATTGCATCGTTATAATTAGTGTGGCGTTTGTAATGGCATGATGAAAG
ATATATAAGCATGCATCGTTATAATTGCTTTGTATGGAATAAATGTATTGGTCCATGATC
AGGCTCTAGTATTATTATTGTATAATGCAAATTAAGTATTTCTGAATAATATATATAAGT
TTGGTTTGCCAAATAAAAA
>contig00254	seqLength=506	assembledReadNum=63	aveCover=35.67
TTAACATACATACCCATATTTGTTTTTCTTTCTCCACTCTCAATGGCACGTACCAAGCAA
ACCGCTCGCAAATCCACCGGAGGAAAAGCTCCAAGGAAGCAACTCGCAACCAAAGCCGCT
CGCAAATCTGCTCCCGCCACCGGTGGCGTCAAGAAGCCTCACAGATTCCGTCCAGGAACC
GTTGCTTTGAGAGAGATCAGGAAGTATCAGAAGAGCACTGAGCTTCTCATCCGGAAACTT
CCATTCCAAAGACTTGTTCGTGAAATCGCTCAGGATTTCAAAACAGATCTCCGATTCCAA
AGCAGCGCCGTTTCCGCTCTTCAAGAAGCCGCTGAATCCTATCTCGTTGGTTTGTTCGAA
GACACTAACTTGTGCGCGATTCACGCCAAGAGAGTTACCATCATGCCCAAGGATATTCAA
CTCGCTCGCAGAATTAGAGGAGAGAGGGCTTAGATTTTAGTTTTTATGCTAGTTAGATGC
TACTCTTTTATGGTTTGTTTCATCTG
>contig00255	seqLength=917	assembledReadNum=65	aveCover=19.97
TTTTTCTTGCGTTTGTTTCTCATCTTCCTTTATTTCGTATCTTGATCACCATTTTCTTTT
AGAACTTGATCTTTTCCTTTTCTTAGAATCTTTCTTCTCAGGCGTTGCTTCTTCATTAGA
TGCTTTGAAATTCTCTTTTTCTGAAACAGCTGCATCAGGATCTCCAATCTGCTCTTTTGC
ATCCCCCTTCACTTTTTGACTTATCTTTCTTCTTTTTTTATGCTTGGACTTCTTCTCTGT
CTCAGTACCATTTTCAGCTTTGGCATCTATGGATAAATCTTCCTTCTCTTTATTATCTGT
AACTGCAATCTGCTCTTTTGCATCCCCTTCAACATTGGACTTTTTGTTCTTTTTCGATTT
ATGTTTGGACTGCTTCTCTGTCTCAGCACCATTATCAACTTTGGCATCTGTGGATAAATC
ATCCTTAACTTTATCTTCTGTAACGACAGTCGGTGACTCCAGTTGGTTATCTTCAACGTT
ATTAAGAACAGATTCAGAAACTAAGCCGCTTTTCTTTTTCTTTTTTCCCTTGGACTTTTC
CACTTCAATTTTGGAGTGCAGACCTTGCATCTTTTGATCATCGATAGCTGACTTAGCATC
CTTGCTACTTGTTTCTAAATGTTTGCGGCACAATTCTTCTAGATCAACTGTTGAACCCTC
TGTATTACCTTTCTCGATTTTCCCTTCAGAGAGAAACTTTTTCAGGGTTTTGGAGAATCC
AGAATGCTCCAAGTAAAGAGCAATAGATTGATGAAGAAAAAGCTTCACCTTCTGTTCCGA
TTTCACGGTTCCGTTGTCTGCGTCGTGCTTCATGGTTCGGTTGCTTAACAACACTTGGCG
AGGAGTGAAAGCGAAGAGGGTTGAAATTCCTTTGACACCTGATGGATTTGCAGGCATGCG
AAAAGGATTCTTCAACC
>contig00256	seqLength=626	assembledReadNum=79	aveCover=34.84
TTTTTGATCAAAAGAATATTAAACCAGATTCGGCTCTTCCATTCCTGTATTTGGTTTCAG
CAAGTCTTTCTGATCCATCATTATTTTCGACCACACAAGATAAGATAGGAGTACAAATGA
TGAGAACAAATACATAAAAGAAGTAATCAACCCATTATTGCCTTGGATCTACCTATGGCT
CACCACCAAGCTCCACTCGCAGATTGTCATATGGATATACTTTGGGTGCAAACGGTGTCT
TGGAGGCTTTATCATTCCACACAGCCAATAATCCCAGAGCCCCAAAACAGCTCAATCCTC
CACATAACCAAGCCAAAGCCTCATACTTTCCAACAGTATCAGCAATGCGATCTATACAAG
GCTCAGGATATGCAGTACCGTTGTCCCATGTAAGTTCTTCATTCACAGGAAGGGGTTTGT
TTGGGACATAGTGTTTGCCGACGGGGAGACCCATGCCGGAGCGGAGGCGGAGCGAGGAAC
CTATCGATCTGTGAACGACGCCGTTTCCGCCTAAGATTTGCGACGCTACGTTGGTTAATC
GACCTGCCATGATTGTTACTTCGATTCTTCTTCTTCGTTCTTGTTCGATTTCTGGTTGAT
TATTGCCTAATGTTTATGTTGGTGCC
>contig00257	seqLength=794	assembledReadNum=73	aveCover=26.88
TTAAGTAATTTTCTCTCCTTCCAAACACGCCTTTACCGATCATGTCCACCGATCTCCACC
TCCACCATCAGTTGCCAAAACTCCGAATCACCGCCGTCAAACTCGACGACGACGTTGACG
TTGACGCCGATGTTGTTTCCTCCGATCAATTCCCTGAGACTCCAGCCGTTGACGACATCC
CGTCGTCTCCAATCACACAACGTGAAACCGAAAACGAAAACGAAAACGACGGCGCGGTCG
TTGATGGAGAGAACGAGAACGACGAGAGTTACCGAACTCCGACTTCGAAGGAAAGCAAGA
TACCGGAGATCTTGAATTGTCCGCCGGCACCGAAGAAACCGAAGCCGTTCGTTTCTTGTA
AGAGGAAGCTTATGGATGAATTTCAATTCTTCGAGGTTTCAAGTAATGAAGACATGGATG
CGTTTTTCAGATCCACTTTTCCGAAAAGGCCTTGTCCTTGTACATGAAAATTGATCAAAT
CAAACTCTCTGCAATTCAGTCTCGAACACTACCTTGGTGCTCGCTGGTTAAATTAAATTA
CGTAAATTAATTACACGATTTTTCTTCTTTTATCAAATTCCTCTTCTTATGATCCATTTC
TTTCTTTCTTTTTTTCTTTTATATGTTCATTATATATATAATATATATAGGTATTTCACT
TTGTATAAGATGTGAAATATTGGATCTGAATCGTATATGTGAATTAATCAATGGAAATCG
ATCAACATAAGGTTGAATTCTCTACCTTCATTTTAAAAAAAAAAAAAAAAAAAAAAAAAA
AAAAAAAAAAAAAA
>contig00258	seqLength=892	assembledReadNum=106	aveCover=28.82
TGTTGAGTAAGAGTTAAAGCACTAAAATGGCAGCAAATAAGGAAGATGTGAAGCTTTTGG
CAATGGTGGAAAGTCCCTTTGTGGGTAGGGTTGATATTGCTCTAAATTTGAAGGGAATTC
AATACAAATATGAGGTAGAAAACTTGAAAAACAAGAGTGAGCTTCTCCTCAAATCTAACC
CAGTATATAAGAAAGTTCCAGTATTAGTTCATAATGAGAAATCCATATCAGAATCACTTG
TGATTCTTGAGTATATTGATGAAACATGGACGCAAAATCCAATATTGCCTTCTGATCCTT
ACAAAAGAGCCTTGGCTCGTTTCTGGTCAAAGTTCATAGATGACAAGGTTATTGATGCTG
CAAGGAAAGCTCTATACAGTCATGATGAGAAAGAACGGGAGAAAGGTGCTGAAGAAATAG
ATGAGGCTCTTCATCTTCTTGAGAATGAGCTCAAGGATAAATTCTTTGGTGGAGAAGAGA
TTGGAATTGTTGATATTACTGCTGTCATCATAGCTTACTGGCTTCCTATTATACAAGAAG
CATTTGGAGAGAAGTTGTTCACTAGTGATAAATTTCCCAAGCTTTACAATTGGAGTCAAG
ACTTCAACAATCACCCTATTGTTAAGGAACATTTGCCTCCTAGAGAAACCCTTATGATCT
ATTACAAAGGTCATTATGAAAGGCACATTGCTTCTAAATAGATCAAACTTAAGGAGAATT
GTCTAGACTGCTTGTTTATCAATTTAGTTTCTGTTTGAATTTTGGTTGTAATCAATAATT
ATGTTGATTTGGAATCATAATATGGGTTGATGTCGCAACCTTTTTGGCTGTAATCAATAG
TCATTTGGAATCATAATATGGGTTGATGTCGCAACCTTTTTGGCTGTAAAAA
>contig00259	seqLength=826	assembledReadNum=103	aveCover=34.45
CATTCTAGAGAGTGGTGAGCGACACAGAGAGGCTCTGAAGTAGACACAGTTTGTTTGATC
ACACAGCATCAAAAATGAAGACCATTCTATCTTCCGAGACCATGAACATCCCTGACGGCG
TTAGCATCAAGGTTAACGCCAAGGTGATCGAGGTCGAAGGCCCACGCGGTAAACTAGTTC
GTGACTTCAAGCATCTCAACCTCGATTTTGATCTCATCACCGATGAGAACGGAAAGAAGA
AGCTCAAGATCGACGCCTGGTTCGGTTCCCGGAAAACCTCCGCCGCCATCAGAACCGCTC
TCAGCCACGTCGAGAATCTCATCACTGGTGTCACCAAGGGTTTCCGCTACAAGATGAGGT
TTGTGTATGCTCATTTCCCAATCAACGCTAGCATTACCAACGAGAACAAGTCCATCGAGA
TCCGTAACTTTCTCGGTGAGAAGAAGGTGAGGAAAGTGGATTTGCTTGATGGAGTTTCAA
TTGTTCGATCTGAGAAGGTGAAGGACGAGGTTGTTTTGGATGGAAATGACATTGAACTTG
TTTCTAGATCATGTGCTCTTATTAATCAGAAATGCCATGTTAAAAAGAAGGATATCAGGA
AGTTTCTTGATGGTATTTATGTTAGTGAGAAGGGAGCTGTAGTTGTTGAAGAATAGACTG
TGATACTCTTAAAGCTTATCTTTTTTTGTAGTTTCATTTGAGCTTTTCATTGTTTATGGA
TTATTGCTTACTCTTTTGTTGGGTACTTCAAGACGGTTTGTTCTTTGAGTTTGGATGTTT
TTGGTATCAAGGTTTTGTCTTTCAGAATATCTTATTTAAACTAAAA
>contig00260	seqLength=778	assembledReadNum=92	aveCover=32.58
CTTACAGCAAAATAAGAATTAAATTAATAAGCCATACAATAACAATTTGGTTAAAAATTG
CCTCACATTAACAGAAAGGTAACAAACATTATCCAAATATTATGCAGTAATATGAGTTCA
TAACAGAGAGAGTTAATTATAATAAAACAAAATAAACATAGGAATTCTATAACACCAAAA
TAAACATAAGATTCAAAATCCAAAACTCAATAACACATTCATTATCAAAATCCAAATAAC
TCTAAAACAAAAACCATTAAACCTCAATCTCAAAACCTCCTTCCACCAGGTCCACCAGCA
GCTGCACCACCACGACCGAACGGAATCGGCTGAACAGGAACCGGATCCACCTGCACAACA
CCGGGAATCTCAGACATCCCAAGAGCAGCAAGCATGTCTAGGGTTTCCTTGTCCACTTCA
ATATGATCAGTCCTGATAGCAGAAACATCAGGAACGAAATCCATACGCCTCTCACGCTCC
TCCTCCTGCAGCTTCAACGAGATTCCACGAACGGGTCCCTTCTGAATCCTCTTCATGAGA
TGAGTAGAAAATCCAGCGATCTTGTTGCGGAGTCTCTTGGTGGGAATGAGTGCGACTTCC
TCCAGGATTTTCTTGTTGGTGTGAAAATCCAGGGTCATGCGGGAGTAGTAACGTTCAATG
ACTTGACGAGAGGATTTCTTAACAGTCTTGGTTCTGACACGACCCATGGTTGCGACGGTG
AGTGAATGTGTGTGCAGTGGCTGAAGGATGAAGATGAAGGGAATTAGGGTTATTTTTC
>contig00261	seqLength=1020	assembledReadNum=91	aveCover=27.41
TTTTTTTTCTTTTTTTTTTTTGTTTTTTTAAGAGTATAAGGTAAGGCTGAAGCTTAGGTC
CAAAATTGTACCAATTCTTGATAATGAATTAAAAAAGATCCAGAAATAATTGTGAATAAA
AACTTCAGTCAACAAAACTGGGGGAAAACAGCATACATCCTAAACAAACAAAAATGCATA
ACTAGTTGGATCAAGCTCCAACAATTTCGGGGGTTCCCTCAACCACTGTGTCATCAACTG
GTCTTTCCACCTTGGTGCCGACATCTTCTGAGTAATCACCATGAACCTCCATCAGTTTCC
CAAGATCAAACTTAGGAGCTTTCAGGATCTTGACTTTCCGGATGAAAACATTCTGGAGAG
GGTAGATGCCACATGTGTGCTTCTCAATCTCCTTTCCAATCATCTCAGGGATAAATTTGC
GCACAAGCTCTTTCAGGTCACAGGATGTTGCCTGGTTGACCATAATCTCCCTCATCTTCC
TACGGATCTGTCTGATCTGGCTTGATTGGGCATAACAAGTCCTCTTAACTTGGTTTGCTC
GCCTCTTAGTGAAGCCAATGCAAAACATCCTAAGAGTATAATTATCAGTTGTTTTAACAT
CAACATGGGCTTCTATAAGAGTTTGCCATTTGCGAACCAATGACCTGAGCTTGTCAGTTG
TGAAATCCATACCCCAGAAGTTGGTGAGGAGGTTTTTCCCCTGAACATCTTCAGCCCTAA
GCCTGATCTTCCTGAAAGCATTGTCTTCATCTGCTTGAAGATCAGCCAATGACACCTCAA
ACACACGATGTTTGAGTCCATCAGAAGCAATCTTGGTACCCTGAGTACGGGAGACAAGTG
TTTTGCCAACATTTTTGACCTGGAAGACAGAAGGGGCTTTGATGTCATACCAGTCCTTCT
TTGCAAAGGGATCAGCGGCCTTCTTCTTGCCACCCTTCTTTCCCTTTGAAATCCGTTTGT
TCTTCCCTACTGCCATGGCTGCTTACCTTCAGATGCTGCCGACTGACAAAACTTCAAAAC
>contig00262	seqLength=446	assembledReadNum=51	aveCover=28.80
TTTTTAATACACAAAACAACGATTAAAATTGCAAAGTAATGCACCCAAATTCATATTACA
ATTTTTAGGACTTCGTTTCAACAAAAGCATTAATATGCAACCACAAAGAAATAAGTGAGG
CTAAACCATCATTTAAGAGTTCTAAAAGTTTAGTATACACATCATAGTTCGTATATTATC
AAGATGATTCAATGGGAATAGTTTACACGCTCCAAAGAACCATCTTAACGAGCCTCATAC
TGCACAATACGCCTGGTGCGCTTCTTGTAAAGGATTCTATAACCACAGTCGCGGCACTGA
ATGACATCACCAGTCTTAAGAGTATTCTCAATTCCACAGTCACCACAGAGGTAACTCACT
GGTTCAGGCATAGGATCCATATCTTGGATCTGGTAGTTCGAATTGCAGAAGAATCGTTGA
AGCGACGGAAGGAAAAGGTGTCTCCG
>contig00263	seqLength=500	assembledReadNum=46	aveCover=35.92
TTTTTGAACAAAGGAAGTCAAATTTTCAATATAACCACATTAATACAGTACCATAGCTTT
GAAAAAAGAAACAACAATTTGGGGCCTTATTGTAGCACACCAAGAATACATCACAGGACA
TATTCTAACCATTCAAACCCATCAAATAGTATTTAATTTACAAAACTACTTATCTCACAT
AGAAACCGAGCCAAATATTTTAGTAACAGGTTACTTAGTCTCAGATGATGCTTCGCCTTC
CCAAAAGGCAGTTGGCTTCCCAGTCTTGGAAACTGTCTTCAAAACTGTATCTGGTTCAAC
ATTTCCTTTCACTACCACTTTCTGTTCCTTCAAATCAATGTCATATGATTCCACACCATC
CAATTTTCCAAGAACCCTCTTCACTGCTCCAACACATCCTTCACATGACATACCAACTTT
GAGAACAACAGTCTGAGACATGGTTATGACTAAATTGAGACGCGAAACGAAGAAATAAAA
GTCAAAATAAAATATAGATG
>contig00264	seqLength=728	assembledReadNum=78	aveCover=23.62
GGAATCTGGTCATTGGGATCGCAGATACGCCGCATCTGCTAAAATACGCCTTATCCAATT
ATGGGCCTTCTCGACCAGTTGTGGGACGATACCGTCGCCGGCCCTCGGCCGGAGAACGGT
CTCGGTAAACTTCGCAAGCATAACACGTTCGCTGCCCGATCTAGCTCCGGCAAGGAATTG
GAGGCTGGAAGTGTGAGATCGTTCGGTGAAGAACCGTCAGAGCCGGCGACGAGAGTAACG
CGTAGTATCATGATCGTGAAACCGCCAGGCTATCAAAGTGGTTCGCCTCCGGCTTCTCCC
GCCGGTTCAACTACTCCGGTGTCTCCGTTTTCCGGAACTCGAGAATCATTTCGGTTTCGA
CGAAGGTCGGCATCGGATGCGTTCGAGAAGAAAAACCAGAAAACAGATCAAGCTCTTCTT
CTCCTTTCGATGTGTGAGAAATGAGCCCGCCACAATTTCTAAGTCTCCGGAAGCAGAGGA
TGTTACCTTTTGGTCTTAGATGTAATAATTTTTGTTTATTTGTGTGTATGGGTTGAGTTG
TATTGAAGTTTTGTGCTGCAGTTTAGTAATATAGGTCTTTTAAGTTTGAAAGGAAGTCCA
AAGGGTAGTAATATGTATCTATGTGTAGTGTATATAGAGTTTTTAATTTACTATGTTTTG
TTGTTTTTTCATGTATGTAAGTTTTCTCCTCCGGAATAATAACCTATACTCAAATTTCTT
GTGAAAAA
>contig00265	seqLength=600	assembledReadNum=57	aveCover=20.21
AAAACACTTCATTTGAAAGTAGTTCAGAATTCATAATATATTTTCAATAACTAGAAAGAA
ACATCGAGGATGAACAAATATTTAAGAATGGAATGTAGAAATCAACCTTAAAACCGCAAA
ATCCAAACATTTTGAAGTATTTAGTTATAAAAGCAATTTAGTTGAGAATGCATACCAAAG
GAAATTCAAAATAAGTATTGCAATACATAGATCAAAATAATCCAATATCTAAGAAAGGTG
GAACTCAACACACAAAATTTGTCAAAGGGAAACACAACAACGATGTAATCATGATCTATT
GCTTAAGTTCGGTTTTCTTTTTCTGCCACAGTCGGTCAATTCCACCGTCAGCATCTCCCT
GTGCGCGAGTGAAGCCACATAGAGCGAAGGTAGAGAAGTGACCATTGTAGACACCACTCT
CATCCAAATGACCTACGTTAATCTGAACAGAAGCATGATCCTTAGCAGTAATCAATCTGT
TTGTAGCAGAACACTTCCTAGGAATGTAGAGCTCCGTGATTTGCCCTTCATCGTTCTGCA
TCTTGAGTTTGAGCTTGCGAGCGAGAACAGACCTAACAACAGAATCGGCGACACACGAAT
>contig00266	seqLength=865	assembledReadNum=72	aveCover=23.56
GAAAAAGAAGATGAAAATACTGTGCCTCCATGGATTCAGAACCAGTGGCAGTTTCATCAA
AAAACAAATCAGCAAATGGGATCCTTCTATTTTCTCTCAATTTCATATGGAATTCCCAGA
TGGAAAATTTCCTGCTGGAGGGAAATCTGACATAGATGGCATTTTTCCTCCACCTTACTT
TGAATGGTTTCAATTCGATAAGGATTTCACTGAGTACACTAACTTGGAAGAATGCATCAC
ATACTTGAGTGAATACATCATAGCCAATGGTCCCTTTGATGGTTTTCTTGGGTTCTCTCA
AGGTGCAACACTTTCAGCACTTTTAATAGGTTATCAAGCACAGGGAAAGTTGTTAAAGGA
GCATCCACCTATAAAGTTTTTTGTATCAATATCAGGATCTAAGTTTAGAGATCCTAGTAT
ATGTGATGTTGCATACAAGGATGTGATCAAAGCTAAATCTGTTCATTTTATTGGTGAAAA
AGATTGGTTGAAAATTCCTTCTGAGGAACTTGCTTCTGCTTTTGAGAAACCTGTTATAAT
AAGGCATCCTCAAGGTCACACTGTCCCAAGATTAGATGAAGTTTCTACTGATTTGTTGAA
AAATTGGGTTGCGGAAATCGTAACCGGAGAAAAGGTTGGTGTCTCAGTTTGTGAGCATGA
AAAGAAAGAAGAAGTTGATAGTACCAACGGGATGGAAATAAACATGGGAAATGCTGAAAC
CGTAGTGGTGGCCCAAGCTTGAAAACTTTAGATTATAAGGCAGCTGAATTTGATTGAAAT
TGTGTTTTTAGTAGTGATTCTTCATTTAGTTTGCTGAATTATCGAGTACTATTATAATAA
AGTTAGATGAATTTGCTATCAAAAA
>contig00267	seqLength=943	assembledReadNum=95	aveCover=21.02
TTTTTGCAAGCATAGAAATATCGGAACCACTCTCAGATCCTTTATGGCCTAAAAGGCCTT
TAAATTCCATATACCCTGTCGAGTAATTAGGATCACCGACAACATTCGGAAACGAAGGCT
TCTTGAGATTCACATTCACCCTGTCCCTCATGAACTCGAGAGCGAATTCCTCACCGGTCT
GTATGGAGAAATTATGTACAGGTTTATTTTCCGACGCGTTAAAGGAAGGAGGAGGAGGCC
TTGTATTGGCATGCATGCCATCCAGATGGTCTTGCAGGACCGGTTGTGGTGCAGAATGGA
ATTCCTCCTTTCGAGGTTCCATGGAATTGTATGGATGTTTCTGCATTCTTGATTGTGTAA
TCAAACCATCACTTGTAATGTCGAATGCGGGAAATTACTGCAATGCCACAGTACCGAGAA
AACACTAAACATCATGTAAAAATAAAGCACTTTATAACTGTAAATTCAATTTCCAAATCC
TTTTGATAACAGCTCCAAAATTTTGAAATTGTTATCCATAGCAATGAGTTGGAGAGAAGC
TTTATTAATGCATCAGTTTATGTCACCATAATCAATCCATGAAGAAGCTTCCACAATCTT
CAGAACTCTCGAGGCGAAGTACTTTATTTGAAGATCAAATTACCATCAAAATCTCTCCCT
ATATGCATAACTGAAGACATGCCTCAAGAAGGTTTCAGAGTAACTGTAACAGCCATGGAT
TTGTATGTTGGAAAAAGTAAAATCTGTATATCTGAAAAAGTATAAGCGAAAAGGAATCAA
ACTTTGTTTGTCTATATACTATACTACCATGTTTTTTTCTTGAGTTGCAAAAATCTGAAT
CTAGTTGTAAATTGAATGATACTTTTGGAACAAAATGACAGCACACACACACAGAAACAC
TTTCTCTCTCTTCTGTCTCACACAGACACAAACGACACAAACA
>contig00268	seqLength=617	assembledReadNum=62	aveCover=27.50
TCACCATACTTCATATCTCTCACTTCACTCTCTTTCAATCTCCCAACCAAAACACACACA
TCATGGGTTTGCAGGAGGATTTTGAGGAGCATGCTGCCAAAGTCAAGACTCTAAAAGAGA
GTCCATCAAATGAAAACTTGCTTATCCTTTATGGATTGTACAAGCAAGCCACTGTTGGAC
CTGTTACCACCGCTCGTCCTGGAATTTTCAGCCAGAAGGACAGAGCCAAATGGGATGCAT
GGAAGGCAGTTGAAGGAAAATCCAAGGATGAAGCAATGAGTGATTACATCACTAAGGTCA
AACAGCTGCTGGAAGAAGCTGGTCTTCCTGCTTAACAACATTGTCATGTCTAGCTTTCTA
TTTCTACGCTAAAAGTTTCTAAGTATTTGGAAAATAAAACAGTTGCAGTGTTTGGTGTTT
GATCGAAAACTTTAATCTATAATCTAAATTGTTCTGTATTGAATTAGATGTGTTGCAATG
AGTTCGGTTAACTTTATCACTACTACTGAAAATGTCTGTAGACAGATGCAGTGGCTAGAA
ACTTGAAATGTTCTATGTAGTTTACTTAAAGCTATTTATACTTTGGACCTTAATTGCTTG
GTCTTGAATTTCAAAAA
>contig00269	seqLength=1214	assembledReadNum=117	aveCover=24.48
GCCACATCCACAATTAAGTTAATCACAAACTCGCAACTTCTTTCAATAACTCACAACTTC
AAACTTTTAATCTTTAATCAAGGACATGGCACAGAAGAGCAAAATCCTAGTCCTAGGAGG
AACAGGTTACATAGGAAAATTCATAGTTGAGGCAAGTGCAAAAGCAGGACACCCCACGTT
TGCTTTAGTTAGAGAAAGCACAGTTTCTCATCCTGAAAAATCTAAGCTTATTGACAGTTT
CAAAAGCTCTGGAGTTACTTTGGTCTATGGTGATCTAGCTGATCATGAAAGTCTTGTTAA
GGCGGTTAAGCAAGTTGATGTTGTTATTTCTACACTTGGAGGAGGACAAATAAGTGATCA
AGTTAAGCTCATAGCTGCCATAAAAGAAGCCGGAAACATCAAGAGGTTTCTCCCATCTGA
ATTTGGGATGGACGTTGATCGTCACCACGCCGTTGAGCCTGTAACCAGCTTCTTTAACCA
AAAAGTGAAAATCCGAAGAGCCGTTGAAACTTCCGGAATTCCTTACACTTACATCAGCTC
GAACGCCTTCGCCGGATACTTCCTCCCAACATTAGCACAACAAAATGTCACTGCTCCTCC
CAGAGACAAAGTGATCATTCTTGGAGACGGAAACGTCCCAGCAATATATGTGAAGGAGGA
AGACATTGGAACTTTTACTATTAAAACAGTGGACGATCCAAGAACTTTGAACAAAACTGT
ATACTTTAGGCCTCGTGGCAACGTTGTGACTTTCAACCAGCTTGTCTCCATTTGGGAGAA
TAAGATTAAGAGTACCCTTCAAAAAATCTATCTTCCAGAAGATCAAATTCTTAAGACTAT
TCAAGAATCTCCCTTCCCTGCAAATTTGATGTTGGCTTTAGGTCATTCGATGCTAGTAAA
GGGTGATGCTGCAAATTTTGAGATTGAATCTTCTTTTGGAGTGGAAGTTACTGAGCTTTA
CCCTGAGGTGAAATATACTACTGTCGACGAGTATTTGAATGCATTCGTTTGAGCATGGTT
TGCCAAAGTCAATAAAACCGGAACATGTTTAGTACTGGTCAAATTTTCGTATTTTGTTTT
TGTGTTAGTTACAACTTGTATTGTGTATGTTATCATTAAAAGAATAATTTCACATTTTAC
TTTGTAATGTTCCCTTTGTCGTGTATTGAATGAATAATGAAAATCTATTACAACGTGTTT
AGCACTATAGAAAA
>contig00270	seqLength=985	assembledReadNum=25	aveCover=5.77
TTTTTCCGTTCTATATTTATTTATTTTTATAAACAAATTTAAATTTTAAGCCCTCATCCG
TTCACCCAATTTAAGTCATTACCCATTTACCACCCCTAATCATTTAGTATAAACGAGGAT
AAAATCCTATATTTCTTTTTCTATATAGAAAACAAGACTACAGAACCTTACAAGAATAAG
AACTCATATTCATCCAATTCGACATAAAAATTCAAACAAAAACAAGCATGACAAACAATA
CCTCACACAAATCTCCTTAAATTCCTCAACTATGTATCCCCATAATTTATTTTGAAGCAG
CCAAACTTTCAAAACGAGCTTTAAAAAAGATAAAAGTGTTTCTCTTGGAGGCAATTGTTC
CTTAACAACTGGGTGATTGTTGAAATCTTCACTCCATTTATAAAGCTTAGGATATTTCTC
ACTACTAAACAACTTCAATCCTGCAGCTTCTTGTATAACAGGGAACCAAAAAGCTATAAA
AACAGCAGTAATATCAACAATCCCAATCTCTTCTCCACCAAAATATTTCCCCTTGAGTTC
ATCCTCAAGAAATTGAAGAGCCACTTCTACTTCCTTGAAACTCTCTTCACGTTCCTTTTC
ATCATGAGAAGAAGTAGCTTTCCTTACCGCACCCAAAAACTTATCATCTATGAAATTTGA
CCAGAAACGAGCCAAGGCTCTTTTGTAAGGATCTGAAGGCAAGATTGGATTTTGCTTCCA
AGTTTCATCGATGTATTCAAGAATCAAAATTGATTCTGAAATAGGCTTTTCATTATGAAC
CAATACAGGAACTTTCTTATAAACTGGATTATATTTGATGAGTGCATCACTAAAGTTTCC
CAATTTTTCAAGCACATATTCGTATTCAATTCCCTTCAGTTTTAGAGCTATATCTACCCT
GGCTACAAATGGACTTCCTCTCAATCCAAAAAGTTTCACTTCTTCGTTATTTGATGCCAT
CTTTGTTCTTCAATTATTTGCTTAA
>contig00271	seqLength=576	assembledReadNum=63	aveCover=27.47
TCATTAACTTAAGTTTCTTAAAGATTAATGAATAAAATGCAAGAAAAACAAACATTGTAT
CATTAGAGATAACAAACAGTGTAATCATTAGAGATAACAAAGTACACAAGCAGATTACTA
ACATAAAAAACAATTCCTCAAAAGTTAAAATCAAACAAAATTCAGAGGCTAGAAATCACC
CACAAATCTACTGGCCATATCACCTGCATCTCAGATGTTACTGGGATACATAAATACTCT
AATCCTTGATCCCATTGATTTGGGAGGAAGATTTGATGTGAATTTGGCACGAACAATACC
ACTGTTTCCGTGTGGCCTTGTAACCTTTCCCCATAGGCAGCGGTAATGGGTTCCATTCTT
CTTCACCTTGGCCTTGTAGATATATGCCAATCGCTTGCCGGCATACCAAGCTACCTCCTC
CTTGGTGTTAACTCCTTCGATTTGGACCAGAGATGTGTTTGGGTACTGGTTTGATTTGGA
TCTCTTGTATCCAAGAATTGTGCCCCTCACATAAAGCCTAACACGCTCGCCTTGACGTCC
TTTCACCATCTTCACGGCAGCTGAAGCAAATTCGGC
>contig00272	seqLength=1158	assembledReadNum=105	aveCover=23.91
TTTTTGCTAATTTTACATGCACTTTATTGATTTGCACGATAAACATATAAATAAGAATAT
AGTTGCTCTTCTATCACATCATGACAGCAATGAATATCCAATATATTTGCTACTTCATCA
TTAGAGAGGCTAACAGGAGCAATAAGCTAAAGCAATCTTTATTTGGCAGACAACATTTAT
CGCTATAACTTTAAAGTGCGACGCAAAAAAATGAAGTAACTACAGAACAATAATATTCTG
TTTACAAGAGCAATGGCACCACATATCTTCCGCTCACACAATCTCTGCAGTAAATTATAA
ATATTATTGTAGGTGAAACTAAATAATACAACCAAAGTCTTCAAACAGCAACTTGTCCAA
AGAGCTCCTTGCGGATCGCTGGGAGTTTGTTACGGAACAATACATCCAAACGTGCATCAA
GTGTATTTTCAAACACAATCTTCCCATCATGAGAAGCCAATACCACACCTCCAGAGCAGT
GGAGATCATGAGGATTGTGATGGCTGGGGGCAGGTGGAAGATAGACATCCTTATCAACAA
GGATCTCTGGTACATGAAGATTTGCCTTTTCAGCATACTCTTGAGCAGCAGACTCCAACA
CATCCTCTACCAAAGGCAGGTCCACTTCCCGACACCTCAATAGAACAGAAGGTTCTTTCA
GCCTCAGCAAACTCTGAATAATGAGTTCTTTTAAGAGGTTTCCGTACACTTCGGGATCAC
CACTCACATTCAAGAGCTCCTTGGCTGCAGCCTCCTTCATTTTATTAACCACATCATCTT
GAGCTTGAAGAACTTTTAACCGTGAAGCATTCAACTGCATAGAGTACTCAATTTTTTTCC
GAACATCAACTTGCTTCTCTTTGCGTTCATACTCTTGACGGATCTTCTTCTTATCAGCCT
CAACCAACTGCAACTTCTCGATGTTGAATTCTTCTTCGGCGGAAACGGAGATCTCGTTGG
CCTTCTCCTCGGCTTCTTGGCGGATAAACCTCACCATCTGCTGGATTTGCTTGGAGACAT
CTGCGTCGTTCATGATGACGGGGATTGTGGAATCGAATCGGAGAAGATCGAGAGGGAGAA
GGGAAACTGTTTCGGAGGTTTTGCGAGAGCTTCGTCGATCGTGCTTTGCTTTGTTTGTGG
ATGAGAAATAAGATTGGG
>contig00273	seqLength=349	assembledReadNum=43	aveCover=35.00
GATGTTAGGATTAAGGAAGTAGACTATAATCTCGGAACCAAGCTCAACGCGGCATGTTCC
GGTATTGCCAATACTGTCTTGTCCAGTAACCCGCTAGAACGATGAAGCCAGTGTCCTCAC
TGATGAATCCCGTGGAACCTAGTATAGGATCTCGTCTGAGGATCGATCCTCGGCATTCTT
AGTGGATGTATGATTCTAGTCGAAAGCCCTAATCCATTAATCACAAAAGAAGCGCATCAG
TACAAGAAGGCGGATATTGATCCTGCAAGTGGAGTGGCTCTCCATACTACAGAGGTCGCT
TGGGAGCACATGCCTATCTGTGTACTGTTCTATTCTAAAAAGAAGAATA
>contig00274	seqLength=710	assembledReadNum=60	aveCover=32.70
ACTTTTCACAAACTTCCATATTCTCTCTCTATATGGAAGTGATTACCAATTACACACGTC
ACATAAAACAAAAAACAGAAAAGTAACCACAACCACATTAAAGTGTTTCTCAACAACCTC
AAAAGCAAAACTTTTGATTCCTAGTGATTAGCAGCATATTGATTAATGAGTGAAAGAGCA
TTACTAGTAACTTGAGCAACATTAACCATTCTAGATCTAATAGAGGCTTTGATTTTTCCA
TCAAGTGCTTTTCCAGCAAATCCATCACCACAAGTGCTTTCATCAGTCAAAGCTGAGCTA
ACCCATGTCTCAACATTACTTATATGCCAATTGAAATCTTGACCATTGATCTTGGAAAGT
TTAAGCTCTTTCAATGAACGGGTAAGCCTATCAACACTATCACTAATCTCCTCAGCACAA
TCATGAAGAGCAGCATATTCTCTTGGTTTAAGATTTTTGAAGCTTTTGCACATTGTAACA
AAGCCTTTTGTGGATTGAGTTTTGTTGAGGCTAAGTGATAAAGCTGTTTGGACTAATTGG
TGTGGGTCTTGTTGGATTGTGGATGCATAGACAGAGAGAGATTGAACACAAAGTGTTGGA
TATTGTGTGGTGCTACACGAGGATTTGATGAAACTTGTTGGTGTTGATGTTGCAAATGAG
AGTAGAGTTAGGAGAAGGAAAAGAAGAGCAAACTTTGCCATGTTGGTTTT
>contig00275	seqLength=1852	assembledReadNum=185	aveCover=26.24
ACGCAACGCAGCCCTGTGATTTCGATCTTTTCCCTTTATTATCTCTCTCGAATTTCTTTT
TCTTGAGATCGTTCTTTTCTAGGGTTTCGTTCTTTCTCTCTCGTTTTCTCCGCGCTTTCC
CTTCCAAGTTCCCACTCGTATCTATTTTGTTCGATTCGATCTTGGCGGTGGGTAGAAGGT
TTTGAAAGCTGCGGCATTTTAATCATACCTTATCAAAACAGGACTGAATGAGCTAATGGA
GTCTAAAGGAGGTAAAAAGAAGTCTAGTAGTAGTAGTAATTCCTCATCATTATTCTACGA
AGCCCCCCTCGGATACAGCATCGAAGACATTCGTCCAAACGGTGGAATCAAGAAGTTCAG
ATCAGCTGCTTACTCTAACTGCGCTCGCAAGCCATCCTGATATACCGTCCTGATTCTCCT
TCCCGTGCATGCAAGCTACTTTACTATTAGTCTTTTTTGTTTTTCTTTAGCTTTTTTCAC
TGCTCTCCTTCAAACAACATCTTTCCAATTCCTCTCCTTGCTATTATACTTTTTTTTCTC
TCCTCGTTTCTTTTGTATTTCTGTCTGTTTGAACTGTGGCCATGGCTGTTTCTGCAATTG
GTTTCGAAGGTTTCGAAAAGAGGTTGGAAATATCCTTTTCCGATCCCGGACTTTTCTCTG
ACCCTCAAGGAAGGGGTTTAAGATCTCTCACAAAATCCCAATTGGATGAGATTCTTGCAC
CAGCTGAGTGCACCATTGTTTCTTCCCTTGCAAATGAGGATGTTGATTCCTATGTTCTAT
CTGAGTCCAGCCTTTTTGTTTATGCCTACAAGATCATAATCAAAACCTGTGGTACTACCA
AGTTACTGCTTGCAATCCCACCGATATTGAAATTGGCCGAGTCCATTTCTCTAGATGTTA
GAGCTGTGAGGTACACCCGTGGCAGCTTCATTTTCCCTGGTGCTCAGTCTTTCCCTCATC
GCCACTTTTCCGAAGAAGTGGCTGTCCTCGATGGCTTCTTTGGCAAACTTGGATCAGGCA
GCAAGGCTTATATTATGGGTGGATCCGATGAAGCCCAGAATTGGCATGTCTACTGTGCCT
CTGCCGATTCCGTGAGCCCAGCAGATTCTGTCTACACACTCGAGATGTGTATGACTGGCT
TAGACAGAGAAAAAGCATCCGTTTTCTTCAAACAACAAACAGGTTCAGCTGCCGAGATGA
CCGTCAACTCTGGCATTAGAAAAATTCTTCCAAATTCTGAAATTTGCGACTTTGATTTTG
AACCTTGTGGTTATTCAATGAACTCTGTTGAGGGGCCTGCTGTATCTACAATTCATATTA
CTCCTGAAGATGGTTTCAGCTATGCAAGCTTTGAGACTGCAGGGTACGATTTGAAGGCAA
TGAATCTGAATGAAATGGTGATGAGGGTGCTAGCTTGTTTCCAACCAACTGAGTTTTCTG
TAGCTGTTCATGTGGACAATGCAAGTAAGTCATTTGAGCAGGGGTGTTTGCTGGATGTCA
AGGGATACTGTTGTGATGAGAAGAGTCACCAAGGTCTTGGAATGAGTGGATCTGTTATCT
ACCAAAAATTTGTCAAGGCTTCCGACTGTGGCTCGCCTAGATCAACACTCAAGTGCTGGA
AAGATGAAGATGAAGAAGAGTAGCTTTTGTGTCTTTATTATGTTTGTCTGTTTTAAATAA
GTGTAGCCTTGATGGCTTAAACACATTGTCTAGAAGGTTATAACCTTCATTGTTATTTTC
TATTATTTGCTGTTTGTGTCTAGAAGGTTATAAATAGCCTTCATTGTTATTTTCGTTTAA
ACTATGATATTGAAATAAAGTGCATGTTATGGGAATTTCTTTGACTATAAAA
>contig00276	seqLength=695	assembledReadNum=65	aveCover=19.92
GAGTAACAGGCGGAAGAAGATGCAGATCTTTGTGAAAACCCTTACCGGCAAGACTATCAC
CCTTGAGGTGGAGTCAAGCGACACCATCGACAATGTCAAAGCTAAGATTCAGGACAAAGA
AGGGATTCCTCCGGATCAGCAGAGGTTGATCTTTGCCGGAAAGCAGTTGGAGGATGGCCG
TACCCTTGCTGACTATAACATCCAGAAAGAGTCAACATTGCATCTTGTTTTGAGGCTTCG
TGGTGGAATTATTGAGCCATCTTTGATGGCATTGGCCAGGAAATACAACCAGGATAAGAC
TATCTGCCGCAAGTGCTACGCACGTCTGCACCCTCGTGCTGTCAACTGCAGGAAAAAGAA
GTGTGGACACAGCAACCAGTTGAGGCCCAAGAAGAAGATCAAGTAGACTGTTCTGATTGC
AGGAAGGATTTTTTTGATGTCATGGATTACTGGAGAATGTCTTTCGATAATTAGCTTCTT
AGTTTTGTAGGAAGTTTGTTGGAAGTTGAACTGACCGTTTTTGTTCATGATTTTGTTTTG
GTTTGAGACACTTTGATATCAGTTATGCTATTGTTTGTTATATGCGATGACATAATTTTG
ATTTTTTAAATGTGTGAAACTTGAATGCTATTCTCTGTTTTTACTTTTCTTTGACAATTC
AACGTTCTTTAATAAAAAGTTAATTTCCCTAAAAA
>contig00277	seqLength=1686	assembledReadNum=115	aveCover=15.16
TAATTGAAATGAAAAAGTTCCTTTTACCGGGAAATCCGATAACAGATGAGGACATTCAGA
GGGGAGTCGACTCCTATTTCACAGCCACCATGGGGCTGTCAGTTAATTATCGCCGGAAGA
AGCTTTCAGATATTCATAGGGATTTGACCGACCGTGGGTCGGCTAGTACCTATTTAAATG
CAATAATCAAAGAAATAGAATCCATGAATGGCCCTTTTTTTTAGCGTTCATGGATTGCTT
TCCTCTTTTTTCTATCCATCTGAGTATTTATGATAGCTTTTTCCCATGCATCCTTTCTGT
TGGTCAACAACCAAGCACATCTCTCTATAGTTATTCACTACTCCGTGCAGGAAAGACTCT
CTTTCTGTCTGGAGGTAATTTTTTTGTCTCAATCAATCACTATGTTTCCACTCAATTTTC
ATTACGAAGATGTATTACGTCAGGATCTGTTGCTCAAACTGAATCACGCCAACGTTATGG
AAGTTCCTGGATTGTGTGAAATAAGATTAGTACCTAAGGCACCCTATGATTTAATAATAA
TAAATGGAAAATTGGCTATGGAGATTTCGTGCGGTCAGAAATTCATACAGACACAAAGGG
GTTCGACAGGAAAGTCGTTTCGATCCAATCCATTCTTGGGGTCAAAAAAAGACAAAGGAT
ATGTCAGTGACCTAGCACGACAAAGAGCACTCTCGAGGGCATGATGTCTATTTTTTGGTC
AGAATATTGACAGTAATGTCTCTGTTAGATTCTCCGGTCGAAATACGGGAAAACTCCATT
CAATTCTCGATGGAAACGGAGTTTTGCGAATTCTCCCCGGAACTGGAAGATCATTTCGAG
ATCTTCGAACATATTCGAGGGTTCAATGTGACTATTGTAACTTCGGCCAACACACAAGAT
GAGACTTTACTATTGTGGAGCGGCTTTTTGCAAAAAGATGAGGGAGAAACTCAGTAAGAG
ATGTCGGAGAAGCGAAATATACGAGATCACAAACGCAGATTGCTCGCGGCAAAATATGAA
TTGAGACGAAAGCTTTATAAAGCCTTTTGTAAAGATTCCGATCTTCCTAGTGATATGCGG
GACAAACTTCGTTATAAGTTGTCCAAGTTGCCAAGAAATAGTTCCTTTGCACGAGTAAGA
AACCGATGTATTTTCACGGGTCGCCCTCGTTCCGTATATGAGTTCTTTCGAATTTCTCGT
ATCGTTTTTCGTGGATTAGCATCTCGAGGTTCTTTGATGGGCATAAAGAAATCGTCTTGG
TAGCAACCGCCAAACCCATAAAACAAGGGTTAGCTCCGCAGCTGGTCCACAAGCAAGGCT
TGGTAAGTAGGTCCATTACCGGCCGGCTCCGGACCGAAAAGACCTAACGGAGTAATCCCT
TATCTCGGATCGGAGGTGCTAACGGGGCAGGAATCAAAGTGGGGGACCTATCTACCGCCT
GTGTCTATCTCCTGTCAAGTATGCTCCCCAGACATAGACTACGTACAGGGTAGTACTCTT
GGATATAATATCACCGCGTGAACGTGAACATAACATTAAGTTACGAATGTCACTCCCGAG
GGATCGACCACTATTCTAAAGAAAGTAAGGCGGAGAACTGTTGTTCATTGGAGCGCCGGA
GTGCGGGGGTTGTTCCCATCATTGAAGTCAGAGTGTGGGACTGAGCCTTCCGAATGATAA
AAATAA
>contig00278	seqLength=1434	assembledReadNum=135	aveCover=40.05
CCACACAAACCTCCCTTCCTGTTTCTCTCTCGTTCTCTCATCCTTTCGCTAAAACCCTAC
GTGAAAGGAAAGTCACCATGGTTGATCAACACCCTACAATCATGGAGAAGGTCACTGGCC
AGGTTCAGCGTAGATCTGGTGTTTCATCTGGTTATGGTGGAAGCTTCCGTCAACCTGCGA
TGTTTCAAAAATACTCCTACGGGAATTACTCAAATGCTGCGTTGGCGCCTGCATGCAGAA
CTACTGTTGATCTATCTGCAGTTGCAACTAATGCTTCTCCTATGTTTGTTGCTGCTCCAG
CAGAGAAGAGCCATTTTCTTATTGATTTTCTCATGGGTGGTGTCTCAGCTGCAGTTTCCA
AAACTGCTGCTGCTCCCATTGAGCGTGTTAAGCTTTTGATTCAAAACCAGGATGAGATGA
TCAAGACTGGAAGGCTTTCTGAGCCGTACAAGGGTATTGGTGACTGTTTCAAAAGAACAA
CTGCCGAGGAGGGTATGGTTGCTCTATGGAGAGGAAACACCGCTAATGTTATTCGTTATT
TCCCCACTCAGGCATTGAACTTTGCATTCAAAGATTACTTCAAGAGGCTTTTCAACTTCA
AGAAGGACAGAGATGGTTACTGGAAGTGGTTTGCTGGTAACTTGGCATCTGGAGGTGCTG
CTGGTGCTTCATCCCTCTTGTTTGTCTACTCACTGGACTATGCCCGTACCCGTCTTGCTA
ATGATGCTAAGGCAGCTAAAAAGGGTGGAGAAAGACAATTCAACGGTCTTGTCGATGTCT
ACAAGAAGACCCTTGCAACCGATGGAGTTGCTGGACTTTACCGTGGTTTCAACATCTCCT
GTGTTGGAATCATTGTGTACCGTGGTCTCTACTTCGGAATGTACGATTCTCTCAAACCAG
TTCTTCTAACTGGAAAGTTGCAGGATAGCTTCTTCGCCAGTTTTGGTCTTGGATGGCTCA
TCACCAATGGTGCAGGTCTAGCATCATACCCAATCGACACAGTTAGGAGAAGAATGATGA
TGACATCAGGAGAAGCTGTCAAGTACAAGAGCTCCTTGGATGCGTTCCAACAAATCCTCA
AGAACGAGGGATTCAAGTCATTGTTCAAGGGAGCTGGTGCTAACATCCTCCGAGCTGTGG
CTGGTGCTGGAGTGCTTGCTGGTTATGACAAGTTGCAGGTTATTGTTTTCGGCAAGAAAT
ATGGATCTGGTGGTGCTTAATTTATTTAGTCTCTTCAGTCAAATTTATTGTTTTTAGATG
GCGATGAAAATCATTTATGTTCCGAGAGTTTAGACTAATTGCTGCAGCAAATTTTGTTTA
ATAAATTTACTCGGTGGGATGCTATATCCCAAACTCTTTTAAATTTTGGTGGAAAGTTGA
AATTGAAAGTTGATTTATTGGAGTGGCAGGTTAAGTGACTGTCACTTGAAATTT
>contig00279	seqLength=946	assembledReadNum=103	aveCover=33.91
TGCGTTTCACCAAACAGAAAAGAGAAAGCTTCTTCATATAGGTTTTGTTCAAATCGGAGA
AGTAGAAGAAAGAAGAATATCAAAATGGCGAGATACGACAGAGCGATCACAGTCTTCTCC
CCCGATGGCCATCTCTTCCAAGTCGAGTACGCTCTCGAAGCCGTTCGCAAAGGTAACGCC
GCCGTCGGTGTTCGCGGTACCGATAACGTCGTTCTCGGCGTCGAGAAGAAATCCACCGCC
AAACTCCAAGACTCTAGATCAGTGAGGAAGATTGTTAATCTGGACGATCACATTGCACTT
GCGTGCGCTGGACTAAAAGCCGATGCTCGTGTTCTTATTAACCGGGCGCGAGTTGAATGT
CAGAGTCACAGGCTTACCGTTGAGGATCCTTGCACTGTGGAGTATATAACCCGTCACATT
GCAGGTCTTCAGCAGAAGTACACACAGAGTGGTGGTGTGAGACCCTTTGGCCTTTCAACC
TTGATTGTTGGCTTTGATCCTTACACTGGATCGCCGTCCCTTTACCAAACAGACCCTTCT
GGCACATTTTCAGCTTGGAAAGCTAATGCTACTGGAAGAAACTCTAATTCAATCCGGGAG
TTTTTGGAGAAGAACTTTAAAGAAACTTCTGGGCAAGAAACTGTCAAATTGGCTATCCGG
GCCTTGCTTGAAGTTGTTGAGAGTGGAGGCAAGAACATTGAAGTTGCTGTGATGACCAAG
GAGCATGGTCTGCGTCAACTTGAGGAAGCTGAAATTGACGCCATTGTTGCTGAGATTGAA
GCAGAGAAAGCTGCTGCTGAGGCCGCCAAGAAAGCTCCCCCCAAGGATACATGATTTTAG
GTTTCTTTTGCTTTGTACTACCAAGCACCACTCTGATAGGTGTTGGCTCTACTTATTGGA
AGCTAAAATTGATGCCATCATATCTGAGATTGAAACAAAAAGGCCT
>contig00280	seqLength=561	assembledReadNum=71	aveCover=36.21
TGGAAGGTAAGGCTTTCATGAGTTCAGTGGCTTTTTTGTATTTTTCTAGAAACTCATTAT
CGACTAAATGTGCTGCTTGTCTTACCCTTAAGGGTTGATTTGAAGGGAATTTGAAATCAG
TGATTTTTGTGGAATATGGTGGACAACAATTAATATTTGGAGGTGTTGTACCTGGGGGTA
GATCAGATGGTGGACCACATTTGGATAAGTCTGGTGGAGATATTGGAGAAGCTAGGGCAG
AAGGGTTTGTGGCCAAAGTACCATATATCCCTCCAAGGCCAATTAGGACATCTCTCCTAT
GTCCTACAAGGTTTGATAGTTCTTGTTCTTCTTTAGGGTTCTTTTGGTTATTGTTACTAC
TACATGTCACTTGGCGTTTTGGTTTTCTAAGTTTAGAAGATTGGTGTTGTTTTTGTAAAA
ATGGATACAAGGAGGAATGGGAAATCTTTGAGTTGGAAGAGACATTGATTGTTGAAATGA
AGGAAAGAGCTGAGATAGATGTCATGGTTTAGCTATGCGATTTTTTTTGTCATGAAGATA
TAAGAGTTTCCTAGTCCTTTT
>contig00281	seqLength=97	assembledReadNum=4	aveCover=3.50
TCATCCATATACCATGCCTGAAGGACTTTCTCGTCGGGGATCCGAAGAAACCATGATAAG
ATGCGTTTGTTTGAGCTTCGGGTTGAGGTTTTATCGA
>contig00282	seqLength=433	assembledReadNum=44	aveCover=29.56
TTTTGAAAAGATGATTTTTTAAAAAGGATAAAACAGGCAAAGATCTCTTCACACAGAAAC
AAGGGTAGCAAAATTGTAAAATTCATGCATGATAAAAAATCTAAAGAGAGTCTACAACAT
AAATAAGGTAGGTGCCATAATCAAAACATCAGACATAAATTATTTAATCTTCGTCCTCCT
CATCTCCATCACCGCCAGAAGCCTTCTTAGCTGCAGCCTTAAGGTTCTTTCGCTTCACGC
GACCAGGACGACCACCACCAAGAGGACTGGTGAGTGAAAAGTCAATGTGCTTCTGTGAAT
CAACCCTCACCATGAATGATGGGAATGTTCACCTGTTCCCCTACCCTGTGTGTGCTTTGC
CTAATAAGAACCCTAGCATGATGGATGGACTTAGCCATGCCAGATTTGAAGACAAGTGTC
TGAAGACGGCGCT
>contig00283	seqLength=785	assembledReadNum=86	aveCover=20.90
TTTTTTGCATTATACTATTCAATGCACATGGTGTTAATTATTATTAGTGCATATAAAAGA
CACAAACTTGATGTGCACAAATATCATAAACATTGTCACTACATGCCATTCATGGACCAT
ATTAAATACCATACATTCACATCATCTTCAACATGCTCAACATTGAGCTACCATAGTACT
AATACTAAATAAATAAAAAACAAAGGTACATATCTCAAAGAAAGATTAATAGTAATTAAA
AGCAATTAAGTTCTCCAATCTCCATGAACATTTTTATTTCTGCATAATATCTTGCACATC
ACTTCATCTTCTTCTTCCACCATGAAACTTTCATTCAAGGCTCATCATGGTGTTGTTTGT
TAGCAACACTGCACTCTTTTCTAATCTCACCTTTTGAACCGGTTAGAGGATTATTCTCAG
AAAGCAATGTAATAGCTTTAGAAAACTCGTTGAAGAAATACTCTTGACTCTTGGCCATTT
TCTTCACATAAGGCCTTGTTCTTTTGTCATGTGCTAGTTGATGATCCACTATCAAAAGCC
CCTTGTTGTCAAGAATATTTCTATAGTAATTGTTGTCAAGAATCATGGGGGTACCACGGA
AGCAGTGGTATCAACGCAGAGTCGCAGTCGGTACTTTTTTCTTTTTGAAGAACTTTTATC
AAGTCATCACCAGCGATTTCCTCAACATGTTTATAAAGCTCGGGAGAGGCAACTTGATGG
CATCAATCATCTTTGGCTTCCCACATTTCTGACCAAGGCTTCTACCTCATTGCAGATTGC
TCGAC
>contig00284	seqLength=789	assembledReadNum=72	aveCover=26.22
GTCTTCTCATCAAGGTACTCTCTGGGAATCGACAGGCTTGATAACATGCTCCTTGAGATC
AGCAGCAATCTCATCATTGGTAACAGTCTCATCATGTTGAGTAGAGATGAGAACAGTGTG
GACACGAATAGGAACCATGGCACCCTTGTCGTTGTAATACTCAACAGTAACCTGAGTCTT
CCCATCAGGCCTCAACCAAGCACATGTACCATTCTTCCTAACCTCAGTAAGACGAGCACC
GAGCTTGGTCGCAAGAACATGACTCAAAGGCATCAACTCAGGAGTCTCATCAGTAGCATA
CCCAAACATATGCCCCTGATCACCAGCCCCAATTTCCTCAGGCTTCTTAGTGAAATGACC
ATGCACACCCTGAGCAATATCAGGACTCTGCTGCTCAATATTCACAAGAACCTTACAGTT
ATCCGCATCAAGACCAACATCTGCAGAAACAAACCCAATATTCCTGCAAGTGCTACGAAC
AATCTTCTCGTAATCAACATCCGCCTTGGTAGTAATCTCTCCAAAAACCATAACCAAGTT
AGTCTTGGTGCAAGTTTCACATGCAACCTTACTGTCTGAATCCTGTTCAAGACAAGCATC
TAGAATAGCATCAGAGATCTGATCACAAAGCTTGTCAGGATGTCCCTCGTTCACTGACTC
AGAAGTGTATAGGAAAGTCTCTGTTGCCATCTTTAGTATCTTGAAGGTAGTAGAAGAAGA
TTAGAGAGAAATTGTGGCTTCGCTTGAACTTGAAAATGTTGCGGTGCGAAGCTGTACGAG
TTGTAATGT
>contig00285	seqLength=990	assembledReadNum=81	aveCover=23.02
TTTTTTAAAGAAAAGGGCAACCACTCATATAGTTGTTGAGACATATAAAACAAGGGCAAT
ATTCAAAACATAATAGTTATGTGAGTCATACACGATACACATCCCATATATAAGAAGTGC
AAGTTTAGGGTCCAAGCAGGCCTATAATGCTACCGTGACCAAGCTTGATATCAATATTAC
TAGGAATTATCTGCTTCCATGTGATTAAGTTGGAAAGTCCCTTCGTTATTCTTGTGCACC
ACTACCTTGAACTTCTCTTGTTTTTCTCCTCGCTTGAGCTTGAGAAGCAAATCAAACTTA
GCAACATCATCGTTGACCTCAGCCTTCGCATCAGAAACCTCATGGAGTTCATAGGGCACT
AGTGAATTGGACCTCTGCTGGATGGTCTTAAGAGCATGATCTGCTGCATCCTGAACTTGA
GGGTCTTCTGTTGGCACAGACTGCCACCCCGGCTTGGGGCCATCCTTTTTGACACCAAGA
TCAGCAGAAGTAAATGAAGGTCCGTCACCATCACCAGCATGCTTGAACTCATGAAGTTGT
TTAAAATTCAACCAGGGTTTAACCCACACTTGAGCGTTATAGATCTTCTTCTCACCCGCA
TCAACAACCTCAATAGTAAGGTGATGCATTGTACCAGCAACAATCTGTTCCTGTGCTTTC
ACCACTCTTCCAAACTCCAGAAGTGAATTCTGTTTGGCGTTGTGTTGATCGACGGCGAAT
CGAGCAAGGGATTCAACTTCGAGGGAGTTTTGAGAACTTGGGGAATCGTGGATGCCTCCG
GTAATGGGTTCCATTTGGGCGTGATCAAAATCGGAGCAGTCGCTGGAAGATTGTAGAACG
GTGAAGATTGAGAAGAAGAGGAAGAATAAGGAAAGAATTGAAGAAGAAGTTGCTCTCATT
CGGTTTGATTGAAGAAACCAATTGGGAACGCTTTGATTTAACGCAGATTTGGAAACAGTC
TCCGTGTTTGCTTAATGAGGAAGCCACGTA
>contig00286	seqLength=172	assembledReadNum=7	aveCover=5.55
TTTTTAAACTGCAAAGCCCAAATATCCATTTATTTAATTTGCATTACATAATAACAATAT
AAGATACGATCATCAATACATGGCCGACACATTCATTCATAGAAAGGAAGGAAGCATAAA
GAGAAGCAAACATGATGCATGCTTATATATAATATGATACATGCATGCCATT
>contig00287	seqLength=756	assembledReadNum=66	aveCover=22.00
ATTTTATTCATTCATTCTCTATCTTATTATCACCAACACAAACACAAATCAGTGTTTGTT
TTGAAACCATAGTAGTAATGGCAACCACACCAGCTTTGTATGGAACTTCCGTCAGCACCT
CCTTCCTCAGGACTCAGCCAAAGCCAATGTCATCCACAACAACAAAGGCATTTTCCAATG
CTTTCATTGGCTTAAAAACCACTCTCAAACGTGGAGATCTTGCACTTGCCATGGCTTCTT
ACAAAGTGAAACTAGTTACACCAGATGGAACTCAAGAGTTTGAATGTCCAGATGATGTTT
ACATTCTTGACCATGCTGAAGAAGTTGGAATTGATCTCCCTTACTCATGCAGAGCTGGTT
CTTGTTCTTCATGTGCTGGTAAAGTTGTTGGTGGTGAAGTTGATCAATCTGATGGTTCTT
TCCTTGATGATGACCAGATTGAAGGTGGTTTTGTTCTTACTTGTGTTGCTTATCCTAAGT
CTGATGTTGTTATTGAGACTCACAAGGAAGAAGAACTCACTGCTTAATTTTCCAATTCTC
ATGTTGCTACTATCATATCTATCATGTTATGTTTGTCTCTTCAATTTTTACATTTCTGTT
TCTACAATGAGTAGTAACTCTATTAATTTCTTCACCTGTTTGTAGTAACATGTGAAGTTA
ATAATGTTATGTTTCTGTCATTTATCTTGTTTTTTTGCTCACATTTCCCCACTTTTCTTG
GGTTGAGTCTTATATGAATTTTGATATTTTTCAAAA
>contig00288	seqLength=893	assembledReadNum=97	aveCover=27.44
GAAGATTCTAGAAGACGCGTCACCGTAGTAGAATAAGGGCAAGTTTGTTAGGCATAGAGA
GAGATTTTGAAGGCGCAGTTACAGTTAGACAGAGAGAGAAGGTTTTATCGATTGGAGAAA
GAAGCGACGGAAAGTATCTAGCGACGAAATATGTCTGGTATTGCTCGTGGACGCCTTGCC
GAGGAACGAAAGTCATGGAGAAAGAATCATCCTCATGGTTTCGTTGCCAAGCCTGAAACG
CTCCCTGACGGAACTATCAATTTGATGGTCTGGCACTGCACTATTCCTGGCAAGCAAGGG
ACTGATTGGGAAGGTGGCTATTACCCACTGACAATGATTTTCAGTGAAGACTACCCTAGC
AAGCCACCTAAGTGTAAATTCCCTCAAAGTTTCTTCCACCCTAATGTGTATCCATCTGGA
ACTGTTTGCTTGTCTATACTTAATGAGGACAGTGGGTGGAGACCAGCTATAACAGTGAAG
CAAATTCTCGTGGGTATTCAGGACCTGCTTGATCAGCCTAATCCTTCTGACCCTGCCCAA
ACAGAAGGCTATCATCTATTCATCCAGGATGCAGTGGAGTATAAAAGAAGGGTCAAGCAG
CAATCAAAGCAATATCCACCTCTTGTCTAGTACTATATGTGCTCTCACTTTAGGAACTAT
TCTAGTATGGTAGATGTTGTTTTCTATTTCTTGCGCGGTGCTAAAATTGTGTGATTGCTG
GCGCTATATCATGCAGACTCCTTTGTTTTAACTATTTTTATTTACTCTCTGATCTGGATA
ACATGTTAATACGTGACAATGTGAAAGTCAACTAATAATACTTGTTGGCAATACTTGCTG
GTTCATTTCTAGAGAAATGGATAATTTTCTATTATTTAAAAAAAAAACAAAAA
>contig00289	seqLength=1181	assembledReadNum=98	aveCover=18.39
TTTTTAGTAGAAGGTATATTAGAAAAATATCATTAATGTTGTACTGTGATTACTCAAACT
GTCCCTAATTATACTGTCCCTAATTATTGTTTTTTTCAACTCTTTTATACAGGGTATCTA
ATTATGAGGGAAATTACCCTAAAATCATACATAATTTATCTTTTCCATATCATAATAATT
AAATAATTAAATTTCTTAATTTAATTATTCTATTTCTTAATTGTATTATAAAGCAGAAAC
AGGACTAACTGCACAAAGGAATAAAGTTCAAGACAGAAGAACACTTCTTTACAGACAACT
GTTATTGGTATCTCACTATTTTCCAAAGATTAAAGGAGAATCGTCAAACAAGCTTGATTG
CTAAAAAAAATTAATCTCTTCTCTTCTTCTTTTTCTCAGTCCTCTCCCCAGAATTCTTCA
ACATGATAACTAGAATCCGGACAAAGATTGCAGCCAAGTCAGTAAATAAGGTCAGAGCAT
GCTTGACATAATCCAGATCACCCCAAGTGTGCCTTCTCAACTATTTCTTGTGTGTCCACT
ACAATGTAACCCACAAACACCAGAAGTCCAAAATACAACTCAAATTTAAAGAGAGCCATC
GAACCTCCAAAGATGGAAGAAGCAAAGTGCAACCAGAGAAGAATGGACAACCCAGAAGAA
ACCAAACCACCGAGATACAGGTACTCCCTACGCTTAGCAACCAAAGCTGCTCCAGAGAAA
CACCCAAACGCCAAGGCAGTTGCCACAAATGAACTGAAGATGAGGCTTGAATCAACTTGA
ATAGCCAAATCAATCAAGGGTCCAATAGAGGCACCCTGAAACATTGCCGCGGCCATCAAC
AAACCCAACCTCTTTCTCTCTTCATAAGGAGGTGTTGAAAGTAACCAAACACTGGTTCCC
ACACACGCAATCGTGGTGAGAATCCCGCCAAGGTTCAAGAGAACATGAAGGTAAGCTCCA
ACAGCAGCAGCAGCCACAGCAAAACACAAGGTCAAGTAAACCTGTTTAAGATGATTCCTG
ACAACGGGAGAAATTTGACCGAAATTCTTGAGAGTATCAAAATTCCATCGGTTTGTTGAA
TCGAAGAACGATGTGAAAGAAGAAGCCATTGATAGATTCGTAACAAGGGGTGAGTAGAAA
GAGAAATATGAATGAAAAATGAATACGAGAGAACTAACTTT
>contig00290	seqLength=657	assembledReadNum=65	aveCover=35.00
TTTTTCTTATCTGCAATTCTTGCTCGCTTCCTTTGGAGTGTCAAAGGTGTGACGAGACGT
TGTATCTTGGGAGCTTTGCTCTCCTTTTTCCCAGCTTTGGTGGTAAAAGTACGACGATAG
GTGTTGACATATTTCCGCACATCATCTTCCTTTGACAGGTTGAACAGCTTGCGGATTTTG
GATGCTCTCTTAGGACCTCTCATCCTTGGCTTCTCAACATCAGTTAGACCTGGTAAATCA
TTGTCACCTTTCTTCACAATTACCAAGTTCAAAACAGATAGGTCGGGGCTGACAATGCAT
CCACGAACAGACTTTCTTCTACGCTCTCCATTACGCCTTCCGTGTCCACGGAAACAAGGA
GTGCCTCTGTGGAGCAAGAGTCTAACACGGCCAGGTGTCAACACACCCTGCTTCATTGGG
AATCCTTGTTTGTCACACCCACCAGTAATCTTGAAAACATATCCTTTAAACTCCTCGCCC
AAAGCATCACCAAGAACCTCTTGTGAGATCCTCTTGTCCCAAAATGCACGAAGCTTCGTG
TCGTCATCGATTTCCAGCTTCTTCTGGCATCCAGTGGTGGGATTCGCAACGTTGAACTTC
ATGTTGCAATCTCGTTCTGATCCAGCCGCGGCTTACTCTCTTGGTGTAGCTTCAGAA
>contig00291	seqLength=744	assembledReadNum=79	aveCover=23.23
TGCGTGAAGGATTAACAGACCGAATTCCTCCCTTGCTCCGTCACGCCCCGCTGTCTCCAT
TACATCCGTCGCCGTTCTTCCCATCTGTGATTCCAAATGGCTAACAGAGTTCAAATTCCT
ACCAACAATTCATCACTTATTGCCATGATTGCAGACGAGGATACCATAGTTGGGTTTCTT
TTGGCTGGAGTGGGAAATGTTGACATACGTAGGAAGACAAATTACCTTATTGTGGATTCA
AAAACAACTGTCAAACAAATTGAGGACGCATTCAAAGAATTCACATCACGGGAGGATATT
GCTATTGTGCTGATTAGTCAATTTGTTGCAAATATGATAAGGTTTTTAGTTGATAGTTAC
AACAAGCCTGTTCCTGCAATACTTGAAATCCCTTCAAAAGACCATCCTTATGATCCCACC
CATGATTCAGTTCTTTCACGAGTGAAGTATCTCTTCTCTAATGAATCAGTGGCATCTGAT
AGACGCTGAATGGTCCTTTGGTTGGAGCTTTTTGAGTGTTTGTTACTTTTCTTTGTACAT
TATGGTCAATAATCTTCTCTTGAAATTCATGAGTTCTGAGTAGCTTGAATAATTTCTACT
CTTTGGTTATAATTTAAAATCCTGTTATAGATCTTCAAGATGGGCTATATATTGTCACTT
CTGATGAAACATTAGCAAATATACACTTATGTCATTGCTACTTAATTTTGAGTAATTTCA
AGTTTCAACCATTTGTTTGAAAAA
>contig00292	seqLength=876	assembledReadNum=86	aveCover=18.48
CAACTCTTCTGCTCACAGGCGCTAGAGATAAACGAAGAGCAACCCTCTTCTCCGCCCAAC
AGCTCCAGAACTATGGTTCATGTATCATTTTACCGCAACTATGGAAAAACCTTCAAGAAA
CCCCGTCGTCCATACGAGAAGGAGCGTTTAGACGCCGAGTTGAAGCTCGTCGGTGAGTAC
GGGCTCAGGTGCAAACGTGAGCTCTGGAGAGTGCAGTACGCTCTCAGTAGAATCAGGAAC
AATGCTAGAAACCTTCTAACTCTTGATGAGAAGAGTCCTCGTAGGATTTTTGAAGGTGAA
GCTTTGCTTCGAAGAATGTTCCGTTATGGATTACTTGATGAGACTCAGAATAAGCTTGAT
TATGTTCTTGCTTTAACTGTTGAGAATTTTCTGGAACGTCGTCTTCAGACGCTGGTTTTT
AAATCTGGTATGGCTAAGTCTATTCATCATGCTAGGGTTCTCATCAGACAGAGGCATATC
AGGGTTGGGAGGCAGGTTGTTAACATCCCATCATTCATGGTGAGGGTTGATTCACAGAAG
CACATTGACTTTTCACTCACAAGTCCTCTTGGTGGTGGTCGTCCTGGTCGCGTGAAGCGA
AAGAACCTTAAGGCTGCAGCTAAGAAGGCTTCTGGCGGTGATGGAGATGAGGAGGACGAA
GATTAAAGTTGTGATTTTCTTTTGCTTAGTTCCTTGCACCCACCTTTTTAAATCTGTATT
AGACTTTTTAGATTATTTGTTATGCATTACTTACAATTTACCTGAGATGCGTTGTTTTTG
AAGTTTTCTTTTCCAAGTATTAAGTTTTGCTCCAACAGATTTGATGATCTTTGAGATATA
AATGAAGGTTACTTAATGATGTTTCTATTAGAAAAA
>contig00293	seqLength=688	assembledReadNum=46	aveCover=19.13
ATTTTTCAGTCCCTCTCTCAAACTGAATTCAAACATACTCTCTCGAAATGGCACGTACCA
AACAAACCGCTCGCAAATCCACCGGAGGCAAGGCTCCAAGGAAGCAACTCGCGACAAAAG
CCGCTCGGAAATCTGCTCCGGCGACCGGAGGAGTGAAGAAGCCACACAGATTCCGTCCAG
GAACAGTTGCTTTGAGAGAGATCAGGAAGTATCAGAAGAGCACGGAGCTTCTTATCAGGA
AGCTTCCGTTCCAAAGATTGGTTAGGGAAATCGCTCAAGATTTCAAAACAGATCTGCGAT
TCCAGAGCAGCGCTGTTTCTGCTCTTCAAGAAGCGGCTGAAGCGTATCTTGTTGGTTTGT
TTGAAGATACTAACCTTTGTGCAATTCATGCTAAGAGAGTCACTATCATGCCTAAAGATA
TTCAACTTGCTCGCAGAATTAGAGGAGAGAGGGCTTAGATTCTGTTCATGGAATATGTTA
TTTTCTGTTAGGGTTTAGATGTTTAAGTCCTTTGAATTTGTTGGTAAAACATGTGTCTGT
AACTTTTTCATTTGAATGAATTTGACTACTGCTCTTAAGAATAAAATGATGTTGATCTGT
AGTCATTTGTAAAGCAAAATCAAACCCCGAACCGGTTACACAACTATTGAGCCGAATCGT
TGTGAGCAATTACCATTATATTCAAAAA
>contig00294	seqLength=743	assembledReadNum=74	aveCover=22.24
TTCTCATCCTTATTATTATTTGTTTAATTCACTCACAGAAAAATGTCTCTCATAAAAATA
TCACTGTTGTCTATCTTTAGTCTGTGCTTGATATCTGCACAGGCAGCGAGATTTGACATC
GTTAACCAATGCTCATACACTGTCTGGCCAGCTGCCATCCCCAGCGGCGGCGGTAGGCAG
TTAAACTCTGGCGAAACATGGAGTATAGACATCCCAGCTGGAACCGCATCTGGCCGAGTT
TGGGGCCGAACTGGTTGCAATTTTGACGGCTCAGGCCGTGGTAGTTGTCAAACCGGTGAC
TGTGGTGGTGCCCTAAGTTGCAGCTTATCTGGTCAGCCTCCAACTACACTTGCCGAATTT
ACCCTTAACGGTGGAAACAACCAGGATTACTTTGATTTATCTGTGATTGATGGTTTCAAC
ATTCCAATGCAATTTGCTCCAACCTCTAATGGGTGCAACAATGTAAGAACTTGCCAACAA
TCTTCTTGCCCCGATGCTTATCAGTATCCCACTGATGATACAAAAACAGTTTCATGCCCA
GGTGGTACCAACTATAGAATTGTCTTCTGCCCTTGAAATATATAAATACCTCCACCACTC
TTTTATGTTTCTTTCTACCGCCAATAAAACTAAATGTAATATTGTCAGTATTGCTTAATT
TAGACTTGAAATTAATTACAAATAATTTCTCGTCAATGCAATATTATGAAATAAATAAAT
GAGAACTTATATGGATCAAAAAG
>contig00295	seqLength=422	assembledReadNum=42	aveCover=36.08
TTTTTACTAACAAGGATGAAATTTGATATATTAGTTTACACATGATAAGTACACATTCAC
CACTTTGATTGGAAATAAAACTCATCATCACATATACATAGTGATTTATAGAGTTGTGAA
ATATATATACTATCGAGTTGCAAGATAAATGATACATAACCATAAAAGATTCATGTCTCT
CTATCTATACCTCTTTTTTTCAACACCCAACATTATTACTTCATGATACTTATTACTGAG
AATGTTGATATTATTAGTTACCGTTGTTGGAAGCACCGCCATGTCCACCATGTCCTCCTC
CACCACGGTAACCACCTCCACCATTGTAGCCTCCTCCACCATTATGGTAACCGCCACCAT
TGTTGTAACCACCTCCACCATTGTGGTAACCACCACCATTGTTGTAACCACCTCCACCAT
TG
>contig00296	seqLength=226	assembledReadNum=33	aveCover=17.00
TATCATGATTTCATATTTTCTTTATTGAGCTCTGTAATTACGATTATGATCATGAAAACT
TCTCTTATTGTGTGACCTGTTTTAATGCTGATGTTAGTTCTAAATCAAAGCATGTTATGA
TGATGTAAACGCAATAAGTTACTGCATTGTAGCTCTATTGTGTCTCCCTTTAGGGTTATA
TGATAATTACATCTGTTTACTTGCTGAAAAAAAAAAAAAAAAAAAA
>contig00297	seqLength=1249	assembledReadNum=113	aveCover=22.32
ACTACCACTACTCATTTTTTCATAGCATTCATATTCTTCATTCATCAAGAGAGTGAGAAA
TGGAAGCAAAGGAACAAGATGTTTCACTTGGAGCCAACAAATTCCCAGAGAGACAACCCA
TCGGTATTGCAGCTCAGAGCCATGACGACGGAAAGGACTACAAGGAACCACCTCCAGCAC
CGTTGTTCGAGCCTTCTGAACTCACTTCATGGTCTTTCTACAGAGCTGGGATAGCCGAGT
TCGTCGCAACTTTTCTGTTTCTCTACATCACCATCTTGACTGTCATGGGTGTCAACAAAT
CTCAGTCCAAGTGTGCAACTGTTGGTATTCAAGGAATCGCTTGGTCTTTCGGTGGCATGA
TCTTTGCCCTTGTTTACTGCACCGCTGGAATCTCTGGGGGTCACATAAACCCAGCAGTGA
CATTCGGTTTGTTCTTGGCGAGGAAACTGTCTCTAACAAGAGCAGTGTTCTACATCGTGA
TGCAGGTTCTCGGTGCTATCTGTGGTGCTGGTGTGGTTAAGGGTTTTGAAGGAAAAGCCT
TCTTCGGTGCAAAAGGCGGTGGTGCTAATTTTGTTGCTCCTGGTTACACAAAAGGAGATG
GACTTGGTGCTGAGATTATTGGTACCTTTGTTCTTGTTTACACCGTTTTCTCAGCCACTG
ATGCCAAACGTAGTGCCAGAGACTCTCACGTTCCTATTTTGGCACCTTTGCCAATTGGGT
TTGCTGTGTTTTTGGTTCATTTGGCCACTATTCCAATCACTGGAACTGGTATCAACCCTG
CTAGGAGTCTTGGTGCTGCAATTATCTTCAACCAAGATCGTGGCTGGAATGATCAATGGA
TTTTCTGGGTTGGACCATTCATTGGTGCAGCACTTGCAGCACTTTACCACACAGTTGTGA
TCAGAGCCATTCCTTTCAAGTCAAGTTGATTACATCCAACGGTTTGTGGTAGTTGATGCC
AAAACCATTACCATGCTAGCTTTGTGGTTTTGTTTTTAATTTGAAATTTGATCTTATCTG
GTTTTAATTATTTACCCTTTTTGTATGTAAAGGATGTTGTTGCAAGTGTAATGTGTTGTG
TTGTTGCAATGATTATTATTAGTAGGTGGTGAGTGCGTTGGGTGAATGGGCCATTTTTTT
CATTACTTTTAAGTTGGAATGTGGCCCACCCCATGTGTGATGTATGGTTGTAATTGTGAA
CTTTAAATTATAAAAATAATGATATTCTCTTTTGGCATTTTCAAAAAAA
>contig00298	seqLength=1144	assembledReadNum=85	aveCover=36.73
TTTTTATAATAAAATTTACAGTAGTACTAAAATGGAACAATAGTGGCAATAAATAATGAT
ACGATACAATGGGATATGGAATTGTCTTATATCTTGACAACAACGTGACATTGTTGTTGA
AAGCTCGTAATAATGAAAGAGTAAATGATACAAATACAGTATCATATGATATCATATGAT
AAAGTTTAAATGTCACGGTCTCTTTTGCATTCTGGAGGAATTTGAGGTAAACGTTTTCTA
TCAGTGCAGTAATTGTATATGGTAAATTTCTCTCGAACCCATTTTAATCTTCTCCATTGA
GCAGCATCAAGATCACGAAACTCAACTTGATCCCACCATCTCTTTCCTTGTGTTGCACAG
AATTTTGCATTCACTGATGCCTCACAGCCATCAATATGGAAACTTTTGTAACCTGCTATG
AATGGTGCTTTTGACCAATCTGTTTTCTCTAATCCACCTCTTGTTGCCCAATCATCTGCA
TTCCATAAACTGTTGTATATCTTCATTGGTTGGTCAAATGGGAATTTCACTCCCAAATCC
TTGCTGTTCTTGAACACTCTTATTGGAACATCATCCACATAGAACACAATCTGGTACATG
TTCCATAGAATGGAGTATCTGTGAAACTCTTTTGTTGGATCAAACCAAAGAAAGATCCTT
TGTTCTTTGTTACCTTGTCCACCCGTGAACACATTTGTTTGTAAGATGTAAGGTTGTCCA
GTTCTGTTGCCCAAGAACTCGAAATCAATCTCATCATGTTCAGAATTTTGTGAAGATAAA
TAGAAAGCAGTAACTGTTCCAGCAGAATCACCAGGAACCATCTTAATGTTCATACTGAAA
TGACCAAACAAGTATGAACCCTTGGACTGAAAACCAGTACCAGTTGATTTATCAAGATGA
AGCTGAATCTCAGAACCGCCATTGAAGTATTTGATGTGATCAAAAGCCCAAGTTGGGTAA
TAGTTTCTGCCAAATGGTACATCCACTGGCTTCCTTGGGAGAGCACAGAATGAAGAAGAA
ACAAGTGATGCAAGAATCAAACACAGAGTCCAAAATGAAGAACCCATGTTGTGTGTTGTT
GTGTTCAAGTAGTGGCTAAGACTTGGGTATACATAAGCCCAAAGACCCTTGAGTTAGATG
GTAA
>contig00299	seqLength=321	assembledReadNum=35	aveCover=18.20
AGCTGGTGCTAACATCCTCCGAGCTGTGGCTGGTGCTGGAGTGCTTGCTGGTTATGACAA
GTTGCAGGTTATTGTTTTCGGCAAGAAATATGGATCTGGTGGTGCTTAATTTATTTAGTC
TCTTCAGTCAAATTTATTGTTTTTAGATGGCGATGAAAATCATTTATGTTCCGAGAGTTT
AGACTAATTGCTGCAGCAAATTTTGTTTAATAAATTTACTCGGTGGGATGCTATATCCCA
AACTCTTTTAAATTTTGGTTGGAAAGTTGAAATTGAAAGGGTTTGATCGAAGAAGAATTG
GATTTGATTGGGGTCAGGGGA
>contig00300	seqLength=2268	assembledReadNum=152	aveCover=18.27
GTCTAAAAACATAACCAAAATGGTAAAAAAATCTAAGAGTCATCAACAAAAAAAAGCTTA
ATTCCCTCAAAAAAAAATACTAAAAAATTAAAACAGCAACTTAATCAACCTCCTCCATCT
TGCTTCCCTCAGCATCAGCATCAGCTTCCTCCAACGGTGGCATATCAGCATCAGCTTCAG
CTGCATCATCATCAATGCTCAATCCAAGCTTCAACATTCTGTGGATCCTGTTTCCAAAGG
TGTTTGGCTCGTCAAGGCTGAACCCAGAAGTGAGGAGAGCAGTCTCAAAGAGCAAGAGAA
CAAGGTCCTTCACGGACTTGTCGTTGCGGTCAGCATCAGCACGTTTCCTCAGCTCCTCCA
TGATGGAGTTCTCTGGGTTGATCTCCATTGTTTTCTTGCTTGACATGTAACCAGCCATGC
TGCTGTCTCTCAAAGCCTGAGCTTTCATGATCCTTTCCATGTTAGCAGTCCAGCCATATT
CACCAGTGACAAGACAGCATGGTGAATCAACAACACGGTCAGAAACAATAACCTTCTCAA
CCTTGTCACCCAAAACCTCCTTAATCACCTTGCAGAGATTGTCAAACTTCTCCTTTGATT
CTTCCTGTTTCTTCTTCTCATCTTCAGTTTCTTCAAGTTTCAAACCTTCCTTGGTGGCAG
ATACCAACTTCTTTCCCTCAAATTCCTTGAGTTGGCCAACAGCATACTCATCAATAGCAT
CAACCATATACAGAACTTCATATCCCTTCTTCTTCAACTTCTCCAAGAATGGAGAGTTCT
CAACAGCCTTCTTACTTTCACCAGTAATGTAGTAGATGTCACTCTGGCCTTCCTTCATCC
TTGTGACGTAGTCCTTGAGACTGGTCTGCTCATCACCGCTCTTGGTGGAGTGGTATCTTA
AAAGTTCAGCAATCTTTCCCTTGTTCTGGGAATCCTCGTGGATACCAAGCTTCAAATTTT
TAGAGAAAGCTTCATAAAACTTGTTGTAATCCTCCTTGTTCTCAGCAATTTCAAAGAAAA
GTTCAAGGCACTTTTTAACCAAGTTCTTGCGGATAACCTTCAAGATCTTGTTCTGCTGCA
ATGTTTCTCTTGAAATGTTAAGAGGAAGATCCTCAGAATCAACAATACCCTTAACAAAGG
CAAGATACTCAGGAATCAACTCCTCACAGTTGTCCATGATAAAGACCCTACGGACATAAA
GCTTGATGTTGTTGGGCTTCTTCTTGGTGTCAAAAAGATCAAAGGGTGCCCTCTTGGGTA
CAAAGAGAACAGCCTTAAACTCAAGCTGACCCTCAACAGAGAAGTGCTTGACAGCCAAAT
GCTCTTCCCAATCATTTGTAAGACTCTTGTAGAAAGCAGAGTATTCTTCCTTTCCAATCT
CTTCTGGCTTCCTCATCCAAATAGGCTTTTGCTTGTTCACCAAATCCCATTCATGAGACA
CCTCCTTAATAGTCTTCTTCTTTTTCTCCTCTTTCTCCTTCTCTTCATCAACTTCCTCTA
CTTTACCCTCCTCATCCTTCTTATCCTCCTCATCCTCATCATCAGAAATCTCCTTCTCAA
TAGTCTTCTCAATCCATAGAGAAATTGGGTAACTGATAAACTCAGAATGCTTCTTAACCA
AATCCTTCAATCGGCGCTCCTCAAGATACTCAAGCTGATCCTCCTTAAGGTAAAGGGTGA
TCTTAGTACCCCTTCCAAGAACCTCACCAGATGTATCCCTGGTAACAGTGAAGGACCCAC
CAGCTTGAGACTCCCACACATACTGTTCATCATCATTATGCTTGGTGGTCACAATCACCT
TCTCAGCAACAAGATAAGCAGAGTAAAAACCAACACCAAACTGTCCAATCATGCTAACAT
CAGCACCAGCAGCAATAGCTTCCATGAATTCCTTGGTACCAGACCTTGCAATGGTACCCA
AGTTGTTCACCAAATCAGCTTTGGTCATTCCAATACCACTGTCGATAATGGTCAAAGAGT
TGTTAGCCTTGTCAGGAATGATATGGATGAACAACTCAGGTTGCCCATCGAGCTTGCTCT
TGTCTGTCAAAGACTCAAAACGGATCTTGTCCAAGGCATCAGAGGCGTTACTGATAAGTT
CCCTGAGAAAGATCTCCTTGTTGGAGTAGAAAGTGTTGATAATAAGACTGAGAAGCTGGT
TGATCTCAGCTTGAAAGGCGAACGTTTCGGTTTCTGACATGGTAGATCGAAGAGTTTTGA
GAGAGATCGAGATTGAAGGTGGAGGAGTAGTAGTTAGGGTTTTGAGAG
>contig00301	seqLength=1541	assembledReadNum=127	aveCover=21.83
TTTCTCTTCTCTCCCAACAAACCCTCTCTCCCCCACCATGGACCGCCGTTTCCTCTTCGC
CCTCTTCCTCTTCGCCGCCGTAGCAACCTCCTCCACCGACGACACCAACACCGACGACTT
CATAATCCGTCAAGTCGTCGACAACGAAGAAGACCATTTACTAAACGCCGAACATCACTT
CACTTCCTTCAAGTCAAAGTTCAGCAAAAGCTACTCGACAAAAGAGGAACACGATTACCG
ATTCGGCGTGTTCAAGTCGAATCTCATCAAAGCGAAGCTCCACCAGAAGCTCGATCCAAC
CGCGGAGCACGGGATAACTAAATTCTCCGATTTAACCGCGTCTGAGTTTCGCCGTCAGTT
TCTCGGACTTAAGAAACGTCTCCGTTTGCCAGCTCATGCTCAGAAGGCTCCGATCCTTCC
TACCACCAACCTCCCAGAGGATTTTGATTGGCGTGAGAAAGGCGCCGTTACTCCCGTCAA
GGATCAGGGTTCATGCGGCTCATGTTGGGCGTTTAGCACAACTGGAGCTTTAGAAGGAGC
ACACTATCTGGCTACTGGGAAACTAGTTAGCCTTAGTGAACAACAGCTTGTGGATTGCGA
TCATGTGTGTGATCCAGAGCAAGCTGGATCATGTGACTCGGGCTGTAATGGTGGATTGAT
GAACAATGCATTTGAATATTTACTCCAGTCTGGGGGAGTAGTGCAAGAAAAGGACTATGC
TTACACAGGAAGAGATGGCTCCTGCAAATTTGACAAAAGCAAAGTTGTTGCTTCCGTGTC
TAATTTCAGTGTGGTTTCCTTAGACGAAGAACAAATTGCTGCAAATCTAGTAAAGAATGG
CCCTCTTGCAGTTGGTATTAATGCAGCCTGGATGCAGACATACATGAGTGGCGTTTCATG
CCCATACGTATGTGCAAAATCACGTTTAGATCATGGTGTTCTTCTAGTCGGTTTTGGAAA
AGGTGCTTATGCTCCCATTCGATTGAAGGAAAAGCCTTACTGGATCGTTAAGAACTCTTG
GGGGCAGAATTGGGGAGAGCAGGGATACTACAAGATCTGCAGAGGTAGAAATGTATGTGG
TGTCGACTCAATGGTTTCAACTGTAGCTGCAGCTCAATCCAACAATTAAATACAGGGATG
CTGATTCTAAGTCTATCTTCATCTCATGTGACACTAAGTTAGTTGAATTTGTGTAAATAT
ATTATCATGAAGTTGTGAATGTATCTTCTAGTTATGGCAAAACTATCTCTTAAGTAGTAT
CAAGAGACTGCCACGATCATGTTATTTCAGTAGTTGGTAATTATGTCTTCCTGTTACCAT
GGTGATGTTTATCCCTTAGCCATGGCAGCATAGCAGGTAAATGAACTAGAAAATAATTAT
AAACTTTATTATCTTCTGAGTTTATGGAACAACATATGTGATATACATTATTAGGTTATA
ATATTGATCAGATCATGCTATAAATAAACAGTGTACCGTTCTATCTACCAAAAATTTGTC
TGAAAACTTTATAAAACATCTGTATTTTAAAACTTTAAAAA
>contig00302	seqLength=528	assembledReadNum=56	aveCover=30.28
TTTTTACAATTTTTCAACAAGAAATTATCATTTAATGATTAGCTAGTAGTACAAAAGAAG
TGAATACAGTAGAGAAGAATTGAAAGCGATCACAAACAAGATTATTATTATTTTAAATTA
ACATTCGAAATTCAACATGTATTGAAAACACTTAAGGATTTTATTTTCCACTTGTTTTGG
ATATTTATGATAAAAGATATGAGTCCAAATTCCAATTAGGGGCACTTGCGTTTGCCACCA
TGAGTAGTCAAGCTGGCATAACAAGGACACTTTTCTTGGTTTCCAGCAGTACCAGGTGGC
ACGCAGTTACATCTTCTACAACATGTCCCACATGCTCTTTCACACAATCTTGGTCGAGAT
GATAAACGGCACCTTGCAACACATGATCCATTACAATCTATTTGCTGAAGAAGAGAACCT
TGTGTTTGTGTATATTCAGATTGATGTGCAGCATCAACAAAATGAATAAAGAGAAGTGAT
GCAAGAAGGGAAGCAGCTAGAAGCTTAGAGAAAGCCATGATTGAGAAC
>contig00303	seqLength=813	assembledReadNum=63	aveCover=20.50
TTTTAAGAAAAGATTGGGAAAATTGAACACACTAAAGTATCATATTCCACTTATTTAAAG
CTTAAATTGTGCAAAACACAAAAAAAGCTAAAGTTACATAATCTAGTTTGCTGAACTAAA
ATTCAAACAACAGACTTAATAAAGTCAGCATCATTAGTTTCAGCTTCAACAAACACAACA
TGAAAAGACTCATGCTCAGTCAAGTTCAACCTTCTTCCAGCTTCATCATTATCAAACCTC
CCAACATCCAAACAAGTAGGAGAACCCTTGATACAAAATCCAAGCTTATAACCAAATCCA
GATTCATGCTTCTGAATCCTAAATGTTCCACTAAATGTTTGCACACCAGGGTAATTCTCA
GGACCACCAATACCAACACAAGCTTTTTGAATAACATTGTCAACAAATACTAACCATTTC
GATGATTTTGCACAACTAGGTTTCCTAATGTACTCAATGTCAATTGGTGTACCAGTGAAA
ATTATACCAGGAGATATTCCTGGTATAACGAACTTCACTGGTATACCATTTTTTACTTCT
CGGCGGTCTTGTAGGACGGTGACTGGACAGGTTAGATTACCTGTTCTTCCGAGTCTTACT
CCTCCGCCGGGAGGACCACGGATGGCTGGCAAAATGTAGTATTGGCCACCTGGGAAAATG
GGGTTATCATTTATGTCCAATACTTGTTCAACATCTTCATTTGAGAAAGCTAGTGAGAGA
TTGGTGATGAAAACAAAGAGGAAGAAGGAAAGGGTGAGTGGTGAAAGAGGTTTCATGGTT
AGGTGATTAAGGATGTGGATAAAGATGGTTTTT
>contig00304	seqLength=1040	assembledReadNum=64	aveCover=22.79
AGCATTTTACATAAGAAACTACACATCTGCTGAGTTCTTCCTTGTCAGTGTGACTCTTGA
AGATATTCCTAATCGTGGATCTGTTCAGTTTGTTTGTAACTCATGGATTTACAATTTCAA
AAGCTACAATAAGGACAGGATCTTCTTCACCAATGATACATATCTTCCAAGTCAAACACC
ATCTGCATTGACTCACTTTAGAAAAGAAGAGTTGCTGAATCTAAGAGGAAATGGAACCGG
TGAACGCAAGGTGTATGATAGGATATATGATTACGATGTTTATAATGATCTTGGAAATCC
AGATTCCAGCGACAAACTTGTTCGTCCGATCCTTGGAGGGTCTAGCACCTATCCTTACCC
TCGTAGGGTTAGGAGCGGTAGAAAATCAACCAGAAGAGATCTCAAGAGTGAAAGTCCGGG
TGAGATTTATGTTCCGAGAGATGAAAATTTTGGTCACTTGAAGTCATCGGACTTTCTTAT
GTATGGAATAAAATCAATTTCCCAAACTGTCATGCCTTTGCTTAAAAGTTTGATTTTCGA
TGAGTTCAATAGCTTCGATGATGTTCGTGGACTTTATGAAGGCGGGATTAAGCTTCCTAC
TGATATACTTAGCCAAATTGCCCCCTTACCGGCTCTTAAGGAAATCTTGCGCACAGATGG
CGAACAAGCACTCAAGTTTCCACCACCTCATGTAATCAAAGTTAGCAAATCTGCATGGAT
GACTGATGAAGAATTTGGAAGAGAGATGGTTGCTGGTGTAAATCCCTGTGTGATCCGTCT
TCTTCAAGAGTTCCCGCTGAAAAGTACTCTAGATACCGCTGTATACGGTGATCAGTCTAG
TACAATAACAAAAGAACAGTTAGAGACAAACCTCGGCGAGCTCACAGTAGAACAAGCCCT
TAATGGAAAGAGATTATTTGTCTTAGATTACCATGACGCGTTCATGCCGTATCTGGAGAA
GATAAACATAAGCGCAAAGGCATATGCCACAAGGACAATCTTGTTCTTGCAAGATGATGG
AACATTGAAGCCAATAGCCA
>contig00305	seqLength=1025	assembledReadNum=100	aveCover=26.38
TAAGTATAAGAACAATTCACTCGATTCAATGTAAACAAGCAACACTGCATTCTTCTTATT
CATCTAATTCAATCAAATCAATGACTTCTGTCACCGTTCGTCCTCCTCCGCTAACTTCAA
CTTCGGAGCCACCTCCCCTTTTCGACGGAACCACAAGGTTGTACATCAGTTATACTTGCC
CCTTTGCACAACGTGTATGGATCACTAGAAACTACAAGGGACTAGAAGACAAGATTGAAT
TGGTTCCTATTGACCTTCAAAACAGGCCTGCATGGTATAAGGAAAAAGTTTACCCTGAAA
ATAAGGTGCCATCTTTGGAGCACAATGGCAAGGTATTGGGAGAAAGTCTTGATTTAGTCA
AATATGTGGATGCCAACTTTGAAGGAACACCTCTCTCTCCCAATGATCCTGCCAAGAAAG
AGTTTGCTGAGCAGTTGTTATCCCATGTTGATACCTTTGTCAAAGACTTGTACGGCTCAT
TCAAAGGGGATACTGTGCAACTAGCCAGTACTGCTCTTGAGTACTTGGAGAACGCCCTTG
GTAAATTTGATGATGGCCCATTCCTTCTTGGTCAATTCAGTTTGGTGGATATTGCTTATG
TTCCATTCGTTGAAAGATTCCACATTATCCTTCCTGAATTGTTCAAGTTTAACATCACAG
AAGGAAGACCTAAACTTGCAACATGGATCGAGGAGCTGAACAAGATTGATGCTTATACAC
AGACAAAAGTGGATCCTCAAGAAACTGTTAATACTTACAAGAAACGTTTTCTGCCTCAAC
AGTGAAAATTGAATTGCAGCAGCCTTCATCTGAGATACTTCAATAAAGCATCGTTTGAAT
TAGTGTGACGCATCTTCAGCCGAATATTGGTGCTATATGGATTAATGCCATGGTTATGTT
TCATTTTCAAGCTTGTTTGTTTGGTGTTGTAATAATGATTGTGTACCAGTTTGTGATCAC
TGATCATAATATGTTGTTATCCTATGTTGATAATAATACTTGATAAACTTTGATCCTGTC
AAAAA
>contig00306	seqLength=1196	assembledReadNum=102	aveCover=18.38
ACCATAAATTCATTTTTCAATATATATCCATTTACAACTACACCATGGCTGAAGAGGAGC
ACCGTAGCCGCGGCCTCTTCCACCACAAAAAGGATGAAGATAAGAGACCTACAGGTGATG
ACTACGACTCCGGTAATTACAGAAAACCATCACACAATGATGAGTTTTCTAGTGGTGACA
ATGAATCTAGTTACGAAAAATCATCCTATGGTAATGAAAATTCTGGTGGTGACTATGAAA
CTGGCTATAATAAAACAACAACTAATTATGAAACATCTGATAACTATGGTGGTACTGGTA
GTGGATACTCTGACACCCAAGCAACCACCGGTGGTGGCTATGGTGGCTCTGACACCAGAA
AAACTACCGGTGGTGGTTACGGTGGTGGTGACTATGGTGACTCTGATACCAGAAAAACTA
CTGGTGGTGGCTACGGTGGTGGTGGCTATGATGACTCTGACGCCAGAAAAACTACCGGCG
GCGGCTACGGTGGAGGTGGCTATGGTGACTCTGACATCAACACAACTACTGGTGGCGGTT
ATGGCGGTGGTTATGGTGACTCTGACATCAAAACAACTACCGGTGGTGGTTATGGTGGTG
GTTATGGCGAGGATACAAATAATCGTGAAGATGAAGTTGATTACAAGAAGGAGGAGAAAC
ATCACAAGAAACTTGAGCATCTTGGTGAGTTTGGTGCTGTAGCTGCTGGAGGTTATGCTT
TGTATGAGAAGCATAAGTCAGAGAAGGATCCTGAGAACGCTCACAGGCACAAGATAGAAG
AAGAGGTTGCAGCAGCAGCTGCAGTGGGATCTGGTGGATTTGCCTTTCATGAACATCATG
AGAAAAAAGAAACAAAGGAGGAAGAGGAAGAAGCTCATGGAAAGAAGAAACACCATTTCT
TTGGCTGAACATAGGTGTATATAATATAAATACAATATAATAATAAGCATACAAGCATTA
TGGAGATATTCATTTTGCTTAGCTTTATCCTATGCTTTTGGGTATTTATGTGTATTTATT
GCTATTCAGTTCATCTAATTGCACTTTAATTTGAGTGGTTTGGAGAATGTAATTTCCAGT
TTGGTATCATATATGGATCTGTATGTTGTGTCGGTACACAATATTTATAGTGTTGTAAAA
GGATGTGAGATGATTTCAATAAAATTATTAGTTCTACCAAAAAAAAAAAAAAAAAA
>contig00307	seqLength=722	assembledReadNum=72	aveCover=16.15
GTAGCGTAGAGAGAGTAGAGAGTAATAGAGAGAGAGAGAGAGAAATGGATCCAGACGCAT
TGGCAAAGGCATTTGTGGAGCACTACTACACCACCTTCGACAACAACCGTGCCGGACTTG
CCACTCTTTACCAAGATGGATCCATGCTTACCTTCGAAGGTCAGAAGATTCTAGGTTCCC
CCAACATCGTCGCCAAGCTCACTTCTCTCCCTTTCCAGCAGTGCCATCACTCCATCACCA
CCGTCGATTGCCAACCATCCACTGTCAACACCGGCATGCTTGTCTTCGTCAGCGGTAACC
TTCAACTCGGCGGTGAACAACACGCTCTCAAATTCAGTCAGATGTTCCATTTGATACCAA
CACAGCAAGGAAGCTATTATGTGCTGAATGACATATTCCGTTTGAACTATGCTTGAAGAT
AGACCATCAAATATATGACTTGAAAGCCATTGAAATTGTTTGCTTTATAACTGTTTCAGA
TTGAAAATGAGTTCATTTTGTTGGTTGGTTGTGTTTGATGCTTAATTGTACTTGTTGTGT
TTAGAAATTTCGGTTGTGATTTATCAAAAAAAAAAACTTCAAGGATAAATTGTCGAAATA
TTTATTTGGTTTGGGAGATTTAAATCCCAAATTATATTTCTGATCTGAGATATGGGATCC
AAGCATCTCTTATCCCGTTTACTTCTCAACAAAAATTGGTTTATGCATGTTATTGCAAAA
AA
>contig00308	seqLength=743	assembledReadNum=88	aveCover=29.34
TTTACGGGATACAACAGTTTTTATAAAATTAAAATCTTAAAGCTTTTAACAATTTTAATC
AAAACCAATAACAGAAACAGTGCAAAGAAATATGGTATATTATCATGGAGAAGTTGGATA
CAATTCAAAGAGAGCAACAACACTAGGCAAATAAAATGTTGTAATTTTTCACCATTTCCA
GAAAACATTAGAACCACACTTGAATTTGTCTTTTCCTTCGCATTCAAGTTCTAAATCTTC
AGAAATGAATGGTACTTTCTTCTGTTTAGCAAGATCTTGGCAACCAGTGAAATTCTCAGG
GAACTTGCATGTACCAAATTGCACTGTATATGCTCTTGCAAAATTTGCTCCACTAGTGGC
TAACCTTTTCTTGTCATTCAATTCCTTGTTGGCCTTGCTCTTTTCAAGATATTCATCAAA
TACACTAGCACTAGCAGAAGAATTGGAGGCAGAAACAGCAGTGGTAAAAAGAGTAGCTGC
TAATAAGGCAAGAGCGTTTCTCCTTCCTTCTGATTGTTTGGCTTTGGGGATTCTGGCTTG
CTGGGCCTTGATGGATGGCAACTTGGAACCTGAGACTCCGGCTGGTGATGCAACAGAGGG
CATGGAAATGAGCTTTGCGTTGAGGTCAGAACCAGATATGGCGTAGCTACAAGCCAATAC
ACTTGAGTTCATTGCAGCCATGTATGTGGATTGGATTGTTGGATAGTGGTTGTTGGATAG
TTTAGTTGTGGTGATCTGTGATG
>contig00309	seqLength=708	assembledReadNum=87	aveCover=31.29
TTTTTAAACTATCAATTATTCTTGTGCATTGAAATTGAAATTCACGATATCATCATCACT
GATATCCCATAATAGAGTACAACATAAAACCCCAAACATTACATATAATCATGTTCATCA
TCAACACATATAACGAGAGACTAATAATAATTAAAACCCAACTTTTGAACTTGAAACAAA
CAAAAAGATGAATTCAAATCTTATCAATATCCTCATCCTCAAACTCAATATAATCATTAG
CATCCCCGTCATCCTCCTCATCAAGGCCAGCCCCAATCCCTTCATTCAATCTAGTATTAT
CAGGAAGCTCACCGTACGCTTTCAAGAGCCTAGCCTCATCCGGCATGTATTTCAGAATCA
CATCCGCCTTATCATCCTGGTAATCACGGAGTCCGACGAGGATGATATCGCCGGCGGCAA
TCCAGACCTTCTTGTGCATCTTGCCGCGGATGTGACAGAGACGCTTTGTGCCGTCGATGC
ACATGGCTTCGCATCTTCCGTTACCCAACATGCGGAGGACTTGAGCGTACTCTTGGCCGT
CTTCCTTGAAAACAAGCTCGCGTTTCTCGTCGTCGGCTTCGTTCTTTCCTCTCTTTCGAT
TCTTTCCTCCCTTTCCCTTGTTCTTCGGCATGATTCAGCTCAATTTGCAGCAAAATCCAC
TCCTTTTGATCTCCACAACGAAACCCTAGTTTTGGGAACTTGTTCTTA
>contig00310	seqLength=840	assembledReadNum=84	aveCover=19.98
TACATTCATTATTAGCTTCGGACTATAAACTGAGGATCAATGAAAATGTGAATAGGATTA
ATTGGTTTCTAATAATATAATTCATGAAGCAAAGAAGAATATTTCTAGAATTCAATTCGA
TAGGAAATATAGAAATATACTTTTTTTGGTTGTCGGAGATCCTTTTTGTTAGAATCCCCT
CTTTCATTTTAAAGAATTCAATTCATTAGTCGTCCAGTAACACGTAACAAGAATAGCAGT
AGAGACATATCCAAGAACGACCTATTCATCAAAACTTTCCTTTAGTCTTCTTTTTTGATG
TTATTTGGCGAAATAAAAATGATTTTGAACAAAATCAACTCATTCTGTCTCCGGATGTTC
TCACACCAAAGCAAAATCCGGTCGACAATTTCCATTCCAGTTTATGCCGGTAGGTGTTCC
CAAAGTAGCCTTTGATGTTCCCGGCGAGGATGAAGCTTCTTGGATTGACTTATACTATCG
ACTTTTTCACGAAAGACTACTTTTTTTAGGTAAAGAGGTTAGCAGTGAAATATCAAATCA
ACTCGTCGGTATAATGGTATATCTAAGTTTAGAGAACAAGAACAAAGATTTGTATATGTT
TATAAATTCTCCAGGCGGAGGGATTCTATCTGGAATGGCAATTTTTGATGTTATGCAATT
TGTAGAAGCAGAAGTACAGACAGTATGCGTAGGATTAGCCGCTTCAATGGGATCTCTTAT
TTTGTTAGGAGGAGAAATTACCAAACGTCTAGCATTCCCTCATGCTTGGCGCCACTGATT
CTTATTTGTAGAAAAAAAAAAGAAGACTATGTCTACGCCAGTATTAAGTCAAAGACATGG
>contig00311	seqLength=570	assembledReadNum=38	aveCover=26.83
ACCTTCGTTGAAGGATGAAACTCCATAGATTGTAAGACAAATGCTAAGGATAACAACAAG
CCCAGCAGCTGCTAGAGAGCCTGCACTTCCGGCGTATTCGGTGTTCCTTAAAGGCCCGGC
TTTCACAAATGGGCCTACGAGGAAGAACCCATGGGCTAAACCCACTTCAATACCTCTGAG
TAGTGGGTTCACTGCAGTTCTATAGCCTGGTAGATTGGAGAGATACCATGCAACCAATGG
GCTTGATGTCACCGGAGTTTCCAGGCTTCCGATGAATGGATCGCCGTTGATGGGCTGAAC
CACTTGGTATGTGGGCTTTTCGGATTGGATGGCCTTAACGGTGAAGTTAAATTGCCTTCT
AGGAAATTGATGAAGTGGTGAAGAGCCACAAAGTCCCTTAGGTGTGACCAAAGGTCTAGT
GAAGGTGGACTTGAGTTGGCTTGCCATAGGAGAAGCAGCTGCCATGGCTGAAGTTTTGAT
GATTATTTCACAACTTGTTGAAATGAGGACCGGAGTGGCTTAGGTAAGTACTTTCATTTT
AGTTCAATGCAAATTCAAGGTTGTGGCTGT
>contig00312	seqLength=820	assembledReadNum=58	aveCover=20.98
AGATTTCATCTCATGCAATTCCTCCGATGCTTTCTACATGACTTTTGGAAATGATGCTTT
ATTAGCCTATTCCCTAACACACCCTCTATTTATCAAAGGTTGTTTAGTGGTTTGGACAAC
ATATATTGTGCTTTCATGGGAAATCTACACAACCTTAGTCAATTGAACAAGCAATATGGA
CTTTCAAAGGGAAGCAATGAGGCCATCTTCATCATCGAGGCCTATCGGACACTTCGCGAC
CGGGGTCCATACCCAGCTGATCAAGTTCTTAAACAATTTGAAGGGAGTTTTGGATTTGTC
ATCTATGACCATAAAAATCAAACAGTTTTTGCTGCATCTGGCTCTGATGGCCAAATAGGA
CTGTATTGGGGTATTGCAGCTGATGGGTCAGTGGTTATTTCTGAAAATGTGGAGCTTGTT
AAGTCTGGTTGTGCTAAATCATTTGCACCTTTTCCAAATGGGTGTTTGTTTCATAGTGAG
CATGGTCTGTTGAACTTTGAACATCCAACAAAGAAGATGAAAGCAATGCCTAGGATTGAC
AGTGAGGGTGTTATGTGTGGAGCCAACTTCAATGTTGATTCTCAGTCAAGGAATCAGATG
ATGCCGCGTGTTGGAAGTGAGGCTAATTGGTCTACTTGGGGACAGACATAACTCTACTAG
TTTCATCATAACTTTATTGAGCAACTTAATAGTATCATGAGGGGTAGCTTCTTTGCATTT
ATTACTCCTTTTGGGGTATCTTGTTTGGTTTCATTGTTTTTGTACATTTTTTGTGATTTA
ATGTTGAGCAATGAGTATTTCTGATCATTTCCAATATAAA
>contig00313	seqLength=649	assembledReadNum=40	aveCover=34.68
CGCTCTCTCTTTTTCTTTCTCTCCTCAACCCTCTGAAACCAACGACTGCATTTCATGGCG
TTGCCGAATCAGCAAACCGTTGATTACCCTAGCTTCAAGCTTGTTATCGTCGGAGACGGT
GGCACAGGAAAGACGACGTTTGTGAAGAGGCATCTTACTGGAGAATTTGAGAAGAAATAT
GAACCAACTATTGGTGTGGAAGTGCATCCATTGGATTTCTTCACAAACTGTGGCAAGATT
CGTTTCTACTGCTGGGATACTGCTGGTCAAGAGAAGTTTGGTGGTCTCAGAGATGGATAC
TATATCCATGGGCAGTGTGCGATTATAATGTTTGATGTTACTGCTCGGCTGACATACAAG
AATGTCCCTACTTGGCACCGTGATCTTTGCCGGGTCTGTGAAAACATCCCAATTGTTCTT
TGTGGAAACAAGGTTGATGTGAAGAACAGGCAAGTGAAGGCAAAGCAGGTCACCTTCCAC
AGGAAAAAGAATTTGCAGTACTATGAGATTTCAGCAAAGAGCAACTATAACTTTGAGAAG
CCTTTCCTGTATCTTGCCAGGAAACTTGCAGGTGATACCAACTTGCACTTTGTAGAATCT
CCTGCACTGGCTCCACCAGAAGTTCAAATTGATTTTAGCTGTCCAACAA
>contig00314	seqLength=1652	assembledReadNum=133	aveCover=21.76
TTTTTGTAAAATAACATGCAAAACCAACACATCATTCATAGAATTTTTCAATACAAGGGA
AATGATACTAGTCACAACATGCAATGCATGCTTTATTTTCTTAACATAAAAATGACATAA
CATGAACATATTCTAGATCACACACATGCAATTCTAGTCTTAGCAACAAGGCACAGAGGA
TTTTTCTTGTGTTGAATAAGTCCTGGATGAACATCAACATCTATATCTTCCCTCTTTACT
CCTTCGGGCATTTCCCAATCAAACGAATATAAAAGATTAGCAAGGAAAAGCTCCACAGTA
GCAACCCCCATGTTTAAGCCGGGGCAAATTCTTCGCCCCGAACCAAAGGGAATCAACTCG
AAATCTTGTCCTTTGAAATCTATATCACTTCCTAGAAATCTCTCTGGATAAAACTCTTCT
GGATTCTCCCATGTTTCTGGATCTCTATGAATCGCCCAAGCGCTCACGTACACTAATGTC
TTGTTAGGAATTGTGTATCCTTCGATTTCGATCTCTTTCATGGTTTCTCTTGGGAAAAGT
ATCGGCAATATTGGGTATAATCTCATTGATTCTTTTATAACTGCTTTGAGATATGGAAGC
TTTTGAACATCTTCTTCCTCTATAAATCCCTTCCCTTCATATGCTTTTCGAATCTCTTCT
TGTACTTTTTTCATCACTCTTGGATTCTTCATTAGCGCTGTCATAGCCCAAACTGTCACA
GACGAAACAGTGTCTGTTGCCGCCAACAACATATTCATGATCAAGGGTTTGATGTGTTCG
GCACTGAGATCCATTGAGCAGTAAGGATCATTCTTCAAATCAATCAAAGCATCAACAACA
TCCTTTTCATGTGGAGGCAACTTCTTCCTTTCAGGATCAAGATGTTCATCAACAACACTC
TGATAAAATCCATCCAAAAACTTAGCCAATTTCTCAAGACGGGCCATCATTCCAGTAACC
TTATCAATAATCCCTCCAAGAAAAGGCAAATAATCTGTGTAAAAGAACGCAATCATCAAT
GCCTGCACTTCTCTAAGCGGTTCTTGAAACATGCTTCGCTCGGTTCCTTCCTCTTCAAAC
CTTCTCCCGAACGCTGTCCTACAAACGATCGCGCTTGTATGACACATAAGAAGACTTTGC
AGGTTGACAGGTTTGTTGGAAGGCACATATTGTTCTGATATCCTCTTCATCATTTGAGTC
ACCTCGTATTTTCTAACTGAATAATACATTGCTATTCTTTTGACACTAAGAAATTGGATG
AATGAGATTTTTTTGGTGTGTCTCCAATATTCTCTATATGGTGCAAAGAATTGATCTAAT
CCGTCATAAGAGAGTTTCATAAGACTGGTTAAAGCGGGTCTGTTACAGAAATCGATGTCA
TGTGTTTTCATAACTAGTTTAGCCATTTTAGCTGAAGAAACAACAAGTGTTGGCCTTGAA
CCAAGTTTGAGGAAAACTAAAGAACCATATTTTTTTGAGAGTTCATGAAAGTTTAGACCT
AGAGATGAACTTTCAAGTTGGTGTAAGTTTCCAATGAAAGGAAGACCTTTAGGACCAGGT
GGAAGTGTTGGTTTCTTAGATGATGTTTTGTGTTTTTTGAACAAGAAGATGAATAGCAAG
AGAGCTAAAGGGAAAATAACAAGAGTTGACAT
>contig00315	seqLength=811	assembledReadNum=87	aveCover=34.61
TTTTTGAGATAAAGTGGCCAAATTTTCATTGAAAAACAGATTCTTCCATGTTTAATAAGC
TTACATGAGGTTTCATACAGAAATAAAAGCTCTTTCAAAAGGCATGAGCGCAGCACGAAA
CCAAATACACTAACTAACCATTCAGAACCTCATCAACATACTAAATAACACAAAATCATA
ATTCAAAACAGAGAATAATCTGATCTATATTTAATCAACTAAGCAAGATAATAAAAGTCT
GAGAATGAAGCTATTGAATCCAAAACATTCAAAACTTGAAGAAAAGCAAGAAATCAAAAT
ACTTAGAAATTCCAATCATGCTTCAGCCTTCTGGTAAACATAGGTAAGCCCGCACTTACC
ACAATAATGACGATCGAAATGATTCGCCATGAAAGTCCCGGCACCACACTCAGCATTAGG
ACACTCCTTCCTCAGCCTCTGCACCTTTCCGGAATCATCCACCTTGTAAAACTGGAGAAC
CGCAAGCTTCACCTTCCTGTGCTTATGCTTGATCTTCTTCGGCTTGGTATAGGTCTTCTT
CTTACGCTTCTTCGCGCCACCGCGGAGACGGAGGACGAGGTGGAGAGTTGACTCCTTCTG
GATGTTGTAGTCGGCGAGAGTGCGGCCGTCTTCCAACTGCTTCCCGGCGAAGATGAGACG
CTGCTGATCTGGAGGAATCCCCTCCTTGTCTTGGATCTTGGTCTTGACGTTGTCGATGGT
GTCGGAAGACTCAACCTCGAGGGTTATCGTCTTCCCCGTTAGGGTTTTCACGAAGATCTG
CATCTTGGTGGAAACAGTGAAGCTCTCTCAA
>contig00316	seqLength=530	assembledReadNum=58	aveCover=20.66
TCATAACTTAAAATATGGCATCCTTTTCCCAATCCATACAAGTCTTGTTCCTATTTTCCC
TTATCCTTGTTCATCAAGGACTTTCTAATCCTTTTACACGTATTATCCATGGTCTTCCTT
CTGTTGGTCATCGTCTTGCTCCTTATTTTCCATCACCACCTAATAATAAAATTGATCCAC
TTTATGCATCTTCACCCCGTCCTTACAAACCACCAACTGATTATAAGCCACCAAATCATA
GGAAAAATCCAGTAGATAAGATTCATGTCTAAATCATGGTTGCAACAAGTTAATATTAAT
ATATATTCTATTAAATAAGTGGTGCTATTTAGTACTTAGTTACCAATGCTTAACTTTGTC
TATGTACTTATGGGGTTAATCCCTTCGTTTTATATCTATTTTTATTTTGTGTCAGTTTAC
CAAGTTAGGAGAGCATTATATATGTGCTATGAATATAAATCATGAGAGAAAGCTGTATTT
TGTTCTCCTATTTACAAATAAATAAAGTTTATGCATTTGAGATTTAAAAA
>contig00317	seqLength=231	assembledReadNum=12	aveCover=7.29
TGAAGAAAACAGCAACCAAGCAAATATCAATTGTTCTTTGCTTTGTAATCTTAGTCGCTG
AAAAAAATGTCTGGCTGTAATTGTGGAAGTAGTTGCAACTGTGGTGATAGCTGCAAATGC
AACAAAAGGTCTAGTGGATTGAGCTACTCGGAAGTGGAAACCAAAGAAACGGTGATTCTT
GGTGTCGGTCCGGCGAAGATCCAGTTTGTTTCAAAAACTAGATAGATAGAG
>contig00318	seqLength=690	assembledReadNum=51	aveCover=20.00
CTGCTTCAAGCTACTCCTTAACAAGAAGCAACGAAGACTCACAGAGAACACATTAGTCTC
CTACTCTTAACACCCTAAGAACAATGGGATCTCATATTGTTGGATACCCCCGTATGGGAC
CCAAGAGAGAATTGAAATTTGCTCTGGAGTCCTTTTGGGATGGTAAAAGTAGTGCTGAGG
ATTTGAAGAAGGTGTCTGCTGATCTAAGGGCATCCATCTGGAAACAGATGTCTGATGCTG
GGATCAAGTATATTCCAAGCAACACTTTCTCTTACTATGATCAGGTACTTGATGCTACTG
CTACTCTTGGTGCTGTTCCACCGAGGTATGGCTGGACCGGTGGGGAGATTGGGTTTGATA
CCTACTTCTCGATGGCTAGAGGTAATGCTACCGTGCCTGCTATGGAGATGACCAAGTGGT
TCGACACCAACTACCACTTTATTGTCCCAGAATTGGGTCCCGAGGTGAACTTTGTTTATT
CTTCTCACAAGGCTGTTGAAGAATACAAGGAAGCCAAGGCTCTTGGAGTTGAAACTGTTC
CCGTCCTTGTTGGCCCTGTATCATACTTGTTGCTCTCCAAACCCGCAAAGGGAGTTGACA
AAACCTTTTCTCTCCTATCTCTGCTTCCCAAAGTCCTTGCTGTCTACAAGGAGGTTATTG
CTGATCTCAGGGCACCAGGGGGATAGGTTA
>contig00319	seqLength=898	assembledReadNum=53	aveCover=17.40
TACCAAGAACAACTTTGTTTGTTTCCAATCACAAAAACAAAAGAAGCAAAAAGTTTCTGT
TTGCTTCAACTAATCAAGCATGAAGCAAAAAATAGTTATAGTGTTACAAATGGACTGTGA
GAAATGCAGAAACAAAGCCCTCAAAACTGCTGCTGAAGTCAAAGGTGTGACATCAGTTTC
ATTGGAAGGAGATGATAAAGATAAGGTATCTGTTACCGGTGATAATGTAAACACAATTTG
CTTAGCCAACCAACTAAAGAAGAAATTCAAAAATGTCACAATTCTAAGTGTGGAAGAAGT
GAAAAAGAAAACAGAAGAAGAAAAGAAAAAGGAAGAAGAGAGAAAAAAGAAGAGAAAGAA
AAAGATGATGGAAGCATGTAAAGCTGTTTTGAAAGGTTCTTGCATCAAGTGTCGTAGCAT
GAGTTGTAGTGGTAAGTGTAATTCATGCACAAAATGCTCAAGTCCAAAGTGTGATGGAAT
GCGTTGTGTCACTATTTGCTTTAAGTGTGAAAATCCAAAAAGTTGTTGTGAGTGTAAGCC
AAGTTTCTGCAATTGTGACCGCAAACCATGTGATGGTGGTTGCAAAAGTAACAAGTCTCC
TTCACCAAGCTTTCAACAATGTCCTCCATGGTGCACATGTTATACATGTTGTGCTCGATA
TCAATATCAACCTTGTTACTACCCTTATCCACCTAATTGCACGATTTATGAGTCAAACTC
CGATAATTGCTCCATCATGTGATATCATATCTACATATTTGAATTTCATCAGCGTGACAC
GGTAACAGTAATAAAAACTATTAAATTTAAGAGATTTTAAAATTCAATAGTCTCTATTAT
TTCTGTATCGTGTCACGTTTGTTGGAAACCTTAGACCATATCCTCAAGTAAGGACTAT
>contig00320	seqLength=568	assembledReadNum=54	aveCover=21.55
CTTTTTCATGCAAGAATCCACAATTCAGATTTAATATATTATAAATAGATGATTATTGAT
GTTATACAAACTAAAAACATACATAATAATTATAAAGCACTCACAAACACATTATTATTA
TTCAAACAAAACAAACTCATTAAAAACACACATAATAAATTTATCCCAATAAAACAAGTC
AAACTAAATAGTAGGAGGAATGAGATTTGTGTTTTCTGTGGCCTTAGATATAAAAAGCTT
TTGAAACTTAGAGTCCACATTGAAAGACACTTCTTGCACCAAAGGTGATAAAGCTCCCCA
AACTGATGTCTTGCCAGCTAACTCTTCAAACAAAGGCTTGGTTGTTGTCACAATTGAATA
GTTCTCCATTCCTTCATCACCTGCAATTTGAGCAACTACAAAAAAATGTGGCACAACAAC
CAAATGACCAGCCTTAACTTGAGAATCCAATACACGTTTTCCACTCAATCCTACAATTTC
AATTTTTCCACTTCCTCTAGCTATGTAAATTAACTGAATCCCAGGGGTAATTAAATTTGA
TGGCGCTAATAAGCATTAGGGTTCAAGT
>contig00321	seqLength=1196	assembledReadNum=101	aveCover=22.66
CAATCATGAATTGAAATGACCAAGTATGTGTTTATTAGAACGTAATCACTTGCCACATAT
CACATACAAAGTTACACCCGAGTTTGAATACATTTCCAACCATCACAGATAGCATAATGC
ACAATCATGTGACCTAACAATGGCTTTTTTATTTTCTGTTGGATGTAGCCACAACTTGAA
ATTATCATAACTTATATGTCTAAGTTGGAGAAAGTTGAACTTAGTAATAATTTCAATTTA
TAAATTATGAGTCTGCATCACAACTTGCTTTTGGGAACACCAACCGGTTCACTTCTGGAT
TTCTTTTCTAGTGCACGTGATACTTGCCTCACTGCCTCCTTCGGTATATGACGAGGGCTG
CTCAGCCAAAGTCCACCATCAATTATCATAGTGTCGCCATTAATGAATTTTCCTGCATCT
GATACTAGGTAGAGAGCAGCCATTGCAATATCCCATTTCTCCCCAATTTTAAATAGAGGC
ATTTCTTCTCTGGCTTTGCTACCTAATTCTTCAGGAGCCAGCTTACTCATGCCAGGAGTG
CCACTTATTGGACCTGGTGCAATCCCATTGACTCTAATATCATAATCTGTTCCCCATTCC
AGTGCCAAGTTTCTTGTTGTGGCATCAACAGCTGCCTTTGCTGCAGATACATGAATTTGA
TACCAAGAAGCTGTATAATGCAAGGTAGCACTAATGTTAATTATTGCTCCACCACTAGAA
GAGTCCCGTCCTGGTCCCCCTTTCTTGAGATATTTAAGTGCTTCATGGCACATAGTGAAT
GTGCCAACAGAATCAATATCCAAAACGGTTCGAAATCCATTTGGGGAGAGATCCTCAGCC
GCAGCAAGGAAATTACCAGCAGCAGCATTAACAAGAATATCGATCTTACCGAAACGCTTG
AAAGTGGATTCGAGAACTCTGGCGGCATCTTCTTGCTTCCTTACATCACCTTCAAAAGCA
ACGGCTGGGATTGAAAGTGATTGGAGAACAGAAACAGCGGATTGAAGAACTTGTTTACGA
CGACCCATGAGAGCGACGGAAGCACCATGTTTCCCTAATTGTGTTGATATTTCAAACCCG
ATTCCCGATGCTCCGCCTGTTATGAGCGCTACTTTTCCTTTCAATATGTCGGATTTGAAC
GGTGACTCCGTTGAAGCCATCTTTGATCTCTTTGCCGTTGCGCTCGATCTTCGACT
>contig00322	seqLength=505	assembledReadNum=42	aveCover=28.60
TTCATAGTAGAAGCACACACATTACACTAAAATCTTTGAAACATGGCTAACTTTGCTATA
GCCAATGTTTTGATACTTCTCTTGAACTTGAGTACCTTACTCAATGTTCTTGCTTGTCCT
TATTGTCCCTACCCTTCTCCTAAACCACCAACACACAAACCTCCTATTGTTAAACCACCA
GTTCATAAACCACCAAAACCACAACCTTGTCCACCTCCTTCTTCATCACCAAAACCACCA
CTTGCTCCAAAACCTCCTCACTATCCAAAACCACCAGCAGTTCATCCACCTCATGTTCCA
AAACCTCCAGCAGTGCATCCACCTCATGTCCCAAAACCTCCAGTAGTGCATCCACCTTAT
GTACCAAAACCACCAGTTGTTAAACCACCACCCTATGTCCCTAAACCACCAGTTGTTAAA
CCACCTTATGTCCCTAAACCACCTGTTGTGAAACCACCTCATGTCCCTAAACACCTGTTG
TTCCAGTAACACCACCTTATGTTCC
>contig00323	seqLength=1710	assembledReadNum=88	aveCover=19.03
ATTGCAAGCAGCAGTATCCTAAAAAAAAATTCAAGCAGCAAGATGGCGACTTCTGATAAA
AACTTACTCCTAAATTATGTTCCAGTTTATGTTATGCTCCCACTGGGAGTTGTAAGTGTT
GATAATGTCTTGGAAGATCCGGAGGGCATTAAAGCACAGCTGGTGCAGCTACGAGCAGCA
GGCGTGGATGGAGTTATGGTTGATGTCTGGTGGGGGATCATTGAAAAAAATGGACCTAAG
CAGTATGATTGGAGTGCTTACAGAAGCCTGTTTCAGCTTGTTCAAGAAACTGGTTTGAAA
CTGCAAGCTATCATGTCATTCCATCAATGTGGAGGGAATGTAGGGGATGTTGTAACCATC
CCAATTCCACAATGGGTTCTTGACATTGGAGAATCAGATCCTGATATTTTCTACACCAAC
CGCTCTGGTACTAGGGACAATGAGTATCTCACTAATGGTGTAGATAACAAGCCTATCTTT
CATGGAAGAACAGCCATTGAGCTATACAGTGATTACATGAAGAGTTTCAGAGAAAACATG
TCAGATTTTTTAAAATCAGAGGTTATTATAGACATTGAAGTTGGCCCTGGTCCAGCAGGT
GAACTCAGATACCCGTCCTATCCACAAAATCAAGGATGGGTATTTCCTGGAATCGGAGAA
TTTCAGTGTTATGACAAATATTTGAAGGAAGATTTCAAATCGGCTGCAGCGAGTGCAGGC
CATTCTGATTGGGAACTACCGGATGACGCTGGCACGTACAATGATGTACCAGAATCTACT
GAATTCTTCAAAACAAATGGCACATACCTTACTGAGAAAGGGGAATTTTTCTTAACTTGG
TACTCGAACCGATTGCTGAATCATGGTGATCAAATCCTAGATGAAGCTAACAAAGCTTTC
CTTGGCTCTAAAGTCAAATTAGCAATCAAAGTTTCTGGAATCCACTGGTGGTACAAAGCT
CCGAATCATGCTGCTGAACTCACTGCTGGATATTACAACCTTGATGATCGGGATGGATAC
CGTCCCATTGCTAAAATCGTCTCCCGTCATCATGGCATTTTGAACTTTACATGTCTTGAG
ATGAGGGACTCGGAACAAAGCTCTGAAGCACAAAGTTCACCACAGAAACTTGTTCAGCAA
GTATTGAGTGGAGGTTGGAGAGAAAACATTGAAGTTGCTGGAGAAAACGCACTTTCAAGA
TATGATGCCACAGCTTATAACCAAATCTTACTGAATGCAAGACCCCAAGGTGTCAACAAA
GATGGCCCTCCAAAACATCGGATGTATGGAGTAACATACCTTCGTCTATCGGAAGATTTA
TTGCAACAAACAAATTTTGACATATTCAAAAAATTCGTGTTAAAGATGCATGCAGATCAG
GATTACCGTGAAGATCCTCAAGACTACAATCATGGCATACCACCATTAAAGCGATCAGAA
CCAAATATTCCTGTTGATGTTCTTCTTGAGGCAACTAAGCCAATCCAGCCGTTCCCTTGG
GATTCAGAAACAGACTTGAAAGTTGATGCCTAACTTCCCAATTTGACAGGAAGCATGGTC
ATGGCACCAGCCGGAAATAATATCTACTGCTTGGGATTTTCATAATGCTCCTACATGTGC
TATGCAAATAATATTTGAATAATGAAGCAATGTTTAGACATCTAAACATTTCTTCTTGTG
TGTATCTTTTTGGTGTGCTTTCCTATATGT
>contig00324	seqLength=521	assembledReadNum=89	aveCover=28.41
TTTTTTAGAATAGAATTTTTAGAAGAACGTAATATTTATTTTTATTTTGGTAACCCCTTC
AAGCGAGTAAGTTGCAAAATATATTACACAAATAACTTAAAATAGTCTAAATTCAAAAAC
GATAGACGAAACACATGAGAAATAAGAGGTGGCTTTTCTTGAGACAAACTACGTTGAAAC
TTTGCTTCTTTATTTTCTTCTTTGTATTATTATTGCCAAATGCAGCTTCCTGCTTATTTC
CAATATTTTCTTAGACCACTATCTAGTAGTGGTAAGGAGGAGGAGGTGATGCATAGATGT
AATGTGGTGGAGGTGGGGAATAGACTGGTGGAGGAGGTGAAGAGTAGACATAGTGTGGTG
GAGGTGGTGAGTAAACTGGTGGAGGAGGTGATTTATATTTGTAAACTGGTGGTGGTGGTG
AGTAAACTGGTGGAGGAGGAGATTTATATTTGTAAACTGGTGGTGGTGGTGAGTAAACTG
GTGGAGGAGGAGATTTATATTTGTAAACGGGTGGTGGTGGT
>contig00325	seqLength=1477	assembledReadNum=49	aveCover=10.52
AAAGCCTGACGGAGCAATGCCGCGTGGAGGTAGAGGGCCTACGGGTCATGAACTTTTTTT
CCCGGAGAAGAAAAAATGACGGTATCCGGGGAATAAGCATCGGCTAACTCTGTGCCAGCA
GCCGCGGTAAGACAGAGGATGCAAGCGTTATCCGGAATGATTGGGCGTAAAGCGTCTGTA
GGTGGCTTTTTAAGTTCTCCGTCAAATCCCAGGGCTCAACCCTGGACAGGCGGTGAAAAC
TACCAAGCTAGAGTACGGTAGGGGCAGAGGGAATTTCCGGTGGAGCGATGAAATGCGTAG
AGATCGGAAGGAACACCAACGGCGAAAGCACTCTGCTGGGCCGACACTGACACTGAGAGA
CGAAAGCTAGGGGAGCAAATGGGATTAGAGACCCCAGTAGTCCTAGCCGTAAACGATGGA
TACTAAGCGGCTGTGCGTATCGACCCGTGCAACGCTGTAGCTAACGCGTTAAGTATCCCG
CCTGGGGAGTACGTTCGCAAGAATGAAACTCAAAGGAATTGACGGGGGCCCGCACAAGCG
ATGGAGCATGTGGTTCAATTCGATGCAAAGCGAAGAACCTTACCAGGGTCTGACATGCCG
CGAATCCTCTTGAAAGAGAGGAGTGCCTTCGGGAATGCGGACACAGGTGGTGCATGGCTG
TCGTCAGCTCGTGCCGTGAGGTGTTGGGTTCAGTCCCGCAACGAGCGCAACCCTCGTGTT
TAGTTGCCAACGTTTAGTTTGGAACTCTGAACAGACTGCCGGTGATAAGCCGGAGGAAGG
TGAGGATGACGTCAAGTCATCATGCCCTTTGGCCCTGGGCGACACACGTGTTACAATGGA
CGGGACAAAGGATCGCGACCCCGCAAGGGTAAGCTAACTTCAAAAACCCGTCCTCAGTTC
GGATTGTAGGCTGCAACTCGCCTACATGAAGTCGGAATCGCTAGTAATCGCCGGTCAGCC
ATACGGCGGTGAATTCGTTCCCGGGCCTTGTACACACCGCCCGTCACACTAGGGAAGCTG
GCCATGTCCGAAGTCCTTACCTTAACCGCAAGGAGGGGGATGCCGAAGGCACGGTTAGTG
ACTGGAGTGAAGTCGTAACAAGGTAGCCGTACTGGAAGGTGCGACTGGATCACCTCCTTT
TCAGGGAGAGCTAATGCTTTTTGGGTAATTAGTTGTTACACTGCTTCACACCCCCAATAA
AGTAATAAAGAAGTAAACTACATCTCATTAAATAGGTAGATAGCCGTTATTTTTCGTTTC
TTGACGGTGAAGTTACACCTACCTAGCCCTTGAGCTAGCTCCTGGGAGAGCTCACGCTTT
TTGGGTGATTGGGTTTCATACTGTTGCACACCGCTGAAGCGAAGGTGGTCGAGTCAAGGT
TAATCGATGGAAGTCTTCTTTCGTTTCACGAGCTCGAGGGCGAAGTGATGACAGTGAGAC
TAATCTCATGAACTAGCTTATTATCCTAGGTCGGAAC
>contig00326	seqLength=774	assembledReadNum=75	aveCover=24.45
TACATTACACATATACAACATATTCATGATCTTCAATTCATCAACAACTTTTCAAGCCTT
TGGTGGTTCCACTTTTTCCACCGGAGTTGGTTCAACCGGTTTCTCTTCCTGTTTCTCCTC
TGCCGGTGGCGGCGGCGGAGGAAGAGAGTCATTTGCAGCCTTAGCCTTTTCTTCATCCTT
CTCTGCTGCAGATTCACTGTTTCTTTCTTTTTTCCTTCTTCAACCACAATTTCCCTATCT
TTTACACCACTTGTTTCCTCTTCTGTTTTAGTTGCTTCTTCAGTTTTTTCTTCTGTCACT
ATGAAAGTTGATACTTTCTCAAAAACAAAGAGAACTGGACCTGAAACTAAGGCTGGTCCA
AATTTTGAAGATGCTTCTGATACTGCTTTTGATCCAGGAAAATCAATTTTAACAAGTTCA
TCTATGAATTTCTGAACTTCTGTTGAATTCTTCTTTAGCCCTGCTTCATCTCGCTTTTTG
ATCACACCCTTGATTTCAGTTGAAGAAGCCTCATATATTGCAAGAACTTTTGTTTCAAGT
TCACTTTTCTTTTCCTCAAACTCTGTATTGATTCCCTCCTTTGATTCATCAAAGGACTTA
GAGGCCTCAGCAGCAGCTTTCTTAGTACCATTCTTCTCAAAAACTTTCTTGAGTTTAGGA
AGAACTTTTGTTTTCCAGTAACCCATTATTTTGCTTCAAAATATTTCTCTCTGTTTCTAT
CTAGTGGTTGATAACCTTAAGCTCTTATAACTATCAAAGTTGAACTCAATTAAA
>contig00327	seqLength=574	assembledReadNum=59	aveCover=27.93
AGAGAAAGAGAAAGAGAAAGCAGAAGACGTAATAATTTTCTTCGATGGGTGAGAAGAGAG
AAATAATTGGTGGAGAGTATGACCTGGATGCGAAATGGGATGCCTCCCTTGATCTGACCG
TCCGCCGCTTCGTCTACTCTTCGTTTGCCGGTGCATTTGGCGGTCTCCTCTTATTCAGGA
GTCCTCAGACTCGCTGGGCATCTATTGCTTTTGGTGCTGGAGTTGGAATAGGATCTGCTT
ACACTGAATGTTCTCGTCTCTTTGATGGATCTCCACCAAAGCTAGCTCAACCTAAGGGCC
CAGAACCTCCTACTCAGATTCTCACACAGGATTCTGAATAGATGCTTTTAATGGATCCTG
GTTCCTGGACAGTGAAGCTGAACATTCTTCTTGTGACTATTGATGCATCTTTTACTCAGT
TATAGCAATTGACAATGTTGTGCACTCCATGATCATAAATTAACATCACGCATGGAAATT
TATTTCCAAGCTGTTATCCTTTTCTTCTCTTGTAATGCTGCGCTATGTTTGTGTGGTGAA
TGATATAAAAGATTAAAAAACCTTTCTTCAAAAA
>contig00328	seqLength=743	assembledReadNum=48	aveCover=16.35
GAAAAAAAAAAAATACATATATATATATAGTCTTGATTTATATTAGTAGTTCTCTAAAAG
ATTTCTTACTGGCGAGCTACGACAATTGCACCTATCAAAGAAACTAAAAGAATTTATTGA
AATTAGTTCAAATGGAGAAAAAAATCTGTTGATAAATGAATTCCAATTTGTTGACTAGTA
CTTATCAAATCTTGTTCAATAATCTGATTTGGTCTTGTAGTCCAAATAATTCCGTACCAT
GATGTATCTAAAATAATAGTTATTAGTGAAACAAAAATACTTGTACAAACTATCAAAGTA
ATTCCATCCCCTATGGTCCAAAGATGAAAATCTTGGTAATATTCGGAACTATTCATGAAC
ATCACAGCAAATATGATTAAAATGTTAATAGCTCCCACGTAAATAAGTAGCTGTGATGCA
GCTACAAAATGCGAGTTTGCTAAAATATATAAGAAAGAGATACAAACAAGAACCAGTCCC
AACGAAAAAGCAGAAAAAATGGGGTTGGTAAGTAATACTACTCCTAAACTTCCTAATATA
AGACCCGATCCCAGAAAGACTAAAAGAAAATCGTGCAGCGTTTCAGGCAAATCCATTATA
TGCAAAAAGACAAAGAAATCGAAATTTCATGACCTTATTGATATGACCAGGAAAAAATTG
TTATATACTTAAATTTGTCTTTGCATTGAAAACTAGTAGTTCAAATTGATATAGTTACGG
TTATATAATCAATGTCATTCCAC
>contig00329	seqLength=513	assembledReadNum=48	aveCover=28.38
TTTTTGGTAGAATGAGTGTTGATTTTAATAAGCAAGGCAGAAAGAAATGATGTAGATTGT
TTATTTGCTATGCGTGAAATGTAGATATAAGAGCATATAAGAGCAAGTTAGTAAGAAACA
TGATTTAGACATATGATACTAGTATCTGGGGAATGCAAAGCTCTCCTGCGTCCAGTTTGG
CGGATCCATGACAGCACATAAATCTGATTTCTCAAAATCAGCAACCTTTAGTTGGCAATC
AGGACAGTAGTGATATTTATGCCAGAGGCAGTCCATTGAAGGACAGAGAAAGCAAACTCC
AACCATCATCGGCATCAAGCATCCAACGAATGCCGCAAGACTAATCTTCGATCTGACGGT
GGTGAGGTCGGTGTGACCGCAGTGAGGGCAATTGAAGGGAGCAGGAGTGTCTCTGTAAAT
AGTCTCTTGGATGGGAATACCTTTCGGATCTCCGATCAACGCGTTTGCTGGAACTCCAAC
CGCCACTTCTTCTTCTTCTCTTCCCATATTCTT
>contig00330	seqLength=314	assembledReadNum=18	aveCover=13.09
TCCTCACTATCCACCCAGCAGTTCATCCAACCTCATGTTCCAAAACCTCCAGCAGTGCAT
CCACCTCATGTCCCAAAACCTCCAGTAGTGCATCCACCTTATGTACCAAAACCACCAGTT
GTTAAACCACCACCCTATGTCCCTAAACCACCAGTTGTTAAACCACCTTATGTCCCTAAA
CCACCTGTTGTGAAACCACCTCATGTCCCTAAACCACCTGTTGTGAAACCACCTCATGTC
CCTTATGTTCCTAAGCCACCACCTAGTTGTTTTTCCACCTTATGTCCCTAAACCACCCGT
TGTTCCTGTAACAC
>contig00331	seqLength=592	assembledReadNum=52	aveCover=28.84
ACGAGGAGATCCGTTACGCTGTTGCTGGAAGTGGTTACTTTGATGTAAGGGATCGCAATG
AGGCTTGGATTCGTGTGTGGGTGAAGAAAGGGGGAATGATCATTTTACCTGCTGGAATTT
ATCACCGTTTCACATTGGATGAGGGCAATTATATTAAGGCTTTGCGGTTTTTTGTTGGCG
AACCAGTTTGGACCCCATACAATCGCCCTCATGATCATCTCCCTGCAAGAGGGGAATATA
TCAAGACTTTTGTGGAGAAGGATGTTGCCAACCAAACTGTTGACGCCACTGCATAATTTG
GTTCTGCTTGATTGTAGCATGTGATAAAAAGGACTAAGGCTTTGATTCTAAAATGATGTT
TGAAAATAATAATAATGATCTCTTTCAGAAAGAGGCTCATCCTCCTATGTTTGGTATGTA
ACTGTTAAGCCTGGATGTTAGTTATATATTTCATGCTATCCTGTTTGTTACCTGTGTGTT
GTATAATTAAAAATTGCATATACAAGTATTATTATCATTATTATTATCAAAAATGGGACA
GAATAAACAGACACTAATAGAATGTTAATGTATTATAAATGGTTGCAAAAAA
>contig00332	seqLength=271	assembledReadNum=14	aveCover=11.30
TCCATGGAGAATGGCGTTCTCACTGTGACCGTTCCTAAGGAAGAGATCAAGAAGCCTGAA
GTTAAGTCCATTGAGATTTCTGGTTGAACTCAGAATGAGCTTTGTTACTTGCTCTGTTGC
TTCAATTTGTGTACTTGTCTTATCTTGGATTGTAATGTTAGTTTTGTGATTTGTGTGTAA
GAGATATATGATAATGTTAATGTATAAATAAATAAATGACTAGTTGTGCATTTTCTTCTA
TTGAATCATAATAGAATCATAATGACTGCTC
>contig00333	seqLength=279	assembledReadNum=22	aveCover=11.10
TTTTTGAACAAAGGAAGTCAAATTTTCAATATAACCACATTAATACAGTACCATAGCTTT
GAAAAAACACAATTTGGGGCCTTATTGTAGCACACCAAGAATACATCACAGGACATATTC
TAACCATTCAAACCCATCAAATAGTATTTAATTTACAAAACTACTTATCTCACATAGAAA
CCGAGCCAAATATTTTAGTAACAGGTTACTTAGTCTCAGATGATGCTTCGCCTTCCCAAA
AGGCAGTTGGCTTCCCAGTCTTGGAAACTGTCTTCAAAA
>contig00334	seqLength=192	assembledReadNum=19	aveCover=9.80
CGACTTGCATGTGTAAATGTGTAAAGCATGCCGCCAGCGTTCATCCTGAGCCAGGATCAA
ACTCTCCATGAGATTCCTAGTTGCATTCCTTATAACTTCCTTGTTTCTAGACAAAACTGA
TTCGGAATTTTATTTTCTTTGCTGATGCTGATGCTGAGAAGACATAACTTGTATCCATGG
GCTTACTATTCG
>contig00335	seqLength=1437	assembledReadNum=109	aveCover=17.70
TTTTTTTTTTTATTTTTTTTTTCTAAAAACAAATTTATATCGATTGGATTTATCAGCCAG
CAAAACTCGATCAACTTAAATACAAACAGCCGACCTAAACAGAAATATCAAACAAAATAT
TCCTTATATTAAGAAGATTACCCAAAATGAAAAAAGCCATCCATCTCTAAAACAAGAGGA
GGAAAAACCTAAGGCCGTCTATTAATTTGAAATACAAACAAAAAAACGCAGACACTTTGT
GTCTCAGTGACATCACTCACAACAACACAAATTTATTCTAGAATTGAAATTCACAGTATG
CTGATAAATTCTCAGTGAGACAAAAATTTAGAACACTGTCACACGATGCAATCCAAGCTC
AGACTCATATCAAGCCACAGAAGCAATGTGGACAATCAGATCAATAACACGGGTACTGTA
TCCCCATTCGTTGTCATACCAAGAAACAAGTTTCACAAAGTTTTCATTCAAAGCAATTCC
TGCCTTGGCATCAAATATGCTAGACCTGCTATCACCAACAAAGTCAGTAGATACAACATC
ATCTTCAGTGTAACCCAAAATACCCTTGAGTTTACCCTCTGACTCCTCCTTGATAGCAGC
TTTGATCTGCTCATAGGTTGCGTTCTTCGCAAGCCTGACAGTGAGGTCAACAACTGAAAC
ATCAACGGTAGGAACACGGAATGACATTCCGGTCAATTTACCGTTTAGTTCTGGAAGAAC
CTTTCCAACAGCCTTGGCAGCTCCAGTGCTGCTGGGAATGATGTTGAAGGAAGCAGCTCT
TCCACCTCTCCAGTCCTTGCTTGATGGACCATCAACAGTCTTCTGAGTAGCTGTGATGGA
GTGGACAGTGGTCATAAGACCCTCAACAATTCCAAATCGGTCATTGATAACCTTGGCAAG
GGGAGCAAGGCAGTTGGTAGTGCAGCTAGCATTGGAAACAATGTTAAGGTCTGATTTGTA
TTCCTTCTCGTTAACACCAACAACAAACATTGGTGCATCTTTGCTTGGGGCAGAAATAAC
AACCTTCTTAGCACCACCCTTCAAGTGAGCAGCAGCTTTATCCTTGTCAGTGAAAACACC
AGTAGACTCAACAACAAAGTCAGCTCCAACTTCACCCCATGGGATCTCCTCAGGGTTCCT
AGTTCCGAAAACAGCAACTTCTTTCTCACCGAAAAGAAGGGTTTTAGAGTCCTTGACCTT
GAGCTCAAAATGCTTCCACTGGCCATGAACAGAGTCATACTTGAACATATATGTCATGTA
ATCAGTAGTGATGAAAGGATCGTTGATAGCAACGAGTTCAACATCGTTTCTTTGAAGAGC
AACTCTCGCAACCAAACGACCGATTCTTCCAAATCCGTTGATACCGATCTTGATTTTTTT
GTCAGATGCCATGATACTGAGTTGAAAAGTTGTGGAGAAAATAGAATGAGATTAGAG
>contig00336	seqLength=356	assembledReadNum=26	aveCover=10.08
TTTTAAATATGAAAGCTTTCTGCCAGATAGATAAGAATCTGCAAAGAATTCAAAAATATG
CCACAACCATTATACCATAGAATCAGAATTTAAAACCACTTTAATGTATAGGGTACCCAC
TAAAAAAGTACAAATTCAAAGATTATAGTTATCATTTCTCAAGCACCAAACACTTCTTCG
CCACACCAGACCCAATATCCAAAATAATTATTACACTGCAATCAAGCATATCCCATTCGA
GATCGACGCAAAAACCTTGTACAGAAGCCAATGAAATATGAACTATAATAAGATATGTTG
AGGGGTTTAGAGACCCTGTTCAACGAGATAATCACCAAGCCTTTCAACTACCATGT
>contig00337	seqLength=715	assembledReadNum=64	aveCover=19.78
TTGAATTAATACAACCACCGTTTTCGCTGTGTCTGTGAATCGATCATTTTGTTCAATGGC
AATGAGATCGGCACTGAGTCGAGGAATCGCGACTCGTTCAATGGACTCAACATCTCGTGG
AGCTTTCACTCGCTTCTTCAGCAACAAAGGTAAGGTTCTCAGCGAGGAAGAACAGGCCAA
AGAAAACGTCTACATCCAGAAATGGGAGAGGGAGAGGTTGGAGAAACAGAAGCAAGCGGC
TGAGAAGGCTAAGGCGGAGAGAGCCAAAGAGAGTGCTGATGATAAGAAATCTGATGGGAC
TCAAAAGAGCTGATTTTATAGATCATGCTAGCCATGACATGAATGTCGGATGTGGGAAGT
AATCATGGTGAATAAAACACATTGACTCTTAGTGAACTATTGTCTCTGTATAGATTGTGT
GTTTCTTATTTGTAGTTTCTTTAATGGTGTTGATGAGACCATGTTGCATCCAAGTTTTTT
TGATGTAATCCTTCTTTATGAAGTTTGGTACATTATGTTTCGTGATCAAAAAGTGAAGCA
CAAGCTAGTTTGTCGTTAGAAAATTTCGGGGATCTTTTTATGGTCCCTTGTTTTTCATGC
ATGCATTAGAATGAATGCTTGAAAACACATAAGCTCTTTCATACCTACGTTGGAGTGAAA
ACGCCCAAGATTGTGCACCTTAGAAATAAATTCTTCTATCTTTCATATGGAAAAA
>contig00338	seqLength=522	assembledReadNum=34	aveCover=25.00
ATAAACCACACTATCAAAAACATTCAAGAAACAATGAAGTTCATTCCACTATGTTTCCTA
ATTTCTGTATTGGTGTTGTTCAACACAAAACCACTACAAGGAGCTGAACCAGAAGCAGTA
GTGGACAAACAAGGCAACCCTCTTCAACCAGGTGAAGGTTACTATGTCTTCCCACTCTGG
GCCGACAATGGAGGCATCACATTGAGTCCAACAAGAAACAGAACATGTCCTCTCGACGTC
ATTCGCAACCCGGCCGCACTCGGCTCGCCAGTGTACTTCTACGCACCAGGTCTTGATTAC
ATTCCAACTCAAACTGATCTCACTATTGAGATTCCAATCCTGGGAAGTCCTTGCAAAGAG
CCAAAAATATGGAAGCTTTCAAAGGAGGGAGCTGGATTCTGGTTTGTGAGCACAGGTGGT
GCGGCTGGGAACCTTGTCAGCAAGTTCAAGATTGAGAGACTTGAAGGTGAACATGCATAT
GAGATTTATAGCTTCAAAGTTACTGTCCTTCAGTTCCTGGTG
>contig00339	seqLength=1256	assembledReadNum=99	aveCover=21.20
CATCAAACATTGATAACTCATTTTGTGTAATGATGATATCTCAGAAGACAAAGTTGTTTC
TGTCTTTCTTCATCTTCATTTCCATGACCTCTCTCTCATTTGCCTTATCTAGTGAATACT
CACATTCAAGCAATACCAACTTGGACAAGTTTTCCTCTTATGATGAACAAGTGCTTGAAC
TCTTCCAACTATGGAAGAAAGAACACGGGAAAGAGTATGAAAACTCAGAGGAAAAAGCAA
AGAGATTTGAGACATTCCAAAGTAATCTTAAGCATATCAATGAGATGAATGCAAAGAGAA
AATCACCAACTCAACATCGTTTAAGTCTCAACAAGTTTGCTGATATGAGTCCTGAAGAGT
TCAGTAAAACCTACTTACAAGAAATACCCTCCAACTCCAACTATGGTGATAGAAAGCTTA
AAGACGAAGACGACGACTGTGATAACCTTCCAGCTTCTGTAGATTGGAGAGAAAAAGGAG
CTGTGACCGAAGTTAAGGACCAAGGAAACTGTCAGAGCCATTGGGCTTTCTCTGTCGCTG
GGACCATTGAAGGATTAAACAAAATAGTGACTGGGAATCTTATCGACTTATCAGCACAAG
AAATTATGGACTGTGACCCTGCTAGTCGCGGTTGTGCTGGTGGTTTTTACTTTAATGCAT
TTGGTTGGGTTATTAACAATGGTGGAATTGACACAGAAGCTAATTATCCTTATACAGCTA
AAAATGGTACTTGCAAGGAAAATAGCAAACAAGGTTGTTAGTGTTGACAACCTTTATGTT
TTGGATGGATCAGAAGAAGCCTTGTTGTGTCGCACTAGTAAACAACCTGTTATAGTGAGC
CTCGATGCAACTGGCCTTCAATTCTATGCTGGAGGAGTATATGGTGGAGAGAACTGCAAA
AAAAATTCAAGGAATGCATCTCTCGTGGGTATAATAGTGGGCTATGATTCTGTGGATGGT
GAAGATTATTGGATTGTGAAAAACACATGGGGAAAAGATTGGGGAGTGAAAGGTTACTTG
TTTATCAAGAGGAATGTTATTAAGGAATGGCCTTATGGAGTATGTGCAATCAATGCTGCG
GTTGGTTACCCAGTCAAAGAAGCTTTATCTTCAGCCATGTAGAGGTTGGAGAAAGAATAA
TACCCCAATCCTTTTGACACCTATAGGTTTCTCTAAGCAACTTATCTTGTAATGCTATTT
TGGATTACTTGTGTTGTGTGGTAATTTAATAATACAAGGATTTCTATATGCAAAAA
>contig00340	seqLength=995	assembledReadNum=74	aveCover=20.91
TTTTTCCAACAAATGATTTTTCATATTATAGTGCTTCTTAGAAGGCTTGTAACAACTTGA
AATTTTTTTATCAAAGAGCAGGTTAAAAAAGCCATTATAAATTAAAACTCCAAGTGCTTG
CTTACTTAAGAATAAGATTTACATGCAAAATAACAGCCCTTCACCAAAGTTCTTAATTAG
GCAACACTGAATGAACTTGCAGTGTCCTCCACAAACTTTCTTGCTCCCTTAAACCACCTC
TTGTCACCAGCTTGAGCCTTGCAAATGTATAGTTTTCCATCATTTACAGTTGCTGTAATC
AGCTGATGCTTTCCTCCTTCATCTCCATCAGCAGTCCTTGTCAATACTGAAATGTTGTAA
TACTGTTTCCCACCAATCACTGGTTCTGAGCTCTCTAAGATGTTTGCAACAGCTACAGCA
TTTGTGTCGAAACCTCCCTCTGAATCAGTTTGTCCAAAGAAGGCTTGTTTTCCAAGCAAA
TAGTCCACCTTAGATAGGAACTCTACAGGTGAACCATAGTCAGTGATGGACTTCTTATCA
GTTGTTTGGACTAAAACAGAAACATTGCTTGTTGCATCAAAATTGTCCTCATATCTAAGA
ACCTGACCAGGGAACTCTCTCTCTTTGCTTGGATTCCACTTTGCTGGTACCAACAGTTTG
AATCCATCTCCATTGTATGGCAAGTAGTCTGTGTTTGTCTTTGCCTTTCCAAACACATTA
GCAGCTTCTCCATAAGCAGCATCAGCAGGTGAAACCTTAGAGCCAACAGCAGCAGCACCA
ATGAGAACAGAAAGTGCTAACCTACGAGAAACAACAGCATCAACAACATCATCTTGTTTC
TGTGCCTTGCAAACAATATGGTTTGGTTTGGCGCTAACAACTTGGCGTTGAGACAAGGTT
CTAGTTGGAGTTGTAATAGCATATTGGTGGTGCAAGAAACATTGTGTAGATGCCATTTTT
CTTAGAGTATGCTATAGTTTTTTCTTCTCTTGTGA
>contig00341	seqLength=675	assembledReadNum=60	aveCover=20.46
TTAACATTTTCTTAATAAAAACACCCATAATTTTTTTCTTTTCTTTTCTTAATTAATCTA
GAGTGGTGTTTTATAAGGTATCGTGGGTTGAGACAGGGTAGCGTTAGAATCGTCGTTGGT
GAATAGTTAGGATGGCGAACGGTGGCGGAAAGGTATCGTTCAAGGTGACCCTAACTTCCG
ATCCAAAGCTACCCTTCAAAGTGTTCAGCGTTCCTGAGGCTGCACCTTTTACCGCCGTTC
TCAAATTTGCGGCCGAGGAATTCAAGGTTCCTCCACAAACCAGCGCTATTATCACCAATG
ATGGTGTTGGGATAAATCCTCAGCAAAGTGCAGGAAATGTCTTCCTTAAGCATGGTTCAG
AACTACGGCTGATTCCGCGTGATAGAGTTGGTGCATCTGAGATGTTACAGGATGTCTGAG
TTGAACACTTTATCTATTTTGTTGGCTGTTGTAGTTCAATAAACACTAGTGCTTTATTTA
TATATGTAATTGGTATAAACAGTGTCCTTTTGACAAAGTTTAGTCCAATAATGAATAGCA
TCCACCTCCTTCCATAGTGAATGTTTGTAATGCAGGATTTTGCAAAAAATAATCAGCAAG
TGAGTTTGTAATGGAAATAGGGGAATGTATATCTTCTTGCTATCGACAAAAAGATTGTCT
TCTGATCTGCAAAAA
>contig00342	seqLength=596	assembledReadNum=50	aveCover=27.41
TTTTGAAACATAATCTCTTGTTCATTGAAAAATGTAGTTACATAACACAATCATCATGTA
AAGTAAACTACCAAAGAAAAAATACAAGGAATACAACATTACTGCTAACGATACCCTAAT
AAACACCGCCTACAATCCAATCAAAATCCCATGCCAAACTTTCTTGACAGCAAGACTTTT
CCATATCCCAAACCCAAACCCCCACCAACAAACCCCAAGACCAAATCCCAAAACCCTAAC
CCCCAAATCCATAAAGAGTCCTTCCCTGCCTCTTCAAAGCATAAACGACATCCATGGCAG
TGACGGTTTTCCTTCTAGCGTGCTCAGTGTAGGTAACAGCATCACGAATAACGTTCTCGA
GGAAGATCTTGAGAACACCGCGGGTTTCTTCATAGATGAGACCACTGATTCTCTTGACAC
CACCTCTTCTAGCCAAACGACGAATTGCAGGCTTGGTGATACCCTGGATGTTGTCACGAA
GCACCTTTCTATGCCTCTTTGCACCTCCCTTTCCCAATCCCTTTCCTCCTTTACCGCGAC
CCGACATTTTTCCCTTCAAAATTATCAACTGTAAGGATTTGAATAACAAGATTGAA
>contig00343	seqLength=726	assembledReadNum=57	aveCover=17.74
TCTTTCTCCAGCACACCTTATCAAACATCTAGTATTATTTTAATATCAAAAGAGTTTGCA
AAAATGTTTGGCATCTTGAACCCTAACAAGAGCCAGAAAATCAAGGGAACTGTGGTGTTG
ATGCCCAAAAATGTTTTGGACTTCAACGCCATCACTTCCATCCCTAAAGGCAGTGTTCTC
GACGCCCCCGGAAAAATCATCGGCGGTTTCACCGGCATTGTCGGCGAAGTTGTTGACACT
GCCACTGCCTTCTTAGGCCGGAATGTCTCCATGCAGTTGATCAGTGCCACTAAAACTGAT
GCTGGTGGAAAGGGACAAGTTGGAAAGGAAACGTTTTTGAGCAGTCATCTACCTCGCTTA
CCAACATTGGGAGCAAGACAAGATGCATTCAGTATATTTTTTGAATATGATGCAAATTTT
GGAATCCCTGGAGCATTTTACATAAGAAACTACACATCTGCTGAGTTCTTCCTTGTCAGT
GTGACTCTTGAAGATATTCCTAATCGTGGATCTGTTCAGTTTGTTTGTAACTCATGGATT
TACAATTTCAAAAGCTACAATAAGGACAGGATCTTCTTCACCAATGATACATATCTTCCA
AGTCAAACACCGACTCCATTAAAACAATTTAGAGAAGAAGAGTTGCAAAATCTAAGAGGA
GATGGATCAGGAGAACGCAAGGAATATGATAGGATATACGATTATGATGTTTATAATGAT
CTTGGA
>contig00344	seqLength=1967	assembledReadNum=172	aveCover=35.42
GCATCTATCACACCTCTTACCTTCAATGTTATCTCTTCCAAATCAAACATTTCCACTTCT
TCCTTGTTTCCTTTACACAAATATTCTAACTATAGAAAATCATCAAAACGCCAAGTGATC
ACATGCAATGGGAATAATAGTAACCAAAAGAACCCTAAAGAAGAACAAGCACTACCAAAC
ATTGTAGGACATAGGAGAAATGTCCTTATTGGCCTTGGAGGACTTTATGGTACTCTTGCC
GCTAACCCTTTTGCCCTAGCTTCTCCAATATCCCCACCTGACCTTTCCACTTGTGGTCCA
CCTGACCTACCCTTAGGTGCTACGCCCAACAATATTAACTGTTGTCCACCCAATTCTACA
AAAATCCTTGATTTCAAAATCCCTTCTTCAAATCAACCCTTGAGAATAAGGCAAGCAGCA
CATTTAGTCAACGATGAATATGTAGCAAAATACAAAAAAGCCATTCAACTCATGAAAGCC
TTACCTTCCAATGATCCACGTAACTTCACACAACAAGCAAATATCCATTGTGCTTATTGT
GATGGTGCATATTCCCAAGTTGGTTTCCCTGACCTTAAACTTCAAGTTCATGGCTCTTGG
CTCTTTTTTCCCTTTCATAGATGGTACCTTTATTTCTATGAAAGAATCTTGGGCAGCTTG
ATCAATGATCCAACCTTTGCGTTACCATTTTGGAACTATGATGCTCCTGATGGCATGCAA
CTTCCCTCAATTTACGCAGACAGTGCATCGCCTCTTTATGACGAATTCCGAAATGCGAGT
CATCAACCTCCAACGCTCATAGACTTAAACTTTTGTGACATTGGTAGTGATATTGATCGA
AATGAACTAATCACCACTAATCTTTCTATAATGTATAGACAAGTTTATTCCAATGGAAAA
ACCTCAAAACTTTTCCTTGGAAACCCTTATCGTGCTGGAGATGAAGCACCCCAGGGAGCT
GGATCAATAGAGAATGTTCCACATGGACCCGTTCATACTTGGACCGGTGACAATACTCAA
ACTAACATTGAAGACATGGGAATTTTCTATTCAGCTGCAAGAGATCCTATTTTTTTCTCT
CACCATTCCAACGTTGATAGGTTATGGTCTATATGGAAAACACTTGGTGGGAAAAAACAT
GATTTCACTGACAAAGATTGGTTAGAATCAGGGTTTCTTTTCTATGATGAGAACAAGAAT
CTTGTTAGGGTTAATGTGAAGGACAGTCTTGACACAGAAAAACTAGGTTATGCTTATCAA
AATGTTCCCATTCCATGGGAAAATGCTAAACCTGTGCCACGAAGAACAACAGTACCAAAA
TTGGTGAAAGTTGAGGTTAATGATGGAAACTTAAGAAAATCACCGACTGTCTTTCTAGTT
CGACAACAGAGTCCAAGAAAATATGTTACGTTTCCATTGGTTTTGAATAATACAGTGAGT
GCTATTGTGAAGAGGCCAAAGAAATCAAGGAGCAAGAAAGAGAAGGAAGAAGAGGAAGAG
GTTTTATTGATTGATGGGATTGAGTTTTATATGAATATAGCCATTAAGTTTGATGTTTAT
ATTAATGATGAAGATGCTAAGGTTGGGGCAGGGAATACTGAGTTTGCTGGAAGCTTTGTG
AATATCCCTCATTCCGCACAAGGACACAAGGACAAGACGATTATTACTTGTTTAAGACTT
GGTATAACTGATTTGTTGGAAGATTTGGATGTTGAAGGAGATGATACTGTTGTGGTTACA
TTGGTTCCAAGGTGTGGGAAAGGACTTGTCAAAATCAAAAACATTAAGATATTGCTTGAA
GATTGAGAGGTTCTACCACACGTGTGAAGATATATATTATTTCTGATATTTTTATGTGCT
TCGCATGTATTGATTTTATATATATTGTTGTGTAATATTTGTTTTATTTTATGCTCATGT
TTTAGAATAATAATATTTTATGATACATAAATTTTATACGAAAAAAA
>contig00345	seqLength=965	assembledReadNum=81	aveCover=28.37
TTTTTGTAACTTTTTACTACCATAATTTATCATATATCACCATTACTTTCATTGGTATGT
TTAACATTAACATATACATGTCACACAGAATAATTTAAGGCTTCATGATTGATACAATCA
ACACAGAAATCCAACATTAATCACTAGGGTTTTCCAAGTAATAATCCTAAAATATTGCAA
ATACATAGAGTTCGAAAGTAAACATGTAATAAAGGAACAATCAAAGGGTACATGAAAGAG
TTTGCACCTTAAGGTGTTTCTTTTACATTAAAATTCGACTATAATTATTAACAACACATA
AACCACACGATAATACTACGAATTACTAAATTTCCATTTATAAATTCTCATACCGATTCC
TTAGCCGGTGGTGCGGGGGCAGCAGCAGCAACTTCAGCCGCCGGAATCTTGACGTATCCA
GCTTTCTTAGGACTCTCAATCTCGTCGTCGGAGAAATCACCGTAAACGGCAGAATGGAAT
TCATGGCGGGCGGTGAAGACGGACCAGACCAAGTACATGGTGGCGGCGGTGAGGGCACCA
CATCCAACTCCGAAAAGCAAGGCGAGTGCAACGCTGAGGATATCCTTAGTACGATCGCGG
ATGGAAGAGAAATCGGCGTCGGTTGAAAACCCTAGAGGGCCGCGTGGATGCGACGCGCGA
GAGTTGGTTTCCAGGTTCTGGTGTTGGATCGGGCGATCCAGGAAGATTCCGTAGGGTTTG
TCGTTGGGGAAGAGAGGGGAGATGGATCGGATCTCGGTGATGGTGGCGAAGGTGTTGGAG
GAAGGGTTGCGGAAGGAGTAGGAGGAGATGATGAAGGTACGGCAAGGGCGAGCGGAGACG
GTGGCGGCGGAGAGAGCGAAGAGGAAGATTACGGCGGCGGCGATGGGGAGACGGAGGAGA
GAAGCCATGGCTGAGAGAGACGGAGGAAATTGAAAATTGAAATTGAAGAGATGTATTGTT
TATAT
>contig00346	seqLength=440	assembledReadNum=42	aveCover=17.04
AGAGAGAAGCCCAAACAGGGTTTTAGAGAGAGAGGGTTTAGAGAGAGAAAAGGGAGAGGT
TTTTAGAGAGACAAAAGCAAAATCAAAGAAAGTCACAGAAAAAGAAAATGGCAGGAATCA
TCAACAAGATCGGAGAGACTCTTCACATCGGAGGAGGACACAAGAAAGAAGATGAACACA
AAGGAGAGAAGAGTCACGACGAGAAGCATGAAGGTAAACACAAAGAAGGTTTGGTTGAGA
AGATCAAGGACAAGATCCAAGGTGATGAACACAAAGGAGAGAAGAGTCATGATGATAAGC
ACAAAGGTGAACACAAGGAAGGTGTAGTTGAGAAGATTAAGGATAAGATCCATGGTGGAA
GTGATGAACACAAAGGTGAGAAGAAGGACAGGGGTGAGAAGAAGGACAAGAAGAAGAAGG
ATAAGAAGAAGAAAGAAAAA
>contig00347	seqLength=559	assembledReadNum=56	aveCover=23.19
TTCAAAATCGAAATACGTTTCTAGGAAATTTCACAACAAACCTCAAGATGCAGAACGATG
AAGGACAAATCACCGAGCTCTACATCCCTAGGAAGTGCTCTGCCACTAACAGATTGATTA
CTGCTAAGGATCACGCTTCGGTTCAGATTAACGTAGGCCACCTCGATGAAAGCGGTGTCT
ACAATGGTCACTTCTCCACTTTTGCCCTATGTGGCTTCACTCGCGCACAGGGAGACGCGG
ACAGTGGGATTGATCGTTTGTGGCAGAAAAAGAAACTGAACTTAAACAGTAGATGACATG
ATCACATCTTCGTTGTGTTTCTTTTTGTTAGGTTTTATGTGTTGAGTTCCACCATTCCTA
GAGAGATATTGAATTATTTTGATCAATGTATTGCAAAATTTGAATTTCTATGGTACCTTC
AATGCATTCAAAGTTGCTTTTTAAAAATATTTAGTTTTTTTTCGCATTTGCAGTCATATG
GAATACTTGCTGTATTATATACTTGCCCTATTATAATAAGTAGGGATGGAAATAGACCGG
CCGGGTTAGGTTTACCAAA
>contig00348	seqLength=793	assembledReadNum=64	aveCover=21.87
TTTTTCAATACTAAACATTGATTTCTATCAAAAACTGAGATGTCTTTTTATAACCTTCTA
GAAGTGAGACAATTCCTGTTTGAAGCCAAAACTCAATATAAATGCTACTAGTATTTGATA
ATCAAAATCAAAATCAAAATCCTTCAATATTTATCCAATGACAGAACTTAACTTCAAAAA
CAAAACAAAATTGAACAGGTTTTCATATTAGTCATCATACAGAAATCAAATTTTCTTTCG
CGCATTTCATATTCCACCAAATGCCTTCTTTGCACCACTAGATGATCCAGCTGGGATCAC
TTTCAAGACGTTGAACCTCACTGTCTTGGAGAGGGGCCTGCATTGGCCAATAATAACATG
ATCTCCTTCCTTAACACGGAAGCAAGGTGAAACATGAGCAGGGATGTTTGAATGTCTCTT
CTCATATCTTTGATACTTCTTAATAAAGTGAAGATAATTCCTCCTAACAATAATAGTCCT
ATTCATCTTAGGACTGTGACAAGTTCCAGCTATAATACGACCTCGAATGGAAACATTGCC
AGTGAAGGGGCACTTCTTGTCAATATAGGTACCTTCAGTGGCTTCTTTAGGAGTCTTAAA
TCCAAGACCAACAGATTTCCAAAACCGATTTCCACCTTTACCAGGCCTCTTTCCCTTCCC
AGATTTCTTCGAGCATAGAAACACTTTAGGTTGCTTCAGATAAGCCTTCTCGGTTTGTTC
CGCCATGGTGGAGTTCGGGATTCGGAGAGGAGAGTTTGTTTAGCCGCAGTCGTAGAAAAC
CCTCTTACTCGAG
>contig00349	seqLength=775	assembledReadNum=35	aveCover=19.41
GTGAATGAAGTTGAATGTCTCTATGAGTATGTGCTTTATGAAGGGGATACCGTTTCCGGG
AATTTTGTTGTTGTTGACCATGATATTTTCTGGAGCTCTGATCATCCAGGCATCGATTTT
AAGGTAACTTCTCCTGGAGGTAATGTTGTCCAAGATATCAAGGGAACCTCTGGAGACAAG
TTTCAATTTAAGGCCCCAGTACATGGAATGTATAAATTTTGTTTCCATAATCCATACTCG
ACACCCGAGACTGTTTCTTTCTATATCCATGTTGGTCATATTCCCTCTGAGCATGACCTT
GCCAAAGACGAGCATTTGGACCCAATTAATGTTAAAATTGCCGAGCTGAGAGAGGCATTG
GACTCTGTTACAGCTGAACAAAAGTACTTGAGAGCCCGTGATGCAAGACATCGCCACACA
AACGAAAGTACACATAAGCGCGTAATCTTCTACACTGTGGGAGAGTATCTTCTGTTGGCT
GCTGTTAGTGCATTGCAGGTCATATACATCAGGCGCCTTTTCAGCAAGTCTGTGGCTTAC
AATCGTGTTTGAGTTCCCTCCCTCATTAATCTTATTATGCTTTCTATCTTTTAGTTAAAT
TTAATTAAAGGGTTTAGGGGCTTATAATATAAACATGTTTTCTCTGTGAAACATTATAAT
TATTATTCTTGGTGGTGAACATTTTGTTGTTCTCTTTACGACTTATAGAGGTCACTTGTA
CTTTGTTACAAAGTTTTTTCTATTCCAAAGTTTTTAAATCGTGTGAGACTAAAAA
>contig00350	seqLength=494	assembledReadNum=37	aveCover=20.52
ATTGGTTATTCTGAAACCGAATCGAAGTAACGAAGGAAGCAGAAAAAGATTCAAGATGGT
GAAAGTAGCAACGTACTTCGGCATGTCCTTGGCAGCTTTCGTTTTCTGGCAATCCATGGA
CAAGGTCCATGTCTGGATCGCTCTTCGTCAGGACGAAAAGCAAGAGAGGTTGGAGAAGGA
AGCGGAGATCAGAAGGGTCAGAGAAGAGTTACTGCGGCAGCAAGCCAATCAGAAGGATTC
TTCTTATTGAATTTAACATGTTGTAATTTTTCTATCCTTTGCTTTGTAATTGTTCTTGCT
ATCAATGCAATGTCATATGCTCTAATAAAATCGTGTACTGGATGAGCATTTTAAATTTGA
TTGAGTGGATATCTAAGGGTGTTCTTTGCTTTTTCTACACATAATATTGTTCTATAAAAC
GCTACTTGCTTGCCGGTAATTGTAAGATAAGAACAATGCTAGCTTTGTTTGTTTTTTTGT
CTGCGTATTAAAAA
>contig00351	seqLength=503	assembledReadNum=8	aveCover=2.66
TAAAATAAACAATAAATCAGTTACTGCTACGTCTCCACTGTTTTCTATAATTTTCCCACG
CAAAGCTATTAAAGTCTAGAAGACAAACTGAGAAGGCTTATCTGAAGCAACCCACAACCC
AAAACAAATAGCAAGAAGCAGAAAAGTTACAAAACTTTTTTAAGACAACTACCAGGCTTG
TTCAGCAAGCACATCCACCAGACTGAGGTTGAGAATCATGGCTGGCAGAAGACCTTAGGT
TCACATCTACCGTGTCTTCTTGTTTTGTGGTAGAGAGTGTTTCCATTCCAGGTAATGCAG
CAGCAATTTTTCGAAAGAGGGCCTTTATATTAAAGCCGGCTTTGGCACTAGCTTCTATAA
ACATAACGTTTAGCTCCCGAGACTTGGCTTCCCCTTCCTCTGTGGAGACTTGCCTCTTAT
CCACAAGGTCAGTTTTGTTCCCAACAAGAACAACAATAACATCGCTTCCTCTCTCACTAC
GCACCTCTTCAATCCACTTTCTC
>contig00352	seqLength=860	assembledReadNum=84	aveCover=28.12
TTTTTCATACAAAGACTATATAACTTCACATTTATTCAAATATCAATTGTTCAAACCTTA
ACCACCACAACATAAAATCATCAATACATATCAGCCAGCACATTTCAAATCAACTGGAGT
CCATACTCTAGAATGTGTCATGATCACTTATTATATTCAAGTTCAAAATACATGGCTGAT
AAAAACCAAGACAAGATTTGAACCAAGTCATTAGCCATAGCACCTTATGGGATCAGTGCA
ACCCTTTTCAGCAGACTGACTGAGGCCTTGGCCTCCACCCTTCTCCAAATATTGCTGATG
ATATTCCTCTGCTCTATAAAACCTCTTTGCTGGAAGTATTTCTGTTACAATTTTGTTCTT
ATGTTCCAACTGTTTAGCATCTTTTGATTCTTGAGCTAAACGAGCCTGGGTTTCATTGTA
GTAGTAAATTCCTGATCTATATTGTACACCCACATCACCTCTCTGGCGATTGAGGGTAGT
GGGGTCATGTCGTGACCAAAAGAGATCCAAGAGATTAGTGTAAGGACATACTTTCGGGTC
AAACTGAACCCTTACCAATTCAACATGGTTAGTACTTCCGGTGCAGACCAATTTGTAGGT
TGGATCCGGTGTATGACCCTGTGAATATCCAACTTCAGTCTTCACAACTCCTACAACTCG
CTGAAAAGCCAGCTCCACACCCCAGAAACAACCGGCACCAAACTCAGCAAACTCGTGACC
CGTGATGGCCGGAGTATCCAAATCCGGGTCAAAAGCAGGGTTGTGGTTTCCGTCGCCGCT
TTCACTCGTAGCCATTGTAGCTCCCACTCTCGTATGTGATTCGCTTAAGTTGATATTAAT
ATTGAATTGAATTATTAGTT
>contig00353	seqLength=322	assembledReadNum=23	aveCover=14.58
TTTGGTCCTGCAGACAATTTAGCCTCAAATGAAATCTTCTCAACTGTGTCTGGAAGCCCA
GCACCACCAACAATGCTTCAAAAAAAGTGTATTTTTTATGGTACCAGCACCACCGTTTCC
TTCGACAGTTTCAACACTTTTTATATCATCAAGAACCTTTGGAGTAAGAGTGTCAGCATC
AATAACAAGAGCTTTGAAAAGTATAGCAGGTGCTACAATAGAAGTGGTCTCATCATCAAA
ATTAAAAACACCCATGATAATGATGATTTATAAAGCTAGCTAGTATGAGAGATAACAAAT
TAATACTAACTTAGAAGATGCT
>contig00354	seqLength=927	assembledReadNum=65	aveCover=18.44
TTTTTCAACAACAGATATCAATCAAACATTAAATGCGGGAAATTATACAATGTAAACAGA
ATTGAACCCGGTTTAATTAATCCTTTTGATCACAACCAATTCAGAAGACTACAACTTGTA
CATTGAACTATGTTGACAACAATCAGATGCAAGTTGACAGAATTTTATATTACATAGACT
GACATGGACAATGCATAAACTACCATGAGGAAAAGACAAGATAAACTGACATTCAGAAGA
AGGAATACAACAGACTTTGGAGCTTGCATGACTCTCCTACGTAGCAATGCAATCTAATTG
ACATCACAGGCCAACAAGTATATCAAGATGACCTTAGTCGGCTGTCCAACTCTGCTCCAC
AGTCTCCCGAACTCTTCTATTGTACTCGCGCTTGTTCTCACTATACATCCGTGCTGCTTC
AGAGTTTGCAGGAGAATTTGGATTGGGATCACAAAGCAATGACTGGATAGAAGTGAGAAT
TGCAGCTACATCATATATAGGACTCCACTGATTTTGCAATATATCCAGGCAAATACTTCC
ATCAGCATAAATGTTTGGATGAAACATTCGGGAGACAAACCGTACAGTGGGTGGCTTGTT
TGGATAATCCTCAGAAAATTGAAGAGTCAACTTAAACGTGCCTCCATCCCATGGAGTATC
ATCAGGACCAAATATAACAGCATTCCACAGCATGATGTTGTTATCCTGAGGAGCACCACT
GATTCCTGCAGGTGGATCTAGTTGCAGCCTCTTGAAATCTCTCATCAGTCTCTTCCTAGC
CGGAGTAGACATCGCTACCAGCCGTTTGTTAGTGTGTGATGAATTGATGAGATGTGAAAG
GGAAAGGTGAGATCGAATGGAAAGCAAGGGCGGCTCAGGAAAAGTTCGTTTTTCAATTTA
CAAGAGGTGTGGTCTAATCACCGTCCC
>contig00355	seqLength=522	assembledReadNum=59	aveCover=22.66
AACTAGTTCTCTTCTCCACAAGAAATTTCCATGGCTCGTTCAATTTCTTTGGTTTCCACC
ATCTTTGTCTTCCTTCTCATTCTTGTGGTTACTGGGCCAAATATGGTTGCTGAGGCAAGG
GATTGTGAATCTCAAAGTAACAAATTCAAAGGAAAATGTTTGAGTGATACAAACTGTGCT
TCTGTGTGCCAAACAGAACGTTTCACTGGTGGACACTGCCGTGGATTCCGTCAAAGATGC
TTTTGCACTACACATTGTTGATGAAACAAAGATGATAAATCCATCACCTTTTTCTACGTG
TGTATGTTTTGAATAAAGCTATAGCTAGCTACCCATTTTGTTATGGGTTCTTTTTCTGTC
TTTTTTCTTTTTATCTTGTTATAGATCTTTCGATCTTACGTGTGGAAATTAATAATTTCA
TGTGTTCTTGATGTATATTATTTTTAACCTTCTTAACTTTTGTACTCCTTCTTTCGGGCT
GAGATAATTGAAGCGTGAAATAAGATTCACACAAATTCTATT
>contig00356	seqLength=713	assembledReadNum=6	aveCover=2.11
CCGTTAGATGGGCGTTTCATACGTAAATGCAAGCAAGGGTGCTTGCAGTTTGTGATCTTG
AAGCCCATTTTGGTTGTTGTTACACTTATTCTATATGCTAAGGGGAAATACAAGGATGGA
AATTTCAATCCAAAGCAGTCATACTTGTATCTTACGATCATCTATACGTTCTCGTATACA
ATGGCCCTCTATGCTCTTGCACTGTTTTACGTGGCATGCAAAGATCTGCTTCAGCCATTC
AATCCAGTCCCAAAGTTTATTATCATAAAGTCTGTTGTATTCCTTCTTCTGAATGTCAGT
TTATCTTGTCTTTTCTTGCTGCAAAGTCGGGATTCATCAAGAATGCTGACGAAGCTGCTA
TACTTCAAAATTTTATCATTTGTGTTGAGATGCTTATTGCTGCTGTGGGCCACTTTTATG
CATTTCCGTACAAAGAATACGCTGGGGCTAATATAGGGGGGTCCCGTGGTTTTTCCTGCT
AGCCTTGGGCATGCTGTGAAGTTGAATGACTTTTACCATGACACAGTCCACCAGTTTGCA
CCAACATATCATGATTATGTTCTCTACAACCACAGTGAAGGGGGGGAGAAGGAACAAGAA
AGTACAGATCAAGAACATTTGTCCCAATTGGCCCAGAGATGGATAATGTGAGAAAAAAAT
AGCATATAATTGGCAATAAGGTAGATGACATACAGCTGGTAAGCTTATCTTCT
>contig00357	seqLength=1513	assembledReadNum=156	aveCover=32.98
TTTTTATTGAAGGCAATAGTTATTCAAAAATGGAACAAAAGAACAAATCCAAACTAAAAA
ATTTAACCCTATTTTCAAAAATATATGAAACTTGTGGTATCTAAAAAATATTGTTTTTTT
GAACATGAAGAAATAAAGAAACCATTGCAACTGCCGGAAATACTAGGCCTACTAAAGGAA
CAAAAAGGGATGGTAAGTTTATCATAAAATGGGGTACCTCAATTTCATATTTGTACCTGT
TCTTTTTGTTGATTGTTAGATTAATATTTGGATTCTTCTTATATTGGAATAAAGAAAGTC
TATAATCACTAGAATTCATATAGACTTATACTAAGTCTATTTTTTTAATTCTACTATGTA
GAGCTAAATAAATAGATATGAATATATATATATATTCTATATGGAGTATATAAAGAGAAT
AAACCCATAAGAAAAAAATGGAATAAGATTTATTAAGAATCAAAATCGTTAATTTTAATA
ATTTGAATATTAAATTAAATATAAGGAATGTCGAACGAAATAACTGGATTTATTTTGCTG
TCTATTTCTACAAGAAATATGTCCATGATAATTAATCTTTATTTTTTATTCTTATCTTAT
TACTTTACTCTTGTGTGTTCTCATTTTCTTTTTATATCATTTTTATATAATAAGAAGATT
TCTTTATGATATTCATTTTATGATATTAATGAAAAGTTAAAAATTGAAAAACATAAATAA
AATGATAGTCTGCATTAGTTTTCATTTTCAATCCAAGGAAAGCAACCATGGAATTCAAAT
AACTCACTTAAAAAGTCCTTTAAAGAATCACGTGATACGATTGCATCCAATAAGCCTTTT
TCGAAAAAAACTTCAGCCGATTGGGAACCTTCAGGCACTTCCTTATTCAACGTTTGTTCA
ATTACTCTTTTACCCGCAAATGCAAGGTAAGCTTTTGGTTCGGCAATAATGATATCCCCC
AACATCCCAAAACTAGCTGTTACCCCACCAGTAGTAGGCGATGTAAGTATCGCTACATAG
AGTAACTTTTGATTGATTTGATAATTATATAAAGCAGAAGATATTTTAGCCATTTGCATT
AAGCTCAAACTTCCTTCTTGCATACGCGCTCCTCCGGACGCACATACTATAATAAGAGGT
AAAAGTTGATTGGTAGCATATTCGATCAACCGAGTTATTTTCTCACCCACTACGGATCCC
ATACTACCCCCCAGAAACTGAAAATCCATAATACCTATTGCTACAGGAATACCATTTAGT
TGACCTGTGCCTGTTTGAACCGCCTCCAGTAATCCTGTACTTTCTTGATAAAAATCAAGA
CGATCTATATAAGGTTCGTCTTCCGTAGAAGAGTCGTATTCGTCTTCCGTAGAAGGTTCG
TCTTCCGGAGAAGATTCGTCTTCCGGAGAAGATTCGTCTTCCGGAGAAGATTCGTCTTCC
GGAGAAGATTCGTCTTCCGTATAGGTTTGTCTTCCGTGAGGTTCGTTAGAAGGTTTGTCT
TCCGTCGAAGGTT
>contig00358	seqLength=994	assembledReadNum=79	aveCover=20.26
TTTTAAACTTGGAAGTCACAAACTATGTCAACTCGATCTACCTACCTACCACCACCTTAA
TTTTATTTCTCTAACAAACAAACAACCTTATAAACCCTCTCATCACCCCCTCATCACAAC
TGTGCTTTCTCTGTCTTTAACAAAGATAATAACTATGGCTACTGAAACTGTTTTGGTTGA
TGAAATCTCTTACCCTTCCAAGATCACTACTACCAAGCCTCTTTCTCTTCTTGGTCATGG
GATCACTGACATGGAGATCCATTTTCTCCAAGTCAAATTCTATGCAATTGGGGTTTATTT
GGAACCTGAAGTAGTTAACCATTTGCAACAATGGAAAGGTAAATCTGCTAAGGAGTTGGA
AGACAGTGATGACTTCTTTGATGCTCTCATATCTGCTCCTGTGGAGAAGATAATTAGGCT
TGTGGTGATTAAGGAGATTAAGGGTGCACAATATGGTGTTCAGATTGAGACTGCTGTGAG
GGACCGTTTGGCAGCTGATGACAAATATGAGGATGAAGAAGAAGAAGCTTTGGAAAAAGC
TATTGAATTTTTCCAGTCTAAGTACTTCAAGAAAAATTCAGTCATCACATATCATTTCCC
TGCAAATTCTTCAACTGCTGAGATTGTGGTATCTTTGGAGGGGAAAGAAGATTCAAAGTA
TGTAGTAGAGAATGCCAATGTTGCAGAGACTATTAAGAAATGGTATCTTGCTGGCTCAAG
GGCAATATCTCCTTCAACCATTACATCTTTGGCTAACAATCTCTCTGAGGAATTGTCTAA
GTGAAGAAAACTTTGTGTTGTGTAATCTTGCCAATCTGTGTTCTTTGTTGTTATTTTGTA
CTAATTAGAACTTTTTCCACTTTGTTTGCGGAATTCTACTTTTTAATTTATGGAATAATG
TTAATCTTGTGTGACATGAGTGCTCTATAAATTGTTATTCTTTAAGGAAGTTAGAAATTG
ATAAATTTCACTCTGCATATAAATATAATAAAAA
>contig00359	seqLength=1401	assembledReadNum=104	aveCover=22.05
GGATTACTATTGTGATAACTTCATATTTATATATATTAAGATTGATAGTCACAAAAGAGG
TAAAACTATTAAGTAATCAAATGATAAACACCTACATGACATCCACTAACGAAATTATGT
CTCTGTGATAATGATACATGATGTACAATCTTATTCAGTAATGTGGTATATGGCTAATAG
AAGAAATTGCATCTCAATTCCAAACTTATTTTACAGATTAACATCAACAAGCGTACAAGA
TGGAAAGTCACCAAGGCATCCTTTTGATCACAACCCTATTTGCCATTTAGGCCACAACGG
GATAGGAGGAACACGTTGCAACACCGCACATATTCTTCCCCATTTCCATCTTGAAGTAGC
CATGGTCACCCCAATCACCTCCCCACGAATTTTTAATGAGCCAATATGGTATGCCGTCTT
CAATTCCATACCCAACAGCAAGAACAGCGTGATTCACATCCATTGGCGTGCTGCCACAAG
TTGTACTAGTGTAAACTCCACTCTTGTATAATTTGAAGCCACTCACCACCTCAAATGCCA
CACTAACGGGACGAGCAAAAGCAATTGCGTGTTTCAATTCATCCTCAGCACCCAAGGAAA
TGTTGACAGCGCCAAGGACTTTAACAGCAACGTTTTCAGATGTAAATTTGCAGAGACCAT
TACTTCCAGTGTAGGGATATGTTTCCTCTGTCTGAAGGCCACCGTTGTATTTAATGTATT
CAAAGGCTTGTGACGGCAACCCACCGCTGCATCCAAAGTTATTGAAAGCACCAGCACAAT
CCACTAGCTGCTGCTCAGAAAGAGAGACATTCTTTCCGAATGCCTGTGCGTAAGCTGATT
CCAATGCTCCAGTTGTGCTGAATGTCCAGCATGATCCACATCTGCCTTGATCTTTAACTT
CGCTGACTATACCTTCTTTCCTCCAGTCTTTCTCGTCGGGAAGATTAGCATCAGTAATCT
TATGATTCCCCTTAAGAGTAGCAGAGCAATTTTGAGCAGCACCAAGTCTATGCCTTCTAA
ACTCCTCCCAGGTCCAATCAGCAAAACGATTAACACCGAGCTTGTAACTGAGTCCTCTTT
TATTAGTCGATCTGATAACTTCAAGATTCTCCAAAAAGATCTTAAACCGAAGCTTCATCT
CATCAACCGTATCGTATCTCTTACCGTATCGGTTAGCGAAACGGGCGAAAGAGACAGCGT
GACGACTTTCTCCGATCACGTGAAGTAGCTGCTCCTCCGCGTCGGAGACCATTCGGATAG
GGTTTGAGTCGTGGAAGGTGAATCCGGCCGCGGCGGTGGCCGCGCAGAAGAAAAGGATGA
GTAACGACCACTGTGCCATCTCACTCTCCCAAAACTCTGCTATGAAAAGTCTCTAACTTC
TACTCTTGATTCTCTTCGTTT
>contig00360	seqLength=973	assembledReadNum=62	aveCover=29.41
CTCAAAAAAATGGCCATCACCATGAAAACAAGCCTCTCCATCTTCCTTTTCATAGCCATA
ACCTCCATAGCCTCAACACAAGCAGCAAATTTCAACATCACAAACAAGTGCAACTACACC
GTCTGGGCCGCCGCCGTACCCGGCGGCGGTGTAAGACTCAACACCGGCGAATCATGGAAG
ATGAACATAACAAACGGCACAAGCAACGCAAGAATATGGGGTCGAACCAATTGCACTTTC
GACAACTTGGGTGTCGGAAAGTGCCAAACAGGTGATTGTAACAACACTCTCGAATGTAAA
ACAGTGGGTACACCACCAAACACAATCCTAGAATTGTCTTTGAACTTGTACAACAACCTC
GATTTCTACGATATTTCGCTTGTACAAGGCTTCAACATCCCGATTAAGATGACACCTTCG
TCAAGCTCTTGTAGCATGGTTAATTGTACTACCAATATTAGCGATGAGTGTCCTAAAGCT
CTTCAGGTACCAGGTGGATGTAACGATCCTTGTACAACGTTTGGAACAACTCAATATTGT
TGTGACTTAAGTTCTGCTAAATCTGTTGCTACAAATGCTTCTGCCACGTGTGCTCCAACA
ACTTATTCCAAGTTCTTTAAGGATAGGTGTCCTTGTGCTTATAGTTACCCTAAAGATGAT
GCAACCAGCACTTATACTTGTTTGGGAGGAACTGCCTATGATGTTGAGTTTTGTCCTTAA
TTTTTATGAATTTGTTTTTATTTGTATTGTTTTCATTTCATGATTCTTGTTGTATACTTT
GATATATGTATTTGTAATAATCGAATAAATGGGTTGTCTTAGGGGATTGATTCCTTTGCA
CATCTATGGGATATGATGTGTTATAGTTAGATCTTTGTATAAGTAAATAAAGTAAGGTTT
ATGTAAAAGTAAATTCTGATTATGAGAATAATTAATTGATGTTTATTGAAAATAAGAGAC
CTTCATTACAAAA
>contig00361	seqLength=628	assembledReadNum=47	aveCover=10.98
CGTTTTCCCATCACTCGTATTATTATGATGTCTGGACAACGTTTTCTTAATATTATTGAA
TTAACAGACAAAATTGTAAATGTATTTATTTCCATTTACACTAAAAAAAAAAATGAACAA
AGAGTTCATAAAACAAATGAAAGTATAATTCCATTTATGTCGATTATAGACAAATCTTGG
AATATTACAGATATGAATTCACAGAATTCTTGTGATGTATCTTCTTTGTCACAAGCCTAT
GTATTTTTTAAATTATCACAAGTTAGTAATGGATATAAATATAAGTTAAGATCTATTTTT
GTAATCTCATGGAAGATCTTTGTTTCTTAAGAATGAAATAAAAGATTATTTTTTAGTAAT
ACAAGGAGGAAGATTAAATTCCAAATTAAGACATAAGAACCGTCCCGATTCTATAATGAA
TCAATGGATAAATTGGTTAAAGGTTCATTATCAATATGCTTTACCTCAGAGCGGATGGTC
AAAATTAGTACCACAAAAGTGGAGGAAGAGAATCCATGAACATCGCGTGGCTCAAAAGAA
AAATTTAGTTGAATATGATTCATCTGAAAAAAACCAATTCATTTTTTACAAAAAACAAAA
AAAACAACAAGTAGATTTATTAGAAAAA
>contig00362	seqLength=1209	assembledReadNum=111	aveCover=21.00
CTCAGCTAAGGATTACCAAGATCCACCACAGCACCTACTTTTTGACTCAGCAGAGTTTGG
AAAATGGTCTTTGTACAGAGCTGTTATAGCAGAGTTCGTAGCAACTCTTCTTTTTCTTTA
CATCACTGTTTTGACCATTATTGGTTACAAAAGACAATCTGATACCACTATTACCGGTAA
CACTGAGTGTGATGGTGTTGGGCTTTTGGGTATTGCTTGGGCTTTTGGTGGTATGATCTT
CGTCCTTGTTTACTGCACCGCCGGTATCTCTGGAGGACACATAAATCCAGCAGTGACATT
TGGACTATTTGTGGGACGCAAGGTGTCTTTAGTAAGGGCACTACTATACATAATAGCACA
ATGTTTAGGGGCAATTTGTGGTGCTGGACTAGCTAAGGGGTTCCAAAAATCATACTACAA
CACGTATGGTGGAGGAGCTAACACTGTTTCTGATGGTTATAGTAAAGGCACTGCTTTGGG
TGCTGAGATTATTGGTACCTTTGTGCTAGTCTACACTGTTTTCTCTGCTACTGACCCTAA
AAGAAGTGCTAGGGATTCTCATGTTCCTGTATTGGCACCACTTCCCATTGGATTTGCTGT
GTTCATGGTTCACTTGGCAACAATCCCCGTCACCGGAACCGGTATTAACCCCGCTAGAAG
TTTCGGACCCGCTGTTATCTTCAACAACGACAAAGCTTGGGATGACCAGTGGATTTATTG
GGTTGGACCATTTATTGGTGCTGCAGTGGCTGCAATCTACCACCAATACATTCTAAGAGG
ATCAGCAATAAAAGCTCTTGGATCCTTCAGGAGCAATGCTTAATGAATGGAACATGTTTG
GCCTCAATTATTGTTTATGAGTTGTTGATGATGTTGTTGTTGTCTACTGGTCCCTGTTGA
AGGTTTTGTCCTCTTGCTTTCAATTCCACGTTCTGAATGGGGCCTATGTATTTGGAATAA
TTGGAATGGATAAAGAAGCCAAAATGATAATGGGGTCCGTCAAAACCTGTAGATAAGCAT
GAATATGAATATGATTATGTATGTTATGTGTCTAAGGGTGTATTTTTATCCCTTCTTTTT
ATCTTTTGTTATCTTTTTGTTTTTGTTTTTATCCAAGGATTTCTCATGTGTACTCTTTAA
TTTATGTGACAAGTTAGACTTTTAATCAGATTTTTTACTGTTTCTGTTATTTTAATGGTG
TGTTTCAGT
>contig00363	seqLength=1023	assembledReadNum=66	aveCover=22.19
TTTTTGTATCACAAACATAAATTAAAAAGCTTCATTGTTTAGAACAACGTCTCATTACAT
ACATTACTACACATACAACAAAAACACACTAGAAACCCAATCAAAGCCAGAACAAACTAG
CATGATCACAAATGAAGTTTTAGTAAAAAAAAACTTCAGCTTATTGAAGGTATCATTCAC
CATTGACCACAAACACATTTCAATACACACTAGTATGATTAAGTGGCATCTCAATATGAG
GAGCTCCAAGAGGACAGAAAACAACTTTATAGTTAGATCCAGCAGGACAAGTGAAAGTAC
TTGTTGGATCATCTTGAGGGTAACTATAAGAATCATGACACCTATCCTTAAAAAACCTTG
AGAAATAAGTGGGACCACATGTTCCTTGTCCATTAGTACAACAAAATTCATTGGTTTTAT
AAACAGTACAAGGGTTGTTACAACCACCTTGTGTCCTGAGTTCATTAGGGCATTGTCCGT
TGATATCGGCAGTGCAACTGATCTTATGACATCCGCCGTTAAGAGGGAAGAAATCCATTG
GGATGTTGAATCCATCGACGAGTGAGATGTCGTAGAAATCTTGATTTCCGTATTGGTTTA
GCGCGAATTCGGCCAATGTGTTTGGTGGGACACCCCAGCCTGAACACTGGAGTCCACCGG
TGCAGTCACCTGTCTGGCAGCGGCCACGACCGCTGCCATCAAAGTTACACCCGGTGCGAC
CCCAAATACGTGCCATGGCAGTTCCAGGGTTAACCCAGAGGTTCCATGTTTGACCGCGGT
CGAGACGGCGGCCACCGCCGGGGCTAGAAGCTGCCCAAACGGTGTATGGGCAATTGTTGA
CTATCTCAAAGTTGGCTGCTTGTGAGGGACTGAAGGTGAGGAGTAGGGAGCATAGTGTGA
ATGTGAGGAGTGATAAGAAAGACATTTTGTTGTTTTGTATGGATACTGGATGAAATTGAA
GTATGTTAGTTGAGGTTTATATAGGCAATTTTGAGTTATTAAAGCAACTATTATTAGTCA
TTA
>contig00364	seqLength=672	assembledReadNum=78	aveCover=29.91
TTTAGGAGAGAAAAGCAATAAGAGAATTGTTAAAAAGTAGAAAGTAGAGTAGCATGGAAT
AATATAGCATATTACAAATGTAACATCCAAAGTGAATAAAAATATTCATTGTGCAATACA
ACTAAATACAACTATAGACGTAAGAACTCGCAGAGATGGAGCCCTCGTTGCCCTTCCTTT
ATTCTCATTAGATAACTCTCCAGCTAGTGCTGGTATTACTGTAGTAGAAAGAAGTGCCAT
GCTACCTGCTTCTTCCTCTTCCTCTCATCCAAACTATATTTAGATCCCGATAGCATTACA
GTTGGTAGAGGGGCTAATCGTGTAAGGAAGAGTAACACCACATTTGCCAGGGAGAGTAGC
TGCGGCGTTGAGATTCAAACCACGAATAGAACCAGCAGCACCTTTCAAGCAGTTGCAAAC
ATCCTTACGGTCGGGGCTACTTTGTGCCTGCGCGTTAAGTCTCCTCACTCCACCACAGCA
TTGTGGTGAAAGACTAGAACGACCCTCAAGATAATTAAGGCACGGAGCAAGGGCCCCAGT
TACCGATCCGCACGAGATTGCAGCCTCTGACATGGGTGCAGTAATAACGACCATGCACAT
CAATGCAACCACACAAGAAACTCTCAAGCTTGCCATTGCTTCTCTAGAAAATGGATTGAA
ATAGAAATATTG
>contig00365	seqLength=410	assembledReadNum=10	aveCover=6.00
TGCAATACTCAATGCACCATTTACCCCATCTCTAGAGCCCTCCAAGCTAACCCTGCAATC
TTTCTTCCTCACTTTGAAACTAACCAACTGAGTTATATATTGGCTTTACTTCTTTATTCG
TAATTGAATTGAATTGCTATTAGTGAACCTATGCATACAACATGATAATGATACTAATTC
ACATAATTCAATTGGGAAGAACATTACAACAACAACAACAATGACGTATACTTGACCAAA
TTAAAAACATGTACATAAGAGTGTACGTTCACTTTCCGGGAACAAAGTTGGTGGCATATG
ACCAGGCGTTGTTGTTGACTGGGTCGGCAAGATGATCGGCAAGGTTCTCCAAAGGTCCCT
TTTCCGGTCACAATAGCTTGAACAAAGAATCCAAACATAGAGAACATAGC
>contig00366	seqLength=285	assembledReadNum=15	aveCover=12.41
TTTTTGAAAAACTGAGAATTTTATTAAGGGGAAAACATTTAGTCACACACAAGACATGTT
TCCTCAAATAAAATAAGAAAAGTACATATGGTATGATTATATGCTAACACAGTTGAAATA
TAAATAGTTGTAGGCTTTTATTGAAAGGAACACAACTTTTTCAAGCATGGTACTTCAATG
GAACACTTGGGATAGATTTTTTTTCTCACTCAAACTGATTAATGAATCGGCTTAACAATT
GGAGTCAGCTTTGGAATACCCTTGTAAGTGGGAACATAAACAGGT
>contig00367	seqLength=859	assembledReadNum=65	aveCover=15.71
CACGCAAACAGATAGAGAGAGAAAGTCAGAAGATTTTTAGAGAGAGAGAGAGAGAGGTGA
ACACCGACCGGACGTTCGGTGCTCCGCTCATCACGGTTGTGGCCCCACCGCTCCGTATTT
TAAGCTCTAAAGGATCACATGTCAAACATAGAGGATAGCAAAGAACTTGGACAGATGGAC
GTGGATGCATCTGGTGGGTCAGTTAACATGCCATCGCCCCAGAAGCAGGAGGAAACTTTA
AAGAAAAAATATGGAGGAATGATTCCCAAAAAGCCGCCACTTATTTCTAAGGACCATGAG
CGTGCTTACTTTGATTCTGCGGATTGGGCATTGGGAAAGCAAGGTGGTGGTAAGCCTAAG
GGACCACTTGAGGCTCTTCGGCCTAAACTACAGCCAACACAACAGCAAACACGTTACCGG
AAATCTCCATACGCTCCTTCGGGTGAAGAAGGTGGAAGTGTTCCATCTGAGGAGGATGCA
CCTTCCAATGAGTAAAAGCAGCAATCAGGCTTTTGATGATTTGCTGATTATTGTTCTGGT
ATACCTCAGTAGGTATAACTTTTTGTTGTTTTCAACAATAAAATAAGTTTATTATTATGT
ATTCATATTAATATTAATTAGCACAAGACATGTTATTTGGCCTGCAGCTATGCTGTAGAC
ACTTCCTGTGATTGTGATTTGTGTTTTAATCTTCTTCCCCCTCCCTTCATGTTTTGTAGT
TCTTAGTTTTCAAAAAAGAAAAAAAAGTAATAAGAAATTTATGATGGAAAGTGGTCATGA
TGTAAAAATGGAGTAGGCAAATATTGAACAAGATTAAAACAAAAATGTTGTTCATGTGTT
TGGTTTTGGATCATAAAAA
>contig00368	seqLength=527	assembledReadNum=46	aveCover=23.33
GCAGCATATATAATATATTTATTATAAACCCATGTTTTTTTATTGATATATGCGCAGTCT
AAGCCAAACTCGTTTATACATGGTGTAGATGATACTTTTGGGTGAGTTTAGACCCACATT
CATCTTCAAATGAAGATAGATTCCCTAGTGCAACTTATTCGGTCCTGAATGGAGCTGATA
TGTCTGGCTTGGAACAACTTGAAGAACGCCTGGTTGCTTTGAAATTTGAGCAACCTGGTC
AGGAGTAAGCTTAGCAGAAAAGCCAGAAGCTGCATTCTTGTAGCTATACAACAAAGCATC
CTTTGCAGCTTCCTCGCTGCCAAAAACCGCAGTGAGGGTTCGGATGTGGTAAGCCTCGGG
CTCCTCTTCCTGGGGCTTTTCGGTGTAGATGATGTGAACCGCGGGAGCAGAAGAAGATGA
AGAATCGGAATCGATGGGATCCGACATGGCGATGATAATCAGAGGAACAAGTGCGAGGAT
GATAAGGAACGAGGTTAGGGGTTGAGAGGGTTTGAACAAGAAAGAAA
>contig00369	seqLength=229	assembledReadNum=2	aveCover=2.00
TAACTCAGCTGACAAAAGCCGATATTGTTAGGTTGAACGTTATTACCAGGGTTCGAAACC
TGATAATCACGTTGTATTGTGTGTATGAGTTTATACGGGTTATTACCGCTTCGTCTATGA
CTTAAGAAAATATAGATAGAAAAGTATAGATGGTTTACCAATTTTAACAAGTTCATCTAT
GAATTTCTGAACTTCGGTTGAATTCTTCTTTAGCCCTGCTTCATCTCGC
>contig00370	seqLength=414	assembledReadNum=34	aveCover=22.41
TTTTTGATAGAAAAATCTTTTATTTAAAATAGTTTAAAAGTCATTGAACATTATACATAA
CAATGAAGCAATTAAAACGATACAGATACTAGTGCATAACCACTAAAGCACAACCAACCC
ACAAGGAGCATCACGGGTTGTTCCTTTTGCGAGCTATCTCCCTCGCCATCTCTCGAAGTT
CCTCTGGTGGTGGTGGCTTTTGTGTATCCTTGGGATATTCGATATATGACTTTTTTCCGA
TGAACTTGTGGAGGGTGTTGTCGGTATTGCTTGCATAGACGTACATAAGAACGATGGGTA
CAGTAACGTAAACCCCAAACTTGGCGATCTCTAGAATCCCCTTCGAAGTTCCCAGTGACG
ACATCTTTCCTTTCCTTCCACCAACAAACTCAGATCAAAGGACACGCCTCTCAA
>contig00371	seqLength=209	assembledReadNum=11	aveCover=7.75
TTTTTTAAACACACACAGAAACAACTCTTATAACTAAGCAATAATATCTTCAAAACACTT
GTCATTACAGAGAATTAAAGAACTTCTGTCACTTATCAAAATGCAAAATATCCAACGTAA
AACAACACCAAAAGGCAGAAACAAAATCTTCTTGAATACTAGAAAATTAATAACAATAGC
ATTAGCAGCACTTGCAATCCTAGGCCACA
>contig00372	seqLength=1336	assembledReadNum=102	aveCover=19.80
AACCTTCCACTCTTCTCGATCTTTCCGCTACCACTCTCTGTTTTCTACTTCACTACTTCC
TCTTCCTTCAACAGCCATGGGTGCCAAGATCAAGATCGGAATCAACGGATTCGGAAGAAT
CGGACGTTTGGTTGCCAGAGTTGCTTTGAAGAGAGATGATGTTGAACTCGTTGCAGTTAA
CGATCCTTTCATCACCACTGATTACATGACATACATGTTTAAGTATGACAGTGTTCACGG
TCAGTGGAAGAACGACGAACTCACTGTTAAGGACTCTAACACTCTTCTCTTCGGTACCAA
GCCAGTTACTGTCTTTGCACACAGGAACCCGGAAGAGATCCCATGGGCCAGCACTGGTGC
TGATATCATTGTTGAGTCTACTGGTGTTTTTACTGATAAGGACAAGGCTGCTGCTCATTT
GAAGGGGGGTGCCAAGAAGGTCATCATTTCTGCTCCCAGTAAAGATGCTCCCATGTTTGT
TGTCGGTGTTAACGAGAATGAATACAAGCCAGAGTATGACATTATTTCCAATGCTAGTTG
CACCACCAACTGCCTTGCCCCACTTGCAAAGGTTATTAATGACAGGTTTGGCATTGTTGA
GGGTCTCATGACCACTGTCCATTCCATCACTGCCACCCAGAAGACTGTTGATGGACCATC
AAGCAAAGATTGGAGAGGTGGAAGAGCTGCTTCATTTAACATCATTCCCAGCAGTACTGG
AGCTGCTAAGGCTGTTGGCAAAGTGCTTCCTGCTTTGAATGGAAAGTTGACTGGTATGTC
ATTCCGTGTCCCAACTGTGGATGTCTCAGTTGTTGACCTTACAGTGAGGCTTGAGAAGGC
TGCCACCTATGATGAAATCAAAGCTGCTATCAAGGAGGAGTCTGAGGGCAAGTTGAAAGG
AATCCTTGGTTACACTGAAGACGATGTGGTCTCCACTGACTTTATTGGTGACACCAGGTC
AAGTATCTTTGATGCCAAGGCAGGAATTGCCTTAAATGACAAGTTTGTTAAGCTTGTCTC
ATGGTATGACAATGAGTTGGGTTACAGTACCCGTGTGGTTGACCTCATTGTTCACATTGC
TAAACAACTTTAAGTTGGCACCGCTGTTGGTAGTGCTATAAATTGGCCTACTTTTGTTTC
TTAGCATCCATTAGCCTAGCGGCAGTTAGGCCTCTTTTCATGTAATAAGTTGATTTGCTG
TACTAATGAAGTTTCCACACTATCATCTGCAGTGTTTTTGGTTGCTTAGTAGTACATTAA
GCAATGAGCTGTTTTGGATTTTGATGTATTGACCGAGCTTTGTTTGTGAGATAATAAATG
TTTTTACTCATTTGCT
>contig00373	seqLength=1075	assembledReadNum=74	aveCover=18.22
TTTTTGTCAGTAGTACTATGTAGAAAATTAATAAATGAGACTTTCAACAAGTCTTGAAGA
GAATTTGTATTAACTAAGAATCATTCCAAACACACGGGTCGGATTATAGCATATCATTTT
CTGGGACAAAAATTTCTAAAGAATTGCAGCCAACATTCTACATCAAGAAAAATTAGTAAT
TGTGTTAAATAAGACCAAAATATTGAAAAACTGCAATTGATAAATAATGAAACTTAAGGA
AACTGCATGGCTGCTGCCAAAAGAAGTATACATTGGAGGACAGCTCTAGTCAGAAAATAG
TTATGTAGGATTTAATCATTAGGTAACAATCTTCTCATACTGAAGGTCTCTGACATGCAG
AAAATAGTTGCCAACTTATAAAGGCCATCACCAGGGATGTGAAGAGCTCAAAACCTACAA
CTTTGGGAAGATGCCACCCCAATCCACGTCTCAAGTAGCTTGTGATAGACGGCATGGTAG
CTACAATCACGGCACATAAGTATATAATAGGAATGAGGGTCTTGGGTTTATTCTTTCGGA
GCCACATCAAAGATCCAAGTGCAGCGAGGGATATGCTCAAAACCAAATTTGCATTAGCCT
CTAGACCCTGTAAAATGTACTCCCAGGTAAATTCTAATCCTCTAGCACCAACCCAAAGAG
GAGCCAACCTATGCAGTACAGAATCAGCAAACGCCCAGCCTAGTCCAACTGCTTGAAATT
TATGATTTTGAGAGATATTTCTGTGAGTCAATTGGGTTAAGGCAAAATAAAGCCCAGCAA
CATCAATAAAACCTATTAAGGCCTTCAAAATTTCCTGATATGGATCAAAGCTATCACTCT
CAGATACCTTGAGAAAAGTAGCTAAACAAATAAGCTTTACTAACGCAGTTGCGAGATAAA
CAACCGCGGCTTTGACGGAAGTTCCGAGTGTATCATACTCAGATAAGGGTGTGGCGGAGT
AGTAGACGGCGTGGGGGCCGAAGGTGAGAATCGCGCAGTTGAAGAAGTGAAACACCGTCA
TCTGAATCTTTCTCTTTCTTGTTTTCAAAATGTCACGGCGATAAACACAACAATA
>contig00374	seqLength=556	assembledReadNum=45	aveCover=20.15
TCATTTTCCATCTCCATATATTCTCTCTGGTTCCGTTGCTACTACACGCTTTACACAATT
AATCGTATCATAATAGATAGATATCTTTTCAACATAGGTCATCGAAAGGATCTCAACGAC
CCACCAAAGCACGAAAGCCGGTATTTTTCACAAAATAGATTCCTATTCAAAGAGTGCATA
ACCGCATGGATAAGCTCACACTAACCCGTCAATTTAAGATCCAATTCGGTATTTTCTTTG
GGAAATATTGGAAAGGAATTGGAATGTAATAATATTGATTCATACAGAAGAAAAGGTTTT
CTATTGATATTGATTTAAACAGTATACTTACAAGAAAGGCATATAGAAAGAGAAAAAACC
GAAGATTTCATATAGTATGATCAAATAAAGAAATCTTCTTTATTACGTACCTTCCTTACC
TTTTGATGAATAAGAAAATGGGTCAGATCTTACAGGATGAAACGAAGGAATAGAAGTAAA
AAGAATTAGAAGATTACAAAACAACAAATTCAAACTTGATTGAAAAGCATCTTTTTTGAT
TCTCGAAGAATCAGCC
>contig00375	seqLength=878	assembledReadNum=55	aveCover=17.10
AAACCCATTTCGTATTTGAAAAATCAGCAAATTCGTGATAGGTTTATAACACAAGCATGC
ATCACCTAACACCAAATTTTTGTTAAGACAAAAAACAAATGTAGCCTACCAAAATGATAG
GCATAACAAAACTTCTACATAAAATTAGGGAGCAAGGAATAAAATCTCCATACTGAAAAA
CTCATCAAACATAAAATAACAACAATGTTTAGGATGTAGGAAAAATTCGGAATTTCAGAT
ACTAATACCAGCAAAAAACTACTATCACATCAAACTCTGAATCCTCGGCTGTTTCTCTTT
CCTCTAGCCTTCTCAAACTTCCTTCCCTTTGCTCTTACATAAGGTTTGGTGTGGCTGTGT
GGAACACCAGGAGCACGACCAAAGTGCTTCACTGCTTCACGAGAATTCTTTGGACCTCTA
AGAAGGACCGTGTTTTGTCCCAGAGGGGCCATACTAGCCAAGAGATCGAATGTCAAGCAT
TCTCCTCCAGCCTTTTCAATCCTTGCCCTTGCAGTCTCTGTAAACCTAAGTGCTACAACT
TTGATGGCTGGAACTTCGTACACACGGATATCATCAGTTACAGCACCCACAACTACAGCA
ATTCTACCTTCCTTCCCCTCGGTATACTTGATCAACTTTGACAAAGATAGAGGAGGCCTG
TTAACCTTGCTCATGAACAACCTCTTGAGAATAACAGCGTTGAACTTGCTGCCAGTTCTT
CGAACAAGGAACTTGTAAAGCTTGACCAAGAGCTTGAGGTAGATATCATTGGACTTTGGT
GCAGTTCTCTTGGACTTCTTGTTCTTACCTCCTGCTTTCAGATCGATACCCATGGCTGCT
TAGGGTCTTCAACACCTGCGCGACTGCTACACCTTCTG
>contig00376	seqLength=868	assembledReadNum=91	aveCover=24.81
TTGCAAAGGAAAAGATCTGAAAATGCGAATAATGCATTGAACCAAAAACACATACCCGAA
TCACTCACAAATCATCGCTGCGGGTTTGCGCCTGGGATTTTTGCCACTCTCAAATCATCG
CTGTTGTTCATTCTTCAACTTTCAAAGCACAAAAATGGAAGGGACTGTTTTCGCTCCGGC
ATTGGAAGGAATAAAGAATGTTAAGTCTGAACAGGGAGAGATTCTGTCACAGCCTTTCTT
GGAAGTGTGCAAGCAGATACTTCCTGTTATAGATAAGTTTGGAGCTGCTATGACCCTTGT
TAAATCTGACATAGGTGGCAATATATCGAGATTGGAATCTAAATATTCATCTAGTCCAAC
CAAATTCAACTACCTGTATAGTTTGGTACAAGTAGAGGTTGAAACTAAAACTGCCAAGTC
ATCATCCAGTTGTACCAATGGGCTTCTTTGGCTTACGAGAGCAATGGATTTCTTGGTGGC
ACTTTTCCGGAACTTAATTGAGCATACAGACTGGTCAATGTCACAAGCATGTACAGATTC
CTATAACAAGACTCTAAAGAAGTGGCATGGATGGCTCGCTAGTTCAAGCTTCGCTGTAGC
GATGAAGCTTGCTCCTGATAGGAAGAAGTTCATGGACGTGATACAGGGAGGCGGCGATGT
TAATGCTGACATAGAGAAATTTTGTACCACCTTTTCTCCTTTCCTCGAAGAGAATCACAA
GTTTCTGGCTCGATTTGGCTTGGATGAACTGAAGGCTTCATGAAGCATGGATTCAGTGTC
TATTGATGAATGGCTCTTGCATGCTCACCCTCTTTTTTGGTGTGTGTTTATGTTTATGCA
CCATGTTTCTCTTTTGGCATCCAAAATA
>contig00377	seqLength=2080	assembledReadNum=158	aveCover=19.37
CAAAGCCATTATTAGTATTACAACTACATACATATTTTTTTTCTTTAGTTTATTCGAAAG
TCTCTCTTTGATTTTATTGTCGTATAAACATAAACTACAATGTGTGGTATTCTTGCTGTT
CTTGGTTGTTCTGATCCTTCAAGAGCCAAGAGGGTTCGTGTGTTGGAGCTTTCACGCAGA
TTGAAGCACCGCGGCCCTGATTGGAGTGGGCTCCACCAACATGGTGACTGTTTCTTGGCA
CACCAACGGTTAGCCATAGTTGATCCTGCTTCTGGGGATCAACCACTCTTCAATGAGGAC
AAATCCGTCATTGTCACGGTAAACGGAGAGATTTACAATCATGAAGATTTAAGGAAACAG
TTGTCTAATCATACTTTCAGAACTGGAAGTGATTGTGATGTTATTGCGCATTTGTATGAG
GAATATGGAGAAGACTTTGTGGATATGTTGGATGGTATATTTTCGTTTGTTCTATTGGAT
ACTCGCGACAACAGTTATATTGTGGCTAGAGATGCTATTGGTGTAACTTCTCTATACATT
GGTTGGGGATTAGATGGTTCGGTTTGGATTTCATCGGAAATGAAAGGTTTGAACGATGAT
TGTGAACATTTTGAGTGTTTTCCACCTGGTCATTTGTATTCTAGCAAAGATAGTGGCTTC
AGAAGATGGTACAATCCTCTTTGGTACTCTGAGGCTATTCCGTCGGCTCCTTATGATCCT
CTTGCTCTGAGGCATGCCTTTGAGAAGGCAGTGATAAAAAGGTTGATGACTGATGTACCT
TTTGGTGTTCTACTGTCCGGTGGTTTGGATTCGTCATTGGTTGCATCCATCACTTCTCGC
TACCTAGCCACCACGAAAGCTGCTGAGCAATGGGGATCAAAGTTACATTCATTCTGCGTT
GGACTTGAGGGATCACCTGATCTTAAGGCTGGAAAAGAAGTTGCTGATTATCTCGGAACT
GTTCATCATGAGTTTACCTTTACTGTTCAGGATGGTATAGATGCAATTGAGGATGTTATA
TACCATGTTGAAACATATGATGTGACTTCAATTAGAGCAAGCACACCTATGTTTCTTATG
TCAAGAAAGATTAAATCACTTGGTGTCAAATGGGTGATCTCTGGTGAAGGATCCGACGAG
ATCTTTGGTGGATATCTGTACTTTCACAAAGCACCAAATAAGGAAGAGTTTCACCAAGAA
ACATGCCGCAAGATCAAAGCACTCCACCAATATGATTGCCAGAGAGCTAATAAATCGACT
TTCGCTTGGGGTCTAGAAGCTAGAGTTCCGTTTTTGGACAAGGAGTTTATCAATGTTGCT
ATGAATATTGATCCTGAGAATAAAATGATAAAACGAGATGAAGGACGAATTGAGAAGTAT
ATTTTGAGGCGGGCGTTTGATGATGAAGAGAATCCTTATCTGCCAAAGCATATTTTATAT
AGGCAGAAAGAACAATTCAGTGATGGAGTCGGTTATAGTTGGATTGATGGCCTTAAAGCT
CATGCTGCAAAACATGTGACCGATAGAATGATGCTTAATGCTGGTAATATCTTCCCTCAC
AACACACCAAACACAAAGGAAGCATACTACTACAGAATGATCTTCGAGCGGTTTTTCCCT
CAGAACTCAGCAAGGCTAACTGTTCCCGGAGGACCAACGGTTGCATGTAGTACAGCAAAA
GCTGTTGAATGGGATGCTGCTTGGTCAAACAACCTTGATCCTTCTGGTAGAGCAGCACTC
GGAGTTCATGATTCAGCTTATGAAAACCAGAACAAAGTCAACAAACCTGTTGAATTTGAG
AAGATTATACCACTGGAAGCCACTCCTGTTGAGCTTGCCATCCAGGTCTAGTTTAAGCTC
GCGCAAGGAATGACTGTTCTAGAAGAATGAAGATAATAATTGAAAACTAAACATAAATGA
AGAATTTGCCTTCTGTTAAATTTTATCTGCGGCAAAACAATGCTATATATATAATATAGA
TAATGCTTTAAATAAGTATTGCATCTTGTATCATTTTGAATTCTGTAATTTGAACTGTTA
TCTTATCTTAATCTATGTGATTTCCAACCAAAAACAAAAA
>contig00378	seqLength=924	assembledReadNum=52	aveCover=21.20
TCTCAATCCCCTCAGTTTTGCGCCGATAGGTTTCCGGCTGCTCAATTCCTAACTCACAAC
ATGGCGAGAGGTTTGAAGAAGCATTTGAAGAGGATCAATGCCCCCAAGCATTGGATGCTT
GACAAATTGGGCGGTGCTTTTGCTCCTAAACCCTCATCTGGACCCCACAAGTCGAGGGAG
TGTCTTCCACTTATTCTCATCTTGCGTAACAGGTTGAAGTATGCTTTGACATACCGTGAG
GTTATCGCCATTCTCATGCAACGCCATGTCCTTGTTGATGGCAAGGTCAGGACTGACAAG
ACCTATCCAGCTGGATTCATGGATGTTGTATCTATTCCTAAAACCAATGAGAACTTCCGT
CTGCTCTATGACACTAAAGGCCGTTTCAGACTTCACTCTGTTAGGGATGATGAGGCGAAG
TTCAAGCTTTGCAAGGTTAGATCAGTTCAATTTGGTCAGAAAGGTATTCCATACCTGAAC
ACCTATGATGGTCGCACCATCCGCTACCCAGACCCTGTCATCCGGGCCAACGACACCATC
AAGCTGGATCTAGAGGAAAACAAGATTGTCGATTTCATTAAGTTTGATGTTGGCAATGTT
GTTATGGTTACTGGTGGAAGAAACAGAGGGCGTGTCGGTGTGATCAAGAGCAGGGAGAAG
CATAAGGGAACCTTTGAGACCATCCACGTTCAGGATGCTACTGGTCACGAGTTTGCAACT
CGTTTGGGCAATGTGTTTACTATCGGTAAGGGTACTAAGCCATGGGTATCTCTTCCCAAG
GGTAAGGGTATTAAGCTAACCGTTATCGAAGAAGCTAGGAAAAGGGCTGCTGCAGCTCAA
CAAGCAGTTGCTGCTTAAATCTCTTTTAATGAATTTATAATAGACTTGAGTGTTTGGTAG
TTTTAATTGACGCCATTGGTTTCT
>contig00379	seqLength=921	assembledReadNum=50	aveCover=16.25
TAATGGAAGTCTTCTTCCACTGTGTGAAAGCATTATATTGAATCTACTATACATCACATG
TAATGTAGTACTTTATTCCCATTAGTGTTCATGAAAGATTTTACAAGAATGCCATGTAAT
TTATCTTCTCGCTTTGTTTTGTACCAAAATATCATCATAACAGCTGAACTGCTGCTATAG
CAGTATTTTTTCTCGCAATTTTTGTGTTACAGCAACACGCACAGTTATGACCCCAGCAGC
TGGACCTGTGATTCGAACCTTTACTATTGGCTCCTCAATGGCTACTAGTTCAAGAGAACC
ACCAGCTGCCCCAACCAGGTATGGCCTTATTTCCTCTAATACCTTTTCAACATTTTCATC
ATTTAACTCAAGACCGGTCTCTTCATCAGATATCGGTTCAACTGCAACTATTTCAGGGAT
CTTTTCCATTAATCGACGTTCAATACCCAATTTCATTGTCGTAACAGAACTCGGACACGA
TCCACAAGCACCTTGTAACTTCAACCGTACAACATTGCCATCGATTTCATGTAGAGCAAC
ATTTCCACCATCAGAAATGAGATACGGACGAATTTCATCAAGCACAGTTTCTACATTTTC
AGCGGTTAATGGCAATTCCACAGCTGGATTTGGAGTGGCAACAGCCTTTATAGCAAATGG
GCGTGTAGAGTGCGGTGAATGAAACGAAACGCAAGGACGCAGAGAGTTATTGTTCGTCCT
CCTAAAAGGAACACGCTTACCGAAAAACCCTGTACCCTGTTTGGTGGTTGAGGAAGGTTG
AGGAGTTCTGCAGTAAGATTGTGAATTGAGCACCACACCTTGCATCGGTGTGTTGATATT
TTGACCTAACAAACCTAATCGATCAATGTTCCAAATTGTTCTTCTTTCTTTGTATTGTTC
TTCTGTCACCACCCAAACACC
>contig00380	seqLength=1500	assembledReadNum=113	aveCover=19.14
TTTTTAAAATTTAATTTTGTATGGTTTTTTGATTTTTTTTCACTTTATAATTTTTTATTT
GAATTTAAACACCCATAATATGAACTTACTCCAAGAACAGTTCATTGTCCAAATGGATAC
ATCTGATGCAAAACCTTCAATGGTTAAAAAACTTACAGCAGCTACATACATAGTACTAGT
TTCAATCTGTCACATACTGTGTGATGATACCATTACAAATCATAAGTCAACCACTTTCTT
GAATTTTCGAATGGCATTTAACACATCAAGGGAAAATCTACTTGTTACATTCTCTGAGCC
TCTTCATAGATGGAACTGAAGAGGGGAGTACTAAGATACCTCTCACCAAAACTAGGAAAT
ATAACCGCTATAAGTTTTCCATTATTTTCAGGCCGTTTTGCCAAAGTTATGGCAGCTGCT
GCCGCAGTTCCTGAAGAAATCCCAACCAGTAATCCTTCTTCCAATGCTAATTTCCTTGCC
ATTTCATTAGATTCAGCATTGGTAACCTTAATGACCTCATCAAGTAGTTTGGCATCCAAA
ATGCTTGGTACGGAACCTGGATTGTCTCCTACGATTGTACTTGTATAGACTATACTTCCA
TCCGCAGGTGCCACCCCAACCACCTTTATGTTAGTGTTCATCGATTTTAGATAACTTCCA
GTCCCTTCAATAGTGCCGCCAGTTCCAATAGAAGCCACCAATATATCAACTTTACCCTTG
GTATCCTTCCATATCTCTGGCCCTGTAGTTTTGAAGTGGATCTTTGCATTATTACTGTTT
TCAAACTGCCGAAACATGTAAGTATCGGGTGTGGCGTTGACAATTTCTTTGGCTTTGTCA
ACAGCCCCTTTCAGCCCTTTCTCTGCATCAGTCAACACAATCTCTGCACCAAACGAGCGT
AAAAGAATTCTCTTCTCAATATTAACGGAGGCAGGCATTGTGACTATCAGTTTATACCCC
TTAGTTGCTGCAACAAAAGCAAGGCCAAGTCCGGTATTTCCAGTTGTTGGTTCAACTAAA
ACAGTCTTTCCGGGCGTAATTGCTCCATTCTCTTCGGCATCACATAACATACTATAGCCA
ATTCTGTCCTTGACACTTCTGCAAGGCTCCATTGATTCAAGTTTTGCAGCAACCTTTGCT
TCAGATCCCTCTGTAACTTTGTTCAGATATATCATCGGTGTATTTCCAATCAACTGAGTG
ACATCTTCGGCGATGTTGACGCCGTCAAGCCCTTTTCTGGTGGTAGAGTAGAGTGGCGGA
GTGGAATCGGTGGCGGTGGCGGCAATTGTTCGCCGGAAACGGATGTAGGGTTTGGTGTTG
CTGTGGAATTGAGTAGTGAAAAGGCGTGTAGGAGGAACAAGTGTTGTAGTAGGAGCTGAA
AAGCATGAACATGGCGATGATGAAGATGATAGCGCCATTATCCTCTTCAGAATTATTCTT
TGTTTTAAAAATGTTTATTCTTCAATTATGTATTGCAGCTCAGATTTGGGATATTCTTCA
>contig00381	seqLength=1484	assembledReadNum=149	aveCover=29.04
TTTTTGTAAAAGTTCTCGTCCTCCTCAAAATCGATCTCAGGTAAACTACATACAATGAGG
CACAGAATAATCTTCATCACCCATAATTGTTCTAATATATAATAGGATCGTTAAAAAACA
AACTCAGATTAAGTACTACAAGTCTCGATGTTGAAAACCTCCCAGCAATGTAGACGTCAA
TGTCAAACAATCATCAGAAGTAGTTGCTGTGGGAGGCTAGCTTAAAGGGTAGATGGTAGA
AATTGAACCTTAAATTCAGGCATCATATGTCGACAAGATGTTTTTCTTTAGAGTGAATTC
ATCGGCCTTAGCAGGGCTGATAGACTTTTCAAGTATGCGCTCTAGGCGCTGAATTTCTTT
CTTAGCATAATCAGAACCTTTCTCCAGGTGATTCTTGGCAGTTTTCAAGTAAATCTTCCC
GTATCTAGAAGCAGAACCCTGAAGCTTCCCAACTTCCTCTTCGATTTTGGCAAATACAGT
CTTCTTCTCTTCATCGTTAGCAGCTACAAACTCCTTTACCAACAAGTCCAAGTTCTCTAC
TTTACCAGCCTCAGAAGTAAGTTGTCCTTTTGAATCTCGACTTGTTCCAGATTTCTCATT
GATAAAAGCCACAAAGTCATCTAAGTCTCTTCCACCTCCATAATCTTCACCGGCTTTATT
GCCCTTTGGGAAAAACTTTAAGGTAGGAAATCCAGTCACTTCATACTTTTCAGCCAGGTC
CCTATATTTGTCGGCATCCAAATTTGCAATCACTACTTCGTCCTCCGTTTTAAAAGCTGC
AGCAACTTTTTCATAAATAGGAGCAAGACTCTTGCAATGTCCACACCATGGTGCATAAAA
CTCAACCAAGACATCTTTGGTTTCATCCAAGACAACTTCGTTGAAGGTTTCAGGTGTTAG
CACCACTACACTAGATGGAGCTGCAGCAATCTTTACATTAGTTCCTGCTTCTGTATTTAT
AAACTCGGCAAGTGATTCTGCAGTGCGTGGCCCTTCAAACTTTTTGGGTTCCAGAGATCC
TTTTGGAAACCACTGAATCGTTGGGTACCCGGAGACTCCATATTTGGTGCACACACTCTT
ATGCTCATCACAGTCCACCTTGGCAATCAAAACAGAGTTAGATTTCTTGAAGCTGTTACC
AAGCTTTTCATATTCTGGAGCTAGCTTTTTGCAGTGTCCACACCATGGGGCATAGAACTC
AACGAGAGCTCCTTTGTCTTGACCAACTTCCTTCTCGAAATTCTCTTCAGACAGCACAAC
GACGTCGTCTGCGGACACCGATTGGGAGAGAAGTGCGAACGCGAACGCTGCGAAAGCTAT
ACTTCTCCAGATCTGAAACTTCTCCATTTTCTTCTTCTTCTTCTTTACTCTTCACACTGC
ATCAATTTGAAAGATCTTAGAAGAAAATGGCTGAAGTTTAATTTGAATTTATATTTTTTT
GTTTATGATATGATTTAGTCTTGAATACTAAGCAACACTTGGTC
>contig00382	seqLength=549	assembledReadNum=51	aveCover=23.97
GATTGCATGCTATGTAACTGTTAGAGGTGACAAGGCCATGCAACTTTTGGAGAGTGGACT
GAAGGTGAAGGAGTATGAACTTCTAAGAAGGAACTTCAGTGACACTGGATGCTTTGGCTT
TGGCTTCGGAATTCAGGAGCATATTGATCTTGGAATCAAGTATGATCCATCTACTGGTAT
CTATGGTATGGACTTTTTTGTTGTTTTGGAGCGCCCTGGTTATCGTGTGGGTCGTCGCCG
TAGGTGCAAAGCCCGTGTTGGAATCCAACACCGTGTTACCAAGGATGATGCAATGAAATG
GTTCCAAGTGAAGTATGAGGGAGTGATCCTTAACAAATCTCAGCAGATCTGAATTATTTC
TTGTTAGGTTACTATTTTTGGCATCTATAGTTTGTTGTCTTTGGGATACTGGCTTAAATT
CTGTTGAAATTTTTGATGGATTGTTATGATATTTTGAATTTTCTGCTATTTCATGATTAA
GCCCATGTGTTAACTTGATTATTAAATACTTCCAATTAAGTCACAATTTGCTTTAAAAAA
AAAAAAAAA
>contig00383	seqLength=1962	assembledReadNum=113	aveCover=20.92
TTTTAATACTAGGAAGAGTTTTAATAAACACAAACACACCAGAATTCCATGTCGTAAAAC
AAAGCTCAAAAGAGTCTCGGATCATAACTTTGCGAGCCATAAACAAAAGGCAAACATCAC
AATTTAAAGTTTCAAAATAAAAGCTCAACAACACTAGGGGAAAACCGCACCCTTTATAAA
AAACAAAGAAACGATCAAAGCACGGATGTAAACAAAGCCGCCAACACACACTATTCTTCC
TCCGACTCTGATTCTGCACTCTGAAGCCAGTCAATGAAAGGCTGAACATTCTTCCAAATC
TGAGAGTTCTTACTGTCTCCTTTCAGCCCTTCTTGATACCACTGCAATATGTGCTCTTCC
TCCAAAGCATCAGCATCGTAAAGATGCTTAATAACCACAGCAACCTCCTTAAGTGCATTG
GAGGACTTGCAGGAAAATTCCTCTATAGCACGCAGCAGCAGCAATGGCATACCCTCTTCC
TCAGCAACAGCAGCAGCAAGGTAGCTCTTCTTCTTAATTGCTTCTTTTGCAAACCCTTTC
TCAAGGTCCCCAAATAGAGCTTCATACAGAGCACTCATCTTCTCTTGGGGAGAAACAGGA
TGCGTTGCCCAGTGGGCCACCAATTCTTTAGCCTTGACACCTTTCTTCAAATCAGCTTTG
ATTTCTGCAACAAGAGTCTTGTATTTCATGGAGTTGCCATTATCTTGATTGCCACTTACC
TTAGTGGCCGCTTTCTCCTCTGCTTCATTGGTTGAGAGCATGACCATATCAGCTGTCACA
GCACTTAGCTGTTCTTGGCTTCGTAGCCGAGCAGCCTCCAGTGATGTGTCTGTTTGCCAC
TGCACATCATCTTCATCTTCAGCCTCATCCTTCTCATCAGTTGGGCTTCGAGTAGGAGAT
GAATGATCTTCATCAGAGCCATTTCCTTTTTCCTTGAGGAGCTTGATTTTGTAGCACCTT
CCTTAGGAGCCACTTTCTTCTTGACAACCTCTTTCTTCAGCTTTTTCAGCTCCTCATCAG
CTGCTTCACCTTCCTTCAGTCTCTCCTTTTCAGCTCTCCTCATGGCCTTCTTGTCTTTGG
TACCTTTCTTTGTTTCAGGTGGGTTCTTAACGATGAATGTAGTCAGCTTGTCTCTCATAT
CCACGTCAGACACAAAACCACAAGCAGCACATTTCAGCTGGATCATCTGATTCCTAGTAA
TTAAGATCTCAGTTTCAGGATTTCCACAACCATAACATTGGACATATTTCTTAATGAAGT
TCTCAAGCAAACCAGCAAGTTTTGGGGTATCATGTGCCCCGTTTACATGAGAAGTCCCAG
TTTTCTCATCGAATTTTGATTGTGCACCAAGTTCACAACCAAAATACTTAGTTGTGTAAG
CAGCTGGCCTTGCTAAAGCTTTAGCAATATCAACCATATTCACAATGTTTGTCTTGATGC
CATTACCCCTGCCCTCAATTTTCGTGATCATTCTAGGCATCTTATACCTGTAGAAGGCAT
CATCACTGTTGCCAGCACCAATGTTCTGTAAGGCCATGATGACTCAAATGACAGAATAGC
AGATAAACAGATTAGAATATCACAGCCAGCAATGTAAATTTGCTGGTAATGATTAGAGAG
AATCTCCTTCAGAGATTGCGGGAGGCTGCAAATAGAAACAACAGAGCTGAGTATGTTCCT
GATAAGGGGCACGATGCATACAGCTGATTTTTCTCGGCAAAGACTTGTTCTTTTTCTTAG
AAGAAGTAAAACACTCTGTAAGCAACTCAATTGCTCCCAAATGGATGGTTGCCTGTTCAA
ACATGAAAAAAACTTCAACGTGCACCTTCACCTCAGAATCTGCTACCACAGAACTAGCAG
GAATCCTGCAGAAGAGATTGAGAAGATAGTTGAGGCGATAGGAGGCGCAGCGAAAGTGCG
TTTGTGTTTTGAGATTAGAATGTGCGGTGCGGCTATTAGCAA
>contig00384	seqLength=742	assembledReadNum=50	aveCover=21.65
ATAAAAATCCAACTACATAAATAAACCACTTCTCATTCTTTCTACATCTTCATTCTCTCT
CACTATGGCTTCAAGAGTTGCTTTGTTGTTGTTTGCTTTTGTTCTTCCAGCTATGGTTTC
TGCCATTCGCCCAGCGAAGAACCCTCTCTGCTTGAAAGGTCACGTCGTATGTGACCTTTG
CCGTGCTGGTTATGAAACCTCCGCTATTACTCACATTGCTGGGGCTGAGGTTGCCTTGGA
ATGCAAGGACAGGATAAGCAACAAAGTAGTGTACACAAAGCTAGGGAAGACTGACTCAAA
TGGAGAATATACCATGTATGTTGACGAGGATCGCGTTGACAATGTGTGTGATGTGAAGCT
AGTAAGCAGTCCTCAAAACAGTTGTAATGAAGCTACACCAGGGCGCGACCAAGCACGTGT
TATTCTTACCCGTTACAATGGGATTGCTTCTAATGACAGGTTTGCCAATGCCATGTTATT
CATGGCAAATGAAGTTGCTTCTGGATGTGCTGAGATACTCCAGAAAATGCATGAATTGGA
TGATGATGAGAATTAATTACTGTATTAGTTTATTTACTTGGATTTGGGTTTTCTCATGTC
TATTTGATTCAATCTTGATGGAGTGTTAACTCAACAGTCAGTTTATTATATGCCTATGTA
TGTTATTGGATTTGGACAATGCTAAATTATATTATTCTTATCTCTCTTGTAGTAGAGGAT
TTAGTCTCAGTTCTATTAAAAA
>contig00385	seqLength=468	assembledReadNum=74	aveCover=42.92
ACTAGTTATTAAGTAAAGGTGTGAAGAAAAAATGATGAAGAAGAATTCAGTGGTTGCTAT
GATGCTTTTATTTCTTATAGTATTTTCTGAAATGGATAGCGTTGTTCCAGATGCTTCTGA
TTGCTTAGATGGTTGCTCCACTGCATGCGTTTCAAGAGACTCGAGGCTTACGGCAAGGTG
TGAGCGAAAGTGCCAGATTAGATGCGGTCCAGATTCTATGCTGGACAAAGTCATGGATTA
AACAATCAATGTTTGCTTTGTGATGTCAAGAGATGCTGCTGATAAGGATATGTTGATTGA
AATAAAAAGTTCCTTAAGGAAATTTAATAAGGAAATTTAATACTATCACAATAAATTGCT
ATCTATCATAGGATTTCTACATTTTCATGTTAAAAAATGAAGGATCAAGTTGTACCGACA
AAAAAATATGAAGTATTTTACAACTCTCTTTACTTGCTTGCTTAAAAA
>contig00386	seqLength=1643	assembledReadNum=136	aveCover=18.82
TTTTAAAGAAATCATTAATAGGCAGAAAGAGAAAGGCACCAAATACAAATTTAACATTGT
ACATATAACAAAATTACACAGAAAGACACTCCAAAAAGGGAAATATTATAAAATCATCTC
AAACTTGGAATCTTTTCCTTCCACCTAAATGATACATTGAGAATGTTACAAGCACGTGCC
ATGACAACTTCAAGTAGTTGGATCAAAGTTTGAGGCATTTGAATCAAGAACAGAAACATG
GCATACCTCCAACAAGGCCTCTTGTTTAGAAAGCTCCCCTTTTAATAGCATCTTGATTAG
CATCACCAAGAGCAGCCTCATTCAAATACTTGTCTGCCAATTGGACTCTCTTGACATTCT
CTTGTTCTTGGACAAGCATGCCACCATATTCCAACAGCTTTTCTAGTGTCATCTTTGGCT
GCTCAAATTCTGGTGGTCCTTCCTTTGAGTTCACAAGCCTCTTTCCAATTCCTTCAATAC
CTATCCCAGAAATCCACTTCCTCACTTCGTCGTCATACACTCTAGCCCTCAATGCACCAA
AGAAATCAATGGATTGACCAGGGAAGGTGTCAACAAGCCTGACAATGTCCTCATTTTCAA
TATTGTCATGACGGAATATTCCGGTACAGACACCAATTCGGTCCTCTCTTGTAGGAGCCC
AGTAGAATTTCTCCATACGTCCATCACGGATGAGAGGAGCATACAATGTTGAGAAATCGT
TACCAGTGACGATGATGGGAACACGAGGATTCTCTTCCTTGTTGTACATACCAGGGAGTT
GGACATTTGTGGGGTTATCAGCAATGTTCATGAGTGTGGCATTCACCATCTGGTTGTTGA
CAGTGTACTGGGTAGTTCCACCCATACGACCTGCTCCTGCATCAAGATCGTTGATGAACA
AAGCACACATCTTTCCCTTCTTGATTAAGTCAGCAGCTTCACGGTATCGCTGTCTGATCA
GTTTTGCTGGCTCTCCTGCATTTCCACTTTCAAGCTCTCCGGCACTCATCATGATTGGGT
TGATTCCCATCTTTGCAAAAACAAGCTCAGCTTGGAAAGATTTTCCCTGTCCTTTGCCTC
CCCAGACACCAAGAATGAGAGGAACCTTGATGTTTGGCAAGGTCATGAAATTTTTAGTGA
TATGAACAACAAGCTTGTCCATAAAAGCAGGAGCAATGTAAAAACCACTCATAGTGTTGT
CAAAGTCGTACTGTTTAAGTCCGGTGCTAACGTATTCATAAGAACTCATGACTGCATAAT
GAGTTCCAGTATTTTGTGGAGCTTGGAAAACAGAATCAACCAAACCCTTTCCTCTGGTGA
TGTCTTGTTGGTCATCTGAAATATCATAGGCCAAACCCCTCCACCTGTCTCCGTCTGTCT
GCTTTTCAGGGTCAATCTCTTTAGCAGCAAAAACTTTGAAACTTCCAGAAGAAACTTTAG
TGTTTGGATGCCTTGAAGTAATCTTCTTCAAGCTTGTGCCGAAGAAAGATGAATTGGAAA
CTGAAGGTCCTGCTACTACTGAGCCATTCAAGCTCATAGGAGTTTTGACAGCTCCAACAG
TGGAGACTGAAGCAGCCATGATAAGTGGTTTGATTGGTGTAGCACAAAAGAGGAAGGTAG
TTGAAGTTGAAGCAAATTATTCT
>contig00387	seqLength=199	assembledReadNum=7	aveCover=6.57
TTTTGGGTACTTAGATGTTTCAGTTCCCCTCCAGGTTCGCCTCGCATACCTATGTATTCA
GTATGCGATACCCTTGCGGGTGGGTTTCCCCATTCAGAAATCTCCGGATCAAAGCTAATT
TGCCAGCTCCCCGAAGCTTATCGCAGGCTATCACGTCTTTCGTCGCCTATCATCGCCAAG
GCATCCACCACATGCTCTT
>contig00388	seqLength=1565	assembledReadNum=126	aveCover=22.47
GAAAACAACTGAATAAGCACTCCTTTTTTTAAAAATGAACATTATCCACTAGCATAGATC
AAGCACCATGGATGCCGCAAAAAGATTCTTATTTTCGAAAACTATCCTATAAAGCCTTCT
AAAAGGGCAGCTCTTTAGTAACAACCTCAATCAAACCAACATTGGTTGAAACCCCAACCA
TTATAATAAAACACAGAATACAACATGTTTAAGCATCATCAAGAGCAAGGACTCCAGGTA
GTGGCTTCCCCTCAAGAAGCTCTAAGCTGGCACCTCCGCCAGTAGAGATGTGACTCATCT
TGTCTGCTAGTCCAGCCTTCTCCACAGCAGCTACAGAGTCACCTCCTCCAATGATGGTTG
TTACTCCTTTGCCACTTATTTCTGCCAGTTTCTTGGCTATGGCCTCTGTTCCTGCTGCAA
ACTTATCAAACTCAAAAACACCCATTGGTCCATTCCAAATGACGGTTTGACTCTTGTCCA
ATGCTTCGTTAAATGTTACGATGGAATCAGGTCCAATATCCAATCCCATCCATCCGTCAG
GGATGCTTGATGCTGGTACAATCTTGGAGTTAGCATCAGCGGAAAACTTGTCGGCAATTA
CCACATCAGTTGGAAGCAAAAGGGAAACTCCGTTAGCCTTGGCGGTCTCAATAAGTGAAG
TTGCAAGTTCAAGCTTGTCTTCCTCCACAAGAGAGGACCCAACTGAATAACCTTGAGCTT
TGTAAAAGGTAAAAACCATTCCTCCACCAAGCAAAAGAATGTTAACCTTCCTCAACAAGG
ATTCAATAACTCCAATCTTGGAAGACACCTTTGAACCACCAACAATGGCAGTAAACGGTT
TCTTGGGGTTTGACACAGCTCCAACTAGATAGTCAAGCTCCTTCTGCATAAGGAATCCTG
CAACAGAGGGCTTCAAATATTTAGCAACACCTTCCGTAGAAGCATGAGCACGATGGGCAG
TGCCAAATGCATCATTCACATAAAGATCAGCAAGGGAAGCCAACTGCTTTGCAAACTCAG
GATCATTTTTCTCCTCTTCCTTGTGGAACCTCACATTCTCTAAAAGCAAAACACCACCTT
CAGGAATTTGTGCAACCAACTTCTCAACCTCCTCACCAATACTGTCCTCAGCAATCTTAA
CCTCGGTTCCAAGAAGTTCAGACAACCTTGGTACAAGAGGTTTCAAACTGTATTTAGGTG
TTACACCCTTTGGACGTCCCAGATGGGAAGAGAGGATGACTTTAGCGCCATAGCCAGTCA
GGTACTTGATTGTAGGAACAGCAGCACGGATTCTGGTATCATCAGTGATGTTCAGGTTAT
CATCCAAAGGAACGTTCAGATCAACCCTAACGAAAACCCTCTTTCCCTTCAAATCGGCTT
CCTTCAATGTTCCAACGCTTCTCTTTGTCGCCATTTTGTTCTACTTTTCACAAACGATTG
ATGGTTGAGATCGGAGTTCGAAGACGGAGTGTGAGAAGGAAGGTTCTGGAAGATTTATAG
AGAGAAATGAGACTCGTGCGAATCGCACGTGTGAGATGGTGTTTGTGTTTTCCTTGTTTG
GGAAG
>contig00389	seqLength=1661	assembledReadNum=77	aveCover=8.12
TAGAATTTGTTTCTTCGTCTTTACAAAAGAAAAGAGCGATTGACTATGACATTCTATGAC
TTTCTTTTTGAGAGATTCTAATTTAAAAGAGATTCTATTTTTAAATGGAAATAAAATAAA
AAATATAAGAAAAAAAATCATTTTTTTAGAAATTTTAAGAGGAATAATTAACTATGACAC
GTTCACTAAAAAAAAATCCTTTTGTAGCGAATCATTTATTAAGAAAAATAAATAAGCTTA
ACACAAAAGGAGAAAAAGAAATAATAATAACTTGGTCCAGAAGATCTACCATTCTACCTA
CAATGATTGGGCATACCATTGCTATCCATAATGGAAAAGAGCATTTACCTATTTATATAA
CAGATCGTATGGTAGGCCATAAATTGGGAGAATTTTCACCTACTCGAAACTTCCGAGGCT
TTGCGAAAAATGATAATAGATCTCGTCGTTAACATTCATTTTAACATAAATTTAGTAATA
GTCATTAATAAATATTAATTAATAAATTACTCAAAAAGAATTGTATTATTCTGCAATCAA
AAAACAGATTTATTTTTTCGTGAAAATAGAACCAATACAGAGAAATATAACCCTTTGTTC
AAAAAATATTTTTGTCTATTCACAACACAAAGCGTGAATGGTAATTAATAATATTCAAAA
ATTGAAAGGGTTATTATAATAGAACTAATGCTTTGCAGAAAAAAAAGATATATCAAGATA
TTAAAAAAATATATATATATAGATAAAAAAGTAGACAAATCAGACGTATTATTTTATATA
GAGTAGTGAGGGATTATGGGACAAAAAATACATCCGCTTGGTTTCAGACTTGGTACAACT
CAAAGTCATGATTCTATTTGGTTTGCACAACCAAGAATTTATTCCGAGAATGTAAAAGAA
GATAAAATAATACGAGATTGTATCAAGAATTATATACAAAAAATACAAAAAACAACAACC
GCTGTCGATGGCGAGGGAATTGGACGAATAAAGATTAAAAAAAAACGCGATCTGATTCAC
GTGATAATCAATATGGGACTTCCAAACCCAAACTTAGTAATAGAGGATAACCCTGAAAGA
ATGGAAGAATTACATACTAATGTGCAAAAATAAATTGTGTGAACCGACAAATCAACATTG
AAATTACAAGAATTCCAAATGTTTATAGAGACCCGAATATTCTTGCAGAATTTCTAGCCA
GACAATTAAAGAATAGAATTCCGTTTCGTAAAGCAATGCAAAAAACTATAAAAAAAATTC
GCTGAAGAGGCAGGTGCAGGTACAAAAGGAGTTCAAATACAAATTGCGGGACGCATCGAC
GGAAACGAAATTGCACGTGTCGAATGGATCAGAGAAGGTAGGATTCCTCTACAAACCATT
CGAGCTAAAATTGATTATTGTTCCTATCCAGTTCGAACTATTTATGGGGTCTTAGGAATC
AAAGTTTGGATATTTATAAACAACGACTAATAACCTTTTCCTTATAACGTTCCATCTTTT
GAGAAAACAAAAAATGACGAATTCTTACTACGTTCTTATTCTCAAAGAAAAACCCTAGCG
GCGAGAGAGGATTTGAATCGTAGCTGAGCGGAAGAAAGAGAGAGAAATGGCGCTGAAGAA
TAGAGTGAGAGCACAACTCGACTTCCGCCTCCCATTCTCGA
>contig00390	seqLength=1209	assembledReadNum=100	aveCover=20.36
TTTTTTTGAAACACAACATGCTTAACAATAACTTAGAATATAAAATGAGATCTTGGACTT
GCACAATTATTCAGGCTACAAAAGAAAACTCATTCAACACATAAAGAAAAACATTATCTT
TAAACCATAACACACACATGGCGACACATAACGTAAGATTATTTCTTTGTGACTCCATAT
TTTTTGGACCTTCAATAGTTTTTGGAAGAAGCCCTTTTTCTCTGCATGTGTCAATTGCTT
CAGTGAACATATCCTCCAAATTGTACTTAAACTCGAATCCCAAATCTTTGATCTTTTTTG
AAGAAAATTTAATATGCTCCAACTCATCAGGAATATTCTTGAACTTTGTAGGGACATTGT
ACTCTGGAAATTTTGCATTAATTAATTTTGCAATGTCATGAATATTAGCTTCACATGCAT
TACATATGTACCTCCCTTCAACTTCCATATGCTCAAACAAGAATATGTGAGCTTCACAAA
GATCATCCAAATGAACAAATTGACCTTGCTTTATAATTGAATAATGAGCCTCATTTCCTG
TAATAGGAGAAAGGGCAGTGATTAAGCTAGGTGGCATAGATGGACTAAGAAAAGGACCAA
CAACCAGAGGTGGAATGATTGTGATGAAATCCATCTTGTTTTCTTTAGCAAATTTCCATG
CTTCTTGTTCAGCAAGTGTCTTAGAAACAAAATACATCCATCCAGTCATTTTAACTCTCC
GACAAAACTCAACGTCACTCCAGCAGCTCTCGTCGAACAAGAGTTTTTGATTTTCAATGA
CGTTGACGGATCCGGCCGATGATGTGAAAACCAATCTGCGAACAGTTTTCGCCTTGAGAC
ATGCTTTCATGATGTCTAGTAATCCATTTATGGCAGGTTTGATCACTTCATTCTCAGGGT
CGTTGGACTCAAAATCCATAGGTGTAGCCACATGAAAAACTCCTGTACAACCTTTAATCG
CTTCATCAAAACTACCCTCTACAGCAAGATCAGCTTTCCAAAGTGTCAATTTGCTATTTG
CACCCGGCAGTTCTAACAAATGCTTCACCTTCTGAATGTTATCTGGATCGCGAACGGTGG
CACGAACTGTATAACCGTGCTCAATGAGTCTCTTAATGAGCCACGATCCGATGAAACCCG
CGGCCCCGGTGACACAAACAGTTTCAGACACAGAACCCATAATTTTTTTCTCTGTTATAT
TTCTTTGAT
>contig00391	seqLength=962	assembledReadNum=23	aveCover=5.23
TTTTTTTTTTTTTTTTTTTTTATGGGCATAAACCATAATATAAGTTTCTTTAAAAACAAG
CTCATCAGAGAATGTTATACACTTACCCCCTTTATTTTTTTCAAAATAATAAAGAGGCAT
TGTGTTGATTGATGGAGAACAAAATTGAAAAGACAATTAAAACCAAAAGAGTTGAACAAA
ACTACAAAACATTTAGTCTATTATAAATTCATTCCATAGAAAACTTAAGCAGCAACTGCT
TGTTGGGCTGCAGCAGCTCTCTTCCTAGCTTCCTCAATGACAGTAAGCTTGATACCCTTA
CCCTTGGGAAGAGATACCCATGGCTTTGTACCCTTGCCAATGGTGAACACATTGCCCAGA
CGGGTAGCAAACTCGTGTCCAGTGGCATCCTGAACATGGATTGTCTCGAAGGTTCCCTTA
TGCTTCTCCCTGTTCTTGATGACTCCAACACGTCCCCTATTCCTTCCACCAGTAACCATA
ACTACATTCCCAACATCAAATTTGATGAAGTCAACGATCTTGTTCTCCTCAAGATCCAGC
TTAATGGTGTCATTTGCCCTGATGACAGGGTCTGGGTAGCGGATTGTGCGACCATCATAG
GTGTTTAGGTATGGGATGCCTTTCTGCCCAAATTGCACTGAACGGACCTTGCAGAGCTTG
AACTTTGACTCGTCATCTCTGACAGAATGGAGACGGAATTTGCCTTTGGTATCATAAAGC
AGGCGAAAGTTCTCATTTGTTTTGGGGATGGACACAACATCCATGAATCCAGCAGGATAA
GTCTTGTCAGTCCTAACTTTGCCATCAACAAGGACATGCCTTTGCATCAGAATAGCAATG
ACCTCACGGTATGTCAAAGCATACTTGAGTCTGTTACGCAATATCAGAATAAGTGGCAAG
CATTCCCTTGACTTGTGTGGTCCAGATGAGGGCTTTGGAGTAAAAGCACCACCGAGCTTG
TC
>contig00392	seqLength=1632	assembledReadNum=139	aveCover=21.38
TTTTTGCAAAGCATAGTGTGCAAAGTTCACACACATTATTATTATATTTCAAAGAGAGCA
CACTGATACAGTAGTGGTAGTAGTGGTACACAGACAATAATCATAAACATACACTCATCA
CACCATCAATGTTATTTGAAAGCACAAACTCATAAAAATAAGAAAACCACACAAGTTTTC
AAATAGAGATACTATTGGGAATTCCTTTGAAGGTTAAACCTTCTTCACTTGTTCGAACGA
GCAAACTGTAGGGCAATTGCACTGGTCCGTAGCGGTTTTTCAAGCTAGAATCTTTGTTCC
TGCTATGAATTTTCTCTTCAATTTCAGCTAGTTTGGTTCCAAACTTTGTGAAGGCTTGAA
CCGCCCTTGAATCAGATGTCCAATACTTGCTATCCCTCTCGCCGAGGTACACCTCATCAG
AAGCATGTCTTGACAATATTTCAATCACGGAAAGATCAATAACAGTCTGGTATTTTGATG
TAATTGTTTTCAGATAAGCCTTTTGAGGACTTTTCACCATCTCGTCGTATTCTGGAGTTC
CTTTCTCTGGGATGAGTCTTCTACTATGAGTTGGACGGTTCAGGATATATCCTCCATAAG
GATATTGTCCAAAGTTAACAGCTGCGTGAAGAGCAGAAGCAGTCCATATGATAATGGAGC
AAGATAGAACCAAGTCTTCAATAGTTTGCATCTTAGGCCACCATGGCTTGTCCTTCAAGT
CACCGTGACCCTTCTCTACAGCTTCCTTCCACCAAGGTTGTATTTCAGCGTCCTTTTGCA
CTGCTTCATCCGTTGGATAATATAAAGAGACGTAATCTTGGACCCATGCCTTGATAGCAT
CCCATATTTCTAGCCCATCAACAGCATAAGGGTAGTCTTCTATCGCAAGACGAAGTCCAT
GGGGAGAAGATGGATCCTCAACAGCTAATCCTCTCTTAATAAGATCGGCTGGTAATGCTT
GATCAGTGAAAACCCAATTCTTGTAAACGATTGAAGAAATCTCAACGGAGTATGGTCCGG
GGAGAAATGTTTGCTCTATAACGCCATCGGCGTTGATTAGAGATTGTCGAGCAAGTCCAT
TGATATTGATCGTGTCACGGAAGTGAGGATATAAGAGCTTATTAATCGGGTGAAGCACAC
TTAGATGCCTGTTTGTTGCTATGATGAATGGTTCAATCACCGCATGAGTATTCAACCAAT
GGCTCATGAGTTGATGATAGCATGAATCATTTACAATCACATGAGCCTTGGCCAATAGCC
AAATTGTACTTTCAACACTGCCGTCTTCTGCAGGCAAAATTACTTTGCTTTCAGCACCAT
ATTGAACCCCATTTGAGTGAGGCAGACTCAATTCAATGGCTATTGGCTTCAATGTTCCAT
CATCTTGCAAGAACAAGATTGTCCTTGTGGCATATGCCTTTGCGCTTATGTTTATCTTCT
CCAGATACGGCATGAACGCGTCATGGTAATCTAAGACAAATAATCTCTTTCCATTAAGGG
CTTGTTCTACTGTGAGCTCGCCGAGGTTTGTCTCTAACTGTTCTTTTGTTATTGAACTAG
ACTGATCACCGTATACAGCGGTATCTAGAGTACTTTTCAGCGGGAAACTCTTGAAGAAGA
CGGATCACACAA
>contig00393	seqLength=470	assembledReadNum=61	aveCover=36.89
GAATCACATATCACCAAAATAAATACTGATTATAATTAGATTCCGAAATTACAATCACAC
GCTTCAATTACATCGCTAAAGCTAATAAAATAAACAAAGAAAAGCTTATTCATCAACCAC
CGAAACCGTACAAGGTTCTTCCTTGTCTCTTCAAGGCATAAACAACATCCATGGCGGTAA
CAGTCTTCCTCCTAGCGTGCTCAGTATACGTAACAGCATCGCGAATCACATTCTCCAAGA
AGATCTTGAGAACTCCTCTGGTTTCTTCATAGATCAAACCACTGATCCTCTTCACACCAC
CTCTTCTTGCCAATCTACGAATAGCTGGCTTCGTGATACCTTGGATGTTATCACGAAGAA
CCTTCCTATGCCTCTTTGCACCTCCCTTTCCCAGTCCCTTACCACCCTTTCCACGCCCTG
ACATTTTCAAGAGAAATTTTGAGAAATAGAGAGATTAGAGTTTAGATTTG
>contig00394	seqLength=756	assembledReadNum=48	aveCover=22.55
TTAAAGGAAGAATAGAACAATGGCTAATTTCAAAGATGATTGATGTTACATCAAATGGAG
AGGCTCTACATGATGATGGTACACTAAATCAATTTGAACTGAAGTCAAAAATACAAAAAT
ACAAGATTTGAGCAGCGAGAGAAATGTGTCTGAAGTTCTCAGTTTAGTAGATAAAAACAA
AATAACAAGGATTGTTTCAGGCACTTTGTTGAGTAACAGGAGTATACCAACCATGATGAA
TTTCTATTGCTCTCTTTCTTCTGGCAAGCCTAGACTTGCGATGTGCTCCGGTGTTCCTAT
GCAATGTGCCCACTTTCACTGCTTTGTCAATTACAGAGTATGCCTCTCCAATCATCTTCT
CAATTGACAGGATTTCTTCCGCTTGTGCATCAGATTTCTTTTTGAGCAGAGCCAGTGCTT
CCAAAACCTTTTTGGTACGTGTTTTTATCTCAGATTTACGAGCTTTGTTATAAACGCGGC
GTTTCTCGGCTTGTCGAGCTCTCTTAACTGCGGAATCAACCTTTTGAGGAGCCGCCTCGC
AAACAACAACGCCGCGCCTCTGTACGGAACTCAACGATACCCTACCTTGTGAAAAGACCA
AGTGAGAAATGTTGCGGGAGAAAGATAAAGAAGCGGAATTTGAAGTTAGGGTAAGGTTTC
TCATTTGGGAAGGAAGGTTCAGCAATGAGCATGAAACTGACGCCATATTTCTCTCTTATC
CGTTCACTTCAGGTTGAATCTCAATTGGATTGCTCA
>contig00395	seqLength=600	assembledReadNum=58	aveCover=20.77
AATGAGTGATTGAAATTGAAACTCGATAGAAAGGTGAAACAATATCGAAACCAACTTCTC
TGTGCGGTGTGAGATTCAAGAGAAAAAATGGAGATTACAACCCAGCAACTAAGCGCATAC
AACGGCACAGATCCATCGAAGCCGATATACGTCGCCGTGAAAGGTCGCGTGTTCGACGTC
ACCACCGGCAAATCGTTCTACGGCCCCGGCGGAGCCTACGCTATGTTCGCCGGCAGAGAC
GCGAGCAGAGCACTGGCGAAGATGAGCAAAAACGAAGAAGACATCACGTCGTCGCTGGAT
GGACTCACCGAGAAAGAGATCGGAGTTCTCAATGATTGGGAAACGAAGTTCGTCGCTAAG
TACCCTGTTGTTGCAACGCTTGTTAATTAATTCAACTCTTTATGTCATGAATCATTGTAT
TCTGAAGTGTGTTTTGTATGAATCTGGCGTTGAATCGACTTTGTTTCGATAATAAGAAGA
AGTTTTAGTTTCTGGAAAGGGGTTTTGTGTTAATTTAATGCTGCTTGTGTTTATGTAAAA
TAATGTTTTACTTATACTTTGAATCGTTCAATAAATTAACATTGCGTGATTGATTAAAAA
>contig00396	seqLength=848	assembledReadNum=75	aveCover=19.54
AGAGTAAGCAGAGAAACAAATCGGAATCGCGTTTTGGAAGAAGAGAAAGCGAAAATGAGC
GGACCAGCCAAAAAAGTGGTGGATGTTGCATTCAAAGCCGGCAAGAACATTGACTGGGAA
GGTATGGCTAAGCTTCTCGTCTCCGATGAAGCTCGCCGTGAATTCTCCGGTCTCCGTCGC
GCTTTCGACGAGGTTAACAGCCAACTTCAAACAAAGTTCAGCCAGGAGCCTGAGCCGATA
GACTGGGAATATTATAGAAAAGGAATTGGTCCTCGTTTGGTGGATATGTACAAGGAGGCT
TATGAGAGCATTGAGATCCCCAAGTTTGTTGACACAGTAACTCCTCAATATAAGCCTAAA
TTTGAGGCACTGTATGTGGAGCTTAAAGAAGCCGAAGAGAAATCTTGGAAGGAGTCTGAG
CGCTTGGAAAAGGAAATTGCTGATGTACAAAAGTTGAAGAAAAATATGAGTACCATGACA
GCAGACGAGTACTTCGCCGATTATCCTGAGCTGAAGAAGAAATTTGATGATGAGATTAGG
AACGATCAATGGGGCTATTGATTTTCAGACATTCAAAGTGTAGCAAAACATCCGAAGTTG
ATGTTTTACTTGCTGGTTTAATAAATAATAACTACATTGATTTTTTTGTAACTTGGTTCT
CCTCATCGGTTTAAAAGGTTCACATTTCCATTTTCAAAGTTGTCAAAATTTTATGGAGTT
GCTGTTGTAGTTTAGAAACTGCTGTTTTATTATGGTTTCAGTTCAGACACCAACTTTCAG
TAAAATGGTGTGGTTCTGTTAATAAATTGTTGTGCCGGTAAAAATATATTTGTTTTGATT
CCGAAAAA
>contig00397	seqLength=755	assembledReadNum=48	aveCover=15.38
TTTTTATGACTTTGCATTCTTGATATTTTTCTAGTGTTGTTAATTTTGTTCAATGCCCCG
GACATTATATTTTTTATATGAGTAGATTTTTTTATTTGACATCATCTTTTTATGTGTAAA
TCTCTTGTTTTTCTCAACAACCTTTTATTTAAATAAAACATTTTACAAACAAAATTAATT
TACAAGAAAGCATTCGGTTGACACTCATCCATTACATTAAAGTTTATTTGATAAGCAAAC
ACACTCAAACCAAACACACTTCATCCTCATCTTTGTTGCTATTCTTTGACAAGATGAGCA
TCAATATCTTTTGTGACCTTTTCAGCCAAGGCCAAGTATGAATCTGGAGATGCACCTGTA
ATATCCTCATTTAACTTCTCATATTCAAAGGTCCATTTCACAATCCCACCACCATGTTCC
TTATCAATCACTTGTATTGTGGACTTAAAACTCTTGTAATTCTCACTCACTTCCCCATCA
AATAAGCTATATGTTAGTGTTTTATTGTCATCATCTATAGCCTCAATTTTTTCTTTAGCA
CTACTTTTTTTCCTTCTATTGTATATTCCCAGTGTTTGACAGAACCAACACTTTCCCAAT
CACCTTCATGCACTCTATTTCCATGTATTTCTGGAGATATATTAGGAACATGTTCAAGTT
GCTTTCTAAGAACATGAAAGAACTTAGCAGCAGATGCTTCAATATCTGTTTCACTCTCAA
CTTTCCCACTTAAAGCCATGTCTATGCTCTCTATT
>contig00398	seqLength=931	assembledReadNum=68	aveCover=19.28
TTTTTTCTCGCGCAAAAATAATTCAGTGAATTTTTAACGATATGGCTACAACGATAATAC
ACAATGACTGTATACCGTATAATTCCCAATTGTACAAGACTAATCATTTCAAAGCACCTT
AGGAAAGGGAATAATAAACCAATCTGAGAGTTAGACATGCAAATGCCACTAGAAAATCCA
GAAATGAGTCGCAGGGATATTACATCAGAGTTCAAAACACAGTAGTTTCTCAGCTCTTTG
ATTTGGAATGCTTCACAAGCCAGTCTATAACAGAATCAATGTTGGTGGAATTTTTGCAAG
AGATCATGAAACAGCAAACTTCTCTATCAGTAATGGATTTCAGATCCATTTGGTCAGTCA
AAGCTTGTTTAGACAGCGCTCCTGCCTTGTCAATCTTGTTCCCCAACACCAATAGAGGGA
TACCACTCAATGATGGTTTGCTCAGCAAATCATGAAGTTCACTTCTTGATATGCTAAGGT
TATCTGGATCAGCAGCATCAACGACGTAAACAATAGCAGAAACTGCACGGCAGTAACGTT
CCCACATGCTACGGAACCTAGGTTGCCCTCCAAGATCCCATAACTTGATTGTAACATTGC
CTTTTGTTACTTTCCTCATATTGAATCCCACTGTAGGGATCATGTCCTCGCTGTATCCAC
CGGTAGCAACAACATTTACAAGGGAAGTTTTTCCAGCATTCTGAAGTCCTATAAGAGATA
ACTCCATTTCCTGCTTGAAGAAAAGGCTGCGTAACCAATTCAGAAAAGCCTCCCACAATC
CCATTGCTTTTTCTTCTGATCACGAAACAATCGATTGAAAGAAAGAAGAAAAAAAATCAG
ATCTATGAGAGAGAAAGAGAGAAAGATTTTCTAGAAGCTTCGCTGCATCCAATTCTTCAC
ACAAACCTCTTCCCTCCCCGTTCCCTCCCTT
>contig00399	seqLength=756	assembledReadNum=69	aveCover=23.38
GAAAAAAAAAGAGAGTGAGAAAAGAGAGATGCGTTGTTATGGCTTATCTATTCCCGGAAG
CGATTATCGTTTCTTCCTTCCAACACAAACTCCGCCACTATCCCTGCGGCCGACGACAAC
CGTGCCGATGACCCGAGTAACATTCGGGTCGGGTTTTCCGAAACTTAAAGCCACGTTCAA
CGACGGCGTTGTGACGGAGAAGTTGAGTTTCTACGATCTTCTAGGTATACCTGAATCTGG
TTCGTTGATGGATATCAAAAGCGCTTATAAACAGCTTGCGAGAAAGTATCATCCGGACGT
TTCGCCGCCGGACCGGGTGGAAGAGTATACGAAGAAGTTTATTCAGGTTCATGAGGCGTA
TGAGACGTTGTCTGATCCTTCTAGGAGGATTATGTATGATCAGGATATGGCTAGAGGTGT
TCATCTCGCGTTCAACGCCAGAAAACGCTATAATCGCTCCGATCAGGGGAATGAACAAAA
AGACTTATGGAAAACTCGTTGGCAATCTCAACTCTCTGGTCTGAAGAGAAGGAGTGACAG
CAAGGTTGCCACTGAGAACATGTCATGGGCTGCTCGAATGCGCAAGCAGAAGGAGGAAAT
GTGACCAGAATTTTCCTTTGTTCTCTATGTATATAATAACTGTATATATCAATATTTATC
TTTTCGTACTCTACATCAAACTATATATAACATGAATGTTTAGAAAATAAATACTATGCA
CTTTTCAGTATGCTAACCATATAGTTTACCCAAAAA
>contig00400	seqLength=1021	assembledReadNum=86	aveCover=18.57
TTTTTCATTAGAATTGGCTGTAAAACTATATATAACATTTAATATTTTACATTTATATCG
GATCTAAATCAAACTAGGAAAGGAACGTAGTAAGGAACATAGGAAAGGAACATTGATGAA
GAAGTAAGGTACATTTTTATTTTACATTAAAACCATAAAGTTTTTTATATTTAGAAATTA
AACTTAATGTTGTTCCCATTCCATCCAATTGGATTGACTACCAACTCTAGGAATACTGTT
GACTCTTGAGAATTTATCAACCTTAAAGTTGGCCCCACACATCACTCCTTCACTGTCTAT
CCTTGGCATTGCTTTCAACTTGTTCATTGGATGCTCAAAACTCATTAACCCTCCTTCACT
ATGAAACATACACCCTGTTGGAAAAGGAGCAAAAGATTTAGCACAGCCTTCTTTTACAAC
ATCTAGATCATCAGAAATCACAACAGATCCATCAGCTGCAATACCCCAATACAACTTCAC
TCCACCATCAGAACCCAGTGCAGCAAAGACAGTGCCGATTTTGCTGTCATAAACAACAAA
AGCAAAACTACCATCAAGTTCCTTAACAACTTGATCTGCTGGATATGGACCACGGTCACG
AAGTGTCTTATAAGCTTCAATCACAAACATGGCTTCATCAGTACCCTTTGACAAACCATA
TTGTTTGTTTAGTACTGACAAATTGTTCAAACTCCCCAGAAATAAACAGTATATGTCATC
AACACCACAAAACAACCTTTGATGAACAGAAAAAGGGTTGTCGGGTCTAACATAAGCAAG
AACAGAAGCTTCACCAAAACTCATGGAACAGGTGTTATGAGGATGATGAGAGAGAAACTC
TCTCAGAGTTTCTTCAGGAAGCTTAGGTTTCTTTGAACCTTTGTATGATGCTGGACTATT
CAGCTCTTCTGGTGGATGAGCAAAAGCTTTGTAGAAAAATTGCCAACATTTTTTTGATTC
TTCAAAGTTTCACAAAATAAGCTTATTGAATTTTGATTGAGAGATAAAAAAATGGAAGCA
G
>contig00401	seqLength=1863	assembledReadNum=98	aveCover=13.85
TTTTTAAATGAAATGAAAATAGTTCTTCATGTAAGAGCACATAAACTTTTAAGTGTATAT
TCTCACGTCTTAACGGACCACGCGCATAAATATAAATACATATATGATGAATCCATGAAG
TGGAACCTGAGCTATAGTATAGTAGGAAGTTACAAAGTAGTAGTTCAACTTATTTACAAT
GCAGAAACGAAATTATGAAAATATTCCTTTAACATAATCATTCATTCATCCACAACTTCA
TAACTAGGCAGCTTCAGCAAAACCAACTTGGAGATTTCCGTAGTCGAAAACAGTGTGATA
TGCCCTCATGAAAACATCACCAAGAATCCAGAGTGGACCCTTTGGAGGAGGAATATCGAA
CGCAATAAACCCGCTAAGACAGACCTCGGTAATGCCTTCTCCGGTTCTTAGAATATACTG
TTCTGGTGTGAGGACGAAGGGTTTGTCTCCGATAGTGAATGAAATGTTTGGCATCTTAGA
GATATCGTTACAGCTTATCACCGATTCTCCGGATGGACTTGGAAGACTCTCACACAGTTG
ATTCACATAGTTGAAGACTCTCTCCTTATTCGCCTTTTGTTTAAGTTGATTCTGAATCCA
GAGAACAAGCATCTGACAAGAAGAACATAGAGGAGTATCTTTTACCGACAACTCGCTATG
TTCCTTTTCAGTCACCATCTCAATTCCAGCACTCATAGATTGATCCCGGCGAATAGTACA
TAAACCAACTTGTGAACATATGTCACTAGGTTTTACCCCTGATACTAGGAGATCCCATAT
CAACTCTCCATATTGAGAAACAACTGTCTTACATTCTACACTCAGAACACCTTCAGCTCC
AATAGCGTGGTTGATTTCAGCCACAACAGGAGTTGGACCAGCAAGCAAAGATGTTCCTGA
GTCCACAATAGCAGCACAGCCACCTTCACAAACACCTGTTGACGAGCCTCCAATGAAAAA
GTCTCCTATTTCAATCTGCCAGTAACCTTTTTCAGTAACCGGAACATAAGTGTGTTTTCC
TTTGAAATGCTTAGGGTCAACACCACCAAAAATTAACTCACCGCCCTTTTTGGCATTAGG
ATTCCCATTGAGCCAGAAAGAGAACACCTTCTCGCTGATAAGATTTTGTTCCACCATATT
GTACCATACTGGCAAAGCACTTGCAACCGAGATCTCCTGAAAGCCGAGTCCAAATATTCC
ATCAAACTTTCCTGCCAGAAAAGTAAGACTTCCTTCTCGGGTAGCCTCAATGAAGTCCTG
ATTCTTGACAATAGAACTGCCAACTTTAACATGATCTTGACTGAAGTAACCAGATATTGA
TCCGGTTCCATAGCTTATTTTACACGATGTTCCGTTTTGGTTATATGTCTTGGATTTCTT
TGCCTTGTACCAATTATGGGTATAGCAGGCAAGAGAAAAGTAACATTTGGATGATGGAAC
CCAAAGGTTGGAACTACCGGTATCAAATATGACGGTAAAGGTTTGTGGCGGCGTGCCAAT
TCCAATCTCACCGAAATATTGAGCGTTCATATAATCTTTCAAAGGTACTTCCGCTTCATC
GTTTGACTTACCAATGTACCGATCATGTGCACTCATCATTGGTCTTCCTGATCTAAGTTG
TTGTTCTCTTCTAAAAGCATTAATACTATGAAGATCGAGAGGTCTCTTCTGCAAACCAAC
TCTCATCATTCCGACGGAGAAAGAAGCAAGCAGGGAACATGTTAAAGCCCACAAACAGAA
CACGACAGCAAAATGCTTTTGTCCCATGTTGTCTTAATAGCTCGAGAAGGTGGTTTAGCT
GCAGTTACAAAGGTTAGGTGTGGATGAAGAAAGTGTGTTAGAAGAAGCAAATATATAAGC
GCA
>contig00402	seqLength=332	assembledReadNum=31	aveCover=22.86
TTTTGATTAAATTCTTAGAAATATCAGAGCAGAACAAAAGTGAGTAACTAAATTAGAGTA
ACAATAACAACTGGAAGCAGCAAAATCATATTAAATAATTGAAATCCCTAGGAGAACTCC
AGCTAGAAGCATAATTCATTCGGATAGAAAAGCTACAAAATGAAAAGAAACAGACACTCA
AAGTGATCCTGCAACTTATTGAGCTTTCACGTGCTGCAGAACAACATTGTAGGCTTCATG
CTCCTCCCCGAAATCCTTGACAACCACACAGGAGCAGCCAGTAACTTTTCTAGCCTTTCC
CTCGGAATCAATCTTACACAAACCAGCCCATT
>contig00403	seqLength=371	assembledReadNum=45	aveCover=21.88
AGAAAGCGAGTCGATCATGAGAGCAATGGACTTGTTCGGAGAGATGGAGGACCAGATAAC
GACGATGGCGATGGACGTCGACGACGTCGACAATTTCGAGGTATTGGCCGATGGCATTGG
CGGCAACGATTCCAAAGTCGCCGATTCCGATTTCTTCAACTCCTTCCATGACGATTTCGA
TGACGCTGATATCAACTAGTGCCTGTTCTTCTTATTGATGATTAGTACATCTCTGTTTCC
TGTTTTCATCTTCATGACAGATATTGCTGTGGTTTGTTTCTTGGATTTTTGTGTTAATTT
GATATGACGGTGATGACTGTTTTATGATTAATCAACTCAATCTCATGTTTAGAATTTTGC
GATTTCAAAAA
>contig00404	seqLength=1324	assembledReadNum=78	aveCover=16.44
AGAAAAAAAAAACATGGCAGCCATAACCATAACCAGTGGTTACGACAGAGCAAAAGCAGT
GAAGGAATTCGACGAGTCCAAAATAGGTGTAAAAGGTCTCTCCGACTCCGGCATCAAAAC
CATTCCACAAATTTTCATCCACCCACCACAAACACTTTCCGACCTAAAATCTTCCTCCAA
CAAAACCACTTCAATACCACTCATCGACCTCTCCAACGTAGCTTCACCAAACCACCGACC
AAACATCATAAACCAAATCAGACAAGCAGCCAAAACATGGGGATTCTTCCAAATCATAAA
CCACGGCATAAACTTGTCGGTTCTCGACAGCACCATCAAAGCCATCGAGTCTTTCCATAA
CCAACCACACGAAACAAAATCCAAATACTACAAACGAGAAGAAGGACGTGGAGTTATGTA
TGCAAGTAACAACGACTTGTATAGAACAACCGCTGCAAGCTGGCATGATTCTCTGCAAGC
ATGGATGGCACCAGAGACACCGAAAGCCGAGGAGTTACCGGAGATTTGTAGGAAGGAGAT
GATTGAATGGGACTTGAATTGTGTTGGAGTTGCTGAAGTGGTTTATGAGTTGTTATCTGA
AGGGTTGGGATTGGAAAGTGGAAAGTTGAAGGAGTTGAGTTTTGCTGAAAGTAGAGCGTT
GGTGGGACATTGTTATCCTTACTGTCCTCAACCGGATTTGACTATGGGTATTACACCGCA
TACAGATCCTGGTGCAATTACGTTGTTGTTGCAGAATCAAGTGCCGGGGTTGCAGGTGGA
GCACGGCGGTGAGTGGGTGGATGTTAACCCTGTGCACGGTGGTATCATAGTTAATATCGG
CGACTTTCTTCAGATAATATCTAATGGGGAGTATAAGAGTGTACAACACAGGGTGTTGGC
TAATTCACATGAAAAATCAAGAATCTCAATAGTGATGTTCTTGAACTTGAGTAAATGGAG
ACAAGATGGTTACCATGGGCCTCTTCCTGAATTGGTGTCCTCAGAGAAACCGGCAAATTA
TCGAGATTTCACCCAACAAGAATTTATTGATAACTTTTATAGCAAGGGAATTGATACCAA
GTCTTTCATAGACAAAGTTAAAATTCAAACCTGAAACGCAACTGCATATGGCTCCGTTTG
TTTAGTTTTTTTTTTAAAACTGACAAACAAACATAATTATAATAAACTAAATTTACACAC
TAAACTTTTCCTTACGATGAACCTGACTATGAGTTGTATTTGAAATCTATATTTTCTAGA
AAATTGTTTTTAATACTGCACAAGATATAATATGTGTAATAATTTATTATGTACTGAAAT
ATGA
>contig00405	seqLength=697	assembledReadNum=65	aveCover=21.21
AGTTTATCATACTCTCAATCCTGCACTTATCATCATTACTCTTCCTACATTGAAGAAAAT
ATGAAAGCAGCACAAATTGTTATTTGCACCTTCCTTTTGGTGCTTGTGGTTAATGTTCAA
GTGTCAATGGCAGTAACATGCAGTCCAGTGCAACTTAGCTCATGTGTGAGTGCAATCACT
TCTTCAACTCCTCCATCTAAACTATGCTGCTCCAAGATAAAGGAGCAAAGACCTTGCCTT
TGCCAATACCTCAAGAATCCCAATCTTAGGAAGTTTGTTAACACTCCTAATGCAAGGAAA
GTTGCTAACACTTGTGGTACTCCCTTCCCAAGGTGCTAAATGTTTAAAAAAACAGTTGAG
ACTATAAAATAATATCATATTTTGTGTGGTTTGATGTCTATATGTTTTAAACTGTGGTGG
TAAAAGCCACTTGACACGGATACGTCAGATTGAATGTTTTGTGTCGACACGACACCGACA
TTCAACTACTTCCGTTTTCTTATATTATTATTAATGTCTGTGTTAGTGTTTGGGTGTGTT
TACATGTTTTATAAGTAAAAGTATAAGTTTTATTGAATGTGATGCTTTACTTTCCTGTCA
TTCCCTTCAGCTCTTTGGGGTGGTCTCATATCACATTAGTTGTTGCAAAAATATGTATTT
ATAATTCAAAGAAATATTATTAGATTATGCTTAAAAA
>contig00406	seqLength=232	assembledReadNum=21	aveCover=13.57
ATGATGTTGCGGTTTCAAGATTATCATATGGAAGTTCTTACTAGTAAATGAAAGTTTAAT
ATTAAGAATAATATTAAAAATGAAAGTGATATATTAGGACCATCTTACATGTGGTGGGCC
TATCCTCTTGTACTAGATCTCTACCTTGACTGTCTTCTTATGTTGTTGTATCAATCTATA
TAGTGACATATTTTAATATGAGTTTCTGATTTTAAATTTCTGAATAAACAAA
>contig00407	seqLength=83	assembledReadNum=9	aveCover=8.80
TCTGCCATTATCACTACTTTTGTATGAATGTTTTGTTAGTTCTGTATGAATGTTGATGGT
CACTTTTGTATGAATGTTTTTGT
>contig00408	seqLength=311	assembledReadNum=15	aveCover=10.05
GTATTATTATAATTTATTGGAGAGGTAGACACACCACTTACAATCTCACAATTTCACTTC
CGCAACAAAAGGAAATGAAATTAAAAAAAAAGGAGAGAAAATTAAAAAGGAAGACAAATC
AAACACACTTGATGTATAGTATAATGTGTCACAACTCAAACCGCACCATATATAAAACAA
ACAAGCAGTTGATAATTGTATGACTTAGTTGTAATCAGGATTAGCCAAAATATATCCCTC
GAGAGCCTTGAAAAGACCATCACCCTAGCTTTGTCCTTCTTGAGTTAGCTCTTCACTAGG
AGCATCATCAC
>contig00409	seqLength=578	assembledReadNum=64	aveCover=23.29
ATCTATCAAACAAAATGTTAGATAAACTTTGGGATGATATTGTTGCTGGCCCTCAACCAG
AACGTGGCCTTGACAAGCTTAGAAAACTCACCACCAACGTCAAAGATGAAGGAGGAAGTA
GTCAATTAATGAGGAGCACGTCGATTCCGACAACACCGACGACACCGGTGACACCGACAA
CACCTTCATCGGCGCGTAAAGTTGACAACGTTTGGAGGAGCGTGTTCAATCCCGGGAGTA
ATTCTGCTACTAAGACAATTGGTGCTCATGTTTTCGACAAACCACTTCCCAACACCCCCA
CTGTCTATGATTGGATGTACAGTGGGGATACAAGGAGCAAGCACCGTTGATCAGTCATCA
CATGGATACAACTCTCTTGAGTTTTGCATGTAAATAGTGTTCTGTTTTGTTCATTTTTCT
GCCACGTGTCGGGATCTCAATCGTCTGTTGAAGTGTTTTTTTAAGCATCTAAATCTGAAT
GTAAAATAGTTATATAATAAATTTAATTTAGTATGCTTTAATTAGTTTGTATTTGAGTTT
CGGTATCCAGATATGCATTTAATCGGTTTTTCTAAAAA
>contig00410	seqLength=969	assembledReadNum=77	aveCover=16.71
TTTTGTAAACTATACCATGTAGATCCATGGATATAGGATGTCACTTTGGGCAGAACATAC
TGAAACAGTTGATGACTGCTTCTTGCAACTTGAGAGCCTTGAATGCGTTCAAAATAGTAG
TTATTAAACATAAAATGTCTAAAAAAACCCATAGACAAAGCTTACACAAGAAAGCAAGAA
ATCATTCACATTAAGCAATTTTGCTAAGAACATCATTCAGAGTAGATACAGCTATAGCAT
AGTACTTCTCTGCTTCTGCTGGGCTCTTTATTTTTGCTGCATGATCCAAATTGTCGATAT
CCCGGAAGAGCTTATCGGTGAGTTCCTTGAGGGATTGTTTCTGGTCCTTAGGCTTTGAAG
AGATGATAGTTTTAAGGTCATATCGAAGATAACCAGCCCTGAGACGGAGATCGTTCTGAA
GAAATGGCCAAGCCTTCTGGTCAATGAACTTCTTAGCAGCAACAATTTCCTTTGCTGATT
CCTTAGTTCTTGCAGCTGCTTCAGTTGGTGCCAATGGTTGAAGAAAGAACCTTTCTTTCA
ATGGTAGCTTAAGGTCTCTTGCTTCATCAGAGTTCAATGTTCCAGGAAGGCCACCAGAAG
GTGGAGGAGGGCCACCAACTTTAATAGGAATAGCCTCGGCAAAAACAGCTTGAACAAAAG
AGGAAGAAACCAAACCAGTAGCAACAAGACCAATAACAGCCCTTCGACTACTTTCCTGTT
GTTGAGCTCTAACTGTCACCAATGAACGTGTTGTTGCAACCTTGTTACTGTTAATGTTAC
CATGCAACAAACTCAACCTGTTTGAGCCACTCAATTGAAGACTTCCTTCTAACACAGCTT
GAGATGAAGAACCACGTAAACAACCAGCCATTGATGATGCCATAGCTTGAGCCATAATAG
TTTCTTTCTTTCTTGAACTTGAATGTTTGATGATGATATTGGTGACAATAGTAATAAAGA
AGGGTTTAT
>contig00411	seqLength=685	assembledReadNum=48	aveCover=20.68
AGAGGAGAAAATGTCGACCGTTCCGGGGCCACTCGTATGGGAGATCGTGAAGAAGAACAA
CTCCTTCTTGGTCAAAGAGTCCGGAAATGGCAACCAGAGCGTTCAATTCAGTAGAGAGAG
CAACAACCTCTACAATCTCAACTCTTACAAGTTCTCTGGATTGGCAAACAAGAAAACTGT
TACTATTCAGGCGGCTGGTAAAGATCAATCTGTGTTGTTAGCTACAACGAAGCCGAGGAA
ACAGAATAAGCCTTCTGTTTTGTCTCAGAGATCGGTGATGAAGAAGGAGTTCCGCAGAAT
GGCAAAGGCCGTTCAAAATCAGGTGGGAGACAATTACTATAGGCCTGATTTAAAGAAGGC
GGCTCTTGCAAGGTTGAGTGCAGTTCACAGAAGCCTCAAAGTTGCCAAATCTGGCCTTAA
GAAGAGGAATAGACACGCTTAAGTTAAACCAAATCCAGAACAGTTTTGTTGCATTTGAGG
ATTACTTGTTTTTGACCCTTTGTGTTTGTTCTCTATGTATGACTCAATCCTAGATTTCCT
GGGTTTTGAAATCTAATTCATTATTTACTTTAAAATATGAAACCTTGGTTGATCTATCTA
TGTCTTGACATTAGTATTCTATGGTTCATAGAAAATTGAAGTCGACAGAAAAAATGAAAG
AGTTTTAGTGCTCTTGGTAATGAAA
>contig00412	seqLength=484	assembledReadNum=44	aveCover=21.93
TCAATCTATCTCACCACAAATCTGATCTCATTATTTCTTGCTAATTGTCACTTTAAACAG
AGGAAAAGATGTTGGGAACTTTCAAGGAAAAGTTGGTGAATGCACCAAAAGAGCTTAATA
GTCCAGCTTCTCAGAATTCAAACCCTAAGAAAGCTAAACCAAGTCACGAAATTCTTAGAG
ATTTCATCTCATGCAATTCCTCCGATGCTTTCTACATGACTTTTGGAAATGATGCTTTAT
TAGCCTATTCCCCTTCAAACACACCCTCTATTTATCAAAGGTTGTTTAGTGGTTTGGACA
ACATATATTGTGCTTTCATGGGAAATCTACACAACCTTAGTCAATTGAACAAGCAATATG
GACTTTCAAAGGGAAGCAATGAGGCCATCTTCATCATCGAGGCCTATCGGACACTTCGCG
ACCGGGGTCCATACCCAGCTGATCAAGTTCTTAAACAATTTGAAGGGAGTTTTGGATTTG
TCAT
>contig00413	seqLength=1284	assembledReadNum=95	aveCover=23.19
TTTTTGTACTATAAATATGGCAATTAGCCTCTTATTTGGTGTGATCTCATTGTATAAACC
ACAAAAGCTTACTGTCTCCATACATCTTTTTCATAATTAAGATCGTTTTCCTTAAATATA
CATATATATAACAGACAACATTTGGTGCAGATTTTCAATACCAACATAAAATTTAACTGT
TATAGTAATATTACATTTACATTCAGAAGGAAATGTCAGCGTCAACATCTGTGTCGGTCA
CTTCTCTAATAACATTTTTGGGAGAAGGCAAACCGGCTGTAACCTCCTCTTCAATCCCAC
ATTCATTTGTCCCTCTCCTGATCTTGAAGTAACCATCATCTCCCCAATTTGTATTCCACT
GATTTGCAAGAAGCCAATAGTCCTCCCCTTCATTACTTGTTCCCCACCCAATCAGCTTTA
CTGCGTGACCGCCTAATGCAGATCCTGTGATGTGTTTGTAAACTCCTGATTTGTAGTGAG
CAAAATCCTCATAAACACTGAATGCAACTTCAACCGGCCCGTTCTTATAAACTTCTTCCA
TGATATTTTGGGGATCAGAGCTGACCTTATATGCTTTGACACTATAGTGCTTTGACTTCT
TCCAAAGCTGGTTTCCATTCACACACTTTCTAACGCACTTGGGAGTTTGATATCCTGGCT
CACAACCAGGATGAGAACATCCAATTTGATCAAAGTATGGGTCACACTCTTCAGTGACAA
CACCATGGTGTGCTAAGTATCGCCATGCAGCAATGGGATACCCACCATCACAGCCAGACC
CACAAAGAAATCCACAACATGCAAGAAGGTCATTAACAGAAAGGGGTACATCCAATCCAA
AATGAATGCAAAAACGGTCAGATAATGATTCAACAGCACCAAATGCCCAACAAGAACCAC
AGTGACCCTGATCTAGAATTCTTCCAATAGTGCTACACTGAGGCCAAGCTGTCCTTGCAT
CAAACTCCTTTGGCAAGTTTGATGATTTTGGATGAGTTACAACAGGTATACTATTCAGTA
GATTCTTAGGTGTTTGTTTGACTCCAAGAAGGCGTTTAAATTGTCCAACCGTAGAATTGG
AGAAACGAGGATTAATAGCAGCCTTCCATCCTGCCCCTGGGTTTTCGTTAACTTCTTTAG
CGATTGACTCCTGAAGAATATGAGAATTAAGCTTGAGTGCAGTGAGTTGATCTGTTTCCG
CTTCACCGATCCGGAGAAAAGAAGCGGAGAAAGCTAAAAATAAAGTTGCCAGGGGCAGAA
TTGTTGGAGCCATTTTAGATTAAT
>contig00414	seqLength=425	assembledReadNum=27	aveCover=16.31
AAACTAGCTCTTTTTTCTCTTAGAATTATTCATGGCTCGTTCAATTTCTCTTGTTTCCAC
CATCTTTGTCTTCCTTCTCATTCTTGTGGCCACTGGGCCAAATATGGTGGCAGAGGCAAG
AGATTGTGAATCTAAAAGTCACAAATTCAAAGGAACATGTTTGAGTGACACCAACTGTGC
TTCTGTGTGCCAAACAGAACGTTTCCCCGGTGGACACTGCCGTGGATTCCGTCATAGATG
TTTTTGCACTAAACATTGTTGATGAAACAAAGATGATGGATCCATCACCTTTTTCTACTA
TTGTGTGTTTTGAATAAAGCTACCTAGCTACCCATTTTGTTATGGGTTTTTTCTGACTTT
TTCCTTTGTTCCTTTGTATCTTGTTATAGATCTTTCGATCTTACGTGTAGGAAAAAAAAA
AAAAA
>contig00415	seqLength=729	assembledReadNum=72	aveCover=31.71
ATATTCTATCACAGTTTCTTCTGTTCATCCATAATTCAATTCAATTCAATTCCTGATCCT
AATTTTCCCATGGCCACCGAAGAACCCATTGTCGCCGTTGAACCAGTCACCGAACCAGCG
ATGGCCGAACCTCAGGTGCTGGAGAATGAAGAACCAAAGGCTGAAGTAGAGAAGACGAAG
AAAGCCAAGGAATCAAAGCCTAAGAAAGCGAAAGAATCAAAGCCTAAGAAAGCTTCCAAA
CCACGAAACCCTGCTTCCCATCCTTCTTACGAAGAGATGATTAAGGACGCGATAGTCTCG
CTGAAGGAGAAGAGTGGCTCGAGCCAATACGCGATTGCGAAATTCATTGAAGAGAAACAC
AAGCAGCTTCCTGCTAACTTCAAGAAGCTCTTGCTTCAAAATTTGAAGAGAAAAGTTGCA
TCTGGAAAGCTTGTTAAGGTGAAAGGTTCGTTCAAGCTTTCTTCAGCGGCTAAGAAGCCT
GCCGTCGCCAAGCCGAAGACAAAGCCAGCTGCTAAGGCAAAGTCTGTGAAGGCAAAAGCA
GCCGCTAAGCCAAAAGCTAAAGCCGCTGTCAAGCCAAAGGTTGCTTCAAAGGCCAAAGCT
GTAGCAGCCAAGCCTAAAGCCGCTGTTAAGCCCAAAGCTGCTGCCAAGCCTAAAACTGTT
GCGAAGTCCAAAGCAGCTGTGAAACAAAGCCAAAGCTAAGCCTGCAAAAGTTGACAAAAC
ATCGACGAA
>contig00416	seqLength=1014	assembledReadNum=62	aveCover=19.19
TTTTATTTTATTTAACTCAATATTTTATTATTAGCCGGAGTTGTAACAGCCTTGATGCAA
CTTACAAAACATCATACACAACAATAATTGCACATAAAGACATATCAAAGTGCACAGAAT
CAGACAGATTGCCCAAAGACACAAAATCCATTGTTTACCACTGTAAATCCTCCATCAACA
ACCAGATTGTGACCACTAACATACTTAGATTCGTCACTTCCTAAGTACAGATTAGCTTCA
GCCACATCATTTGGCATAAGATTTGTTCCCTTTAGGTTAGAATAAACCCCTAGAATCCCA
TCATCATCTACCTTTAAGTATTTCTTGGCCATCGGAGTAAGAACAATATAAGGTGACACA
CAATTCACCCGAATACCAAACGGTCCAAGCTCGACCGCCGTGTTTCTTGTCAGCCCCACC
ACGCCGTGCTTTGAACTTGTGTAAGCATGATTAGCCACACCACCTATGTTTCCACAAATA
CTAGCTGTGTTAATTATGCTACCTCGTCGAGCAGGGATCATTACTCTTGAAGCGTGTTTT
GTTCCGAGAAAAACACCAACTAAGTTAACGTTTATCACTTGTTGAAAATCAGATAAAGTG
TTTTCAAGTATGTTGGTATTGTTTACACCGGATATGCCTGCGTTGTTTAACATGATGTCT
AGTTTACCGTACTTTGAAACAGTCATGTTCACGGCAGTTTCGATGTCTTTTTCATTTGTG
ACGTCGCAGTGAACATAGGAAGCTGATGATTTATGTAACTCTTGGCAAATTGAGTGACCT
TTGTCGTCTTGGATGTCTGCTATAACGACTTTAGCTCCGTTTTGAGAGAAGAGTCTTGCC
GTGGCTTCGCCGATGCCTTCCGCACCACCGGTGATCAGAGCCACCTTGCCCTCAAGTCTT
CTTAGAACAGCTGATGCCAGAGGACCGGTTGCCATGGGTGAGCTTTTCACGTTTCTGGAT
AGACTAAGAGAAGATAAGTTGGTTGGAACTTACAATCAGAGTCCTTCACTTCAC
>contig00417	seqLength=981	assembledReadNum=62	aveCover=20.04
GAAAAACAGAGTGGGAAAACATTTTCAGTTTCATCTTCTTCTAATAAAACCAGAAGAGAA
AATCCCCAAACCCGAAAACCCGAAACGAAACCGAAATGGGCAAAGATCTGAGCGACGATC
AAATCTCTTCCATGAAAGAAGCTTTCACTCTATTCGACACCGACGGCGACGGCAAGATCG
CTCCATCGGAGCTCGGAATCCTCATGCGATCTCTCGGCGGAAACCCGACCCAAGCTCAAC
TCAAATCCATCGTCGCAGAAGAGAATCTCACATCGCCGTTCGATTTCAATCGGTTTCTGG
ATCTAATGTCCAAACACATGAAACCTGAGCCGTTCGATCGTCAGTTACGCGATGCGTTCA
AGGTTCTCGACAAGGATTCCACCGGATTCGTCTCCGTTAACGAGCTTCGTCATATTCTGA
CAAGTATCGGTGAGAAGCTTGAGCCTGCTGAGTTTGATGAATGGATCAGGGAAGTTGATG
TTGGTTCTGATGGCAAGATTCGCTACGAGGATTTCATCGCTAGAATGGTTGCTAAGTGAG
CCCAGACCCAGATTCTTCTATTTCAATTGCTTTTTCTAGTGTTTCGCTATTTTCTATGTT
TAATTTGTGATGCTTGTTTATTTTCCTCTTTTGTTTCGGTTTCTTCAAGTGGATCAATCA
ATTAACCTAGTTATGCTTGTTTTTCTTTTGGCCTGAAACACTCTTGTGTTATGTAGCTAA
CCTTGGGTGTGCTTTTTGGAAACGTTTTGTTATTCAAATTGGCTACTTGTTTGGGTTGAT
TTGTATCATGAGATCTGATTCCAAGGCTGTCAATATATGCTGTAATTGAAATTGAGTCAC
TGTTGGGAATATATGTGTATCTAAACCTTTGTTTCGCTCTCTATCAAGTTTGTGTTTCCA
ATTTTGAATATTGTGAAATCGGATCCTAAGTGACATTGTTGCTATCTTACAGAATAATGA
AGCCCTATTTAGTAAGGAAAA
>contig00418	seqLength=803	assembledReadNum=53	aveCover=24.43
TGTGAGCTGCTTCCCTCTCTTCAGAGTCAGAAAGAGGAAATGGGTGCTTACAAGTACGTT
TCTGAGCTATGGCGCAAGAAGCAGTCCGACGTGATGAGATTTATGCAGCGTGTGAGGTGC
TGGGAGTACCGTCAGCAATCTTCCATTGTTCGTCTCACCAGGCCTACTCGCCCTGACAAG
GCTCGCCGTTTGGGCTACAAGGCCAAACAGGGTTATGTTGTTTACCGAGTTCGTGTCCGT
AGAGGTGGAAGGAAGAGGCCTGTTCCCAAGGGTATTGTGTATGGTAAGCCAACAAACCAG
GGAGTAACCCAATTGAAGTTTCAGAGAAGCAAGAGGTCTCTTGCTGAGGAGCGTGCTGGA
CGTAAGCTTGGTGGTCTCAGGGTTCTCAATTCCTACTGGGTCAATGAGGATTCCACCTTC
AAATATTTTGAGGTCATTTTGGTTGATGTTGCACACACTGCTATTAGGAATGACCCAAGA
ATCAACTGGCTTGTTAACCCTGTCCACAAGCATAGGGAACTTCGTGGCCTCACTTCTGCA
GGGAAAGAAAACAGAGGTTTGAGGGGAAAGGGTCATCGCAACCACAAGAACCGTCCCTCC
CGCAGGGCAACCTGGAAGAAGAACAATACTGTTTCTCTCCGTCGATACCGTTGATTTCTG
CAACTATTTTGTTTTGCTTCATTATCTGCATTTTTCGAATGCTTTATATTTTGTTGGGAT
AATTTAATTATCAAGTTTTTGTATTGTCTACTGCCTGGAAACTCATTTTATTTGTTAAAG
AGAGATTTATGACAAATCCTTTT
>contig00419	seqLength=401	assembledReadNum=41	aveCover=22.80
AAACACCAAATGGAACATTAGCTCTTAGTTTCTCCAAAGATGAGACAATACCTGAACATG
AGCATACAATTATTCACAATAAGCCGGTTTCGGAGGCGGTGTTGGAGACCATGATCGGCG
AAATTCCGGTTTCGCCTTCATTGAAAGAGAGTTTGGCTACAAGATTGTATGAGTTTATGC
AGAATGACAACTTCAAAATTGAACACTGAGAATTGTTAGCAGTTGTCTATATACAAAGTT
CATAATCTTTGAATAATCCATGTGACATCTGTGTCAGAGGTTTAATGTTATTTTCTTTTT
AAATAAATTGTCTTGTCTCTGCATTTTGTGTACTTTTATGCCATTATTTGAAATAAAAGG
CTTAATAAAATGATAGAATGTTCCATTTCTTACCTTAAAAA
>contig00420	seqLength=1792	assembledReadNum=98	aveCover=16.24
TTCACGAACCTAATCACAACACTTCCAAAATCTCCGCCAAAACTTCGAGTTTCAGAGAAA
TGGGTTCTGATAGCAACAATTTGGGATTCTTGAAGGAGATCGGTTTGGGCGCCACGAACA
TCGGCTCTTTCATCAATGGTCAGTGGAAAGCCAATGGTCCAACTGTTCAGTCCATCGAAT
CCTTCCACCAATCAGGTTATTGCTTCAGTGACTGAAGCTACGTTGGATGATTATGAAGAG
GGATTGCGAGCTAGCAGTGAAGCAGCTAAGACATGGAGGAATATTCCGGCACCTAAAAGA
GGTGAGATTGTAAGACAGATTGGGGAAGCATTGAGGGCTAAGTTGGATCCACTTGGTAGG
TTGGTGGCTCTTGAGATGGGAAAAATTCTTGCTGAAGGAATTGGTGAGGTTCAGGAAATT
ATTGATATGTGTGATTATTCTGTTGGACTGAGCCGACAACTGAATGGATCAATTATCCCA
TCAGAACGTCCAGAGCATATGATGTTTGAGGTATGGAACCCTCTAGGAATCGTTGGTGTA
ATCACTGCTTTCAATTTTCCATGTGCTGTACTAGGATGGAATGCTTGCATTGCTCTAGTC
GGTGGTAACACTGTTGTTTGGAAGGGCGCTCCAACTACTCCATTGATCACTGTTGCTGTG
ACAAAGCTGATTGCTGAAGTTCTTGAGAGGAACAATTTACCCGGAGCAATATTTACCGCT
CTTTGTGGAGGTGCTGATATTGGGGAGGCAATATCGAAAGACACACGCATTCCTTTGGTT
TCATTTACTGGAAGCTCAAAGGTGGGCGCGCTGGTCCAGCAAACAGTGAGCCAAAGATTT
GGCAAAGCCTTGCTTGAGTTAAGTGGTAACAATGCAATAATAGTCATGGATGATGCCGAT
ATCACACTGGCTGTACGCTCTATTTTCTTTGCAGCTGTCGGTACTGCAGGTCAGCGTTGT
ACAACCTGCCGTAGACTGTATCTACACGAGAGTGTTTATGCAAACGTGCTTGAGCAACTT
ACCGGACTCTACAAACAAGTCAAAATTGGGAATCCTCTAGAGGAAGGGACTCTAGTTGGG
CCTCTGCATACTCGTTCTTCTGTGGAAAATTTCAAGAATGGTATTTCTGCAATAAAATCT
CAGGGAGGGAAGGTTGTAACAGGGGGATCTGTATTAGAGTCAGAAGGAAACTTTGTCGAG
CCAACAATTGTTGAGATTTCTGCAGATGCTGCGGTAGTTAAAGAAGAACTGTTTGCTCCA
GTTCTCTATGTTATGAAATTTAAGGATCTTGAAGAAGCAATTGCCTTGAACAATTCCGTA
CCTCAAGGATTGAGTAGTTCCATCTTCACACAAAAGCCTGCTACTATATTCAAATGGATA
GGGCCAAGTGGGAGTGATTGTGGTATTGTAAATGTGAACATACCAACAAATGGAGCTGAG
ATTGGAGGTGCCTTTGGTGGAGAAAAGGCAACTGGTGGTGGTCGTGAAGCTGGAAGTGAC
TCGTGGAAGCAGTACATGCGCCGTTCTACATGTACCATCAATTATGGAAGTGAATTGCCA
TTAGCTCAGGGAATTAACTTTGGGTAATTTTGAAGTTTGGATGACACGAGTTCAAATGGT
TGAAACACTCGGATGTAATTTTGAAGTTTGGTTGATATGAGTTCAAATGGTTGTTTCAAT
CAGATATGTTGTAAAAGTGGCACCTTGACGTCTGAGATTCAATAAACAAATGCCCAATTA
CTTGATTGTTGGAATTCTTATTTCTCAATAAAAAGGTTGAGTTTGAGTAAAA
>contig00421	seqLength=226	assembledReadNum=6	aveCover=3.73
TACATGATGCACATTCAAAGTAATAAATTTCATGAATCAGTAACGCTTAGTGTTGAATAA
AAGAGGTATAGATAGTCATCAATCTATTCTGGTTATGTATCATCTTTGTAAATGTGGTGA
CAAGTTTGATTTCGAATGAAAGTAATGAATGTGTTATCATTTGTAATATATCACCGTTAT
TTAATTGAAAACGTATTAATGTATTAAAAATCAAAAAATTGATCCG
>contig00422	seqLength=706	assembledReadNum=37	aveCover=13.61
GTGTGGTTCACTTCACTTTTCAACTCACCGACTTCGTTTCTCATCAAGGTTTTGCCACAC
AAGGTTTGAAAATGGGTCGTGGTGTCAGTAGTGGTGGTGGTCAGAGTTCCTTGGGTTATC
TCTTCGGTACCGGAGAGCCTACCGACAATGCTCAACGTGTAAACAATCAAGTTGAACCTT
CAAGTGGCGGGCGTTTGCAAAATGCTACCGTTGCTCCACCAGCTACTATTGCTTCACTAG
CCGGCATTGCTTCGCCAGTTAGGGTTGCTTCACCACCTATCAATAAGGAAACTCCAGCTG
GAATTCCTGGGTGTCTCAAGAACAATTACCATCGCGCCGAAGGCCAAAACTGTGGCAACT
TCCTCACTGATCGACCTTCGACCAAAGTTCACGCTGCCCCGGGTGGCGGATCTTCCTTAG
ACTATCTCTTTGGCGGTCCTCCTCCAAGTAGTAAATAATTTACCTCTTGTGACAGTAAAA
AAAAAAAGTTTTATATTCTAAAGACTATCAGTGTAAAGTAGATGTTATTGTTGCGTTAGG
TTAGTCAATGGTTTTTCTTTGTGCAAGTGAACCTTTGACAGTGTTGGAGTGGTTTAGTGG
AATGAACTAAGCTGATTCATTGGCCTTCTGTGCAATTATGTTGGTTTCTGTTGATGAATT
TATATTGTATTGTATGTATGAGCTTTAGTAGCTCAGAATTATTCTA
>contig00423	seqLength=561	assembledReadNum=46	aveCover=18.54
AAGAAGAAGAAGAGAGAGAGATCAAGGAAGAAGAAGAAGAAAGATGGGTGGAGGAATGGA
AGCAAACAAGAACAAGTACATAGAAGAATGGGGAGCTGTTAGAGAGAATCTGGAACACAA
TTTCCGTTGGACTCGCCGCAATCTTCTCCTCGTTGGTATCTTCGGTCTCGCTGTTCCCGT
ACTCGTCTACAAAGGCATCGTCAAGGAATTCCATATGCAAGATGAAGATAACGGCAGACC
ATACAGGAAGTTCAAGCCTTAAAGTATGTAAGATGTTTTGTAATAATCAGGGGTTATGAA
AGTTAGACCTTAATGAGGCTACAACATGTGTTTTTTCTTAACTGTCCAATGGCCGTTTGT
TTATGTAGTTTGGTTCTATCAAACCATTCCTTGTTTTGGCTGTCTTCATTGATATTGCCG
TGATGTTAAATTGCTACTGTTGTTCAAAATCAATAATATATTTGGAAAACAAAGCATGAG
TTTGAGAAAAATATTATATTGACAACTATAACATTGTATTTGCTAGGTTAAAAGCTAATG
GTGTTACTCAAACTCTAAAAA
>contig00424	seqLength=878	assembledReadNum=56	aveCover=17.33
TTTCACACAAAAGGAATTGATTATTCGTCTAAAGCAGAACCAGCTTCAGTTGCTACATGA
ACCCGCTGGCCCAAACAAACTTTTTTTACAAGATTAATCTGAAAATAATAAATATAAACT
CCAAATGTCTCATTCAAAATACTCAATAAAAGAAAAGAACGTAAATAACTTAAGAACTAT
TTGATGTCCCACAACTTATAAAACCAACATATAACTGAGCACAAGGTTCAGCAAACAACA
AAATTTGGTAACAGCAATTAACAAACAGAAATCATAGCAATAGCAACAATGTCTAAAGGC
AAATTAAAAATTTGTTCTCTGATTCGGCAAACAAAAACACTTCATCGCTTCTTAGAGACA
CCAACAGTCTTTCCTCTGCGACCAGTAGTCTTGGTATGTTGACCACGGACACGAAGACCC
CAGTAGTGCCTCAAACCACGGTGGTTTCTGATCTTCTTCAACCGCTCCAAATCATCCCTC
AACTTCATGTCCAATCCATTAGACACAACCTGAGAAAACTTCCCATCCTTATAATCCTTC
TTCCTATTCAAAAACCAATCAGGGATCTTAAACTGCCTAGGGTTGGCAACCACAGTCATA
ACATTCTCCAACTCAGCAGCACTCAATTCACCAGCCCTCTTGTTCATGTCAACATCAGCT
TTCTTGCAGCAAATGTTAGCGAATCTTCTCCCAATACCTTTGATTGAGGTAAGAGCAAAC
ATGATCTTCTGCTTTCCATCAACGTTGGTGTTCAACACACGGAGAATGTGTTGGAACTCT
TCGTTTGCTACCAAAGACATCTTGTGTTGATTTTGGATGCGAGGTGGTTGGAGAGAGAGG
AAGAAGATGGAGAATGCCGCCGAAGATCTAACCTATGC
>contig00425	seqLength=513	assembledReadNum=14	aveCover=3.82
GTGAAGGCTAAGCCAGCTACCAAGGTAAAGGCTGTGAAGGCTAAGCCAGCTGCTAAGCCA
AAAGCTAAAGCTGTTGTAAAAACAAAGGTTGCTTCAAAGGCAAAATCTGCTACTACCAAA
CCCAAAGCTGCTGCCAAGCCTAAAACTGTTGTTAAGCCCAAGGCAAAGCCTGGCAAAGGT
TGCAAGGACATCGGCTAAGACTACACCAGGGAAGAAAGTTGCTGTTGCAAAAACCGCACC
TAAGAAAGCGGTGGCAGCAAAGAAAGCTCCGGTGAAGAGTGTGAAACCAAAGAGTGTGAA
GTCTCCAGCGAAGAAGGCTTCCGGGGTTTAGAGAGGGGGAAGGAAATGAGAGTTGTGTTC
TAGTCTTAGCATTGTAAAGTTCTTGTGTTTTTTTTAAATGCTATTAGTTTATGTAATGAT
AGTATAGTTTATTATAACTTTCTGGTTCTGTTTTCCGTCACATTGAACTAATCATGATAA
AACTATACGATCATATGTTTCTATTTAAAACTT
>contig00426	seqLength=257	assembledReadNum=7	aveCover=5.21
GACTAGGAAATCATAACAAGGGTGGAGTTTGGTCTACTTGTTCATGATTTTATCGGCAAC
AAAACATACTGCAGAGCCTTTATTTTGGTTTGTTAATGTAAGCAAAGAATAAGAATTATA
GGAGTATCTATGATTGTGTTGTTTCTATCTCCGCTTTTTGTTTATTCTACCTCATTCCTT
TGTCTCTACATATGGGGGTTGTAAGAATTCTATTTTATGATGTTTATTTAAAATCTTACA
AGTAGTGTGTCGAAAAA
>contig00427	seqLength=763	assembledReadNum=40	aveCover=10.84
TGTTTGTCTCTTTCCTGAACTCATTCGACGATTTCGTCTTCTCCCGTGCCTCTGTGTTCA
CAACTTAAAGACAGAAGAAAATGTCTGGTCCTAGGATTGCTCATGCTACCTTGAAGGGTC
CAAGTGTTGTAAAGGAGATAATAATTGGAATAACACTTGGTATTGCTGCTGGTGGTCTCT
GGAAGATGCATCACTGGAATGAACAGAAAAAGACCAGGACCTTTTACGATTTATTGGAAA
AGGGTGAGATTAGTGTTATTGCAGAGGAAGAGTAAAAATGACGTGTGTCTATTCTTTCCA
TCTACAGGCTATTTTGTTTACTGTTATATTCAATTGGCTCCTTAAGTGTATCTGTGCCGA
GCTATTTACACATTGAAAAAATAAGTTGTTGCCCTGAATTGTTGACTGACTATGTTGGCT
TGTAGAAATTTTATGAAACAATGTTTCATTGTGTTTGTGTTGTCTTGTTGATGTTCCTCC
AAAAGTGTAGTTTTTTACATATTTTTCCCGGCTGTATTATTAGAATTAACAGGTGTATAA
GACCAGCATTTTATGTCACCACATGGCAAGTATTCAGTGTTTTGTTGGTAAATTATAATA
TTTGTTAACCTTTCCATCTAATCCTAAATTTTCAAACTGTACAACTTTACAAGTACAGAC
TTCAGTATTAGGAGGCAAAAGTGTATCCTAGAATATTACCTAGAATATCCTGGTATTCAA
ATTTAAACTGCATCCAAATGTGGTGTATCTCGTTACTAGAAAA
>contig00428	seqLength=193	assembledReadNum=4	aveCover=2.30
CAGTCAACAACTCAGTGAAGTATGAGTTGTCAAAAAGATGAGAGGATTAGAAGTCCATGG
TCCCTCAAATCCAGAACGCTCCTTGTGTGCAGCTCCAATGGTGTGACCACCAGATAGAGC
AACAATGTCCTGATCGCTAAGCCCCATAGCTTTTCCAAACACATCCCTCAAATGGTCAGA
ACCCTTGGTGGCA
>contig00429	seqLength=151	assembledReadNum=11	aveCover=4.28
TTTTTGGGAAAATAACATCTCAACAATATTAAATATCAAATACATAATATTAAAACAACA
GTCCAAATAAACACTTGTAACTTTGAAATAAGAAAAATTCAACCAAACTCAAAAGATATT
TTTACTTTTATTTTATATATTTAAATAGATT
>contig00430	seqLength=456	assembledReadNum=32	aveCover=19.79
CTCTCTCTCCATTTTCTCTCTTTAGAATTCAAAATAATTCAAAATAATGGAATTCTCTAT
AGGCTACCTTTCAGTTTCCGTTCCCAATCTTTTTCTTCACCTATTCTCTCTCCTCGACTT
CCTAAGATCCCTTGCCATCTCCTTGCTCTCTCTCCTCCACCTCTCCGACCTCCTCGACGC
CGCAGATGAAGAGATCAGGTGTATCACGAATTATAAACATATTTTTCACAAGACCTGTGT
GGACCGTTGGATTGATCATGACCAGAAGACGTGTCCGCTTTGTAAGACCCACTTTATACC
TTGTGGTAAAATGGAAGATTATAATCAACGCTTATGTACGGCTTGTCAATCTGAATGTGA
AGAATATGATGAGGATGTTGCTCTTTTTGTCTCAACATGATGATGATCACTTGATTGCTT
CACTTTGAGTTTTTTTCTCCTTATATCAATAGATAG
>contig00431	seqLength=1346	assembledReadNum=108	aveCover=21.73
TTTTTATAGCAGTATTTTACCTTTTTTTAGGTTCTCATTCATTCCTCAACAACCATTTTA
CATTACTCTAAACTAAAGAACACATGTTTTACAAAAGAAAAACCACTCACTAGGAGAAAC
GAAAAGAAATCTCACTTTCAACATATAATACATATTATATGCCCTTTTTTCCTCCATCGT
TTTTCAGATTATAATACATTGGTTCCACTTTAGTTAAACAGAATTTACACGTCACACAAA
ACGACAAAATGCTTAAAAATACACTCCTCCCACCAGCCATAGCATCATTCACCTGCCTCC
GTGTTTATCAACCCATCATATATATCTACACAACATCATGCCACGTGTCCGTTCACCGGT
CCCCTCCTCAGACCAAAGTCCTGCATGCCGACGTCTGCGGGTCCCACATCGCAGGAAGAA
GATATCTTCTCCCGTTAGCACCGTGCGCATTATAACTCGAACCGGTAGTTTTATCCACAA
GAACCCGACCCGCATAACCCGGGTAGGATCCACTTCCGAAAACCCCCGTACAAGCCGTAA
CAGCTTCAAGCGGCGCCGTCGCCGGCCCCTGGAAGTAACCGTTGTTAAAAGGATTCGTGA
CAGTACCAGCTAAAAGGGTAGCTAAGTTGATGATCATTCCGTCAACACCAACGTCACCGT
TAGGCGCCACGAGCGGCGACGTCTGTGGTCCATAAATAGGCTGGTGGAAAGGCCACGCGC
ATTGTCCGGGACACAGTGTCTCAGCGTTTCCAACCCATATGTAAGGGGTTCTCGCACTCG
CACCACCGTTGCCATGTTGAACAGAACCGTGGGTCCCGCAGCGACTCATACAGAAACCGT
CAACGTTAACGTCTTTCGCGGTAAGAACAACAGTTATGGAAGAAAGTTCGTTGAACTTAG
TAGCTAAAGCGAGAAGATCCTTTCCTTTTAAATTCTTCCCAAGAGTATAAGCAGGGTGCA
GGAACTGTTTCCCTACTACGAGCGCAGACGAGCCAACTTTGTATTTCTCGGTGGTCTTCC
ACCACGCGGCGGCCGAAGGGAGAGGAGCACCGGTGGTGCTAACAGAGTTGATGAAATCGA
CGATTATTGATCGTTGGATGGGAGTGAATGTTCCGTACCAAATGAGATTAACGGTGATAC
GTCCTTTAAGGAGTTGGCCGTTATGGTATTTGAGGACTAGAGGTTGTTCTTGAACAAGCT
CTCCCACTGTGAGTGGTGGTAACAGTACAAGGAGAGCCAGCAGTGAAGACAAAGTTATGG
CAATTTTGTAATTAAAACCCATGTTTGTTATATGATTTTGAGGATTACAACAAAGAAAGA
GAGTGAAAGAGAAGAATTTGAATGTG
>contig00432	seqLength=342	assembledReadNum=9	aveCover=6.18
CATCCAAGGAGCTCTTGTACTTGACAGCTTCTCCTGATGTCATCATCATTCTTCTCCTAA
CTGTGTCGATTGGGTATGATGCTAGACCTGCACCATTGGTGATGAGCCATCCAAGACCAA
AACTGGCGAAGAAGCTATCCTGCAACTTTCCAGTTAGAAGAACTGGTTTGAGAGAATCGT
ACATTCCGAAGTAGAGACCACGGTACACAATGATTCCAACACAGGAGATGTTGAAACCAC
GGTAAAGTCCAGCAACTCCATCAGTTGCAAGGGTCTTCTTGTAGACATCGACAAGACCGT
TGAATTGTCTTTCTCCACCCTTCTTTAGTCTGCCTTACGTCA
>contig00433	seqLength=721	assembledReadNum=50	aveCover=15.33
CAACTATCATTCTTTCCCTCATCTTTCCTTCTTGTGCAACAGCAGCTAGTCCAAATGGCC
ACTGTTGAGGTTGAAGCACAGCAAGTAGTACCAACAATTGTGACAGAAAATGAAACAGTT
GAAGTAACCAAGGTGGACGAAACAACACCCGCCTCCGAGGTTTTAGTCTCAGAACCAGTC
ACTACGGAACAACCAAAAGAAGAAGCTGCCGTAGAAGCAGCAGTAGAGAAAGAAGCAGAA
ACTGAAGTACCAGTTGAAGTGGAGACTACAGAAGTAGCAGAAGAAGCCAAGCCAGAGGTA
GAGAACCCGACAACCGAAAAAGTTGAAGAAGTGAAAAAGGAAGCAACAACTGAGGAGGCT
AAAGAAACTACTGAAACAGAACCAGCAGCAGCACCAGTCGAAGAGAACAAAGCAGCTGAA
ACTGCAGTGGAAGAAGTCGCCGCAGAAGTCACCACAGAAGCATAGACAATTGTTGTCGAC
CTTTTTCGCATTGATGAGAACTTTTCTATTTTATTTGTTTGGTTTCTTTTCCTTTTTCCA
TTGATCTTGTTGTGAAGGTAAAGTCTTTGGATATGGCTTTTTAAGGTTTATCATATTATA
TAGAGTTATAGCCACTGAAGTTTGGGAATGACGATGGTTCCAACAAGGTTCCAACAAGGT
TCAACTAGCTTGGTTATTATGTATTTCACCTGGATTGAATAAATTATATTTATTTTAAAA
A
>contig00434	seqLength=420	assembledReadNum=27	aveCover=16.89
AAATCTTCACCCTTGATCTTGCAAAGTTTAGCTCTTTCAATGAACGGGTAAGCCTATCAA
CACTATCACTAATCTCCTCAGCACAATCATGAAGAGCAGCATATTCTCTTGGTTTAAGAT
TTTTGAAGCTTTTGCACATTGTAACAAAGCCTTTTGTGGATTGAGTTTTGTTGAGGCTAA
GTGATAAAGCTGTTTGGACTAATTGGTGAGGGTCTTGTTGGATTGTGGATGCATAGACAG
AGAGAGATTGAACACAAAGTGTTGGATATTGTGTGGTGCTACACGAGGATTTGATGAAAC
TTGTTGGTGTTGATGTTGCAAATGAGAGTAGAGTTAGGAGAAGGAAAAGAAGAGCAAATT
TAGTAGCCATGTTTCAGGGTTGAGATTTGGTTTGGTAGAGAGAACAAAACAGGTTTTGTT
>contig00435	seqLength=897	assembledReadNum=63	aveCover=19.17
TTCTTTTTTGAATAAAACAGTATAAATGAAAAGGTATGGGTTGTTTGGGAGATACATTTT
CAAAAGTACAAAACCATACTTAATAAGTTATTGGAATCAAACAAAACATCTGTCTAAGTA
TATAGATCTCTGATCTATTAACTGAGCATATTCAAAACTAATGCAAGGAGAAAGCTTTAT
TCTTGGTCCTATAAAAGAAGTACATAAATAAATAGAATAACTTGAATAATGAAAACCAGC
AACCAGTGTACTAACATTACCAAAACCAACTCCACAGAGACATTCACAATCTGTTGCTCT
GCAAACCATAGCCAATGGGAAACATGAAATTACTCGGCCCTGGATTGGCCAGCGCGGGAA
GAGAGGATGATGCCAACAATGAGTCCATACAACGCCAGTGCCTCAGCGAAAATGAGGATA
AGAATCATTCCAACGAAAAGCTTTGGCTGTTGAGCATTTGCTCTAACACCGGCATCACCG
ACGATACCGATGGCCATACCAGCGGAAAGCCCGGCCAAACCACAAGCAAGACCAGAAGAA
AGATGCGCGTAACCATCAAACAGATAATAAGATTTCGCCTTAGGATTAATACCAGTACTG
ATGATAACCGCGATAATCAAACCGTAGATACCTAACACACCGGCCATAACAACCGGAACG
ATCGATTTCATAACAAGTTCAGGTCTCATCACTCCCATCGATGCAACTCCGACGCCACTC
TTCGCCGTACCGTACGCCGCTCCCATACAGGAGAAAACGAGAGCCGCGGCGGCGCCGAGG
AAGCCGAAGAAGGGAGCAGTTTCGTCGCCACTGAATGGAGCCATTTTGGATCGATCTGTT
GTGTTCTGATTCTCGGATCTCTGATCGGTAATTCGTTCTTGCTTTCTCGTCTCTCCT
>contig00436	seqLength=849	assembledReadNum=15	aveCover=4.49
GATGGTATGGATGCAACAATAATCACAGGCAGCTTGAATTTCATCGATGGAACAACCACC
TTCAAAAGTGCAACTGTTGCTGCAGTGGGGATTCGTTTATAGCACAAGACATTTGGTTCC
AAAACACGGCAGGCGCAGAGAAGCACCAAGCAGTGGCTCTCCGTGTCGGGGCCGACAGAT
CTGTCATCAACCGATGCCGCATTGACGCCTTTCAAGACACTCTTTATGCACACTCCAACA
GGCAATTTTACCGCGAGTCAGTCATCACAGGTACAGTCGATTTCATCTTTGGAAATGCGG
CTGTTGTGTTCCAGAAGTGCAAGTTAGTGGCCCGGAAGCCCATGAGCAACCAAAACAACA
TGTTCACAGCCCAAGGTCGAGAAGACCCCGGTCAGAACACAGGAACTTCTATCCAACAAT
GTGACCTAACACCAAGCTCGGACCTTAAGCCAGTTGTGGGATCAATCAAAACTTTCCTTG
GCCGCCCATGGAAGAAATTCTCTCGAACTGTTGTGCTGCAATCCTTTCTCGACAGCCACA
TTGACCCGACAGGATGGGCCGAATGGGATGCCGCGAGTAAGGATTTTCTGCAAACGTTGT
ACTATGGAGAGTACATGAACAATGGACCAGGTGCAGGTACGAGCAAGAGAGTAAATTGGC
CTGGTTATCATGTCATCACAAGTGCGGCCGAAGCTAGCAAGTTTACCGTAGCACAACTGA
TTCAAGGTAATGTTTGGTTGAAGAACTCAGGGGTGGCCTTTACTGAGGGCTTGTAGTATG
AGCATGAGTGATGAGTGAGCAAGTTTGTGCTGGTTTGTTTATGGCGTGGGTGGATTTTGC
AGGAAGTAA
>contig00437	seqLength=693	assembledReadNum=74	aveCover=26.50
TTTGAAACTTTAAAAAGCTCAATAACAGATATATTAAATCCAAAATTTCAGTTTACTGGT
GTCCTAAATGTCAAAAACAATGTCAAGTAGAAACAAAATATTTAAATAGATGCAGTAAAA
CAAGAAAAAGTTTCCATTGACATATGGATAGGAGCTCTGATGCCAATCTTCACTTGAGAG
GAATAAACCTGGAGGAGTGAGTAGCACCAATACCGGGCCTACCGTGCTTAACAGGCTTGT
ATGAGATTGAGAATTCAGCTAGATAGTGGCCAATCATTTCAGGTTTAATCTCAACTTGAT
TGAAGGTCTTCCCATTGTAGACACCAATAATGCTACCGATCATTTCAGGCACAATGATCA
TGTTGCGGAGGTGAGTCCTCACAGGTTCAGGCTTCTCACCAGCAGGGGCCTCGCGTTTAG
CCTTGCGAAGCTTCTTGATTAGTGCCATAGGTTTGCGGGTCAAACCACGTTGAAACCTTC
TACGTGCACGAGCTGAGAAGAGCTTGACGAGTTCATCAGTGGACATATCCAAGAGGGCAT
CGAGATCAACGCCTCTGAAACTAAACTTCTTAAATGTCCTCTTCTTTGGCACTCCCTGTG
CGGCGACCTCGGGTTCAACATCTGCCATGGCTGCGACGATTTTCAGAGGAACTGTGCTAG
GGTTCTTCTTGCAGCTGCTTCTCACGGATCTCT
>contig00438	seqLength=988	assembledReadNum=19	aveCover=5.14
CAATATGAAGTTCAACGTCGCAAATCCCACCACTGGATGCCAGAAGAAGCTTGAGATCGA
TGACGATATGAAACTGCGAGCATTTTGGGACAAGAGGATTTCACAAGAGGTCAATGGAGA
TGCCCTTGGTGAGGAGTTTAAAGGTTATGTCTTTAAAATTACTGGTGGTTGTGACAAACA
AGGATTTCCAATGAAGCAGGGAGTGCTGACCCCTGGCCGTGTTCGGCTTTTGCTTCACAG
GGGAACTCCTTGCTTTCGTGGACATGGAAGGCGTAATGGAGAGCGCAGAAGAAAGTCTGT
TCGTGGGTGCATTGTTAGCCCGGACCTCTCTGTTCTGAATTTGGTAATTGTGAAGAAGGG
TGAGAATGATTTACCAGGTCTAACTGATGTTGAGAAGCCAAGGATGAGAGGTCCTAAGAG
AGCATCCAAAATCCGCAAGCTGTTCAACCTGTCAAAGGAAGATGATGTGCGGAAATATGT
CAACACCTATCGTCGTACTTTTACCACCAAAGCTGGGAAAAAGGAGAGCAAAGCTCCCAA
GATACAACGTCTTGTCACACCTTTGACACTCCAAAGGAAGCGAGCAAGAATTGCAGATAA
GAAAAAGAGAATTGCCAAGGCTAAATCAGAGGCAGCAGACTATCAGAAACTCCTTGCATC
CAGATTGAAGGAGCAGAGGGACCGCCGAAGTGAGAGCTTAGCGAAGAAGAGGTCTAGACT
ATCCACTGCTACCAAGCCAACTGCCACAGCATAGGCAGCTTACAGATATGGTGAAGTTTG
AACTTTGCCTTAGTTTTCTGTAGTCTTGTTTCATGAGGGAGGTTATGATAAACATTTATG
AATTTTCCTATTTAAATCTTTTGAGTTGATTGGCTTATTTTTAAATGTCTGTTTGGAATT
TCAATCGAATTTTGAAGGATTTTTGCTTAGTTGAAATTTATCTATTTGATCTTATGTTTG
CAATTTAAGCTGAATATTTAATTACAAA
>contig00439	seqLength=235	assembledReadNum=10	aveCover=7.44
TAATACTCACTAATCAGAAGTCTCTCGCACTCATCAATTTCTTTTCATACACGTTCAATT
AATTTTACGATGGCCACAGAAGAACCAATAGTCGCGGTGGAATCAGTTCCCGAACCAATT
GTCACCGAAGCAACCGTCACCGAGCCTGAGGTCCCGGAGAAGGATGAACCAACTGGTGAA
GTAGAGAAGACCAAGAAAACGAAGGAGTCCAAGCCTAAGAAAGCTTCCAAACCAC
>contig00440	seqLength=722	assembledReadNum=54	aveCover=14.94
TTTTTTTTTTTTTATTTTTTTTGCACATCAAGTTCCAATACTCATTAAAGGATGTAGGAA
AACGTACATAGTAATTAGATTCCATTACTTGCAAGTTGCAAAGTAAAAACATAGATAACA
ACATATAAACCCTCGCATGCATGCATATATTATTTTTGAAATTTAAGTGTCTAAGAAATC
CAAACTTAGTTGGAAATAAAGACATACATAGACATTTTATTTACGTAGAGAGAGCATGCG
TGCATGGTTTTTGTTGTACATATTATGTGGAAACTTCTCAGGGCATCTTCAACATGTTTG
CAAATTCAGAGCTAAGAGCATTCTTGAACGAGGCTTCTGCATCAGAGTTAGTATCAAAAC
ACCAACCATATTTAAGATACGATTTTGGATAGAATGCACATAAGCTCCCACTTCCCTTTC
TTGTGCAGTCTGCATCAGACTCACATAAATCAGGATGCTCTTCCACCATCTTAGTAACAT
GTTTGTCTCTTGCACAATAACCAGGTCCAACCTTAGCAAGTAAGCAATGACAACCACCAC
CACATGGCTCAGTACGGTAACAAGGCCATCCAACACAAGTATATATTGCTCCTACTTTCT
TCATCGAAAACATCAATATTAATGCGGTAAGCAAGAAGAGAGGCAAAAGAGAGAGCTTAG
CATAAGCCATGATTGTTGAATGAGTAGAAAGCTAGTTAGGTTGGAGTTGTGTTGTATTAT
GT
>contig00441	seqLength=1001	assembledReadNum=74	aveCover=21.88
TCGTCTGCGCCCAAATTCTTTGCCACAAACCCTCTTCGGACCATTTCACCCTTTGCTTCT
CGCTTCCCAGTTCGTTCCATGGCTGACTCTGCCCCTTTTAACAAAATCCAGATTCAAAGA
GATGACAACACAACATTTGATGCATATGTCATTGGCAAACAAGATGCTCCTGGAATTGTT
GTGCTCCAAGAGTGGTGGGGTGTGGATTTTGAAATTAAAAACCATGCTGCCTTGATTTCT
CAACTTAGTCTTGGATTTAAAGCTCTTATCCCAGATCTGTACAGAGGAAAGGTTGGTCTG
GATGTTGCAGAAGCACAGCATTTGTTTGACGGTCTTGATTGGCCAGGTGCTGTGAAGGAT
ATCCATGCTTCAGTCGACTGGCTTAAATCAAATGGATCAAAGAAGGTTGGTGTAACTGGA
TTTTGTATGGGGGGTGCTCTCGCAATTGCAAGCTCTGTGCTGGTTCCACATGTTGATGCT
GTTGTGGCGTTCTATGGAGTTCCTTCTTCCGAACTTGCAGACCCTGCTAAGGCCAAGGCT
CCTGTTCAGGCTCACTTTGGAGAGCTGGACAATTTTGTTGGCTTTTCAGATGTTACGGCT
GCAAAGGCTTTGGAGGAGAAGCTAAAGGCATCCGGAGTTCCAAACGAGGTATACATATAC
CCTGGCAACACTCATGCATTCATGAACAGGTCTCCAGAAGGAATAACTAGGAGGAAGAAC
ATGGGATTGCCTGACGAAGATGAAGCTTCAGTTCAGCTGGCGTGGTCTCGCTTCCAATCA
TGGATGACAAAGTACTTGTCCAGCTAGGTAATTCATTACTAGCTGAGATATGCCACAATT
CTGTGTTCTACCTTATGTAGTAAATTGTTATGACTGTAATGGTTTCATCTATGATGCACG
TGTACTAATAAATATATTCCTATGGACTGTAAACAACGGTCTAATGCATTTTGGGTTGAG
ACTTGTTTGAATCGGAAATATGAGTGGTTTAGTGTGAAAAA
>contig00442	seqLength=629	assembledReadNum=17	aveCover=7.45
ACCGTTGAACCAGTCACCGAACCAGCGATGGCCGAACCTCAGGTGCTGGAGAATGAAGAA
CCAAAGGCTGAAGTAGAGAAGACGAAGAAAGCCAAGGAATCAAAGCCTAGAAAGCGAAAG
AATCAAAGCCTAAGAAACGTTCCAAACCACGAAACCCTGCTTTACATCCTACTTACGAAG
AGATGATTAAGGATGCAATAGTGTCGCTGAAGGAGAAGAACGGTTCGAGCCAATATGCTA
TTGCAAAGTTCATTAAAGAGAAACACAAACAGCTTCCTGGTAACTTCAAGAAGCTATTGC
TCCAAAATTTGAAGAAAAAAGTTGCTTCTGGAAAGCTCGTTAAGGTTAAAGCTTCATTCA
[truncated: 3,962,820 more chars]
