# Supplementary material for: Transcriptome sequencing of field pea and faba bean for discovery and validation of SSR genetic markers
Source: BMC Genomics. 2012 Mar 20;13:104. doi: 10.1186/1471-2164-13-104 (PMC3352077; doi:10.1186/1471-2164-13-104)
Supplement: Additional file 4 — Sequence information on singletons from faba bean. The data represents the sequence information on all the singletons generated from de novo assembly of faba bean ESTs. [file 1471-2164-13-104-S4.TXT]

>vs_0
TACCAACAGCTACTCCCATGCAAAGCACTTTCTTAAGCTGGAATTTGACCATAGCCTTAGT
>vs_1
AGTAACCGCGATTCCAACACAAAGTACGCATGTGAATGAACGATCGCCCGATTTTCCGTCCGGCCATACCTCACCATCCACCCTTCATACACGACCTTAGACGTCAT
>vs_2
ACACCTTGTTTCTATGCATATTATATAGTTGAGGAGTTATGTTTTGTGATACCTTTAGTTCCTTGAACATTGTGAACCATCAAACATACATTATGTGCGTTCAAGAATGAATTTAA
>vs_3
CTTGTTTGGACAACTCTTGATGTTATTTCTTTGGGAAGCCTTCTGTGATTGGAGCTGTTCAGGGTATGATGACTGGACTTGTGTGTATCACACCAGGAGCAGGTCTTGTGCAATCGTGGGCAGCTATTGTGATGGGAATACTATCAGGGAGCATTCCGTGGGTATCCATGATGATC
>vs_4
CTAGATGTCCGGTTCCTGTGATTCGGAGTTTGTTTCATTTGTTCGAGTTCAGATCTGACTCGATAATACCACGGATTTCCGTTCGGAAAAGACTCTATTCCGGAATTTCATCAAGGTGCGCAAGTTGATGCTGTTACTGTTTCACGCGAGAAGAGCAAGATCACTGTCACTTCTCCAGTGTCGATAACATCCACATCTTCATCAATCCGCTTTCCTCTGTCCAGCCTCAGGTCAGTAAGGCTTTGAGTTCATATTGTGAA
>vs_10
TACAGTGCTTCTGTATGGTGGTGGTGGTTAGTTGCTGTTGGTTATCTTCAATTCTT
>vs_11
TCTCCACACCTTCTCGAGCTCGCTCACCGTCCTCTTCCTCCGATGATCCTTACTTTGGTTCGTCAATTTCTTCAGGTTCTTCGCCTAATCGCTGAATCGTCGCGTGAAGAC
>vs_13
CCAGTGGCGCGAAGCTACCGTGCGTTGGATTATGACTGA
>vs_14
AGTGGTTTGTCGAGAGCATGATTGCAAAGGGTAGGGATTGAAGACTCGAGGAAGGAAGAAAACTGAGGCGTAGCAATTTGGCATGAACAAATCGGATAATCCAAGGAAGCTTGAAGAAGAACCATCAAAGTCTTGTATTTTCATAGAAATTAGGTGTGGGAAGGTCGGGAATTGTAACTTTGCAAATTATGCTTTAGAAAACTTAGAAAACTTTTAGGTACAT
>vs_17
ATGATGCAGCTGGAAGACAAAGAAAGGACAACTAATGATGA
>vs_20
GTTGTTGGCGGCGTGGCTAGAGATGTTTCCCATGGTGAAGAAGGAATGAAAAGACCCTATTCAGAA
>vs_21
TGTTGTTCCAACAATTACATTGCCTCCTTCTGAAGCAGCTTGCTTCTTGATGTAGCCTAATCCAA
>vs_24
GGTGTGGAATGTAGGGTGAGGGAACCGGTGGTGGAGGAGATGAGTCCATGTAAAATTCATCTTGGAGAGAGGAGGAAATTGTGTAGGGTTGCCTGACGATGAGTTCGTGTAAAACTTCATCTTGGAAATAAGGAACCTGTATAGGGTTGCCTGATGATGAGTCCGTGTAAAACTTCATCTTGGAAAGAAGGAACCTCTGTAGGGTTGCTTCAGCTGGTCGAGTAGATAGTTGTCCTATCTGGTTTCAAGTATTAATCTCTTATCTGAGAAAGATAGTTTCCTGGCTTGTTACAGGTGTTAATCTTCAATCTCTTCACGTAGATAGTTTTCC
>vs_27
ACTATGCAGCATTGACACTTCATATTGATGGTGTGTTTGGTATTCAACATTATCGCATTGTTCAACCAAAGTGTCAATGTTCCGTGTGTCTCATGTCTATATATGTGCCGGTGTTTCAGAGATATAAATGACAATTTTTTGTTTTATCAAGATATGGTGTAATTGATGAAGTTGTTTATATGCTGCTGGCTTGGTTGAATGTGCTTATGGTTTTGATCATAAGCACATGTTAGTTATTAGTTATTGTGGTAGAAATTTGTGATAGTGGCGGTGAATTGGTGATGAGCATTTTTGTGTATTCCATATTTTGATAGTGAATGAATGACGACAGACGAGTCTCTTATTTGTCTGCTGAATTTAGCAAA
>vs_31
TGTCTAATGTTCTTAGAAAGATGAGGGCTGGTGGTGCTGGTGATAAAAGAAGTAATATGTGTATTTCATTCAAGTTTCATAGGATAGGTTTATGTTGTTATATCATTGACAAATTGTTCTAGTTTATTTTGCTGAATTAATTTGGTATAATATTGGTTTAGACGTTTAATTTTGTTACCCTTTGCTTATTCTC
>vs_32
ATCTATGAGTTCAACGCTTTGGATCATGAAGAAATATCAACGAAGAAGATGAAAATGTTGGTGTAGATGAATAATTATTTCAAGAGGATGACCTAAATGATGAACTTCAAAAGGACAATGGTGGTGATGAAATTCTAGGGAATGAAACATGATGATGAATATAACAAGA
>vs_33
TTATATGGTTAAGGGTTTAGGGTTTTGCAATTAGGGGAGTCTGAATACTCCTCACGAGTCTTGAAAGGCGAATGCATTATCTCCAATATTTTCCTCGCATATATTATACTCTAGGGTTTAGGGTTTTGCAGTTAGGGAAGTATGAGGTACTCCCATTTCTCTATTAAGAAACTGATCATCTTAGATTTTTCATGTCACTAGAGAATCTATTTTCAAAACACACACAAAATGTCAGTGCCTTAAACATATACTTATAATGGCTAACTTTGTCCAAACAACTTATGTTAGTCAATTTTGTTTAAAACTGAGGATTGAATTGATGCAAGTG
>vs_36
GGAGAAACAGCGTGAAGAAACTGTGTGCAGCGAATGGAGGTTAGACGGCAAATGGAAGAATTGGTCGAAACCGTTCGTCACACGAGGCGCCGAAGTCCAGGAGAACACGACACAGCCATTCAGATGAAGAGGATGGGTCTGTGAATCACCGTCCTCCAAGGTTTTGCGAA
>vs_37
CTGATGCATTCATCAAGAATTTCAGACAACAGTTGATGATTCAAAGGCTTCAATCCATTGAAATTATGAGAAAATGCTTGCAAGAGGCCTTTAACATGTTCGGTGTCATGTCAGTGTTTAACGCTGACATATAATTATATTTAATATATTTATATTTATAGTTTATCGGTATCACATGTCGAATTTGTGTTTGTGTT
>vs_39
CGTTTCAAAGTGTCCCGCAGCTCACCCCTTACGGGGTA
>vs_41
ATAGTATAATGTGATTCAATTTCAAGAGATTGTTGATCCAGTATTAGTAATGTTGCCAGGCCTGCATTCACATGTGCACACATTTCGAGATCCTTCCACTACACGTTGAGATCTCCGGGAATGAAGCTTGATGTTCGCTACCTTGCCGGCCATCATTTTCCAAACTAAG
>vs_42
CCAAAGAGCTTGGTGGTGGTTGATGGTTGATGGTTGAATTG
>vs_43
AATTACCAAGCTCTAAGATTTACTGATCCAATACAAGAATGGTTGGAAATTGGTCAAGCAGAGGAGATGAGA
>vs_44
AGAGAAGGTAAAGTGGCTGGGTCGAATAGCCTTTGGGTAGTGATCACCCACTGTATACAAAATAAGTACT
>vs_45
AATCAGAGGTACCAGCTCCTTCAACCTATACCTGCTACTACGTATTTTCT
>vs_48
ATATGAAAGTGAAAGGAAATTCGAGTTGCAGTTATTCATGGAATGGCTAGAATGGCAGCTCTGATGGCTTCCACCTACAAGGCATATCTAGGTGTTGGTCTTGGTCCTTTGGAGTTTTTGACCAACTTTCGTATTCCTCATCCTGGAAGAGTTGGAGGGAGTTTTTCGTTTGACATTTTGTATGCCGTCTATGTTGAATTGGATCTTAGGT
>vs_51
AAGAGTGCAAATAGCAGTGACTCAGGCCCAGCCCAGGTCAACCTTGTCTTCAACCTC
>vs_52
AACCAGCTGCCTTGACAGCCTGATGGATACGACTAT
>vs_53
GGCTGATCATCCTCTCGGACCAGCTACTGATCATCGCCTTGGTAAGCTATTACCTCACCAACTAGCTA
>vs_55
TTCTCGTTGAGCTCATCTTAGGACACCTGCGT
>vs_58
GAACAGTAATCATCGGTGTCACCACAGTAACCGTATTGACTAC
>vs_59
AACTCCTCAAGAAATTTGATCAAATCATCAAAAGGGCAAAATA
>vs_62
CAAGTAACATTCAAGTTGTTAAGGTTTCAAAATCCAAAGCAGTATGAACAATTCAAGCCAATCATGGCAAAAGCATTGACACATGAGGGAATATAACTTTAGTACATGTGGTAACTCAAACATTCCCATCTCATCATCTCTGTGTCAGGTCCCATCGGTTCAACTTCATCAAGATATCTTCCATTTCTTCATTGTAAAGCCTTTCTTTTAACACAGTCCATG
>vs_66
AAACAACATTATCCGGAGTCGAACAATCGTCGTCCGGAGAATCTGGAGTCCCATTCA
>vs_67
TGTTGGTGCATTGTGATGTTTGGGCCTGCAATGATTGAATTAAAGTCTAAACTCTTCTCTATCAAAGGTTTAGTCTGATTTCATGAATTTGTATGT
>vs_70
TTTGGGTCTGTCTTTGGTTTCCTTCTCAATTCTGCTACCTTACCTTGGCAAATTTCTCAAGGGTGCTCAACCAGTGGATCAAACAACTCTACCAGATGGAACACAACAAATATTTGTCATGTCAACCCATATAGCGGATGCTCTGAAGGAGGACTTAGCTTGGACATCATATATTTTGCTGCGTAATACAAATGCCATAGCTGCTCTCGTTTTGATTC
>vs_71
CATCGCCATTCCCATCACTGTCATCATCTTCATCAACATGATTCACGGGAAGTGACGCTC
>vs_73
TGAAACATAAATAATTATATGATATGGAAAATATATTGTATACCGATACAAATTATCCACAATTGTGAAACAAAAAGACAAGGTAACTTCAAAATAGAAGGAA
>vs_74
ACCTCCACCAACTGTAACACCATTGACTTT
>vs_75
CTGTCAAATGTAGGTTAGTTTCAGAGAGGCAATTAGAGAGGGATGTGGTAATGGCATCGAATAATTGGTTCTTGCGAGGATTGTTGAGGAGAGTGTCTCCGAATGAAGGTTGTTGTTCGCCTTCTTTTCGTGCCATTGAAGCCCCAATACATGGGATTCGGAATTTGTTTGGTTTGAAACTGATTCTTGTCCGGGACCTAGCCGCGGATTGGGAAATAGGATTGTTGAATTGAATCATGGTTTTGGGAGGGTCTAAGGAAACTATAGACTCGGCCATTGCGAACTCAGATTTCAAACATACAATCT
>vs_76
ATCATAACAAGAGGAGATAAGAAGAATTTCAGAAGAGGGTGAAATACGATGCAACAGCAGCCACAGGTAACCTCCACCGCGTACAGAACAACTGCCGGCAGACGCATACCGATCTCGGTTGCACACCTCAAAACCGGCGACGCTCCTCTTCATCT
>vs_78
TGTTGGTGCATTGTGATGTTTGGGCCTGCAATGATTGAATTAAAGTCTAAACTCTTCTCTATCAAAGGTTTAGTCTGATTTCATGAATTTGTATGTATTATACAAAAGATTGGACATCAAAAAGA
>vs_79
GTATCTTACACTACTAATATTAATCAAGTAGTACAATAATACAATAATAGTAATAGACAAGTATAGAATAGCCAAGAGAATAGAATAGTTTGTACATCCTTGGAAG
>vs_80
ATGACTTTGGTGTGCAAACATGTTTACCTGTGTGGGAACTAAGAAGTGGAATTCGAGCTGATCTATTACATTCTCGCAAAGGAGAAAAGTACAACAATGTAAAACTTCTCATGCGCTTTGAGTTCATCTGATTTTGTTTGTGTATTCTCTTCTATATATTTTGTACAAC
>vs_84
ATTTCTCTTCTTCCTTCTTCCTTTCTTGCTTCTGCTGAGCAGAATGTGCCACAAGCCTCCTTTGAATATCCTTCTTCTGAGACAACAAGCACTCAAGAATGCACTCTTTACAGAAAAGATGACCTTTTGGCAGCTCATGGGATCAATTAAGGATTTGAGACAGAGAGAGCAAGCATCGAAGGGTTTGATGGAATCCTTCCCCAACTCTCCTTCTGCGTTCCATAACCAAGCTTCCGCTTCTCGTCGTACGTGAAGAACGCGAGATCGTTGTTGTTCTTCGAATGTCTCTGAGGCATTTCTTTCCCTAATCGCCACACACCAAAATTGTTAGGGTTTCAGATTTTCTAGATTTTCGTATTTTATGATTTGAACTCCGCCCAAAGGAGT
>vs_87
CTCAAACTATGAAGTCAACACTATTTGTTCATATGCAGTTCTACTTCAGTCTTGTCAATTCCAGTCAATTATTCTGTTTAGTTGAAAAATTTTGGCTCTTATTTTTGTTGGTACAGATATTTTGATTGAATTTTTGCAAAACAAATTTTATTTGTCTTAAGAATAATTACAGTGGTTACACCCTAGTAATATA
>vs_88
AAAATAGAGAAAGAGGAAGGAGGGAGAAACATTAGGATGTGAGGCCAAACCAGAACCGAAAATACGTTGGAAGATTTCAAACTTGTAAATCGCAGCCGCGTGTTACAACAACATCGACACCAACCGCGCCTCATTCTGTCCGCAGGACCGAGACAGCCGCTGCTCCGATCTGCAATAGCTCAAGTCCAACGGCGAACAATCAGCCGAAACTATCAGCCGTACATGATTGACCGCGCCGCAGCTCTGCCGATCTCACGGCTCACCACGCGACCTCGATCGCCGCTCAAAAATTATAAAAGTTGAAAAATGTTGTTGTTACT
>vs_89
TCCAGAAATAGCATGAATTGGATGATGATG
>vs_91
CATCAATGTGGATTACAAATCAACTAGAAA
>vs_93
GACAACACCGCCGTACCATCATCCAGCGACGGACAA
>vs_96
AAGCTGCAATGATGCCAATTAGAGAGCTGGGTCCAAA
>vs_97
TGCTAATTCTTGAAGAGATTGCGGAAGGTTGTTACCAGGAATGAAGATGATGATGCATGAAGATGATGATATCTCTTTGCAGAGAATGGAGATTGAAGAAGATGAAGTGCCGAGAGAGAGAGAGAGGTTGAGATCTTTGTACCTGATGATGAGGAAGACATG
>vs_99
AACCTTCTGATAAAGATCAGCAACTTCATCGATATCATCCTCAAGTTTAAACTCTTTCCCTGCTTCTTCCTTACAATTCTTCACCCTATCTATCACTGATCCTCCAAAATCCAATCCCTCTGAATCAAAAAAAGACTGTGAGTCAAATCAGGATACTTATCATCGTCATCATCATCTTCATAGTAATCTTCTTGATCTTGTTCATCCAAAACTTGTGTTTCACTTGGATTTTGCAACGCTCCGTAAGTGCAAGCGTTGTTGTTAAAAATACCATGGCTCGA
>vs_100
AGTGCTGATGCATTCATCAAGAATTTCAGACAACAGTTGATGATTCAAAGGCTTCAATCCATTGAAATTATGAGAAAATAGCTTGCAAGAGGCCTTTAACATGTTCGGTGTCATGTCAGTGTTTAACGCTGACATATAATTATATTTAATATATTTATAT
>vs_101
GATATTGCATATGTCGGATTATGAGTGAAAAATACTTTAACCCTGAGAGACTTGGTGAGAAGTGTGATCAGCTGACAGGTGAAGAAGTACTTTTACGTGGAATGTAGCAGACAACTCAGATCGGAAGGCCAATATATTGACTAGGATGGTGGAGAGCAAGTTGCAAAAGACATCAATTGTATTGTGGTAAGAATCAATTACGGGGTGACCTCACTCTGTTATATC
>vs_103
CACTGAGGAATTCCGATTGAGGAAGATCCAGAATGATAAATTGAAGGCTGAGGCC
>vs_104
CCGTCTCGCTGAAAACGTTGTTCGAAAGCTAACG
>vs_105
CATTTTCATTTGGCGAGGATGGGGTGGGTTTAGGGAGGCGGATCTGGTGGAGATCAAGTCAATA
>vs_107
GCCTAGAGTTGACGTGCAGCCATCACCTAATGTGAAAGCAGATGCGGCAACGGATGCTAAAACCAATGTGTCTCTGGAAGTGAAGGTACAGTCATCACAAAAGCTCAATAAAAGTATATTTACAAGACTTCCAAAAATAATGAGGGCTTGTTTATGCTTGAACAAGCATGGAGATTAAGATTTGAACAATTTATGAGGGAGGGGTAATGTTCTATATACACAAATAGTGAAATATACATACACTTG
>vs_108
CAGCAACAGAGCAATCACAGGTGACATTGTTATCTAAGACTTTGGGTATAGGAGGCGTAACCCAATTAGGCTTGTTGCTGCAGGGGTCAATATCAAAGTTCCAATCTTTCTTACCAAGTGATTTACCTATATCTTCAAGAGCTTCCCTTTCATCGGGGTGGATTTTAGTAGCAGCAAAAGCTGTTAGAGATATGAACCAAATGAATGTGAGTGAAAGGAAGAGAAATTTGAGATAAAGTGTTCATCTTAATGTTAACAAGGAAAAGTGAAGTT
>vs_111
CCATCCTTCATCAATCTTCATTCTTCACAATTGCTGAAGATTCACCATCAAATCCTCTCAATTTTCTCTACTTCATCATCAACATTCTTCAATCATTTGGAAGAATGACAAAATCTCCAAATAAA
>vs_113
AGATACCAAGGTGCAGATGACATATACTGAGGAATATGAGGATTGATTT
>vs_118
AGCAGCAGCATATGTTGATGGACCCAGCAAATCCCTTTGCTGATTCAGGATTTGGGACTTTTCATGCACATCCGGTTTCTCATCCACAGAATAACAATCCATTTGGAAGCACAGGCTTGTTGTAAGAAATAGAGATGCCCCTTTTTGGAGCTGTCATGTATTTAATCAATTGTGTTGTTTTTTGTACATTTAGAAGTGAGCAAGTTGTTTGTTACACGAGTTTACTCATCTTTTGCTAGATACTCATATTCGGGAATGGAAGGTGCCTTGTAAAATCAAAGATGTATTTCATCTTTCATGATATATGCATAATGGTGGGATCGCTTTCTTT
>vs_124
TGCAGGAGGATATCAAGCATGTGAAGGATCACAGG
>vs_126
GAATTTCATCTCCGATCCGAAAATGCCTGCCGTTCATGGAGGTCGCATGACCACTTTCGAAGACTCCGAGAAGGAGAGTGAATACGGTTACGTTCGTAAGGTATCTGGACCTGTCGTTATTGCAGATGGCATGAATGGGGCTGCTATGTATGAACTGGTGCGTGTTGGTAATGATAATCTCATTGGT
>vs_130
CGAGCCACGGAGCGTTGGAAGATGAGCGGAGCTATGGAAGCAGCGGAAACCGAAAGCGGCGCGTGAGTTGAAAATTGGGCGGTGA
>vs_133
TCATTGACCTATACAGTTCTCCGGATGTTGTTAAGCAAATCACCTCCATCACCATTGAACCTGGTGTCGAAGTTGAAGTGACCA
>vs_135
TGGATCGTTCCTATCAACGGAGTATAGCCCATAGATCGATTTATATCCATCCAACAACTCGAATGCATCCATGAAAGACCACACAAAATAACCCTTTACATTTGATCCATTTCTCAAGGAATCAAGCACGCTACCAATGTATGCATGCAAGTATTCCACCCTAGATACATCCTGGAGTGATGCATTGCTTACTGTCCGTTGGCCATTTTCATGAATGAATATAGGTGGATTT
>vs_141
GATCAGGTACTTGATGCTACTGCTACTCTTGGTGCTGTTCCACCGA
>vs_142
TATTCCAATCGTTGTACCAGTTGGTGTTCGAGATTTTGACATTGACGGTGAACTTTGGGTAAATTGCGACTAATACCAACAGAACCCTGGGTCGGTGCTGCTTCATGGGCTTTTGTTTCACTTCCAAAGATCAAATTTGAGCTGTCTCCATTCCGTTTGTTCAATTTAATGGCAATTCCAGTTCTCTCAATGTTTTTGACCAAACTTCTTACAGTAGATTTACCTAGACTA
>vs_143
TCTAAGGACAAATAAAATCTGTTTGCTTTATGCAGCACTTTATCTCGATCCAATGTCCTCCGGTGAGATGAATGCGTAAGATTGTGACCATAGACAATCCAAATCTAAGAAAATGGCGATTAGAAGAATTGCTGATTACAGTAAATTAACTTGAATATGAATGAACCAGCAACTAAAGTCAAGGTGCGTATTCATGTTCAAGCGTTGGTTGTGTTCTTGTAACTGTTGCAGCCGGTGCTTTAGTATCTCCAACAGAAGCCATTTGAAGAGTTTCTCCTGAATCTGCAGCTCTTTCCATACCTTGCATTTTCTTCTTATGTTTGTATTTGTTTATACACAAAGCTAGAAACGAAACAACACCAACAAAACTAGTCCTCCAACAACAGAACCAACAATAATCCACACCTTTTATTACTCT
>vs_145
TTGAGAACTTTGATTGATCACTCTGTGGTAGAGAGTTTTGGTGGAAAAGGAAAGGCATGCATTACAGCTAGAGTTTATCCAACATTGGCTGTCAATGATAAAGCACTTATTTATGCTTTCAATAATGGAACTACTGATGTCAAGATCACAAGTTTGAATGCTTGGAGCATG
>vs_146
ACCGATGTTGTTCAGTATCGAATCACTGCACTCACCAACAAACTTTCGAACCACGTTCCTCGATCTCCGCCATCTTCACCGTGAAATCCAATTTGATGTTCTTCAAGAAGAATTGATTTGTGAGGTATGCGATTTGAGCTTTGGGTTGTTTATTTTGAAGAAGATAAGAGAACATGAGGGAAAAGAA
>vs_147
GATAAACGAATAGCCGCAGTTCAGGCTTTATCCGGGACTGGTGCATGTCGACTTTTTGCTGCATTTCAACAGCGCTTTCATCCCAACTCCCAAATCTATATACCAGTTCCCACTTGGTCTAACCACCATAACATTTGGAGAGATGCTGGAGTGCCTATAAAGACATTCCGTTACTATCATCCCGAGTCTAAAGGACTGGATTTTTCTGGACTGCTAGAGGATATTA
>vs_150
TCTCCAAGTGCGTCACACCTGATAGCCAATGCCGTCTTT
>vs_151
AACCTGAGTATAAGATCTGATATTACTCTTAGCATGTTGATGAAGTGATCTAAAATATAGTTCCACCTGCATACACCAAGTTGGTCTTTTAAGGCTTCCACAGCTCCTATGCCTGATGCTACTACCCAACCTCTTGCACTCAT
>vs_152
ACTGCAGCATTTCCAAATATAAAATACGACCGTGCCATAGATGCTACATTCACGGTAGAATTGACGGTTAGAGTGTACATAGCACGAGTCTTGATACCCCACAATGTCGCAGTGGTACACCACCGCGTGATCGGCTCCGACACGGAGCGCCACCGCTTGGTGCTTCTCCGGTCCAGCATAGTTCTCAAATGTGATATCACGTGCCATGAATCCAGCACCACTAGCAGCAAAGGAAGCGGTGTGGAAAGTGGTCATGCCATCTGCAACACTTTTTCTTCCTGTAATGACAGTTTTGCCCTTCCCATCTCCTATAA
>vs_154
ATGTTATATGGTGGCAGCAGAGAGGCATCTTCTTCTGTTAGCAAGGATGCAGAAGTTATGTTGAAACTTGGGAGCATAGAAGACAAGCGAGCCCAATATCGATTGATGCGAGATGCAATGGAGAAACGTATCATTCGAGTTACAGAACGCGCACTAGTTGGAGGGGTGCGGCTTGGAATGCTCACTGCTGCATTTTATTTTCCTCTTGGTTGGATCCATTTGAAGATGGTAGAAATAGCGAATGAAGGGAATTCGGAGGCACATTCAGATCAGAGAGAAGTAAAGAGTGGTGTTAGTGCTGCAATTGAGAGGCTTGAAGGAAATTTAGAAAATGAAAGAAAGACTG
>vs_155
TCACCAGAGACTCTGATATAGGCTTCTCATTGTGAACAAACTGGAATCTTCTTATAAACCGGGTTGTATTTGAGGAGTAGATCACTTTTGTGGCTATGTTTTCTTGAACAAATTTGTATTCAATTCCCTTCAACTTGAGAGCAATCTGTACTCTACACACAAATGCGCTTCCCATAGCTCCCAAAAGCTTCACCTCTTCCTGATTTGTAGCCATCGATACACTTCAACTATGTGGAGTATTTGTTTAAGAGTTTGAGTCTTGAGGTGCTTTGGAAGATTAACATAATAATTTTCAG
>vs_156
TCTCAGGCGACATTTGTAACCCTCGCTGTCACTTTTGTAGTTAGTC
>vs_159
GAGACATATTGTAGCATCATTTGTACGTGTACTT
>vs_160
ATTGAGATCCTTTTTTTTATTTGATTCCCAACAACACACTTGTCATGGAGTTTAATTCACTC
>vs_161
TTTACGCTTTGAAAGCGATATGATTAGGGTTGTTCAGCAATCTTTACTTGGTTCTATCCTCTCTAATATGCTTCTAGTTCTTGGTTGTGCATTCTTTACTGGTGGGATTGTCCACTACCAAAACTTACAGCTTTTCTAATAAGGCTGCTGCTGTTGTCAATTCCGGCTTATTGTTGATGGCTGTAATGGGAATACTCTTTCCTGCTGTGCTTCATTTTACTTCACTCTGAGGTTCATCTTGGCAAGTCCGTCTTATCATTATCCAGATTTAGCAGCTGCATCATGCTACTCGCCTATGCAAGCTACCTTTTCTTTCAACTTAGAAGTCAA
>vs_164
GAGCTTACTTTATTGATATTCACTTGAAGAATCGTCATCAGCGAGCGCATGGTCATTAGAAGCCCAATTACCATGCACTCTTCACCTTTCTTCCATGTTGAGTCTGTTCCAAGCTTCCTTTAGAAGATCGAAAACCTTCTCACAAGTGTACTTTTGCTGAACGCTAGCCCCTCGCTGCTGCAGCTTGTCTGGATGCACACACAGAGTGGCTTTACGATAAGCTTTCTTTACAGCAG
>vs_169
TGTTGGCTAAAGTTCTCTCTGATGGCACCGAGGAAACTTTACCGCGTTTGTCTCCTCGTTTAGGCGTGGAGCTCCTTCAGAAGAAGATAGCTGCTGCCCTGGGAGAACAATAAAGGCTTTTCAGCTTAGGACTCCTGAGGCATAAGAAATGTTTGTTCTATACTTTTATCATTTAACACCATATTTTAGTTATATTTAATTAAAGGATTAGTTCCTTTATACTAAGGAGTGAGAGAACAATGAACAGAAAAATTATAGTATTTCATTGAAAATATAAGTTGAGATTATGATGATATATGTAAACACATTATTAA
>vs_170
GACTTGAGTATTGGAACAAGCGATTATAGAGGTTCTGGAGCTGTGATTTTAGATGATTGTAACTTTCATGAGTCTGTACACCTTGATAGTTTTGATGTTGACCGAACTTTGTCTTTGGTACCACCAGATGGTGAATTTCCTGTCATGAATTATCGTATAACTCAAGCATTTAAGCCACCCTTTCGTATTAATACATTGATTGAAGAAACAGGACCACTCAAGGCTGAAGTGACCATTAAAGTGCGAGCCGAATTCAACTCAAGCATCAATGCTAACACTGTTCTTGTACAAATGCCACTT
>vs_171
AGAATTGAAGAATGAAATGAATCTTTGTTTGAATATGTACATGTGCAAGGCTGCGATGGTTAGTTTCTTTGACTTGGACAACAGGGAAACCAAGGACTAGTTTTGGACTGGTTTATGCAGGTTTGGGACAACCGCAATTTTAGGCTGTTCTAAATTGTTGGATAGCAGCATGGTCTCATGCATAGGTTTAGGATTTCAGCTTAGAATTTAGGAAATTATTTTCATGTACTTGCAATTTTTCTTGAATGTATCTTGTAAAACTTCTATGTAATTTTCTTGAAT
>vs_172
CATGCCTAATCCGAAACCCTAATCAATACAAATTAAACAACAAGACCAATTAACTAATTTCCTAATTCGTTTTCACCTAAAAGACAATAAATTGGAGTGACT
>vs_173
TGGATGGATGGTGAAGTATGGATGGTCGGTGCCGGATGGTGAAGTATGAATAAATTTCTATAATCTAAATCTAACAGAG
>vs_174
ATTGGTTTAGTGTTTGCAGGAACATGGTCTTGGATGGAATTATTATTGCAGG
>vs_176
AATCATGGACTGCTATACAAATTCCGCTTGACAACGTGGGAATGTGGAACTTGAGGTCTGAAT
>vs_177
TGTGAATTATAGGTTTTCTTTCTTTGGGATTTTATATGGAGTTTGCCACAAAAATAGATGCAC
>vs_178
TTCAGAAGGTCGCACCGTTGAAATCTTCAACAGCTTTGAACTACTGTATGATCCGTCTACTCATTCTCTTGATCGTCCTTTCCTCGAGAAGAAGCAAGAGCTCTATAAGAAGGTTTTTCCACACTTCTACATACTGGGATGGTATTCAACTGGGAGTGATGCAGAGGAATCTGATATGCATATTCACAAAGCTTTGATGGACATCAATGAAAGTCCAGTTTATGTTCTTCTAAACCCTGCGATCAATCATTCTCAGAAGGATCTCCCTGTCGGTATATTTGAAAGTGAATTGCATGTCATAGATGGGATTCCACAACTTATCTTTGTTCGGTCAAG
>vs_180
TAGCTTTCTTGGAACCAGAAAGGACGGATAGTGGATCCATTCTTATCGCTGGCAGATTTTAGGAAGCGTTTTCTAATCTAACTCTTTCATGTCTTCTAGCCAACGAATTAGCAGAATGAACCGAAGAGTCACAACCTTGACAGAGAAAAGACATCATCTGCAGCACAGTACCAACGTGCTCTCTTCGTTATGCAACTGTCACAAGCTCTAGCGGTTTTGCCTCCAACCGCTTTAGCTACGTTTTCACTAGAACAAGTCATTTACAATAATAATAA
>vs_182
AAGGGAACGGCTTAATAGAAGAAGCAATTGCCCCAATTTTCTCTCATGCTTCTCTACTTGTATGTCTTGTCAACAACTTGTGTAGATTCGGGTGGCTGCTATAACATAAATCTTGGTGTTATTATTTTGCTTCAAATTCTCGTGGCTTTTGGCGGCAGCCAACTCATTAG
>vs_183
GGTCGAGAGAAGGCCACTGTCACCGAGAAGGCCACTGTCACCGAGAAGGCCACTGTCACCGAGAAGGCCACTGTCACCAAGAAGGCCACTGTCACCACCTGCACCTCTTTTGCCGTCAATTCCTCCCATCGCG
>vs_184
TCAAGTGGTTTTTTGGTAGTCAATAAATACCCGTACTGCTGTGAACGAATGTGCTAGATC
>vs_187
CCATATTGTGTGCATCATATTGGTCAGCGTGGAGGACCCGAGAAGCTTCCGTTGAACTTGATAAGTTATTAAAGGATGCTTCAGATGATATCCCAAACACTAAAGATGTGGCGGGCGTTAGTGGAGTTGTAAATATGAATGCAAAAGACTGCAGTCCTTTTTGTTTTAGTTGAATATCTCTCTTGTTTTATGCTTTACAAACTCATGTCGTCGTGGTTCATTGAAATTTTGG
>vs_192
GCTCTTGCAATGATTATTGGTAATCCATATACATCCGCATGAGTTTAGACTTAGTG
>vs_194
TCAATTATGTTTAACCCTGACATCCACGCACATGAATTATGACTAAAACCTTTCCCGCCCAGATAACTTTTCAGCTGACCTAGCCTTACTGAGCAGAATTGCACTGCACCATTAACTTTTTCTACCCATGTCTAGGTTCCAAAGGGCTGACAAGTCTTGCTGAATAACAACGTCGTCGTCCAGAACGACAACTTTCTTCAACTTGCTGAATATATCAGGAAGTAAATAATGTGAATGAGAAAACAATGA
>vs_196
TTTTAGCATGATTCGATTAGATTCATGAGATTGATTAAGCCTCGAGGACTAAGTTTATGCATTTGGACCAATTCATGAACTTTATACCAATTGTGAGATTTGATTCAGTTTAATGGTTCTGGATTAGGAAAGATTTTGTGTAGATATTACAGTGATTTGAAGAGTTGATTTGTTGATTGTGGATTAGATTTAGGTTTAGAATTAGTTTTTGATTGATTTGTATTTTACAATTAGGGAAAGATTTGATTGTAATTTGTTATTGATTCTCAGATTGATTGTGAATAATTGTTTGTAATTTTAGTATTTGATTTTGT
>vs_197
GAGATCATCGGCAGGCGAGAATATGTAGCCTGCAAGACATAGGTGGTCATTTCATGAAAGTGCCTATTATTGTATTTCAGGTTCTTCTTTGCATGCATTTAGAGGGAACGACTGCATTTGCTGCACAATTATCTCTTGCAGTTCTTTTTTGTCCCTCTTTTCGTACTGCAAGGTGTTGGCGTGCTGTTATCTGCGTCTAAATTTGTGGAGAAACTTGTGCTTCTTCTACGAAGCGGAGCTGGTGGAGGACTTTATTTTAGTATTCTCTTCAAGAGCTCA
>vs_199
GAACTCTTGGATTGAGATAAGAAAGGAATGAGATTGAAAGATACTCATGAT
>vs_200
AAGAAGCGGCCAAGTTAAAGAGGGCTATAGAAGAAGCAACATCCAAGGACAGTGTTGCGGAAATTATGTCACAGTTGAAGAATGCTATAGATGATGAGCGTTACCACGATGCTTCGAGATTATGCAGATATACTGGAA
>vs_202
TGAAGCTGTATGGTTTAAAGCTGGATCTCA
>vs_203
TTCTGACTGGTTGTTCTGTATTTTGCTCAAATTTAAGGTGATGTGAAGCTTAACC
>vs_205
CGGTTTGAAGCTTCCAATCATCACCAAAATTGGAAAGGATTGCGTTTGGTCCAAAAGACAATTGCTTCTTCTTCTTCTTCGCCATCTTTTACAGCTTCTATGTGCGTTACCAATGGAACTCTTCCTTTCAGTTTCCGATTTATCAGCGCCACCGCGAATCCTGCATCGGTTCCCGGAGCGAACCGTAGGATCTTGCCGGAGGTTATGCAGTTAACCTCTAGGTATTGCGATGTCGGAGGCGGCGGCGGTGAATCTACTTCGGTCATCGGGATTCAACTGTGATTGGCTGTAGTTTGCGTGCAGAGAGAGAAAATTT
>vs_209
TCGAGGCTCGAGAACATGTGTTGGCGTATTTGGCATCTTGCTCGAAAGAA
>vs_213
ATGAGAAAGATAATGTTGCTAAAGAGAAAGAACACAAGGAAACTGCTAATGCCCTTGAGAAAATCGAAGCTAGAGCACTGGTTAGCTATCAAAAGGAATA
>vs_218
ATAATTGAAAAGTTTGTACTACACCCTTTTTTATAGTAGTATG
>vs_221
CATCATCTTCATCAACAATATCATTTTCATCAAACATCCATAAACATATCTGATCGAGATTGAAGAGCG
>vs_222
AAGGTGTTTGACGAAGTTCATGGAATGAGTTTAGACAAGAAAGAGAAGGAGAAGCTTTTAGGTGCATTAAGAGCTTCTTCTGATGCTAATGGGAAGGTGAAGATTAAGATATCAAAGAAAGAGCTTGCAGTGTTGTTGGGAGAGAAAAGAACCAAGGTGGTGGAGGAACAGGACATGCTTCAGCTGAACAAGTTTTGGTTGGTTTGTTGAATGCAAGAGATCATGTTAACCATGATGTTCTTCATCATAGGACATGGAAGCCTGTGTTGAAGAGTATTCCTGAGGTTAACTGATTAGGGTGAATGTTGGTGGTGCTGGGGTGTGTATAGTAGAAGTTGGTTGAGGAAAAGTTTGGGAAGTTTCTACTTGTACAAAATCAGCTAA
>vs_223
GCTCAACAGAGCAGCCACACCGTCCTACCTATTTAAAGTTTG
>vs_224
GTTAACATGTATCCCATGAGTTGGCCGAGGAGATTCAGAAGCCCTGAGGGGATTAACACTTGATGGTTGATTATTAACTGCTGAAGAAAATTGCAATTGCACTTCAATCTTCCGTAAGACAGAGGGAGGGAAAACTTTTGACCAGGTACTGAAGAGATGTCGCATGGCAGAATGCAAACTTGGATTAACCTGTCTGTATGCCTCGCAGAAAACTTCGGGTAGACGTACCGAGAAGTATCGAACATATTCCTGGCCAACATTCTTCACAACACTGTCCAAGAGATAGAGTGAAGGAAGCTTATGATCTGCAGACACCTCGAGAATACGAGCGCAAATAGCATAAGCGATTCCTCTAGCATGTTCCCTATGTTGTTCAGCAATGATGGTAAGATCAGTGATGATAGGTTTCACATTCGACGTGA
>vs_225
GTTGTTACCATTGTTGTCAGTGTTATAGCTGTTACCATTGTTGTGGTACCAATTATTTGTGTTAACTCCTCTGGAATATG
>vs_226
CATGCTGGAACTCTTGGAGATACCTGCTTAGAATGGAATCTCCTACTGGACCGACTATTTGGTTGAATTCCAGCTCCATGTGGAGGTTGGCTATCATATATAG
>vs_232
CTCAGAAATAAAGTTCAGACTCAGAAGCTGTGCGAGACATGGAATAGTTCCTATTAGAGCCAAAACTCTCCAATTCAAGTATGTTCCGATAAGATAAGTTAATGATACTCCAAAACAAATCATTAGCTGAT
>vs_233
CACTGAGGAATTCCGATTGAGGAAGATCCAGAA
>vs_241
AAGATATTGCCTGTGGTTCATATCATGTTG
>vs_244
GCCATGACCTCAGCATTTGAATGTGTCCATGAT
>vs_246
TAGTACTGGAGGACTTGTAACTGCCATGCTCGCTGCTCCTCACCCAGATGACCCTACTCGTCCTCTATTCACTGCTGAACAAGTTATCAACTTCTACTATCAATATGGTCCTTCAATATTC
>vs_247
GAGGACCCTAATGCAACTCATATTTCGACTCAAGTTAAAGGAACAGCTGGTTACTTGGATCCTGAT
>vs_250
ATCTATTCCATTCACCCGCAGTTTTGTTCAATTATCTCTATCTTACGCTGGCGTTTCGCCTGACGTTATGGTGATTTCTTCAAGGCCTAATATTGAAC
>vs_251
TTGAGGCATCAATAAAGGATCCAAGACCACTTCTCAACAAGTTTCTTTATGGAGAGCTCAATATGATGTTTAGTTTTTTCTTATAATTTATTTAACATAACAAGCTGGTTTAGAAGGATAGTCATGAATAGAACATTATGGCAAAAGTTAGATTCATGTA
>vs_252
TATTGAATATATTCAGATATGATGATATAGGAAATTCTACTGAGAGACCATTGCTTAAATGTTGCAGAAATTACCTGCAAATTAAGCAGAGTAATGTGTAACACAAGTATGTGGAACATAGTAATAGTA
>vs_253
AATAATTCCGATAAATCTATAACCCTAATAAACCTGAACTAAATTAATTAAATAAGAAATAAATAATCTAGGTCGACGGAGATTGAGAGATCTTCAATTTCCGGCGAATTATTTCGGTAAAAGTTACGCTACGCGATCAATTCTCTCTAGCGAGCTCTGAAATGGTGGCTGCGGAAGCTTCTAGAGAGAGAGAGAGTGAAAGCTCACAGAGACCACTAAGCTATACTACTAGTGTATATG
>vs_259
ACTCATGGTAGGATTGGATTTTGTTCGTTTAGGACAGCC
>vs_262
TTTAAAAGGATAGTATGGATGATAGTGTTAAAGTAGAGAATGCTTAGTCTCTAACAATTTTTAAGTCCAAGGAAAGTTTTGTGCTAAATTGAGTTTAACTCAAGAATGGTGAAAAGTCGGGGAAGTATACCTGGTTCAGGTTGGAGTGTTTATAACTTGGATCAGCCCATTGATAAATCGACCGAGTCGACCGAGTTACTTGGGTCGGTTTTGGATTGTACCTCATGTCAGTATCAAATGAATTGA
>vs_267
GCGCATCGCCGGCAGAAGGGACGAGCCAACCGGTGCACAC
>vs_271
GATTCATGATAGACAAATAGTTTTTACAAGCCGAGTAAAC
>vs_272
GCAAACGGTCAAAAAGACTGCTTCTTCAATGACTCAAACGCCAGATCAAATCTTTGCAGTTGCTCCATTGCATTTATATTATACAAGAACAACCCATAGTACAGATCAAAGCTATCACCAGCAGTATTCTCCACCAAACTCAATAAAGTCTCGTATCCCTTTGTGTCTATTGGTGTTGCCTCCAGCTTCAGTTTTTCTAAAAATCTTCCTGTGGTATGTGTGACAAACTGTGATCCAGCGGCATGCCAATC
>vs_273
AATTCCCTAAGCTCTCTCTCTAAAACTACAGAACCACCATATGATCAAATCAGGGAGTAAATCAAAAATACAAAATACTGTAAAACTACAACTGAGAAAAAGGAATTTACTAAAGAA
>vs_275
TCTCTCAAGTCTTTAAGCTTGAAAGAGTTCACTTCATTATTGTTCAATAGTTGTGATGTTTTGAAGCCTTATGTGGCCCATATAGATGACATTTTTAAGGTACTT
>vs_277
ATCTTCATCCTTTCTCTTTCTATATGCAACCATCATCTTCCTCCAACCGTAAACACCAAATCATCACACCACCTTCCTCATTCTTGATCCCGCATCACATAGCTTCACTGTAAAATTCTCTGTACTCTCTCCGTTTGATCTCTTTAAGCTCATTCATCACTCTATATCACTATATCGCACCAACCTTGCCTCAGCTTCAACAACACGCTTAATTCTACTTCAAATATCATAGCATATTCATCAACAACAATAA
>vs_279
CTAGCAATTTGCTACTGAATGCCAATTGTGACCTTAAGATTGGAGACTTCGGTCTCGCTAGGACTACATCAGAAACCGATTTCATGACTGAGTACGTAGTTACTCGGTGGTACCGAGCTCCCGAACTGCTTCTTAATTGTTCAGAATATACAGCAGCCATCGATATATGGTCTGTCGGTTGCATACTCGATGAAATTGTAACAAGACAACCCCTATTCCCTGGAAGAGATTAT
>vs_285
TCCGAGTACACGATGACATGCTTCTAGCAGCATCCGAAGCCTTGGCAAAGCAAG
>vs_287
TGGCTGCTCTGTTGTAGCCATGCCATGGAATCGA
>vs_291
TCATTAAGGTATGATTATGATCTGAAATCTGATTTCGGATTGTACT
>vs_292
AGGAGGACCAGAAAAGAAAATGCTGTTGTCTCAGAAGAAAAGAAGAGATTAGTAGCCTATCATGAGGCTGGCCATGCTTTAGTTGGCGCTTTGATGCCTGAATATGACCCTGTAGCCAAGATTTCCATTATACCTCGTGGCCAAGCTGGTGGTCTCACCTTTTTTGCTCCCAGCGAAGAGAGGCTCGAGTCTGGATTGTACAGTCGAAGCTACTTGGAAAATCAGATGGCAGTTGCTCTTGGAGGAAGGGTTGCAGAAGAGGTTATTTTTGGCCAGGAAAATGTCACCACTGGGGCATCAAATGATTTCCAGCAAGTTTCCCGAGTGGCGA
>vs_294
GATGATCATCATCACTAATTGCATCCTTCAATTATCCTGGAATAAATTCTGGAA
>vs_296
GGTTGACTAACAAACTAGTGATGTTGAAGTAAAGGAGCCTAACAAACCTAATGCTGCTGAAGTAAAGGAGCCTTCTCTCTCGAAACAAGACCATCCCTGATGAACTTGTACAGATTCAAG
>vs_300
ATACAAATATGAGGAGTACTCTTCATCATCATGACTCTCATCTCAATTAACATAAC
>vs_301
AACTTCTTGAGAAGTGAAGAGTGAAGAGAGAGTTTCTTGTGCGGGTTTATGAGGTGTGCTTTATTGAAATAAATTCCCTGAGTCGCTATTACGCAAGAGGAATATTGCCTTGAATCGTGTACGTGTGACAACACTTTTGAATTCACAAGGAACACTTGCATAACATTATAGGAGGTATCAAAGTAGGCTTACAGTAACCTTGTACATCGGGCATTGCTATTGATTCTGGACTTTGAATGAAGCTTTGCATTGGCACTTGTCACGACTGTATGTTTGAAATATCATAGCTTGCATTGCATTTGTTCATAATAGCCCGATTCGCCAACTGTTTTGAGTGATTGTATGTGGGTACTGACTTGTGCATGTCTGATTTGGA
>vs_303
GCTTGAAGTGGCGAAACGACAGGCCGTTGTTTACTCTCTTTATGTTCCTCCTCTTCCCAGTGTTATGGAGATTCAGAGTAAACCCTTTTAATCAAGGTTATGTTCTGTTGATTATAGGACAATCAGAAATGTGTTTCCCTATTTCGCACTCATCTATTATGGAATGATGCAATGAAGTGAAAATCTATTATTGCTCTTTAGTTTTTGTTATGCATATTTAATTGAGTGACATTTTTAAATATTTAAAACCATTTATGTTGTGATGATGAGTAATTTTAGTTTGGTGTGTATGTAGAATCGAAGATTTAACTTTGATACGATGATAATGT
>vs_304
ACCAAGGCGATGATCAGTAGCTGGTCCGAGAGGATGATCAGCCACACTGGGACTGAGACAAGG
>vs_305
GATGGTATATAATTGGAAACATTGCTATTAGTTTCAGGAAAGAATTTTAGTTGCCTTTATTATCCATTGATAGAGTTGTTCAGCATAAACTGTTAATAATAGAGTTAGGTCCTCTTTAGTATTTTAGAGCTACCTTCAATGGGGTTATATTACAGGCGATTAAATTTTTTGATTGGGTATATGCTGCATCTTGCAGAAACTGCTTTTACCATAGATATATATGCTGAATCTCTTGTGTATAATAACTTGCTGGTTCATGTTAGTCCATCAATAATTAATAATTGTTTCTAAAA
>vs_309
ATGTACTGATATCAATTCTTTCACACATAATG
>vs_312
CTATTGGACTCGAGCACCTTGACTGGACCGCAGAGGGACACTATCAT
>vs_315
TCATTTCCTGATGTTATAAAAAGTAATCTGAGTATACTCAGGACAATAAGTCGTATATTTCTTCTGATCCATTGGCTGTAGAAAGATATATTGTTGTCCATGGACAGATAATTCTGCAACTGTTTGCAGAATTTCCAGATGACAAGATCAGGAAGTCTCCTTTTGTGA
>vs_316
GGTTTGTGTAGAGGAGGAAAAGGGCTTATAAATTTAAGTCTTCATACAAATGGGTTTACTGGGTTGATACCAAATTCAACTAGTGAATGTAAGAGTCTTGAGAGGTTTCAAGTTCAGAACAATGGGTTCTCTGGTGATTTTCCTGTTGGGTTGTTTTCACTTCCTAGAATTAAGCTCATTAGAGGTGAAAACAATAGATTTACAGGGAAAATACCTCACTTAATCTCAGAAGCTTCTCAGTTAGAGCAAGTTCAGCTTGATAATAATCTTTTTGTATGGTGAAATTCCTTCAGGTCTTGGGTAGTTAAAAGCTTATATAGGTTTTCTGCTTCTTTAAATCATTTCTATGGTGAAATTCCTCCTAATTTTTGTGATTCACCCGTTATGAGTATCATGAATCTCTCTCACAATT
>vs_320
CCCAGAGGAAGAAGACCAATCATTTCTATGGCGCTTATGGCTATTTTGGTGATTGTGATTATGCTTATGATTATGATTTTCAACCGGGACTGAGGAGTAGTTTGGTGGTGGAGTTGGAGCA
>vs_321
TTTCACTTGCCATCGCTCGTGACGGTGCTAGTGGTGGAGTTGTCCGAACTGTCATTATTAACTCAGA
>vs_323
CATTGCTTGATGAAGGTACTGCTGCTGCGGAAGCAATGTCTATGTGTAATAATATTCAAAAGGGCAAGAAGAAAACTTTCATTATTGCTAGTAATTGTCACCCGCAAACCATTGATATATGTCAGACGAGAGCAGATGGATTTGAGCTCAAGGTTGTGGTGAAAGATCTTAAGGATATTGATTACAAATCTGGTGATGTTTGTGGTGTTCTTGTTCAGTATCCTGGTACTGAAGGTGAGGTTTTGGATTATGGTGAGTTTATTAAGAAGGCTCATGCTAATGAGGTTAAGGTTGTTATGGCGAGTGATCTTTTGGCAT
>vs_324
CATTGTTACCACCACCATAACCTCCAGCACCAGGAGCACTACCATAGTTAACAGAATTGCTTTCCGCACCACCTACAGCAGCACCATAATTTGCATTACCACCGCCATAACCACCAACAGCAGGAGCACTGCCATAGTCAAGTGTATTGCTTTCACCACCACTCACAGGAGCACCGTAATTCCCAGTGTTGCCACCATAACCTCCACTAGTAGTTCCATCATTGTAAGTGCTTCCATAACCTCCTCCACCATAACCTCCAGTGACATTA
>vs_327
AAGCTAGGTTTGGACACATCGACGGGGATCATCTCACACTCTTGAATGTATACCATGCCTACAAGCAAAACAATGACGATGCATCTTGGTGCTACGACAACTTTGTCAATAACAGGGCACTGAAATCAGCTGATAATGTTCGACAACAGCTAGTGCGTATCATGGCACGGTTTAACCTGAAGTTATGCAGCACTGACTTCAATAGCCGTGACTATTACGTCAACATTAGAAAGGCAATGCTAGCAGGATATTTCATGCAGGTGGCTCATCTTGAGCGG
>vs_329
CATGCTGGAACTCTTGGAGATACCTGCTTAGAATGGAATCTCCTACTGGACCGACTATTTGGTTGAATTCCAGCTCCATGTGGAGGTTGGCTATCATATATAGTGAACTTGGTGCCCAAAAAAATTAGACCTGAGTTT
>vs_330
CAGTGAACAAGTAAGACCCGTGCATATCTGAGTCGGTG
>vs_332
TGTTGGGACTCATAACTTCCATAACTTCACGACTAGAATAAAACCTGAGGATCCTTCTGCTCACCGTTTCATTATTTCCTTCGACGCAAGCACCACTGTTGTAGTTGACGGCATGGAATTCGTGAAGTGTGAGATTGTAGGCCAGAGCTTCATGCTTCATCAGATACGGAAGATGATGGGGCTTGCTGTGGCAATCATGAGAAATGTTGCACCAGAGTCACTTATCGATAAAGCTATGCAAAAGGAAGTTAGCATCACTGTGCCTACTGCGCCGGAGGTTGGATTATATTTGGATGAGTGCTTCTTTACTTCATACAACCAGAAGTGGAAAGATACACATGAAGAGGTGTCA
>vs_337
TTTAAAAGGAATAGTATGGATGATAGTGTTAAAGTAGAGAATG
>vs_339
GTTTGGGTAATTGTCTGCAACAAATTGTACACCTTGGTCTGAAATATTCTTACAGCCACTTATATTCAAATCAACAATGTGTTTGCAGTTCCTCACTATATGCAGTAGTCCACTATCAGTCACCCTCACATTCCAGTAGATGGAAAAGTTTTCGCTGAGGACAACAACTGGTTATCGCTTCAAT
>vs_340
AACGAATTGGCGGCTTTATCGAAGAGATCGGCG
>vs_343
TCCTCCAACCAATGTTAGCACCAACGATGAACCAATAGCAATAGGTGC
>vs_345
GATGCTATATCTTGTTGGATGCTCGACTTTCTTGAAGTTAGCTCCTGCAAGGAAGCTCTGGCAGCAGAAACCTCCTGTTGAAACAATTTCACGTCTCCAGAAAGCTTTTCCTCATTGTTTGTAAGTCTCAGTTTATCCTCCCCAGACTTCAATATATATGACATCAAACTTCTTCTTAATTTGACTATTTCCATATATCCTTTAGCTTCCTCCTC
>vs_346
CTGTGCTGATAGGTAAGTGTCGATTCGAGCAGTCCCACGAGGGAAG
>vs_347
TTCTGTGGAAGGTCTTCCATGTTGACTTGTGGAAGAACAGTGAAGTTCATGTTTGGTGGAAGAGTGTTCAAGATGGATTCTATGGAAGGAGTGAGAGGACCAAGAGATGGAATGAGGAATGTGACAGTGAACTCATTGTGTTGTTGGAGTAATAGTTTAGCAAACTCAACAAGTGGAATCAAATGGCTTAGTCCTGGTGAAGGACATAGCAATGCATGTCTTTTTGCATGATGTTTGATTGAATTTGAGAT
>vs_350
TCTGGAATGACCATAGAAGCTGTCAAAGCAAAAGCTGTTAGACCCTTG
>vs_351
CATTTTCTAGTTGAAGAGTGCTCAAATCTTTTTATATGAGCAAGAAACGAGGGGAGCTTCCTTATGGACATCTGCCTGAGAGTTTCCTGCTTCACCTGACACTGCTGACAGAAAACTTTTGGTTTGACCCCAATTTCTCTGCTCTTGTAAATCTATCTAGGCACCCTGTCAAGGTAGATATCCCATGGTTTTGGCTGGAATTAGCCTCGCCATTGCCAGAATGACTGGAAGCTGCAGCAG
>vs_352
CAGGCAGCGCACAGAGTCATGTGCTTGCAATTGCTTCCGTAGAGACCCTCGGTTGTTCCGCATCCGCTACATGATGATTTCAATTGCAGGTCCATCGTCATTGAAATTGCACCAAACACCGGAGAAGATGATTTAAGATTCAATAGATGAAGGAATCTTCGTTCTAGGGTTTCGTAATTTCGATTTCGGTTCAGTGGTTTTTAGGGCTCGTTGATCAGGTTCTGAGGA
>vs_353
AGCATTGTTGCTGGTGGAGCTGTGCTAACAGCT
>vs_354
GACGGTCGTAGTTGAAACCGGAGAAGAAGTGTCATGCTTTGAGGAATGCCATGAGTGTATGGTACCAACCATAAGTTCCCTTGCATCAACCGAAAATTAAAGCCAACAAGATATTCCAGCTTCATCAGATCTTTGTTCAAAATGCATTATGAAGTATGAACACGACATTTACAAAATCTCCTCTTTCACTTTCTTCAGCATCAAATCAAAACACCCCATGAAAAGTACCATTACTTT
>vs_356
TGGCACACTGGAGGTTCAACTTTCAAAGCCTGATAATGGAGTCTCGGAATTGCGGTCTTCCAAAGGGTTCTTGTATTGTGAACCCTGGTGTGGTGTGTGCTGGAGCTTCATTAAGTATTCTGTGGAATTACGAAATTCGGAAGTTGCAAGTTGTCATAAATATGCATCAGTTTTACCCGGTGATCCCAAGAACACTCCTGAAATGAAACACTTCCGGAAG
>vs_357
GATGGTGGTGGTGGTGGTGGTGATCGGTTATAGCTTTCTTTAATAGTGGAATTCTTAACTGAGAAGTTTTGTTAGAGTTGTATTTATAGGGGAACGGTTTCTTTTGGATATCTATTCGGGTTTTGACTCAAACCACCCCGACCCAACCCATATGCTCTATTTGATGTCAATGAGAAAAT
>vs_361
ACCACCATGATTGAATGGCCTTACACCATTACCATGATGAGGTGAGTGATTAGCGGTAGCAGCAAACGGAAATATCTGGCCATTGCCATTGCCATGCCCATGATTGTTATCATAGCCATAACCATTTCCCTGTCCATGAGGAACCTTATCCTGACGATGATACACATCATGGTTAGAGTCAAGGCCATGAGGCTTGCTGTCCTGACGGTGATACACATCATGGTTAGAGTCAAGGCCATGAGGCTTGCTGTCCTGACGATGATACACATCATGGCTAGAGTCAAGGCCGTGAGGCTTGCTGTCCTGACGATGACACATATTGTTGTTAGACTCATAGCCATGATGGTCTGGCATAGAGTAATCAGAATCGTTGCCATAACCTGTTTTATGCCTGGATATTGCTGT
>vs_364
AAATGACCATTCATCCTCTCCATAAAGAAGTTAAACCAAGATGGTAAACAGCTTGGCAAGTGTTCAAGCAAGAGCATAAACCATTGCTTGAAGAAGGGAAGAATTGGATAAAGGATACATCAAACTCTTGTATGTTAGTAGCAACTCTAATAGCGACAATCGCTTTCGCGGCTGCAATAACTGTACCTGGAGGTAACAACCAGGACAAAGATACAAATATTCTTAAGGATAACACATTCATGGTAT
>vs_365
GATGCCCACACTTAGAGGCAGAGAAATTAGTTTGT
>vs_368
TTCCGCTTGGTACAGGCTCCATCTGAGTCATAGCGGCAGCGGCAAGCATGCCAGGGTGATGATACATCTGCTGTTGCTGAAGCAAAGCTTGCTGCATGAGTGCTTGTTGTTGTTGCTGCAACTTGAGTCTCTGTTGCATATTCC
>vs_373
CTCAACAGAGCAGCCACACCGTCCTACCTATTTAAAGTTTGAG
>vs_374
GTGGAGGAGTCAAGAGGCTTCTTGCTGCCGCCACCACCGCGCCTGATAAAC
>vs_377
AGTTCCTGATTTCCTCCATAAGGACATAGAAATGATCATTATTAGGCAAGAAGTAAAATCCAATAGTAGCCTCCTTAAGGAATAGAAGTTTAACCTGTTGAGCAAAACTCCTCAAACCTTCCACATAAGCCAATTGCCAATCTTGTAAAAGATCCAAACCAGCAACACAAACAAGAGTTTTAGGAAAATTC
>vs_379
AACATATTCCACTACAGCAGGAACTCTTCTACTTCTATGCAGGAAAGGCATGAAGTCTTTGGCTTTCTTGGCCGATGCCGTGGTCAAGTCAGTTATATGCATCACTGGAGGATCCTTGGCAGAATGGATCCCTTTCCTTCCAGAAATGGCACGTGATTCAGCAGCAAGAAGAGCATCATAGAAGTTAGATCTCTCTTCGAAGTCACGATGTCTAATGACAGTGCCAAAGCCACGAC
>vs_382
TCCAAAATTAGGAAATTCAGCTTTGAACCTTGTGCAGACAAGGTTATGAATTTCTTCACTGGGAGC
>vs_383
GTGAGGTAATAGCTTACCAAGGCGATGATCAGTAGCTGGTCCGAGAGGATGATCAGCCACACTGGGACTGAGACAAGG
>vs_384
CCACAATCGTGATGATGACGTCTCCGCGAG
>vs_386
AACAAATCAGTTGAATCAGTGGAAGCTCCAGCAGCAGAGGAAGTTC
>vs_388
AACCACTGTCTCCTTTGAGAAGAATATTCTTAGTACCAGAAGAACCATAGCGATTGGTGTTGTTTTCTATTCTAAAAGACGGTGACTGGAACCTGTTGCTGGTTACATAAGGACCCTGCTGCAAGAAGGTGGGTGAAGGTAACGCTAACAACCTTGGAGGAAGCTCCAAACTCTTGTCAGTTGGATTGACGTAGGTGACAAGTGCATTACATATCTTTGGTTTTCCAGGTTCTTGCTCCCATCGAAACGGTACTGAACCTGAGGTTTGCAGCGGTGGAGTCACCGTCCCCGATCTCTCGGGAGACGACGACTTCATCTGCATTGCTGATGGAGTAGAGAACAAAGGAAGCCTTGGTATGCTGCTATGTTGATTTCCCTCAGAACCCATCACACACTCAAAGAAACAAAGAGTTTGTGTAAGGAAGAGAGAAAATGATGATTTGGTGAGTGAGTATTATGCGAATGA
>vs_391
ATTATCTATCTATCTGTCTGGTCTGTCTGTCTGTCTGTTTGTTTTCTGTCTGTCTGTCTTTGTCTGTCTGTATGTCTGTCTGTCTGTCTGTCTGTCTGTCTGTCTGTCTATCTGTCTATCT
>vs_397
TCCGAGTACACGATGACAGTGCTTCTAGCAGCATC
>vs_399
CAGTCGTTAACCAGACTATGTCTGTCGTGCCTATGTCTGTTGCTGGTCCTATCGCAGCAGTTGCTGGTCCCACTACTAATTTAAATATAGGAATGGATTACTGGGGAACACCAGCTTCATCCACCATTCCTGCAATGCATGGAAAGGTACCTTCTACTGCAGTTGCTGGAGGGATGGTTAATGCTGGGCCTAGAGATGGTGTTCATTCACAACCTTGGC
>vs_400
CATTTCAGTTCTTCAAGGCAGCACGATGAATCAGATCCTTTAGCAACTTTATTTATGAATGACTTCAATGTTGTAGAAACATGCAATGATGTAAATTCCAGTGTTGACGCATATATCTTAAAGATAAGAGAACTTAGACAACATGGTGTGTTTATGGATGGTATTGGATTGGAGGGTCATTTCACGATACCGAATCCACCGCTTATCAGAGCTATCTTAGACAAGTTTGCAACACTGGATCTTCCCATTTGGCTTACTGAGATTGATATAAGCAAGACAGTTGATCAAGAAACTCAGGCAATTTATATGGAACAAGTGTTGAGGGAAGGATTCTCGCATCCTTCGGTGAATGGGA
>vs_402
TTTGTTTGAAGCCATGTCGATCGAAATTCGATTTGGGAAATTTTCTGAAAAGTGAAAACCCTAACCCCATGTTTCTTTCCTCGAGTT
>vs_404
TCATGGAGATGGCATAGTTTGAATTTGGATGAAGATATAAAGTCTTAAAAGAAGAAGTCATAGTGTGCAATAATCATGAGCATTGGCTCTTTGACTTGAAGAATTGATTTAAAGATGGACATCGGTATAGGAGTATTTGAAGGCTATAATAGACATGAAGATTAGAACCAGGGCATTT
>vs_405
AATCAGAATTCTCTTCAAGGAACAAGTTGTAGAGCTCTATAAGAACTGGTAATTGATTACTCTCCTGCTAAAGTCCTTGCAGGAATTACCGATCCTGTTGACG
>vs_407
TTTGAAGAGACTCTCTACCAATCCACAGTTGACGGAAGGAAGATTGTCGATGT
>vs_409
GAAGAGAAGAGAGCAGAGAGAGAAAGAGAAAGGAGAATTCGAGTTGGCAAGGAGTTGCTTGAAGCAA
>vs_412
TCACGGTTCTTGGAGAATGTCTCTGGGTCAGCAGAGAGTCCGGCA
>vs_419
ATGAGATCCTTAAATATATTTGTTTATTATCATTTCATATTTGCTATTTAGTTAT
>vs_421
CTCCGTAGCTCCGCCGTGGACACCAACCTAACACCACCGCAAGATTCATCAGATTCAAATCGGAACCCA
>vs_428
ACATGGCTTATGTTTGCTTACTTAGTTGATTCTCATTGTCTCAAACAAGCACTCGATTAAACCTTAAATA
>vs_430
TAAGATCAGTACCTCCACCAACTGTAACACCATTAACTTTTAGAAG
>vs_431
TTTGAACAACCTGGTTACAGGCCGAGGATGAAAGCATGGAAAGTTTGCTGAGAAAATTTCTCAGTCAAACCACATGTATTTTGTTGTGGTACTTGATGTAATAGGAAGAGGTTTATGTTTGAGAATTGGGTATATGGTTTATGGTATTGGCTATCCCATATA
>vs_435
ATCACATACTAAATACTGGCTGTTGAATTCCCAACATGGGATATATAACTTGTACATTCATGTCACATTCTGTAAGCACAATGATTTTGATCATCTCCTTGTCTAAT
>vs_437
AGCATGGATTGGAGAAAAGAGGTGTTGTTACTCCAATCAAAGATCAAGGCACTTGTGGGTAGTTTTGGGCATTTTCAGCTGTGGGTGCAATGGAGAGTATCCACCAAATAACAACAGGTGAGTTAGTGTCACTATCAGAGCAAGAACTAGTAGATTGTGTTAAAAGTAACAACACAGCCGGGTGCAGTGGTGGTTACATGGAAGATGCATTTGAGTTCATTGCGGAAAAAGGAGGTAGCAAGTGAGCATATTACCCTTACAAAGAGACCGATGAGAGTT
>vs_439
AAGACATGAAGGTAAACGACAAAGAAAGGTTTAGGGTTTGGTAGAAGAATCAAGGAACGAGA
>vs_443
TCGATGAGAGGCAGATGAATGCACTATTCCTTGATGTGGTTCGGGTAGTGAATCTTATGGATTAAAGTTTATTCGAGAATTTGTCGCTTCTCCTGAAGCAGCTCTTGTATTTTGTACCGGTACACGCGGTTGCTGGCTCCCACTTTGAACATGCTTCAGGATCAGAGGATTTCTATTGCCTCCAACAGAAGAAG
>vs_446
AAGTTCCTTATCGAGATCGTTAATTAGTATTGGTTGTATA
>vs_448
ATTTCGATGTCATAAGTATGTTCTTCTCACTAACTTCTACATTTGTTATGCTCACTATTTTGTTTTATCTGCATTGATTGCTTTGTATGATTTCATTTTCTTTGTCCATGTTTCATGTGTTTGCTTAATATTATATGTAGTTCAGTTGATGTTTTGTGTGCTCTGCTGATGAGTTGAAAGACTCATTGGGTCATTGACGAGGTTTTTG
>vs_451
GGTAACCTTGATTCGTGATAGAACTATAGGTGCA
>vs_453
CATGGAAATTCGCTTGTATCTATTCCAGCTTGGTGAAGCTCGTCAACGTACTGCAATGCCTCCCTGCACTCATCTCGGTCATCAAAGTAATCTCTTTTTTCACCTTCTATTTGATATGTTTCATGACCTTTACCAGCAATCACAACAACATCACCCTCCTCCCCCACTTGCAACTGCAGCTCGCACAGCTACCCTTCCTAATGTCATGGAGA
>vs_454
TTTGCTTTGAGGGTACGTGCGGAGGAGGAGAGGAAGAGGGAGAAGA
>vs_455
GATTCTTGAAGTCTCTTCCATAAGGAGGAAATTTGATTTAACTATTGAGTACAAGTTGTTGTTATTTCCTGCATCAACAACAGAATCACCAAATATGAACAATGCAGGGACAAGAGGTTGTCCTTTAACCACATTGAACACTATAACCAGAACAGAAAAGTACA
>vs_457
TCCGGATGTCTTCCGCTCTCTATATGACTCCTGAACCGTCCAAGGAACGATCTATAAGCAGGAAGCAGCTTCTCTGATATAGATATCCGAAGCTCCTCCCTAAGTTGTGAATCCGGTATCAACCAAACAGCTTGAGTCCTAT
>vs_460
AAAGAAAGAGACATTGACTTCTTGAAGAAGTTACATGCTGGAGCTAGGCCTGATAGTGAACTTGGCTGTGTCGATGTAAACATCATTTCAAGATATTTGGACGGAAAGCTGATTGTTTGTCATTGCTCATTAAGCAAGTATCCCGAGAATTTTCCACT
>vs_463
AGTCTGTGAGCTTCATCACAGATGAGGAGATCACAGGAGCCAGTATCGCTAAACTTGGATGAATGCATTCGGAATGTCTCGTATGAAACAATGAGCACTTGCAAAATGCTTCGGGGGCGTTGTAAAACTAGTTAATCCCAGAGATAACATCTTCGCGTGT
>vs_465
GGGGCTAGAAGAATAAAGTATTTAAAATATGTGATAAAAGCTCAGGTTTGTAGTAATCTTGATCGATGTTTTTGTAGATGAATAAAGGCTTCCTTGTTCGCTGTTAAGATTTTCTTATGTCTATTTTCAGAACAAGGGTTAGCAAGCAGTGATTTTCATAGCTTTCATTGAAGGTTATTGTAACTCAATTTAGTACCAGAAACTGTGTGTTTTAGTTTGCTATTATTGTCTA
>vs_466
AGTAACAAAATCACAACAACAGACTACCTTCAATAATGACAAGGCT
>vs_467
CAACTTCTGCTTCCAATTCCATGGTATAAGCCTGCTTGCGAGCGCGAGATCTAGCGGCTGACTCTCTATTCTTTATCATTCTTCTCTGCCTCCTCTCAATTACCTTCTCCACAGCTCCATTACCCTTCCTTCCTCGCATACCGCCATTAAATACATAAGGAACCGGCGACACAGAAGAAGTATCGCCATTAGACTTTCCAAGTTTATCACCAGATATTTGGTTAGCAGGTGACACGGCACTAATTTGAACAGCCCCAGGTGCCAAACCAACCATACCAATCCCTCCACCTTGCACAAGATTAGCATTCCTGCCTTGATCAGGAGAAAGCCCCATAATTCCTCCTCTCAATGCTTGATTACTAGTCAAAGGCATCTGAGTTGCATAGTTCAAACAGATTGCTTAGAAA
>vs_471
ACTCTGAAGACGCGGTTCTGAAGACTTGAAGTTCTGATGACTTTATGTTATGTTTCCACTTTTAAGCTCATGCTCGCAAAAGCCTCTTAAGTGCAGAAGGAAAGAAGATAACGTTAACATGGTACAATAGTACACAGTACGAAAAAGTCTTATTCCACTATCTTTCCACTAGCTTGAATGGTGGAAAAGAAAGGACGTAGCAGTACTATTTGTAACGACTCTTTTTTAAT
>vs_478
TCTCATCAGAATCAACATGACCAACCACAACAATATTCACCTGTGCCTTCTCTTTACCCATTGCAACTAGCAAGACACAACAACAC
>vs_479
AGACCTAGCAAAGCTGCAAATGTTACTGAAAACAAGTTACTCTTCAATATGTCCTTGTGTTTTAGACATTAATGAACTTTCTTTTATGTAGTTTTTGAATCATATTTGTAACTCAACAAGCCAAGTAAGTTTGGACTTCATGAAGCTCTCTTACCACA
>vs_480
AATACAATGTAGTTGAGCAACTAGGGCAAGCTCCATCCAAAATTTCCATGCTGGCCTTATTACTATGTTCCGAGGCTCATGCAAAAGCCTTCGTAAAATTCTTGAAAACTGCCCATGTACCCCAAGAAACATCTGCCGACCAGTTCTAAGACTGCGTAGCCAGCTTGACTGCAGATAATGGTTTAGGTTTTTCGGATGCTGATTTAACGCCTAGAGGGAGGAAGCATAATGAGGCATTGTATGTCTCAGTGGAATGCAGGGGCATGACTC
>vs_481
CAGCAACTCCACCGCCTACAACGCGGCCATCAGGGCTTGCAAGCGAGACGCTCATTCCACCTGCCCTGCTTCTTGTTCCTTGGTTATCAGTAGGCATGAATGAT
>vs_484
TGTCTTGAGTCAAATACCTCCGAAAGAAATTCCTTATACAAGGGAAACTCTATACGGAGATGAGGGCTGAAAATTATATTCGGAAGAGCGGTATAAAAGATCTCCAAAGCAGGAAAGGATAATCATAAGATAATTCCA
>vs_488
ATAAGAGGAGAAAGTAAAGTTACTTATCGGAGCCTCTCTGATGGAGCTTTGAAAGAGATGTGTGTGTTTTGATGCGAAAGGGTATTGTTTCTGGTCTGGATAGCTTGCAGGTATAGTGATGGAGTTTTGATTGCTAGTTGAGCATGGCCTTGAGAGTTGTTGCGGCTTGGAAATGGTTGTGGTGTAGAATTTTTCTGGTTTGGATTTACAATGGCCTTGAAGGCTGTTACCAAGGTTTACTTTATGAGGGTTATTTTGAAGGTGATCAAAACTAGGGTTTCAAGTTCTCTGCCCTTTTGTATATGGAGGTTGTATATGAAGGTTATTCAAATGAGAGGGTTGTTCGGTTT
>vs_489
GGTTTATGACAAAACTACAGCTTCCAATACTAGACAATCGAATTGATCCTGAATACGCCATTGTTGGATTGAACTGAAGTATAAGATCACGCAACATCGAAATAGACCTGAGGGAGATAACAGTGATGTGTTGGAGTGTGATTGAGATAGCGGAGGAAGGAGTGATAATAGTGAGAGAATCAAAATATAACATTCGACGGAAACAATCGCCACTTTGCAGAGA
>vs_492
AGTAATCCATAGTTAACTGCTTCCGCTTCTTCAGAGATGGACTCTCTGACTGTCTTGGCAA
>vs_493
CTTGGTTAAAGCATGTTTAGGGCAGATTTTGAACCATGTTTGGAAAGGAAAACGGGACGCGAAGTTTGGTGAAAGCATGGAGTTGTGGCCTTAAGAATTTAGAGCTTTAGGCTTAGAAACATATAATCAAATTCCTTGTAATCATTTATTTTGTATGCTTTAAGCATGTAATGACACCATGTGTACATGTAATAGGATAAACCTTGTATTGTCTTGTAAGCAAACTTGTTTCATCTTA
>vs_498
GTATCTAACTCCAAATTTGTGTCTAGAATTGGAGAAGAAAGATTTTGCAATTTCAAATGTGGACATAGAATTGTAAGAGAAAGATTTCAGCTCCATCTTAATCACTCTTCAGAATCCAAATCTCACCAATTTACACAAACTGACACTGTCCAATGGGAATATAAAACAAT
>vs_504
CATCCAACATTCCTGCTCTCCGTGGAAAAGTTCCGGCTACTACAGTTGCGGGAGGGATAGTTACTGGTGGATCACGGGATAGTGTTCAGTCACAACTTTGGCTACAGGATGAAAGAGAGCTTAAAAGGACAAAGGCGGAAGCAGTCTAATAGGGAATCTGCTCGGAGATCCAGGTTGCGCAAACAGGCTGAGTGCGACGAGTTAGCTCAGCGTGCTGATGTTTTGAAAGAAGAAAATA
>vs_509
TGATGTATATTCCTTGTTAATCGATTAGTATCTGAATATTGTCGATGTGTTGATGGTTCTAATGTTGTTTGTCTATGCGCAGAGTTATGGCTGAGGGAAGAAATGATAACGTGATTATTAATGCTTTGGAAGCCATGGCTCAGTAAGAG
>vs_510
GATACTCGGGAGGGACTACATCGAAGAAAAACAAAACGTCGTGATAAGGTGTCCCTGACGCACCAACAATGACTGCTCGC
>vs_512
TCGCATACCTATGTATTCAGTAT
>vs_514
CTGGATATGCTTGACCATAACTAGATTCTGGGGAGTGGCGCCTCAAACTCAGTGACACCTTCAGGATTTTCTGGCACATAATCGTTAACATCAAGAAGATTGCAGACATTCCCCATCTCATCAGCTACATAAGGAAGATCTGGAATATATCTCTGTTCACCATCGACAATGAACCTGTAATGATAT
>vs_515
TCCGAGTACACGATGACATGCTTCTAGCAGCATCCGAAGCCTTGG
>vs_520
AGATCCGAATGGCCTCTGAGAGTAACAGTCAAGATTAGCTCCGTACATCAAAAAGTCAGTATCTCTATAAAAAACCGACTCCGACTCCTCGCACTCTACTATCTCGTCCTC
>vs_522
ACATTCGAAGACCATATCCGGTTCTTTGAGGGGCGTTTAAACTAGATCAAAATACATCTGAG
>vs_523
TCCCATGGTGTTGTCTTGGCCATCTCCAAGTGCGTCACACCTGATAGCCAATGCCGTCT
>vs_524
ATTCGAAGAATGGTCCTACCTCCGAGAGGAATTATGGATTGTTCAAGGCTGATGGGAGCATATCGTACGATGTCGGGTATCATGGGCTTAATGTTGGATATTCATCTCATTTGTCCTTTAAGGAGGTCAATAATCCAGGTCTGTCGCGCTCCTATATGATCACCACGATATTGTGTTTATCAGCTCTGATACTGATGATTTTCTAGAGTTAGTTTTTCCTTGGCAATGAAGGGATTTTTTTGTCTTGGCTTGTCTTGATCTCTTACTATAGATCAAAATTATGCCATTGATGATTGCCATATTTCATAAAGCAAAATCTAGAAATTTTGATGTATTTTATC
>vs_527
CCCGTGTTTGAGAATCGAGAAGTGGTACATGATAGCAAAGAGCGTACCTGCACCTTCACTGTCCGGTTTTACCGTGACAATTCTGAGGAAGAGGTTCGTTGGGACAATTTGTGCTGTAGACCAACACAAGGAGAAGCTGAGGTCCCCTTAGAACCTTTCATGGATCCCATAGCGACCTTGTGGGGATGAAAAACATTTTTGTTTCATATCTCCCCTTTCTTTTGGGAACTGTATTTCTTGTCTCCCTACCGTGTAAGATAAGAAGAATTTGAATTTTGAGGCTGAAATAAATTATTTGACCATGTATTTTAATCATGTTGTTTTGATTTTTTCCCCTTCTAGATCCTTTGTGTCTGTCTATCAAAATGTTACTTGAAAGTTGATATGAAGTTATTGCTACCAAAAGATCAGAAAA
>vs_529
GACCATCTTCGATCTTGAGGACGAAGTAACGAGACGAGTCGAGAACCGGTTCGACAG
>vs_530
ACACGCTGAGCGTATCTACCTTTCTAGGATCTACCATTTCATGGAATTGAAGTCCAGCTTTGACAGATCTGGTGAC
>vs_533
TAAAAACAGAAGCAGTCTGATCTGGGTTTTGAACTGGCCAAGTTAAGTTACTTGATGAAAGGTTTTAAGAAATTCTAAGCATAACTAAGAATGATGTCTTTTAGGATCTTGTTGCCACTATGATGCTCCAATTTGTATACTCTATTCAACTACTAAGAAAGAGAGGATGATAAAATCTTTTCATAGTTTTAGCTACAAGAGTTTGATTGACGCATAGTTTTAATGT
>vs_534
TCGGGTCAAATGTCTGGGAGGCTAGATATGTGAGAGCAGTCACTACATCTCCTATAAGAGGTCTTGTGGCAGCTTGTTCCTGCAAACACATTGCTGCAACTGCAAGTGCCTGGTACAGTCCTCGCATTGGATATCGGCCTTGAAGTAGTGGATCAGCCATTTTGGGAAACTTCCTGCGGTCTTTAAATAAAGGTCGAGCCCATGCCACGAGATTATGCTCACCATGCCCGCGCGTATTATCAATAGCCTTGCGCCCGGTAATGAGTTCAAGGAAGACAACTCCAAAACTATAGACGTCTGATTTGAGAGTTAGTTGACCTGTCATAGCATATTCTGGGGCACAATAGCCATATGTTCCCATTACTCGA
>vs_535
TGAAGCTTCTCATAAACCATGACCATCCCTTGTTTGTACATTCT
>vs_537
GTTGCAAGTGTAATGTGTTGTGTTGTTGCAATGATTATTATTAGTAGGTGGTGAGTGCGTTGGG
>vs_542
TTTACAATGAGAAGTTGCTTGTTGATGTGTTAAGATAGGGTCCC
>vs_543
TATGCACAAGTCAACTGTTGTCGACAGTGAGACTGGAAAGAGCAAAGACAGCAGAGTGCGTACAAGCTCT
>vs_548
TGTCCACACGAGATTCTGTTCTCGTTGAGCTCATCTTAGGACACCTGCGTTATC
>vs_552
GATCCATCAAAGTAGATTGATGGTATAATGTAAGATAAATACGAAGACACTGGTTTACCCTCTTTAGGATAGGGACTAGCCTGAGGGGAAGAGGAGGCAGGGGAATTACTGGCAAAGAGATGCGAAAGCTTTTGCGTGATTCTATCCTTGAAAGCGTGCATTTTGAAGAGGTGATTGATGAGCTACGACGCCATCGAAGAGAAGGGTTTGATTGGAATGGAAAAGATCGGTGGAGGAAGGAATGAAACAAGAAAGAAAAAGCGTACGAGGGAGGGA
>vs_554
CGTTGATGCTGCTGATCCAGATAACCTTAGCATATCAAGAAGTGAACTTCATGATTTGCTGAAGCAAA
>vs_555
GTTCATCCACCAATGTGATTATGGTGGGCATCTACAA
>vs_559
AGAGATGGCGTGGTTAAAAGGCGAGGAAACTGGCGGTGGTTGTTAGAGTGGTGGCGACACCGGAAGAGAAAGAAATGCACCGATGATGGAGGTGGAAGTGAGAGAAGGAGGAAAGGTGAGCAGTGGTGAGGAGAAGAAAAGGTGTCCAACGATGGTGAGAGAGGAAA
>vs_560
ATGAATCAAAGATTAAACAGGAAACAATGAAGAAGCTATTGGAATTGTATTGATTGTTGTTGATTTCTCGTTATACCTCTCTTGTTTCTGTAGTGTTATCCTTTGTAGTCGTGCTCCTATTACAGTTATATTTTTGTTGGCGATTCTTTGGTAGGTGGGATCTATGCCATGCCTCAGTTATTGGATCGCTATGGCCTTGGTGTCCCTATTGGACCTGGAACAATGGGCACTAGGCCAGGTATTTTTTCGTCGATGACAAGTCTCAGAAAAAGGGAGGAGATGCAACTCGTGACAATGATTGGGCATGTCCAAAATGTGG
>vs_561
GACGGAGATTGCATCTCACCGTTACAGTTAAATGCAACATCGATAAATATTGGAGTATACTACAATAAAGCAGTGAACTATACCTTGATGGTTACTTTTGTCTCGTTCTTGCAAGTTCTCTTTTGTATTCGGCAAATAGGAGCATAGCAACACCCAAC
>vs_563
AGATCTTCATCTTCCTATATGTTGGTATGGATGCCCTGGACATTGAAAATGGAAGTTTGTTAGTGATAGTCCTGGAACATCTATAGCAACAAGTTCAGTATTGTTGGGTTTAGTACTCCTTGGAAGAGCAGC
>vs_564
TTAATGGAGGTGGCAAGTGCATTTCAGGTGCAAGCAATGCCAACATTTATTCTAATTAAGAATGGAAAAGTGGTTGAAAAG
>vs_566
GTATCAGGTCAAGCAACAAGGTTTTATGGGTA
>vs_568
CGTTCGCTTCGTTACCCTATGTATTCAGATAACGATGAC
>vs_569
GGTGGAAAGTGAACGGAGAGGAAGGAGCAAGGGTTCGACAGAGGTTTTAAGGTTGTAGTGTGAAGGATTGATGTTTGGTTGGCTTTGTGAGCGGCGATGAAGGTTGATGGATGTTGTGCTGGATTGAATTTCGAAGAGTGA
>vs_573
GTTCAGAAGCTGGTGAAGTTCTTCCAGAGCTGTCCAGAGCAGCATTTTGTACACATATTGGAGCCGTTCTTGAAATCATCACAAAATCTGCACGGATCAACACCACTTTGGCTGTTAATGGATTGACGCCATTACTCATTGCAAAGCTTGATCATCAAGATGCTATAGCTCGTCTTAATTTACTCAGGCTAATAAAGGCTGTTTATGAACATCACCCTCAGCCCAAGAAACTGATTGTGGAGAACGATCTCCCCGAGAAACTCCAAAACTTAATAGGGGAACGCAGAGATGGCCAA
>vs_575
TATAATGAGAATAAAGCAAAAGTTCAGCAACTAGGAACAGAGATTTGGAAGCTGTGGTACCAAAGGGTTATTTATTCCAACTGATTCAGCGGTTCTAAAAAACTGAAACAAATGTCATGTGCACTGCATTATA
>vs_580
CACCAAGCTTAATTGTGTCTCTAGGACATGTTGGGTTCTTTGGATGTGAGTGGTGGTGACT
>vs_581
GTTACGAACGGTGATGGTGAACAGCCTGTTGCTGTTGATGCGGAGGTTCCTCCTTCTACAC
>vs_585
TTTAATAAAAATACGAACTACATTTATTATCATGACTGCTATGTTACATCAGGAATAACAATCAAGAACAATAGAAGCGACATATTCAAAACAACATCAAGAATAACCACATAACAAACTATAGACTCGGAAGACCATAAACCTAGCTTTAAATTATTTCTTAGAGAGCGAGATAAAGAAATTACTTTATTTAATTCTCATATTTTTATTTA
>vs_587
TCTGCATCTATCTTTCTTACATCATCTTTCAAA
>vs_595
CCTATAATAGATGAGTATGAAGGTTACAGTTACAGTTAAGCTGGAGACCCTACCTACACAACTTTC
>vs_599
GTGGAAGTACTACAGAGTGTGCTGTCTCAGCATAGTTGATCCTGGTGATTCTGATATCATCAAGTCACTTCCTGGAGATCAATAGAGTTGTTGTATTACACAATTGATTTTGT
>vs_602
TGGCCCAAATGCCAATTTCCAGAAATCAGCAGGATATGAGGATTGGCAATTCCCCTTTTCAAAATAATGTCCCTAGTGGAAATGGAAGTGGTATTACTGGGAATGCTATGGGTAACATGTTCACCTCTCCTATTGGAGGACCTCCTGCCCTTTCAAGTAACTCATTTACAAGGCCTCCTTATGGTGGATCTTCGGATGTTACTGATCTCTCACCAGCTGAAATATACTGTCGGCAACATGAAGTTACAGCAACGGGTGACAACATTCCACCACCTTTCATGACATTTGATTCT
>vs_606
GGTGGAGGTGGTTACCGTGGTGGAGGAGGACATGGTGGACAT
>vs_611
CGCCTGCACGAGTACTGGGGGAAGGCAGTCATGAACAATGAGAAGCCGAGGCGTTTTCTAGTCTACTTATGCCATTGACGGCGGCAACACCATAATTTCTGTCCACTGGACCAATCCTCTGAATCACCAATAAATTGAAGTTACCAAAGGATGATTTTGTGCATCATTTTCTCCTCGTGGATCTCGACGAAGCCCGTATT
>vs_614
AACTCCTCTATCAACATCGGACAGAGCAGTATCACCACACAGGTTCAAAATCGACGATGCGCCTCCCGCCGTCAGAAC
>vs_618
AATGGCTATATACATTTTACCACATTATGTTTGATGAGCTCTTCTTGCTTGTTCAAGGTCACGGTCGTCCTTGAATTATTTATTGTTCATTGAATTTTGCTTATATTATATGATAATTTCATGTATCCAGTCAATCACCTTGATTGACTATTCTTAATCATTTGTTAGAATCGCTATGCATTTTGCCACATTATGTTTGATAAAA
>vs_619
AAGACCTTGAACAAATGTTTGATGACTGCATCAAAAGCTTTCAAGACAAAGGCTTCCTATGAGATCCATGAGATGATCTCAGATACCTTTCGTGTTTGTGTGAGGTGTTTGTATCATATGTGATGTGATTTAAAATAAGGAATTTTGTACCAAAATAAG
>vs_622
TGAGTGGTAATATGGAAAAATACTTAATTGATTTCGA
>vs_624
TGTGGCAGATGTGGAGACTATCATTCAAGTCTTCCTCACAGTGGCTTTGTAATGAATTTCTTAGGTGATCCATGCATATTTAATGTAGAAGTTCAAATATCATGTCTTGCCATACGTTCTCTTTCTCCCTGGAGGGTACGAAGTTTTATTTGAATTTTTTAGGAGAGTATGCGGAATTCTATTCATTTTGTACAATCTGTTCTAGTCTTGTATTGGAGCAAAATCATATTTTTCTATTATGTTGCTCAACAAATTTTGCATCTTAGATGAGGCTGTATATGGCTTGTGGATATATTCTATCGACTTTATGATTGTACTTTTGTTATAAATTGAAAAATGTGGACGATATTA
>vs_626
GTTTCTCGTAGATGAGACCACTGATACGCTTCACTCCTCCTCTG
>vs_630
GAGATTCCTTAGCGAGAACCTGCATACCTGCGAAAGAACAAATGAGTACCTGACACGTTGCAGTAATAATTTCAGTTGGATCCTTGAAATACACTCTAAGCTGCGCTAAAGAACTCATTA
>vs_635
GAGGACCCTAATGCAACTCATATTTCGACTCAAGTTAAAGGAACAGCTGGTTACTTGGATCC
>vs_638
GGTTAGAGCATCTCTCTCTGCATAATGAGACTGGTCTAGACCCTCCAGGAATTCGAGTCAGGGCAGTACCGGGCTTGTTGCTGCCGACGATTTTGCTTCTGGCTATCATGTTTGGGCAGTGTTAATTGAAAATTTGGCAAGAATTGGTTATGAAGGGAAGAACTTGCACATGGTTACATATGACTGGAGACTGTCTTTCCAAAACACTGAGGAGATTTCGTCTGAACATAGTACTTTTAACTTATCATGTGAGGATGATCAGACTGAATGTAACGAGATACACCGAGAAAGCTTCCCAAAAGTTGCTAAAAGAAAGGCTAGTAAAGGAAGAACTGATCTTGATTTATACAACTTTATGGCTCCAAAAATAGATGAAGCGCGCCGAGGTTCA
>vs_642
GTTAGCACTTAGTATTATAGAAAATACACATTCAACTATGGCTACTCTTATTGCTCCTAGCAACCATTCCCCTCCCCACGAGAAGATGCTGAATCTCTAAGAAAGGCTTTTGTAGGTGGGTCGTGAT
>vs_644
TCATCGTGAACTCGCGTATCTTCAATACCAGATACATTGGATACAACAAATTCCGTTTTATCGCGAGAATCATCTAAAGTTTCAGTGGAAGTTGACAATTCTGATAGAACTTGAGGTTCTTCATTTGGTTCTTCCTCTACTACTTTCTGAAGTTCTGCATTCTCCCAATCCTCACTAACAACTATTCTGTTCATAGTTTCCCAAGTTTGAATATCCCGATCCAAACCCGGCTGCCATATAATATCACCTTCTATTCCCTTCGAGTAAGAACTTGTACTGGATCGATTTTCCGGTCCGGCATATCCAGCTCGAGAGTCCATATATGACCATCAGACCATGTCATTAGTAATGCATCTAAAGGATTCCATGAACCAAGCATAGGATC
>vs_645
GTACAAGTATGAATAGCAGCGGTGGCAGTAATGGAGGAGGAGGAATGATGGGTTTCAGTAAATCATCACCTTTTACAGTTTCTCAGTGGCAGGAACTTGAACATCAAGCTTTGATCTTCAAGTATATGGTTGCTGGTCTTCCTGTTCCACCTGATCTCGTTCTTCCCTTTCACTCTCACAACTTCTTTCACCATTCTATTCCTACCCTGAGTTATTGTTCCTTCTATGGTAAGAAGGTGGACCCGGAGCCTGGACGATGTAGGAGGACCGATGGAAAAAATGGAGGTGCTCTAAGGAAGCATACCCTGACTCCAAATACTGTGAACGCCACATGCACCGTGGCCGCAACCG
>vs_647
AGCTTTTGATATTTTCTCACATCAAGCATTTGGGCAGCAAGTGGTACAGTCTTAACATATCTGTCTAAAAAAGGCATTAGTACATAGTCATGAACCAGAAAATCCATTGCCCAAGGTATAATAATCAACACTGCCAAAATTTAGCCGAATTTGAAGAAGCATACTGGAAAACACGATCTTCATAAAGCATGTCATCATCATCATCATCCTGTTCATTTCCAAAA
>vs_650
TCCTGAGGGAAACTTCGGAGGGAACCAGCTACTAGACGGT
>vs_657
AAGTGTAGTCCTAAGCCTTTAGGGTGTGCAGCAT
>vs_658
CCATATCACAACAAATACACTCCCAAACTAGGCATGCTCATCTTCCACCTCTGCTTCTTCCCTCTTATCTCTAAACCCTAATTCATCACTCTTC
>vs_659
TTTGTTGAGATCAGTTTGTCATCTTATCATAGGCTTCTTTTCCTCTTGATGGCCTTCTCTAGCGCCTCCAGCTCAACCAATCTATCCTCC
>vs_660
GGCAGCTATGCACTGTGTGTGAACTTTCAGTAGTGGGGGCGAGATGCTTCTGGATTGCTCTGTTCTCCTGCCCAGATTCGTTGATGAGCTTTTGGATGAGGAGCAGTTAATGATAATTTTTGTTTCAGGTCATCTTTCAACACATGATTAAAGTCGTATTGATCAATTCATATATTTTCTGTAGAATCTAGAAATAGTCGAGAGTTACTTACTGTTCTTGCGTGAATTTCTTTGTTTTTCTTTATATATATTTTTACTATGGTCTACTTTCGAATACTTTTTGTCCCCCCTCTTAAGTATAAGATGAGGGGAGAAGTATGAATATTTCGTGCAAGTGAAGT
>vs_663
TAGAGGTAACGAGGAGTAGAGACTTAGTAGCTTGTTGGTGTCGTCGCTCTGATACGTAGCACTCGGGGGAGTGACGCTTA
>vs_669
AATGGTGATTTATATCCATAAATATAGGATTTTTTGTTATCTGCATAATTTATATATTGATAGGAGAAAAGATCAT
>vs_671
CCTTCTATGTTATCAATGACTTCTTCAATGTCATATTGTTCTGAGAAAGTTTT
>vs_672
GCTAAGATCTGCGGTCAACAAAGCCGTCGAGGCCAGCAACAAGAACAATCTCACCAATACCGTTAAGAAATACGCCGACACCGTCGTCCAACACGCCGGACAAGCCGTCGCTGAGGGCGCCAAAATTCTTCAGGATCGCATTGCAGCTAGGAATTATAGAAGTGTTGCACAGACAGTTAAAAGATTGGAAGAAGCTGCTATTTCGCATAGGGGACCTGAGAGAGTACAGTTGCTTAGAAGATGGCTTGTTGTCCTTAAAGAGATTGAGAATTTGTCTGGAGCATTGGCGGAAGGTAA
>vs_678
AAACACTGTTATGAAGAGCTGTTGGTGCCT
>vs_680
ACTTACACACGATCTGAATTTTCTAGGTCTCAAGAACCTCTGTTTTAAACGTAACACAACCATGAGGTAACTAACATCTTCACGCACAAGCACGC
>vs_681
CCAATTTCGTATTGTATGGGTAATTATGGTAACTCTGACCCAAATTGATTTCACAGATGTGGCTTAAACTTATGGATTCTGATCGTCAAAGAAAGCCCTCAGAAAACTTAGTTCATTCTAGATTCTTCCTCTCTGGTTTCTATTGCTGGGATTGGGAATTCTTAACCGCTCTTCTTCTCTTTAGTTGTTAGAAAATTTTTTCGGTTTATTTTATTATTTTCTTTGAGAATATTATTAGGATTATTAATTAGTAGGGTAAAACGGAAAAAAGCGCAGCGATCGGTGCCGGCGCCGTTTTGTACGAAGACGTATCAGATGGTGGGATGATTTTGTCGACGAGG
>vs_683
CAATCTGGGCGATAACTACTAGCTGGTCGTTTTAGCTGGAGGTGGCACTT
>vs_687
TCTTCATCGAAGAAAGTACCTATGGTAGCTTTGGCTTCACCCGAAATAAACAAACCAATGGAGAAAGAAAGCCATA
>vs_690
CCACTCCAAAGAAATTTGTTAAAAGGATTAC
>vs_697
GGTGGTTCTTCTGTTGAGCCTTCTCTTTCACTTACCATATCAATCAGCTTAGTGGAACTAAGAGTGGCTCAAGAGAATAGTGAGCTTGTTCACAAGTCAATAGTGCCGGTTCAATCACCCTTGTCTCAGTCGGGAGAAGCTAGCATGTCAGAGAAAGACGAAATTTCCACCATTAAAGCTGGTCTTAGGAAAGTGAAGATTTTGACTGAGTTTGTATCAACAAGGAAATCAAGGAAACCAAGCCGCGAGGAAGAAGGGAGTGAGGGGAATTACTCTACCAGGAGTGAGGATGGTGAGTATAATTACCCTTTTGACTCAGACTCCCTTGATGATTTTGAGGAAGGTG
>vs_698
ATTGTACGTGGAACATTGGATTATCTCCAAGGTCTAAAGATGCTTGGAGTTAAGAGAATTGAACGGGTACTTCCAGTTGGAACTTCCTTGACTGTTGTTGGTGAGGCTGCTAAAGACGACGTCGGAACCATTCGAATTCAGCGACCCACCAAAGGGCCATTTTATGTCTCTCCCAAAACAATTGATGAACTTTTGCAAATACTTGGGAAAGAGGGCGAGGTGTATAGTGCGCTTCTATGGGCTTGACATTGTTTGGTGTATATCTAATAGCTAATCA
>vs_701
CTCGATGACAAAGTGGGTGATGCAGAGATAGACTTGAAGCCATATGCTCAAGCTGTACAAATGAAGTTGGATAGTCTTCCAGATGGTTGTGTAATCAAGAGGGTTCAAGCGGATAGGACTAATTGTCTTGCTGAAGAGAGTAGTTGTATTTTGAAAGATGGGAAAATAATCCAAGAAATGATTCTAAGATTGAGAAATGTAGAGAGTGGGGAATTGGTTG
>vs_704
AAGACAAGGACTAGGAATGTACACATTCAGAAATGGGGACACAATGTGGCCACTGGCAGAATGGGATTCTTGATAATCCTAAAAGACAAGACAATCATATTGAGTCTCCATGTGCTGTAGAGCATGCCAAGGTTTCCAAAGACTGTCCAGGACGCTCATTGTGCGGCGGAGAGAGCATCCAGTATATCAAAGATGGATGAAATGGT
>vs_705
TCAGTTTAATGCCTTGATTACATTACGATGCCAAATTGCACTGTCTGGATTAAACCTCAATTCCCATGTAGGCCAGTAGTGCAAATCTTGCTTCAATGTTAGGACTCGTGGCTTCCCGTTGAGGTGAATTGTTCTAATACGAACAAACTC
>vs_706
CACCTTGGAGACCTGATGCGGTTATGAGTAC
>vs_707
TTAAGTGGATTGATTGGGAAGATCGGATTTTAGAAGATACGGTTCCTTTGGTTGGATTTGTTAGAATGATTCTTCATTCTGGAATGTATAAAACGGAGATAGAATAAATTCAGAGCATGAGAAAACTATTGTTGAGAAGTTACTTCAATATCATCCAAATTCTGACAAAAAGATTGGTTGTGGAATCGACTATATAACGATTGGATATCATCCTGATTATGATAGCTCT
>vs_710
TTGAAATCACCTTAATATTCTACAAGATATTAGAACAAATTGGAGTC
>vs_712
ATCCGAGTACACGATGACATGCTTCTAGCAGCATCCGAAGCCTTGGCAAAGCAAG
>vs_714
CAGCAAATGCATCATCCCACAAATTCAACCTCAACAGATTTGGCAAATTCTTTAAAGAGTCTAGTGGATCATTTTGGAAGTTAGATAAACCAAGCCTTAGCTTCACAAGATACTTGAGGTTTGGAATCCAATTAGGCAAGTTTGCTAATCTACCTTTCAAGTTGAGCACTCTAA
>vs_717
ATGCTTTCGAAGCATATCCAGCCCAAAGAGAAACTCCATGTTGGGGGAATCCAGCACTAAGAATGAACAAGGGTAAAATATATTCCCAATCTTGATTGGAGCTACATGTATTCTACCCAAGATTTCGGTTTGGCCAACTCCGTGAGCAACTCCTTTGTAACGCTGATCTAAAAGTCTCAGTAATCCTAAACGCTCAGCGCAGGTTTTTGATATAATGGTAGACTGTGCTCCACTATCAACAAATGCCTTCATTGGTACGCCATTAACCTCCATGTCAACATACAACATGACCACTCTTGCAAAACCTTCGGGATTATGTTCAAGTGCAGCTTCCCAATTTTCATCAATTCCTTTCTGGCGGATGGTAGCTTCAATCTTCTTTTGTGCTTCAACATCAAAAGGATCGGCATAA
>vs_719
CATCAAACAAATCCCTTACAACATCTCCGTCCTC
>vs_720
TTTTTCGTGTTTCTTCCGTTGGTACTCGGT
>vs_722
AAAGTCTTCTTATGTGTCATACAAGCGCGATCG
>vs_725
GAAGCCTTATTGTTCATTGGTGTAGCGATGTTATCTCTATCTGAATAATAGGATATGTGGATTTGTCCATTGATTGCAAAACTTGGCTGCCAAAGTCAGATTCTTTCTTTTCACTTAGATCCTTACTAGTATAATAACTGTCAACATCTTCAAAATGATTCTGCATTGAATTCCTTACAAAAGCC
>vs_727
CAAGCGTCGTTCAAGCGTATTAACAACGGATTGACGAAAACGCTTCACGAGAATCGGAGGCAGAGAGTAGCGACTGAAGCGATTTCTCGATGGAGGTTTTCTCGAGTTTGAGAGCGTTAAGGGCTTGAACGGCGGCGTCGATGTCAGGTTTAGGTGCCGATGAGGCTTTGAGTGAACGAACGGTGTTGCCTTGGAGTTCGACGGCGGAGAGTTTGTCGGCTAGGGTTTTGCGGAGGGTTTCTTCGGTGGAAGCCATTGAGGAAGATGAGAGAGATAGAGGTTTTGTGAAGGTGGCTTTGGATATTGCTCTTAAGTGTGAAAGTAACATAA
>vs_728
TACTAACCTCTGCGCAATTCACGCCAAGCGTGTCACTATTATGCCTAAGGATATTCAGCTCGCTAGGCGTATCAGAGGCGAGCGTGCTTGATGTTGTTGACTTCTTGCTCTTAGGGTTTGTGTAGATATTTTGGACATGTTATTTCTGTACCGTTGATTTCAATTTCTTAAGAATTAATTTTGAAATATTGTAATCGTGTTTAGCACCTTATCATTG
>vs_730
ATCGGCTATATTCCAAGATATGTCTTGTCACAGAGGTTCAGGTCCAACCATTCCAAGATTATTTTAATGATGGCTTCCCTATATATTCAGCTAAAGCTATCCGATTTAGATTGGGCGGCGCAAGCGAGCCCATGGAAATAGATTCAAAGTTTGTTTTACGTGATAAAATGGCTTTTAGTAGACATGACA
>vs_731
ACCAAGTGAAAATTGTTGACAAACATGCTTTTGTAGAAACATCACCAACATTAACCTTAACCATGTTCACCAAAGATTCAAGAACTCCTTCAACTCTCACCAATGACTCAACATGAATTTCCTTAAGCAACAAAGAAGCATTTTGTCTAGTTGAAACTTGTTGTTTATCATTTAAGAACCAAACCAAACAACTCAAAGAATTTGAAGATC
>vs_732
GCAATGTCAAGGGCTATTATGCACTTTACAAGGTTTTCAAGAAAAGTGGACCGGGTCCTAAGAACGGTGAACAGTATGGTGCACCATTTAAAGAAGAAGAATGGGCAGATGACGATGTTGTAGATTTTAATGTAAATTCAGCTGAGCGGGAGGCTCCAAATGCTGTAATGGACCCTCCTATTGATCAGCTGCAGCCGTTGTTGGATGATGAAATCGATGAAATCATTAAAGCGATGTTTGATTTTGAGCCTGTCCTTGAACAGGATTATGTGAATGGTTATACCGACTTTCCACAGGTTGTTAATGAAGAAACACAAAGTATGG
>vs_736
ACCATCCTTCATCAATCTTCATTCTTCACAATTGCTGAAGATTCACCATCAAATCCTCTCAATTTTCTCTACTTCATCATCAACATTCTTCAATCATTTGGAAGAATGACAAAATCTCCAAATAAAACTACTCTCCCTCTCTCTCAATCTCATCCCTCACCTTCATCTTTC
>vs_738
GAGATAAAGATCGATGATGATTCTCTGAAGAATCGGTTGCAGAAGGTGAATGAAGATTGGAACATAGCAGCAGAACAGCGTGCATTGTATCGGAGGGAAGTTGGACCATCTTTTCGTCGAGCTATTGAGCACTTTCATTTGCTGCAGCATCCTTTATGTCTGACTCAGAGATTCCAAGGGACATAGGGCGTGCACGGCCTTATGAAGTAACAAAATCTTGTAGTCTTTTGTAAATTTGTAATGGTTTGAAAATAGTATTGATTGTCTTTTTCCTTTTGAACGATTTTGGGACATCTTGAACTTTGAATGAATGAGTATGGCTTTTAGTAAAAAAAAAAAAA
>vs_742
AAAATAGGGCATGTAAGACTCCGCAGCTAATATA
>vs_743
GTTAAGTTGGATGCTAAGGGTACGTACAAATT
>vs_747
TGGAATTGGGATCAGTAACAAAGATCCTTTTAGTTCATTGGGTGTTTTGGATCTAAGCCATCTTCTAGTCTTAATTCAGCTGCTAAACCTCAAAAGGTTGAATCAGAAGATGATGGGTTTGGTGATTTTCAGAATGCTTCAAAACCGAGCTCGAATGCGTTTCCATCGAGTGGTGGTAGTGTTGGAATTGATGTTGATTTTACTGGATCTTCGGCTTTTTCGAATAGGACGCCTCCTGTTCAAGCTTCTTCAGGTGGTGGTGATCCGATGGATATGTTTTTGTCATCTTCAACTGCTTCTTCTGGAGGTGGTTGATTAGAGGTGCGTCAACGGAGACGCCGTCTGGCTGTTCCGGCGTAGCAGCTCCGATAGTGTGTGGTCGCGGTGACAAAAGACAAAGAAA
>vs_751
TGTGAGCTTAGAAAAGGGATCACAAACATCTCCTTGGCCACATGATGAGTTATCAGTCTCTGGTTTATTTTATGCGAAAGAGTAAATGAATCCTTCTTCCTCGTTAAGAAAGTGAACTCAATATTATCTCCTACTTGATACTGTTTGACATTTGTGATGTGGACTGTATATAAGTCCTTGACAGATATCATCACAAAGCACAACGGACACCTTTTCCAGCAATCACCTTTGTGATCTTCTTCACCCAACATCAAGTATTGTAAAATACATGGGAAACAAAAATAGTGTCCACATGAGGTTATTTGGGGTACGACA
>vs_762
AGATGCATTCAACCAATGGAACTTCTCAATGT
>vs_763
CAGGCTTTACAAAATTACGCGCAAGACCCTCAGTCTGCTCCAGAGCCTCCACCACCAATTGAAGGGACTTACATTTGTTTTGGAGGCAGTTACACTACTAGTGATGCTCTACCAAGCTTGGAAGAACAGGGAGTGCGCCAACTCTATTCCAAGGGACCTAATATTGATTTCAAGAAGGAGCTGAGGTCACTTAATGGAGAATTGCAACTACACGTTTTGGAGCTTGCTGATATTCTTATTGAGAGACCATCTCAATATGCAAGGAGAGTTGAAGAAATTTCAACCGTGTTCAAAAATTTACACCGCCTTTTAAATTCACTACGTCCTCATCA
>vs_764
AGAGATGAATCAAGTGTTAAAAGAAGGAGAGAAAAAGCTAAGAAGCCTAAATATGCTTTTCAAACTAGGAGTCAAGTTGATATACTTGATGATGGTTATAGATGGAGGAAATATGGACAAAAAGCTGTAAAACAACAAATTTCCCAGGAGCTACTATAGATGCACACATCAAGGGTGCAATGTGAAGAAAAAGTGCAACGTTTAACCAAAGATGAGGGAGTAGTGGTGACAACATATGAGGGAG
>vs_769
GAGTGATGATGACATGGGATTTAGCCTGTT
>vs_770
ATCTCGATGAAGCAATTATAAGACGGTTCGAACGCAGGATCATGGTTGGTCTTCCATCTGTCGAGAACCGAGAAATGATCCTAAAACTACTTCTGT
>vs_773
CAGACTCGGATCGCTTAAAATCGCTGCGGTCGCGGTCGAGATAGGAGCCGTTGCGGTGGCCAAATTTCTTTGGAAGATCGTTGCCGTTTGGATTTCT
>vs_774
GTGGTGTATTAGTGGTAGCAGGAACAACGCAATTGCTCCTTATGCCATCTTACGCCCATTCACAAGCCAAATATTTTGTAAGCTGATTGATTGCAGCTTTACTTGCTGCATAGACTGATCCAGTACCTAAGCTTACCACACCGGAAATAG
>vs_775
ACTAGTGATTCGCTTGTAATTGTCGGTGGCATTCGAGAGCATTATAACGTTGGAACT
>vs_778
GGAACTGAATTGGAACGAAATCGAAGTACCTTCCTTGACCTCAATCCAGGACACAGTCTCACCGTCGAAGTCTTTCCGGAATGCAGACAGATTCCCTTCCGCTCCACAGATCCTGCTAGGGTTTGTTGAAGCTTCCCGGTGGGCTTCCAGGTGACGAGTTTGGATGATCGGAGAGCGCTG
>vs_779
CCATGTATGTGAGTTGGGAGTGGTGTTCATTATGCTGAAGCTGCTAACATGGGTTTGCGAATCGTATAC
>vs_780
TAAGATCAGTACCTCCACCAACTGTAACACCATTAACTTTT
>vs_781
GGATCGGAAGACAGACAATCTTGGTCGTTCGGTTGTTCCTTCAACCTTCTTCCGGATACGAACATGGCGAGCAGT
>vs_782
GTGGTGGAAGCCGACCTGCTTGTGCATGTCGTGGATTCTACTGCTCCCAATCTCGACGAGCATCGCACAACAGTGTTACAAGTTCTTCAACAAATAGGGGTGTCACAAGAGAAGCTTCAAAATATGATTGAAGTTTGGAATAAGATTGATGCTGAGGAAGAGTGCATGGATGATGATCAATATCTTGATGAAGACGAAGAGGCTGATGAAACTAGCAACCTTGATGGAGAAGAGGATGTGAATACTGAGACATTAATGGAAACTGAAGTAGCCAATGAGAAGTCACTGTGTGACTCTGATGTCATTGAAGAAAAAGGAGACTATTCCGATGGTTGGTTGTACGAGGACGACACAATGGTTGACGA
>vs_785
TGACAGTAACCTCAGGGTAATAGATAGCCTT
>vs_787
GCTAGCCTTGCAGCGACAATCTGCATGGCCTGATAACGAAGCCAATCAATGTGCCTAACAGGTATCGGTTGAACATAATGCATTTTCGGAAGCAAAGGTCGACTATATTGAGCTACCATATTAACCCAAGCTGTGCAAGTAAACCTCACAGCTAAATGAAGTTCCCCATTCTTCTTTAAGCCATTAGGTTGAAGAACCAATAGAGGGTAATAATGAGTATACACTCTATCAGTTTCAAGAGTTGACAACCTTATTCTCAC
>vs_788
AGAAACAGTGAAATGATGAAAGAAACGAATCAGAGAGTGTTACAATCGGAAACAGTGGCAATTCGATAGAATCGATTATTCAGTTGAAACAGATCGGGGAGTATGAAAGGAAAGGAAATACTGCAGAAGAGTGGCGGAATCAGGTTTACAGGTGTTTACGGTGGCGCGAACGGCGATAGATGGTGGTTGAAGAAGACACGGTACGGTTGAATCGGATCGGAGT
>vs_789
AAAGCGGCATCGTTAGCACCGAAGAAAATAGTGGTAGCAATAGGCGGTTTACTTGACACGAGAGGGAAAATGTGATTGAGTAAGAACAAAGCCCATCTAGTGTTGTAACCGCCATAGCCACGAACAAGTACATCAGCCTGAAAATTAAATTGATTTGTTAGTTAGATTGCATGAAAATAAGGAAAAAGAGTGATCTGAGAGAGAAGGCTTAACTTGCGAGAATAGTG
>vs_791
CACACTATCCCTCTCAAGCGGCCGTATCAGACAGTGTGGCACGTCGTACTGCTGAGGCTGTTGGCTTGGAGGATTATGGCCACCTAGAGGCAGGCAGGATCTTCCATGCTGCCCGACTAGTTGCTATTCTTGAAGCATATGCACTATATGACCCTGAAATTGGCTACTGCCAAGGTATGAGTGACCTGCTATCTCCTATAGTTAGTATTATATCAGAGGATCACGAGGCTTTT
>vs_792
GATTTGACGGTTTGAGGGAAGAAATTGAATCAGCTGCTCTATCGAAGGCTGGAACTCTGGGGGAGAAGTTTATCAGCCTCATCCATGACGAGCATAGAACAATCTTTTAGTAACACAGACACCCTTCTGCAAGATCCAAAATACTTCCTGGAGTACCAACTAGCAGATGAACAGGTTGATATAAACGCATAATGTCATCTTTCAGGCTTGTACCGCCTGTTGTGACCATAACTTGAATTT
>vs_793
CAAGACCATGACCATTGTTCAAGCTCACAGTAGGTGTTGAAGTAAGCCCAGCAATTCTCGCACGGGGTAGAGGTCGCCGCCGGATCCGTATGCCGGCGATTGCGTTTTCGTTCGGCGGCGGCGAATGGTGCGACGGTTACTCCCACTAGGAGGCCGGAGCCCTCGCGTGCGTCGGCGTCAATTGAAACCGGGATACTGTGGCTCTTACCGCCATGTTGTTTTTGTCTTCCGATTCTCAGTCTTCACACACACACTGTTCTTTCTCGTGTGTGTGCACA
>vs_795
TTAGTAGAAAAAGTAGTTTGCAAAATATCAGTATGAATACTTAGACAGAATATATTGTTCACAGCACTACACAAGAGTCTAAAATATTTATAGCACAATGATTTATGAATACCAACTACTATACCCATAAAATGTAACATTAAAATTTGCAGTTTTCGTTGTGATGAAACCTGAACATTGCTGAGCAGCAACCATCATCTTCAACCATCTATCTACTCTGGCAAAACCTTAATCTGTATCAATTTCTTTGCAGTGAAATTACAATTCAAATTCATCTTCAAGCTTCA
>vs_796
GTTACAGGGAAGAGGACTTTGGACTTTGCTAAGATGGAAAATATGAATAATACTACAAACTAGGAAGTCCTGGCCAGTTCTCCAACTAGCTAGGAGCATTTATTAGAATATTGAAAATATATAAAATCTACCATTATAAAAGTATGAAGGAATTCAGGCTTCTTAATTTTTATTTTATGAAATAGGTAGAAGAATTAGTTTGGCAATTAGAAGAGTG
>vs_797
GGAGAGGCAGAGGTTTCCAGGGAAGCCGCGATCGCGCTCAGGAAATTTGCGGGCAGTGAAAACTACCTTCATGTTGATCACTCCAAGGCAATTATTAGCGCAGGCGGAGCCAAACATTTGATTCAGCTTGTGTATTTCGGAGAACATCAGGTTCCAGCATTGGTTCTGCTCTCCTACATTGCACTGCACGTGCCGGATAGTGAAGAACTCGCTCTTGCTGAGGTTCTTGGAGTGCTTGAATGGGCATCCAAGCAATCTTTCATGCAACATGAGGA
>vs_798
TCACGCAGTAAAGCTGATTGGGTGGGACAAGTA
>vs_814
CGAAGCTGTCAGACTTTGGTAGTTAGTCAAGAATTGGGTACCGTT
>vs_815
AAATTGGTATCCTTCTTTCATGCTCTTATCAGTCGATAACTCCACTCTTCGAAACACTTCCATTCCCGAAGAGCCTTTGTTGACTCATCTATGTTACCTTCCAAAGCAGTTACACATTTATATGTGGTATATTGTGCTATTTGGTTTTACCCTTCTTGCCCTCCTATTTATGCCAACAAGCAGCACAAGTTTCTGGCATCAGTGTTGGGACTTGGCGGGCCGTTTTAAACAACTTATAGCTTCTATCGTATCGAGAAATGAAACAAAAGAGAAAGATGAGGATGCCAACTATGAATATGAGATGATGT
>vs_821
GCTCCTTTCATCTTCTCTGAACCCTCTCTTCAAAAAATCTCATTTCTCTTCTCGGGTTTGAAATGGCGGCGAATAACAAAGTGAAGAACGATGATCCTGCAGTAGAGTCACCTACTTCGGTCCTAGAGGAAGAGGAAATGGAGATGAAGTTGGAGGAAGAGGTGGTTGCTGATGATGGATCTTCTCTTGTACCGAAATCGATGGCGGAGGAAGAAGAGAACTTGCTTAAAGCTCGTGCTAAGGAAGAGGAGGAACAGTTACAAGAGGCGCAGGCTCTTAATGACTCGCAGTTTGACAAGTTGGATGAGCTTTTGACACAAACGAAACTCTACTCGGAGTTTCTTTGGAGAAAATGGATGACATCACACTGACTGCGGTGA
>vs_823
TTGATAGTAATTATCTTTGTATTGATCTTTGTCCTGAAAGACAAAACGTTAGTTGTGTGTAATGTCATGATGTATGACATGCGAGATCTTCTCAGAATAAATGAGATTGTATGTTCATGATGCGTATGTGCATGCTATAATGTATGAAGATACGCTGTATGTTTTTGTCTTAGGAAAGTAAATCCTTGACGAATGCCGGGAAGTTGAATCCTGGGCTGATGTTGGAAGAGGAGAATTCTTTGTTTCCGCTGGGGATGATGGTTGGAAGAATACCGGTAGGAGAAGATGACTTCGTTGAGGA
>vs_825
TTGAGGCATCAATAAAGGATCCAAGACCACTTCTCAACAAGTTTCTTTATGGAGAGCTCAATATGATGTTTAGTTTTTTCTTATAATTTATTTAACATAACAAGCTGGTTTAGAAGGATAGTCATGAATAGAACATTATGGCAAAAGTTGATTCATGTAGCTGACTTCACTTAGTGGGATAAAACTTAGGTTGTTGTTGTAACGTCTTAAATA
>vs_826
AATTTGAAAGCTAGGGTTTCTGTGTATTTTGGTGGATTCAATGAGAATTAAGATGAATTGAGAGTAGAGAACATGATATTTGAGACCAGGAGAGAAAAACGAATTGAATAATGTTTCGATTGAGTGATTCTGGTGTGCAGCCACCGAGGCCGCCGCCGTAGGGCGTGCCGGCGCGGTGGCACGACTTGAACT
>vs_827
AATATTTCGGAAGCAAATCCCTTGCAAAATCCGCATGTTTCCACACAACAAAACTTTCACCACTTTCATTCCACGATATCACATCCCTCGTCGCAAAATCATCCACCGTCTGATACGTCTTCGTCAAAAACGGCGCCGGCACCGATCGCTGCGACATTTTTTTCTTCCCGATTTACCCTTCACCTAATTAATAA
>vs_829
AATTGCAACAATTCTAATCAGAATAATTATTGATGAAACTTTAATTATTTTCTAGCCGAGTTCTAATCATAATAATTTGCAAGATACCTTTTCTCTGAGAATCGGAGAATTAAGAAAAAAAGAGATATCTCTAAACCAGAGATCACATTCATTAATAAACAATTAAATTGGGCATACCTCAAGCCTCAACAACTAGCAAACAATAATTGAAAATGAAATGAATTTAAGATACCAA
>vs_830
GTGAGGAGTTGAGAACGGGAGAGAGTGGGAATTCGGTGGAGAGAGAGAAGAAACTTTTTCGGAAACGAAGGAACGGGATGAGTCAGAATTAGAGCGTAGAAGAAGAGTAACACCACCCAGAATATTCTTCGTCTTCTTAATCACAGCTCTTGCCGTCATAGCCATGGCTTATTTGATGCTTCCTCCGTTTCACATCGCCATTGTCGAAGCCGGCGAAATATTT
>vs_833
GAGGCCCGCCGTATGAAAGTCAAGGAGGCGCGCAAACGAAGGGAGGAGAGAATCAACCAGAAGAAGCAGGAGCTTTTGCAGTCATACCAAGATGAGGCTGTTGCTGCCAAGAAGTAATGTTTTTGTCATAAGTTTATT
>vs_836
AATTCAAACCATATATAGGAGTTTGAATAATCAAATTTATTAAACGATACTTTCATTGGTACTCCTGAACCAGTCTTTGTGTGCAGTATTTTGTTCCTATTCTTTCGTAGTCTCTCCTCCATTCTAGATTGTGCCTTCTCGGGATCATCTAGATAACCACCAAGTATTTCAGCAAATT
>vs_837
TGATGAGCTTCTGTGAGGAGAATCGTGTATGCCATGGTCACTGCTTTCGTGAGTTTCTTTCGACTCCCCCTGATCAGAGTCATAGTC
>vs_844
TTCTGAAGACTGATAGGATGTGATTCCGGAACTAGATCCTTCTCCTCTTCCACACCGTCTGCAACTGCAACAGGTTCTGATGGTAC
>vs_852
GAACTCTTGGATTGAGATAAGAAAGGAATGAGATTGAAAGATACT
>vs_853
ACTATATGGTGTATGTCAACATCTTGAGAGGGATATTTCTGATCATGCACATAATTATATCTAGCATTACTCATTGAAAATTCAACCATCCTGTGGCATCGAAGAGAATGGCAGAGCAATGAAAAGATGAGAGGACGACAACGGTAGCTGCGAGCGGCGGTATAACGGCGGCGGAAACAACAAATTCAAATTCCGGGTTTTATTGTGAAGGTGTCCGGAATGGGCCTTGGTGCTGCGGAGGAAGAAATGTGGTGTTTTTTATTCCGGTAAGCGAGGTGGCCGGAAAATGGGAGCGGGCACTGTGTTGTAATTCCTGTCTTTTTTACTTCTTTTTCTA
>vs_854
TGCTGTCTCCGTCGGTGCTAACATCTCCGGTGG
>vs_856
ACACTCTCTACGCACACTCCAACCGACAATTTTACTGC
>vs_862
TGAGAAATGCTGTGGAAGAAATTAAGGAATTAGGGTTTGACCCTTCCAAAGTCAGTTTCGGTGTAGCACTATTGGCTAAAAGGGCTATCACTAAATCCCAATGGGATGCCAAATTTGATGTCTTGAAGAAGTGGGGTTGCTCTGAAGATGCAATTTCTAATGCATTTAAGAGGCAACCTAACTTCATGCTTAGGTCGCCGGAGAAACTCAATGCGGTGATGAGTTTTTGGGTCGAGGAGCTCGGTTGGGATCCTTCTGTGCTCTTGGCTGCACCGACGCTTTTTGGGC
>vs_863
TTTTTCGTCAACTTCATGACTATCACGTCGTTTGGTGCTATTGGCACACTAATATCTTGCTGCATCATAACTTTGGGTGCTACCCAAGCTTTTGAGAGGATGGATATTGGGCCACTGGAATTGGGCGATTACCTAGCTATTGGATCAATATTTGCCGCGACAGATTCTGTTTGCACGTTGCAGGTGCTAAATCAAGACGAGACAC
>vs_866
TTTGTATGAAAATTTGGGCACACAATTCAATCAAATTGAAGATGAAACATTTTCTAGTTAACAAGGGTCGTTTCTCTCTATCTTGTTCATG
>vs_868
TCTCAGGTGAGAAGACTCTTCCACTTCTTGTTATTTTGCTGGTTCTAGTGATGTTAACGATATCAGGATCAATATCTCTTGCAATTTCATTCTTGACAGCCAACTGATCTTGCTTGATGCCATAGTAATAAACGTCAGCCTCATAACTCCAGGGAATAGGTTTATCCAAGGAGTGTGGTATTGGTCTTGGCATGGTGATGATTAAGGGTGCAGATCTGGGATCAGATGTAATCTTGACGAGTCTTTTGGTGGAGACCCCGGGAGGATTGTCGGAAATG
>vs_869
GATGCCATGGACCTCTTGCCAATCGTCAACCTGGAAGGGCTTTTATCAATGCAAGCTGCAATGCTTA
>vs_871
TCATTGTCGAGATGCTCCAAGCTGCTAAGCCTCAAGTTTGATTGATTACTCCACAGATCAAAGATGGAGAGGTACTCATCAGAAACTCATCAAGTA
>vs_872
AAAGAGTGGAAGCATTGTCTGATGCTGAGAAGGC
>vs_873
AGAAAGTTATTGGGAATCAATGAAATCTGGAGTTGCTGATATG
>vs_874
GTACAATCTTGGAGTTAGCATCAGCGGAAAACTTG
>vs_876
CGCTTCTGCACAATATCATCATCAAACAACGAGTTCATACACACTTGTGTTAGATTAGATCATGTGGTAGGCTTTCTGTTGACTTTAGATTCTAAATGCTAGTCTTGCTAGATGTCCAGGTACTTGTATTGTATGAACTTCAACCCTATGTGTATCTCCATTAATTAAACTTAATTTATTTCAAA
>vs_877
GAAGAAATGAGTTTTCTTACAATCAACAGGGGAGAATGAAGAACTGAGGAAGGAGGTGCGTGAGAGAAGAAGAAAATATTTTCTAGTTTAGGGTTTTCGTTGAGAATAGATAAGCAGTTTGAGAAAGATAGAATCTATTACATAACACTTCATGAAGTGGTGTATTGTATTATTATAAGATGTACCATTGCAACATATTCGGTCGATAGGCTGGGGGATGTGACAGATGATGATGT
>vs_878
CATCTGGTGGGGCAGGTGCACTTGTTGAGACTTTCCAAGGGTCGGTGATACCTTTAAAACACAAGCAAGAAACTTCAAGAAAGTAACAACTTGGTTAAGGCACAAGCTAGGCGATTCTGATTCCAAAACATTGTTATCAAATGGGGTTTACATGTTTAGCATTGGATCTAAT
>vs_883
GCAGAGGAGTATGCTGTAAAAGCAGGTGTTGTTCCTCCAGAGATCATTGT
>vs_886
ATTTCGAAGAACTCGATGTGACTGAAGATGAACAGTCATTGTTGACCAATAATGCGTGTTTAGGGTTGATCGGTGTTTCTGCGGTTTTGGATCATCAATCGACGGCGCTGTCTGTGATTGCTGATGTGGCTGCGGCGTTTTCGTGTGAGGCGTCGAAAGCTGATGTGAGTGTTTTCAATTTGATGGATTCCGGTGATGGACATAGTTCTAGGGAGGAAGTTGGAGTTGCTGGTGATATGAGGATTTTGCTTAATGGATCTAAGTTTGTGGGAAAGAAACAGTTTCTTCTGTTGTGAAAATTCCAAAAGTTCATGGGATTATTAGGGAGAAGGTGAAGTCTGTGCATTCTAGAGTGCGAGTTGAGTTGAATACTGGTC
>vs_890
AGTGAAGGCAATCTGTATCGACGGTACAGTAAAATGTCCTAGATCTGCAAACATTGCTTCCGCGCCTGTAATGCAAAGAACACAACCTCCAAGAGCAGACCACGCACGTTTTCCGTTATTCTTGAAGAAATAATAGATATATGCTGGGTTGAGTGCTCTCACAACAGTAATATCATATTTAAGCATATTATACAGTCCAATAGAACCCAGAGAAAAGAACCATAAAGCAAGTACAGGGGCAAACATGAAACCCACTTTAGCGGTACCAAATCGTTGAATGTTGAACAAAGCCACCAGGACTACAATAGATATACTAACCACTTC
>vs_891
ATAAGTCTTAATAAGACACATCTGATGGATTGGGACCTGATTTATTA
>vs_893
ATGATTGTTATAATAGTTGATTATCAAGTGATTTGCATACAAAGTTTAGTTTCAGTT
>vs_895
GGCGCGTTTAATCTTCTCATACTCCTCTTTCATCTTTCCCACCTTAGCAAAGTAAGGAGCCTTCTCAGCATGCGACATCGCTTTCCATTCCTCAGAACCAGCTTTACTAACAACAGATACGCCACTGATTTTGTTAGAATGCGAGTACTTCACTCTGAACTCAGACATGAAAAACGAAGAAAGCGCTCGGAGGCCTCCTCGGCTTAAGCGGATCCGTTGTTTTCTTGGACCGCTTTCTTCCCGTTGCAGCGAGCTTGACCTAAAATTTAACCGATTATCGTCGGATTTGGGGTCGATAGTGGATTTAGGCATGGCGATAAAACGGTGGAGAGAGAG
>vs_896
GTAGAAATAACAACATCAACTTGCTTAACCGCCTTA
>vs_902
AGTTCTTAGGAAATACAACTGGTGACCCTTACATTCTTCACACAAATATCTTCACTCAAGGCAAAGGTAACAGAGAACAACAGTTCTATCTTTGGTTTGACCCCACAAAAACTTCCACACTTACTCCATCATTTGGAAGCCCCAACACATCATATTCTTGGTTGATAATACACCAATAAGGGTATTCAAGAATGTTGAATCTATAGGTGTTCCATTTCCAAAGAATCAA
>vs_903
GAATCCTAGTATTTGTGAATATATGGCACCTTCCTTGGATGTTAGGCAAGACATGGTCGTGATAGAGGTCCCTAGACTAGGGAAGGAGGCTGC
>vs_904
CAAGCTCAGATTTTCCCTCTGGTTTCTGATGCAATTCCACGCGTTTCGATGGAAGGGACACGTGTCGTCGTAGAGTGGGGTGTGATTTGGATCGAAAACCCAATTTGCCTTTGAAGAAGTTGCAGTTGGAGATTGAAAGTGATTGTGAGGTTGAAGAAGAGGGTGTGTGGAGAGAGATGAGAGAAGAGAAGAGATAGATGGATGCAAGTGTTAGTAAGATGAGGTAAGGGAATAGATGTGAAGGTAGCTTTGGGGACATTGTAATGCTCTGTGACTCATGGA
>vs_908
AATAATGTCTCCTATAGCAGTCTCACCACCTGGTCTCCGCGCCTCTATTGTAAGAGTTCCATTTAGATTTATACTTCCAGCTGCAACCTCGCTCCCAAGTTCTTTTGTTACTGGCAGCGGCTCCCCAGTGAAACTTGACTCGTCTACAGTACTTCTACCAGCCCTCACAATTCCATCAGCTGGAATACGATCTCCGGGTAATATGATAATTTGGTCTTCAACAGAAAGACTGTCAGAAGGAACTTCAACAACTGAGGCAACCTCTG
>vs_912
TTTGTCTTGAGGTGCCTGCCTCTAATTAAAAT
>vs_913
GACAGGGAGTCTTGGCTTCAAGTGGTGCCACTCAAGTTGTTTAGAGAATAGAGATATCATGAGAAAATTCAACAATATGGAAATTGAGGGCTATGAA
>vs_914
ATTCTGAATTTCACACTTTTGAAACTAGTTTCTATCAATTTTAGGGTTTATGTTTCTGTTAGAAAAACGCAAACACGCAGAACAAGGTTAACCCTTGTTTTGCCTGTAAGAACTGACGAAGGAGAAGACAGTGTTTTGGGCCTTGGGTCAATAAAAATCGAGGT
>vs_915
GTGTTCTCACTGTTACTGTTAATAAATTACCTCCACCTGAACCCAAAAAGACCTAAGACTATTGAGGTTAAGATCGCTTGATCGGTGTTCGTTTTAGTCGTTTCA
>vs_919
AACAAATTTTCCTCTTCAGATATCGAGGATATGACTTGTTTTTCATTAGGAACAGATTTTCCTCTTCAGGATATGACTTGTTTTCATTTGCTTTTGAAAAATGAAAGCTTTTATTTGAATTTGCACATCAAAAATGGCAAAGACAAAATAGT
>vs_920
TACCGTGGATTCCTCACTGACAATGGTCATGGGTGATGACATGGTTAAGGTGATTGCTTGGTATGATAATGAGTGGGGTTACTCACAAAGGGTGTGATTT
>vs_927
GCATGAGATGCTGGTAGTTAACAAGCTTCACAAACGCCTTCACACGAGACTTCTTGGCG
>vs_930
AGTGTTTGATGTTGAGGGCTGCAACAAAGTTGAATGAAGCTGGTATAAGCTTTGAGAAAGTTCATAATAGAAGCATACTT
>vs_932
ATGAATTGAGTTTGAGAAGGCTCTCCGAAAGAAGTTTGCGCAGAAAGACGAAGAGTATGACTCAATGCTGGGCGTTGTTCGTGAAATACCCACCAGAACTCATTCTTCCAGACAATGTCCTACCTGATAAACAAGCAAA
>vs_933
TGTTGGAACTCCAAGGTCACTCCATTTACTTGTATTTTGGATTCTGTTTGAGAATGTGATGTCTCTACATCGAACGAAAGCAACTATTGTTGGTCTTTTGGAGACTAGTCGAGTGAATGAATGGATTGTCACTGAGAAGCTCGGAGACGCTCTCAAGGTTAAAGCAGGTACAAAAGCACTCAAGAAGCCCCGGTTCCGAATCGAAGACAGGATTCACTTGTTAGAACTTGGTGTTGGAATATATCTCCTCTTTATCGGCTGCTACGATGT
>vs_935
TTCATCCATGTTCATTGATCCAAAATACTTTTCCTAACTCCACCAATCGTACTCTGTAACTCATCAAAAGTACAACGAGTATACCGAAGACTGCCTCGCTAGGTTAACATTTCCAGATGGCTTCACACTCATTGCATCCCAAGCAAAGTTCATGTTTGACCCCACTTTCAAAAGACTACAGAAGTAAGATTTTCACTTAAGCAATCTCTATCTTAAATATTATCCAAAAGCAGATCATGTGGTATTCTCAGTCACTGTCCTTTAGTAATGATTACTCGTGTGTGTTCGGCAACAACGTTGTTGAGTGTCGTGTTTGTAAC
>vs_936
AGCAATCAAAAATTAAGGCAAGTGATCTAAAAACCAAGTAACTAAGAGCCCATGGATAACCATGGATGAAAAGGGTGCTAATACCTTCCCTTTTCATAATCTACCCCCCGAACCCGAAACATCTCAAAAGTTTTTACCTG
>vs_937
AACAATTTGAAGAAAGTACAAGATCTAATTCAATGTGTGGTACGTTAGAGTACATGGCACCTGAAATTATTCTTGGCAAGGGCCATGATAAGGCTGCTGATTGGTGGAGCGTAGGTGTCTTACTGTTTGAGATGCTCACTGGGAAGCCGCCCTTCTGTGGTGGGAACCGTGAGAAGATTCAGCAGAAGATAGTGAAAGATAAGATTAAGCTGCCAGGATATTTGTCAAGTGAAGCACATGCACTGTTGAAAGGGCTGCTACAGAAAGAGGCGCCAAAGAGGTTGGGTTGTGGAGCTAAAGGGTTTGTGGAAATTAAAGGGCACAAGTGGTTCAAACCAATCAATTGGAAGAAGTTGGATGCACGTGAAATTGAACCAAGCTTTCGTCCAGAAGTAGCTGGGAAGTACTGTGTTGCAAACTTTGAGAAGCGCTGGACTGATATGCCTGTTGTT
>vs_940
TATATCCGGTGTGCTTAATTTGGCTACACATTTG
>vs_942
TTTTCTACGAACCTGCGTATTGTCCATCAAAGACATTGCTTCACAGTCCAGAAATAACCATTTCAAAATACATTTTCTAAACTAAACAATGAGCACCAAACTAGGCTCTTTATTGGATCCGCGGC
>vs_943
GTACCATAATGTGAGGTGTGTGCACAATTATTGAAT
>vs_947
TGAAGTGGGTAGCATTTGCAGAGTCCTTTCCTGTGGCTCTTGAGGAATCCTTTGAGAATCTCAAGAGATTAAATGATGAACTTTCTGAAAAGTCTGTGCTCCTTGGCAATGGATTGAAACCTTCTGAAGTTGATGTTATAGTGTTTTCAGTAGTTCATCCTTCACTGATCAGTCTTC
>vs_948
TAGCAGATACACCTGTGGTGGCAGTTGGGGTAGCAACAGCAGTTT
>vs_950
CCTTATCAGCAAAGAATCTCCGGGCCCGACGATCCACCTG
>vs_953
CCTTATTTCCATCACCAAATTGTCCTGCAGAATTCAGTAGAACGACCCCGCTGACAAACTCAGGCAACCCGGTTGCTGCAATCAAAGCGGTAAATCCTCCAAGGCTGTTTCCAACCGAAAACAGCTGGTTCTTTTACGATTTCCTTCAAGAAGTCTGTGACTTGATCCCTCCACACCATGGCATCATAGTCGACGAGTGCTTTGTCACTCCACCCAAATCCAAGCAAGTCTAAGGCATAAACCTTGTGTTTCTTCGCCAATTCTGGAATATTGTATCTCCAGTGGAAAGCAGATGCACCAAAACCATGAATAAGAACAAGAGGAGGTCCTTCTCCTTGTACAACATAGTGAATGTTATGATC
>vs_957
GTATTCATCAATATGCATCAATGCTGTTTGTCCTGGCTTTGTGAAAACAGATATAAACTACAATACAGGTTATTTGACACCTGATGAAGGTGCTGAATCGATTGTGAGGTTAGCATTGTTCCCTGATGGGAGTCCTTCTGGCTGCTTTTTTGTTAGAAATGGAGAGAAACCATTTTGATTGTAGACAAGTTATGAGCTGAAGACAATTACTTTTATTTGAAATTTACTACTTGTGTTGTGTCG
>vs_959
ACCACAAACCAATGGGTCTAGGGTTCATAAGCCAACTCATACTCGAGTTGAAGGACCTACCTGGCTTATTATTGTTGCTGGTGCTTTCTTGACTACATTGTCTATTCGCCTCGCTTACAAATTGAAGCAGGCAATTAACTCTAGGTCCACCACCCACAATGCAACTACTATCCTCAAAGGAACTCGAGGTTCTATGGAAGTAAAGTGCCCACAAAATGAACAGATGTTGAGTGAATTCAACGGGGCCCGTCCCTTTGTGACTGTCCCTCCTACTGAGTTTAGCAAGGAAAATAGGTGTTGTCTGGGCTTGCTCCCCTCGATCGTCTTGAATATCTTCAAAGCCATTCCATCTTTCAAACTGCTCAGATTCACCATGTGTATCAGAATCTGGTTCAGATGTTTTCTAGCAAGCGAGAAGTTAT
>vs_960
GAACTGATTTGTTGGGAAAGACAATAGAAGA
>vs_964
GATAGAAGCTCCTAAACAAGCAGCCCGGATTTCTCTATCGGAACAGCAGAGAGTTCATGCTCCCGTGAGAAGGTCTCCTGCACGAAACCGAACGCCATCAAATGTAACTCCTACTGCATCGCCACTGCCATCTGTTCGGCAATCTCCTCGGGCGCGTTAGCTGCTGGACGAGGAATGTTCTGTATGTAAAGTTGCTATTTTTAGAGGTTGTGTTTTTGACAAGCATGTTTTGTGGGCTGTGGCATACCATTTTGTTCATACCATTTTTTATGCTGGTATATACTCTACTTTGGTGATCTGATAATAATACTAATAATAATTACTTTAAAA
>vs_966
GAAGCTCCGTTTGATTCAGTGGGAATTCAGCCTCTGCAAAT
>vs_967
GGCTGTTTGATGATCTCTTCCTTGAAAGATGATAGGTTAAAGGTGTTGTGGTTTTTCTATTTCTATAGCTCTGTTTTTGTCCAAGTCTCACGGCCCTCTGCTTGTTCTGCTTTGAGTGGGGCCGTGAGCATGAAGAAGGTCTTTGCTCTGAGTATAGTATTATGTATGCATTTGATTTTTGGTTCTTTTGTAATTCCTTTGATGTGATGCATCTCATTTCTGTAAATAACTAAATGTTAATCTTTGAATACCATTGAATGAATGTATATCGAGCCATTT
>vs_970
GATAAGTCATCTGAGCCTAGTCTGGAATACTGGTTCAGATGCATTGACTTAGATGGAAATGGAGTTTTGACACCAAATGAAATGTTGTTCTTTTACGAGGAGCAGCTGCATCGGATGGAATGCATGGCCCAAGAGCCTGTGCTTTTTGAAGATATTTTATGTCAGATTGTT
>vs_974
ATCTCGGCAGCTGAACCTGTTTGTTGTTTG
>vs_977
CAGTTAGCCTGTAATCCTAGTATAATGGATTATGAATCTTTATTGAAGCAAGGTGCTTCATGCTCAACAGGTTTGGCCACTCTGTCCGAAATCCAAAAGAGTCTATAATTTCTAACATGAGTTAACTTTGCTAA
>vs_982
AATGTTGTAACCTTGTTTTAGATCGCTCATTTTCTTTACCTTCTCACATGCAATAGCCGTCTGTTTTATTAGGGGCTTGGTCCAAGAAGTCCACATTCCATTTCCAATTTCTATGCAGTATCCCCGAGAACCAGACCAATCACTTAAAAGCTTCACAAAGTTTGTGACTCCTCCATTCTTGCACTGATCTCCAATACCATGCAAGACGATGAATGGAAGAGATTGCGTAAGAGCGATGGATCCGAGAAACAAGAGCACAAAACACTACTCCTTCACCTTGGTTGCGCATTTTCAAACGAAACCAAGTGAGACT
>vs_985
CGACAGACATAGACGAGGAGAATGTCATCGCGAACGTGGCTGTCGCGCTCGACACTTGAGGAGGAACACCCAGCTCAAGA
>vs_986
TAGAACCGGCTAAGCAAGTTGTTGCATTGGCAGATGCATATTTCTTCCCTCCTTTCCAGCCATCGTTGCTCCCTAGAACCAAAGGAGGAGGACCTTTGATTCCTGCCAAACTTCTCAATAGGAAAGCACGGCTAGTTGTTTACAATAAAAGGTCAAATGAGACAAGCGTATGGATTGTTGAACTTCGAGAAGTTCATGCAGCAACTCGAGGTGGCCAACACAGAGGCAAAGTCATTTCTTCTGAAGTTGTGCCAAATGTTCAGCCACCAATGGACGCTGTAGAGTATGCTGAATGTGAAG
>vs_988
AATACGCGAGTAGCTGATAGTAACTCCAGTTTTGCGACTATTCCGGTAGGAGTAGGTACGGATGCTTCCAATTTGACAGGTAGTGTTAGATCTGAGGAACCTCCTTCTACGGTTTCAATCAATCAGTCCAGTGCTGTATTTACAACCTCGAAGGAGGCCTCCGCGAC
>vs_992
TTGGTGCTATGGTTCCAACTACTGAAGCAGCAATGGCAGTAGGCCCCTCTCTTATGACAGTTTTTATAGTATTTGGTGGCTACTATGTTAACCCGGAGAATACCCCGATTATCTTCCGCTGGATTCCTAGTGTTTCTCTGATAAGATGGGCCTTTCAAGGACTTTGCATCAATGAATTTCGTGGTCTTCAATTTGATCACCAGCATTCATTTGATATTCAAACTGGAGAACAGGCACTAGAGCGTCTTTCCTTTGGAAAAAGTCGATTAGAGA
>vs_997
CACTGAATTGCATCAGGAACAACAACCACAATCCTGCATTAGTTCACGCGTCTCAATCTCAAGAACACCAATACGCAGAAGAAGTAGAGAAATCAAGACCAAGGAGAGTTAGAGGAACGAGCTCACATGAGGTGCTTTCATTGAGGTAACCGAGAATTCTGCATCGTCACCGGAGATAGGTACTTCTCTATGTTCTCTTTGTTACCATTATGTGGATTAACATCTCAATAACCATTCCCCTAAAGTCACAGTAAATCGACCATCACCTGCATTTAGTTTGGTTTCTATATTTTAGGGTTTCTTGTGTTGAAGAAATTCAGTGTTTGATGAGGAATTGAAGTAAATATAGGGTGGATTTAG
>vs_999
TGTCACGAAAATAATAAAGACACAAGCGCATGACCTCTCAATATAAAAGGACCTAGACTACTACTCCTAGGAGGAT
>vs_1002
AATAATAATTACAAATAAAATGGTCAAAGTTTAAACGGGTGTCACCTTTTGACTGTCGTGACTTTAAAATTTCATTATGCAGGAGGAACTTATATTAAGGAATTGGAGAGTGCTAATTTGAGACAGGCGCAATACACTAAAATGGGGTCGCAAAGATACCAGGTTCGCATGTATTTGTTTGACTTCTTATAACGACTAGTTGTTTTCTTTATAGTTGTATTAGCACTCCATATGTCTCATAAA
>vs_1006
GGTAGAACTTCATTGGCCCTTTCCAAATCACCACGCATCACAAGTGTCTTGTACTCAATCAAGCTCAAAAGCAGGGTGTATCCCACAACATTAAATTCTTTGTCAATCAAAAACACCCGACTTTGGTTTGCAAGATATCCCAACAAGTACATAGGGCGATCCAAATGGAACATTGTAGTTACCTCTCCACCAACACAGTAATTAAGTCTCCAAGAGGAATTGTTGTAGATAAAGCAATCCCCAACCCAGATA
>vs_1016
AGACACACCAAATACAGCTCCAACACTTGACTAAGAGCTTGTGGTAGATATCATCAGATTTAGGT
>vs_1020
ATACTGTCTGTACGGATGCGCGTCTTTACAACGACGGCCCAGACAGTGATGGATGACGAAAGCCCGCCAGCGAAAGCCGAAGCACAGGTTCGTAGACCTCTCCGAATCCCTCGAAAGCTAAGGGATTTACGGTCAACGCTATCTCAAAGAGCATGACCCCGTTGACGAAATCTCTAAACTGGGGCTGGGGGAATTACTTCAACTCTCGGTAAATAAAGATGCCACTTCCTGCATTACGGCAACCTTCTCAGGCAGAGGACCCTAATGGAGTGGAGCGACATTCGTCCTCTCAATGGAAGGTTTTTTTCCTCATCTTTCACAGGGTAGCCCGGAAGTCTTATTCTACGCTGGAAAGAATCGTCACCGATGGTGAGATAAA
>vs_1022
TTTTGTCAGTACATCTTCGTCCCAAACTACCACTTCTAGGAG
>vs_1025
GTATCTCCAGGGATTATAGACATCAAGTTGGATAGTGATGATACTGCTGCTTCTTGTTCAAGTGGATTAGCACTTCTCAAACCCATTGGTCCCAGTAAGACCTGTACAAAGTTTACCACATTGGCAGAAACAATATCAATTACATCAAAGCCATGTGCTTGCAGACACTTAGAGAGCCTCTTCCACACTACATCTCTTTTTGCACTACCAACTACACATGGGTGATGTGCACAAAGGACTGTTCTGACAAATGAATCTGGAGCAACTTTCATGGCTGAAGATGACATAGTCAGTAAGGCCTTTACCAA
>vs_1027
GCTGATACTGGCATTGCTATGCCTTTTGCTTCCAATGCTATTCACATACAGTGCTGCATCACCGGAACTCACCGTAGAATCTTCACTCTACTTGTCAAGAGCTGCTAGCATTGTCATGTTGGCTGCATATTTTGTTTACTTGATCTTTCAACTATGGACACATAGGCAACTATTTGAAGCTGAAGATGTAGGCGGAGATGAGAACATTGAGGCAGAAGAGGCTGTGATTGGATTTTGGTAGTGGATTTG
>vs_1031
ATTGGGCGGTGAGTGGCGGAGGAAAGTGTGGGGAATGGGAGAGTAAGCGAGTCCATAACAGTAATCTGGTAGGTGGAAGAAGAATCGAAAGGGGTTTTGAAGGTTTTAGTTCAGAGTGTTGGGAAAAGTAGTGTAATCTGTTG
>vs_1032
AGTGACTAACAGCTCTTGGTTTATCCAAATACAACAACAATACTACTTCAATTTACAGTACAGAAGAAGAGGAACAATTGATGATGATGCAACAACGACAACAACCAGCAATTAGTACAATTTGCAGGAGGAAACTCGTTGTTAGTTTCTGCTTGTGGTGGTGGTGGTGCTATTTTCCCTGTGTCGGCTGCATCGGCGAGTTGTTCTAACAACGGTTCGAGTT
>vs_1035
GAGAGGGATGCTGGAGAGGCTGAACTTGCTAGGAATGATTGGGAGAAAGTGTTGGGAGCTTGACCGTACTCTCGCAAATAACATCAGAGACTTAGAACCTATCACCAGGGATTGCAACCAAGCCCTTAAGAGGTTGAAGATTGGGAATGACATTCAATATGTGTTGAATCCCAAGGGAACCGCGCCTGCGGAGATCATGGGTATTGATTACAAAGTCACGCTGAAGCCTGCACTTAACTCATTTG
>vs_1038
TTCAACATCTCCCATGATTAACCTCAAAAGCGACTGATCTTGTCCCTCCCAGTCCTCCATCCTCATACCACCACCACATTTCTCTTCACTATTCTCCAAACCCTCCTCGTTCGAGTTCGAGATACGAGCCAGATTCTCCGAAACTACCATCGAAGTGTTGTTGTTGTTGTTTGAACCACTACCAAGAGAAGACGACATTGTTGAAGATGAAATTGGAGGACTAGGGCTTCTTCTTGAATCAAGAACAGAAGTAGGCTCCACATAGCAATAATCTTGTTTGTCCAA
>vs_1041
ATGTTGGTAGAGTAATCTCACACAAAGTTACTCCTAAAGATGCCATTATCAAACGGATATTCCGGCCATCCAATGGTTAGAAAGGGAGCACATGTGCATAAGATTTTAGATTGATTTGATAATGTACAGCACACAGTTTTTGGAGTATACATGATTGAATTTGTTTTGTGATTGCTTTCTCAACATGGATATTCCTAAATAGAGATGAAGGGATTTTATTGAATTTTTGTGTTTGAATAAATTCTTCGATATTAAATATGTATTTTTAG
>vs_1042
TTGATTTCCTGTTATTTATGTAGAATAAAGTTTGTGTGGGTGTCTAATTTTGTTAAATATGTTCTGTTTGAGACTTTGAGTGAAGGTGTATATTCTGAAACTAGCTTTGATGGAGCTAGTAGATTATTTATGT
>vs_1044
AGAAGAGTTGATAAGGGCAGTAGAGTTTATTGGGCGACGGTAATGGCGAATGTGGTGACGTGGCAGTTTGTTTCATGGGAACTGCTGGGATGGTGTTTTGTACATCTTCATTAACTGGTGGGATTTGTATGACTGCATTGTTGTCTAT
>vs_1048
GTTTCCTTTATGTCATCCATGGCACGAAATGCTCCTGACCATAATCTTTTTAAATGCTTCCCAACTTAAAATAAACAGTAATCTTAAAGACCTCATAAAACTTCCGTCCTTGAATAATATCTGCAAGGGCGAGACACGATGCTTCACGTGACCGCCAAAGCCTAGATCCACATTGAACTAGCAAATCATCAATAATGAGATCTAAGTGTTCATCAATGGTTTTCTTCGAGTCAGCCACTAGTGACTTCCATATGTGTACCATTGCA
>vs_1054
CTTCCTCTGCTAACATATGCGTACCATATCTGACTCTCAGATCTTCAGCACAATCAATCACACGGAAAATCCTTTCGATTTCCTTCAGCCACTTCTGAGCACCTTCAGGGTCATGTGTACCTTTGAACAACGGAGGATTGTTCCTTTGGAAATTTCCCAATTGCCTATCAGCACCAATCACGCCTCCAGTTGTGTTTCCAGCAAGTACACCAGCTAACATCCCCAAAGCCTCAGCTAGTGCAACATCATTTCGGCCGTTACCTCTTCCAGCCATATTCCTGAGAATCAAAACATACTCTTTATTAGAATACAGTATCGACAGTGTTACCTTACACTAATCGCATACAAAAGGGATGACTGACTCAA
>vs_1055
TTGCTGAAAAGGAGTTAGAAAAGCGTAGAAAAGAAAGATATTTTAGCTGCCCATCAGGCTGAACAGGCAAAGGAAAGAAGCTCTTAGGGATGATCATGATGCTTTCACTGTTGTCATTGGAAGTCGGGCTTCGGTGCTTGATGGAGATGATGGTGCTGATGCTAATGTCAAAGATATTACGATAGAAAATTTTTCAGTGTCTGCTCGGGGTAAAGAACTTCTGAAGAATGCATCGGTGAAGATATCTCATGGAAAGCGGTATGGTTTAG
>vs_1056
CGTTTGCTCCAACACATGTATGAAAGGATGGAAGCCGGGCAGCACCTTCTGGAAGCAAATATCCTTTGCTTAATGCAGGTCTTTCATAAGGAGCAACTGATTCATCAGAAATGATACAGAGTTCACCATGAGAAACACCTCGTCTAACGAAATCAGAGCAGCGTAACCAGCAGATACACCACCACCGAGAATCACGTACACGAACGCTCTTCCCATTGCTCGAAAAACTACCTTCTTCCTTCGCA
>vs_1057
ATGAAGATTCTTGAATGTCTTTAAGAACTTGTTCCTCTGAAACATATGTTTTCTCTAGAGTTTTTCCG
>vs_1059
TGCACACACACCAGAATCCTACTAAGTTCTCTGCATTGGAGCTTCCTATTTATATGTTATGCTTTAAGTTC
>vs_1061
GAAGCGACATCACATGACGGAGGCGCGACGTGGTGTTCATCGAAGGCGGGGGTTGCGGACCGCAGACAAATGAATCTAAGACGAGATGAACGAGACGGAGAAGGCAGAGGAAGGGGGAAAGGAGTCACCATCGTAGTATGGTGAATAAGAAGAAGCACGTCATTTGAAGGATGGGGAAAAGATAAGC
>vs_1062
CCCGAAGATGCACAAGGTCAAGCTACACCTTCCACA
>vs_1063
TGAATATATCATCGGTATTGTGAAGTCGTGGTGAGAG
>vs_1066
GGCTGCAGCATCAAAGTCTGTTGATTGTCTAAAGGTTGTCCATAGCT
>vs_1067
CATGATTGGACTGTGGAAGCAGCTGCAAAACTAGGTGTTCCAAGGATTTACTATTACAGCTCAAGCTATTTCTTCAAACTAGTGCCACTCATTTTGTTCATGAAGTATAGACCTCATGATAATTTAGTTTT
>vs_1072
GTTAATAATTTGCGGAATTTAAAATGCGGAAATTAAACTACGCTATTACAAGGCTTCGGGTATTTACGTAACCAAAAACAAACCCTTTGAAAATAAAGCGATAAATAAAATAAAAGTACCTAATCAACTATTACAACTTGTAGGCAATTACAATAATAGGGTAAAATATAAATA
>vs_1073
CAAGCAGATCTTCTGTCTTCGAAGCATCTTTAAGAGCTACTCTTGCTAGATTTAAGCACAACTTTATC
>vs_1076
TTTCTGAACAGAAGTTGTAGACACTGGAGGATCCTTTACGAACCGTAGTTCCAACAAGACAATCACTTTCTTAATCAACCCTATCTTCTCCTCGTTGGGAACCTCCATCACCGCCCAAGTCTCTCCATTCTCCTCCTTAAGCTCAAATCCCAAAAAGCCTAACAACTCAACCCCACCACTAACCTCAGCAACAGCCTCCTTAATCTTCGGATTACTCAACCTAATCTTCCTAAACTTAACATTCCCCGGGTCCTTCACAACATTCCCCAACAAC
>vs_1077
TATCTCCTTTATATTCAGTGTTATGTGTTACTGATACTTATCCATAACTTGCAACTACTTAGTTTTTACTGTGATGATGCTTTT
>vs_1080
TCCAGCAAAAACAAACTTGCTTTTTGTTTCTTTGTTGTAAGAAAAGGAACTTATCATTC
>vs_1087
AACACATGCTTGGTTTCACCATCTTCAACA
>vs_1088
CTTCCATCAACTCAGCTTCATCGTCTGACTCCATTTCATTCAACACAGT
>vs_1090
ACGGTGATAAAGTTAGCATAAACGAATCAAGATG
>vs_1092
TAAAGATGAGAGTTATTTGACAAACGGATATTTGGACGCTAGAGTAGATTGTATTCCAGGTCTGCAGGACATTCGATTGAAAGATCTGCCAGACTTTATAAGGGTTACAGATCCAAATGATTCCATGGTAGAATTTATCAATGAAGCGGCAGAAAGGGCTCACCGAGCCTCTGCAATTATTTTAATACTTCCAATGAACTTGAAAGTGATGTATTGAATGTTCT
>vs_1093
CAAACACAAGCTAAACTTATCTTCGCTCTGTTTATTTCATTTGGTCTGAACTTGGTCAAATCGAAGTGAACGACCAACCAGTGAGCTATAGACATCCAGCATCGAAGTGGACCGTATCCATTTATTATTGCTTTCCTCAAAAGTGGATTTGACTCAAACTCGTCTTTCCAAACAGGCTGCCAAGCAGTATCTTCTTTCAACCTGTATCGTTAGAGATGACTTACAATTTTTCAGAGCACAAAGAACACAAGTTTCACACTT
>vs_1097
CTATATTGATAATTGATTACACACACAAAGATTCCAGTTGAGTAAGAATTAAATAAATAAATCCAAAACTGAATATAGAGTGAAGTTACCAAGGGAATATGCGTTGATACCATTGAAAAGAGTACAATCAACCGAACAAAATGAAGGTCTACGTACTTGTAAAGAATATTAGAAAAGAATGAGAAAAAATAGTGCAAAATCATTAAATATATTACTGACAGAAACATGC
>vs_1098
TGTATTGGTTCTTGGCATAGCGGGTAATGTTTGGAAGGACACAGAAGCAAGAAAACAATGGTATGTTCTTTACCCTCATGAAGGCCCTTGGTATGAGTTATTGGTAATTCCTTTGCGGTTCGAGCTTCTTTGTTCCATCATGATACCCATTTCAATTAAGGTATCTCTGGATTTAATGAAGAGCTTGTATGCAAAGTTTATTGACTGGGACCATCAAATGATTGACCTAGAGACTAGCATTCCATCTCAT
>vs_1102
AGTAGCTGGCTACTTAGTCCTATCCCTACCACTTTCCATTGTTGCGATCATTCGACCCCATGCAACGGGACCAAGACTTTTCTGATTATCTTAGACACAGTGTTTCTTACTCTGGCCACTTCTAGTGCTGCTTCTGCTGCTTCCATAGTTTACTTGGCACATAATGGAAACCAAGACACAAACTGGCTTGCCATTTGCAATCAGTTTGGAGATTTCTGTGCACAAACTAGTGGTGCTGTTGTATCAGTTTTTTGCTGTGGTTGTTTTGCTTGTGTTGATTGTGATGTCTGCTTTGGCTCTAGGGAAGCACTGAAAATTAAGATGGTTGTTTTTCATGATGTCATGAATTGTGTCAAATTGACTCCTTGTATTGATTTTCGAAAATTGC
>vs_1103
ATCTTCACAGACATGTCTATTTCACCGAGTCTCTCTCCGAGACAGTG
>vs_1105
AGAAGTTATATGCACGAAAACATCTTCCGTGCAAGGAATTGTGAGGCCGCCCATTCGATGATCATATCCGAATTCTTTCTCTGCTTCACTCAACAAGTCTTGAAATGATGTTCGGTTCAAGTATGACATGGGGATCACAAACCGCTTCATTTCTTCTCCCACGTACACTGCAAGACACCCCTTTGGCACATTCCCTACTTTTGATGATGTTTGACTGCTACTTAATGAAGCACGTCTGATAGCTGC
>vs_1110
CTCAGGTTGATGCTGTACATTCAGCATTAAGTGGAATGGGATTTGAAGACATAGAGATAGTAGTTGCTGAAACAGGATGGCCCTCACGTGGTGACAACAATGAACTAGGACCAAGTCTTGAAAACGCCAAAGCATATAATGGAAACCTAATTACACATCTTAGATCACTCGTTGGTACTCCTTTGATGCCTGCTAAATCCATTGACACATACATTTTTGCTCTCTATGATGAAGATTTGAAACCTGGCCCTGCTTCCGAACGCGCTTTTGGCCTTTACAAAAC
>vs_1114
AGGTTTCAAGGAAGAGACCTATTTGGGTACCCATAGCCTTCAACTTCGCTTGGTTTTCTGCAATTCTCCGTAGTCTTTGTTCC
>vs_1115
TAGAAGCATGTCATCGTGTACTCGGATCGCTCCCGACATTACTAAACCCAAACAAAGCCTGGGAAAATGTATGCATTGTTGGCCT
>vs_1116
TTGTTGGTGCATTGTGATGTTTGGGCCTGCAATGATTGAATTAAAGTCTAAACTCTTCTCTATCAAAGGTTTAGTCTGATTTCATGAATTTGTATGTATTATACAAAAGATTGGACAATTCAAAAAAGAGCACAAAGCTTGTAATTTATGTGATTGCTACAGCCTATTCTTTGGCTTCATTTGTTTCTACAGAT
>vs_1118
GCTTTGGGCTTTTCCTGCGCAGCTTAGGTGGAAG
>vs_1121
TGTGCTTCTTCTACGAAGCGGAGCTGGTGGAGGACTTTATTTTAGATTCTCTTCAAGAGCTCACGATTGTTTGGGGTTCTTACACCATGGTTCTAGATTATTAGGCTGGTGGTCGATTGATGAAGGAAGTCGGGAAGAACAGGCCCGATTGTACCATGAGGGAGCATCTGGGTATAATACATTCAATGGTTACCCTCCCGATATTGTTAAGAAAATGCCTAAGAGGGATCTTGCCGAGGAGGTGTGGAGACTCCAGGCTGCTCTTGGCGAGCAG
>vs_1126
GTAGTTCCTTCAATGTCAAGTAACAATGCAACGTGGATATGGACCAATGTCGCTGTTATCTTTCCTTGCCTTTGTAGACAAATTTGACTCCCCAG
>vs_1129
AGGAGGAGGAGGTGATGCATAGATGTAATGTGGTTGAGGTGGG
>vs_1131
CTGTCAAATGTAGGTTAGTTTCAGAGAGGCAATTAGAGAGGGATGTGGTAATGGCATCGAATAATTGGTTCTTGCGAGGATTGTTGAGGAGAGTGTCTCCGAATGAAGGTTGTTGTTCGCCTTCTTTTCGTGCCATTGAAGCCCCAATACATGGGATTCGGAATTTGTTTGGTTTGAAACTGATTCTTGTCCGGGACCTAGCCGCGGATTGGGAAATAGGATTGTTGAATTGAATCATGGTTTTGGGAGGGTCTAAGGAAACTATAGACTCGGCCATTGCGAACTCAGATTTCAAACATACAATCT
>vs_1136
AGTTAGCTGCAGGGATGGGAATGCCAGATAATGGACCAAAGTTAATGTCTATGTAATTTTCTTGTGTTGGTTGAGATTATAGTAGAAACTGATTATGCTTGTTACTACAATATTAAGAGATAAGTGAAAT
>vs_1137
CATTCCGAGCTGAGAATTCTCACACTTCAAGGCATTTGGCTGAATTTTGGATGGTAGAACCTGAAATTGCGTTTGCAGACTTGGAGGATGATATGAACTGTGCCGAGGCATATGTGAAATTTTTGTGTCAGTGGTTGCTTGACAACTGCCTTGAAGATATGCAATTTATGGCTGACAAGATTGATAAAGGTGCATTGATCGTTTGTAAATTGGTTGCCTCCTCTCCATTTGTT
>vs_1140
AAGATTTTTTACAAAACAAAGAGAGAGTTTCAAAGGAGTTTCTTGATGTAGTAGGAGTCAAAGATAAATGTAAGTTAGTGTTGATGGAAGATCCCATTAGTAAAGAGAAGAGGTACTTAGAAATGAGAAAGAATGTAACAATGGAAAAAGACTT
>vs_1141
AGTATCATCAACAAGTTCTTCCATCCCACAATCAAACAGGTGAGGAAGTACAGATTCAGTTACGTTGGTACTTACTACTCCTGTGACAGA
>vs_1143
ACGGAGTCCATCCTCCGGTGATAACGTCGTGGCAGG
>vs_1144
CTGTGACGTTTGGGTCGTATTTTTGGTCGAGGAAATTAATCGTTACCAAGAGCACTATTC
>vs_1145
CACCTTTGATGCTCAACTCAAGGAGCATGCTAACAATGCCAA
>vs_1151
CTCAACAACGTTTGATCTGAAGTCAACAAACCACGATGGTTAACCAATCCCTCATAGTACACACTATCCAAACGATTAGGAGTACCAACATCAAGCACCACTAATGGATCGTTGCTACTTGGAGGTACTGGACACTTTGTTTTCAATGATTCAACAAATGATGGATCCATGGAAGGATCTACAGCATTTGTGTTACTAAATGAATACAAACGGTTAGAGAATGAAGAACAATGTGACACACCAATTGAATGTGCTCCCGAGAGTGTAACCATTTCATCAGCTGATAACCCTTTCTGTGCAAAGTTTGCGATGAGTTGATTGGCGTTGAAGAAAGGTGCGGGTAGATTTTTTGACACTTCGTCTCCGATAGAGACACGGCCGTCTCTTCGCCCTGATGGTACGTCGTAGTTTATAGCACCACCACTGAGCTTGACAACACTGTCTCGTGTTGCCAAGGTAAGAATGTCCGCACA
>vs_1153
AAATGATAAGGAAATAAACAGTTTAGAAGATAAGCCGCTGGACAAGTTGGATCCAGCAGTTAACACAGGCACCAATGATTCTACT
>vs_1154
CAAGAACCCGGGTTTGAGTTGTGAGAAAGCTAAGTCCTCTGGTGCGAGGATTGTTAGTCCTCCACTTTTCTGTTATGAGCTGTGAGTTTATGCTGTTCATGATTTCCGTTTGTTTTTAGGTAGACGGGTTAGGATGGTGAATGTTTTCGCCTTTTTGTAGATTTTGGTTATGTCGTCTGGGGTGGAATCAGAAGTGTCTGGTGAATCTGGTAATGTCGGGACTAATGGTTTTGATGATGTTGGTGATGCTGCTTTTGGTGTTGGGGCATGTTTTGGTCGATGCTACTGGTTCAGTTGCTGCTGTGTTGGGAGAATACAACGACGAGAACATGAGTACAAAGATTGAGAAGGAAAACATAATTTGTTTCATGTTTGGCTTGATGGAGGAATTAAAGTATACAATTCG
>vs_1156
CATGGTCATATTCCCTACCCGATCTTAGCAAGAATCCCGACCAGCTCCCCAGCAAGCTCATATAAAGAATCAACGAGTGTCGCCTGTAATAACCGTAAAGCACAATACTGACTCACAGCAGGACCTTCAAGTTTGGTCAATTACAAGTATATAGCAAGCTGCAGTGCG
>vs_1157
TGGTGGTCATAGGCATATTGTTGATTCTTTTGGTGCTTCTATGGTTGAACCTTGGTTGGCTGCACATGGAAATCTATCAAGGTGTGTGCTTCTTGGTGTGAGTTGTGGAGCAAATATTGCAAACTATGTAGCTCAAAAAGCTGTAGAAACAGGCAAACTTCTGGACCCTGTCAAAGTGGTGGCGCAGATCCTGATGTATCCGTTCTTTGTCGGAAGTGTGCCTACACATTCTGAAATAAAGTTGGCAAACTCTTATTTTATGACAAAGCTATGTGTATGCTGGCATGGAAACTATTCCTACCCGAGAAAGA
>vs_1160
TGATGCTGGAATATTGGCTATTGAGCATGCTGATTTTGATGGTATTGAGCGACTGGCTCTGGTAACTGGTGGTGATATTGCTTCAACCTTTGACAACCCTGAGTCTGTTAAGCTTGGGCATTGTGACCTCATTGAAGAGATTATGATTGGCGAGGATAAATTGATTAAGTTTTCTGGTGTTG
>vs_1161
GGGTGCGTTTTTGCTGCTGTGGTTGGTTGTTTCGTTGTTTGTTGATGT
>vs_1164
GATGAGACCACTGATACGCTTCACTCCTCCTCTG
>vs_1174
ATGCCTGAATATTAGCATGATGCACCTTAGCTCCAGACTCACGTTTCAAAGAGTCCTTGAGAACCAGAACTGATGACCGCATGATTTCTAGGGCTAAAAATTTCCCGAGATTTTTCCAAAACAAAACCAAATCCAGCAGCAGAGTAAATCCTTCCAAAGATATACCTATAGAAATTCAAGCTTCACTGAAATAGGGAAGAGAATGTTCGAAGCGGCGGCGGAAGGAGAGTTAGGGCACAGAAAAGGAAGATCGGTTATGGAGAAATGAGTGTAGTGTTAAG
>vs_1178
CAGTTTCGTTTCTGTTCTATTCTAGCTATAGCAGTGAACTTTTGTTTTAGGAAATTACTCTTTTAGAGTTGTAGATTTTAGCTTTGATCAA
>vs_1181
TTGATATGAGAGAAACTGCTCCTCTTCTTGCTTCCAAGGATATGTATGGTGACAATACTACTTTGAAGGAACAGGTGGCCTCTCAGTAGCAGTTCCAGGAGAACTAGCAGGCCTTCACAAGGCAGAAAGGACAGTGAGATTCCATGGGAGAGACTTGTAAAGCCAGCTGAGATTCTTGCTTTTAGAGGGTTTAAAATATCACCATACCTTTACACACAGATGAAAATCAGAGTCAGGTATATTAAACGATAACGGTCTTCGTAGTGTTTTTGCACCACATGGAAAACTCTTGGAGGTAGGTGAAATATGCTACAATAAACAACTAGCAAAAACTCTCGGAGCAATTTCAAAGTTCGGTCCACAAGTTTTTTTACG
>vs_1182
TCACCTTTATACACACGAGTTGGTCAAATAATGACTAATGAGAATGACCTGGTAACTGTGACATCTGACACAAACATTCTAAGAGCAATGAGACTCATGTTAGAAAATCGCATTCGCCATGTTCCAGTTATAGATGGGAAAATAGTTGGCATGATTTCGATAGTAGATGTTGTGCGAGTAGTGATAGAGCAACAAGATGGAGAATTGAAGCGACTGGGTGATTATATTAGAGGAGAATACTACTAGGTTTGCCAAAGATTCAACCATATGTACTAATTCAAAATAAATACA
>vs_1185
AAAGCTCATACGGCGACGTATCCGTCGCCAGCCACTGTTCCACCGTAAACTGTTCCTGAG
>vs_1189
TAGCAGATACACCTGTGGTGGCATTGGGCTGAGCAA
>vs_1190
AGCCTGCATGGATATGCAACTAGAATTGCAGAGATCTGTCAGACAGGAGGTCTCTGCAGCTCTGAACCGCTCAGCTGGCGAAAATGGATTGGGTCTGAGACATCTGATGATGGGTCGTAAATAGG
>vs_1191
TGTATGTAATGTAAGTGGTACTATATGACATATCACTTGACTGCAAGCAAATGCGTTGTGTGGTTGTTACAAAACTACAA
>vs_1192
CACCTGAAGAAGAAGTTGCTTAGTTTCTTCGAA
>vs_1193
CATGTCATCTACTTCCGAACGTTTTTCTTTTTAGTTTTAGTTTTAA
>vs_1195
GTGGACATTGGTAGGACGCTTAAGCCTCATGAGTATATTGGAATGGTACGCCGTGAAGTGCTTGACGATTACCTTAGGAACCGGGCTAAGGATAACGGAGCAAATATCATAAACGGGTTGTTTCTGAAAATGGATATTCCTAAAGAAAAGAATTCGCCTTATGTTCTTCATTATTCTTCCTATGATGGGAAGACTGGTGGGGTTGGGGAGAAATGTACCTTGGAAGTTGATGCTGTTATTGGTGCTGATGGAGCTAATTCTAGAGTTGCTAAGTCTATTGATGCTGGTGATTATGGATATGCTATTGCATTTCAGGTATGTTCTTCAAAACTTCATGCTCACTGTCAATTACTAGGTTTCTTTTCATGTGTTGTTGCACATAGCCTCAAA
>vs_1196
CAGCTATGGCTTCACTTCAATCGTCTTCCTGCTAGGTATGCATTGGATGTGAATGTGGAGAGAGCAGAAGATGTTCTTGCTCATAAAAGATTGCTCGAGTTGGCAGAAGATCCTGCTAATCGTCCTGCGTTTCAAGTTCGTTTAGTACAGGTATATCCTTTTGGTAGTGCAAATCACAATGATTCTTCCATGCATTCAAATCATTCTGAGAAAGAAGATGCACAGAGTTCC
>vs_1198
TGTTGTTTCTGCTGGAGTATTTCGTGTTTTGGGCCAGAAGTCGCTGAACTTCCCTTGGTGGCGACAGTTGCTGAGTACCAAGGACAGGGGTACTTTCAATGTCTATTCTCTTGTATTGAGAGACTACTTGGACATCTTAGCGTGAAAACGCTTGCCCTACCGGCTGCTGACGAAGCTAAATCAATATGGACCAACAAATTTGGGTTTACAAAGCTCGAGCACGATGAGATCGACAATTACAAGAGATTTTATCATATGATGATCTTTCAAGGGACCTCAGTACGGTACAAAAGGCCTGTTCCTGGACTACCAAGTGCTTCTCAGGAGAATGTGTAAAGTTTATATGCAGTGGCTTTAGTTTTGGGTTTGTTTTGGTGGGGTGCAGAGCACACTTGTTCAGCATGTACAGATGATCTGCCAT
>vs_1201
TACCTGTCGGAGTCTTTTCGACAGAACTTCGAACGAGGTTGGTGGTTTTCTATTCTTGTGCAAAATAAGCAGGACTAGTTTGTACGACTGCA
>vs_1202
TAACAGAGCTAGATCAACTGGTCTTGGGGTCTGGCATTGAA
>vs_1206
GAAGATGTGTAGAAAGAAGGCACTAAACCTTG
>vs_1207
AAGGTCTGTATCATGTTGTCAAATTATTCATATGGCTCTAATCGTGGACTTCATAATCATAGGAATGAATAATGCAATGCACTCTTAAGTGAATAAAGGTCTAGTTC
>vs_1208
GACCCTGGTAGCCAATCGGATGATAGCTTACTTTTCGTAGAGATTGCACATTGAGCCTATATATGATGCTTTTTTATGTCCTTTGACGAAGCAAGTTATGCGTGATCCTGTTACTTCAGAAAACGGACAGACTTTTGA
>vs_1213
GAAATGCCAGGGTAATCAAGCGAGTATAAAACAATAGTAATCTATGTAATATTTGATTGGCAAGTTGTTGTAAATTGTAAAATATACTAA
>vs_1217
GCTCCATATCTAAGGGAGTTGGGAGAATTTCCAAAACTGGAGGAAAGCTTTTATGCAAATCCTCTTCCAGGATGTATTTGTGAAACAAGAAAAGAGCAGATACCCGATCTCGCCTCATAGATCTCTTTCTTATGATGATGGTCTTATAAGAGTTACAATCAAATCGTGTTGTGTCAGCGGGATGATATATTTTCGACAATTCTTTCTTATGGAGATGGCAATGTGATGATTGTCCAAAAG
>vs_1218
GTTGTTACCATTGTTGTCAGTGTTATAGCTGTTACCATTGTTGTGGTACCAATTATTTGTGTTAACTCCTCTGGAATATGAATCACCGTACGTTGTTGGGTTGTATTTCTCATTGTTAATATCATGGAAATATTTTCCACCTTCCAAAAACCTTGTGTCACTCATCCCTTGTTTCTCAACATTGTAATAGTTATTGTTGTTGTTATTGTTGTGGAATGGTCTTTCATTGTTGTTTTGTTTTTCCT
>vs_1223
TGCTCCATATGGAGAGTATTGGAGACAGTTAAGAAGCATTTGTATGT
>vs_1225
ACGCCGACGAATGGAGCTTCACCTGAGATGGAAATGGAGAGGAAGGAAATGAGAGGAATGAAATGAGAAGGATGATGGTGTTGTAAGAATTTGCCATTGCAGATGAAAAAGAGCTTTTGGTTCAGCTTCGGGTACAACAGAAGCTAGCATTATTTCTCATTAAAATATATATATATTTTATATTTATTATTTGATGAAA
>vs_1226
AACAAGTATAAGAGCAAATAAAATATGAAACCATAAAGAGAGAAACACGATCATTCAATCTGGTTTCTATTCTATCCATAATCAAAGTAAGATCTATTTTGCCTCCACAATAATACAAACATCAAATAGCGGAATACAGTAATAAGGAAGATAATTGAAGATGTTTAGATTTTGAATAACATCATTGACCAAAACAGAAAATAATATGAAGCAATTGATCAACCCTTGGTGTAGC
>vs_1228
ATACAAAGACACACTGGACACCCATCCACGCGATCTTACTTCGTTCAGCCATGGTCGACCAAATTCACCATCAACACCGTATCGCTC
>vs_1229
TGCCGGACTTGAATTGTTCGACTATCGAATCAGCTATGAGAATTATAGCAGGCACTGC
>vs_1232
AAGAGTAACTCAAACACTGAAATGTTAAGAATAAGTACAA
>vs_1237
GTAATGTATCATCAGAAAAACAAAATACTTTGTCATCCACCAGGAACTAGCAGGATAAAGTACTGAGAGTTTCTGTGA
>vs_1238
AGATCCAGGATAAGGAAGGGATCCCTCCGGA
>vs_1239
TAACATTGGAAGAGAGGTGGTTATTATTAGGTATTTAACCTGATATTGGGTTTGTTTGGGACAGTAGTTTTAGATATTGTACTCTCCATTCCAAAGGCTAAAACAAAATTGTAATTGTGAGTGGGTCACCATTTCAGTTTTGTATTGTATGGAACCTTGTCATGTCATAGATACATATACA
>vs_1245
AGGTTCAGTCTGTTGTTAGACCTGTGAAGAAGGATGTGAAACGTGCTACTTTGAAGAAGAATCCATTGAAGAATCTTAATGTTATGCTCAGGCTCAATCCTTATGCTAAGACTGCTAAGAGGAT
>vs_1247
TTGAATACTTGAAATCAATTATCAAAGAAACATTGCGTCTACATGCACCAGTTTCATTATTACTTCCAAGACAATGTAGTGAAAAATGTGAAATAAATGGATACGAAATACCTGCAAAAAGCAAGGTAATTGTTAATGCTTGGTCAATAA
>vs_1252
TTTTAAAACAAACATGAATAAAATGCAAAATGATTACTTGTACATTGAGGGTTC
>vs_1257
GGTGGAAACTATGTAAATTTGTTTTGGCAGTTTGATTTTTGGTTTGTTTTCT
>vs_1258
ACTAGCAACTCCTTTTCACCTCAGCGTATTGCACATTTTGTTGGCCAGTCTTCTGATTATGTCTCAGGCAATCAGGCTGATCATAGACTTCTACAGAACATATTAGACAGGATAATTTGCTACCCAGTGTTTGATGTATATCAGATGTTTGATCTGCTGCGTCAACTGGAGATTAATTTCAGATCCGAGATTGTCAAATCAGATCGTCATGTACAACTGCTTATTGTTGATTCAATCTCTTCACTGATTACTCCCATCCGTTAGGGGAAGTGGTCCTCAGGGACACGTCTTTAATG
>vs_1262
AGAGCATAAGGAACCCATGATGACCATGCTAT
>vs_1269
TTGTTCATAGAGAATCGATGATTGCTGAGTTCTTCGCAACTCTTCAAAAAGTTCATATTTATAGGCTGATCATGTTTGGGTAGTGTTTTGTTGTGGGTAGTGCGGAGATCTACTTTTGTTTATCTTTATGTCTTGTGTTTTGGTTGTGGTTTATG
>vs_1280
AGGAGAAATATGTGGAAGCTATTGCCGCGGGGTTGGGGATGAGGAGGGTTGGGTTTATTTTTACTCAGAGTGCTGTACCAGAAGGTTACCAGATCCTTATTGAGTCCATGGCTAGTGCTGCTTAGTGCTTTATGCAGGTGCTCG
>vs_1281
TTAATGGAGGTGGCAAGTGCATTTCAGGTGCAAGCAATGCCAACATTTATTCTAATTAAGAATGGAAAAGTGGTTGAAAAGTGGTGGGAGCTAAGAAGGAGGAGTTACAAAAGATGATTGAGAAACGTAGGAGGAGTTTGAGCGTGTGATAATTAAGTCAAGATG
>vs_1282
ATTGTTGGTGATGATGCTCAAGACTTTGATAGTGTTGGAACC
>vs_1283
TTCACCTTCACACCAGTTAGCTTCTTGATCTTACCAACCTCAACAGTGGCAGTGACTTCAGTACCATAAATCACATGCCTAT
>vs_1288
TCTTGTTGATGTAGGTTGAAAATTTAGCCATGGTAGATCAAGA
>vs_1294
AAGTTCGACTCCAAACTCTTCGTGGCGAATTGGAGAGGATACAGATGAAGGATACAAAATTGTATTTGACTACATCACACGTGTGCAAAAGGTGGTGAATGAACTCACCAGAAATGGAGAGACAGTACATGATGCACGAGTTGTTGAAAAGATCTTGAGATCTTTAACAGACAAGTTTGAAAATATTGTATGTGCAATAGAAGAGTCGAAGGACCTTTCGACGCTCTCAATCGAAGAGCTCGCTGGTTCTCTCGAAGCACATGAACAACGAAAGATAA
>vs_1300
GTTGTTGTTGATTTCAGTTCATTTGATGCAATGAGAGTGTTTGAGAGTTTCACCCTTTCAGATTGGTGTCATAGTAATCAGAATTGTTTGGAATTAGTCAATAAACATATGGGCAGTAGAAGGGAGACAGCTTCTTTCGCTTTAGGTTTAGTAAGTGTTATTGTTTGGGTTGTTGCTGAGATT
>vs_1302
AACTTGATTAATGTACAGTTATGGCAACTAGCATTGTCCACTGATACCCTTGGAGGGTTGATTCTATCGCTGAAATTCTCATACTCAGGATCAAAATATGGCCAACAAACCGCACCCATTCTAAACACTTCCTTCTCCTATAAACGACAGCCTTGAATTGAAACCTTGTTAATTCTGCAACCAAAACTTACCACTTAGAGACACTACCTTATAATTTA
>vs_1303
TACCCGCCGCTCAATAGGAATTGCGTTTCAAAGTGTCCCG
>vs_1307
TTTTTGGATGCTAGCCTTGTCATTATGGAAGGTAGTTTGTTGTCGAGATTTTTGTTACTCCAATGGATGCTAGCCTTGTCATTATGGAAGGTAGTCTGTCGTTGTGATTTCTATCACTCCAATTGATGGTAGCCTTGTCACTATGGAAGGTAGTCTGTTGTTCATATTTTTGTACTCCAATGGAAGGTAGTCTATTGTCGAGATATTTGTTACTCTAATGGATGGT
>vs_1308
TACGCAACAACACAAAACGCTCTTTGCTCTCCCTCTTTCCTCAACTCCGCGGCTTAGATCTGAGGAGTTTTGGAAACCCTAATCCACCGTTCTCGCCATCAACCTCACCTCGCTTTTTCTCTCCGATCATCTACTTTTTCGTATCCTAAGTCATGGCAGGAGTTGCACCAGAGGGTTCTCAGTTTGATGCTAAACAATTTGATACCAAAATGAATGAGTTACTCACCA
>vs_1311
ATGTTTTCATTGGGTCGGCGATCAGGTAGTCGAGTAGCGTGAGGTTGAAGTCGCCAGGACGGTGAAGATGTCGGTGACTCCGACTTCGAGTAGCCGCCGTGCGAGGTGGCTGCCTAAGGTGGATTCGGAGGAGGCT
>vs_1312
TTGCAGGATTTGCTCTTGCCACTTCTGCTCTTGTTGTCTCTGGAGCAAGTGCA
>vs_1313
GTGGTATGAGAATCTGATATTGCGTGTGTGCTCAAACCAGGAATATAGTTTATACACAATGATGGCTACTACGCGCAATTGCGACAACCATCTCCTTCACACCAGAGTTCCATTTACCGGCGACATCGACAGCCAATCTCTCTTCCACGACCAGGCATTCTTTCTACCCGAGTTTGTTTTGTTGTTGTCATTTTACTTTGGATCTAGTTTGATTTGGAAGAGATGAAAATATGTTCATTTTGAGGGAAATA
>vs_1314
GAACAAGAGTTAGAACAAGAGATGAGAGACAGAGAGATGGTAAAGAGTGAGGAA
>vs_1319
TGCTTCTAGCAGCATCCGAAGCCTTGGCAAAGCAA
>vs_1321
ATGAAGCGATTAGGGTTTTCGCGAAATGGGCTTGTATGATTGCCAGCCCAATGGTTATAGTTATAGTTATATTGCTAAGGGTTTGTGTGAGAAAGGGAGGGTGGAACAGGGGTTTGGATTTTATAAGGAAATGAGAGCTAAGTGTTTGGTTCCTAGTACTAGTACTTATGTCATTGTTGTTTGTAGTCTTGCTTTGGAGAGGAGATTTGAGGATGCTGTTGAGGTTATGTTTGATATGTTGAGTCATTCTAGGTCGCCGGATCATCTTACGTATAAGACGGTTTTGGAAGGATTGTGTCGCGAAGGGAGGGTTGATGATGCTTTTGAGTTGCTGGATGAATGTAAGAAGAGGGATGTTTGTATGGATGAGAAGATGTATAAGATTCTGTTCAATGATTTGCGGTTTGTGTGTAGGGATTAGACGATTTTGTACTCTTTGTCACGCCCGCTTACGGTGTTCT
>vs_1326
AAAGCTTTATGGACAATCTGTTTGCACAAGATATTTGCAGCGATTGCGATGGGTATCGCGCTCCTTAGAATGGTTCCTAATCGACCTCTACTATCATGCGCTGCCTATGCTTTCGCCTTCGCAATCTCTAGTCCAATTGGTGTCGCCATTGGAATTGTATTAGATTCCACAACACAGGGTAATGTGGCTGATTGGATTTTCGCTATATCTATGGGCCTAGCTTGTGGTGTGTTTATTTATGTTTCTATAAACCATCTATTTT
>vs_1328
GAAGGTAAGATAGATTTGAGTTCAAGTGGCACAGGACCTTCGATCGAC
>vs_1329
AGAAGGTTTGTCTTCCGTCGAAGGTTCGTTAGAAGGTTTGTCTTCCGTAGAAGATTCGTATTCGTCTTCCGTAGAAGAGTCGTATTCGTCTTCCGTAGAAGGTTCGTCTTCCGTATAAGGTTTGTCCCATTCAATGGGATCCAGAGAAAACATGTCTTCATCCATAGGATTCCAAGTACCTGGATCAATCAAAAGTTCGATTCTATCTGAACTGCTCATTTT
>vs_1331
CTCTTCTTGCAACTATCAATTCCATCATCAACCCTTAATTTCGTCCATTGAAAAGGCCAAAGAATAGAGAAATAACTCATCAAGAAGCCTCTTTGTGTGCCATGTTTAAACTCCTTAACACCCCTTTTGGAAGCAACATACCATTTCCATTCCCTATAAGCAGCTTGATCAATAACTCCACCCCATTTTTTCTTCATGTGCCTCTCCCAAAAGTAATCACTCACACACTTGTCTCTCAAGGAATGGCAAACACCAGCCATATGACAGAGTGATGAAGGAGGCAGCTTTTCAAGTATGCATTCTAAGGTCAGCTCAGGCAAGTCCAACAATGATAACTCTTCAACA
>vs_1332
GGAACAAAATCACGAATAAAACTAGTATCA
>vs_1333
ATGAGGAAGTGAATCAAAATGTTGTGGAGCTAAAGAACAAAGAAAACATGTTCCATTCATTGATTTTTTGTCTACTTCAAGCTGCTAACGTAGTTGCAAAATTAAGTGATTCTCCAACCATTTGTATGAATTCAATTGAGCTTAATTAAGTAGAACAATATCTCAACCTATGAATATATGCACTAATCATA
>vs_1334
TAAGAGAGACAGAACGACCCAAGAAAGAGGTGGCCGTATCAATTATAGAGCC
>vs_1345
ACAAGGACATAGAATAAGCAACTGGAAGGATATGGAGCGAAAGATTTATAAATACTCTCGGTGACCGATTCTATTTGTAAACTACACTGATCAGACACTGGCCTGCCTGTTGATCCATTTTGTA
>vs_1347
GAATGCTGGTGAAGTGAGTGACATTGGAATTGTTGGTGATGAAAGTGATGAAGCTCAAGACT
>vs_1349
AATACCCTTCCCTTCATCTTCATTTGTTATCTTCAACAAAACCATGAACACCATTAGCACTAGCAGCACAAATTCAGTGACTAGTTCTCTACAACAAAAGACACCAACTAAGATAACCAAATCCAAAAA
>vs_1351
TTTGAATCAACCAGCCTTAGCTTCCATGGATCCTCCAAAAAAGGACA
>vs_1355
ATTCGAGAAGCGATAACAATGGTTACGTATCTT
>vs_1356
TCTCTCCTGTTTGCAGAAGGAAATTATAGTCTTAACAGCACTCC
>vs_1362
TCATTTCAGGATTCAAACAGTTCCAGTGAGAGCAAAGACTCTGATTCGAGCAACAACAAAGATAGCCATATGAATACTGAGAGCACGGCCAAGGCAGAGCGTACTGAAAGCCTTATGTCGATCCCAAACTCGGGCGAGAGAGGCTGAAAAGGACAGCACAGGAAGCCTTCAACGAGAAGGAGC
>vs_1368
TTTGTAGCTGATATGGAAAATTGATTATTATTAATTTCAAGAACTTGCAAGTAGGAGTAATTCTATAAGTTTACAGATGGAACTAATAAGAACGTGAAAGCCAAAGCTACCACCAACGATTTCTCCTTTATCCATCATCATTAGAGTTGCCAAACCTTGATGCCAAATTACTCCTCCTGTATCCATCATCATTAGAGTTGCCAAACCTTGATGACGAGTATCTATGTTGGAAAGCGGAATTTGAGGCTTCAGAATGTTGACCATTCCACGCCTTAGAAGATTGAGAACTCCAACCTGGA
>vs_1375
GTTCAGAGACAAGTAGCTGGTCTGAGTTTCCAGGATAAAACTCAGGTGGATTTAACAACAATTA
>vs_1381
TGTTTGAATCGCGCATTAGTTTGCATACATGTTTTGACACCAACCATGTACCAGTTATGTTTGTTTTAAACACATTATTCCATTCTTCCTCAGACAATTCCAAAGTGAATTAACATTTCCTCTGATACCAGCATTATTTATTAACACATCAATATGCCCAAAACGACTTCCCACCTTTCTTGCACATACTTCTCTATGGCGGAGCCGTCGGCTGCGACATCGAGCTCCACCGCAACTGCACGGAGTTTTCTGATAAGAAACATGATTTCGTTCACAGACAGACAGGAGGCGGTCAACACGACGAGCTGCCAAGACAACACGGCAGCTGGCTTGTGCGAGATCGAGACAAATATC
>vs_1384
AAAATGAATTCTCATTTTAATATTGAAAAGAAAATAAAATGAGGAAT
>vs_1386
TAAAATAAATAAAATTCTAAAAACCTTTTTTGGTTGCTATACCTGCTAAAAATGAAGAATAAGAATCCCATTCAGCATAGCAGTGACTC
>vs_1390
TCAACCGATTCATTTTCAACTACCTCAACAATGTTCGTCTCATTGGAGTCGTGTTCATCTTGTTCTTTTTCTTTGTTCTTGTTCTTGTTCTTCGTCAGATTCTTGTATTATTTGCTTCAATCTCTCTACCACCTGACTCATTGCAGGCCTATCTTTCGCGCTCTTACGCAGACAATGATCAGCGAGCTTTGTCGATTTTTCTTCGCTGCGTTGATTGAATACTGTCTTTCTAAGTCTTGGATCCATTATCGTGTCGAAATTTTTAGTC
>vs_1391
ATATCACTATATCCTTGTCCTAGTTCTTATCTGAAAAATGGCTCAAAGAGCTTACTCTTTCTCTGCACTTCTTCTCATTTTCAATATCCTCCTTGTGACAAATTGGCAAGCAGTTGCTGGCCGCAACATTGCGAAGAACTCTGACAATGATGACAAGAAAGAGCCTCAGTTTCTTTTCAAGCATGATCATGGTAAACTGCATTTTCCAAGCATTGGTATTTGTTGGTGATGTATGGATAAAAAAGT
>vs_1393
ATCTGCGACAAGCATCTATGTTTTGTTCCTCACAGAAGT
>vs_1396
CATTGTGGTAACCACCACCATTGTTGTAACCACCTCCAC
>vs_1397
TTGTGATTGTTTCTGGTGAAAGACAGCTTGTGAAAATTCAAGTACCAAGTTTTAATGTTACTTCTATGATTCAAGAACATACTAGTTTTCTCACGAAAGCTGTTAATTTGTTATGGAAATCTGATGGATCGGGATATACACACGTGTGGCCGGAAATGGAGTTTGGGTGGCAA
>vs_1398
GCTTATAAGTTGGAGGTTTCTCAAGCTAGTAGAATTTAGTAAGAACTAGGTAATAATTTTACGACCTA
>vs_1402
ATCCTCAACTGCCTTAACTTCAACGTGCGCACCATTGTAATCTTTTAACTTGAACATCACTTGCATTGCTCCAAGATTCATCTTGTCAGTCACAACATGAAACACGTGTTTCCATGGTTCCTTTGCGTTCTTTGTTGCTGAATTAACCATAACAGACGCAGCTACAACGTTGTCTGAGAACAAAGCGTAGTGGTAAAGATTAGGATCTTCGACTTCAGGAGGAGTAGGCTTCCCTTCATCTGTATACTTCTCCGGATGAGCAATCCGCTCTTCCATCAGCCTCATTGTTAGACAATGCAAACTCTTCGGAATGGACTTGGCAGCAATCAGACTCGAGAAAGCACCCTGCTTCTTCGATTTTGTTAACTGCTCATTAA
>vs_1404
GACGGTGTGGCTGCTCTGTTGAGCCATGCCATGGAATCGAGAGCTCCAAGTGGGCCATTTTTGGTAAGCAGAACTGGC
>vs_1407
AGAGTTTGAGCATGGTTACAACGTGAAAGGCATGAAGTGGGTTTGGAGAGAAATTCGAAAGAAAGTGAAGGTTGAAACTTGATCATGAAGTTCAGATTTTTGACAGAGTATTCCATGTAACTTGTTTCTTTGTAAAGACTCCTTTTTGCAATTTGTGATTTGGTACATGATTTTATAATGTAAATGCTTTCTAATATTGTAGTGTAACATGGTGTATGGCAATTTTTTGTAATATGACTTTGAACGTTCAATGATAGTTTCTTCAATGTAACTTTTATCTTCCAAAA
>vs_1408
GGCCTCCTCGTCATGACTGATTGCTAGAGGTTCTTCAACAGCATTAGGAGGGTGCTGATCCTCATCTCCGTAACCTATAGAGTAGATAACAATGCCGGCGACAACAGTACCAAACGCCAGATAGTACATCCAATCAACCTTCTCATGGTAAGCGAAAATGCGAATTAAGACAGACCACATGTCTGATGTCAGAAGAGACAGATTAGGCATGGTAGAACCATTGATCTTAAGCAGAACAGGGACTAGAGAGTAAAACAAAAACA
>vs_1411
TCTCTTCATTGTAATTGCCAACTTCTGATTTAATTCAGCAACTTCCTTGTGCACCTCTTCGAGTTCTTGCTTCAATCCATCATTTATCTTTTGAAATTCATTTTGCAGAAGTCCATTTTTGCTGTCTCTGTCCTTTGAAGAATAATCCGAATCCGAGCCAGAGCT
>vs_1415
TAGCAGATACACCTGTGGTGGCAGTTTGGGGTAGCAACAGCAGTTTTAGGTAGCTTCAT
>vs_1418
ATCACATACTAAATACTGGCTGTTGAATTCCCAACATGGGAGTATATAACTTGTACATTCATGTCACATTCTGTAAGCACAATGATTTTGTATCATCTCCTTGTCTAATG
>vs_1419
CTATTGATTTCAATGTCTTCTCATAGTATAAGTACGATTCATATACCTTTGGCGATCGAACATGCCGATCCATCTCAGTCAAGTAATCAACCAATTCATTAGCAACTTTGACATACTCCTTGCGGCGATTTTCCGGCAAAGTAGTCATAG
>vs_1420
TTTATCTGAGATTTATGCTGCACACGAGATTGATCGCATTGCTCGTGTTGCGTTTAACATTGCTCGGAAGCGTGGTGGGAAACTTTGCTCTGTTGACAAAGCTAATGTACTAGAGGCATCCATGCTTTGGAGGAAAAGAGTTACAGCGTTAGC
>vs_1428
TGTGGAGAAATCCTCTGTTAGAGCAGAAGGAGGAGGAAGAACGTAATCAAAAGATGATGTTTCTAATGCTCCCATAGAGTCTGAGCCAGCAGCAGGGCGAGGGAGTATTTGTCTGCATCTGTTCTCCCGTTTGTGTTGCACTTGGGATTCATGGCAGGCACTGCTTTTCTTGTCATGCATGT
>vs_1430
CATCATTAGGGATAAAGACTGCAATACTTCT
>vs_1432
ATTCCTCACCAAAGCGACTTCGTGAATGCCCACTACCGCCGTGAACCATCCCTAAGCATCCTCTAATCACTACGAAATCAACACAAATCCTACTTCCTTTACATCCCTGATCATGAATCCC
>vs_1433
TATGCTTGATGGTGTTCCTGTGAAGTATGTCTCAGTGGCGCGGGAGGTAAGGTTTGGTCTTTGTTGTCGATTATTTCTTATGGTTTGAAATGTCACTTTATAAGATATATTCCTGTGAATGAAGGAACTTCGTGGGATTATAAAAGGCTCTACCTATCTTTGTGGGTGTCAGTCATGTAACTATTCTAAGGGTCTGAATGCTTATGAGTTTGAAAGGCATGCCGGTTGCAAAAC
>vs_1438
CCGGAGAAGAAGAAAGATGATGGAAAAAAGGATGATAACAAGAAGAAAGATGATGATAAGAAGAAAGATCCAAATGAACAAATTGCTGAGCTTGTTAAGCAATATAGAGCATATAATCCTTACATGACTACATATTATCATGTTCAGAGTGTTGAAGAGAATCCAAATGCTTGTGTTATTTGTTGAATATTATAATGGTTTGAGAGAGACATGGATC
>vs_1441
GTGACAGTGAAAGGAGTATTTGAAAAGGAGAAATTAGTTAAATATGTTTACAAGAGAACCGGAAAACAGCGGTGATAGTGAAACAGAGCCGGAGAAGAAAGAGAAGACAAAACAGCGGTGATAGTGAAACAAGCCG
>vs_1444
GATCTCTTTAAGGTTAGAGTTAAAGGATCTTGAAACACAAATAATGTTCCAAAAGGTGTTGTTGTTTCGGTGACTCCAGCAGATTGTGGTATACCGTTCACTATGATGTAACCTGTTTTGTTTATTGTTTCGTGTTGGTATAGTGAAAAGTGAAGGGATTTTAGGTGATGGTGGTGATGATGAGAAGAGGTAGAACTGGTTTTGAATTGAATTATGGCTATGAGTAAGAGAACAAGAACATAGTTTTGTAATGAAGATGCCATATTTAACTATGCTTTGTCAATTGTTGTT
>vs_1446
AAAAACTGTTGTCGGTATCATCAATCATCCAAATTCTTCATACTGAGCAACCCTCGCCGGAATCCCAGGGTAAGAATCTTCACCAACCTCCAATCTCATGGTAACCTTAATTTTGTACCATCCTTGTTCAAAAAGATCAAGATTATGAAACCTATGAATGTAAATTGCAACTTCATGAACAGCATCAAGCATAGGTAAGTGATATGGCCTTTCAAGGCCATGTAGATCCGCATTGACCAACCTTTTGTTTGACCAATTCTTTTGATTCAAACCAGCAAACCATCTCAGTCTCCGAATCATATGTAGTAAATACTAGAAGAAGCTG
>vs_1447
GAGCCAGTTAGCATAAGCTGTGTATAATCCAACAACAAAAGCAATATA
>vs_1448
AAGTTCCTTATCGAGATCGTTAATTAGTATTTGGTTTGTATAGCCTGCATTGGTGAAGA
>vs_1454
AAGAGAGTCTCAAGAAAGAGGAAGAAACTGGAAAACTCAAATTTGCATGCCTTTCGAATGGTGGTGTTGACGAGCATATGGTTTGGTTGATAGGATTGAAGAATATATTTGCTAGACAGCTTCCCAATATGCCCAAGGAGTACATTGTTCGACTTGTTATGGATAGGAGCCATAAGTCTGTAATGGTTATAAGGCGTAATCACGTTG
>vs_1456
GAAAGTTTGCTTTGCAGACTGTTCAAGAAGTAATA
>vs_1458
TGAAGGATGTAAAATCATCCACGGGATTGTCAAAATAATCGGAGATTTGGATTTCTGAACCTCTTTAATTGCAAGGCCATGTATTTATAAATTATGTGAAC
>vs_1460
GATGTGTATCCAATGCTTTTCGTATCTTATGATTGAACATGGCACCTCTTTTATAGAGGTATCTTTGGCAATCAATGTTGTCAAGGATTCCATCTGCACTATGTCTTCTTCCAACTTGTCAATCCTTGAACAACCAGAAAGGATGAGAGTTTTCACAGATTTCAATTGATAGATCTTCTTTGGGAGATCGCTAAGAGTTGTACAGTCCTTCAAATTTATCAGAAGAAG
>vs_1461
TTTGACATGGGCTAACGAAGAAAAGCCACTGCTTTTTCAACCCTAAATTGAAATACAATACATACTACCAGCATTTTTTATCAACACTGCTCTCAGCTCATAAGTAAAATAATCATAGCCATGAAAAGCAAACAGAGTGGGATTGAGGAATGTTCCAGTCAACAGAAGAAGCTTTTGCCATTTGCAGCATCCATATGTAACCTTATCACATAAGCTCCTAAA
>vs_1462
AATATAATCATTGATGGTATCAATATTTCGACTGTTGGCCTTCATGATTTGTAGGTCACGTTTTGTAATTATCACAAGATCCTGTCCTCTTTCAAGGAACAATT
>vs_1465
GGCATGGACAATGATGCACAAGAAAGTCTCAAAGATGGAACAACACTGGAAACTAGAAACCATAGAAATTGAAACTGTATAGTCTTTATCTTTTTCTCTCTCTTATTTACAAACCAA
>vs_1466
TGCATACTTATTAAGGAGGCTCGATTGAATGTACACATACATTTGAATT
>vs_1468
GGAGGTAGCGTGATTTTACACGCGCCACCGAACTTTACGGAGAAATCGCCGGAAGTTTGGTTGATGAAGTGGGATAAGACGGTGGTGTCGGGAAGTAGACCGACGGGGACGTAACTGGCGAGCTCAACGTGTGCCGGTGAGGGTGTTGATTTAGGGATTTTGGGATTAGGGTTAGGGTTTTGGAACGATTTTGATGTGAGATTGAGAAAAAGAACGAACACGATGAGAATTTTGGGATTCATGGT
>vs_1473
TTTCTTCTCTTTCTCAACTACAGTAGGGTTTTGATTGCATTTTTCTAAAGTT
>vs_1474
GATAAACGAATAGCCGCAGTTCAGGCTTTATCCGGGACTGGTGCATGTCGACTTTTTGCTGCATTTCAACAGCGCTTTCATCCCAACTCCCAAATCTATATACCAGTTCCCACTTGGTCTAACCACCATAACATTTGGAGAGATGCTGGAGTGCCTATAAAGACATTCCGTTACTATCATCCCGAGTCTAAAGGACTGGATTTTTCTGGACTGCTAGAGGATATTAAGAATGCTCCCAATGGTTCCTTCTT
>vs_1476
GAAACGTTTGGGTTTTGCAACAATGTTATCTTCTTCGC
>vs_1477
GAATTCGCCAAATGTTTTCCCTGCCACTGTTCCAGCTTATTACAGAACTCCCCCGTCACAGAGTG
>vs_1483
GCGGCTCTGTATGACAGAGATGAGATTCCAGACAATA
>vs_1486
AGTAAGAAACGACAAGACGGATGAATCCTTGTAGCCTACTTCACATACCTGAGGAACA
>vs_1487
TGTTGTTCCTTACTATTTTCTGTTACTCCAACTACCATCCTTAATCATTGGTAGATTATGGCTTCTTAACACTACCCTAAAATGTGTTGTTATTGCTCTCTAGCATTGAATGTGGTTTGGCACATAATTGGAACTGATACATATTAAATGCTGAGTTTCTTTAAATATAATGCTTCTGTAAACTATGTGATTGTTTGGAAGAGTTTGCCGCCTATTATGGTCCTACAAGGCTCGAGGGATTAATCTCTGCAGTTGCGTGCAGAGGATACCCATTAT
>vs_1488
CTTCATGGTCATTGTCATGTTCATTCTTGTAATGAGGTAGGGTTCATCAACGAGTTATCATTATATCGGTGACGTACATACTTCCTTTATCAAACCTTTTTTATGTACCAATAGATTTTTGGAAATATGAAGTCTGTCGCTTTGCCAAAG
>vs_1489
TTTCTAGATGAATCACTTCTTCCATTTCCATATCAATAAACATTTCTCTTTAATCTTGTTTACACAAATGTTAAAATTCCCCTAAAACAAAAACTAAAAATTAAGAAAAATACTTTGTATTTCT
>vs_1490
TAAAGTCAAATGGACGTCTTGTATGTTTTCATGCACAGCCCTCGA
>vs_1491
TTTTGGGACAGTGTTCATCCTTCAGAAGCTGCTAATCAAGTTCTCGCTGA
>vs_1494
TTGGCAAACTTGATATTCTGGTTAATAATGCTGGGATTGGTGGAGTTGAAATTAGAGATAGTAATTTATTCAGTTCAGCAATCATTACAAACGGGCAGGCACTATCTGATGATGAATTGAGAAGTTCAATGACACAAACATATGAGTCAACTAAAGAATGTTTGAAAATAAACTATGATGGAGCTAAAACAACATTTGAACATCTTGTTCCTCTCCTCCAGTTATCAGATTCACCAAGAGTAGTCAATGTATCATCATCGTTGAGCAAGATAGAGTGTGTATCAAATGAATGGGCTAAAGGAGGTTTCAGTGATGTTGAAAACCTTACAGAAGAGAGAATAG
>vs_1496
GGAACCTTGGATGATATGTTGGTGCAGCTGAGTGGACCCCTAAATAATGTTAACTATCATATCGCAAGTTTATTTTTGGTATCTAGATATTAAGTCGTGGACAAC
>vs_1497
AAAAGTGGTTGAAAAGTGGTGGGAGCTAAGAAGGAGGAGTTACAGAAGATGATTGAGAAACGTAGGAGGAGTTTGAGTGTGTGATAATTAAGTCAAGATGAGATGACTTCATGACATATACATAGTTATATTATACCGTTGAGAAAATAAGACACTAATATATAAAAGTTAGGTGTGTTGTTTGTCATGAGTGTGACT
>vs_1498
CAGCTTCGATGCGGTGGCCGGTGTCTGAAACAGCGTCGTCGTGTTTGGAAGCGTCATCGGCGGTGGTGGTAGGGTTAGTGTTGCGGGTGATTGTTAGGTTTTCGTTATTGGATGAAACGACGATGGATATGAATTTAGCGAGGAAGTAAGAGAAAATGAGACCGAGGAGGATGGATTGGAGAAGAGATTGCCAATCATGCCACTCACCCATGGTTGTGAATGAAAGAAAAGTGAAACCCTAGAAAATATTGGGATTCAGA
>vs_1500
AGGGAGAGAAGATCTCTGTGGGATACTTTGCTCACCAGAGGACAGACATAATGGTGTCCACTCCACCTTTCTAGCTATTAGGGTAAAGAGACCAAGAAAGAGAAAACAAAGTGTCTCAGTTGAAGCTTTTTAGGGTCAAACATGAATCAAGTGCTATTTTTTTTACAATT
>vs_1505
GAACCACTGCTCTTGCAGAAATGAGGTGGGCGGACTGCCATTCCTTTGGCTCCCTCGTAAATCCTCTGGA
>vs_1507
TGATTTATTTGCCAACTGATGATTAGTGAATCTTGTGTGGTATATTGAAGATGATGACATAGTATTTTT
>vs_1510
TTGCATGTTATGTAACTTGTTTAGAGGCGATAAGGCAATGCAGCTTTTGGAGAGCGG
>vs_1511
TCAATTAATATGTTTGGTTTGTAATAAGACTTTGATATTGTGACACCTATGTCCTATTTTTAAAATATAGTTTGGTTTGTGCTATCAAGTACTCATGTATCAGA
>vs_1513
TCTTTCATGAGAATTTCTCTTTCTTGTAGAAAATAGGTAGAGCTTCTATGCTGCTTGATAACAGAAAGGTTAATATGAAAGCAAATAGACCAACCTTTTCTCTG
>vs_1519
AATCTCTTTAAGGAATTTTCTGTGCTTTTGTCCTTTCCATTTGGAGAAAATAAAAACGGTGGCGACTCTTGCTTCTGCGACATTTCGCGAACCAGCGTTAAACAGTCAGTTCCAGATCCACCGATCACACAAACCCTAATCTCATGATTAACGCACATGCTCACTATTTACCGTGGTTTTGGTAAACAACCGCTGATCCTCCAAAA
>vs_1521
GGAACAGCTGCAGTAACTTTTAAGAGCTGCTCTCTCTTTGT
>vs_1522
GTACACTGGTGAAGGAATGGACGAGATGGAATTCATCGAACCTGAGATCCACATGAAGATCTTGTATCTTGTATCTGGATCGA
>vs_1525
GATCGTTGACATTTGGTTATTTTTGAATAGTTAGGGTTTCCTCTTTCCCCTTCAAGATCTACACACAATCATCATATTTCTGCACAATCAAGCGATGGATTAGTTATGAGAAGAAGAAGACGAAGCGATCAGTATAACAAAATTGGAGATCGGCACATTTCGTAGGTGTCGCTGCCGTTGCCGCCGCAAGGCGATTTCCGGCGCGACAGATGTTTCCTCTTCGGCAAGACTCATGCAGAGATAACGGGAGAACACATGGTTGAGAGAGAGATACTACTCTCTTTTGTTTTAAT
>vs_1532
GAAATTGAAGTTTCTGAAGTGACTCCTAATCGTGCAGACTTCTCTGCAATAAATACATCTGGCATTGTACTTTCTGAC
>vs_1539
TAGTATGTATTTCCCATATTTTTTACTAGTATTTTTGGGTGAATTTTGTTTGCGTGGAAATACAAATTTTGAATTTTATCACTGTTGTGTACAATAAAAAGTACAAA
>vs_1540
GATGCTAGATTTCTTCAATGCGAGCTCTGAGCAGCACCAAGTACATGCGGTAACAAAGTGGCTTCCATAAATAAAAGAGCAGGAAATAGTCAAGACTGAGAAGAATTGAAGAAATATTGAAGAGAAAAGGCACATGAACCACTTTCCAAACCTGTGGCCCTCGCCATAAGTGGTGTGACCCTCTCCATGCAGCTGGGAGTTGTGGCCCTCGCCACGCTTTGTGTGGCCCCTTGCCACACCTTATTTTCACAGTCATGT
>vs_1541
AAAGATTTGAGATCCTGCCTTGAACCACACTGCTTCACCGAATTTAACGCCTTACGGGCAAAAGCTC
>vs_1551
AAGCTAGGTTTGGACACATCGACGGGAGTCATCTCACACTCTTTATAGTATCCTGCCTCCAGACAAACAAATAGACGTGCATCTTGTGG
>vs_1555
TGTGGCTGAAGTTATGGGTCTTGATCCAAGGGATGTGAGGTGTCCGTGTTGTGGGGGGACACGCCGGAGTCACAATTTTGCCTCTTCTTTCTCAGGTTAAACCACCTTCCTCTTTCACCACAAAGGAAATTGAGTACTTGACAGATCGCATACAAAACGGTGGAACTGAAGTTGTTGAGGCCAAAGCTGGAGCTGGGTCTGCAACACTATCAATGGCATATGCTGCTGTTAAATTTGCAGATGCGTGTCTTCGTGCGTTAAAAGGAGAGGCTGGAATCATTCAATGTGCATATGTTGATTCACAGGTGACCGAGCTCCCATTCTTTGCATCAAAAGTACGACTTGGCCGTGACGGAGTCGAGGAATTTCTTCCTCTAGGTCCCTTAA
>vs_1559
AAGCCATAATATCTCCAGCTCCTAAACTTTTGTACCCAAGTAATTATTGCTATGGAGACTATTTGGAGCTTTATGGAAAAACTAAGTTTGGAGAAAAGGGTCCTAGGTTTGAATCCATCAAGAATAAGGCCAATGGACACTACTAGAAACTAGT
>vs_1561
TTGCCATAGACAAGCCTTTGTACTCTCAAGAGTCATATCAATCTGATGTTGTACCAAAGGGAGATTATGAGCTAGTGAAAGCTCAGAATCGACGATTGCTTGAGGAACGTGAGACTATGATGGTAAAACGTCTTATGGCTACCCAAGAGAAGACTTAACTTACCCATGAGCTCAAAAGGT
>vs_1571
TTTGTTTAGAGTCAGAAATATCTTTCATTCAAACTAAATGAGTTCAGAGTCATCAAATAAGAAACGCAAATCTGCAAGACACAGATCAATATTCTACAGAACATTAACACAGCATTCATCTAGTTTCACTAATGCATATAACAGAAATAGTCTAGTCATCATCTTCTTCAAAATCTGACAATTCCGCATCCTCATCCGAATCATCTTCACTCTCAGATTCACTCACTGCATATTTCATCTGAGTACGATTTGCCCTCTGAGGTCTCGCCCTTGCTGGCTGTGGTGCAATCTCAACCACATCATCTTCTGAAACAGGAGA
>vs_1577
TTCACAGTTGGCACCATCTTTGGTGTTTGGTCCTGGTGATAAGTTGATTGGAGTCACAGGAAGAGAACAAGTTGCTGCAGCTATGGGAGTTTTAGGTCCTAGAACTAC
>vs_1580
CTGATTTGACCTCTGAGCTTGCTGTTGAGCTAGAACTTCTGCTCGAATATCTGGAGGGAGGGCAGCAAGGAACTCTGGATCAATATCCCCACGAATTCTGAGACTCGACATTTGGTGGCTGAGCCACTTGACCTTGCTGAGCTGAGAGGACTTCAGCACGCAGTTCCTCAGGAAGAGCATCTAGAAAAGCCGGATCAATTGCTCCAGATCCAGCATCACTATTCACTTGCTGCTCTGCTGCTGGACTTGCTTGATCTGCATCACG
>vs_1582
ACAGTAAAAATCTCGGTCTTTATGCTGAAAGGGTTGGAGCTATCAATGACATTTCCTCATCACCAGAATCTGCAGTAAGGGTGAAGAGCCAATTGAAAAGGCTTGCTCGACCAATGTACTCCAATCCACCTGTTCACGGGGCTAGGATTGTTGCTAATATTGTTGGGGATCCAACTCTCTTCGGTGAATGGAAGGCAGAAATGGAAATGATGGCTGGAAGGATAAAAACTGTTAGACAGGCGCTATATGATAGTATTTCTTCAAAAGACAGGAGTGGAAAGGATTGGTCGTTCATACTTAAGCAGATAGGCATGTTCTCATTCACCGGCTTGAACAAGAACCAGAGTGACAATATGACAAATAAGTGGCATATATACATGACAAAGGATGGAAGGATTTCCC
>vs_1583
GCCATTGAAAATTGGATCATAAGCATTTAAATGAGCTCTTAACACAGAAGACAGAAATCCAGCTAAGTCAAGCCTCCTTCTTTCAGACCACTCATTTGCCACAGGAGAAGTCTTATCCTCTTTATCATATATAAATGCGAGCAAAACATGCTTGAACTCCTCATATGCGGATAAGCATCGAGTGCACAAGGAGCAAGAGCTGTCCTCAAACAATCAATAGCAGAGTCTCGATCCTCACTCGTCCCTTTCCGAAGAAGCTCAACAAATTTCTGTTTGTGCAAACGGAAGAGAATCCTGTGATCGTTAAGGATGGAGGGAGCGTGGAGACGGAGGAGATCGACAGCGGCGTCGATTGCGCCGGTTTCCAAGAACCGTCTGATCTGGCGGATGATGAGTCTGGAGTGGTAA
>vs_1584
ACCATATTCCGTGAATCATTCATTCCATGAGGAGGATGTTAATATGTCTTTTGGAAGCATGCTATTACACGGTCTTACTTTAGGTGAAAACAATGGTGATCTTGAGACTTGTAGTAGAGCTGCTAGTGTTCTATCACATATATTGAAGGACAATCTCCCATGCAAGGAAAGGGTTTTGCGAATTGAAATTGAGGCACCCATGCAATCTTTAGGAGCTCCCGAACCACTGATGCATCGAATGGTGAAATATTTAGCCCTTGCCTCTTCAATGAAATCCAAAGATGGAAAGTCTAATAATACATCAGGAAATTCATATGTTCAAGCTGTTATTTTGAAATTACTGGTTACCTGGCTAGCAGATTGCCACAATGC
>vs_1588
CAAATTGCAACAATTCTAATCAGAATAATTATTGATGAAACTTTAATTATTTTCAGCCGAGTTCTAATCATAATAATTTGCAAGATACCTTTTCTCTGAGAATCGGAGAATTAAGAAAAAAAGAAGATATCTCTAAACCAGAGATCACATTCATTAATAAACAATTAAATTGGGCATACCTCAAGCCTCAACAACTAGCAAACAATA
>vs_1590
TTTAAGTTTCACAAGAATGGCATTGTCAGTTTGGGCAACAGTAATGCTTAGCTTGTATACAAAAGTTCAAGTCAATATACTAGGAAGGCATCTAGTACATTGATACTGCACGAAGCTTCGAAGTCTCTAGTTTAATGGAAAGTGGAGATGTGGTTGATGGGAGGGTCAGCAGAAATTTCTGGGAAGTGTTGATTTTCTCTCTCAGCACGCTATGCCTGCCTTGATTTCAGACATGGAGGCGGCAACAAAAGAGTCTCAAAGAAAGACAGTTGACTAGTCTCTTCAACAATACAGCGTTTTAGTAACCATCACACAGATATTGAACACCTTCACGAGCAGAGGAAGTCCATTTTCTTGGAT
>vs_1594
TGAGAAATGAGAAATCTATGTAAAAAGGAGGTTAATCATAAAAGGGGGAAAACCCCTACTTTATTGTATTCTTTTC
>vs_1596
CTTCTGTCCTTGAAGAGGAAGTCTTTCGAGGATTGGATTTATTAGATTTCTTCTGAGGCTTCTTCACAATCTTACCAGAATCTAGTGCCCTCTTGACAGCCTTTACTGCTTTTGCACGTCTGTATGCAAGATCAGCAAGTGTCATTCCACTCTTTTCATTCTTATCTGTCCCCTTACTTTTGGCTTGTCATCCTGCTCCTCATCCTCCAA
>vs_1600
GATCGGAAGACAGACAATCTTGGTCGTTCGGTTGTTCCTTCAACCTTCTTCCGGATACGAACATGGCGAGCAGTTCTGTCTTCCCTTCGGGAC
>vs_1601
AAGCTGCAGAAAGAGGAGGGTATGGTGATGAGAGATATGAAAGGTTGGAGTTTCAGAAGAAAGTTGCTGAACATTACAAAGTTCTTCATGATGCCTCCTGGAAGGTTGTAGACGCTTGGCAACCCATAGAAGATGTTGAGAAACAGTTGCAAGAGATTGTACTTGCTTGTGTCACAGAATGCCAAAAGGGAGCCCTTCCTCCTTGTGGTTGACATAGACACGCACTCTTGAAAGGGATGTCATGTATGAACAAATATGCCTT
>vs_1610
ATTCAAAGCAAAAGCACTAAGCGAATTGGTCCCAAAATCGCGAAATCCAAATGAAAACTCGAGTTATCCCTCAAAGAAGGATACTCAACAATCAACCAAGGAACAGACAAAACGAACAACAGAGCAATGTAATAAAGTAGACGTAATGGGAGTTCAACGAAAATACCCCTTACATAAAGCAAAATACTGAATCAAAACCAAAACGACGTAGCCTCAAAAGACAACAGCCATAAAGCTGCAACGTAAAA
>vs_1611
ATCAATATGTAAAATCAGACAATTGTATTAGCGGAGATCCGCGCGGGAACAATCTACTTTAAATTTGAAAGAGAGG
>vs_1612
TGATAAGGCTGATGATGGCACTGCTGTTGCTAAATGGACCGTAGAATATGAGAAAATCAACGACGATATTGACCCTCCAAATGGATGGATGGACTACATTAGCAAATGCACTAGAGATGTTGATGGTCATCTTTCCAAAGCAAGAGCAGCTCGAAAAGATAAAGAAAGTA
>vs_1614
TGCTAAGGTTAGCATGAAGAGAGAGCTGGTCTCACGGTTCCAAGAGCACATA
>vs_1616
TGAGGAATGAAGATGATGAACATGATGATAACAAGTGTTAATGCATAGATACACCTAGATACTGAAGAAGAGGATTGATTGATGGAGGTTCAAGGTTTGA
>vs_1617
AGTCTTTAGTTCCATCGGACTGTTCGATCTTAACAGTGGAGTTTTCAGTTTTAGCTTACTATTGCGGGGAGCAGCGGGAGCATTGTTGAGCCTGGAAGCGGTGAAGTTCCGCATGGAGGAACCGTTATCATTGTCGTACTCGTCTTCATCGTCGTCAACAACTGCATCCTCTGAGTCCTCGTCGGAATCAGAATCGGCGCCGCGGGCGGAAATGCTTTCTAGGTCGTCATTGGATGTAAGTGCGCCGTCGCGTGTGTCGGCGGATAAAGAAGAAGGAGGAAACGGAGGCGCGTGATCTTCGGATACGAGTTTGCGTTTACGGATGGAGGAGGTGGCGGAGGCAGAGGCGGAGTGGGAAGGAGAAGCGGACTGGGAACTCCGGGAACGGAGTGGTCCGGCACCGTGTGATTCCATCTTAGGGTTTCACTTCGATTGCTTCTA
>vs_1619
TTTGAACTAACAACCAACAACACAATAACATTTCAGGATTTAAGCTAAACAAGAATAATGATGGTGCGATGAAATTTACCGTGTCGAAGTGGGAACGTGAGCTGACTACAGAACTTAATCAGTGCGGACAGAAGTGAGGCTTCAGTGAGCTGGAGCGGAAGAAGAACAAAGGTTCTATTGATGGTGTGAAGCAATTTCTGGTGAGTAGTGATAAGAGGGCGTTGATGATGGTGTACCGTGCAGAGAGTGTGTTTTCTTATTCTTCTGATCTCATCTTTTTCTTTT
>vs_1620
TTCTTTGATTTTTTGTTTTCTAGTTTGTAAACTACATATGTGTACGCTGCGGTTGA
>vs_1623
CTTATTCTTCCATTGGCCTTGGACTTTCCATAGCTAAAGTTGCAGGTGGGGGACATGTGAGGACAACCTTGACTGGGGTGGAAATTGGGGTAGATGTTACTGCAACAGAAAAGGTTTGGAGGATGTTCCAAGCTATTGGTGACATTGCCTTTGCTTATGCTTTTTCTAATGTGCTAATCGAAATCCAGGATACCTTGAAATCAAGCCCTCCAGA
>vs_1625
CAAGCACATTTTTAAGAAGTTATGGGAAGGATATAATTAACATTCACCATTGTTTGTTGCCATCATTTAGAGGCGGAAATCCATGTAAACAGGCTCTTGATGCAGGTGTGAAATTAATTGGTGCAACAAGTCATTTTGTGACAGAAGGATGTGATGCTGGACCTATTATTGAACAAATGGTTGAAAGAGTTTCACATAGAGATGACTTGCAGAGCTTTGTGCAGAAATCAGAAAACCTGGAGAAACAATGTCTGTCAATGGCAATCAGATCTTATTGCGAGCTTCGAGTATTACCATACGAAGAAAAGCGTACTGTTGTATTCTGAGGACAAACATCAACTATATATATTGTAATAAATGTAACGAAGTCTGTAATTCTTCAATCTTATTACTCATTTCGTGTCTTCAAAAAAGAAA
>vs_1626
CCAACTGATGATGCCGCTTGCTTTGATCCTTGTCAGAGGAATGGTGTTTAGGGTAGTCTTTTATTAGGAAGGGGTTTGAGAGGAAGTGATTGGGTTGGGTATCCGATTTGTTTTACGTTTGCGATGGATCGGACTTCGGATTGGCGTTTCCGGTAATAGGTGTTGAAGAAGAGGAGGGCGATGATGGCACCGAGAAGAAGGGAAACGCGACAATGGGTAAGAGTT
>vs_1627
GTATTATGTAACCCTTTGGTTCCTGCTTGTGATAATAATAAGGAATATGTATTTTGGGACAGTTATCATCCTACAGAAAGTGTATACAGAACTCTTGTGGCTGAAGTTCTTCCAAAATATATGGATCGCTTGATATCATGATATCTCAAGATTTCTCATGGCATGTTATAAGTTATAATTTTATTATTATGTATTATTGTTTTGTTTCACAATGGTGCCTCAAACATATTTAA
>vs_1631
TACCGGCCAGGAGACCTAAGTCTGATTGTGGATTAGACATTACTGCTTGGTGGTTAGGTATTTAGCAATGCATATTGTAATTCTCATGTACACTTTAAGTTGTGTAGAATAATTGGC
>vs_1633
TCCTGTCAAGAGGAACATTTAGGTGTTGAAAACAGTCATCAGCTATAATTATTTGCCTGGGATTGCGTTGCATTACAAAAG
>vs_1634
ACAGGCACATCCATTGTTCTTAAGAAGGTCCATATGTCAATGCCATTCACA
>vs_1643
AATTCATGATATATGGTTGCCCTTTATTCAAACTCTTGCTAAAATATATATATTTTATATGTAGCTGATGGCTTATAATCAGTTGTATATAAGCAGTGAACTACACCAGTTTGCCTATTTAGGCCTGTTCATTATCTTTAGTCTTTAGTTTAAAATTATTTCCTTCTAAATAATTTATTTTACCCATGTTGAACTGGGAATGTTTTTTCATGTTGGTATACAACAACCTTTTGGTCATATTATGAATACATTATA
>vs_1644
TATATACACACAGGGCCATGGTTAATTTGTTGTTGGAATTGCTA
>vs_1647
AGCTTCCACCATTCAGCATTCTTTTGAGTGGAGTTTCGTTGCAACAACTCATGAGTCATGAACTCAAGGCTTTATTTCATATTGCGAATCTTTGAATAAAATTGAGTGACTTATAATTTAACGAAAACATTGTTGTATATGTTGCTAGAAAATAATATTGAGTTATGTTGTTCAGGCATCTTTTATGTGTATTAATATAGGCATGTTTTCAGTGCATTTGAATAAAATGTAATTACATCTCTTTT
>vs_1650
TTTACGCCAGGATGAACGAGTCATGCAGCTTTTCGGTTTGGTGAATACCCTGCTTGAGAATTCTCCTAAAACAGCTGAGAAAGATCTGTCTATTGAACGATATGCTGTAATCCCTTTATCTCCAAACAGTGGTCTAATTGAATGGGTCCCAAATTGTGACACTTTGCATTCACTTATCCGGGAGTACAGAGATGCTAGAAAGGTCATCTTGAATCATGAACACAAATGCATGCTCAGTTTTGCACCTGATTATGACCATTTGCCTCTAATAGCTAAAGTGGAGGTGTTTCAGTATGCTTTGCACAATACTGAAGGAAATGACCTAGCAAAGGTGCTTTGGTTAAAAAGTCGAACTTCGGAGGTATGGCTCGAGAGGAGAACAAATTATACCAGAAGTTTGGCAGTTATGAGCATGGTTGGATACCTTCTTGGGTTGGGTGATCGCCATCCTAGCAATCTCA
>vs_1651
TCACAATGACCAATAACATGATTCTTGGCATAGCCTCTTGAGTTAGAGAACTTCAACTTTGTCTC
>vs_1659
GTAATCGCATTGACAAAGGGATCATAGCCTCTTCTTGCAAGGTATGCCAAAGTTATCCAGAATCAACAATGGTACCTCTGTTGTTGTTTGTATGTAGCGAAAACTAGATGCAGCGATTTGTCAATGCCTGGCCGTTGACAGAGATGCTCTGTAGATTTAATTGTAGTGAGGCTGTGATGGAACTAGTG
>vs_1660
TGCCGACGCCAGACCAGATCGACGGTGAACAGTCTTCTCCGGTTCAACCCGCCGATCAAGAAATACTCACCAAGAGAGATTACATCAACTTCAATTCTCACCCCTCTCTCACCAAGATTTTGCACAAACAAGGGGACCAGGAAGTTTTATTTGCAGATAAACTTTTGAAGTTTACTAGTTCAGGGAAGATGAAAAGCCGCTTTCTTTTGATTACGGATTTTGCAATTTACATTGTTGACCCGGAGATTGATTCTCTTAAACGGAGGATAGCACCTGCAGCTGTTGATAAGATCTGTATAAGTAAACTAAATGATAATTTTTTGGCTGTTATAATTCCGACTGAGTATGATTTACTAGT
>vs_1664
TCTTACGAGTAAACAACTTCTGCTCTAACTCCTTGAGGAAAAAGTCTTGCATCTCGCCCAACTCCTACAAAGCCCACCCCCGAAGGAAAAGGAAGTTATCAGCACCGATGTTACTAACCTTATGCTTCGCCAATCTTTATATGCCACGGGGAATCGATCGGTTGAATCCGTTGCAAGCCTATCTTCCGAACCCCGCATCAAAGTCTTGTCACCGTGCCCGCTTGGGGTTGGGGTCTGTCTGAGTAAGGAAAGAGCTCGTAGCCACGTTATCGGTCTTGTCTTTTTGATAACCTTGAGACCGGCGAAGACTGCGCTCCAGC
>vs_1666
GATTACGAGAAGATTGTTCGTAGCACTTGCAGGAATATTGGG
>vs_1667
TGTCTATTTCACCGAGTCTCTCTCCGAGACAGT
>vs_1668
TCCACAAATTCTGACCTCTTGTTAACATCTCCACGTCCAGAGGATTC
>vs_1680
TTTTGAATGGTCATCAGGTTATACAGTACGCTTTGGAATTA
>vs_1683
TCAACATCATTCTCAAAAGGATTCACCTCACGTCTCCCACCATGCTCCCTCACTACCCCTCCTCCTCCTCTATTGTTACCCCCACCACCACCAGAACCATATCCTTGCCTACCAGCGCCAAATTCAGGCTTATTG
>vs_1684
CTGTTGCTTACAGAAGGGTAAGGTGCAGAAGAAGAGGTGGAATAAGATTCACTATCAATGGACATTCTTACTTCAATTTAGTACTAGTGACAAATGTTGGAGGAGCTGGTGATGTACATTCTGTGGCCATAAAAGGTTACAAGGACAAGATGGC
>vs_1687
TCCAGGTGAAGCCCTCGTGCAATTGCGTTAACTCTGATCTGGTACTTCCCTATCTCCATAGCTGATGCCCGAACTAACTGTTGAACTCCAGCCAAGGCTGAGGCATATGCAGCAGCTCCTGGATAAAGCCCTCTTTCAGAATCCATTATCGATGTTAAAAATACAATAGATCTTCCAGTGTTA
>vs_1688
GACGGATTGACCTGGGAAACTGAATAGTCCATAAGGGAGATTAAGGACATTAACTCTTCACGATTCAAATTTGATTCTTGGTCATGGTTTCCCAAAATTGCAGCCCAAGGAAGTCTTGACTCCATGGCAGGACCGAAGGCTTGAAACAGAGATTCGGCAGCATCAGAACTGCTTGGTTCAAATATATTATCTCCAGTAAATGCAATAAAATCAGGA
>vs_1690
AAAAAATTGTGATAGAACCTGACTGTGCTTGCTTTAGTCGTGTCGGAATACGACGGGATTATCGCTAATATCATGTTGCTTTGAATAGAAAA
>vs_1692
GCTGCTGAATAACGAGACCGAAGCTTCTAGAAACTTTATGAA
>vs_1697
ACCAACGACGGAGGAGTTTTAACGGCGGATGCACGGACGGT
>vs_1698
AAGAGAAGGACCTCATGAGCTGCTAATGCCTAGTATCATCTTTGATTTTCAAGGGGAGTATCGATGAGCAACGCCGCAGATTCATAAGGGCTTGGGATAGAGTTCACATATCTGATCCACATGAGTTGGGTCCAAAGACCTCTCTTCCCATGGAGCCATATCTCAGATGGGTCTGTATCAGTGCCCAAAAGCTGGGTA
>vs_1703
CAAATCAACTACTTGTAGATACATCAAGTTCTTGAAAGTTTCTGAGGTTAAACCACCGCTTAGACTGTTGTTCCGGATTGAAATCTGAACTAAAGAAGCTGGAAATGAAAATGGGTTGTCGGAGAAACCATTGTCACTCAGATCCATGTGGTAGAGATTCACCAAAGAGCTTAAATCAGTGATTTTTCCGG
>vs_1708
AGGCTCTGTTTGATCAAATTTGTTATATTTTCTCTATGATGCTCGAGATATTCGTTCACAGCCTTTGGACTTGATAGAGAAGCTAGCTGCTGCTCAGTTAGTTTTATTTTTGTCTGCATTTCTAATAGGTTGGCTCCGTAAAACTGTCTACCTTGTTCCTCAAACAAGGATCGAGGTATATCAACTTCTACTATCTTAGAAATCTGTTTTAATATAGCATTATCAGTTGCTTGTTCCCTAGCTGTTTGTTCTATCTCTTGACATCTCTGTAACAGTAATTCTTTGACCTGTTCCACTGTCGTGCATCCGGAGATAAGTTTATCCGCAATAGAATCATCCAGCTCTGGTAAGTCTCTGTAAAAAAGTTCTTTGCACTCAACTGT
>vs_1712
CTGCAACACAATACTCACACAGCTAGCCATCAGCAAGCACCAATTTCATAAGGAACACATATGTGAAACAGATTCAAAAGATCCCTTGAATGATAAATACAGCATGGTAACAAGA
>vs_1713
TCTGGCCTCAGCAACTCTGTCCCTGTCATTGCTGTCAACGACAAAAATAAGACCCTGAGTGTTCTGGAAG
>vs_1716
AAACCCCTCTTTTCTACCTCTCCCTTCGCTTGAGGCTCTGTCAATCCAACCATGCTGATTTCAGGATGAGTGAAACATGCAGCTGGAATACTTAAATGATTGAGCACGTGATCTCTTCCCGTGACTTGTCCAACCACTGAAATTCCTTGTGCACTGGCAGCATGAGCAAGCATCATCTTTCCATTTGCGTCACCAATACAGTATAAATGAGGCACCAGCTTTCCATTTGCATCAATTACACGCATGCGCTCGTCCACGGGAATAAAACCTCGCTGTGTTGCCACATCAACATTCTCCAGTCCTAGACCTTCTGTGAATGGAGCCCTTCCAGTTGCTATTAGTGCAGCATCCACCTCCAAAGTGTCCTTAGGTTCCTTAGTTTTGTCATCAATAAGTTCAATCAAGACGGGTTTTCCATCCCTTGCAGGCGTAATCTT
>vs_1717
GCATATTATGTATGAGGCAGGTTATCATAAGATTAACTGTTTGTTAGAAAATACATGATTCATCTTATCTTAGGATTATGTATGTTAAGACTGCGTTGTAAATAGTTTCTTAGTATAATCCAGAGTTATTAATCCCGGATAGCGGAGCGGAGCGGCCGACCCCCGGGAATGGGAAAAGTGGGAATAGCGGGATCCCGGATAGCGGGATAACCTTTTA
>vs_1719
CAAGACAGTAAACTCACGGCTACTGCACCTGCACTCTCACCATTCTGAATAATGATCAATTATATCTTGTCTAGTTTGTAATAAGGAAGGAAGTTGCTCACCAATAATAAAGCTAGCTATTTACAATAAAGTGTGTAATTTCATTCACAGGGTCTAAACAATCAATGAGTAATTCAAATAATTGATATAT
>vs_1720
GATGCTAGATTTCTTCAATGCGAGCTCTGAGCAGCACCAGTACATGCGGTAACAAAGTGGCTTCCATAAATAAAAGAGCAGGAAATAGTCAAGACTGAGAAGAATTGAAGAAATATTGAAGAGAAAAGGCACATGAACCACTTTCCAAACCTGTGGCCCTCGCCATAAGTGGTGTGACCCTCTCCATGCAGCTGGGAGTTGTGGCCCTCGCCACGCTTTGTGTGGCCCCTTGCCACACCTTATTTTCACAGTCATGT
>vs_1725
TGAGGACAATCACACCAAAGAATGATACTCTTACTGACTTG
>vs_1726
ACAAGCATTGCATATTGGTGAGCTTCTTGCAGTATGTGGCTGCATATGGTTGAAGCTCAAAGCATGTG
>vs_1727
CACCATCCTGAATCATTTGTAGGACATGCATCTCAGCTTCCTTGGCACTATTTAAATGCACTGTATTGGCTATATCTTCGAGAGAAAGGGTCAGTATGTCTGTGTCAATCTCTGAATATTCCGCTT
>vs_1730
TTTGACTTTGCTGGTAGGTGTTGAAGTTTCTGGTTTTTTGGCTTTTTGTTTTCAGCTATGGAATTGTTTGAGGAAGCCATTGTGTGTTGATAATCGATTATGGAGTAGAAGCGCTTT
>vs_1736
TTCCATAATAACAAACTACTAGACACATAATACGCATAACGAGTGCTAGCAACACATTTTCTGATG
>vs_1737
TAATGAGACTATTTGGGAGAGCTAATGAAAATAGCTTTTGATATGACAAATATGAAAAGAACTTATAGCTCATACGA
>vs_1739
AGATGAGGCTGAAGCTGCTTCATGGTTGCTCACCGATCCTAAGGCGGATCTCAATTCATCTTCTTACATTTTCTCAGATTCCGAAGCTATTCCGTTTATGGATCTTGATTACGGTGTTATTGA
>vs_1740
TGTTGGGAAACTTATCCAATGAACATCTTTCTAAATTCATCA
>vs_1743
ACGGAGTCCATCCTCCGGTGATAACGTCGTGGCAGGAT
>vs_1745
AATTGCTAGTTTCTATAATCCAGTTGGAGAAGCCATAATATCTCCAGCTCCTAAACTTTTGTACCCAAGTAATTATTGCTATGGAGACTATTTGGAGCTTTATGGAAAAACTAAGTTTGGAGAAAAGGGTCCTAGGTTTGAATCCATCAAGAATAAGGCCAATGGACACTACTAGAAACTAG
>vs_1747
AAAAACACTCTTTGTCTTCTTCAACTTACTCTTTTCCTCGTATGATCATTCATTCATCATGCTGAGTCTAAAGAACATGTCCCATCTTTCTCCCTCCCATTCTCACCACCCCAACAACCAAAAACCCTTTCCCATCATTCAAACC
>vs_1755
TTTTGAAGCTTAACCACTAGATTTGGATTGCTCTTTTTGTAAAATATGCTTGAAGTATTAGTTTAAGAAAATTGAAATGTATCCTTGCACTATGTGACTTGAAACTTAGGAAATAAAGTTCCTTGAAATGATGTGATTGAAA
>vs_1756
ATCACCATATATTTAGTTCCACCAATGTGTAATCCAGTTGGAGCAAGTGTTCCAG
>vs_1757
CATTTCCTTTGATGTTTCAAACTAGGTCTCTCAGCATTAAGATACCAAGGTGCAGATGACATATACTGAGGAATATGAGGATTGATTTCCTTCCCATCTTCATCAAGCTCAGCAGGTGCAAGCCCGGCTTTGCGGGCTTCCTCGAGCTCAATCTGTTTTCGATGATCCTCCCTCGACTTGAATGCCACTGAAGCTGTTGCCATGATGTGAATACGAGAACAAAGGGATTGATAGAGAGATTAAGGAAGAAGATGAATGAAAATGAATAGATTCACACTCTAAATTCGGTAGCTTGGCGGTGATGTTTTTCTTATCTTCGTTGATTGTTT
>vs_1759
GTGGCTCTTGTATGGTCTTTCTCTCAGAGATATCTATGTTACTCTTCCGAACGTTGTGGGGTTAACATTTGATAGTTCAGATC
>vs_1763
CTATTGATTTCAATGTCTTCTCATAGTATAAGTACGATTCATATACCTTTGCGATCGAACATGCCGATCCATCTCAGTCAAGTAATCAACCAATTCATTAGCACTTTGACATACTCCTTGCGGCGATTTTCCGGTCAAAGT
>vs_1768
TCCGGGGAGTCGAAAGCATTGGTCGGCTGCCAGCTCTGATTGATTTTATTGTTTTTCAGAACAATTTATCAGGTAATCTTCCTCATGATTTTGGATGGTTTTCTAATCTTGAAACTTTTCAGATTGGATCTAATAGTTTCAAAGGAAATCTACCACAGAATTTGTGTTATCATGGAAGGTTTGTTGGTTTAACTGCTTACGACAATAGTCTAAGCGGCGAGTTGCCGAAATCTTTAGGTAGTTGTAACAG
>vs_1769
CAGTAGATCCAGTGGTTGGCCCAGCTCCAGCTCACAACGGCA
>vs_1770
AACAGACCTACGAGCTTATGCATCAAAGGTTCGTCATAAGGCTTCGTATATTCTGCATTTCTACGTCTAGAAATGATTGGTACAAGGTATCGTCAGTATCATGGCGAATGTAAAGTAGTTCCTGCTACTCATTTTTGTATAATACTAGTTCAGCTTTGTAACTTAATCTTTACTAGTTTTAATAGCTAATTATTAAGCAATAACGCTGTTTCAATTTTACTGAACAAGAAGTGTTTACTTCCAAGTTAAGTGTGTTTTGACCAGAACGAATGTT
>vs_1777
GGATTGTAGGTTCAGGGCCATTGCTTTGTGCTCTTTTCGTCAGTTTTGTGCTAGGGACAGTCTTATTCAGTCAATGTTCCCTTGTTGAGATGGAAGAGATTTTGCATTGCTCGCCGCAATGTGCATTCTTTCTGTTCGTGCAGTTATA
>vs_1781
TCTGATGAGCACTGGCATTTTCCCAAGGTGGATCCACCATTATGAGATTGAAACCACAATCAGCATGAGCGGGAATAAGATTGCGAATCTGTCCCAGATCTGACATGTAAAAGCAGCTCTCCCGAGGCATAATGTAATGATTGTTCAAAATCTCAGCCACCGCATCATCCTCCGTGTCATTTACAACCAAATTATCGAATGCGGGAAGTATTGACCTCTGCTCACAGTATTGCATATTTGGGGAGTCTTCCAAATCCTTATAAGTTTCAGGGACAGGGACACGTAAATTCAGCGTAAGAACAAGTTCGGGCGATTGCAGTGCCAATTCAAGGAAGCATTGTTCATCATAACCCACACATTTCTGTTTCAAGCAATAAGAAGAAGCACCTTCACTTCTGAAAGTTCTGAAAGCATCAAAAAGTTCATT
>vs_1785
TACCTTTGTCACTATGAAATAGTAATGTCTTGTCACATTCAATGGAACAACATCTCTTCCAGCTCCAGTTGTCCAGTCGTGAAGTGGATGATCTGAGTTGCATGTTTCATAATCTGTTTTGTTTACTTCAAGTACATTCATTTGGTTC
>vs_1786
AAGAATATGTAGAGAGCCCATCAAATTTATAGATTTGGTTGGTTCCTTTCAAATTACTAATTGAGTAAAGTTCATGTTCCGAAATTGGAGTGAAATGTATTAGCATGTTGAAAGATGGTTATTTTCTTTATTTACTGTATATATAGCAATGAAATTTTGCCCCTCTATGGGGCCTCCCTTTACTGTCTCCTTTGTTCTTTTCTTAATCTTCAACAATAGCTAGGACTTGAATGTTGAATCAATCAATCACACACGCGCACAATTAGTTGTGATCGG
>vs_1788
TGATTGCTGACTACTCCTTCCTTGAGTGTTCTGCTTTCATTTCAATTCATATCAATTCCCACATCACTTCACTACCTTCTATCCAATTCTCTTTGTCCCTTCCTTAATTTCTAACCAAAATCACTTAATCTTAATTTTACTCTTATGGAAATTGAACCGCAACTACCCACCATCCTCATCAAATCTAGATTCAAACGCATATGTGTGTACTGTGGCAGCACTCCTGGAAAAATACCTAGCTACCAA
>vs_1795
CCACATTCCTTATGCATAAACATGCAGATAGCGGAACCTCATGGACCTTTGATGTTAGCTATATGAGTACGGCTGCATGGACTATCTATGGTTATGCAATGGTGGTCCCAATGGCATACTACTTCTTCCTTCAGTATATGGGCTCAAAGGCTAGCCTTGTAAGTTTTGGTGCATGTGG
>vs_1801
ACCACGTCAAGGTGGTGCAGTGACACTAACGGAGTCACAGGATGAGATCCAAGAAGACCGAGCAAGTTCCCATACACATCATACTGGTGAAACCCGGTTTCTTTAGTGAGTGGAACACCGAGTTCCGCCATACAAGCTTGCATTCTATCATCGGAACCGTACAATCCCGGATACCTCTGAATGCACCGATCTTGCATCTTGCTCAGCGCTTTCGCCAAAGGATAGCTTATCGCAAATCCACCACCACCGT
>vs_1810
TAATATGTTCAACAAGATCCATTCCCACCTTTTCCCCACAAGCCGGACAAACCCCGGTGTTGGCTTGAAGAGGATGTTCCTCGTCAATGTGGCAACAGAGAGAAACGACGTCGTAATCTTCAGCGCAGAAAGGGCAAAGATACTCCGCTCTTAAATCATCGCCGCCGGGTTCCGCGTCGTCGTTTCCACCGACAAACAGATCGGATCGGGAATAGTAGCGTCGTGAAGAGTTGGAGATGCGTGAAGAGATCCATGAGTCAGAGTCCATTTCGGGGGAAATTGAGATTGAAATTGAATCGAAGATGAACCCTAAATAGAGAAAGGGGGTAGAGAGTGTTGTAGATAGATAA
>vs_1818
GAATCTTCCACTCCTTTTTTATTTTCTTTATCATCAATGTCT
>vs_1821
ATTGCTATTTCTTGCTTATAGTTTAGATATA
>vs_1824
TAGACCTCCTCTTCAAGAATGCCATTCAAAAAGGCATTGTTTATGTCCAACTGCTGCAAAGGCCAATTGTAAGTTAGAGCAAGAGTCAAAATAATTCTAATTGTGACCGGTTTAATAACAGGGGAGAAAGTTTCATTAAAGTCAAATCCATGGACTTGATGGAACCCCTTAGCAACAAGCCTAGCTTTGTACTTATTTACTGTCCCATCAGCATTTTCCTTTACACGAAAAACCCACTTGCAGCCTATTGCTTTCCTGTTAGCAGGCAGTGGTACCAAAGACCAAGTGTTGTTCCTTATCAAGGCACCATACGT
>vs_1827
GATGCAGGTTGTACGGGTGAATTGAGGGGGATCTTCGAATGGATCTACCGGCGAAACTACTCAGATGTGTGGGCCGTGACGGAAGCAGATCTCCACGGTGGCACTCCGTGTTGTTTTCAGAATCGATCTTTCAACTTTTGGTTGAGTTGAACTTGTTTGTTTGAAACATTGAAGTTGTTGTTAACACAATCTGAAAGAATGAATTTCGTTGGTGCTGTGTCATCTTTGTAGTGATTGTGTCAATAATTGTTGTTTCATTTTATGAGTTTAATTTGGTTTTGATTAGATTTGGAAAGTTTGTTTTAAAAGTGCTCAGGGTGTTTTGTAAAAGTTTGATGAGGATTTATGTCAAAATGCCAGTGAATAGAAGTTTAGTGAAAATTTGTATATTATTTACAGCA
>vs_1828
TGAGTCGATTGGGTGGAGCAGGTGCAGTGGCCCCACTGGTAACTGATATCCCATTATCATCAGTCGAGGAAGATGGCAGTGAGGGTGGAAGAAATCGGCCCGCTTGGGACAAGTGGTCAAATGATGGCACAGAAAAACAGGTCGCTAAGCTTATGGAAGAAAACGTTGGAGCTGCCATGCAATTGCTTCAATCAAAGGCGCTTTGCATCATGCCCATCTCACTGGCATCTGCGATATACCAGTCACAG
>vs_1833
TAGTGCTTGTGGACTTGGCTCTGATGGAACAGATAGGCTTGTACACTTGGTACAAGAAGTGCAGCATAGTGCCGCATCAAAATCCGAAGGCGGGACATTATGCGGCGCCAAG
>vs_1835
AGAGGACATAACACAAGAAGAAGATGATCTTATAATAAGATTACATTCACTTCTCGGAAATAAATGGTCACTTATAGCCGGAAGATTACCGGGAAGAACAGACAAC
>vs_1837
AAACACGGATGGGGTCCTTTCCCTTAAAACTTTACTTTCTTTGTCC
>vs_1839
CCTTGGGAGGCTCGGGTAGCTTTTTGACACTTTCCTACCAGA
>vs_1840
AGTTGAAGTCAGAGAACAGGATTCTGAATGATGGTGTGAATGCTAAGCTTCTTGGATGCCATGGACCTCT
>vs_1844
AAGACTTCGGAATTTGTGATTCTAAGATTTTGTCAGT
>vs_1848
GGGTCCAGCGGCTGGAAGAGCACCGCACGTCGCGTGGTGTCCGGTGCGC
>vs_1850
AGTGGCGGTGCTTTCCTTCCCAAGCAGGCTGATGTG
>vs_1853
TCTCCTTTGCGTACCAACACCTTTACTCACCTCCGATTTTTCTTTGGCTCTCTTCACAGATTCAACCTTCAATCAACTCTCTAAACATAAGCCTAACAAAAACTCTAGCATCCGGAGACATCAATTGAGCATAATTCCATATAATGAAGCAAGCAAGATCCCAATCAAACCTAGCCACAGATATAAGAATCAAAAGCAGTTAGGAGGAACCTGTGTGGAGACTTAATTTCTGGTATAGTGACAGAGATTTCCGACCACCCCTTAACTCATATTTTGTTGTTGATTATTGAAGATTGAAGAACGAAGATTATGTTGTGTTGAAGTCACGATGTTGTAGGTTGTGAATTTGTTGAGTGCCACGGTGAAGATGGAGATACGGTGTTG
>vs_1856
TATAGTTGCAGCACTATGGAAATTAAGAGAAAAAAGTTCTCATCATCCATATTCATTTATTGGATAATCCGAAAGCGATTATTCC
>vs_1857
TTGGCAAACTTGATATTCTGGTTAATAATGCTGGGATTGGTGGAGTTGAAATTAGAGATAGTAATTTATTCAGTTCAGCAATCATTACAAACGGGCAGGCACTATCTGATGATGAATTGAGAAGTTCAATGACACAAACATATGAGTCAACTAAAGAATGTTTGAAAATAAACTATGATGGAGCTAAAACAACATTTAAATCTTGTTCC
>vs_1861
CCACAAATGTTAGCGTTGTTGCCCACGGTAGGAGAGCATGACCGCAGCAGGATCCGAAGTTGCAATAAGTCTGTTCCAGCCATTATGTTGTT
>vs_1863
TTTGATCAATATATATGTAGAGACTACATTGTCACTCTGCGGTGTTTTATTTGATTTTGTATTTATTTTATGCTTGCTAGAAGTGTGGAATAAGGCATTGCCATTTGAATTC
>vs_1865
AGAGCATAAGCAAGAACACGAAGATGCAAG
>vs_1866
TCTGTACAATCGAAATTTCGGGGCCGATCTAGATAGAGCCACAAATGAACTTGTTATAAGAGTTCAGCCCGACGAAGCTATTTATTTGAAAATCAACAACAAAGTACCAGGACTAGGAATGAAGTTGGACCGCAGTCATTTGAATCTTCATTATGCAGCAAGATACTCGAAGGAAATACCAGATGCTTACGAGAGGCTACTTCTCGATGCAATTGAAGGAGAAAGAAGACTCTTTATACGCAGCGACGAACTCGATGCTGCTTGGTCACTCTTTACGCCCGTGCTGAATGAGATAGAAGATAAAAAGATAACTCCAGAATATTATCCTTACGGTAGTCGTGGTCCAGTTTGCGCTCACTATCTTGCAGCCAGATACAATGTACGATGGGGCGATC
>vs_1867
AACGGTACACAACAATCGCCCAAATGATCTTGGGCATGATC
>vs_1868
TCTTCATAAGAAAGATGGGTAATGGAGAGACAGATGAGGGAGTTCTCTGAAGATTAGGGATTCTGGAGAAGTTGGGGGTATAAAAAGGAGGGAGAAAAGACTAGTAGTGAGGGGAATGAAAATTTAAGGAAGAAGGTTAAATCTTGCAGAATTAGAAGAAAGGAGTAAGGAGTTATGTTTTAAGTGTAGGGACAAATGGAATCGGAAACACATCTGTAAAATTCAAACATGAGTTTAAAATTGTGTGAGATTAGTAGTGATGAGG
>vs_1873
GGGCGTATAGTCTTTATGTATGTATGTATGTTATGAAGCCTTGTGTTTCTTTGTTTTGTTGGAACACAATTCAACTGCATTTCAGATGTCCAAATCTTGAGGTGTTGTCTATAAGAAGCTGCCCTCGTGTTACTGATGATTCAATCTCTAAGATTGCTACTGGGTGCCCAAATTTAAAGGACTGGACATCAGTTATTGTTATGAGATAACTCATGAGTCATTGGTGTTGATTGGAAGAAATTGCTCCAACCTTAAGGTTCTCAAGAGAAATCTCATGAACTGGCTTGATC
>vs_1874
ACCTCCAGCAGAGTGAGCTGCAAAGGGATCCTCATA
>vs_1875
GGGGCTACCCGCTGAATTTAAGCATATCAATAAGCGGAG
>vs_1878
GTAGGAAACGCCTTCACGATACCAGAGGGTTTCCTTGTTAAGGTCGCCGGTTTGTTCCCTCCACATCTCGTCGGCGGTGGAGTATTCGCGGCCATTGTTATCTAAACCGGCGGCGTCCATGCAGGTTATTCTCTGGATTGAAGGGAAAGAGAACGGAGGCGAGTAAAGAGTGTAGGCGCTAATGTCGCGAGTTCTCAACACAC
>vs_1881
GGAAGGTAGTCAGTTGTCGAGATTTTTGTACTCCATTGGATGGTAGCCTTATCATTATGGTAGTGTCTATTGTAGATTTTGTTATTCCAATGGATGGAAGCCTTGTCATTATGGAAAGTATTTTCGAGTATTTTGTATTCCAATGGATGGCAGCCTTGTCATTATGGAAGGATGTCTTTTGTCGTGATTTTTGTTACTCCAATGGATGGTAGCCTTGTCATTATGGAAGGTAGTATGTTGTCGATATCTTTGTAACTCCAATGGATGGT
>vs_1882
GGAGAATGTTCTCGGCGGCTTTGAGTTTGGAGGAGATCCAATTCGCCATGGTTTCGGTTTCAGTGAGTGAGATGTGAAGGATCAAATTAGGACGTGGTTGAAGAAATGAAGATCTGGAAGGAAGATTTGTGTTTGCAGAAGAGAAAATGGAAGAACATGATGATTTTCTGTTAAACCATGGTGAAAGAAGAAGAAGAAGACGGTGAAAGGAATTAGGAAGAAGATCGAGAGTGAGA
>vs_1883
TATCATATGTTTACCAGAGGAGCACTACTGCAATTTCAGTTGTTGCACCCATATGCTATGCACACTTGGCTGCAACTCAGTTGGGGCGAGTTCTATGAAATTTAGTAGGATAAATACTGAGACAGCCTCCAAGCCACTGGTGGGCGAGAGTGCTGCAGGAGCTGTAC
>vs_1885
AAGATGGAAAATTTGTTTTGATATTTCACAGCTTGAAACCATGTTCCCAAATGGAACTGTGGATAATAATAATGTAGAAATGGTATATAAAGAGCTACCTAAATGGGAAGAATCAGTTTCACAAGCAAGTGTTAGATATCAACAAACAATTACAAATCTTGCCGATAAATATCCTACTGAAAACTTGTTACTTGTTACACACGGGGAAGGAACACAAGTGGCTCTTTCTTCATACACAAAA
>vs_1888
AGAGAGTGGTAGCGGAAAGATCGAGAAGAG
>vs_1889
CCTTCTCGTATAATCCTTGCACCATGTTCATGAACTCTGAATGCGAAACTTCGATTTTTCTATGTGTTGCTTTCTTGTGCTCCATGTTTGGAGTTGTAGATTCTTTTGTCTGAAGAAGAAGAATTCATCAGTGGATGGAAATTTCTTGATTAGATTCTTGGAAAATATGAAGATTTATTTGGTATCTTTTTGTCTTACAGCTATCCAATGAGAAGTTTACAATGAAAATACCAAG
>vs_1890
TTTGTATTCAAGATGGTTGTCCAATCAAATTTCATTCAAGTATATAAAGTCCATACAGAGATTTCAAGATGCATTCACCAAGATACATTCAAGGCATTATGCACATTGCACAAATGAAGATTACATACGAGAATCCTATTGTTATGAACCTATTCTAAATGGATTCACATTTCAAATGACCATGCTTCGTTATAACTTCATATTTCTTTAATGTGTTAGACACAAGCACCTGCTATACAAAGAAATAGCCATGCAGAAAACAATAGACCAGTTCAGAATAC
>vs_1892
AAATCATGAGCGTATGTGACGAGCGGTGAATGAACGATGTCGTTCTTCTTCGATTCCGCCATTTTCGTACCTGCTTCTTCTTCTTCTTCTTCACTGTTGTTCTTGACTTGTGTGTAAGTGTGTGAGTGTGAGTGTGACTAC
>vs_1894
CAACATCCCTCACAGAAACTTCCGGTGAAAAGAAAGCACGAGTCTTCTAGATCACAGCCTCAACATAATGCAGGATTAAAGGACAATACTCCAAAGAAACAAAAACACTGTAACTGCAAGAATTCTCGATGCCTTAAATTGTACTGTGAGTGCTTTGCAGCTGGGATCTATTGTGATGGTTGCAACTGTCTGAATTGTCATAATAATGTGGACAATGAGGCTGCCCGACAGGAGGCAGTTGGAATAACTCTGGAAAGAAATCTAAATGCTTTCAGACCTAAAATTGCAAGCAGTCCACTAAAACCAGAAGTTTCTATGGAGGAAGTGTCTGAAACTCAAGTTACAGGAAAGCACAATAAAGGATGTCACTGCAAGAAATCTGGTTGCCTTAAGAA
>vs_1897
CTATGGAGACAGTTAAAGCTGGAAACAAAGGCTATGGTGCTGAGATTGCGGTGGCTTACTTTTGTAAG
>vs_1899
CCTGCAGTTCGATTAAACAAGGAACTTGATTATATCCTCACATTTAAACTAAAGGGTGAGGATTTAATTCGAGAAAGTGGCATTCCATATGTGATCGTGAGGCCTTGTGCATTAACTGAAGAACCTGCTGGAGCTGATCTAATCTTTGATCAAGGAGATAATATTACGGGTAAAATATCAAGGGAAG
>vs_1900
ATACACAGATAAACAACGATAGGCTAAACCCACTTAGAGATGGACAAACATTTGGTCGATCTGCCCCCAATGAAGTCGCCATTTTTTCTGTAGCAGTAGAAATGTTGAGACTATGCCGTTGGATTGACTTAACTCGCACATATAAAATAAAAATATCCACCTCTCTTTATTGTTTCCAGAGGAATGGAAAA
>vs_1913
AACGACTCGAGTGCATTAGTAACTGAGTGTTTT
>vs_1917
CAACTCAGGTGATTTCTTCTTCTGGTTAACAAAATTGCATTGTGTTC
>vs_1919
TGTATGTCAGCTTCATAAGGTTCTCAAGTTTAAATTATCACCTGACTCTGAAATTCAAAGTCGCACTGCAGAGGAAGACAGTTGAATTTGAAAGCTGATATAATATACAATTTTCTTATTTTGTTGATAAATTTTTGGTGGTGAGTGGTGACATTTACCTTTAGGTATATAAACTCCTCCCGTTTCAAAATGACTGTCATTTTAGCAAATAAATTTTATTTCAAAATGACTGTCATTTTACGTTTCAATGT
>vs_1921
TCTGCGGCTTTTAAGCAAGTTCATGTTCTGGCCATGATTGACAAGTGTGAGTTCTAAGCACACCTAGCATCA
>vs_1927
AGTACAAAAATTACATCATTTCTTGGATCCCGATGGTTGGAAAACGGTTTTTGTGATAATCACGATTTTCATAAGGAGGTTGAGTAGTTATATTGGGTTCTTCGTGACAACTTGGTGAAGAAGCTGTTTGCAGCAGGGAATGTTCATACTCACATCCAATTTTTTGTAGCGATAGAATAATAATGGCTGCACAAATTATGACCCTTGAACTTTATACAATCGCATTAAAACCAGTTTTCGTCAGTAGTAAGA
>vs_1929
GTTGTATTGCCTAGCCTCTGTTTGTTTGGATTTAGAACCTAGGGTTTCATGTTTGATTCCATAAACCCACTGGTTATGTTGTTTTTCTGTTGATTTGAGTCTCGAATTTGGGTAGAGGAGAAAGAATAGAAGGGTTTAATGTGAGAAAATTGGGAATCTAGGTTTGAATGTGGCGGCGGCGCCGCGACATTAATCATCGCCACCGTAACGTTCATCTCCGCCATCATTTGTTCACGCATGACCGCAGCGTTTGA
>vs_1932
AACATCCAGAGCATTCCCTGGCATTTCATCATCCTCATCCAAATGTAAACTAGTATCAAAGAAGGTTGGCAAGGACAAATTACTTTCGAGATTCTTGTCAATTGAAGAGCTATTTCCTACGGTTGTTTCAGTTAATTTCATGTGATTACTCTTCAGGTCATCAACAACGAGTTCTGAGCCAACAGTCTCACGCAGCAAATTTTTATCCAGCTTCTGATTATCAGCCTTTTCACTTAGCAATACTCTTGTGTCACTTGCAGCACTTTTTCCCACGGCATGCTCATAAGACTTCATCTGATCATGCGGCACAGAACATATGTTACCACAAGAAATTCTATCCATGCAGTTAC
>vs_1936
TTCCAGCGTGAATCTCCATTGGTGCTGGTTTCTAACACATTAAAGAAATATGAA
>vs_1937
GAGTCCATTGGTTAGCATCACCAACAGTGTAATCAGTTGCAAATACACA
>vs_1938
GTTGAGCAGCGGCGGCCATTGAGAAAAATCGAAACCGCGTGGGTGTCTTTGTTTTGGAGGTGAGGGAGAAAGGGAAAGGGGTGGAGAGTGGTGATGGGAGAGGAAAAGGTATGAAACGGAGACGAGAAAGGAAGTGTAGAGTAGAGGTGGCTGTCATGCTTGATTATAGGAGAGAGATAGAGAGATTGCGTACCTTGTGATGATTTTGAAGGAGGTGAGGATGAGTCTCGGGGAGAGAGAG
>vs_1942
GACACACAGAGACTACTTGTTCCTTATGTTGAGTGAACAAACATATAAAACATTTGGGAATGCATGTTCTTATGCTCCATGTTATATTGATTTACAATGTGAATTCTGTACAAGTTCAAGTGTGAACAAGTCCTGAAGTGAAGCAGTAAATATTTGCTGCTACACAAGTTTT
>vs_1946
ATGGCATGGCTCAACAGAGCAGCCACACCGTCCTACCTATTTAAAGTTTGAGAA
>vs_1947
CTCCGTAGCTCCGCCGTGGACACCAACCTAACACCACCGCAAGATTCATCAGATTCAAATCGGAACCCA
>vs_1948
TCCTTTGCCACTTATGAAATAGTAATGTCTTGTCACATTCAATGGAACAACATCTCTTCCAGCTCCAGTTGTCCAGTCGTGAAGTGGATGATCTGAGTTGCATGTTTCATAATCTGTTTTGTTTACTTCAAGTACATTCATTTGGTTC
>vs_1951
GTTTCCTTTATGTCATCCATGGCACGAAATGCTCCTGACCATAATCTTTTTAAATGCTTCCCAACTTAAAATAAACAGTAATCTTAAAGACCTCATAAAACTTACCGTCCTTGAATAATATCTGCAAGGGCGAGACACGATGCTTCACGTGACCGCCAAAGCCTAGATCCACATTGAACTAGCAAATCATCAATAATGAGATCTAAGTGTTCATCAATGGTTTTCTTCGAGTCAGCCACTAGTGACTTCCATATGTGTACCATTGCA
>vs_1955
GGCGTGGTGATACTCGAGATACTGACAGGAAGGCATCCATTAGATCCAACTCTGCCAGAAGGTATACACTTGGTTCAATGGGCTAAGA
>vs_1967
TTGGACGTGATATATCTGATGCTCATTACAAGGCTTGTATATATGCTGGAATTAACATCAGTGGCACCAATGGAGAAGTTATGCCTGGACAGTGGGAGTATCAAGTTGGTCCTAGTGTAGGTATTGAAGCTGGTGATCATATCTGGGCCTCAAGGTACATCCTTGAGAGAATTACTGAACAAGCTGGAGTTGTGCTCTCTCTTGATCCAAAACCAATAGAGGGTGATTGGAATGGTGCAGGATGTCACACCAATTACAGTACAAAGAGCATGAGGGAAGATGGAGGGTTTGAGGTGATAAAGAAGG
>vs_1971
AAAGAAAGAAACTATTAGATAATGATCATTTGGTGTAAAAGAAAAGCAAACAAAAAGAACTTGAAAATTAAAATGAGGGGCGTAATGTTAAATTAATTTAGACACATATTTGTCTAATGATTAATTTGTTAATCGTCGACAAGAAATAAGGATCAATACCAATAAA
>vs_1975
GAAGTTGAAGTCAGAGAACAGGATTCTGAATGATGGTGTGAATGCTAAGCTTCTTGGATGCCATGGACCTCTTGCCAATCGTCAACCTGGAAGGGCTTTTATCAATGCAAGCTGCAATGCTTAGA
>vs_1977
GAGCCGAACCTTCCTTGAAATAGTTGCGAAC
>vs_1978
ACTTCAGTGCTTGGTTGTAACGTTTGTAGTGAAGTAATTGAAATTGCAGAGACAGAGCTTAACATTGTTGTTTACTTGTGACGAATTAAGATTAA
>vs_1979
CAATCTAAGTAAGAATGACGAAGATGAAGGTTGTGTGTGCAATAATGATTGTGGCAGTTGTATGGTTGAGATGGTTTTCATTGC
>vs_1983
CTTCAAAAATATCAGTAATGGTTTCATATATATTTCTTATAACCAATGTACCACCAAAGAAAATTATTGTGTGGAATTTAAAGTCATTCCAATTCCATGCAATGTAAGCACTTCGAATGATTTATATGTATATGATGCAGATAATGCTATTC
>vs_1985
TTTTCAGCCAGCTTTTGAACAATCTCGGGATTGATTACCCCCTACTTCTGTCCCTCGAGGTTGAAAGACAACAGCTGCACCTCTTTCATATTTTATTTTTGGGTCCATAGATATGAACAAGGTTAACTTTATCATCTCCATTAGAAACGGGTAACTTCAGTTGCAGTAGTGAAGTGATGAGCCAGTTAATCAAAAACCGAGTCGAAGCGTAGTTTTATTGAGACCAAGCATATCAACGTGATCAATATTTCGACATACAATCTCAGTGTCCCTTCTGCCCCAATCTTGCCCATCACCATATTCTCCGTCACTACTGACA
>vs_1986
TTAACAGGTTGCATATCTTCATATGATGACCTCTGTCCCTTTTTCAGAACATAGACAAAATAGTGAAAGGTTTCACCAAAAGTAGTCCACTCAACAGACCAGGTGAAGTCTGGTGCATTAAATATAGGACGCCTGAAATGTGGCTGGCCAAAAGTTATCGAGATAAATATGCCATCTTTTTTCAATACTCTGTGAACACCATTTAATGTGGACATCACCTTGGACATGGTTTCCGGCTTTGGATTCCATGGGTCACCGCTATCCACGAACAATA
>vs_1990
CCTTGGCCTAAGATATCAAGCAATGCTAAAGATCTGATCAAGAAGATGTTGCGAGCTGACCCTAAAGAACGACTTTCAGCTGTTGAAGCCCTTACTCATCCTTGGATGAGATATGATGGAGCACCCGATAAGCCTCTCGATATTGCTGTTTTAACCTAGAATGAAGCAATTCAGGGCAATGAACAAGCTAAAGAAAGTAGCTCTGAAGGTTATTGCTGAAAATACTTTCTTGAAGAAGAAATTAATTGGACTGAAGGAAATGTTTAAATACCATAGACACAGATAACAGTGGAACAGTCACTTTTGTAAGAGTTGAAAGCTGGTCTCCCCAAACTAGGTACTAAGATATCTGAGTCTGAAGTAAGGCAGTTGATGGAAGC
>vs_1991
TTATGCGTCAGAATTCGGAAGCAGCTCCGGCGAAGCCGTGTAGCGTCAGAACCGTTAGGATTGGTAGGGAAGTCAGGAAGAAGAAGACTAAGCAAGTCACCATTGGAATTTGGGGTCTTAGAAACTTTTTTTCTTTTTAGTTTTGTTTTGTTAATTTTAGTAGAAAACTGGTATCCTCGCGCACGTAACTGGAGAGACTAATCTCTCGAGTCACTGCTGCGTCCAGGGCCGAGATCGAACCATGATCTTTGTTTTTTAATTTTCATGAATAAAATATAGATTAAAATAAATATAGGGAAAAGGGATTTTGGTCCCAGATAGAGATTACCTGAAATATTTGAGTCTTGTTATGTATCGAATGGTAGTTTTTGTTATGCATAAAAGTCATGCTTCAAAAGCATGACAAATTTTATTTTG
>vs_1992
AGTTCTTCTAATTCTCTCATTAAAAGATTCACACATGTCCTTCTGTAGTATTATGACTTATCAATGCTCAGTGTTCACCTTCAAAGTAAATCTAACTCTAACTCCAGGTAGAGGAGTAGAGAAAACACATATTCAAGAAATGAATGATAATGTTTTATATACAATGTCAACA
>vs_1995
ATTTTAGTTTAGTCATTATAATCTGACTATCAGATTTGTCAGTTTTTCTATTCTGATAATTGTAGAATTTAAATTTACATTTACATCGTGTA
>vs_2009
ATTATACAAGCACAAGCCAGAACTTGCAACA
>vs_2011
AATTCTGAGGACAGATATGATTGAGAGGATCAAAACAAGGATAGGGATGAGTTTCTTTTTTGTGAGACTCATCTCTTTTGTTACTTTTTGGTATTTGTGAAATATAGAAGGTGGATTTTGTTGTGCTTGAATTATGAGAGGATGTGAAAATTGAACAAGAGGACGAAAATAAAGAATAT
>vs_2012
TCGCCTTCAAGGAAGGAAAATACAATGCCA
>vs_2015
AACAATATCAGCTTTGTTACCAATAACTATATATGGAACAGGAAGACCACCAGGGCCACCAGATCCCAAAGGAGCTGAAAATGTCCCAGTTGCAGCAATCTCAGCGGCCCACTTCTGCAAACTAGTCTTTGTCCTTCTCTGTGAAAGATCATGAACAAAAATTACACCATTAATCTGTGAATAAAACAGAGATCGACAATCTTTGTAACGTTCATGTCCTGAGACATCCCACA
>vs_2018
TAAAATTTGATCTCCAGAGCTCTAAACCTTGAGGGTTTGTAAGCACCAAGCCACTAGAATCATTCAATACCAATCTTGACCCCTTCTGTGCAGGGTTATCTCCATTCGCATACCAAATGATTGCATCAGTTTGTATTTTCTCATACCATATAGCTAGTAAGAAAAGCTCATCAGGAAGTTGGTAAAACCCAAATGCAAAATCTCCAGAAGTAGAGAGCCATCGAGTTGTTCCACTACCAGCAATAAGTGACTCACCAACACTCACACTGCTGCCAACTTGATCTACTGAATTTAAGCTATATAAAATTGCATAAACGATAAT
>vs_2026
TGGTGTACCGTGACTGTTCTCATACGAGTTCTTTCCTTC
>vs_2027
GGAGAAGAAGGTGAGAAACTTCGCAATAATATGAAGGAGTTGAAGAAGGTGCTAATAGTGCACTT
>vs_2032
ATCTCCAAAACGCGATGATCCTAGTATCCCACTACTTGTGTTGCAAGTTGCAAAGAATGAATTGTATATTACTTAAAATTAGAAGAAGGTGAAAGTGTAA
>vs_2033
TATTTGTACTCACAAAAAACTGTAATAGCATCAAAATAATCAAAAATACAGAAGTCATAAAAATTAGATAACAAAATATATATGAGGAAACTAGAATTCATATATAAGGTAGATAACATAGATGTGGCATGTC
>vs_2036
GTGAAGGCCTGGGGGCGAAACCCCACGGGAAACTTTCACCGCGCCACACGATTCTTTCGCGAAGCGCTCTCTCATACGCACTCCTGCCTCCGCAAGCAAAGAGGTTTCAAAGATACCAGGCGACCAAGTTAAAGTGAACAGCCCCGAGCAAATCTTCTAGAGAGCGTACCCGTTGTAGC
>vs_2037
AATGTCAAAACAATGTTGAGGCGTCGAAGTTTTCTGAGAAAGTTATTTCCGAGTTGGAGGGTGAAAACCTTATGCAACAGATGGAGGTAGAGTTCTTGCTCGAAGAAATTAGAAAATTCAAAATCGGGATTCATCAAGTGTTCGGGGCTCTTCAGGTTGATCCAGATAGGAGACACAACAAAGGTTTCAAACAAGAGGAAATTTCCGTATCACATATTTTGAACAATATCGAAGGCTTGAAAGGTTCTCTTGTGAAAACTCAGGAAGAGAAGCTGCAACTATTTGTAGAGAATTCTGTCCTCGTGACGGTACTTTCGCAGCAAGA
>vs_2038
TCCTTCACTTTATCCTTTAAGTCCAAACCCTTTTTCGGACTCGGGTTCGAAAGATGTTTCTATGGAGGAAAACTTGGTGGCCTCTCATGCTCCTTCGCCTAACCGCGGTCATGCTGTTCAGCATGGACATTGTCTTCCACCTCGTAAAGGGCATAGGCGATCTAGCAGTGATACGCCTTTAGGGATCTCAGAATTTGTTAACTCTGCTCCTCAATTGGGGAGTGATCGTCGGAATTTGGTTTCTGGAGGGGAAAATTTTGGTTCTGAGAAACCGATTCAGTTGGTGTTGAAGGATAGGAACAGTCTTGATGGTTTTGGGAGAGAGAGTTTTAATGTGAGGAAAGAGGATGATGCAGCTGCAATGGATGATTTGTTTAGTGCCTACATGAATTTGGAGAATATGAATAATATGAGTTTT
>vs_2039
GGTGAGTAATCTTGGCCTTGCTTGCATCAGTTGGACCCATTAAAGCACGCCAATCAGCAATAGCATTATCCTTCTCCAAAACCATGATTAACACTGGTCCACTTGTCATGTATTTAACTAGGCTGGAAAAGAAGCTTTTCAAAGAGTGCTCTGCATAAAATCTTTTCACAGTCGTCTCATCAAGTTGAACAATCTTTTCCTTGACAATGTTGAAACCATAATCTGAAATTGTTCTTTTGATATCATCTGTGTAGTTACCAAACAATCCGTCCGGCTTTATGATCGCTAAAGTTCTCTGCGCTTTAGTACTTCCATCCGTAGAAAAGCTGCAACAGCAAACTGAGAGAAAAACAAGGACAAGTATTCTGATGAATCCAACAAAAGAATATCTCATTTGAAGAATCAAACCCGCACGACAGTGACT
>vs_2041
TGATACCACCACCATCACTAGAAGCAGCAAC
>vs_2044
AAAGTTTGCAACATGGAGTGTTTGATGGTGAAGGGTTAGTGGCGGATTGCCACATTTTACCCGCTACATC
>vs_2047
GATGTTAGCCAAGATAGTGCCAAAACTTTTCTTGGCACTTAGCGAAGTTGGGGCGTGATTGCGAGGAATTTAAGCATTTGAAAGAGTTGTAACAAAGTAAATAATCAATTCCTTAAAATTTAGTTGCATCTTATGTGTTTTATTTCTGCTGTTAAAAACTTTTATTTTCTGTTTAAAAGACCTACCGATTCATTTGTGAGAGCTGGAAGGAATATAATTGATGGCAAAAGCACGAGAGAAGCAACCACTAA
>vs_2049
TCATGATATTGTTGCAAGCTTTATTGTTAAAAAGCCAGTCACTGTGCTAGAAGATAACAAATTGCAGCTCGCAAGGGAAATTTTTGATGAGATAGAAGCTCCCTCTACTACAACAGTGAACATCTTGTCTCTAGACCCGTTACCTCAGTCAAACAGGACAAAAGTGGTATTTGCAGTTGATCCTGATGGTGGTGAATACTCAGAAACGTCTTCTGCCTCCATAAGTTTGATAAGATCATTATTTACATCCTTGGTAATACACCAATCGAATCTGCAGCTCACTTCATTCGGAGATCCCTATTTTTTGTAAGTGCTGAAATTCAAA
>vs_2051
GCTTCTTGCACTTAAAGAAGGCCTATTTGTGGGAATATCTTCTGGAGCTGCAGCCGCCGCTGCCATCAAGATAGCCAAAAGACCAGAAAATGCTGGAAAGCTTATTGTTGTCATTTTTCCTAAGCTTTGGGGGAGGTACCTATCCTCTGTGCTATTTGAGTCGGTGAGAC
>vs_2053
CAGATAATTTCATAACCCTAATGGCTATCGCTACCATAGATGATCATGAACCAGTAATACATGTGAACTCTTCACTTTGTTACCTATGATACAATTAGTGAAATTCTGCCAACATTTCATGAGAATAAGGACCGACTTTTATTACGTTCCAATCTTGCCTCCCTCTCCTTTTTCTTACACTCCTTGTAAACATCAAAATGTTCTTGACATTTACTCTTATCTGTATTAAATTCTTCTAAACATTTGAGAGAGGCGGTGTATTGAGGAAAACATTGGGAATCGGAGATTCTCGCAGCACTTTGATAC
>vs_2056
AGTAACATGTTCTCACAAAACTCTTTGAATTTTTTCTTATCATACATTAATATGAAACAACCATAA
>vs_2064
ATGCTTAAGAAATGTCTCTGGCTCAACAACAGAAGGGATAGGTTTTTTCACTATGATTGGTTTTTGGTAAT
>vs_2067
TTTGACCAAGGCGACGGCGGAGTCTCCATCGAGTGAGAGCTTCGATTGAACGATCCTTGTCTTCCAATTCGAAATCCTTGAGTAAACCTTCCATCGATTCAATCTAACAACCAACTCTGTTTCTGTTACTCTTTTCTAAAGAAAATCTCACTGCAAAACCATAACAAACCAAACGAGCTAGTTTTTTGATGATTTTTGTGATGAGAGAGAGAGTTTATTGGGCGATATTGCGCGTGAAAGCGCAGAAACGAAACGGCAAAGATTGAATTGAAA
>vs_2073
AATTTCGGATCAAAATAAGTAGAAGCAGGCGTAAAATCACACCAACCATGCGATTTCTTCTTAGCAGTAAACCTATGCCAAGAATCACGATGAACGGTTTTCGAATCATCAACAACATTCACAAATGCCAAACGATAGCTCGCGGAACAGTCCCATTTGGAAGAAGAAGTTCCGCGAGGGTCCATGATTTGAAGATAAACGGAAATATAACCAGGCAAAGCCTGTGAATCACCCTTAGGGTATATCAACAGACGGCAATCGTAACCACCTACCTCAAAGTACTTGCTCCACAGTGCCCTAGCTTTCACTTTGGGGAAATTGTTCACCGTCCATCTACATACGGCGGAGTACTCGTTTTTCCGATCCACAACCACCAC
>vs_2074
TAATTTGTTATCAGTTAACATGATGGCAGCATCAATTCAACCATTTCCTCCTCCTCAACTTCCTCAGCCACAGAAACAGCACATAATGTATGAAGAAGCAAGCATCAAAGAAACAGGATCATCATCTTCAAAATGCAA
>vs_2075
GACCATATGAAGTCTTCTGCAACTGATGGTAAAATAGCAGCAGTGGTTCCGTGAAGGAGTTGCAGGTCCAATGCTAAGTTCTGGCATGTGTACTGAAGTTTTTCTAGTTTGTATGTCTCTCCAGCTCCTGGAGCTATAGTTCC
>vs_2076
CCAGTTGCATCCACAAACATGTGCACAAAACCAATCCGATCACATAAACCGTGACTACATAACAAAGCCCAAAAACCGGTTCACATGTAAACTGCCATTCACCTGACAAACAATTTCATAGTTCTGCTTCAAATATATAAAACCTTCCAACTCTCTCTCCATGACTGTTTCTGAAAATTCTTCAATCCTCAACCTACTGTAACCGAATCTTTAAGCTTCTTCATCAACTTTCTTCAATCTCTCATCTTTCAATATCAAGCTACAACAACTGCATCCTCTTCATCTTTATTGCATCAATCATCTTCATCTTCTTCGTATCATAGCATCTTTGGTGACGGAATGTCGAGTGAGGTGGAGTTGTCATGGAAGGGATGGACGAAGAGGTCGAAGTGACGGAATGTTTAGTCACGACTGTCTTGTGAGAACCATGCGAAGCAGCTGCGG
>vs_2084
CGAAAAGTAACTCATCTCTACCGCGGAATCCATGGATCCACCTACCAAGTTTCCACCACTTTACGCATACATGGCGATTTGAGATCTCACAAGTCCGTAGTACTTGTACAAGATTATCACCCGAAATCCCGAGGTTTGCTATGCAATAATGCACACCAAGCAAGTTA
>vs_2086
ATGCATTAAGATGAGCGTTATCTAGAAATTATATTGTTTGGTTTGCAATCCAACTATAAGCACTCTTCTGGGTTCTTTCATTACAACACATATATACTAGTATCATTCATTCCACTGT
>vs_2087
GTAGAAAGCAGCTTAAATGCAGAAATTACTGTGGGCAATGGTGTGGCTGGTTGATAATATAACCACAGGAAAAGAATTTAAAGCACT
>vs_2088
TTAAGGCTACCATCCAATGGAGTAACAAAATACTCAAAACAAACTA
>vs_2089
TAGCAGATACACCTGTGGTGGCATTGGGCGAGCAACAGCAGTTTTA
>vs_2090
GGTACGGTGGTGGAGATTCCCGACCACCGTGAAACTCAGGTTAGTGAAGTG
>vs_2093
AGAAGATGCTTGAAGAATAAGAAGTCAAGCCCAAGAACATAGACTTAGGAAACTCTTGATTTGTCATTGTATTTAAATCGGAATATGCCTCAATGTAAGTTTTGTAAGCTTATAAAATTTAGGACAGAATTTGTAAAACAAATTTTACAAAGTGTTTGAAAACAAAC
>vs_2094
ATGTAACCGGAAACACCCGTAGTGTGCAAGGTACATGGTCGAACTGCTTTGAAATTATAGGATGAATAAAACCAGGTGTTTGAGAAAGTTATCCTAGTCGGGCAAAGTCAATCCTTTTCTTTGATCAATTTATCAAGTGTTTGTGATCTGGTTAGCATAATTTCGCATGTTGTCTGGTGCAATTGCCAAGATTTCAATTGTTCAGATCAGACACATTTTTCTTTGTTGGTTTGGTTTAAAACCTTCTGTTAGTTAAACGTGTTAAACGACATATCTTAGCCTTTTAAGTGTCTTACTGAACAACTATCAACTTATTATGGCTAAGGCGCTGAACTTGTTTACATTGTTATACATTGCTAGTTTGTAATAATATCCATCAGATTCATTAGAAA
>vs_2097
ATACTGTCGAAGCATATGAGAGCGGGCTTTTGGTCTAAACTTACTAGGAATTGA
>vs_2098
GAATGTTGACACCACATTTGTCCAGGGAGGAGCA
>vs_2100
GCTACGATCCTTAGAGCCCCTCTCATCGTACAATACCTTGTCTATGATTCCATACTCAACAGCTTCAGTAGGACTAAAATACTTTGGACGCCGAACATCAGCTTCAATCTGCTCAGGTGTTTTTTCAGTGTGTTTGGCTAACAAATTAATCAATTCTGTCTTCACTCTCGTGATTTCTCTTCTTGCAATGTTGACATCTGATGCTTGACCTTGAAACCGTGCAATTGGCTCTTTTATCATTATAGTTGATGATGGCAAAGCAG
>vs_2101
CTTATGCTGAACCAGCTGCTGCTAAAGAGGAGAAGAAGGAGGAACCAGAAGAAGAGTCTGA
>vs_2104
GCTATGTGGATCCCTCAGAGCAATTGCGGCCGGGAAAATAAACCCGAGGCAAACAGTAGCAGTTGCACCGGTGAATTGGAAAACATCCCAAATGCTAGGTACAAAATTTGCAGCCACATAGAGCAATGAAATGAGTCCAGTAGTGATCAATGAAAATCTACAATTATCTAATTCCAGTGACCCGGCTGAGGGAAATACAAGATCGTCCAAAATTGAACCTAAGC
>vs_2112
CCCTCATGTATGTACCTCTACCATGCAATGTACCCTTCGGCCCTTAAATTTAACTCTTGTTAGCATATACCGGCACCGGCTTGGTTTCACCAGCTCAGGACATGGAAATTGGCATCTGTAGTCTTATTCAGGTTACTTTTAATCATCTTTTGATTTTTGTTGAACATCAGTACAAAAGTCATTCCCTTGTAAATGTTAAACTTCTG
>vs_2114
CATCAACCAATTTTGATGTTGCACTTGAAGATTGGCGACACGCCAACTTGGGGGCTCTCTTTGCATCTTCTTGCACAAAGCACCGATTCGCAGTCCTCTGCCACAGAGTCCTTGCTTCTGCTGCCGCCATCAGTTATCTTTGTT
>vs_2121
CGTCGTGAGACAGGTTAGTTTTACTCTGAT
>vs_2124
AAGGCTTTCAACCGATGCAGCCGCTAGTTTGTCCTGTTCCTTATGCAACAAGGTGTCTTTGTAACATTTGGAACACATATTCATGGTTTCAACCCTTCCAAAGAAGCCACAGTTGTTAATACAAAGTATGGGGCGTCCTGTTTCATCATGAGACTCCATTTTTTAGGATCACTTAGGAAATTCGTGACCAAATTTGTGACCTGTGCGGTTGATTTCAGTTTGAACGGTGCTGCTAGTGTGATCAGGTTAATCACAGAAAAATAGGGATTTTGAGTTT
>vs_2125
TTCATTTCATCAGCTTCGTACTTTGTTACATAGTGAGTATCTGCTTAGCCGGTGGACTGTTGTTGATGCCGATGATGATTTGTGTTAGGAAGATGATGAAATGTGTGCCTCGAGGACTCAACCTTGTCACCAGACAAACCATTCATCAGTTCATTCATAGGTCCACGAACTTCAGCATGATTATTCGTGTGCATAGACTCACCAGAAGGACTCGGAATCGAGGAGTTTATGCTTGGATTATCAGTAATATAAATTTTAAGGCCAAT
>vs_2127
CCAGCCAGTTTTTGCACCAGGAAAGGGAGTTGTATGGAACCGTCTCATCACCACTTATAGCTCCAGGGTTCCCTTCAACCAGATTCCCTGACCTTGAGACCAGAGTTCCTTCATACTCATAAACGACATCTGTAATGATCCAGTTATCTGGGTACGGCTTGCCGCTAGGGGCAAAGTAGTAACCAACCTTTGTCTTTGAATTACTGCCATATATACAGAAGACATTTTTTAACGGTGGTCGGTCCCAAGGTGTAAGTGGATTAAGAACAGGACCACCAAGGTATGATTTCTCTAACTGGTATAAGAGCCTCTTGATGTCTGGGTCATAATCTTCAATTGCCT
>vs_2132
AATTCAAACCATATATAGGAGTTTGAATAATCAAATTTATTAAACGATACTTTCATTGGTACTCCTGAACCAGTCTTTGTGTGCAGTATTTTGTCCTATTCTTTCGTAGTCTCTCCTCCATTCTAGATTGTGCCTTCTCGGGATCATCTAGATAACCACCAAGTATTTCAGCAAATT
>vs_2133
GTTAGGAGCACTTTTGAGAAGGCAGTTAAT
>vs_2134
TAAGATTCATTAATAGGACCAAATATTTCATCAACTTTTCCAATCTGAGTCATGTTTTGAAGATAAATGGGAGCATTAAAATATGGGATTTTCTCATTGGTAAGTTTAGTGACAGCATCTCCTTCGCAAGCATGGATAAAGGTTGAGACCTCTACAACTTCAGAAGGAGGTCCTTCATCACGAAAGCCACGTCCACCACTGAAACGACCGCCACTTCTACCACGAAATCCCCCGTCACGGCCTCCTCTAAATCCTCCATCACGACCGCCTCTGAAACCACCACTTCGGCCACCACCTCTTGGAGGTCTCATCGTTTGTTTACGGTGGTGAGATTGTGAAAGATAGA
>vs_2136
TTTAAATACTAACTTATAATATAGTATTATAACATTCCAGCAGCACAATTCTTAAAAAACAAAATAAAAATTA
>vs_2144
TGGGCAAGTACTTAACACGGTCTGGTCCGTACCAT
>vs_2146
TGTCCGGTTTTTAAAAGACATCACCGCTCTCCGTTGAAGAGCCTTCAGAAGCGGTGTTTCCGGTTCCGGCTACTGAAGGCTTCGGAGCGATAGGGCGAAATCTAAGCATTATTCTTTCCATGGTTGACTTATCATATGCACCAGTTGAGTTTCTGACTATGCAACAACCTCCTCTTCCGTCCATGCTATCTCTCAACTCAAGGAACTCAGTGTTTTTGTTTGTATCATTTTTGGTATGGTAAGAGCAAGTGATGTAAAATAAAAGAAGGAATCAAAACGTCT
>vs_2147
TGTCAAATTGACCAGATTCCGGAATCGTTCCAGAGAGACAATTGTTGGAGAAGTCAATCTCAGTGAGCAATGAAAGCCTTGTTAAGGTTTGTGGAATTTGATCTTGCAACTTATTGTAAGAAAGATCAAGAATATTGAGATTCTTCATCCTACCAAGCTCTTGAGGAATGCTACCAGATAGGTTATTATGACTCAAATGCAAAACATAGAGAAATACCATTTCACCAATTTCCTTAGGA
>vs_2150
GTATTCGCGGTGGTTGTGATTTTCAAGTTAAAGCTACATTTGCACAGGCAGGAGGTGCTACTGGTGTATTGATTATTAATAACGAAGATGATCTTGCTGAGATGGTTTGCTCCAATAGCACCGTGGCAAACGTTTCAGTTCCTGTTGTGATGATAACAAAATCAGCGGGGGAAGCTCTCAATGCATCTTTAGTCATCTGGAAAGAGAGTGAGTTTGTTTATATGCACCTCCTCGACCGCTTGTAGACTTCTCAGTGCATTTTTGTGGTTGGTGGCTGTTGACACTTGTATGTGCTTCTCTATGGTCAGATCTTACTACTCCTGAGAAGTCCGGTGAACGCT
>vs_2153
TTTCTTATCTCTATTTTCTCTTCACACCAAC
>vs_2162
CGTGTCAATTGGCCTTGCATTCCTATAGAGGGAAAACAAAACACATT
>vs_2163
TGAAGAACTAAGCATTGCTTGGGAAGTAGCCTATGATGGATTGGCAACGGCAATTAAAAGGCAATGAGTTAAATTCGGGATGAATCATAGTCATAAATAAAATTGTATCACTAAAACTTGTTTAAAAGTTAGTTATAATAAATGTGTAACCAATGTTATAATAAATGTTGTTAAAGTAACTTCTAATATTGTTTGTGATCATAAATGTAAAAGTTATCATCATAGTCAAAA
>vs_2165
TTGTGTCACCCCTTTCATCCCTTCAACTGATTTCTTCACTTTTCTCTCACATCCTTCACAGTCCATCTTCACTTTCACCTCTACCGTCTGGAATTGCTTGCGCTTCTTCTTGTACTTGGAACTTCTTCTGTAAGAGCAGTCAAAGAGGTCGGAGATGTGATCAAGAGCACCCATGTTGTAATTGTATAAGCGTTTGATA
>vs_2168
CCACCAAAGGTGCAACATCCACTTTATTACTCGTTACCAGAAACATTAACCTACATTAAACCACCAGAATCTCAACAGGAACAAGCTCCGGTTAACATCGACTACAAAAGCCTGAATCGAACTGCAACCACTCTAGATTTAATCAATATTGTAATTCCATTTTCATACTCAAGCGTGTCTTGTGGCTTATCAATCCATGATTTATCAATTGGCATAACTTACAACTTCCTTCAAATTCTTCTTCATAATTTGTGTTGGTTAAGAATCTTGTTTCATCTTGTGATCCTTACATGAGAGGAAAAAGAATTGACATAAACAACCTCTTTATTTCATT
>vs_2172
GTTTAAACTATTCAATCACAGATTAACATTCAATATTAGCTACAACATAAAATTGTGTGAAAATATTACAATAGCAACAGTACCATATTACAATCAAAGTCAAGATGGTCGATCTCCTATTCTAGCTCATGACTTTTATTGTTTCATGATGGTAAACAAAATCAAGACTCTGAATACTGAAACATGTGAAAAGATGGATTAACAATGCTAAACCCCCCATCAATGAGCAAATTATGGCCACTCACATATCTAGAATCATCACTAGCAAAATAGAGTGCAGCATTAGCCACATCATCCGTTTTAAAGGTCACACCCTTAAGATTAGCAAACGAGTTCATGGCACTTTCAAGCTCATCTTCGTTACATCCAACAAACTGTGTTGCCAAAGGAGTTGCACAAGCATAAGGAGACAAACGTTAACTCTAATCCC
>vs_2175
TCCAAATGACTGGGTTGAGCACAATGCCTATTGATTGCTACAAAAATGGCAATGAAATACTATTGAAC
>vs_2179
AGATATATTCACACATGTCACTCCTCCAACTTAAACTAGCCCCTAATGCATTCACACCTCTCTCTCATCCATCTCATAGATTCAGACCCAACAGAACAATCAAAATTAGAGCAGTTGGCACGGTCCCTGATCAGAAGAATTCAGAAACCACTCAATCTAACATCGAACCACCTTCTGTAGGCTTTGCATTTTTCAGTTCAGTGTTGCTACCAGATGGAACACCAGATGTGCATTATCGTACTGCTACCGGTGGACAGAAGCTTAGGAACATAATGCTGGAT
>vs_2181
CGAGAATGAATCACGAGTAGAAGCAAGCGGAGAACAAGCACTGTTACGTATCAATGATGATTGGTGTCATTACTCGAAAGAGAAGATGAGAGTG
>vs_2182
ACGAGACGAATGTAAGGTTGTATTTTGTCTCGGAGTTTCTGGCTCCGGGAGGGTTAGAGTTGTC
>vs_2184
GTTGATGCCGCAGGTTTGTGTTGAAGATGGGTAGAAATGTCATGATTTGTTTGGATTATCCACTGCAGGTTGGTGACTGGCAGATGAATGGCCTGTTGTAGCAGGGATCTGATGATTGTGTGTCACTGGTGTGTGCATATGTTGCAACAGTACTATTGGCTATCAATGATGTTCCAGTGTCTGGCATCTGGAAGTTTTTGGCATGTACATGCCTAGTAGAAAATTCATGAGGCATG
>vs_2185
GTGGATTCAAGTGACACCGATAGGCTTGTGATCGCTAGGGAGGAGTTCCATGCTATTCTGGAGGAAGAAGAATAAAAGGTGCAGTTGTTCTCATATTTGCAAACAAACAGGACACTCCTGGTGCTCTTGATGATGCTGCTGTGA
>vs_2190
GGGAGAATTGACTTTTGGATTTGCATTTTATCGCAAATGTTGCGGATAGCAAGAGTCGCCACTAACTTTTCATTTATCCAATAAAGGAA
>vs_2198
AAACCTACATTTATGTTCTTCTTCTTTCGCTAAGTAAAGGATTGTAATTCTGCCATCATAAATAGCGTCGAAAACAAAGGAAACCAAGTGGTGATCGGAATTGTTGGGATCCACGTGGAGCTGTAGAGTATGTTTATGCAAATTGACATCATTCTTTACCTTCTTTGCAGTTTCATGGTCAACGTACGGTGGTTGTGCAACATGTACATTCAAATCTACTCCGAACGGTTGAGTATTTGTTGTTGTGGTGGCTGCTGCTTCGTAGGAAGGTTGGTGAGGGAGATCTGAGTAGAAGTGATGAGAGTGAGGAGGAAAATAACCTTGAGGAGGCTGTGGCTGTGGCTGTGGCTGTGGCATGATAGGGTGAGGTTGAGAAGAGTATTGATAATAGTAGGTTGGAGGAGGAGGTGGGTAGTGTTCATGGTAACTGTTTCTTCTTCTGTTTCTGTTATTATTGTTACTCCATGAAC
>vs_2203
AGAATGTGGTTTCGTGGACTGCAATGATTGATGGGTATGTGAAATATGGTAACCCAATTATGGCGTTTGATTTGTTTGAAAGGATGCTGCTTGGTAATGTGAGGCCTAATGAGTTTACTTTGGTGAGCTTGATTAAAGCTTGTACTGATTTGGGGAGTCTCAAATTGGGTCGGCGGATGCATGATTTTGCTATGAAGAATGGTTTTGAGGTTGGACCTTTCTTGGGTACTGCTCTTATTGATATGTATAGCAAATGTGGTAGTTTAGATGATGCTGTTAGAGTGTTTGGTTTGATGCAAGTGAGAAACTTGGCTACTTGGAATACAATGATTACGAGCTTCGGTGTGCATGGATTTAGGGATGAAGTGCTAGATCTTTTTGAAGAAATGGAGAGGGTTAATGTAGTTCC
>vs_2210
ATGCCCGTTTCGATGCAGAATCGGGTGAAGAGTCTTCATCAGATCCTTCTCGAACTGGAGAAGGAGGTCCAGGAGGAGCAACATAAAGAACCCTCAACTTGCACTCTTCAACATTGTGGCCTGCCTCTCTACTGAACATTTCTGGATTAATATCTTTTGTGGTAGTTCCAAGACTTGCAATCACGCTTTGAAGGAGAAACTTATCTTTGCATTGCATATCAGA
>vs_2227
TATGGACATGCAAACAACAACTCTCACAAGCTAAAACTTATTGTTAGTATGTTAGAAATTTTTGGCTAATTAATCTGATATGGAAGCATTTATGAATATATAAATATTGCATGTTGTTGTTGTAAAGTGATATTGTGTTGTCGTTACTTTCTCTCTTTGATCTCATGTCATCATAAATTTTGAGAAAGTTTGGTGTAGGTGAAGATGTACTACATCTAGGGAGGGAAAATCTGTGAAGTTTGTAATGTGAGCAAATGATAGTTTATGTTTGTGCAAGTTTTGGTGTTATGGATATTGAAAGTTTGTATTTAGTAAATAGAATTTGTGGTAGAATGTTTCGTGGATG
>vs_2231
ATCTTGCACATATCATTGGTGGCTGCTAATACAACCACTATTGAGGCATATGAGAAGAAAACTACTCCAAAATGGCGTTACGATCTTGGCCGTCGTAAAAATTTTGAACAGGTTTTCGGGATGGACAAGAAATACTGGTTCGTTCCTGCTTATTCAGACGAAGATATACGAAGGATGCCTGCTCTACAAGGTCTCGAGTATCCATCAAAACCCGACTTCGATTCCCAATAGTTTAAAAACCCAA
>vs_2233
TACTATATGTTGTTTAACTCGGTTTTCATCTTTTGTGGGTCTCTCTCTCTCTCTTCACCTTTTTTATTTGTGGCCATAATTAT
>vs_2234
TATGCTCAAATTGTACCCTTCACCAATCTGAGCAATGATGGTAATGTCAAGGACAGAATCACCAAAGGGTAAGACATTGCTATTCACAACAAACAATTCTAAACTTTGAATCTCTCCCATCATTTTTACCAAAACACCCTTCTTCTTCTTGCACTGGATCCTTATAAGCATCTCTTTCCCTGACACTCTAGCTTCCACTT
>vs_2236
TTAGAAAGAGAAGCCAAGATAGAAGCCCCAGCCACGGCTGAAGGGTCTCCGCTTCTCCTTTCAAGCTGCATAAATTTACCAACGCCACTCTGAACTTCCGCACCCTTAACTGCAACCTCAGTGTTTACTTGCTGAAAAATATAAGAATGATTTCCATGCAAGCCAAAAACCACCTCATCACCCGACGTTAAGCGCACAGCAGGTGTTCTTCTTGACAAGTGTCCCAT
>vs_2239
CACCAAGCTTAATTGTGTCTCTAGGACATGTTGGGTTCTTTGGATGTGAG
>vs_2240
GGTGCCCTTCTGTCATAAGCTCCATAGGGCATAAGGATAGTGCACAAGATGCTGCTCAACATAAGGCCAAAAT
>vs_2241
ATTCAGACATGAATTATCGGCTTCGTAAGGTGGTGAACAAGCCAATGCTTTCCGTTGCTGAAGATTTTGTATAGAGCATAGCAAATGGATTCGTAGAGCTTTTGGTCATATCAATGTGGATTTACTGTACTTCATTTATCTTTATTATCTTGTCATTTGTTTTCCTTGATATTTTTACTTTCAACCCATTCTATCTATAGTGT
>vs_2243
CTTTTGGAGAGTTGGATCAGAATCACTTTCTGAGCTTCTTCAAAAACTTTCTACCTCAGAAAATCCACCAAATTGTGTCATCTTTGATGCTTTTTTGTCCTTGGGCTCTTGATGTTGGTAAAAGTTTTGGGCTACTTGGTGTGGCTTTTTTCTACTCAATCTTGTTCTGTTAATAGTATATATTTTCAAACTCATGACAAGTTTATTGAGTTACCACTTTCAAAATATGAGTATTTGTGCCTGGATTGCCTATACTTGCACAACAGGATTTTGTCTCTTTTTTGTATAAGTATGGATCTTATCCTGGTTATTTTGTACATAGTTGTGAATCAATTTAACAATATTGGT
>vs_2244
AGCTCGGAGGCGAAGAAGAAGAAGAAGAACGGGAACGGGAATTGCTAGTTGATATTAATGAGATTGCGGAGGAGGAGGAGCAGTTGCTATGTCGCGTCCCGGTTTATGATGTCGACCCTTTTTATTTAGAGAATTGTAATGTGAAAAATAGATGCTGCTG
>vs_2245
ATCAAAAGCGGATGCGAAAAGTATGTAAATTACTGTTAGGAATAGCATAAGTTGGTTGGTTAAAATAATAGAAAATTCAGGAATTCCTGTTTTATTTGTCTAATTATTTATTCTTCTCACTGATTAATGTTTGTGGGGGGTTAGCTTGCCATTTTCCTGACAATTTTACAGGGCTAAAGTTCTCCAATGTGAACACTCTGTAAAAATTGATATATTTTATCAGGTATATGGTGGAA
>vs_2251
GATCCAAAATAGCTGGCGACTATAGATGTATTCGTAG
>vs_2255
TTGTCCCTCTTCTGATGAACCTGCCATTCTCTCTGAATTGTTTTGTTACAGATTTTAATTTTAGTTTTAAGGAATGAATGTACCTCGTAT
>vs_2258
AGCCTTGAAGGATGATGGAACTAGTATGGGAAAGACTTATGAGTTGGGTGGTCCTGAGATCTTTACCATTCACGAGTTGGCAGAGATTATGTATGACGTGATTCGAGAATGGCCTCGATATGTGAACGTGCCTCTTCCTATTGCTAAGGCATTGGCAACACCAAGGGAATTATTATTAAACAAGGTCCCCTTTCCACTACCCAAGCCTGAGACATTCAATCTGGATCAGATCCATGCTTTTGCTACAGATAATGTTGTTTCAGAAAACGCTTTGACATTCAATGATC
>vs_2261
AGTAAAACTGCGTGGGACATCCCACTGGCTGTGTGATCTACATAAGCGAAGTCACGAGAACATTGGATCATGCCATTGACGTACATGTTCCTTATCTTTATCATCAACCTTAGGGGCCTTCATGAACCTAGAGAGTTTCCTTCCTTTGCTGT
>vs_2262
CTTTTTGAGGAATAGATTTTCTACTGTTACAATATGCACAGTCTGATATCAAATCAACGGTTGATAATATTTTAATGTGTCAAATTGAGTT
>vs_2265
AGAAGGTGATGAGAGAGGGAAATAATTGGTATTGAATGTGAAAGGTTTTGAAGGAGAAATGGAATTGAATGGTGGAGAAGAGAATCTGAATCTGAAAAGGGTCGAAGTTTCCGCCATGAGAGAGAGAGAAGGAGCG
>vs_2267
AACGCTTCCGGAACTCACGTGTTCATCCAACTTCATGCCGAAAATCTGAGTGATATCCACCGGAAGTGGAT
>vs_2268
AATCACAAATTCACAACTATTGTGCTGCCA
>vs_2272
ATATAGGCAAAGTTTATCTGATCAATTGATTCTTTATAAAAATGTTTTAATATTTGTTGCAGCTGCTCCTGTTGTAAAGATGATTAAAGAATATCTTTGAGCTGTATCCAAGAATAAGGCAATATCTGCTGTGCCTGTGA
>vs_2274
ATCGTTCAATGAGAGCTTATGCAACTGCCATTGTTGCCGCAGAATACATCCTCCGCTGGCTTCCAACGGGCGACACATGAATGGTCAAGTTTTTTACTTCAGAGGAGCTAGTTCTGATTCTGCAACGCGCCGGCATCAATGTGGAGGAGATGGCAGGATTCACATATAACCCGGTAACAGGAAGATGGTCGTTATCAGATGATATAAGCGTCAATTTCATTGCCATGGGCACCAAAA
>vs_2284
GGTTTCCAATTGCAAGAAGAACAGCTGAATGGTTTGTGAATAGAGAAAAAAGTTACTCAACAAAAAACATTT
>vs_2285
CTACATTTTTGTTTGGTTTTGGATCTTTGTAGATATGATGTAGTTGCTGTTATTGGTGGATTTAAGGAAATTTTAAATTTTGTAATCAACTTTGCTTTGTGGTTGTATGATGAAGAGAATAAAG
>vs_2286
TAGCTTCTATCTTCCTTCTGCGCGCCAAACCTGCAACACCTTCACACCAATTCAAGCGACTTACTGCCTATTTATCACAT
>vs_2287
CTACTACATCTGCAACATTAGAATCACCAGCAGCA
>vs_2298
GAAATGAAGGTTGGTTCAAGTAAGACATAGGGATAACAAAGCGCTTCATTTTCTCTCCGACATACACTGCAAGATAACCTTTTGGTCACATTCAAA
>vs_2300
TCTTTGGGCGTTACCTGCCCGGCCTGATTTTGGTCAAATTTGGAGCTTCGCTGCCGCGGCTGCTGCTGCTCCTCCACCGGAAATGATGGTTCAGTCTTTGTCTCAGCAGCAGCAACAGCATCAAGCGAATTTCTTCGCTCATCATCATCATCAGCAACAGCAGCAACAAGCTATGGGAGAAGCTTCGGCTGCTAGAGTTGGGAATTATCTTCCTGGACATTTGAATTTGCTTGCTTCCTTGTCTGGTGGACATGGAAATTCCGGTCGGAGAGACGATGAACATCATTGATTGTGGTGGAGTTGCAGTGGTGACGACGGTGGTGGTTTTTTCTTGGTATATATAATTATTCAGTGTTGTTATGGATGTTGCTTTTCGATGTGTGTGGAAAGTAGAAGAATTAGGGTTTAGTTTTTTTGTCTTTGGTTTTGAGTGGAGAAGTCCATCTA
>vs_2302
ATCTATTGAATAAGTGGTTCTACTTGTGGTTTCTAAGCTGT
>vs_2304
ACTCCAATGGATGGTAGCCTAGTCATTATGGAAGTT
>vs_2307
TGTAGCCTGATGAGATAGTGAAAAGGTTATGTTACTTTAGAAAA
>vs_2310
TCCCGAGGAGCAGGAGCGGAAAACAACAGACGAAATACTCAGGGGTTTTCGGGGCGT
>vs_2312
GTTCCACTAACAAGGATTGGAAATGTTGATGAATATGGTAATTCAAGAGAAACAGGCT
>vs_2314
CATATCTCTATTTTCGCGCCTCATTTCCATCTCTTGCAAAATTCTGGAATTACAACCCTCTGAAACTACATCCATTTTACCAGTTTCTGCAGCTGTTGGTCTCGCAAGTCCATTTTGTTCTGGAATACTCCATATCCTGTTAGTGAAGAGCATTCCAGCGCAGAAACTACCGAGACAAAGAAAAGCGTCCATTTCTGCGATACGAAAGTTCTAGAAGGAAACTCCCCTCTACTTTTCCACGTCATTATTAATTTATTTAATAAATAATAATTCGGAACTTGAATATGCAAAAGTAGCGGGGCGATAATATGAATAAGCG
>vs_2315
GTCCTCTTCTTCACCATGGCTATTCCGATCACCTTACCACCATCTCCGCTTCCACTCAACCTCGCCGCCCATCATTTTCTTCCATCTATTCCTCATAACATCGTC
>vs_2317
TCACATGAAATGGATCTGAAATATACTTTCTTTCCCTCCATTGGTACGTGACTGACTTGCAGGAAAACAGAGATGAAGAAGGAAAGTGGAACCAAGTCAATTGGAACGGCCGCAAGCACTCCAATGAGTCGTGACAAGGACAATTCCATGCACCATACTTCTGATCTAGAAGCAACCGATATAGGCTGGGAGCCACACCTCCAATCACGTGCCCCAATTTGACTCTGACTCAACCAGACCAGCTCTGCTCACAATCCCGCCGCAAATATTTCTCCGTTCTCAGCCAAATCCACCGACATCCACTGCTTCAATAACAAAGTAGAAGAAT
>vs_2320
CCCTTTGCATGGTTGACGAGATATCCGATGCATCACCAGCAGTAGAGGATGGTTTACAACTTGGAGATCAAATT
>vs_2321
GTAGAAAGCAGCTTAAATGCAGAAATTACTGTGGGCAATGGTGTGGCTGGTTGATAATATAACCACAGGAAAAGAATTTAAAGCACTTCATTAATATTGAAATTATATTTCCATTATTTATTTATTTATTTATCATGTTTATGTGTAGCTTATCATTTTCTTTGAGGCTGTTGATTTGGGGGGTAAAGACTATTTCCTTACTGTGTTTATTTATTTGTATTTTCTATGTATTTATTTGCTCACACAAGTTGTCCAGATGATATGACAGAAGAGCAAGTGAGCTGTCAGAATTCCTTTGGGTAGGCTTTCCCTA
>vs_2323
GAGGCTAACAGAAGGTTGCTCCTTTAGGAAGAAGGGAGATT
>vs_2326
TTTGGTAAGTTTCTAGCATTTGATTATTAGTCTTTTATACACGC
>vs_2327
GAAAGTTGCTTCCTTGCTATATTTGGCTAGCCTCCACTTTTTTGTTTGGTTCATATTTTATTTGTTTCTTGGAATATAATTTGATTGGTAAGCCATTTTGTGGAAGAGCAAAAGGACCATATTGAATTCCATTTTTTCTACCAACCACAGACCACCTGTACTTTGTGGTTAGATGATGTACAAGAACCAAAATACTCTAACTTTTGTCTAATTCATTGCCAGG
>vs_2330
AGCATGACCATAATGCATCAGATCAAAACACCCATCCATGTACCCGACGCGCCTCTT
>vs_2331
AGGGTTTATGAGATGATGAAGAGAAGTGGTTGGGGTTTGGAGGTTGAACCTGATGAGTATGTTGTTAAGGTTTTGAGTAATGGGTTTAGGGTTTGAGATGAAGAACTTGCTCAACAGGTTCAAGATGAGTACGATAGGTTTTGTAAGGCTAAATTTGATTCGTTTCGGG
>vs_2333
GATTAGTCTTTCGCCCTACTACCAACGTACATACGACAATTTGTCACGTCAGTA
>vs_2334
GTTCAGATGAATCGTTAATGAAAATGATGGAGATATGTGTAAGGTGTCTCTCTAGTGAACCAAATGAAAGACCTTCTGTCGAAGATATTCTTTGGAATTTGCAGTTTGCAGCACAAGTTCAGAATTCATGGAGAAGAGAAACAAGTGATTATAGAGACTCACCTAAATCAACCTCAAGAGAGACAAAGTTACTATGAAATTAGCAAGAACTATTATGGTGTATGCTACTATGTACATTAAGTTTCATTTATATATATTGTATAAGCAT
>vs_2335
ATATACCAAACAATCCAATCACACTTTCTAACTTTTATAAGTTCTGCACCAGTTATATAAATAGAACACTAGGTTAAGTCAGGTCATTTTCGTTCCAGTGGTTCCTCGCCATCTTCGGCAGTGGCAGCCTTTAATGCACTCACATCGCCTGTTGGAAGTTTCCTCGCGATACGAATGATAGCATGGTCAAGATGGGAAACGGCGCTAGACTGAGCAATTTTTTTGATTTCGTCGACGTCTCCATCTGTGTAAGCAGCAAGAAACTTGCTAGCGCAACGATTGTGGTCACTTTTGAGAAAAGCATCAATCTGAGAACAGTCATTATAGCACTTCTCTGCTTGCTGAAAG
>vs_2336
CTATCTCCAATAGGCTTAGTGAAATTTGAAGCA
>vs_2340
CTGATGCCACCAGGAACATAGCAGACACATCTCCTGGAACTGTGTTTTTATTT
>vs_2341
TAGAATCACACATAGCCATGAGAATTGCTATCACAAATATTTCATCCCCAATCAAGCAGGAGACAAGATTTTTAGTTATAAGGCGTAACTTAGTCATAGAAAAATGCAACATTCAAACAGAATCAAAAGCATTCTTGACAATCC
>vs_2352
AACAATGATTTACTAAATTTAACTATGCATGATGTATGAATATATGAATGTTATCATGTATGTGCTGACAAAACAGACATATGACACTGGGAGTAACCGGCAA
>vs_2354
TCCTTCTGTATGTTGTAATCAGCAAGGGTTCGCCCGTCTCCAGTT
>vs_2358
TTTAGTAATTCCCTTTGGCTATAACTTTGTTTT
>vs_2359
AGCTTTCAAAATTGAAAAATGAAGAAAGTATACTTAAAGGGGTTGTGAAACAGCTAAAGGACCATAAAGATCAAATAGAGAAGATAGAGGAGAAGGAGCGTCTACAGAAGGAAAAAGAAGAGAAGGAGAAGAAAGAGGCCGAAGAGAAGGCTAGTGAAAAAACAAATTAAAGACGATGAAGAAGACACAAAACAACGAGGAGTGAAGACT
>vs_2360
TGGTGCTGGTGTGTATGTTCTAGTTGGAACTGTGGCAAGGGAACATGCTGGACCTGCTTTACCACTTTCATTTTGGTTGCTGGATTAGCAGCTGCTCTTTCAGCTCTTTGCTATGCTGAGTTGGCTTGTCGCTTCCCTTCTGCAGGAAGTGCTTATCACTATGCTTACATATGTCTTGGTGAAGGGGTTGCTTGGTTGATTGGCTGGTCATTATTACTTGAATACGGAATT
>vs_2362
AAAGTTGGGGACATTGTTCAGCTTCATAAAATTAAGCCTATTAGCAAGAACAAGTGCTTTCTCGCTCTTCCTGCTCCTGCTCGGAACTACTAAAAAGGGTAACTCTTCCGGTGAGCTTGACATTCCGCTTCAGTCTCAGCAAGAGGGAGAGAAACAGTCCAAGGATTAGCCTTGCAATCTCTTACTCTTGCTATTTAATTTTATCGCTAATTTTTTTCGGTTTTTAGGTATGTAATTTGCATTGTAACTTTCATAGTGAAGGTTGCAGTTTATTTTGTACTATCATGAAGAAATTGGAATTGAGAAATGAATGTTGGTGTTGTTGTTT
>vs_2366
TGAGTCGTTTTAAGCATCTCGACAGCAGTCCACAAACGCGGTTTATCTTTGTAAGCGATAACATTATAAGCTGTCATTTCTCTCTCCTTCAGATCTCTAAATGCTGCAACTGCTAAATTCTTCTGTGGAACTAACTTTTGTTTTGGTAGAATATTAGCTATGCCGATAAGAATCTGAGCTAGCAACTTTGGTGGAACCATGTCATCTGCAATTTTACACATCGGTGCAACAAGAACAGCGCCGTCCCATGCCTTAGGTTGTTTAAGGTGCATCTTTAAGGCAACCGCTCCTCCCAAGGATTGTCCAAAGAGGAAGCTTGGAAGAGAACGGAATTCTGGATTTTCTTTAATTTT
>vs_2367
CTCTTCATCGTTAGCAGCTACAAACTCCTTTACCAACAAGTCCAAGTTCTCTAC
>vs_2370
AAACAGCTTATAAGTGATTTTTTTGTTTCTCTCCTACTACGTACCGTTACCTTTTCCTTAACTAAACTTTTACCTTTACTTAACTTAACTAGTTGGTTGGTAACCGTAACCCTACCCAACCCCTAACCTTTTACGTTTTAACGGTTAACCGTACCGTAGGTTTTAACGTTTAAACGAAGTTACTTACTTAGTTTGGTAGTAACCTAACCGTACGTTTCCTTACCCTTACCCTTACTAGTCGACGACGTTCGGTTCGGACTAGTAGTAGTAACGTAACCTTTTCCTTTACCAAAACTAAAGTTTTTGGTTTTAACGTTAACCGTTTCGTAAGGTTAACGTTTCGTAGTAGTCGAAAACCAAAACGTTTAGGTTTAAGGAAAAGTTAACGTTTCGTACGACGGGGTGGG
>vs_2378
ATGTTATTTCCATGGATGCTGACAACATCTCTAGATCAAGTAATACATACATTGGAAAGCTGAGATCAAACTTTCTTGGAACAAATTCATTATATATGATACGCAGCCTCCCCACACTTCTGCCCATATATGTCCTCCGGGAATTGGGAAGACGAGCCGGAGATTTTCTAAAAAGGTATCTCCTAAGGTCCCATCCGGGAGTTACAACATAGCTCAGGTAACATATGAACTGAATGTTCTCGGGACTCGTGGCCCAAGGAAGATGCACTGCATTATGCATTCAATACCAAATTCAGCACTTGATGCTGGTGGATCTGTTCCCGGACAGCCAGAGCTCATTCCCCGTTCCC
>vs_2383
CGTTGATTTTGCACAGTCACTTGGTGATTATTTATTTGTCGAAGAGCACAGTTGGAACGCTTGTCTGCTCTTAGAACTCGTATAGTTGTAATGGCTGGTCAAGAAGGTCCTACAGTACAAGAACAAAACGAAAAGTAGCAACACAACATGGAGGTTCGACATTGGTC
>vs_2393
GGGTCGATATCAAACAGTATCCGCTGATTGGTGTTTTCCGCTGATCTGTATAACTTGTAGACACAATCGACAGTATTGCGCACATCCCAGCAGAGTATATAAGGGTCCTTCCGACCTCCGGTGTATAAATAGTTACCATCTTTGGAAAATTGGACATGTGTAACTCCTCCTTCTTGACCGTGCAAAACATACAAAGGCTCCATGTTATCTTCCGTATAAATAGCCGTAGTTTGGCTATAAGAACCCAAAGCCAGCATCCCAGTATGAGATGGAGAAAAAGCCATGCAGATATAATACCTGTTTGGCCTTCTTTTTTATCTTTTTTACTGTTGAATGCAATGAAAAATCTCTACCAGGGCGATGTAAATCAAAAAT
>vs_2394
ACTTGGCAGTTTTAGTTTCAACCTCTACTTGTAC
>vs_2400
AGCGCCATCCATTTTCGGGGCGTAGTTGATTCGGCAGGTGAGTTGTTACACACTCCTTAGCG
>vs_2402
TGCAAGAGTTGGGGATTTCGAATTCTGATGTTGTTAAGGATTTGGTTGGGAAACGTTGGGAAGATGTTGAATAATAAGGTTTGGTCTGAAAATGGGTGGATGTGTAGTCAGGATTGGTTGGAGAATGGGAATTGGGTTGGTGGTACGGTTTTAGGTAATCCTATCAACTGGAGAATGAATGGGAATGGAAGTATTTATGGAGGGGATGAGCATTGTTTGACAGCTAGGTCGTATTCTGGTATTTTGGTTTTTGTTTGCAGGCTTTTGGCATCCTTTTTCTTGACCATTAGGTGGCTTTGGAGAAAGATATTTAGAAT
>vs_2405
TCTCTTTCAATCTCCATTTCTAATCTGATTTAAAAATACAAGCATTTATTAAACGATGGAACGAACATGTGTGATTGTGCCTTCTGTCCAGGAAATAGTAAAGCAACCATTAACAACAGTTCCAGATCGTTATGTTCGTCCACGTGACGACCGTCCAATAATATCCACAATTACACCTTTACCCCAACTTCCTGTCATTGACCTTAGCAAATTATTATCCCAACGATATCAATCTAAAGACCTGAGCTTCGTAATCTTCACTATGCCTGCAAAGATAGGGGTTTCGTTTTAGTTGATTAATC
>vs_2406
TGAAGTTAGTATGTGGGAATAGCGAAACCGATCTCTCTCTGTAACGGTTACTTTTGTGCTTTTTTTTTTCTTTAGTAACTATTTATTATAAAACAA
>vs_2408
TTGACTATGTAAAAATACAATGAAGATGTTGATACTCCAA
>vs_2409
GGGCATTATACATGGTCGAAGGTGGCTTGAATCCCATAGA
>vs_2412
CAGTCAGAAGTAGCACCATCAACAGCTAGGGAAGGTTCATTGGCCACATCAGAAGATCGTACAGCCACCTGATTCTGCAACTGTTCTTTCTTCTGATTATCCTTCAAAGAATTTGACCTACTAAGAGTTTCCTTGTTTCTGCCCTCGTTTTTGGATACATCTGGAACCATATTCTTACTCAAGGAAGATGAAGAAGGCAACAAGGAAGCTGATGTAAGCTTCTCACAAGATGCAACGGTAGATTGTTCGGAAGAGATTTCAGAACAAGTGTCAGACCCTTTTGGTGGCACAGAAGAGCATGCATCACTAGATGTTACCAGGGAACTAGGAGATCCATCTTTTTTAGCACCAGAAATTGAA
>vs_2413
AGGCTCTGGGCGGTAGAAATGGCTACAGAACTGCAATGGGGAGGTTGGATAAGCTACAGTTTGAGAACCCATTGGAGCGACTAGGTCTATTTATCAAGGATGGCTATGTCGCAGATGAAGATGAGGAGGTTCTGAAT
>vs_2414
TAGATCAACTTCGGCTTGTTGGTAAGGATGAGCTGAACCTTCTTGCTTGTTATTTTTTGTAATTTCTTCACCATGGAGATCATAAGAACAGATTCCCCGGGATCCAAAAATTGTTGCCATTTTGAATCAAAGGAATCAATTGAAGCAAGCCTGGTTATAGAACCGGTCCCCTCTGAAGGTGATGTAGTGCCATCAGGCTGTTTAGCCGAAGCTGCAGAACCGTCGCCGATGTGAGAAGGACTCCATGATGACTCCTGAACATCATCGGCAGCAGGCGATTGAGTCCCGGGTTCCAGAGCAAGTTTTGGAGGAGTTTGTGCCCTTAAGTTATCCCAGAGAACTGTCTTGAAAAAGGGATGTATTTTCAAAATAGCATAACCATCAGGTCCTGCCCCTGGTCTCCTGCTCGGGTCTAAATCCAATAGCCTGTCAATAAGGTCTCTTGCTTCATCTGAAAAGTATCTGGAAAT
>vs_2415
CAGTCCAGGTCCGATTCAATTCACTGGCCCAGGATCTGATGCAATTAGTCACACTCTACTCTTGGAGCTTGGCGCGCACGCTTAGACGTGCTATGAGACAACATTTTGATGGCGGATATTCACATGTTTTTTTAAGAACTACTGCAAATATAATAAACCCGGAGAACATTTAGTGCTCGTGTTTCTGTTGAACTTTGTTAGAGTAATTATGTGAGAAGAGTGTCTGTAGATATATAATCAATCAAATGTTTTAAAACATGAGAGAAAATACAATAAAGCTTCTGCTTTATTTCAAAGTTGTCTTTTTAATTTGTAAGCCTATTAAGCTTGCAAATATGTAAATCTGAGGATTGTTT
>vs_2418
GCAGTAGCAAAAGACATGTCTATAAACAACAA
>vs_2419
TTTTGGCTCTCAATAATCATTATATTTTTTATGGTAGATCAATAGTGTTGAGTTGTAGTTTGGACAGCTTAATCTATAATTCAAGCAACTGCATGTTTGCCACAACAGTTCAACGGGTGATTACATTCATAAATTTCCTTTTTGCAAATGCCAACCACCATTTATTTGGAGTGCCATTAGGTCTGTATGCAACACTCAGTAATCTCCCACTTGTTTCTTCCCTTATCTGCTTCAAATAATTTCTGAATAATTCTGCTTCTTTATTTGATT
>vs_2423
GAAGATTTCAGATCCATTGGTTGGCTATCTGGGAAATCTGGAACGGATGATTTCTCAAAAACAACGGGTTTGATCTGTAACCTCTCCTGCAAACGACTCATTGCTCCAAACCCTTCTAGTTCTTCAGAATCAAGAGTAAGCAATCCTTTCAAAATGTCATTGACCTTTTTCTCTTTAACAGCTGATGAACCAGTTACTTCATTATCCAATGATACAAGAGAAGCTTTGCCTTTCTCAGTGTTATCACCAACAGGATCTAGACTGTCAGATTCAGATGCTTCTTGGGAGGATAGGGCATGAGCATTATTGTCCAAAGTTTCTTGTGAAATACTAGGTCTGAATTTTATTGGCCTCCGATTAAACCCTGGAAGTCCCGGTCGACGTTCCCGTGGTTTAGTGAACCCAGAGTTGACTCAGATGGCAC
>vs_2427
GTTGCAGAGACAATGACAACCACGAGATCTGATATCAATCTCAAGTCCAATTGCAGAACAGGATACTTTGACTTGGGATTGGATATGATAAAGACATTGTCCTTTCGATCAATTAAAGTTGGTGTTTCCTCAACACGGTTCTCATTGTCCAAATTGAAAACATCATGGAACTGAAATGACTTTTCTTCTTTGCTCTCATTTTTCTTGGTCCTAACTCTAGCAACAGTTTCTAAAACAGCCTGCTGTCCAGCAACACTGTTGTTGAAACTACCAGCATCATTGGTACCTTCGTTCTGTTCATTTTCGGGAAA
>vs_2428
TCGCGTTGAATCGAAGGAAGATCAATCTACTCGTGCGAAGCCGCTCAATTGATTTAATTTCAGTAGTTAGATATATATCATCTAAAGTTAGGTGTTGTTAAATAATGACCTCTCTATATCTTTCT
>vs_2430
AGAACTCTTGGATTGAGATAAGAAAAGGATGA
>vs_2432
CCTTCTAAGTTTTGATGGATAGTGGCACTATCCACATCCTCGGGGATAGGAATTGAAAATGGCATGAATATAATGGAGACTTTATCTGGATGAGCTTGTCTCAGATATTAACACGGTAGATTCCTCCAGAAATTCATACCAAATTCGTGAAGTTGGGATTGGATGAATGATAGTCATGAGGTTGTTCCTGGCCAAGCTTATAATGTTGAATTTAATGGG
>vs_2435
TTCATGATTCGCGTAATGATGATGGCATTAAGAGCTTTTTCCAAGAGGTGCATGAACCTTACATAAAGACTCTTCTTAATCCTCTATACTTGCCTGGCTCCCGAATCACGTCATCACATTTTGATACGAAAGTCCGTGCCCTTGCAAGAAAGTATTTGTAGAAACTGCTAGTCTGCTCTTGATGATCTGTGGTTGACAAGTTGCTTGTTCATAAAGCATTGAGGCCCTTACCTTACCTTACCTTACCTGATAGTTCTTGATTAGTAGCTTTGGAAAACTTTCTTTTCTCCCTCATGATTTGACGGCAATGGTAGATTCTCTGTTGTCTATAGTGTTGTGTACTCAAGTCATTAGCAGAAGGCCGTGTTTGGAAGGTTATATGTTGCCAAAAGTTGTTCCATTGCTAGTGCAACAATTTGTAATACGCACTGATCTTGTTCTATGATCAACTATTTGATTTTCA
>vs_2437
ACAGTCTCGAGCTATGTAACTACAAAGTCAGTGAGCTGGATGATGGCTTTCATTCTCAACATAGGTTAAAGGCTTATCTTTCTGCTGCCTGTCATGATTGATGATTCAAAAGATATAATTGCATTTTGCCTGCTTTCTTTGGCAACGATAACTAAAGACAGTAGTAGTATGGCAGGGACATGGCACATTTTATTGTGCAACTGATTGACCCCCTTCTCTTTGTTTCTTCTTTTATAGCTTTTTTCTTTCTT
>vs_2439
GGGGTAAACATCACCCTGGCGGAGAGGTTGTTTTGTTGAATCTCGCTGGCCAGGATGTCACCGACGCGTTTATAGCGTATCATCCTGGTACTGCATGGAAACATCTTGACAATTTTTTTACCGGCTTTTACCTTGATGATTTTAAGGTTTCTGAGGTTTCTAAGGATTATAGGAGACTTGTTTCTGAGTTTGTCAAACTGGGTTTG
>vs_2441
GAAGCTCCAAGATTCGCTTGTCTCGCTGATACGTTTTTGACCAAACGGATTCTGCTCTACAAACTTCGACACATTTTCAGCATCTGCTAATCGCTCCAGATATTTTCGCAGGAGACCTCCAACAGCTAGTGATTTGTCATTAAGTTGTCGACAATTAAATGATGGCGGGTATATTGAATTGTATGGCGGATTGAGTAAACCCTTGTAGGGTGAGTCGTCTATAAGCAATGTATTTGATTCGTTGTAGTAT
>vs_2444
AGGACTTGAGACAGTTGGAAAACTTATTTGATGATTGCCTCTGTAACTGACCTT
>vs_2446
ATACAGGAATCTGATCTACTTCTAACCCCAGCTGATGAGGAAGAGCTTAAGAGCAACCGAATACACAG
>vs_2447
GGCTGGAGATGATGATGGATGAGCGGCGAGGTAATGATGATTGAGAGGTGTCGTTGTGATGAAGACGATGTTAAATTGAAGGAGAAGGAGATCTTCGAAGTTGAAAGACAGATGCAAAGTGTTCGTTAACAAAGAGGGACCGAATCAGAAATAAGGATGAGGTTTGATTTGAGACGATGGATCAGAAAGGAGGACCGGTGCCGCAATTTGGAAGAAGGGAGGGAGAGTTTGAGCGGAGACGATGAGGATGTTCGCGAGTGCCGTAGATCGTTGAAGAGAGATTGAGTCTTCGAGGAAGCCCCAGGGCCA
>vs_2450
TCAGTTAGAAAGCCCTAATAGTAATACCAGAGTTGATAGAAATAATGGTACGCTTGTTCGTTCTCGCACGCAGACTGATATTAATCAACACGCTGGCAATCATCAGGTTTCGAGGTTGCTAGAACAAGGAGCTTCTTCATTTTCATCGCTTTCATCAGCGTTAAATTCTGCAATGGATTCTGCAGAAAGATTAGTTCAGGACCTTGAATCTTATATCCACGGTCACAATATAGGAGGAAGCAGAGAGCTAAACACTCGTGCTGATAATAGAAGTTCA
>vs_2452
TTTACAAGGAAGTTCAGGAGGAGAAACAAGATGGCACAAAACTGGAAAACAAGACCTGTTATGGTTAACGGGAAACAAAAAGGCTGCAAGAAGATTCTAGTCCTCTACACGAATTTCGGGAAGAATCGAAAACCTGAGAAGACGAACTGGGTTATGCATCAGTATCATCTAGGACAGCATGAAGAGGAGAAAGAAGGAGAGCTTGTTGTTTCAAAGATATTTTATCAGACACAGCCAAGACAGTGTAATTGGTCTGATAATAATCATAGGATTGGTGCAACAGCAACAACTACCGGTGAAGGAAGTGGTGGTGAACCTAATAATGTT
>vs_2457
ACGTCAATATATTGTTCACCCTGGCCGTTGGC
>vs_2462
GCAGTACCTTTAAGTGCTGAACCTTTGCAGGATAGATTTGATCCATTTTCAACCTTGAATGATAATATGCAATGGCCATCTTTTGTAAATTTCTAGTGTTGGTGTACCTCCTGTTGCATCTGATGTATGGCATGACGGTGTATGGAATAAAGAAAACATTCTGTTGTGGCTACAGACACTCAATCATGGAATGCATTTGTAAGATTCTGGTACACATTTTCCTGTGGATGGCAGTAGTCAAGGATTAAATTTTCACTATTTTCCTATC
>vs_2464
TGAGGATGACGGAAGGAGTTCGAAGGAGAGACGGCTGAAGCTTGTGCTGCAAATGCTTTCAGTGGCGCTGCTTAAAGAAGTTCTCTGTGTACTGGAGTTAACCGTTTCTAAACTCATCCCAGAATCACGATCACTACCACTCTCTAACATGATGGAGAAAATACTACCATAAAATTTATTGAATGAGATTTTTGTTCTGCTGAGAGAAGAAAGAAACAGTGATTTGAATTGAAAATTGAATGCGTTGAGAG
>vs_2465
GAATTAGCTGCAGCTAGAAAGGAAGGTTTTGTTTCAAAGCAATTGTCAGCAAACAATGAGAAGCAAGCTACAAAGAAGATACTTTCGGTTATTGGAGTAATGACAACCTTTGGTCGAAAAAGACAGAGATGCAATCGAAAGGGCACTACGAGGGGATACGGGACAGGTGCATCTATAAAAAACTCGCAGAACAGAAAGGCATCATTGTGAGATTTGTATAGGAAGAAGTGCAAACCGTGGAGACAGTTTGGA
>vs_2469
TTTACTATATAATATAATTCTTAGTATTAATAATAAGGAAAATAGCATACAAAGCTTAATATTTAATACTAAAACAACTAAAATAAAGAAAATAGAAAATAG
>vs_2475
AGCTATCTCTCGTGATAAGAAACACACAACAAGGGAGGATGCAAATAGTTACTATAAATCTATACTATTATGGGCATAAAGCTACTT
>vs_2481
TACTCTTCAACACTCGAAGCCTCTTCACTGTTGATACAAACATATGCCATGGGACATCACCAACAAGCATCCTGTCTCCTTCATTATCCTCATATACAAGAGTATATTCTCCACTTCCATCCAATATTCCAATAATCACTTTTTCTTTCTATCTT
>vs_2482
CAAGCTGCTCCCGAGGTGCCCTAGGAAGGTGATCTTGGTACCTCGACTTCAAAAGCTTCAGCTTGATCACTTTTCCCTTTGTATCATTGTATTCCCTGTAATGGTTCCCCGACTCTGCGCCTTGGGTGCAATAATTATCATAATGGATTTCA
>vs_2486
GTTAATATTGAGCAGCAGAGTCCTGATATTGCTCAAGGTGTTCATGGACATTTCTCCAAGAGTCCGGAAGAGGTTGGTGCTGGTGACCAGGGTCGTATGTTTGGTTATGCTACTGATGAAACTCCTGAGCTTATGCCATTGAGCCATGTCCTTGCAACCAAACTTGGTGCTCGGCTTACCGAGGTTAGGAAGAACGGTACCTGTGCTTGGCTGAGACCAGACGGCAAGACACAAGTGACTGTCGAGTACTACAATGAAAACGGTGCTATGGTTCCC
>vs_2487
GCAGAAATTTTGACGCAATTGAAAAAGAATCAAGAACTCTGACGATACTAAGGAGAATATTAATCTAAAGACATGCTCCTGTGA
>vs_2488
TAATTTAGTCATCATCTTTTTTCTTGAATTCTTTCTAGTACGCCCTTCACAAAAACTCTTCTTGATGAGGTGTCTTCATATCGAAGGTCTTTTGATGAGGCCAAGATGATACTTATGGTGTAGAGAGACTCT
>vs_2491
CGATTTCTCAACACAACTTCAGTCATCATTGCATGTGTAACC
>vs_2496
AAGAAAATAGGATATTATGTTGAGACAAGAATCCCACTAAAAGACCGCACTTGCTATAGCTAAGGTTGCTTCAAGGTGTCTTGCACCTGAGCCCAAAA
>vs_2499
TTTGATTCTTCAACCCTCATTTCTAGTCTCAACCTCTTCTTCCACTCCTCTAGCAGACTGCGGGCATAAGATTCTGCCATCCTTGAGGATTCAAGTTCTACATTAAGTTGTTCAATAAGATTTCTTTCTCTGTCAACTTCTCATCATAACTCATTCCCTTATCAAGTTCT
>vs_2502
GTAGTTGTGATGGAAGAGACCACTGGCCAGGTTGAGAAATTTGTGGAGAAACCAAAGTTATTGTTGGTAACAAAATCAATGCTGGAATATACCTATTGAACCCCTCAGTTTTGGATCATATTGAATTGAGACCCACTTCTATTGAGAAAGAGGTTTTTCCAAAGATTGCAGCTAACAAGAAGCTATATGC
>vs_2503
TAGAAGCAACACTCATTTCAGCACCATCAAAATAGGAGTCTTGGTCCGGGACCCGGAACGGACCTACGAACCAACCAGTTTCTTTTGGTTTTCCGTACTTTCGGTGTAGCTCAATACCACCTAGACCTCCTTGTTTG
>vs_2507
AATCCTTGTCTGAAATCTAACAGACGGTGGATTGTCTGGATAATCCTTGCCGCAGAACAACTTCAATTGGTAGATAC
>vs_2509
GTTTGGGGCGAAAAACAAATACTAGCCGTCAAGACTCGAGTGTTGCAGTTGCATGATCCTTATTTGCAAGTTTCATGGTTTGATTTATGGTTATGACTTATTTTTGTGCAATAGATTCTTGTGCATCATGCGGAATAGTTAAGAAATATGTAAAACTAAGGTTTCACGCCGAGACTAGTTATAAATGGCTAGGTTATGTATTTGAATTTTGTTTGCTCTTTGGTGCAAATAATAAA
>vs_2510
TCCATCACAGCAGCGGCGTTTACATGGATGTCGGCCACAGTCACGCAACGTCTGGCACTTCCTCTCACATGCCAAATCTTGATAGCAAGGTACATCTTTCTTGAGGCTACCACAGCGACAACACTTCCTAACAACAATCCTACAGGTCTCAATACACTGTCCACGGTGGCATCGTTCATGGCACTTATGATACCCACACGGTAACATTTTATCGCATGTAGCCCCACAAACCTGCATAGGAGCATCACAAGGCATTCCTTCATAGAACCTTTTACCACAAGGACATGTTCTCCTCCCTTGT
>vs_2512
GAAATTTCATGCTCCTGGCTGTTTGTTCCCATATCAATCTATTTTATCTTCACCACTTCAAAA
>vs_2514
ACAAACATGAAAAAATTGTACAGTAATTGATATTGTGTTTGTGGTTGTTGATCGCGAGTCTGAAAAGATTCA
>vs_2516
AAAGATATCGTCAATCGTAATCATTTATTTGTTTGTTCTAATCGAGATATTACCAACCTTTACCTATCAACCATAACCAGTCTAATGTCACCCCTGCAAATATACCACATAATAGAAACAACACTAACAGATTCCCCAACTGCATTTTGTTCTGGACCCTTGTAACCTTTTGGTGCAGATGTCATGACACAAACAGTGAGGTAACCATTGGATAACCCTAAGAATGATGTC
>vs_2519
TTGACTCCGTCATCACTTTCAATGCTACTGCATTAGATGATAAGCAAAATAATTCAATGATGAACATAACAGAAGATGGAAATTCCCAGACCATCATTGCTATAAGAAAAATCTTGAAGTAACATGAAATCAAGAGGCCAAGCAAAATGCCATTGCACCTGGAGACACTGAGAGATATATGAAGAAATATCTTGACCATAAAGAAGAAGGTTAAAAGAAAGATAAAGTTTCCAAAGAACACATCCATCATCATCTTGCAACA
>vs_2521
CCTGGTATTCTAGCAACAGAATCAATTATTCCTCTCACAATCTTTGCAGTCTTTGCCTTGGGAATCAAGGAAAAGAATGGCCTCAACTGAGTGAGAAGGCTGCGTAGATCTTCCGCCCTATTCTCTTGCCTAAGAAGGTCGGTGAGGTTTGTTATGGCCTGCTCTTTCATGCGCAGAGCTTCTGGGGAAGAAGAAGGATCCCCAAGTACACGATAAAGAATGGAGATGCCCTCGGATGGGTCTTTAGCTTCCAATGCCAGAGCAATGGAGTCTGTTGTGGCAGGAAGAAAAGAAGACATGGCTGCAACTAGGACAGAGTTTTGGATGGAACGGAAGAAGAAGAACGAGAATCGCTTGTGACGATCGTAACGGAGGAAGAAA
>vs_2522
TGTTGGAACGAGAAGTGAGTAAATGAGCGAACTGAGGATCAACGAGAATGGTTTTCCATTTTCCAGTGCCGTGTTTGTCGATTCCAGCGATAAGCGCGTCTTCTTCTTCTTGCGTCCATTTCAGCTTTTGATTCCCCATTCTAATTCGTGTTCTTTTTGTTTCTCTTTCGTTTCAGTTTCAGCTAAAACATTTTATTCGCTATGAATAAGCTTCATAGAAAATAAATTTGATTTTCTATTTCTGT
>vs_2523
AGTGAGAGTGAAGACTTTGATGCCGATGAAGAGGACAGTGACTAAACTACGGGCGAGA
>vs_2525
ATTAACATAGTAGCCTCCATGACCAAAGATGCCATTAAATGTCTTTTCATCAACCATTTCCTTTCGAGTACGGGAGGAAGTCTTAGTTAAGTCCCTTGCTGACACCTCTGAGGAGATTATAAGAATCATAGCGAAGAAGGCTAGGATGAGCAGTATAGCGTTTTTCGAATCCATACTTTTAAACTAGACAAATTGAATCAATTGG
>vs_2527
ATATAATAAACTTGCACTTAGAAGGGAAAAATAAAATATTGTGCTTTGCGTTCTTTTCTTAAGTTTCTTTCTATACTGGCCATGGATTAGAAAGATCATCTCATTATCTGATTAGCCAGGTATTTTTATCTTCCTGCTGGTGAATTTGAGGATTGGTCCAGTGGACATAAACTATGGTGTTGCCGTCGT
>vs_2530
CAGCACGTTGAATACGAAACCCATCGAAACCAGCTAAAGTCATATCAGCACGAAGATTGGAACCGCGTTTCCAAATACGGTAAGTATCAGAAGGAGCAATCCTCGATATAAATGGAATAACAGAACTCTCAAAATGAAAAGAAATCTCCATATAAAAATCGCGAATCCTCGAAGCGGAAGCGATAATTCTCGGCAATCTCCGGCACCATTTCGCCCAAGCAAGAGGCTGATAATGACGCGCGATAACAAGAGCAATCGATTCCTCTCTATTACACACCGCTTCTTGTAAAGCACTCCAGCCTTG
>vs_2531
TTCGCCATTTCCGGAAGTGACGAAGATAGCATGCTAGCTGAGGTATATGCTGATGCAATGCAACCTTAGTATAAACAAACTCCAAGTTTCTGCA
>vs_2535
TTGTTACTACAATGGATGGTAGCCTTGCCATTATGGAAGGTAGTATGTTGTCGAGATTTTGTTACTACAATGGATGGTAGCTTGTCATTATGGAAGGTAGTGCTGTCGAGATTTTT
>vs_2537
TAACCAACGTCAGTGAGTATGAGAATGTCGCGAAGCAGAAGTTGCCGAAGATGGTGTTTGATTACTATACATCTGGTGCTGAAGACCAGTGGACTCTCCAAAGAAAACAGAAACGCCTTCTCCAGAAATTTTGTTTAGGCCGCGAATTCTTATCGATGTGAGCAAGATAGACATGACTACTACTGTCCTCGGCTTCAAAATATCCATGCCAATCATGATTGCTCCAACTGCCATGCAGAAAATGGCTCATCCTGAAGGAGAGTATGCAACAGCAAGAGCTGCATCAGCTGCTGGAACAATCATGACTTTGTCATCATGGGCAACTTCAAGTGTTGAAGAAGTGGCTTCAACAGGACCTGGAATTCGCTTTTTCCAG
>vs_2540
TGTCTCACAAACCTCCTTGTTTAAGAACACACGCTCTCAACAAATCTTCTAACGACTGAATAGTCCATTCAGTCTGACCATCCGTCTGAGGGTGATACGCCAAACTCAACCTCAACTTAGAATCCAACGCCTCTTGCAAA
>vs_2541
ACGTTCCTTCTTTAGTTACCCAAATCTATGGTAAATA
>vs_2545
AGAACTCTTGGATTGAGATAAGAAAAGGAATGAGATTGAAAAGATACTCAT
>vs_2550
GCTGCAATTTGCTCTCAGTTTGAGTATCAGCTAGATGGTGAATTGATTTTGTGCCCAGTAGTTGGTTTTGTGCAGGTTCGATCATATTGGTTAAAGCATGTTCAGAACAGAT
>vs_2552
CAATACCCTCTTGCATTTGCACACCTATTGTAAAGTTCAACATAGAATAATGCCTTTCATATTTTCTATAATAAACCGGAAGAAGTCTTAGCTTGGTGAGGTTGTTTATCTCCTCTGGTAACTCATGCACTCGAGTTTGCCTTAGATCCAAGGTTTCTAAGTTGACTAGCTTACCGATGGATCTGGGAAGAATCGTAACTTTTGTATGACTTAAGTTTAAGTACCTTAGATGGAAAAGATTCCCCAAGTCATCAGGAATAGAATTCAACAAAGAATTCTCAAAATCCAGCACTTTCAAAAGCTTGAACTTAGCAATTAATCCATCTACCAAGTGATTAGGAAACTCACCTTTGTCGAAGACAAATATAGCACGAATTCCCGAGTTGCTAGTGTTTGTCAAGTCATTGTTGGAGATAGCTGCTATAGAAAAGCGTCTAGTTATTCCAAGAGTGATTT
>vs_2553
GTTGATCAAGTGAAGATCCTCTTCTCCAATTTTGGGATATTAGATTTGGAATGAATATAATAA
>vs_2554
CAAGTTCTCATGCTTCCCAACCCCTAAGGACAGTAGCCCTTGCCACACGGTTAACTCCTAGACTGAATGCTCCCATTCGAAGATCACATTCATGAGTTTTGCACATGTCTTTCACATCTTTGAACCCCTTGGTCATGTAGTTTTTTAGCTCATTGTTCACTTTCTCCTCATCCCACATGAACCCTTGCATGTTCTGAACCCACTCAAAGTAACTAACGGTAACACCTCCAGAATTTGCATATATGTCTGGGAGGATCACAACACCCTTTTTCTTTAGAATCTCATCAGCATC
>vs_2557
ACCATCAATGGATGATTTTAGCAACACTGATTCT
>vs_2561
AAATTTATGCAGACATTCTTCCTTGCGCCCCAAGAAAAAGGCTTTTTTGTTGCTAAATGATATCTTTCACTTCGTTGAAGATGATCTTATTCATCACCATCACCACCAGGCAGTCTTGTTAGCTCAGAGCAATCTTGATTCAAAACTGAATGTTCCAAGTGCAATTAATAAGCCAGTATCCAACTATATGCTGGGTGGAGATATCCAGGCTAGGGAGTATGTAGCTGCAAATGAGGTCAAAGAAAATAGGTGTAGCTGACAGTTATGGATTTTCTAGAGCAACAAATAGCAGCGGGGCC
>vs_2562
ATAAGAGAGCGAAGGCGTTTAAGGGCAGAAGCACGGTTCATATGCTGAGAACGATCTTCAGAGGCCTGAGCGATGATACCAGTAGGTAAATGTTTAAGTCGAACAGCAGATTCGCGTTTGTTACGGTGTTGACCGCCGGGACCAGAGCTTTTGAATGTCCCCATCTCGCACTGTCGCATTAGGTCATCGTCTGATAGGTCTAGGTAACCGCCGTAATTGGGAATGGCGGTGGCGGTAGTGGTGGTGGTTGCTATGGAGCGAAGTGAAATTGGGTGAGTGTTGAGGTTGAGAAAGGGAGACGATTGTTTGGAGAGGAAAAATGGATAAGGGTGAGTATGGAGAAAGTGGCGGTGTGAATTGTTGTGAGATTTTGCTGTGATTTGTTTTGAGACAGTTAAAATGAAGGTTGGTTTGAAGAGGAATTTGTGTGCCATTGAATTGTT
>vs_2565
TAGAACATATGTTAGTAATCACGAGGTATAAAATCGAAATGAAATTTGCATGATGCACATGGACAATTCAAGAACCAAACAATCGATTATTCAAGTATTTCAATTCACAAATGAACTAAAA
>vs_2566
TACATCTTACAGTCCTAGGTATGGAGAATGC
>vs_2567
CTTCCTCTTCACAACAAAAAACTCTTTCTTCTTTCTTCTTAATTCCTTCCATAATCTCCTCTTCTACAAAATCAAAAACACTACTTAAATCCTAATCAGCCACCACCGTCTATGTTCTGCCATGTTCTGCCGTCGTTATCCCTCTAAGATACGTTCTCTTTCTCAGTTTTTCCTCCCTTTCAATCACTTTCATACTCGATTCTAATCTCAAAGTTTGAATCCTAATGACCTTGGCGATGGCAACCACAATCACCTTGGCGATGACAACTCAATCAATTTGTTTTCTTTGG
>vs_2568
GTCATCTTTGAGCTCATCAGGAGAAACTGCATGAGTTAAACACAGCACCTTTGTTGCCACTAATGCTGGTTGTAACATTAGTTTCTGGAGAGCAATCTGCTGCTGTGCGTGCATTAAAATACTCTCTTGCTCAGGCTTAGGCTGCATTGGGTTAGTGTTTTGATTAGCCCGTCTAACAGTAAGGGTCTTATCACCCATTTTTATTCCATTGAGAGCTGCACAAGCAATATCTGTAACGGCGAGATCTTGATAAACACAAAACGCATAACCCTTTGAATTCCCTGTTTCTCTATCTTTCACTAGATCAAAACCCCGAAGAGGACCAAAAGTCTCTAAAAGCTCTCTGATCTGTGTTTCAGTAAAGTAATAAGGAACTCCACA
>vs_2569
CTCATACTTAAATGATTTACCTACATTGAAAACATCCATTACAATTAGAATATGTAGTTGAGTTGCATTGAGATATGTGTTGTTTTGAGATATCTTTTGTTTTGAGTAATCATAACGTGGATTTTGTTGTTGTAAAAGGTATAAAAATGTGTTGCAAAGTATACATGTATGGCACAGAGTTTTGTGTATTTGTTATTTACTAGTAGTTTTTGTTTATGTCA
>vs_2571
GATCCAGAACTCCACTTCACAGCCAAATTTGAGGAAAACACCAAGAGGTGGGAGAATGATGGCAAGAATGATATCAATGAAGGTAGCTGTACTCATTTTGTCTTGAGTTCAAATTTGAAAGAGAGAAAGAAAGTGGTAGAAAAGAAGAGGAACAGTTTGTTGTTTTTGTTGTTACTTGTTGGGTAGGATGAGTTTAAAGACAAT
>vs_2573
GACTCTTACAATGCTCAACAATAGCTCCAAAACAGCATCCAGCGGTTGACGGGTAAGATAGTCAGGAGTGCGAGGCTCAATAATACATAGTCTAAAACGAGTCAAATTAGGCCTGTTCCGAGCAATTGTAGTTAGGGCAGCATTGGTCATTTT
>vs_2576
GCTATTGGTGTTCTTCGGTCCGCGAAAAGACG
>vs_2580
CGCAAGTATAATTTTGCTGCTCCTAGATGTTCTGATATACCAGACTTACCGCACA
>vs_2581
TTCACCTAAAACTATTTGGCTCTTCTCTACGCATCTGGCAAATAGTCCTAGATTTTATTGTATTAATCAGTGGAGTATTTTTCGTCTGTTTATGGAACTTACAATACAATTGTTGGAGTTGAAGTCTGATGCATACATTATACTCTTGTAGAA
>vs_2584
TTAAGCTCTGAATCCAAATCAGATTCTTTATCAGGGTTGGAGGTAGGAGGGGACTCTTTCGATTCATGTTCCATGTCTGCTTCCAGCGCGTCAAGTTCACCCAAAATTCTCCTCATCTATGTCATCAGGAACACTATAGCTTCTACCCAAAGCTCTTGGATTTCATTACTTACATCCATCAAGTCCGATCATCTCATCTTCGCAAGTTATCAATGTCTTGGAT
>vs_2588
GGGGCTACCCGCTGAATTTAAGCATATCAATAAGCGGAG
>vs_2594
GCAATTGCAGAAAAGTACAACACTCCTAAAAATTACAATGATGGATGGACAAGAAGGGTAAAGACAGATTTATTGTTTAATATATAAGTGTGCCAAATTTTTTATATTTCTAAAATTTATATATGTTGATTGTTTATTGAGAATTTTTTATTTAGAAGAGTATTAAGTTTGTATTTGTGTGACTGTTTGTCTTGTGAGTAATGGTATATGTTTATATACCTGTATGCTTCTGTATCATTCTCAATTTATATA
>vs_2595
TACAACATCCTCGAGCATTGCCTCCATGCACGGC
>vs_2596
AGTCTCTGCAAAACCTCTTGCTATCAAACCTGAACATGAGTCTCTCAATAAAATCTTCTTCCTTCATCCTTAGAAGAGATAGTCTTGTCTCC
>vs_2603
TCTATCTTCAAAGTATGGGTACAATCACCATCTTGCTCCATTGGACTGCAAGTTTGATTGATCTCTTCCAACTGCTCCTTTGCAGGAGATAGAGTTTCGACTTCCCTTGGTTGTAATACAGGTGTTGGCGCATCTTTTATTGCGTCAGAAGCTGAGACAGAAACTTGCCTATTCTCCAAACTGGAAATAGCAACTGACTCGTCCATTTGCACCTGGTTAGCCTTGGATGCCGCAAATATATCTACATCCCCCTTACTAGGTAGTTTCACCCGATGCTTCTTGTATAGATCCATGGCT
>vs_2604
CTTCTATGCTGGCTTTTGGGAAAGTACATTGATGTATGCAATAACACTTACTTTATGTAAGTTCATTTCAAAATCAAA
>vs_2605
TCTTCCATGTGCAATAAACGCAGCATGTGCTGCACTCGTTGATGCCGGAATACCCCTAAACAATC
>vs_2608
CGCGATTAATAAAATAAGGATCCATAAACCTACTTGTAAGTCATGTCAGTTCCCGAGGGAGAAAATTTATCATCGTCTCAGTCTCAGATTTCATCTCACTTTTTCTTGTGATCTCCTTGATTCCGTTATAGTTGATGTGGCATCAGAGTGTCACAGAATAGCCAAGTTGGGGCTTGATGCTAATTTGGATGAAGAAGACGAAGAATTGAAGTTGTCAGCACAAGCCAGGGCTAGATTGGCTGATCCTAGTAATAGTAATGAATCAAATGGCAAGTATGTGGTTGACATATTCGGACAAACTCATCCCACTGTA
>vs_2609
TTTAGAATGCGATGAATTAACATTATTTAACCAAAACCAGATACAACAAGA
>vs_2610
ATCATGCAGTGAGGCCTTTGACTGCGAAGAATTTGCTGGAATTGCGGAATTGCAAAGCACAGGAATCGATCTTTGCTTAGATTGAACTGTAAACAGCTCCCCCGAGAAAGATCACATTTCGTCACAAAGTAATCGATTTCTAAAAGACGAG
>vs_2611
TATGTAATAATTTCCAGTTGTTCGGTTGTTCTTATATATTCATAATAAGCAACACTGGATTAGATACAAATGTATTATAGTACTTGATAAGAAGAGTATGTTCGGTTGTCCTCAAATGAATTATGTACAAGAACATACACCAACCAAAGCTATTGTTCTATGTCATAAAGTGTGCTTAGTCTGATATAACATTAACTTTGAAA
>vs_2614
TTTTGTCAGACCGGCAAATATTTTAACAAAATTTCACTGCTGTTGTTCTCTTTTTTGCACAAATACAAGGTTATAAATTTGTAATAACAAGGTTACAAAATGCTTTCAATCAAGCATCATACACTGTGGAGGCTACATACATTAACTTTCCTATATCTGCATAACATGTGACCCTTTCTATGTAACAAGTAGGATTATATAAGCAAGAAAGCATTGGCAAATAAATTTTATTTTAAATTCATAAAATCAAACGGTGAAGGTGCTCGGAAT
>vs_2622
CACCACCTTATGTTCCTAAGCCACCACATGTTCCTCTTCCACCAGTTGTTCCAGTAACACCACCTTATGTTCCTAAACCACCAATA
>vs_2627
ACGTTCCTTCTTTAGTTACCCAAATCTATGGTAAATAGAGAGAAG
>vs_2628
CTCTGGTTTCTCTTCATCTTTGTTTTCTATATTTTGTTTTATTATTTGTGTATGTGACTGTGTCAATGTTGTGCTGTTAGTGAGAAGCATGTTTTGGTGTTGTGAAACATGGTGTGTGAAGGTGATGTTAGAGGTTACAAATTTTTGTTTGTAAAGATGAGATTTTGTTAATGAGAA
>vs_2630
ATAGACCGATACCCAGAATTCCCATTAATAAAAAGTAG
>vs_2634
CAGTTGTAGCCTTCGTGACTCCTGTACTATCTTGTCCATCATAGCTTCTTGCTCAAGAAAGTAGCCATCCTTGCTGA
>vs_2638
CAATTCCCATGCTTTTGAAATTTCCTCGTCTTTTTGATGCCTGGGGTGGTTACGACGTGATTGGATTTGGAGATATTATCTTTCCTGGTTTGCTTGTTTCCTTTGCTCATAGATTTGACAAAGATAATAAGAAGGGAGCATTAAATGGATATTTTCTTTGGATGGTAATTGGCTATGGCATTGGCCTCGTTTTCACATATTTGGGGCTA
>vs_2641
TGGAAGATGAATGGGTTGTTCTTCTCGATGCAGCTCGAGATTACCCTGGGAATTTGAGGTTTTCAATTTTTTGATAATTCTTTA
>vs_2644
CCCTCATATTGAGATGCCACTTAATCATACTAGTGTGTATTGAAATGTGTTTGTGGTCAATGGTGAAT
>vs_2646
TCAGTGCCAGGCTTTGGTTTTGGCACCAACAAGGGAACTTGCCCAGCAGATTGAGAAGGTTATGAGAGCTCTTGGTGATTACCTTGGTGTTAAAGTTCATGCTTGTGTTGGTGGCACTAGCGTTCGTGAGGATCAGCGTATTCTACAAACTGGTGTCCATACTGTTGTTGGCACTCCTGGACGTGTGTTTGACATGCTGCGAAGACAGTCTCTTCGGTCTGACAGCATTAAAATAGTTTGTTTTGTAGTGAGCGTGATGAGATGCTT
>vs_2652
CACTAGCAGTACATATTATCGATCCTCCGGATTT
>vs_2658
TGTGAGATTGGAAGAATCTAGTGAGAAATTCATAGGTTGGGACTATATGATTCTCCAGGCTTGGAGAGAGGATCATGGGGAACTTAGTGACAAGGTGAACAATGTCGGAGGTAGTAGCGCCTTTAGAGAGGAAAAATTGAAACTTTGGAAAGACCCTTATGGAGGGGTCACAGGAAAGTAGCCATGGTGTCTT
>vs_2662
TCGAGTTCCATGTCAAGTTGCAGAGCTGACTTTTCAACTCCATCCTTTCTTCCACGACCACGACCTCCACCCCTGCCAGGACGGCCACGACCACGGCCACGGCCACTGCTACTCCCGCCCCTTGAGCCACCTCGACGTCCCCAACCAGCACCGCGATTTGACACAGTGGGACCTCCACCTCGACCACCTCTAGGCGTCATTACAACTGTCCTCTTCCTCTGTCCATTCATCCCAGTTACATTCACCCGTGCAGTAACAGGCAATTCTGATTTTGCTCCAACGATCTCGATTTTCATGGGCTTTCCATCCAAAAGTACATTGTTATATCGTTTAAGAGCA
>vs_2663
GTTGATTGGGACTGCCTTTCCCGTATTAGAATCACGAGCCACAAATGTGAAGTTAGCTACAATTCCAGGTGAGTTTGAGATATTTGGATTCTCTGCTTGTGGTGACTGAATCATTTCCAATTGAATCTCCATGGATGACCGTCCGACCCATGTAACAGCACCAACAATAGTAAAATCAGCATCAATTTGAATTGATTTCTTAAGAACCATCTTGTCAACAGCAGCAGTAACCAATAGAGGGGCGTGTACTACCATCTTCATTACAACAGT
>vs_2664
ATAAAAGGGCTGAAGATTTTATTGCAAGAGTAAATAGGAATAGAGAGTTTGAACTTCTTCGTTGGAAAAATGGTAGTTACTAGATTACTACTTTGTAGTAAAGGGTGCAAGAGTTTTTCTATGTATAATGTCTTTGTGTGATACTACATGTCTAGTG
>vs_2665
TTGTCCCTCTTCTGATGAACCTGCCATTCTCTCT
>vs_2667
CAAGTTCCTTATCGAGATCGTTAATTAGTATTTGGTTGTATAGCCTGCATTGGTGAAGACTGACTGGTGGTGTGTATCCTAATAA
>vs_2669
TTGTTGTGGTTTTGGTTATCTTGGTGGTCTTCTTCTTGTTCCTGGTCAGAGTTGGAGTTGGAGCAAGAGCAGGAAGATGAAAGAGAGAGTAAACGGTCGTGTGATTCGTAAAAGAAATCCGGCGAGTTTTGGTCGGGAAGCAGGGCGGGTATGTTCATGGTTTAATGAGGATGAGATTGGGATTGGGCATTCCCATTTCAATGAAAATGCCCTTCCCTGACCAGAATGTTCACTCGATCTGATCAAGCTTTAGAGGAAGGGATTGTGATTGGAGATGGATCCAATTCGCTGATTTCAGAATCGACCAGTTTCGTTTTTGTGTGGAGAGAAGGACTTGGGGTTCGGTCAGGGAGCAAT
>vs_2671
CCTGTCTAGCCGTTGTATCATCATCTTTACAGCAAATTTCAATTGGATCTCTACAAAAGAAGTATTCAATTGGATCTTTTGAATTGCTAAGTAAGACTGCTCCTATTCAAGCCCTCTCTCTTATTATTCTTGGTCCATTTATTGATTACTATCTCAGTGGCAAGTTGATAACCAACTTTAAGATGTCTTCCGGTGCCATTATGTTCATTCTTCTTTCATGCACCCTAGCTGTGTTTTGTCAATATAAGCCAGTACCTCTGCATTGGGGGCTTCTCAGCAGTTTCTCAGGTTTTAGGTCCACATGAAAACAG
>vs_2678
AGAAGGATTTCCCATCTTTTGGGGAGGGTCGTTATCAGGTTTAACAACATCAGTGTTATCCAGCTCTAGATCAGATTCTATAATGTCATGATCATCATCAACAACAGGTTCCGTTTTGGGTTTTGGTAGGGATGTTGGCACCCAAGCTGAGAAGATAAGATTTGAAGAAAGAAAGGGAAGGAGTGTGAAGAAGAGAAGGATTTGACTTGCATGCTTCTATGAATTCTTTCAGCTCGCCTACTTTT
>vs_2679
TCTCGATTCTCGTCTCATTCCTTCCGCTTCCTCTGGAGAT
>vs_2680
ACCATTCCTGTTGTGAGATTAAGCTTCATTGCTATTATACTATAGATTATTCCAATCATCATACTCACAAACAACCTCTCACTGTGGTGTGTTCTGTC
>vs_2681
TCCTCCAAAGTAAGGGTTTTCTGGGAAATGGGAGTCAGTGTTTGAAAAGCTGGTTTTATTAAGTTAGAGTTAATGCTTAAAA
>vs_2682
CAACTGCTTTTGGTGGGTACTCTCCTCCTAGTCTTGTATCGACACACTGCCTGACTTTATCCTCGCTGAGTTTTGGTGTAGCCCAGGTAACCAGACTCTGCTGTCCACGTGGTTGTGTATGATCAACAGGTTTCCTTCCGGTCAAAAGTTCCAGAAGGACAACACCAAAACTGTAT
>vs_2685
CTTCACAGACATGTCTATTTCACCGAGTCTCTCTCCGAGACAGTG
>vs_2686
TGTTGAAGCGCAATGAAGACAACAAGAATTAATTAATATATTAAACGTTAGTTTTTTCATTAGCATAATCTTAGATTATTATATGAAAAGAAATAGAAATTAGATATTTTCTAGCAAATAATTTCAAAAGAAAAAACAAGAGTATTCAAAAGTCTTCACATTAAGTATTTCTTAGACACGTGTATTTTGATTTATTTATTTATTTATTATTACGTGTCTTTCTCTCTTTTATTGATTTAATGTATTGAAATTTAGTTTAAAA
>vs_2689
AGACTCAATGGCTCTGTCAAGATAGTAAGAAATCCATTTCGATTGCCATAGACTATGTCAGTGAAGGGACGGTCACCCACCATGATTAACTGTGATGAATCACAGCCAAAATGCTTTTCAACTTCTTCAGCTGTGCCACCTGGCTTCTTCACTCCTGCAGCAGCAAACTTGCACATATCAACAATTATCGCAGAGTCAATTCTCCCTGAGAATTTTCTACAATCTGTGTCTGATAACTTTAATTCCAATTGCACTCTCGAGATTCCTAGCTTTTGTAACCATCAT
>vs_2693
GAGTGTGGATTACATGTTCGGGAAGTGAAGGAGGAACAGAGAGAGGAAGTTGCCATGGTTTGGTAAGTTAGAATTGGGAGGGAAAATTGAAGAAATGGATTGTAGTGAGAGTTTTAAGTTGGGTTGGAAAAGAGCGTTTGGTTTTCATTCATGCTTTTGTCTTGGGCTGGGTTGTTAGTGGTGGCAAAGGAGATTGTGAGTTTTGAGTTTGCGGCAAAGAAGCGGAGGAGGGACGAAAGATAA
>vs_2697
ACGGTTCTTGGAGAATGTCTCTGGGTCAGC
>vs_2698
ATTATTGTTATTTTAGAATAAAACGTACTTGGAGCTATATGTGAAGCTGATG
>vs_2700
CTCAATCCTTTAACACTTTTATACTTGATAAAGAAAGATTTTAAATGGCACACTGGATGAAATTTAATTCCACTCTTGGGTTATGA
>vs_2701
TGCTAACATCCTCCGAGCTGTGGCTGGTGCTGGAGTGCTTGCTGGTTATGACAAGTTGCAGGTTATTGTTTTCGGTCAAGAAATATGGATCTGGTGGTGCTTA
>vs_2703
TTGTTCCTGTTCGTCTATTCGGGACGGGCGAG
>vs_2704
AGATCCAACGGTACACAGCTTTCTTC
>vs_2705
GGTGGGAGTCGTGGAGACGGGAAAGGGTGTTCGTGGCGTTAGTCCTCTTGGGAAGAGAATTGCGGTTGGAAACTCGATTAGAAATTTGGTTCAAGGAATTGAGCTTGGTGCTAAGGCGTTGCGGAAAAGCTGGGAAGGGAACATGGAAGTTAAGAGTAAAGAGACATCCAAATCAAGGGCTTCTTCTAAGTTTGATTCTAAGCCTGATTTTCGTAGCACAACTCCTAGGAAAAGTACATCAAGTGAAAAGTTTTTTCTAAAGATTATGAGAGTAAGACACAAACACCAACCAAGTCCTCT
>vs_2708
AGAAAATGACGAAGAGCTTCGCGAGTACAGTTTGCAGGCTCTAGAAAGCTTTCTCCTAAGGTGTCCAAGGGACATTTTTGTTTATTGTGATGAAATTACTTCATCTGGCACTAGCATATCTTAGTTATGACCCAAACTTTACTGACAACATGGAGAGGATACCGATGATGAAGGTCATGAAGAGGAGG
>vs_2711
TAATTGTTTTAACTGTTACTGGAGAAGACGTCGACTTCAGTTTTATGATGGTTATTTGCTTGTTTTTAAGTATAAATAATAAAGAGTTTCTTTGCTGTCAAAA
>vs_2713
AAAATACGAGATTGAATTGAAATACCCACTCACGTACGTTGTCCTAAACACG
>vs_2723
TTTATAATACTTTAAATAAAAATATTTTGTAGAATTCTATATTAAAGTACAAAAGTGAGCAAAAGTTTTTAATTTTGGAGGGCGCGAGAGTACACAATTTTAATGTGATAAATTAGACGATTACCTGTGCAATATACAGGTATATTTTATTAAATTAGTTTTAGTAATTGTTATAATAATATAAAAATATTTAAAAAAGAGATAATAAATATTTTTATTATTTACGTACTTTTATGATAT
>vs_2728
AGGAGCAGGTATCACGGTCTTATGGGCGCTGGCAGCAGCACTAGTACCACCAATGCAGAAAGGGAGTGAAACAGCCAGAAATCTTCACATCGCGCTGAATACATTGAATGTTCTGCTCTTTATATGGCAGATTCCCACTGGACTTGATATTGTATGGAAAGTGTTTGAGTTCACAAATTGGCCTTGAATGTAAGATTCTCATGTGTAAGTTTCCAGGTACTTTGCTTTCAATGTAGTATTCTAGCAACATCAATAAATACAAAATTTGGCATTCGGCAA
>vs_2731
TACACATCCACCCAACCAACCTTGTTTACCAGATCTCACTCTCTTGGCTTCACCCGCTAAGAGAAAATGGCGGTGACCTCTATTCACCCATTCGCACAATGCATCACTTGCCACGCTTGGAGCCCCGATCAATCCATGGTTGCATTTTGTCCAAATAATAATGAAGTTCACATCTATAGACTGGTAGAAGACAAATGGGAAAAGGTGCATGTTCTTCAAAAGCATGACCAGATAATTTCTGGGATAGACTGGAGTGCACGATCAAATAGAA
>vs_2733
CATGATCAGTAGCTGGTCCGAGAGGATGATCAGCC
>vs_2734
GGTCCACTGCTCACTACTGTCTTTGTCTGGCTAGAGTTATGAGACCCTCCAAGAGGATTAGCTATAACTTGATGGTGGAGGTCCACTGCTAACTACTGTCTTTGTTTGGCTAGAGTTATGAGACCCTCCAAGAGCGTGATTTTTGACTTTTAGAATGTGAATGACTACTTGATGTTTGTACAGGTCCACGACCTGCTACAGACCAGGCATTTCCAGAGTTAATAACAGATATATTTCTGTTGCCATTCCTACGCAATCGTGCAGCCATAGTATTATTGCTTGATGAACCTTCAGACTCATGTTTGGACCT
>vs_2735
GTCTTCGTACTGGAGAGAGTGGTGATCTACGTCTTCGTACTGGAGAGGGTGGTGATCTCCGTCGTCGTACTGGAGAGGGTGATCTGCGTCGTCGTACTGGAGAGGGTGATCTGCGCCGTCGTACTGGAGAGGGTGATCTGCGCCGACGAAATGGAGAATGCGTTCCACGTCTTATAGGAGAAGCAGATTTGGAGTCTGACCTAGATCTAGATCTTCTCCTTGAATAAGATGGCCTCCTAAGAGGAGATCGTTGAGGAGAACGCCTTCGGGGAGAAATAGACTGGCGTCGTGAAGAACGTTGTATCCTTTCAGAAGAAACTGATCGTCCACGAGCCTTCGGTGATCT
>vs_2736
ACATCTGATTTCAGAGTGAGTTGACCCGTCATTGCGTACTCTGGAGCACAATATCCATAGGTTCCCATAACCCTTGTTGATACATGGGTGTTTTCCCGACGGGACCAACTTTAGCCAAACCGAAATCGGATAACTTAGGATGATACCCTTCACCAAGCAAAATGTTGGAGCACTTTAAATCTCGGTATATGACGGGAGGGTTAGCTTTATCATGTAGATATTCCAACCCTTTTGCTGCCCCGGCAGCTATTTTCATTCTCGTGCTCCAGTC
>vs_2738
AGGTTCATCCAACAGCTATGCTATCAAGAAAAA
>vs_2743
TCATCGTTCAGGTCGAGAAAGAAGAGCGTGGCAACAAGGGCGCGGCCCTGACCACCTTCATCAGCCTGGCCGGTCGTTACCTGGTGCTGATGCCGAACAACCCACGTGCCGGTGGCATCTCGCGCCGCATCGAAGGCGAAGAGCGTAACGAACTGCGCGAAGCGCTGAACGGGCCTGATCGCCCCTGCCGACATGGGTCTGATCGTGCGTACTGCCGGCCTTGGCCGCAGCAGCGAAGAAATGCAGTGGGACCTCGACTACCTGCTGCAACTGTGGACCGCCATCAAGGAAGCGTCCCAGGATCGCGCCGCGCCGTTCCTGATCTACCAGGAAAGCAACGTCAA
>vs_2748
CAGACTAATATCACTTCCTCATGTTAGTACTCAGTTGCAGGTTGCAGATATTCTTGCGGAGACTATTTCACATCCACATCATCAATTTATTGTTAGCAAATTGATGCTCATTGACCAGCAGCATCAATTTGAGGGGGACGTTAATAGGAATTAGTTTGTTCCTAGATTAAGGGTTTGTTCCTAGAATAAG
>vs_2750
GCAAACGGTATCTGAAGCATGGGATAGGCGTAGTTCTGATGGTATACGATTCTGTTTGCTATTGTTAATCAATGCTTATATAAGGCCAG
>vs_2752
AGCAGCTTCTGTGCCTTCTTCATTCACTTCAATGAAAGACTTGTGAAATATATTAGAAACACAAAGGTTTTGACCCTCAAGAGAGTCTACCATTTTGTCAAACCTCCTGTAGAGAAAGGTAGAACCACTCCTAACTCTTTCAGTAAATCAGAAGTTTCAAGCCCAAATGAAATTTTGAATCTCGGAATCCTGAAGTCACCTACTTCCACTTGTTGAGAAGGAAGCTTGTGATCAAGTAACTCAGATTCAGAAGCCACTTTCTCAA
>vs_2758
TGGCTCAACAGAGCAGCCACACCGTCCTACCTATTTAAAGTTTGAGAAT
>vs_2759
CTGTGTTTCATAATAAATTCAAATATACTGCTCATCAGAA
>vs_2761
TATGGCTTCCGACACATGAGGTTCTGTTTCAGTATCTAGACCATGTTCAGTTACAGGCTCAAAACTTGACCCCACTGCATCTGGCAGTAG
>vs_2762
CGTCCTGTTAGCAAGATAAGTGTGAAATACGCTATCTTGCATATAATTGGAGCTACTAACTGGGTTCCTACCAATCATACCTCAACCATCACTATTGGCTTAGGAAATTTTATTTATGCTATTGGAAATAAGAAACTGTTTGATTATGGTGCTTACATTTTGTATCATACAATTAAGAATGCAGGAACATGTGCCATTAAGATGCCTATTGCCTTTCCATCCTGTATTTGTGGAATTATTCTTAATCAACATCCTAGAATTCATAGTGGTAATGATGTAGTTCGCAAGAGGGAGTCTGCTCTGACCCTTCACTTCAAA
>vs_2763
CTCAACAGAGCAGCCACACCGTCCTACCTATTTAAAGTTTGAGAAT
>vs_2764
TCAACTTCAAGTGGATCTTGGGTTTCTGGAGCATCTACAGCTTCTTCTGCTGC
>vs_2766
AAGAACTCTATGATCAATATGGTGAAGATGCCTTGAAAGAAGGAATGGGAGGAGGAGGAAGTTCGTTTCATAATCCATTTGATTTATTCGAATCATTTTTTGGTGGAGCTGGCTTTGGTGGCGGTGGTCCTTCACGGGGAAGAAGACAGAAGCAAGGAGAAGATGTGGTGCATTCTTTAAAGGTTTCCTTGGAGGATGTGTTTAATGGCACTACAAAGAAACTATCTCTTTCTAGGAATGTGTTGTGCGTAAAATGTAAAGGGAAGGGTTCAAAAAGTGGCACAGCTGGAAGGTGTTTTGGATGCCAGGGCACTGGTATGAAGATTACCAGAAGGCAGAT
>vs_2769
GGGTAAATTTGCATGTTCAAAATAGCAGAGAAGGTTTCACTTTTAATGACTTTGTCAAACGAAAGCTGCACAAGGGAAAGATATAAAGAAAATAGCAGCAGATGCACCAAGAGTGAATATGAATCCGAGTACTTGCTTATCTCTAGGAAGATTTGTTGAATCGTTGTCAGAATCTGAATTCAGTGCGAGCAAGGCAGCCGATATAGTTAGCAGAACTACAGAATTGAAGATGAAAGCTGTGAACTTTTGGGTAAGTTCAGGAAGATGAAAAGAACTGCATTGAAGGCTAATTGTGTTGCACACAGTAAAGAATAGGTGGAGAGTGAAAGATATAGAAG
>vs_2772
ACTAGCCATTTCAGAGGTTCGAATCTTCATCTTCATCTTTGTGCTTGTTTTTAGGACATGGAAACTATCCGCAGAAAGACAATTCAGATCAGCCTTGTAAGGATCCCTCCTCAGCTTAAGGAACTTATATCCAGGATTCCTGAGAGCTCTTCTTTCAGTGAGAGGCATGGAAGACTCATCAGCTTGGTCAACCCAACATTGAGGAAGATATGATAAAGGT
>vs_2779
TCCGCCAATCTAAATACCCTTACTTCCCCTCGAAAATAGGCGTTGCCGGTGGTGGTTGACGCAGAATACCTCAAGCAGATCGAAAAGACTCGCCGCGATCTCCGAGCACTCATCGCCAACAGAAACTAGCGCCCCTCCTCATGCTCCGCTTAGCTTGGCACGATGCGGGAACTTACGACGCCATCTCGAAGACCG
>vs_2781
TATGCATTGGATGTGAATGTGGAGAGAGCAGAAGATGTTCTTGCTCATAAAAGATTGCTCGAGTTGGCAGAAGATCCTGCTAATCGTCCTGCGTTTCAAGTTCGTTTAGTACAGGTATATCCTTTTGGTAGTGCAAATCATAATGATTCTTCCATGCATTCAAATCATTCTGAGAAAGAAGATGCACAGAGTTCCCTTAACTATTCTTTAAAGCAGGGAATTCATGCACCAC
>vs_2783
TCATGAAAATGTAGCAATATATTGTTAGTCAAAGTCTATTTGTTTTTTGATTCAGTCCACGTTTTTACTGATAAAATCCTAGTCCTAGGAGGAAGTTAGATTCTTTAGGAGGAATTCCTATATTTTAGGTATCAGTTTCTGATATTCCTATTTTATTGCAATGTACTGCTGGCTTTTGACTAGTTCCTGTTGTAAAGGCTATATAAGCCTGGTTTCACTTTCTAATAAAACAGTAGTTTTCTCACTCGCAGTACTTTTATTATTTCGGT
>vs_2784
ACCAGCAGATGTTGCAATAAAGATAAAGAAGAAATTGAACCGTAGGGTTGAAATCCTTGAAGTTCAGGAATTTGAAGGCGAGGT
>vs_2789
ATCATTCGTATCGCGAGGAAACTTCCAACAGGCGATGTGAGTGCATTAAAGGCTGCCACTGCCGAAGATGGCGAGGAACCACTGGACGAAAATGACCTGACTTAACCTAGTGTTCTATTTATATAACTGGTGCAGAACTTATTAAAAGTTGAAGTGTGAATTGAATTGTTTGGTATATATTGATTTTTGTATAAAAAATACTGCTCTTTTTACTGGG
>vs_2792
TCTTTCAACTTTTGGTTGAGTTGAACTTGTTTGTTTGAAACATTGAAGTTGTTGTTAACACAATCTGAAAGAATGAATTTCGTTGGTGCTGTGTCATACTTTGTTAGTGATTGTGTCAATAATTGTTGTTTCATTTTATGAGTTTAATTTGGTTTTGATAGATTTGGAAAGTTTGTTTTAAAAGTGCTCAGGGTGGTTTTGTAAAAGTTTGATGAGGATTTATGTCAAAATGCCAGTGAATAGAAGTTTAGTGAAAATTTGT
>vs_2796
CTAGCTATAAGATGTATTCTGTTGAAGGGAAAGTCAGAGGCTCTTTTTAGAAAGAGTTTTAGATGGCTTAAAGAATAAGTACTCAGAAGTTGTTTATGGTTGGTAGAGATTTAATTGTTTGCAAAACTTTGTTTCAATAGTTTGTTGTGATTTTGATTTCTATTAAGAAATATATGAGATGTGATTTGTTTACAAGAATTGTAGATGAATTATTATTGGGTTAAAA
>vs_2800
GAGTTTGTCGTGGCAAGAGCTCTGAGATTATGCCATCCATCAACGGCTTCTTCTCCAATCCAAACTAAGTATA
>vs_2801
TATCGTGCAACATCGATGTCTTTGCCGGAACATCTCCGATCGAAAAGATGTTATGACTTTCATCTATT
>vs_2802
TACTGCAATGAAACCAAAACTCTGCTCAGTCACTAAACAAAAACGCGCTCAAAATTTTCTAGCAATATAATATAATTTTATGAAAATAGCAACAGTTGCATTTTGAGCGGCTTGCCTCTTTCTAGCCTCTTCGATAACTGTCAACTTGATACCTTTGCCTTTGGGAAGAGACACCCAGGGCTTTGTTCCTTTGCCAATAGTGAAGACATTGCCCAACCGAGTGGCAAACTCATGACCACTTGCGTCCTGGACGTGGATAGTCTCAAATGTTCCTTTGTGCTTTTCTC
>vs_2808
ATCCCTCAGTCGGGAGCTCTATTTATAAAGGTGTATGAGCCTCATTGATTACCACATGTAATTGCCATGGCTTTCCATGTTACGTAACTGAGCTATCTTAAGGGAAAGTAACGTATGTCGTCGCCAATGATGGCTATTATCATAACATGCACCGTCGTATAATGATGAGCGGTTACGCCCTCAATAGATCGGCCATTGCATAATAACTCCATTAAGGTCGAGCTTAGTGTAACCCCAAGATCC
>vs_2810
AGCGGTTCCTGTGGATGATGTAGCAGGCAGTAGATACTACAATGGATTAGATCACTTTTCTTGGAAGTTTGCTAACACACCTCCAAAAGTTTAAAGGATCTCAACCTGAAATATAAATCCCTTTTAGTATGAGAATGCACCCCATCATGAATTAAGTGCAACAATCATTTCTCTGTATGTACTTGACTCATTTATGACGTGCCTGATGAACAAGTCATGACAGGGTGTTTACATTTGTTCTTCTGTTTTGATTC
>vs_2815
TAATTGTATAATCTTCTACTTGGTTGTGTTTTGT
>vs_2819
TTGGGGTTGGGATTGTGTGTATTGGGAAAGGGTAGTTTTCATGAATTTGAAATAGTTCACAACATGCATTGTAGCAACAACAACACTTCATATGGAAGGCATGTCGGTTTCCAACACAATCGATACCAAAACTTGTGGCGGCATTGAATCACTTATTTTTCTCCAATTAATATTAGTGTTTGTGTCAGTGTTGTGTTCAATGTCTGCTTCTTAGAGTGGCAATCTCCTGGATATCCTCATAACAGTTGAGGAAGTGTTATTTAATTATCGATATCTT
>vs_2824
ATACATGCTTGTTGCCTCCTTGGAATGGTGGGATCGTCATTAGAGTCGGCTAGGAACTATTTACAGCATGAGGAAGAAACGAACGATGAAGCCATAGAGCCTCTCTTCCGACAT
>vs_2825
TGTGAACTTTCCACTGAAATATCCCAGTCAATGTCAGGAGCAGCAACTTCCACACTGCCTACTGCAGGATTTGTCTCCTTGTCACTTGAGTGTACACCAACAATATTAATAACCTCAGAGTCAACAGCAATATTTAAAGATGGAGGATTTTCACGCATGTTCCTCAAGTTTTGTAGTACAGCTTCCGAAGATCTATCTTTTTCAGTGTGAGCATCTCTGACAAAATTGCAATAGTACTCTATTGCCTGTGAAAGATTGTCACTATTCACAACATCCAATATCCTGCTAAATGTAGTTGGAAGTGATTTTGCTGTCTCCAAAGTTCT
>vs_2828
CTCACTCCATTTTCATTGCTAACCACTCTCCT
>vs_2829
TTGCAGATTTTCCTCTCTTTAGTCTTGTTGTTTTGTGCAGGAAT
>vs_2832
CTTGAAAAAAAAAATCACATTCTCTTCTACTCCCTCCAAAACCACTTCCAAATAATAACACACTCTCATTACCACC
>vs_2834
GTGTTCTCCAACTCTAGTCCGTTGACCGAGCATGCTATCAACTTCATCGACGAATATAATAGTCGGAGCAACCTTAGCCGCTAGCGTGAATAAAGCTCGGACGTTCTTTTCGTCTTCTCCAAACCATTTCGAAGTGATGGTGGACATTGAGACATTAATGAAACTTGCTCCTGCTTCATTCGCAATCGCCTTTGCTAGCATTGTTTTTCCGGTACCAGGTGGCCCGAAAAGTAATATACCTCTGCATGGCTTTAGAAGTCCGCCTTTGAAAAGGTCCGGTCTTCTAAGGGGAAGCATGACGAGCTCTTGAAGTGACTCTTTTATCTCATCCAATGCGCCGATATC
>vs_2835
TTGGATGAGATTTTCGACTTGATGGATGCCAATAGTGATGGAAAAGTTACTTTTGATGAATTCAAATCTGCTATGCAAAGAGATAGCTCTCTTCAAGATGTAGTTCTCTCTACTCTTCGCCCATTGTAGTTTTTAACTCATTATGTTATGGT
>vs_2837
AGCTATGGAAGCAGAGATGAGACCGGCGGGAGTGGCGGCACCGTTGTCGGTAAGCTTGT
>vs_2841
TCTGTTTAATTTGTTTTGTATGTGCGATTGATTTTGAATTTTGATTGTTGGTGATTTTACAAACGGTATTTTTAGGTTATTCTCTTGTTCAGATTGGTATTCCTTTTAGAAGTGATAACAGTAGCAGGTTCTATAAGGTTTTAAAAAGGCGCAGTTGCGGTTTCGATCGGTACGGCCGCAGTCTAAATTCGT
>vs_2842
ACGGTCTTTCTCATTGCATGAAACCATGGTGTGATCAATGGTAGACATGGTTTTGAGGAATGTGGCTATAGATAAAAGAAGAAGCAAAAGAGGTGACATTTGTGTAGTAAGAGTGGTCATGAATGAT
>vs_2845
TCTACTGCGGAGATGGTGTTAAAAAGTATAGAAGAAAGATGTGATGTTAAAATCATATGTGAAGGAAGAGGAGTGATTGATCAGATGATTAATGGATGTGCTTCTGAGCATGATGAAGTAGATGGTTTTGTCCAATCAAGCAACTGAAACCATTTTGGTTATTTATGTCTAGATATGATTGGAATTGGAACTACACAATCTAAACCGAAACTGTAATTATTTGGCTATTGGCAACATTGTGTAATTTGTG
>vs_2847
TGGTTGCGCACAAGGATTCGACGCGTGGTATAACCGTGTCCAGCCAAATCCTAATGTGATCTATGGAGGCCTTGTAGGGGGTCCGAGATAGAAATGACGACTACTCTGA
>vs_2848
TGACGGCCGTCGCTTGTATTTCCTTTCGTATGAGCTGAGGGTCGGCTCA
>vs_2852
AATATAATCATTGATGGTATCAATATTTCGACTGTTGGCCTTCATGATTTGAGGTCACGTTTTGGAATTATTCCACAAGATCCTGTCCTCTTTCAAGGAACAATTAGAACCAATATCGACCCTCTTGGATTGTATTCAGAAGATGAAATTTGGAAGAGTCTTGAGCGGTGCCAATTGAAAGAAGTGGTGGCTGCAAAGCCCGAGAAACTTGAGGCTTTTAGTGGTTGATGGTGGAGACAATTGGAGTGTTGGACAAA
>vs_2858
TTTTGATCATTTTGTTTTCATGTTAATAGTCATTTCCTTGCATACAAGTAGGTTATATATAACAACTTCAAAATATGAAGATAACAGTTGATATAAAAAGATAGGAAGATATGCCAGAAATAAATCTAGCTAGCTGTGAATCTATAAACCATGATATGCTTGTAAGTCTCTCCAGGCTTCACAATCTGAGATGGAAAGTTAGGCAAATTCACTGAATCTGGATAACCCTGTGTCTCCAAAGCAATACCACCATATTTATGATATGTAGCTCCATTCTTTCCTTTAGTATC
>vs_2860
GCTGCTGATGGGCAGACAAGTGTAGAAATCAATGTCCT
>vs_2864
ACAGTCAACTTGTTTGTGATGGTATTGATGAGAAGGGTGTGGCACTAAGGGAAAGTTTGTCTCAGTACTTGAATGGAAGGCTGCATCCATAATTTTCTTTCTCCTTCTGTTACTAGCATTTGGTATAGCTCAAAAAATTTACTATTTAGTTGGAAGTTTAAATTACATT
>vs_2866
ATGCCAAAACTGTAAATCCAACCTTCATCAGTATGATACATGAACCTGGCCGTTCCCTCCAACCAACAGCTGCACACCAGCGACACACCATCCCAACCGGCCACCACACGCAGGGAAGGTCGTGATCATGGCTACCGCCGTGAATCCCTCTATGCAACGCACACAACTCCCTTCTTCCTTCTCCTCCGCCATCGCGAAAATCGCATGCCGCCGGGAGTTTCAT
>vs_2868
TCACATGCAAGATTGGTGCCAAAATACTGCATCCATCAAATTGGTGATATAGTCTGCATTTTCAGCGATGAAAAGCCTACGACAACTTGTTCTTCTTGTATCTCACTAGTGGCTTAGGTTTTCTTTTGTATTTCAGCAATAATATTTGTAATAATTGTTGACATCTTATTTTTCATCAGTAAATA
>vs_2869
CCATTGATCTTCTAGAGAGTACCACAGTTGCTCAAACAAGCTTCATTAATTTGGCCATGAGTATCCCTAAGATCAAATCTGGCCGTGGCATATTTACATTCAACTTGACATGGACTGATATAAAAGGCCTGACCCGTAAGTCAAAGAAAAGTTCTGTAGTTTTTCTTTCTTTCAGCAGTCTAATATTCTTCAGCATTTCCATATTTGTATGCTGGTAACT
>vs_2871
CAGCACTAATCCAGTCGACGATCCTCTGCCTGTGTGCATCTTGATTATGATCCATTTCGCCGTATGTATAACTGAGGGAATCCCAGTACTCTCCCACAGAAAGTAAGGTTTCGTTGCATCCATGT
>vs_2873
CTCCGATCTTAAGATCACAATTGGAATTCAGTAGCAAGTTGCTAGGCTTTAGATCACGGTGCAGAA
>vs_2875
CCGCGGAATCAACAAGGATAAGGCCAGGGGAAGCTGAGGCGGAGGAAAGGGAACGGGAATGGTGGAAGGAGAGGTGGGAGGAGTAGGAGGAAGAGGCGAGTGTGGCGGCGAAGAGAGACGATTTGGAAATTCATGAATGAAGGTTGGTGTTGGTTAAGAGAGGACGAACAGTGTTCTTGATTGCGTGACGAAGTGCCAATGATCGAACGATCGAATTTCTGGTTCCAACCATTTTTCTTCACACGCTCTTTAATCAAA
>vs_2879
TCAAAACATGATGAAAACTCTCTGGCTGTCATTCCTGTTAGTCCAAGTGACGATGATATTGTTGATGTTAAGCCTCTTCAAGTTTCAAGGGATATGCTCCAGATTCCTGGTCCGAAAAGGTCTATTGAAAGATTCAGATTGGATAACCTTATCATGGAAGCTATATCTAGCTTGAATGAGCTTGGTGGTTCTAATAAAACAACTATTGCTTCTT
>vs_2880
CGCTCAATAGGAATTGCGTTTCAAAGTGTC
>vs_2883
GCTATGTCACAAGGTATTTGTGAAGGAATTTGGCTTAAGCGAATGTTAGATGAGATCAAAATTTCTACCAATCACCCCATGAAGATATTATGTGATAACAAGACTGCTATTAGCATTGCGAAGAATCCGATACAGCACGATAGAACAAAGCATGTGGAGAAAGACCGACACTTCATCAAAGAGAAAATTGACCATGAAATTATAAGTGTTAACCATATTCCATCATGTCGGCAAACTGCAGACATTCCATCATGCCAGCAAACTGCAGACATTCTAACAAAAGCCCTTCCAAGGAACATATACGAGA
>vs_2884
TATTGCCTCCGGGTTCTTCAACACTTCCAGCAGCATTCTCGCCTGCATTTATATTTGATGCTCCTGAAGCATGGCTTTGAGATTTTAAACTCCGGTCTCTGTTGTTAGAGTTACTCTTTCTACGATTAGACCGTCTATTATGTATAAGTTCCTGCTCGTAAAAGTAAAGTCCGTCATTTATTTGAGAAGCAAGCTCATTGGAAATGGATTTTGATTCTTTACTACCACCAGTTTCCTTTTTAGGATCACCATTCTGAGTAACAATTACAAGTCGCTGAACATCCTGCTCAATGACAGCCATCTCATCATCTTCATCATCAATCCTTCCAGCAGAAGAAAGCTCGGTTTTCTTCTGCTCAAGCTCTATCTCTTCATCAAGCAAAAATGTATTGCCAAAATCATCAGCCGAAACATCAATGTTTTAGTCTTATTGTAGTCGACTACTTTGTCTTTTAGTTTCT
>vs_2886
CGAGGATTACCAGAGGCAGAGGGAGGGTTATTGATT
>vs_2889
ATCCGAGTACACGATGACATGCTTCTAGCAGCATCCGAAGCCTTGGCAAAGCAAG
>vs_2891
CATACTCTCATGTACATGTGTGGATGCAATCGCAATTATTATAATCTTCTCGATATATCTGTTTTCCCTATGTTACAGTGGATGTACTCTTGGATCTGATTGTTCAAACCTTGGAATTAGAATTTCAAATTCAACCGTAGATTTTGTACAGTGACGCAAGCTCAACAATCTTTGGTAGGAAGATTCTATTGGATCATTGTTTTGTATGATGTCTAC
>vs_2895
TAGATTTGGAATTTAATTTTATTTGCGGTTTTCAATCAATTGGAAATTCGTGGCTTCTGTGAACTAGTTTTCGACCTGGAACAGTTATTAGAAGTTTGTTATTTGTTTGTTGTTTCATAGTTTCTGATCTTCTGAGTGAATAATTTCTTTTAATCACTGGCCTACTTGTTTCTGTGAAAAGTTTTGCTGGAATTCTATTTCTATATTTGCTTATTTGTATCTATATTTCT
>vs_2896
GTGGAATTGATGATGAGAGTTACTTGATTATCAGTGAGGAACATGTGGTTGATGGAGTTGCTAACTTTATGGCAAGATGCATTATGTCAAACCCGAAACACCCTCGAGTTGTCACCAGAGGAACTACAGGAAAATACTGTCTAAAGACAT
>vs_2898
CGCCGTCGCCATGGGAGAAGACAGCAAGGTGTTACCGTCAG
>vs_2906
ACCTTTGTATGTAGTGTTGTACTTGTATCCTTAGCAGACATTGAGCTCTGGTGACCCAGCAGCCTGTATATCCAATTTAACAGGGATTAAGAATTAATACATTGTAACAAGTAACCTGGGG
>vs_2907
ACAGTCCAATATCTCGTTTCCTATATGGTGCATGTTGACGATGTTGCGCGAGCACATATATTCTT
>vs_2908
GGATTGTAGGTTCAGGGCCATTTGTCTTTTGTTGCTCTTTTCGT
>vs_2910
TGCAAAGGCAATCCAAGCCCTGAAGCCTTTGAGGATAAGAATCGGAGGTTCTTTGCAAGATCAAGTGGTGTATGATGTAGGAAGTTTGAAGTTTCTGTCAGCCATTTCAAAAGATGAATGGTGGATTGTTTGGATACTCAAAAGGATGTTTACGCATGAAAAGATGGAATGAGCTGAATCATTTTTCAACAACACAGGAGCCGTTGTGACTTTTGGCTTGAATGCACTCTTTGGAAGACATAAAATA
>vs_2911
CAATTATTCTCTCAACTATAAACACAACAATTTCAATTTCTTTGCTATATCACATTACATTACACTACATTAACCATTTTCTATACTCTATAGTTAATAATGGAAGTAATGAACTTGGATCAACCACAATTGTTATCTAAGATAGC
>vs_2914
CGTAGTTGTCGTGGGTTTTACGAGAGGAGGGAGGGACGTAGAGTCGTTGAGGAGGTTGAGATCGTTCGAAACTGTAGGTGGATTGGCGGTTTATGCCGAAACCTTCGAATCCGAACTTCCTTTTCGACATTACTGGTTAATTGGTTGGTTTCTGTGACGGAATTTGAGTGAGGGAGAAAACCCTAATTCAATTTAGGGTTAGCGGTGATTTTGAAAAGGAAAAGCTAACATGGAACGTTTGAGGTATGGGTAGTGGAATTCGGTGCTTCTGTTTTGCGAATGGAACGTTTGC
>vs_2917
AGCGTTGAAACCGAGCGACACATTTCCCAGACGCCATAACTCAGCAACAC
>vs_2918
AATCTCTCTGGCCTGAACTCATCAGGTTGATATATC
>vs_2920
ACCACTCTTAATTTCTCTTTTCATTCTTCA
>vs_2922
TGTTATTCTGGTTTCGGGATTGGGATCAAGAATTCTCTTTATGATGTTTTGAGCACCAGGTGACAACCATATCGGTATTTGAACATCTCCTTTGAAAATCTTTTGATAGAGAACTGCGAGATTTCTGTCGTCGAAAGGAAGGTATCCGGTTAGAATTACATATAAGATAACACCGCATGACCAAATATCCGATTTCGCACCGTCGTAGCCTTTATTGGCAAGAATCTCAGGAGCAACATAATTTGGACTTCCACACGTTGTATGTAGCAACCCATCTGCCCTACAATGTTGAGGCAGAGCACTGAGGTTAAAA
>vs_2927
ACAAAAATCTCGACAACAGACTACGTTACGTAATAGTCAAGGCTA
>vs_2930
TTCATATAAATGCCATATGAGCACAGATTGAGAATATAGTCAGAGATATTATACTGCTGAGCCAAAAAATAGATGCAATCTGGTGCTCCCCTCCTGCAACA
>vs_2933
TTTTTGTAAAAAGAATGATTTTTTTAAAAAGGTATAAAACAAGGCAAA
>vs_2935
ACAGGCTCTTCACCAGACATAATTGCTATTTGATTTCA
>vs_2941
ACTTTCATGCATGACACTTAGAAGGCCACACATGTTTGTTGTTAAAATTGCATTTGTTTATCCTTTGCATTATTCATTTTAGAGCGCCAAAAAAGATTAGTTAGTTGCTTCTTGTTGTATCAATTTACGAGTTGTTCAAATATTCAATGGCAATTATACTATTGGTATTCTTTACTGTGGTACAAATTCAAAATGAATCA
>vs_2942
TTTCTAAGTTTAAGTACCTTGGACCAAAAGCCATCTTTCTTTCTTCCCCGACCTCCACCAACATCCCTCTCCCTGACTCTATTCCTCGAAGCAACAGCCAGCGACTTACTCTTCTTCAAATTCAAAGCATTATTAAAGCTTATCATACAAGAAACCGAACCAGCCGCATGCGAAGCATTCCGGTGAAAGCGTCTATTACGATGACC
>vs_2950
GTGTACTTGTCTTCTTTGTGAAGATTGTAACTTTATATTTATTTTATTCTGATTGGTGTTAGCGCAGTGTTGTAGCCCAAAGGGACAGAGTTCAATCCCTACTAGAGACTGTATGACCTTCCCTGTCTCCCTAAATAAATAATAAT
>vs_2951
TTGTGTTTCTATATCAGTTAGTGTGTTTGCAGCACCATTAACCATTGTGGCACAAGTTATTAGAACAAAGAGTGTTGAGTTTATGCCGTTCAATCTATCGTTTACTCTCACATTGAGTGCAATTATGTGGTTTGGTTATGGTCTTTTCTCAAAGACATATGCAATGCTCTACCAAATGTGCTTGGATTTGTACTGGGGTTGGTTCAGATGATACTCTATG
>vs_2955
AGTGTTCCTTACGTTGAAGATCTCCCAGCTGATCCAGCATGAATTGGGTCCTTGTGGATCTGATTAGCTTCAAGGAAGAATCAAGCTGCCTTTCAAGAGTTTCAAGATCTTTGCTGCTTAGAGGGCCAAGATCTTCTCCCATAAGGTTCCTCTGAGAGCGTTGTAGAGACTCATAACGTGCCTTCAGCTTCAAGTATTCCTGTTGACT
>vs_2960
TTATTAAATCTCAAAGGAGTCGCAAGGACTTTCGTTTTGTG
>vs_2963
AAAGCCCGCTGATAAAGAAGTAGGAACAAGTTCATCAAAA
>vs_2964
CCGGAAAGCGATCATTGTAGAAGGCACGAGAGCTCACCGTCAGCCTATCCGCCTGATAGTGTAAGGCTTTCAGAATCTTAGGATGACAGTGTCCTTGATTAA
>vs_2968
CATGAAGAAAACAAGGAAAGGGAAGCGTATGAGGTTTCTAGAGATGGTGTAATCATAGACAAATTCTAAAATTCTGATGTGTTAGCATTGCATTGATTGATATTTCACATCCTTTTGTTAATAGTTAGACAATATAATGTATGTTCCTGTGGAACATTTTATTAGATATTGAA
>vs_2970
AAACCCTTATCTTTTTAGTCTATACGTTAACTCTCCTGGTTCAAGAAGGGTTGCTGAAGCTTGTGGTGTTGGTGTC
>vs_2972
AACAAGCCATCACTGCCTCCATGGCATGAACACGGACATGCTGTT
>vs_2973
GAGAAGTGTTTCAACTCTGATATATCCAAAGCTTACAGAAACATCGACATTGATACGCGCACTTTAAATCAAATAATTGCCAACCATTTTTATCGCCAGGGTCTTTTTGATGTTGGGGACCATTTTTTAAGTGCAGTTGGAGAACCTGAATCTGCTGCAATTATGAAATCTCCAT
>vs_2976
GACATCTCCATATTGAGCATACTCTGGTGGCATGTATCCAAATGTGCCGACAAGACGACCAGTGGGAAG
>vs_2984
TTCAACTTGAGCATATTCGATCAAAGAAGATCCATAGAGAGTGGTGTCATCCTTGGATCTAGCAACATAACGAGCAATAGCGTTGCTCTCGAAGACAGGACCGTGGGGGGTTTCCAACACGGGAACCTTGCCGAGAGGGTTCATTTTGAGGAATT
>vs_2987
TCAGACTGTGAAGGCATATTGGTGTCATCAATGTCAAATTTCATAGAGCCTTTCTGGCTCCCTTCCAATAATAACATGGGTGGGTGTCTTCCTCTGTCGGAATATGCTTGGGTAGGTGCAATCCTATACCTACGTTTAACCTTGATCAGTTTTCCACTAGATGCAAGATACTTCAGTTTTGCTGACAATAGATTTTTGTAAGTCTGCCGGTGGATAATAATTGTCCAATATGAAAGAAGCAATAGTTGTTTTATTAGTACCACCAAGCTCATTCAAGCTAGATATAGCTTCCATGATAAGGTTATCCAATCTGAA
>vs_2992
GAGTTGTTTCCAGTTATTGGAAAGTTGTTGGAGGATACTAATATGACACCTGCTGATGTTGCTGAAAATTTGATGCCAAAGTCTATTACTGAAGATTTTGAAACTTGTTTGAAGAAATTGATTCAATCTCTTGAGGAAGCAAAGAAAAAGTTAGAGGAAGAGGAAGCAAAGAAAAAACTAGAGGAGAAGGTTGAGGAAGCAAGACT
>vs_2994
TTTCTAACCAATGAACGTGTAGTTTCTTCCGGCATAGAAATTCTATAATTTAAATCTCCAAGCAATATTACATGATCATGATCAAGAATCTTTCTTGGTAAATCCAAAAGAGTGCCTCTAGGAAAACTTGTCCTAGAAAATATTTCAGCAACGTTTGAATTTCTGTGCTTCT
>vs_2995
TCTATTCCAGGGTCTGCATTAGGATTATTGTTTAAAT
>vs_3002
CTCCAACAAAGCCCAAGAAAACTCCAAAGAAGGCTTAGATAGATGTCTTTAGATATTAGTCTCTGTTTGCTCCTCTTTGATTTGTCTTGATATGTAAGAGTAAATGCTCAAACTATGCAGAGAAATATTCAACTTTTAGAAAGCGATGTAATTTATCAGTGAAAACCTTTGTTTTCTGTTAATTCTATTGTTTAAGAAGTTAATATAGTTCGTTGT
>vs_3004
AACTAATTCTCGCCCTCTTCTACATGATGAAGCAGGGGATGCATACACAGCGGCACTGATGCGCTTGTCTTCTCTCTTTGAAGAAAGAGGTGAATTCTATGCCAATGCTAATGCCAGAGTCTCATTAGAAAATATAGCAGCAAAACTGGGCCGAAGAGATGCATCTGATTTGTCTCCAGGAGCTATTGCAATTGAGGCACTAGAGCAAGTTGGCAACTTCTTAAAGGCAGAAGATGGTGGTTATGCAAGATAGTAGTATGAAATTTTGCACAATCATGTTTTGGTTGTTTATATTTTTCTCTTTGCAATGAAGGCCATGCTGTTGTGCATTGTTTTTTT
>vs_3005
ATTCAGCTTCAAGTTACAGCTAATGACGACAGA
>vs_3006
CGGTAGCTTTGAATTTCATGAAATTTAGTAAAATGGGGAATTCCCACTTTGGATACACGGGGATCATGATTATT
>vs_3009
CCGGAAAGCGATCATTGTAGAAGGCACGAGAGCTCACCGTCAGCCTATCCGCCTGATAGTGTAAGGCTTTCAGAATCTTAGGATGACAGTGTCCTTGATTAACAGCAGAATAGCCAGATAAAAATCAATATATTTGTTTCTCTGGATCCCACACAGCTGATC
>vs_3011
TGTGTGAATCAATGGAATCTGCGCTGAACCTTGCTGATA
>vs_3012
ACTACTTATCTTAGGATTATGCTTCCAGTTCAGTTTAGTGATGCTTTAAATTTGATATGAATAAA
>vs_3020
CTCAAAGAAAATTCCAGCGCATGTGTGATAAGTCGATGATAAAGAAGAGATACATGCACTTGACAGAAGAGATCCTAAAAGAGAATCCAAGTGTATGTGAGTACATGGCACCTTCATTGGATGCAAGACAAGACATGGTGGTTGTGGAAGTACCAAAGCTAGGAAAAGAGGCAGCAACAAAGGCCATCAAGGAATG
>vs_3023
TTTGCCTTCTTCAATCACTCCATCAACATTGGGAATTTTGAATATTCGTTCAGTTGGAAGCGATAAAGCGGAGTTTTTTCTGTTCACAGTACCACCAAAAAGCAGTTGGCGCAGCTGTATTTGGCTTCCGATATTGATATACTTGACATCGGGACAATACTACAACAATGATTCATGATGATGTAGACACATTCTCCATCAATTCGCCAACCACAACCAAATTCCATCATGAATCTGCGTCGACATCAACTTCACATATCTTTCGTTTCTCTTAACTTCATCCTCATTTGCTTATTCCATTAATCACCATGTTCTTCCGCAGATTGGATTTGGTTGAGAAAAGATTGAAAAGCACGTTAGATAAGCACTTTTAAGAGGAGCAAGAATCGCTTTTCGTTCTCACGTTTGT
>vs_3024
GTAGGTTGTCTCCGTTCTACGAAACAATTATTATTGTTGGCGTTTTTTACACTGTAAAGGGAAAGAATTACTGAATTCTTGACATGAGGATTGAGGAGGAGGTTAGATTAATAGTATTTGTAATATAGCTGTAAAGTCGTTTGAAGTACACGTTAGTGGCATGCAAATTTTATAATCATATAATATTTATACATAAAAGCCTAATGATTCATTCATGAAATCTCCATC
>vs_3028
TCCAAGTAAGACACATGATTTGATATTATTACACCAGGCCTTTTCGTCTTTTCTAGGCTGAGGTTTGACTTCCTGATTGATAGAGGTAGTAGATTCAGAAATCAATAAAATCAAAACAAAAGACATAACTACTAGA
>vs_3029
GCCTGTTTTTCAACGAGTAGCGATTTTATTAGAAAGAATATCTTGTTAGGATCAAATCCTGCTATCAATTCTGTCTGAACAGAAGGTATTTTGTACATAATAAAATGAGTAGATGAACTCTTCATATTAGTTTTGCAGGGTATTCAAGGGAAAGGAAGATATGATGATTGGTGAATGTATTCATAATCCATTTGAATGCATACACTTGCATTGTTGAACTTGAGTTGTTTTCGTGTTAGTAAAAGCAAACCTCAAAAAAGAGTTAAAAC
>vs_3031
CCAACATCAGTATCAAGATAAGCTACTCTCTTGTATCTGGTCAGTAGGACATTGAGAAGGTAGCGGGAGAAGGTTGTTTTGCCACAGTTTTTGGGACCGCATATGAGTGTGATAGGAGGCGTTGAAGCGGATTTAATGGAGTTTGCAGCACCGGACCATTGCTCTGGGATGTAGATTTCGGGTGAAGGGG
>vs_3032
TGAAGTCAGAGAACAGGATTCTGAATGATGGTGTGAATGCTAAGCTTCTTGGATGCCATG
>vs_3033
CACACTCTCACCAACACACAAACCAAACACACTTCACTAACAACTAAAGAAACACTTTTTTCACATGGATGATCACATAAACACGACGCCTAACGTTATTGGACTTTGTCTCCTCCCACAAGAACTCATCCAAAACGTCTTCCTTTCACTCGTTTTACCGGAGATCGTTCGTTTGAAACTCCTCAACAAATCCTTCTCAACCTTAATCTCTGATCACAGTTTCGTTCGTCAGTGCAACTCACTTTCA
>vs_3034
AATGCATTTAATTTACTAAACAATAGTTGTCATC
>vs_3035
TGTGGCGGTTGTCCTTCTTCGAACAGCTTCTTCCTTCTCCCTCACGACTGTGCCGCAAGCCTCCTTCTCCTCGCCGTCTCTTCCGATCGATTCCGTTTCGACATTCTCTTCGTTCCGGTTTCGCGTCAATCAAACACAGCGCTTCATCTCTTCGTCGATCATTGTTTCGGTGCCTCATCCACATCTCCTTCCAAATGAACTCCAACCGCGAATGACTGGTGTAGCCGCGGATCCACAAAGGTTCGTTCTACACTATGTCAGCAAGAATCAAGTGCAAAAAAGATAAAGACGGTG
>vs_3042
CAGAAGCATTAGTATAACCAAGATCAGCAAACAACCATATTCATCATCCAAGGCAACTCAAGCACAACATATCAATTAATCCCAGAGCAATAACATCATGTTCAGAGGCAACAGAAGCGAGTAAAAGAGAAGAGGATAAAGAAGCATCAATATTGGCATATCAGCAATAAACAAGTACATCCAAGAAACATAAATCCTCAGTTTGGAATCATCA
>vs_3045
TTACATTTTAGTATTCTGGTGTATAGGTTGAGCTTGATAGTACTGGGAAAGCCATCAGCATGTTGTGTTAATTCTTCTTCAATTCCCTTTACTGTTCTGCATGTTTTTTAAGATAGAATAGCTTCAATTGTTGCATTCCTAAACAGAGGTCAGGC
>vs_3047
AATAGGTACTTGAACTGCTTCACAATACACACAGCTTTTGCTTTTGCTTTTGCATCTTTTTTTCTACACTTTGGTAGGTCTTGACCCTATATGAATTTTTTCTT
>vs_3052
TTCAAGAGAATAACTCACACTCACTCATTTACTCATTCATCCTTTTTTTTTTGCATTTTTCTCGGATCCTTTTTCAATTTATGCTGGATTTGAGTTGTGTACCTGTCTTTGAAAACATTTAAGGAATTGGGTCATGAACATGTTTACACTGCAACTGCAAAACCCTTGCTTTTTGCTTAAACCGCTGCGGTATTAGAGGTGAAAGAAGCAAAAAATGTTTTAAAGCTTTGTGACTTTGGGAATGCCATATTTGCTGGTTCATATATCTGAAGCAAGAGGTTCATCCATGGAATAATTGGTTTCATTGTTCCTAAACATCAATTGATCCAATTCAAAAGGTGTTTATTTATTCAATTATTGATGAAAATGTTGGTAATACAACACTGGATGGTGCGCCATTGTGCAGAAGATCATTGT
>vs_3053
ACTATCATCACATACACTAGTATTCATCTCTCTACCTCAAAACAATGGCTTCCATC
>vs_3054
TCACATGTCGTGTCCTCATATACTCTGCAGCACTCCATCCATTGAACCAGAGAAAATCAGTTTCAACTTACTAGGGTTCTTGTCCAACTTGACTGCATTAAGAGCACGTTGATATTCAAGAGCTTTCTCTTGAGGACGAAGAATGGGGTCATAATTACGGAACACGCGCTGAAGGTCTTGGCTTATTTCTCTAGTGAACTCATCTGTAGAACGTGATATAACTTTTGACCTTCATCGTTTTAGTACGGAGTTGCCGG
>vs_3062
CTTTGCAATAGCATATTGGCTCGAACCGTTCTTC
>vs_3063
TGCAGATCGGTGGTTGCCTTTTGTGTTCGCGGCATAGGAGATGAGTGTCGCTTGTGAACGGACAAGAAGGAGGTCGTGCGATGGTTGAATCGTCCAGGGAGATCGCGAGATCTGAGTGTGTGGTTGCTCGACCTATATGTCTGGTTACGTCAGGAGCTGTTGTGGTTCTGCCGATGTTGTTGTTATGCGTGATGTAGTATTGTTGGTTGTTAGAAGCATCATGAATTTTGAGTGGCAATATACAGATGTTGAATGGTGGTCTTTGTACAAGAAGAAATTAGTATGAGT
>vs_3064
GCATGGCTAAGTCCATCCATCATGCTAGGGT
>vs_3065
AGCTACTCAATGGCTTCTTGTATATGACATTATATCTTGTTTGTTGATTTCTATAT
>vs_3066
TATGAAGCTTTACTTGCCAATTCTATGGAATCACACACTCCTTGTGGGTTATCT
>vs_3067
CTTGTACGGCTTATGGTGTGGTGGCGGTGGAGATTTGTAATGGTAAGGATGCTTAGGAGGTGGCGTTGGTGGTGGTGGATTAGTATTCGGTGGAGAGGAATAAGGAAGTGGTAGCGATTCTTGTGGTGGTGTAGGAGGAGGTTGCGGCGGGGAATTTGTTCCTCGCCGCAAGGGTTACCACAAGGACATGATCCACATTTGATTTCTAATGTCTAGTGGTTGAGAAGCCAATGATGTGTAAGCATTGATTGAAATGAAGAATAGAAGAAACATTATTGGAAAATTTTAGTAGAAGTGTGTTTG
>vs_3080
ACTTGAAAATCCCCTATTTGCCAATAGAAATGTTGACCTACTTCCACAGCAGATATATCATAGAATCTGTTTAATGTGTTGATGTAACATAATAGAACATTCAT
>vs_3081
GCAGGCAATTTCAATTGAGAATGGAGCAAGAGAAAAGGAAAGATGATCCCAAGTGGAAACTACTAGCGAAAAAGAGGTCTCTGCC
>vs_3086
ATTCAGCGCTTGTCTCTCAACCAAAGGCATAGGAATTTGCTGCTCTATTTTCATATGCAAACCTTCATAAAACTCTTGTATTTCAAGATAAAGAGGTTGACATTCGT
>vs_3087
TACCGCCGGAGTCTCCTCCTGGTGTAGTAGAAGATAGTAACCTCATTTCACACTCATGATCAATTTCAAGACCATCCCTTCTTCTCCTTCCATACTCCATAGGTTGATATGTCATATCTTGTTTCTGTATAGAGTGCTATCATTGAATTCTATTTTGTGCTCTTTTTTCCCTCATATTTGTTGATAGGATAATAGTGTTTTATCTCACATGCTATTGATTATATGCTATGAATGAGACTTGTGCTAATGTATGAAGATATTAAA
>vs_3089
CCAACTTCAGCCATCTCAGCTTCCATTTTCCCAGGTTCCTGAAATCTGCACATATAATAATCATCTCCATAAGCAGCACGCCTACCATCAATGGTTTTGATTTTTGGGTTTCTACGGACAAAAGGAACACTAAGACAAACATAGGCTTTGATTTTCAGGGCGAAACATGCATAGATACCATCCGATGAGAGCACCCCAATCATGAGCCACGAGGAACACTTGTTCAACACCGAGAAAGTCGATGAGAGCGACTATGTCACCTACGATATGAAATCCTGTGTAGCTGCTTATTGAAGCGGGAGCATCGGTGTCGCCATAGCCACGTAGATCTGGAGCCACGGCACGGTAGCCGAGGGAGCCGAGAGCAGCAATCTGGTGGCGCCA
>vs_3090
GCTAAGGAAGAACTTTATTGCATTTTGATGAGAGGAAAAACTTCAATGGTCCTAACTAACAACTTAACTCCTTAACTGCCCTGACTGCACTGATGCAATTAGTTGGGCCAATGCAGCAGCATACTGAACAGCTGTGTGTTGAAAACTGTAACTGTCAGAGAGCCCATATTCTGCAAAATTTGGTTCCGCTCGCATGAATTGACCGGGTAATGATTTTTTCGACAGCACTTGTCGCCATATTTCAATGAACTCTTCAAGAATTGGCTTGGCTGTTTCAATTGAAGAAATAGGAAGATACTCAATCTCCATTAAAATGCCTCTGAGATTTTCAGCTTGATTCG
>vs_3093
TTCAGAAAGGTCGCACCGTTGAAATCTTCAACAGCTTTGAACTACTGTATGATCCGTCTACTCATTCTCTTGATCGTCCTTTCCTCGAGAAGAAGCAAGAGCTCTATAAGAAGGTTTTTCCACACTTCTACATACTGGGATGGTATTCAACTGGGAGTGATGCAGAGGAATCTGATATGCATATTCACAAAGCTTTGATGGACATCAATGAAAGTCCAGTTTATGTTCTTCTAAACCCTGCGATCAATCATTCTCAGAAGGATCTCCCTGTCGGTATATTTGAAAGTGAATTGCATGTCATAGATGGGATTCCACAACTTATCTTTGTTCGGTCAAG
>vs_3096
TCTTTATTCAAGGTCCTGTCTTCATTAGTTTTTTCTGCGATAACAAACAATGGCGTGAAAAAATAAGC
>vs_3097
GAGTGAACTCGATACGACAAGTGGAACAAGCGCGGAGTAGGAAATCGGATTGACCTAATTCCAAATGGAACTGAGCGTAGCTTCTTTTCTTGTTCTTGACTGGTATTGGTTTTGGGATTACGGTTGGAGGTGAAGGAGTTGGATTAGGATTAGGATTAGGGTTTCGACGAGTTCGGGTGTAAGTGTTGATGATAGGGTGTTGTTGAGTGTTCTCCCAGTTCCAGTTGGATAAATCATTGTCGCCGCCGTCGGCCGGAGGAGGGGATCGGACGGAGATTTGAGGAATTTGTTGATCTTAGATTGCATCTCAA
>vs_3099
CAACGGCTTCAAGAACGGTTGCAAGTTTCTTATGATGAAACTTGCCATGATCATCAAGAATCACTGAGAGCTCTGTGGCAATGTGCCTTTCCTAATGTTTCTCTGAAAGGCTTAATATCTGACCAATGGAAAGATATGGGATGGCAAGGTGCTAA
>vs_3102
AGATAATGATCCGGGGAGCCTCATTGTCCCATTTAACTTTGAACATTGAAGACATCATAGCCAGTGCGTCCGCTAGCTGATTCTCCTCTCTTGGGAAGTGCTCAAAAGTTATTTCTTCAAAGTGGGGAAGCAAGGTCAACACATACTCCTTGTAAGGAATAAGATTTGGGTGTTTCGTATCCCACTCGCCTTTGATCTGATTGATCACGAGAGCGGAATCTCCGAAGACACTCAGAAATTTGATCCTTAAATCGATTGCAG
>vs_3106
ATTTGCTGAAGACTGTGTTTGTACCTTTACATGATGAGGATTATTAGTTTCTTAAAAGTCACATGATATCATGTTTTTCATGAATTTAAAATGTATCAATGCCATCTAATATTGCCAATTTGGAAACAAAAACAATGTGTAGGACCCAA
>vs_3111
TCGGATGCTAATAAGGCGATCTTCGATCTTTGTTGACTATGTTCATACAAAACTCCTCAGTGGTAAAATTTTGCATAACCTGTTGTTAAAGGACTCTTTTTGTGTGATCAAGCTGAAAGAGTAAAAGAAAGCATCTATGAATTCCAATTTCAGTCCCTTGTGAAGCTCTCTATCTATGACAATATAAGTTTCCTTTGGATAGAAAGGTGCACCAATGGCTTTTTTTTTGGTCACGCACAGACCTTAATGATCAACTCAAATTTCAAAGAAAAGCTGAAAATTTCAGTTATCCACTCTTTCCAGAAAAGGAAAGTGAAATTGAGACAATCAACAACAGATTTACAGCT
>vs_3113
TCCTTAATTCATTTCATTGTTTCCACAATAGATTTGTTGGATGAAGTTGATTGAATAAATGCTCCACTCTTCTCTTTACTTCATCAGGATTTTGCACC
>vs_3115
CCTTACACAAGCCTCTGATGATTTGAGAAGGGC
>vs_3127
ATGCCAAAACCTGTAAATCCAACCTTCATCAGTATGATACATGAACCTGGCCGTTCCCTCCAACCAACAGCTGCACACCAGCGACACACCATCCCAACCGGCCACCACACGCAGGGAAGGTCGTGATCATGGCTACCGCCGTGAATCCCTCTATGCAACGCACACAACTCCCTTCTTCCTTCTCCTCCGCCATCGCGAAAATCGCATGCCGCCGGGAGTTTCAT
>vs_3128
CACTTTGCAAGAAGTGAATTTGAGCAACCTTTCAATAACCTTACGATCGACGAAACTATCATCAACAGCAAGGACGTGAAACTCACCAACAACTTCAGGTGAAAAGTCTCTGAGAACATCCCCGGAGATAGCCATGATAGTATGTGGATGATGAGAAGAGAATAATGGTTTGAAGAAGTTGTTGAAAAATGGTAAAGTATATATAAAAGAGAAAAGGAAAGGGAGAGAGAGAGAGAGAGATACGGAGGATCGA
>vs_3130
CAAGTTCCTTATCGAGATCGTTAATTAGTATTTGGTTGTATAGCCTGCATTGGTGAAGAC
>vs_3132
TGGACTCGTCTTGTTGTGAGTTATCTGAATTTCTCTTGTCCACGCTGGATTGAGAATCACTTGCATCCCTGTTAGAGCTGAAGAACTTGTTTTCATCTTCTTCTGTTATCTCTGCAATATCATCTTCATCCTGCACCAATGAAGCTTGAGCTTTCAAATCTTCAACATCAAAGTTCCATGCACTAACTCCTCGCTTATATTCACTCTGAGATATTGCTTCTTGTTCTGCAGAAGGCATTCTC
>vs_3134
CGTCTTCGTGGTGGTATGCAGATTTTCGTCAAGACTCTT
>vs_3135
TTGACCGCAAATGTTCTTCTCAACGTACGATTTTATCACAGGAATTCTCCTCTCTAGAACCATTTTGAGAGCCTTTAGAGGAATGTTGTGCAGGTAATTTTTCTCAAGTACATCCACAGTTTTCAATGCAGA
>vs_3137
GAGCCACAATGTGTTTTCCGTAGTATATTTCTTCAAAGCATTAGCATGGACTCTTATGTGAGAGAGTAACATTGCACGCTGATTATCAGAACATATGTCAATAACCTTCTGGATCACGTAGTTAGCAAATTGGTCTTTCATCATCGTCAATAAATTATCATTTGTCCCACTCAGGCCCA
>vs_3138
CTATAAGTATCAGCAAATCTCTCAATGCTAGGCACAGTGTCCTTAAGGGTAGAAGCCAGGGTTTTGAAATGAGCTATAAGCTTCTGGCACTCTATCTCATATTCTTGTGGCGTGATTATATCTCTAACATACGCTTTCTCAAGTCTCTCAGTAGCCTTGATAATCGCATAAAGCTCAGCAAAGTTGTCATACATTTCTCTCTCTCGCTTATCATTCCAAAGCTTAACTTCCATAATACTTATTTTCTATACCGATTACACTGATGTAGTCGTGGTGCTGGAGGATTGGAGAAGAGGACGGACACGCGCAATGAGAAGGATCCTTCTTCAAAGAACC
>vs_3140
AGCTTGGTGGGACAAACTCAAAATCTCTCTCTGAATTCACCCACCCACCAAACAAACAA
>vs_3147
TCAGATCCAAGACATGTAAACTTAACACTTGAATCTGTCTCATTCAAT
>vs_3150
GTGAAAGTGGTCAAGAAAATTTCAGGAATGATGATCATGACGCCGATACTTTTGCTAAACGGGCTTGATGGAGCCTCAAAAAGTCTTAGGTGTTACCAAAATTAGGTGGATTTGTTCCTTTTGTTCTGTGTCTGTTCCCATTTTCATGAACCAGGAATCTAAACTTTGTTGCATGTTTTGATAAATTGAGATCTTCACTAAGAGTTTGAGTCTCATTGACACTGCTTTAAAACATTATGTGGGTTTATATACTGTTAGAAACT
>vs_3152
TGAACAAGTCGGTCACCTTCTGTCCGATTGAGCTATGTTGCTGGTGGTGGTGGGTTTTCTGTTGGCAGCTTTGTTCAGAGGTTTTGTAGCACTGAGAAGAAGCCATTGCAACAAAGTGAGTGTTTTTTGTGATGTTTGT
>vs_3155
TCCTCTACAATTTTCTAATAAATCTCCTAAAATTAATTGGGATCTGTTCTATTCACAGGTTGAAAGTTATGACAATAGTCTTCTTCCCTTGAATAATAGTAATTCATAACTCAAGTCACAACGGGACCTGGCCCAATTCAGGCCCATGTTACTTAGAAAAATAGTCTTACCTTTACCAGAGAGTCGTGCAACTTAAGCTCCTCTAAGACTTAATTCCTTCCTCAACTGAGAAAGTCCAAGCTTATCATCATCATCGTCGGCACACTCTTGCGCCAACTCATACGCTTTAGCAAAGAACGAAGAAATAGACATCTTGTGCAATGTA
>vs_3156
GTGTAGAGTTTCCTTTCCTGCTGTATGAGAAGCGAGAAACCCTTATTCATCGTTGAAAGTGGATTCATGAGCATAACTTGTGCTCTAACTTGAGCATATTGGTCACTAAGACCCTTCAAGAATCTGATGACATAGTCATTATCTCTGTATGTTCTGATGGTAGGAATCAATTGGCAACGACAAA
>vs_3162
AGAAGCCATGGTGGAGAAATGAAAAAGTAGTTAGTTAGTAGGAAAAAAGAAAGAAAAAATGGTTGTTATGTTATAAGTAGAATGGAAAGAAGGGTATCTAGGTACGTGGGTTGGGAGGAGATGCTGAGATTGGTGTATTTGTCTGGTAGTTAGTTGAGAGGTAGGAGTAAAGTAATCCTAATGTGTTACATTTATGAGTTTATGGAAAATGGAGAT
>vs_3165
TCAAAGTTGATCTTAGAAGGAGGAGTTGTCGTGTCCTCCAAAAGCATGACCTGATTGGCAGTTCTATCACAAGGGAGTAGACCAACTTTTGCATTTCTACACAAGAGTGAGTATAAAGCAAAAGTACACCCTCTTGATTATCATCAGCTTTGAGGACTATGAGGGCATACTTGATGAA
>vs_3166
TTTGATCAATTTTATTTTTATTTCCAATTTGAATATTTTATTATCTATAAATAGGATATGTTTTCACACTTCTGGACATCCAGAATTCACACACAATTCATACATAATTCACCCACAATCATCCATAATCTAGCAATTTTTTACAAACATGAGGCTATGACGATTCGATCAAGTCAATCACCGTGTATAAACTCGGATTAATTTATTCTCTGATCTTCGCACATCGTCCTCGCGATTGAAAGAAACCACCGGTGTTGCTCCGGTAGGTAAGTTGCACTAAACTATGAATCTTTGCGGTTGCTTTCATCGTTTTCTCTATTCCTCTGTGCAAATCTGTAAGGGATGATGAGTAGAGGTGAAAT
>vs_3173
TACAAACTCGATAATGAAGGGTGTGTTTGGTGTTAATGTCTCCAACAAGAGGTTAAAGAGGAAGTTGAAGTAATCTGAAAGGGCTGGCTCAAACTATTTTGACAAATGAAAATGGTTGAAGAAAATTACTGCATGC
>vs_3174
AGTATGGATCAATCTACATTTGTTTAGTTTGTTGATTGACTGGCAAATTCTGCGTGGCAATGAAGAAAGATATGTTCATCTTCAATATGGTTTGAAAGATTCACATTGATTAAGAGGCTATCACAAGTAGATGTTTCTTACCATTTGATTATTATCTCAATAGGTATCATTCTTCTTCAAGGTTAGAGTTCAAGTTTGTAGCTTACTTGT
>vs_3180
TGATTATGGCCGGAATAGCCTGGTTCGATATCTGCGATTGAAGCGAAACCATCGTCTTCTTTTGGGAAACAGTGTTGTCTTTGAGAAGAAGCAGCCATGGATGAAAAATACGGTTACGGAAAAAGAAAGGAAGAAGAAGTGAAAAATGTGTTTGGTTTGATGGAAGAGAAAATAGAG
>vs_3182
GATAGCAACAATAGCTATAGTTTAATTAGTTACATGATAGGTATTAGGTAGAGGTAGGGTATAGAAGAAGATAGAGATTATTATTTTTATCAATGAATTCAACAACCAATACCTCTATAGATAATAACAACAACAATAAGAATA
>vs_3183
TTCAGCCCCAAAACTAAGAATCAATGGAATGTCTGTCTATCCATGAACATCTATTCTATCTGTATATCTAGGGGATCTCTCTATACATAAAAAAGGTTTTTGGTCACGATATGATCGCCTAGCCGTAGCCGCATATTGAGCGCAGCGGATATGCGGGATTTCAGTTGGATCAGATCTTTAGCTTTGACGGAAGCTTTTGGACCTAGCGAAAAGGACTTAATAAGCCTTCGCGCAAGCAAAGTAGAAGCTTTGCCAGAAGCAAGACGAGGAAGCAGAGCTGTCGTATAAGCGGTAGCTTCCCCCGACTACTAA
>vs_3187
TTACATGATAGTTTTTGATTACTTATTTGATGTTATAAGTTCCACCAGTTTATGCTGGCTGGATTAGTTTTTGGGTTTCATTGTGTCGGAAATTTTAAGTTTATTTTACACTTCTATAGACTTGAAGTGAGTAATAGGTTCTCCAAAA
>vs_3189
CATTTGCACCAGAGGTCTGTCGAATTTGATTTAGGTTGCTACTGTTCTCCCCATACACATGGATTAAATATATATGAGGGATGGTGATCTCAACGGTTGAGCTATTTAGATTCTGTAATGGGTTTCCATTCATTCCAGCTGTTATCCCTGGATTTCCTCTGTTAGGTG
>vs_3193
TTTCAATAGGTAAATTCATGAATAATTTCAGCTATCAGAATATATATATGCTGCCTTCAATTATGTATTTGAGAACTACAAGTATACAATAAATATGCCACTGAACAAGAGAAAAATACATGTAAGAAAAGAATACATACGAATGTGTTGAATGGGTGAAATAATTGTGCTTAAACTGAAACAACAATTTACCTGAATCCCCATCACAAAAGATACAATAAATACAGTATGCAAAACCAAGATGATG
>vs_3194
TTATTTAGACCCTGAGTATTATAAACGACAGCGTTTAACAGAGAAATCTGACGTGTACTCTTTCGGAGTGGTTTTATTTGAGATACTCTGCGCTAGGCCACCTATTATTAGAACCGCGGAAAAGAAACAGGTGTCACTCGCTGATTGGG
>vs_3200
TATTAACCTCATGGTAATCATCTCTTTGGCTTGAACCTTGATAGTTCCATTATCCAATAACAATTGAATACCTCTTCTTACAATGGAACATCCTCGGGAATCCCTGCAGCAAACCCGGCAAGATCCATAGTGGTGCTCTACCTGACCAGCCATATGGCAGAAAGTAGCGTGCAATTGCACAAGATCATCATTTATATGGTTCACATCAAAGATCCCGAACTCTCTAGGACATCCAAAGACCATGTCCACTTATTCGTCATATTCTGCCCTAGGCCGGATTATATGGATGAGATCCTTATCTATCATCTCCTGCAAGTCAGGCTTTATCTTATCACAACCTTGTATATCAGTACTACAGATACCACAACC
>vs_3202
TCGAGCACAAGAATGAATATTGTATGGAGGTAACTCCCAAACATCGATGTTAAGGGGGGACTTTGATTTCTTTAGAGGAGGGTCGAGCTCTGAAATTAGCACAAGTCGCAGATGAACATGTTGGTGAATTCAAGTCAA
>vs_3208
CAAACCCAATCTGACAGGATGAGTGGGAGGCAACTCGGTCTCTGCAGCAGTGGAAGCTTCCTGATATGCTTTCAAGGACTGATCAGCAGCCTCTTTCCTGTCATCCCCAATCTTAAACTCAGCCAAATAACGATAATAGTCACCTTTCATTTTGTAGTAAAACACATTCGATTCACCAGACGAATTCGGAATAAGATGTTCATCAATCACAGCCATGATATCAGTACAGATATCAGACAACTCCGATTCAACCTTCTTCCTATACTCCTTAATCCGATTCACATTCACCTCATTCCCTTTCGTCTCCTCCCTTTGCTCAATCGAGGAAAGAATCCTCCAC
>vs_3210
GATGAATCAGAATCTGGCGCCGATGATGAATCGTGGTGGATATAAGGTTTGGTCTCAACAGCTTCCTTTGGATCCTAACATCAAGTTTCAGAACCCTAATTTCGCTAAGCCGGGTCGAAGTAATAA
>vs_3211
GTTACCATCAATGTACCAATAAAGCTTCCAATAGCGGTCGCTATGCAGTACAAAGCCGTAGCACTCGTCCTCATACTTTCCGGCGATTGATCGTATAGAAACTCTAAATGTCCAACAGACATAAAAACTTCAGCCGCGCCATGCAAAATATACTGAGGTACC
>vs_3213
TGTTCCTCCCTTGGGAACATGAAAACTCCAAGTCAGCAACTTCGGCATACTTAGGATGAGACTTGTCTTCAGGGTCAACAAAGTGCTCAATTTCTGCCAAGGTGAATTCACGGACTCTCAGAAGACCTTGACGGGGAGATATCTGTAGAAAGATACAGAAACCAGACTAAATCCCAATTCCACAAATACCAT
>vs_3218
TGATAGGAAGAGCCGACATCGAAGGATCAAAAAGACAACGTCGCTATGAACGCTTGGCT
>vs_3222
TTTTACAGAAAAACTAAATCAAAGTATATTATAGTATCAATTACAGAATCCAATTAAACTCAACCTCTCAATCAATCCCTAAATATAAGGTTGACAAACTTCTGACGCTAAATTAAAATTCACTCTATAAATACAAA
>vs_3228
TTTTTGTTTTACAAATATTTAAATATAAATAAATCAACTTGTCATATAGTATAGTT
>vs_3229
ACTAGTCCTGTTGTTTGGAGAAGATAATGATGTTGGATTCACAAC
>vs_3230
GCCTTGGAGCTTAAACACGGGCTTCAGCTGTTGGAGGACTTGGGACATTCGAAAAAAGGTTTTAAAGAAGAAATGCAACATATTGTGGAAGAAAACAAGACTTTGCATGTGCTTAACTTGGCAGCCACTGGAACTGTAAAAGATCAGCAAATGGAAATTTCGAAGTTGAAAGAGATCAAAGAGAATCTGGAACGGGAGTTTGTTGTGAAAGTTGAAGAAAGCAATTATCTTCTACATGAATCTCGTCAAATAAAGGACGAGATCCATGGCTTGAATAATAGATATCGGGCTATACTGGAAGATCTAGAGTCCGTAGGTTTGGATCCTAAATGTTTTGCAGCATCGGTGATGGATTTACAAAAGGAGAACTTGAAACTAAA
>vs_3235
CTTGTCTAATACTTATTAGTTGGAATGTCTTCTTTTTGAATAAGAGGAATATCGCCAGTTCGACGAACCTGCCCTCATGCAGTTGGATGATGTCTCCGCCCCAACTTTTCTAGTTTTCTTTTCTAGAAAACTAGAGGTTCTGCTTTCGTGGGTGGGTATTTTTGTGGAGGTACCTTGTATCAGTGATTAAGTTTTTTTCCATTATTTATTTTTGGTATAAACTATATATCTTGGTAACTTGTAGATTGTACTTTTATT
>vs_3236
CTCTTTTATTTTATTTAACAAACACCACACACACATACTCTCTCTCTCTCTCTCTCTTCCTTTCTTCATCTTCTTCTTCATCTTTCTCTCTCATCTCTCTCTGATGTGAGGGTTGCACTGAGAATATGGATTGAGAACTCTCTCTCTC
>vs_3237
CATGGCTCAACAGAGCAGCCACACCGTCCTACCTATTTAAAGTTTGAGAAT
>vs_3238
CTTCATGCGTTGTAGAACTGACGGTTTCTTGTGAGGTTCCTCAACTTTTATCTCCAGTGGCATCGGCACTGCAACCTTTTCTTGAAAGCTTACTTCAACGTGGTCTGGAAAGATTTGCTAATTTAGCAAAAAGCTACGAGTGATTGTCCTGATTTTTCTTGAATTTTTCTTGGATTTCACAAAGATTTGATGGAAATCATGGTCTTGATGCAAAACAAACACATTAACATGATCTTGTGGTACTTTTATAGATTCAGATACACTATCAGGATCTTCTACCCTTCGAGACGCAGGATTATTTCTCTGTATTTTTGTACTTAGTAATAATGCATGCATTTCTTACAAA
>vs_3241
GTGGCACTAGCTGTAGGGAGCTCTGACAGTTTCGTTGGTGCAGGAAGAGCCTTATCGCTGTTGGTGGAGGTTGGTAGAAGAGCCTTTCCGATGTCCTTTATTTCATCAACAAGCTCCTGAGGAGCAACTTTGGTGTTCAAGAACTCGTCAACTTGTTTTAGTGTTTTCTTCCGGTCCTCGGCA
>vs_3249
GGAACTTTGTCTGGTCCATTTTTCTAATCATTTGGTGTAA
>vs_3253
AGAAATACAAGGATTCTGTTCATAGGTTGGAGCAGGAATCGGGTTTTTCTTTAATATGAGGTATTTCGAGGAAATGGTAACGAATGGGGAGTGGGATGAGGTGGAAGAGTACTTGTCTGGTTTTACTAAGGTAGATGATAACCGATACTCGATGAAGATCCTCTTTGAGATACGGAAGCAGAAGTATCTAGAAGCGTTAGACAAG
>vs_3255
AGGCACTCAACTTTCTAAACAACTCTATTATTCTCCTCCACAACACTTCCTA
>vs_3256
TTCACCTTTAGAAGTGGATGATAGAAGGAGGGTGATCACGGACACAGTTTACACAATGATCCTGCCCAAGAAGAAGTAAATCAATATGTATATTAAAAAATTTGAGTTGGTTCATATCATTGGTTCGTTTTATATTGTTGTGAACCATATATGATTAGTTTGTATATTGAGTTAAGATGATATGGGATAAATGATAGATTATAGATTTATATATATTTAAGTTTATTTAGTATTTTATTTGTATGGCTATTTATTTGGACTCTTATTAGTATTTGGACTTTTGGCTTTTATATTTATGATCCAGTGTTATATAATGTAGTCTCGTAGAGACATTTGAAATCAATCAAAAATGAAGTGAAATTTATTTTTCTAGTAAAA
>vs_3257
GTAACAAGATATCAAAACCCTTTCTCACTCCGATTTCTGAATTTCATTTTCGATTTCATTTCACAATTTAGGGTTTATATAACCATCGAATTTGGGGGAATTT
>vs_3259
GTGCAGATTTACACTTGATTAGACAATTTATGGTGATAAAACTTCAATATTCTTTTAGTACACTATATACCTCAAAGAATTTCAGCATCATGATTCTCCATCTACATCTCCACCAACTTCACTACTAGCATCATGATGATCACCGCCGCCTGAAGCATTAGAATGAAGAAGTTCATGCCGGGAAGCAATGTAATTGAGAGTCATTCTCAGACCATAGAAATCATCTTCCGACAACTCCGCCATCCGCGCCATCATCTCCCTCATCACATCAGCACCATTCAAATCCTCTTCATCAT
>vs_3260
ACTGCTAAGATTATCTGTGAGACATTTCCTAACTTGAAATGTATTGTGTTGGATAGGCCACAGGTTGTTGAGAATTTATCTGACACCAACAATTTGAGTTTTGTTGGTGGGGACATGTTCACATTTGTTCCTAATGCTGATGCTGTTCTTCTTAAGTGGATTTTACATGATTGGACTGATGAGGATTGCATAAAGATATTGAAAAAATAGTAAAAGCAGTTACAAGTGATGGAAAAACAGGAAAAGTAGATTGTGATAGATATGGTGATAAATAG
>vs_3261
ACTTAACCCACAGAAGTCCCTGAAAACTACGAGCTTCAGTGGCCTTTAGTTGCAAGAGACTCTTAATTGCGACAAGTGCCTTTTCCTGGAGATCGAGGTCGGTTGAGGCAGTTAAATCAACCACAGACTTCAACAGATCTCGGTCGTTGAAAAATGATGGTTCATCCTTGTCAATGTTTTCTAATTGATAATCTGCTAAATCAGTCAATAGAAACACAGCCTTCCTCCGTAGTTTG
>vs_3263
TCAAGTGCTTCAGGGGCGAGGACAAGGTTTTTC
>vs_3268
ATTTCGAGAAAATAAGTTGAGGAAAGGAGATTATTTGGTTTATGTATTATATGAAGAAAATAAGTGATGAGAATGTTGGTGTATGATTCTACAAAA
>vs_3271
CTCTACCAATTCTTTTCAAAGAAAATAGTGTTCCACTTGATACATTGATATTGGAAGTTATTATATATTACTTCATTACATATTTTTTTAATAGGTTTCGTATAA
>vs_3274
TCTGACTCCAACGGATACACCTCACCAGTAGCCACCGAGTTTCTGAAAAGATCTCGCGTACGACTCAGCCA
>vs_3275
CAACAACAACAGTAACAATTCCAATTTCACTAGTGACGGTTGTAATGGAAGGTATTGTTGTAAGACCTCATTGCCTTCACATCTTTCAGAGTTTAACACAACACTCAGAGGCTTAAGGGAACAAAGTAGCGATAGGTGTGGTTAT
>vs_3277
GATTGCAATCTGGAACAACGCAATGGCCGTCAGCACAACAG
>vs_3280
AGAAGAGAAAATACAGTTACGGCGGCGAACACCACCTCCCTCTCATCATGAACCTCGTCGACGAAGAACTCAGCGAACCTTACTCCATCTTCACTTATCGTTACTTCGTCTATCTATGGCCTCATCTTTCTTTCCTGGCGTTTCATAAGGGTAGATGCGTGGGAACGGTAGTTTGTAAAATGGGGAACATCGTAACACTTTTAGTAGGATACATTGCTATGCTTGTTGTTATCAAACCCTACAGAGGAAGAGGCATTGCTACAGAACTTGTTACTAGGTCTATCAAGGTCATGATGGAATCTGGTTGTGATG
>vs_3282
ATAAAAGGGCTGAAGATTTTATTGCAAGAGTAAATAGGAATAGAGAGTTTGAACTTCTTCGTTGGAAAAATGGTAGTTACTAGATTACTACTTTGTAGTAAAGGGTGCAAGAGTTTTTCATGTATAATGTCTTTGTGTGATACTACATG
>vs_3283
CACTCAGATCTGAAAGCATAATCAAATCTGAATGGTGAGAAGCATTCTAAAATCTGAATAATGAGACGAATGTCAATAGTACTGCCATAGAAGCTGAAAGTTTGAACAGTGCCTTAATCGTGCTGGTTTTACTACTGCTCTTGGAACAACTTGCATGCAGCTATAGCACCAGTACTTGAACAGTTATGGGAACTATTGTGGTATTTGAAGTATCCGCGCTTTCATTGACACACACCCTTGATTCAATTCAGGTTTATCAAACAAACTAAATCAGCAGTATAAGGCATATACACCCTTGATTCAATTCATATAGGACAATCACTAAATTATTGCAGTATAAGGCAGATACATATTATTTTCCTACTGGAAACGT
>vs_3284
GAGACAAATCGTTCATCATGGCGGCCATTCTGAAACCTATTACCATACCCAAAATTCTGCCTCTGGGGATAAGGACCAGGACGCGGAAGAATGCCGGCTCCTCTGTCATTATGATGCCCTTGCTGCCAACGACCACGCCCAAAACCCCTCTTCCCGGGTTGCTCGGATTGTTGCGGATGGGAGGCAATACAGGAATCGGAAAAGGACTTTTAGCGAGGGTTTTGCAATAATCT
>vs_3288
TGTTAATCAAGCGGAGGGACGCATTACTGTTAC
>vs_3290
ATCATAGAAAGACTAAGTTCTATGGGCCATATTTTACGTTCAGCTTCAGGCAAAAAGAAAAGAAAGGAGGGGCTTTAGAGGTAAAGCTTTGATGACGCAACCTTTCTGAAGTGGTTAT
>vs_3292
TAATATGTAAACCAAACCTTTATCCTCATCCAAGAATATGTAAACCAAACAAACAACTGCACTCTGCTTCTACAACAACTAGTCCACCATACACGATGCAATCGTGGAAACTGAACCAAGTTACTAAAAACAAACTCAGTTGACAACAACGTTAATGAAGAATCATAATCATAATCATATTAATACTACTAATACTCTCACAAATAACAAAACCCTCAGATATTTTCCAT
>vs_3295
AAGTTGCAAATCCACACTCTCAATTCTCTCGGAGC
>vs_3297
GCTTGATATCGTCATTATATCCAAACTTCCTGAGCGCAGTCCATGTGGTCTCAAGACGCCCTTTTCTTATGA
>vs_3301
ATGGCACTAGAAGAAGAGTTCAAGCTTGAAATCCCA
>vs_3303
AGATCCTCCTTTAGTTGCTAGATGAAGAGGAGTGCTCCCGGGACATCCATATCTGCTGGTTGAAGCAGAGACAAGAGCTCCACTACACAACAAAGCATGCACACATTCAGACCGTCTTTGACGAGCTGCTAAATGCAATGGTGTAGCGCCCCTACCGTCTCTAATATTCACAAACCGCGAAAATCCCACGAAGCAGCGACCGGACTAGTTTGAGCAGCCGAAAGTATCGCTTTAAGACAAGAAGAATGACCATAGTAAGCAGCATAGTGCAAACAGTTCTTCCAT
>vs_3309
CAAGAGGAACACTGGTAAAAAGTATGGAGTG
>vs_3311
CCAATCCCAATCATCATCAAGGTTCTTCAATCACAACATCACGCACACATCAACAATCATCAATCACAAACACGAGATCGAGAAGGAAAATCAAACTGAAGCAGAGATCGCGAGCGAAAGAGACTGAGTCGTTGAGAGCGACACTCGTCGAAGAAGAAG
>vs_3312
ATGAAGTGGATGGAAAACCAGTCCCACTGCACTCTTTGT
>vs_3315
CGCAGTTGGATTTGCTTTCGGTTCACGAGACGTCACAGGAGCCTTTGCCTGAAGCTAAGGATGATATTAACTCTGCCCATTCTTTGAGTGTTGAAGCTGCTTATATCAATCAGAATTTCTCTCAGCAGGTGTTGATTAGGGATGGGAACAAGGTTACTTTTGATGAGCCTAACCCTTTTGCTAATGAGGGTGAAGAGGTTGCTTCGGTTGCTTATAGGTATAGAAGGTGGAAGCTTGATAATGATATGTATCTTGTTGCTAGGTGTGAGGTGCATAGTGTTGTTGAATTGAATAAGCAGAGGTCATTCCTTACTGTGAATGCTTTGAATGAATTTGATCCGAAGTATTCAGGTGTTGATTGGGGGCAGAAGTTGGAGACTCAAAGAGGTGCTGTTTTGCTAC
>vs_3317
GTTAGAGGTTTCACACACACAACCAATGTACTGCTTATGCGATATAGTCATAGTGGATGTCAGGTTTTCCATTCCACCATGAACTATCATCTGTTATTCATATTCATCGGATCCTAAGGAATCAAGAAAAATTCAAATGGCTAGTAGAAGAATGAATGAAAAACCTGAAGTCATGGCCCCAAGAAGAGATGCAATGTGCCTCGTCAATTGCAATGAGACTTAGCAACCCTCTGGAATAAATCTTTTTCAGCTTTGACATAAACCCTGGGGTTGCTATCAACTCTGGAGTCACATATAGCAGCCTTGTAGACGGTTTTCCAGAATCAAGGTCCTCGTGAATTCCAATATAAATCCCAGGAACTAAGCAAAGAGTAGATTATAGACTGATTATTAGTAACTACACTTCTA
>vs_3318
GTAAAACTTTTCAAACTGAACTTATATTTCGGGCTATGGGACTTGAACCAGTAATTATGTCTGCAGGGGAACTAGAATCAGAAAATGCAGGAGAGCCAGGAAGATTGATTCGTGAGCGTTATAGAACTGCATCTCGAGTGGTCCAGAATCAAGGAAAAATGAGCTGTTTAATGATCAATGACATCGATGCTGGCCTTGGTAGATTCGGGTTTACTCAAATGACAGTCAACAACCAAATTGTTGTTGGGACTCTTATGAATCTATGTGACAATCCTAACAGAGTTAGTGTTGGTCAAGATTGGCGAGAATCAGATGTCACAAACAGAATTCCGATTATTGTAACAGGGAATGATCTTTCAACTATTTATGCTCCATTGATACGTGATGGAATTGTATTTGATAGTAGTTATAAACGTGCTCGACCTCCCGCTATGCGGATTGGCGTTGGGAGGGTAATTAG
>vs_3322
AAATGGAATTTTTATATTTCTTTACAATTACAAAGTAAATATTACATGTAAGCTACAATATGATAACTTTATTCTAAAGGAAACAAAAATAATCATAAGAACATCAAATGACTTCGCCATTTGAACTCTTATCATTCCTATACACATCAAAAGTGAGAAAGAAAGACACTTCACAGAGAAGGAAAAATACCAAAAGTATGAGACAAGAAGCTGATGAAAGAATCCAAGACAAGATGGCCATAGCAGCAGATATTTGGTATCTACTGCATAAATTTTCTGGACAATAGGATTTATCAGCACTCTTCAACAAATCTGTCACACTAGCAG
>vs_3327
ATGGCAATTTCGAATTGCTTGAGAGAACCAGTTGGGCGTAATAACTGTTCTGAGGTGAAATGATTTCTTTCACTATCATGATTTTGTCATCTGTTAATCCTCCTAGGTGAATTTAAGGTTCTTGTGTACTTCTCTATGTTAATACATATGGGATCATGATGCAGTGTATTTAAACTTCGTTGTATAAATAGGAGGTGTAAGAA
>vs_3330
AGATTCTCACATTGACAACAAGATCCTTTAGCAAAAAATGGCACATGGCAACTTCAATTTGAGAGTTACAAGGAAAATAAAGGTTTATTATCTCTAGCAGCAAGAGTTTTGGGACAATGAAATGTAATCTATATATCTATAAAAAAGATGAGTGAACATTGATTTTTTTCTTTCT
>vs_3333
TGATGGACTACTGTTGGCCCCTGTTTTTCCAAGGGTATCCTTCTTCGAGTGTTGGCTCCGCCATAACCATTTATCCTGGTAGGATTTGCTGATAGCTTGTGTGTTTTTATATGAAGGCAAACCTGCCCTGATGGGCTATCCAGAGTATGCCACACAGCACCAGTTTGACCTTCACTTTCAACTTGAACAGTCACTGAACCAAGAACAGCACTTTTCCAAATTATATCCCAATCATAAATTGTGACATTGATCTGGACAGGAAGTTCGTCGACATTA
>vs_3337
CAAACTCTCTCTTTTTCTTCTCTTCTCCACTTTCTATGTTTCTCTCTCTATTTTCCAACCTATAAGAATTTGTCAGTG
>vs_3345
ACAGTAGGGATTGTGACTATTCGACTTCTACATCTCTCTCCCCTTCTCAAACTTCTCTCTTCATTTCCGTCAACGCTTCTTCTCAGATGAGTGATGTACGAAGATTATGAAGGATTGAGAAGTGTGATGAGGATGAAGATTGGAGGTGGTGATTAAAGAATGATGAAGATGAAGGAGAGAGGAGAAGAAAAAAGACTCTAGAATATTTTTGCTGAAACTAGCATGGCATAAGAAGGTGCATAGAACTTGGAAGTATGAAGTTTGACACGGAGCTCGTAGAATTAGGAAATTCGTTAACTTGTAACAATTTTATAGTTTTCTTTGAAATGCAACATAGGTGATATGATTGGAT
>vs_3348
GACCAGGACCACCTGTAAGATAAGTAAGGCAGGGAGCAAGATCACCAGTTACAGCTCCACATGAGATTGCACCTTCTGCCATAGGCGCAATAACAACCAT
>vs_3350
ATGGATGTGGAGTGGTCTGAATCACGGTATGATGATAAGAATGAC
>vs_3353
CAAGTTGTGAATCAGTTTGAAGATGAACAAAATGAGTTTGTAGCCATGAGAATTTGTTTGTATCATTAGCAAAGTGAAGAATTCATTTTATTTTGTAGTGTTTGTTGTCTGTGTGTTTTTCTTATGTTTTCCTGT
>vs_3354
GCTCATCTGATGAGGTTTTTGTGTGTGTTCCTTCGAAGTAAGTTCAGATGCAGGAGTTTCGCTGTTCATTAAGTTTTCTACTAAACTGTCACTATCTTTTTGTCTGAAC
>vs_3355
AGAGTACCATGTGAGAAAAATTCGCCATACTCACTATCCCAGCCTCCACCTTCTTTGCGGAAGAAGTTAGTGTCTTCTGGCCAGTTGTTGTACTCGCCTGCATCAGTTGGGCCTGTGCTTCCCCAGTTTGATTTACTAGCAGCATCAGCTGCAGCTTTTAAGCTGCTCAACATATACTTGTCATAGCATTGAAAAGCACCAATTCCTGGGAATTTCCATGTCCCGTTTTGCCCTGGGTATGATGGGTATCGTAACTCACCAGCTGGTCCCATTCTAAC
>vs_3358
TGGGTTAAACATATCATTCACTTTGAGATCCTCCAATGTTCTGGTTAGAAGAAAAGGCGAAAATTCCCAATAATTTGTACATAAAATACT
>vs_3360
AAAAATATATAATAAATAAAGTCAACAAATTTATAATAATAAAAGATAATATTTTTGTCATTAAAACAACTCAGTTGATAGGTGTGTAGAAATATCAGATTCAGAAGCACCTGGTTGAATTTGAACTAACAATATCTCAATTGAAAAGAAACTACTTTTTATTTACAA
>vs_3361
CGGCTTCGAGGTTTTCCTGTTCAAACGTCGCCAGTCCCGTTGATAACCTCGGCCGATGTCATACATACACAGAACACCACTTCAAGCTTTTACCTCGAGGAATCCGATTTAAAAGCATTGTTAGCTCCAGGTTGTTTCTATAACCCTCATGCTTATTTGGAGATTGTCGTATTTTCAGGGAAGAAGGGATCAAATTGTGGAGTTAGTAACAAAAGACAGCAAATA
>vs_3367
AACGGCCAAGGATGGAAAAGAGAACTAACAAGAAAGGTGGTAATGATGGTGTTTAGAAAATTATATCTTCTTTGGAACTACAGTGGAATCAGGTTCTGTTTTTGGGGTGATTTGCCCTTCATCATATAGATACCGACACAAATTAGTTAAGGCCTCTAAAGTAGTGTTCTTTACATATATAAACATGTTCATTAGTCAAGGGAAATGTGGTCATTTTTTTTTTTGTCGTTGGTCTAAATGTTACTTGTGAAATACTTAGATTCTTGAGTCTTAGATAATATGTTAACTCTAGGATAGATATTTGTTTAGTTGTGATTGGAATTGTAGTTAATATCCCAGGGAGTTTTCTCTCCACAATATCAAATGTACTGTTAAATTGATCGTTCAACTTGCTTAGTCATGATATTGTTATTT
>vs_3373
AAATTAACAGACCTTTTGATCCTAGCATGACCTTCAATAAAGCGATCGACCACATCTTGAAGATTGTCATCGGGCTCAATCTTCACAATATCAGCTCCACATAACGGACAGTCCTCAAAACGCGATATACATGCTTTGCAGAAAA
>vs_3378
CCAACTTCACCAAGAGGTGGAAGATACCAAAGAATGAAAAAGTAGCAATTCTTCAGGCTACAAGAGTGACATCACATATGAACAATCTGATAGTATCGAAGACTGAGCATTTGCAAGATTTCTATTTTCAAATTATTTATCAGAAGACCAAATTAAAAGTTCCTCATAACGCATATTACATTTTGTACCCGTTGGAGCTTTTGATGAGAATATACATTAGGTTTGAACCATTTTTGTAGAATGCCATAATGACAAGGAAACACAGATGTGAAATAATTTTTA
>vs_3381
CTTGTTTTGTGATCTTTGAGGGGCGATACCCAACTAGCTCATTATTCCTTTCTTCATCTTTGTTTCCCTCCCAC
>vs_3382
TCGCCTCTTGCACCTATGTATTCAGTACAAGATAACCAGCTTATGCTGGGTCGGGTCCCCCCTTCAGAGATCTCTGGATCACAGTCTTGTTTGCCGACCTACCCCAAAGCTTTTCGCAGGCTACCACGTCTTTCATCGCCTCTGACTGCCAAGGCATCCACCGTAT
>vs_3385
TGAGTATGGTACTAGGCTTCCACCTCATGAGATAATTGCAAGAAGGCTTGCAAGGAGTCAGATTTCTTCATTTTCTGTTTTTGTAGGAGTTGGTAGGACACTTAAGGGTAGGGATCTTAGCAAAGTGAGGAATTCTGTCCTCATAAAGACTGGTTTTCTTGAAT
>vs_3387
CAGACAGCATCTGTGCATAATTGTGATGGTATGGTTCATGGTCAGTCAATATTACCATAACTGTACATCAGTAATGAGATTTTTCAACAGTCAATAATGACTCAAATATTTCGAAACAAGAACCAACTGAACAAAATTTGACTGCACACTAGCAGAGCAGCAATTCTGTACATCATCCTCAAAGACCCGGCCCTCCTAAAAGCCAAATGTTTATTGATTCAACAATGCTATACATCCAACCTCAAATGAGAACATTCAGTATTTGAGAGGGATATT
>vs_3390
ATCTAACCTATAGGGTGACCAAAGGTTCTTAACACCTTTAAGGTCAAACAAACACTAATGTGAATGAAGAACAATCCTCTTCAAATCACAACACTTACTTCCAACAATCCTGGATAGTAAGGGAATACTTTCTTTTGTATACAATGATTTATTTTAAAGAGATGGAGAGCACTATCA
>vs_3394
TAGTTTTCTTTACAATTTCTCTTAAGTGAATATAGTTCATCAGAAATGAGTGCCATTCCATGAGCATATGGAACTCGATAATTAAATTCTTTGTATCCTGTCACTGGATTTCCTAAAAGATATCTCTGGAGATTTATCAAGGGTAGGAGACCTTTTTCATTTCCATTTATAATTTCTTGAACAATGGCAGGGACAGGAATTCCAGAATATGAATCTCCTCCCATATAGAATTCATTTGAAAGAAATTCTGGATGATTAATCAACCACTTTCGAAGAAATTGATGAGTATGGTGAACAATCTTCCAGTCACTTCTTTGAGCACTGGTATTT
>vs_3398
GCAACAGCTAATTCTTTAGGGTCAAGGTTACCACTTTCTAACCTCTTGTTTAGACCTTCCAGTGATATCCCATTTATGACCTCAATGGGATCAATAACATTCCCCAAAGACTTAGACATTTCGCGTCCATGTGCATCACGAATCATAGGGTGCAAATAAATCTTGCTAAAAGGCACATCACCACCTAACTTCATT
>vs_3399
ATAGTCAAACTCATACACATGCAACATTATTTAATTGAAATTAAGATGGACATCTAAGAAATCCAACAGTCAAGTTGGAAACGAAGAATGATTATTTAAAAAGTAGACGATTCGTGTATTGCATGATTAATTATTTATGTTAACATGTCAATATTAA
>vs_3400
GCTAAGGCTGCGAAGACGTCGACTAGAACGACGCCGGGGAAAAGTTGCTATTGCGAAGGCGGTGGTGAAGAAAGCTGTGGCGGCGAAAAAAGCTCCGGTGAAGAGCGTGAAAGCGAAAAGTGTGAAGACTCCGGTGAAGAAAGTTACGACGAAGAGAGGGGGAAGAAAATAGTTTGAGTGTAAAGTTTTTATGCAATTAATGTATTGTTGTATTAGATTTT
>vs_3401
TCTTAGAAGAACTGCTTTTTGAGACAGTGAAAGAGAAAGATCAGTATTTGTAGCTGATAATGCGTCTGGAGAGCTACTGACTGCAGGCTTAGCATTTGCTTCATGTTCTGAAGATGAAGGATCGGCTGCACGAGAAACAGTATCACTAGAGTCCAGACTAAATGAAGTATGGGTAGATTGTCCATCGTTAGATGAGCGAGAAGTGTTAAGATTGTCTTT
>vs_3404
TAAATGCATTATTTGGTTTTCGTATAGAGTGCATTGAACGAATGGGTGAAAATGACGGCATATGGGCGTGGACAAGATTCAATCAACTTTTTAACCTATCTCCCACTCGCAGCTCTTATTGAAAAGAAAATATATGTATGCATGGTGGCATTGGAAGATCTATCCATTCAGTAGAACAGATAGAGAAGATTGAAAGGCCCATAACAATGGATGCAGGATCTATTATTTTAATTGGATCTTTTATTGGTCTGATCCCACAGAAAATAGATAGTGTGGAGGGTTTGTAGACAAATAGCTAGAGGGCCG
>vs_3405
AACTCGGTTCGATTCCAGCAAGAGAGAGAAA
>vs_3406
TCTGTGCTTTTTTCCTTTCCTCGTTGGATAAAATAAAAGTCGGTGGAGACTCTTGCTTACCGCGACATTTTGCAAAAAGAAACGCAAAACGCAAACCAGCATTCCAAAAAATAGTCAATTCTTCCCACCGTATCACAATAGGTATTTCCGAAAGAATGAAATCTAACATTCAGATAAGAATATCGTCAACTATAAACATCAATCTAAACCCTCAAAGCAATACAAAAGTAAGAAATATAAGTCAAAAGGATCATGTTACAATTGTGGAAAACCCGATCACTACAAACCAGATTTCCCATT
>vs_3407
TCAGCGTGGAATTGGCTTGCCGCCGAGTCTTAATCAGCCTCCTCCGCCGCCGTATAAAGAGCCGCCTGGTCCTGATAGTGCTGAATCTCCGACGGTTACGATAGCGGAAGAGCCGAAAAAGGCGCGTAGGACGACGCTG
>vs_3412
TATTTCCCAAATGTGAGATAATTACATCTTATGGTTGTAGAGGATTTCGATCATTGAACAATGAAGAAAAAGTGCGCCCAAAAGTGTTTGTAGATGCTATGCTTGTTCACAATGAAGGTGGATGGTCCTACCTTAATATGTATTCTCGTTATACAACCTCCAATGATGTCCTAGAAGTGTGTACTCCTCTATGTGAAACCAATTTTTTTAGATTTAGGGATAAAGAGGGGAGTGCAAGTAATAAATCATCACTGTCTTTTTGGTTCCGGAATAATTTCCCTAGGATAGCTCTAATGTGTCAAGTAGAATATGAAAAGCATTTGGACAACATGGTGTTGAATTTCGAGTTGAATGTACTCATCAATGGGACTAA
>vs_3426
TCCTGAACTCAATGGAGAGGCACTACTAAATGGTGCTAACTTTGCTTCTGCTGGAATTGGAATTCTCAATGATACTGGAGTTCAATTTTTACATAATCAGAATTACAAGACAATTGCAGTATTTTGAGCAGTATCAA
>vs_3427
GGTGCTGCTGCTGGTTCTGTTTCAGTAGTTTCTTTAGCCTCCTCAGTTGTTGCT
>vs_3428
GGAGGATAAAATCAGAAGAGGAAGTTGGACGATCAGTGAGAATTTGGAGAAAAAGGAAACCAGCAGACGCAGCACGACTCTCTCTAAATAGTCTCAACCTCATCAGGGAAGTTTTGTCTCCAATTCTTCAAATAGATGCTTGCGCAAATTCTTAAAAGACATCAGTTTTTCCTTTGGTGATCTGATTCTTTGCAATACAGTTGTTTATAACATCTCTAGTGAATTCATCTGGATTCTTTCCCATCATCAATTAAATTTACGACCTCCATAGGAACCTCAATATTGCACTTTTC
>vs_3431
AGAGAGGCCTGCAGGACCCAATCTTTGGCGATTGCTGATGGTTTGAATAAAAGGTTTATGGTTATCTGCACTACCAAAGGCTTTATTTATCTCCAAATGTAAAAAGTAGGACTATATCTACAAGCTTCTCCATAACCTCCTCCAAACTTCTGGACCAGAGCGACTTCTTCTTCAAATGC
>vs_3434
GGATTCTAGGATGGATAATTTGTCTTTTCCTAGAGTCCAATTCCTTCTTGTTTATGTCGAAATCGATACGTAGTTAAGGAATGGACAAACAAA
>vs_3437
AAATTGTTCTATTTGTATTTCTATAATTTTCTATAAATAAAATAAAATCATACAATAAATATAATAGTACATAACTATAACCGATCGTTTGTTGAGTAGACTGGGTAAAAGTAAACGTCATTTCCTTTTCTTCTTCTTCTT
>vs_3438
AAGAACAGGGTGGATGCCAATGTCAGAAACGGGGACG
>vs_3441
ATTGCTTATGTTGACTGCAGCTGTCACATGCATCCTGTATGCCTACGCCATGAAGTTAAATCTCTTGACTTCAGCTGTGGGAACAAGCACACTCTATATTTGAGAGATGATATTGGGGACATGGAAGCTGCAGCCAAGATGTTTGAGCAGGAGGATGGGATATTGGATGAGATAGGCAAGCAATCCAAAAGTGAACAAAATATGTATCCATATCCTTTGTCAGATATGTTTCAGAGAGCTGAAGCAAGTGGATATGAACCGTATTGTGAGCTTAAATTTGATT
>vs_3445
ATATGAACTTCCACCTTCTTCAACAGCTCTTTTTGCATCCACAGAAATACTTTTGACTCTCCTTCTCATTTCCTCTACCTCTTCACTCTCCACCATCAACTTCTTCACTGCAAACTCCACTTTCTCACTTCCCACCAACTCTTTCCTCT
>vs_3446
TTAGGGTTTATTGAAAGAGAACTTACTCGCCACCAGTAACAGAAAATCGGCCTGACGAGCGGTGGTTTGTTGTGGAGGTGTTGCGTGGTGGTCGGAGTTGACGTCTCTGTGTCTGCGCCGTGGGAGTGTTTGATCGAGCTGTGACGGTGGTTTTGTGACGGTGGAAGGTGGTGCTGCTGCTATGCACTTGGAACCCCG
>vs_3447
TTTTTGCTTCTACTTAAAACTTTGAGTCAACTCGGAGGAGTTGTCTCATCCTATTATTCTTCTTTAACCTTCGGACTCAATTTCATCTTTCTATTACAGTTACTGTGAGTTTA
>vs_3448
GGAAACATATATTGAATCTAGGTCATGGTATTGTAGTAGGTACACCTGAGGAGAATGTAGCACATTTTTTTGAGGTTGCCAAGGGAGTGAGATACTAAGTTAATTATGATTTTTTTATATTAGCATTTTTGTCATTTAATTTAAGTTAATATAAGATTTTGGTTTG
>vs_3449
GTAGGAGGAAGCACACTATGTGGATTCTCTCAAACTCTAAAAAAGAAAGAAAAAGGAGAGAAAGTCTTTCTTCTTCGGGTAGCTTTCTTCCCCGTCTCCTCTCCACCGTGACCACCTTCAACCGGCGACACACCCACCACCATCCGGTTACCACCAACAAACCCTACAAACCCACCGAAACCGGCTTCCACCACACCAAACACCGGCAAATACCTCCACCTACATCAAACAACAACCACCACCTGAGCTCCTCCTCCCTTCTCACACCACTCTGTTCTGACCCATACATCCATCGTACCACCGTATTTCATTAAACAACAACCACCAACATTTCTGATTTGTTTTCTGCCACCACTCCACTCAGAAACAACCACCATA
>vs_3451
CTTGCATTAAGAAAGCAACGATACTGTGCATTGAAAGCAAATTAATTCCAACGGCCTCATTCCAGACAAGATCTGCTCAATAAGGAAAGTTTGTTATTAGCATTGAATCAAGAATATTGCATCCAACGTTCATCATCCCAATGCTATATAAACAAGGCCTTGAAGATTGAAATGGTTAATGCTCTCCAAAAATCTCTACACGCACAAAAGACTGAACCATAATCTTCGTTC
>vs_3452
TTTGTTTTAGGAAAGCTCGACATTTCGTCT
>vs_3454
TTTTTGAAAGGAAAAAATGTAGACATAAATAAATGAAAGTATTAATCAATCGGAAACTAACATGGGTAATGCTATGCTAAGTATAGGTGAATGGCTCAATGAGTGAACATAATATCAATGTCCTTGGACAAGTAATGGACCTGAATCCCCAAAAGTCTCCCTATTGG
>vs_3459
ACGATCGTTTGCTTACGGACTCCGGCGCCTCTAGTGTTTAACGTGGGA
>vs_3460
TAGACGGCGTAAACCATGCAAAAAATCTCACCAGAGGATGCAAGAAACGCGGAACAACTTCCTCAACTGATTGAGTAAGCCCGCTTGAGGTTATATCAAATAGTGGATAGTCCGAAGCACAGTCATATCTTGTTATTTCGCCAAAGTGAACATCTCCGCTTATAAATAATACTCCACCTCGCTTACTATCGGCTATTAATTTGAAAAGACGGTCTCTTTCCTTTGGAAAACGACCCCATGATTCCATTGCGACCAACGGTTGAAGTGTTGCCGATAGATTTGATATAACCTGAATAGAAGATCCAATT
>vs_3464
CATAGTTGCCAGTATACTTTGATGATCTCGAGAGATAGACAACAGCCACGACCAAAGGCAAGAGAATGCACACACCAACACCCAAAGCAAAAGTAATCCCACCCAGATGCCCCACTCAATATTAAGCAGGAATTGAGGGAGGAGCTATACCCACTTTGTAAATACCCTCGTCTGCCATCAGGATG
>vs_3466
ATCTCAACCTCGTCATGTTGATTTAGGGAGAGAGTTACAGCGATGGGTACCTGATGAAGATGTTCCACAATGCCCTGAACTTGACAATATCTTTGTACGGCTCTTGGAATAGTTCTAGGGGCGTGGGAGTCAGTTTTAA
>vs_3477
TAATTTTAGGGTTTTCTCTTCACCCTGCATGATTTCGTGTTTAAACAGTTATTTAGGATTTTAATTAACCTGATTCTACGTTTTCATTCAATATGTATCTGCCTTAGTGTGTCTGATTTCTGATTAGGTTAATTGATTTCTGAATTTATTATACTTTTCAAAATTAGTTTTAACATTTGTAGCTTTTGTATAACCTGATATTTATATTGAAATTTTACTATT
>vs_3480
AGGATAAACATGAAGCATGGCATGAAGGAGTTTAGGCTTAAGATATATATTTTTATATAAATAGTATT
>vs_3481
ATATTCTACATGGAGCAGGTTAGGAACTTGTAGTGAATTGAAATGGCATGTGAAATATCATAGCTACTAGAATAAGTCCGACTAAACATGTCATACTCTAATGCAGTTTTGGCTGTGGAGTTGTTGGGGTTTATCCAATATTTCTTGGATGTGTGGTACCCCATCCATACATACCCCCATTTATATTTACCAATATCTTGTAGCAAGTAGCATGAGTTTAATTGATGGAGATTTGGCCTATCCTTTATGGTGGTGGG
>vs_3483
CCCTATGTGATTTTTTGTGCTCCTCCTTATCAATCTTCAGATTACCATGGTGATCTCAAGCAGGCTGCATCATGCTGGGATGGTGAAGGTTCTTTTCTGTATACATCAAGTTCTGCTCCTTATGATTGTAAAGATAATGGTTTATGTGATGAGGATTCTCCAGTTGTGCCGATTGGGAGGAGCCTAAGGACTGATGTCCTTTTAAACGCTGAAAGTATCGTGCTCGAGTATGGAGGTTCAG
>vs_3484
ACCGGATGGACCTACATTCTTCTGAGCACCAGCGTAGATCAAACCGAACTTCGA
>vs_3486
TGGAGTGGATCTACCATCAATCCACAGAGCTTCTCCAGTATCTTTGTGCTTAAAATCAGGAGCTTTAGGGTTCCTCTTGTTCAGCCTATTGTCCCACCACTCCCCTGGGTTAGCAAAGAAAACTTAGCCATAATTCCACTACAGAACCAGTCATATTACTTGCAGCATAACT
>vs_3487
CACGCAAAGAGTCGATCAACCATGACGATGCTGGCTGTGATCC
>vs_3490
TAACAATGTTCCGGTGCTGCATTTCTTTCTAAAAAAGAAATACTCTCTTATGGCAGTGCTAGGAACTCCCTCCATCTTCCT
>vs_3493
CGATGGCGTGAAGCACGGAGAAAGAATCACCCTTCAGAGAAAAAATGAGAATGCCGAGTGAACAATCGAACGACTCCAAGTGCATTGATCGAGAGGTTCTACAAAGAGAGCTCAAAGAGGTTTTAGTCAAAGCAAGCTGAGTTGGGAGTTGAAGTTGCCGAAATACCTTCATACTATCTGAAGAATGCTGCAAATCAAGGCCTT
>vs_3496
TCAAAAGTACATTTCTAAGTGAAAGTTAATAGTCATAGTGATTCAAGAA
>vs_3500
GGATCAGGGAAAGAAGAACAGCAATAACCTCATGGAAAAGAAGAGAATTACTGGGGTGTTATTTATTGTTTCTTTTTACATTGTCATTCTTTTTTCTGTCCTTATTGTTAGTATATAAAGGAATAAACATGTACTTTTTCTATTTGAGTTTGGTGATTCATGGAGGTTTCTGTTTTCTGAAT
>vs_3501
TGTTTCTTACAACTGAAGCAATCTTGGAAAATGTTCCACATGGATAGAAGAGTGTCTTCATACAAAGAGAAGGTTCGGAGCAACAAGCAAGTAAATCAGTGTGCCAATCTTCCTGTTGATATGAACCTCCACCTCGAGTTGAGGTCACGTCATTTTTGGAAACAGAAAATCTTGTTGG
>vs_3503
TTCTTGGGTTGGACGAATTATCC
>vs_3504
CTCGGGTGTCCTCATGATTCTTAGCCTCTTCACGGAACTAAG
>vs_3505
ATTATGTGCTTGCGATAACGGGAGAGGAATTGGATTGTTGTGACGATGAATTGAACAGGAGATGGATGGCGTGAATTGGTTAACAGTGGAAGAGAG
>vs_3507
AAGTCTTGCCAGTGAATATTTGGAGATGTTGCGACATGATGTAGGTCAGTTGCTTGAAGGACGTTCCAAGAGTGACAAGTCATAATCCAAGTTTGTGCATATGAATTGCTGCTTCATTGCTTCTATTTCGTTTCAACTCTTAACTCTCCAGAAAAGTGCTAGAAATGAGTTTTGGTGTGTTGTGCCCTAAATGATTATCGTTCTGGATCATACATGAAACTTTATTTATACAGTTTTCGGATGTTGGATTGAGGCGTTTAATGGCCTCCACTGTCATACTTGATGTAATTTTGACTTGCAGACGGTGGATGCTTTGATCAAATATTCTTGTACATCTTGTGCTTTCAACGTTTTCATTTATGAATTAATTTATCTTGCTAACAAA
>vs_3509
TATTTTCTGCATTTGTATGGTTCTTCAAATACAGAAGACTAATGCCGCTTTAGGAAGCTACACCAACATATGAACATGATTGAAACAATGATGCTTTGTCTAAATTATTCGGTTCTCAGAAGAAAGGGATTTTGATAATCTGGAGTACGATGCTTTTTTGCGTTTGTTATGCAATCATAATATTCAAATGCAAAGCCAGCTCATATCAAAGAGCCATTTTCTATATTCATTTTTGTCTCAGTTTTAGGATATTTTGATTTGGCAATGTTTGTATAGTTATACTAAATAATTGATTGGAAAAAGCATCTTCTTA
>vs_3515
GCAATATTCACTCTCTATACAATCTTCCCGCAACATTCATGTTCTTTAATATACTGCAACAACATCTTCATCAACAACTTCATCCCAATTC
>vs_3516
AATAGATTTTAGTCTCTTTTGTATACATATGTTGCTCATGTTACAGATGTTCCGGGGCGTCTAATCATGTGTAGGAGATTTCTAGTCATGCCTTTTATTTTTCTAATTTTTAGTAACATCCAGGGGTCTAGGGATGTTCCACACGTATTCACTGAAAAG
>vs_3518
AAATTCAGATATTGTTTACAGCCAAAATTTAGTTGTTCGATATATAAATACACTAACAAACAGAATTTCTGCACCAAACAGCAGCGTTCCAAATTTCAAACGATTTAGAAAGCCACATACTCAATCTGGAAATAGTTTCGACAACCTTGTTCCATTTGCAAAATATCCGTACAAGGATTCTGGCTATGGAAATGATGAGACAGCTGAGTATGTGAAGGAGGAGAAAAGGCGAAAGCAAAGAGAAGCCATGGCTGATGAT
>vs_3519
TCAAGTCTTTTCGCAAACGAGGGACGATGCCAAAGTGAGTAGCATGTCACTAATGGAAAGCGGGGAGTCTTCATACACTTGTTGAAGAAATCAGACAGGAATTGAATCATGAGAAGGACATGAATGCGAATCTCAGACTACAGTTAAATAAGACACAGGAATCAAATGCTGAACTAGTTCTCGCTGTTCAGGATCTCGATGCAATGTTGGAGCAGA
>vs_3520
CTCCTTGTGCTGTTAACTTGGTCTTATTCTATGGCGGTTCTCAAAGATCCAGGTTCTGTTCCTCAAAATTGGAGACCGCATCAACCGTTTTTGTCAGGTGGAGGTAGATGATCACCGCAATTTACATGTTGCAGTTCCGCCAACTTCCGGCGAATTCGAAGAGGAGGCGGCGGTGGCAACAGCAACATCTTCCGTTGGTTATTGTACTCGGTGCCAAAGCGCCAGGCCGCCGCGTTGTCATCACTGCTCTATTTGTCAAAGGTGTGTTCTTAAGATGGATCATCATTGTTTTTGGGTGGTTAATTGTGTTGGGG
>vs_3525
GTATACACAAATAAATTTATCTACCATAAGATGTGTTCACTTGAGAATCTTGTGACTACCTGTCTCTAATACCTTCACATAGAGCTTCTCACCGAGATTAGAAAATCCAACCAAAGCTTAGAGGAGTGTGAGGAGAAAATGGAACAAGATGAAGACTAAATCCTTTTGTGTTGCTTATGTTGTTTAATTGACTTTTCTATATTATTATGCCATATTATCTTTC
>vs_3526
ACAACAACAATGTAGCCAATTTAAGATGATGCAGTTTTGGTGTTTGGGTTGAAAGGACGCTGCTCAGCACAGGTAAGAACATCATGGGTCCCACTTTTCCACGGCCGACACCAAGAAGATCAAGATAATATAGGAAATGGGAAGCAATATTGTTCATGGAGTC
>vs_3528
TTATTTGATTTTAGAGTATGCACCTAAAGGTGAACTTTACAA
>vs_3529
TGTAGTTGATCACCGGTACGGTAACAAGCAGATAAAAGAGTGGAGGTGTAGTAAGTAACAAATGAGAATAGAAGCATCATCGACGGGCCAGCAATCCATCCAAGTTGCGCTATAGCCCATGCCAACGACAGCACTCCAGAGCCAATAACCGCTGTTATTATGTGTGCACTTGCTGTCCATTTGTTTCCTGATCGTTTTGAATGACCATCATCATCAAAGAACTTGGAATCAGCAGCATCAACAGAAACTTCAAATGATTGTTGTTGATGATTATTGTTGCCACCCTTTGCCATAGTCATCTTATAATAATTATA
>vs_3531
AAGAATAGATTTTGCTTCCGTTGGGGATGATAACTGAAAGGATACCGGTAGGAGAAGATGACTCCATTGCGGAATGAACTTGGCGAATGGAAGATTCTGCGGGGAGAAAAGATACTCTAG
>vs_3536
CAGTTATGTATTCTGGTGGGACATCCGTTTGGACTCAGTTCAGGCTTCCTCATCAGA
>vs_3540
TGCTTGCATGAGATAAGGTTTAAGTTTGAAGGCACAATTTGTAATTACTTTCTCCCCCAAGGTCCAACAAATAGGTGAAATAGTCTGGTTCTCCTTTTTTACACTATCTAACAAAGGCCTAGGAAGATCCAAGGAAATATCTTCGCTTTCGTCAAGTATCCCGGTCATTACATTCTCCATTGATTCAATTACATTACTCGGATGGTTTGACCTTATAATTCTCAGGAACTGTTGAAACATCTCCATAA
>vs_3541
AAGAACTTAGCGGAAGACTTCTTGTCTTCGTCGATGGTTAATCCATCGACGTTGAGGGTAGGTGTTTCGGCGGTGGAGCTTGGGGATGGGATGGTTTCTTCGTCTGCTTGATCGGCCCAGCTTTTAGTCGCCGGTGGAGGAGAGGTGGTAGACGATTCTGCCATGATAGGGTTTTGAAGTTCCGGTGGATGGAATTTGAAGCGGTGAGTGATACTTCAGTTGGTAGTGTGAATACGAAAGGTTGCCGGAAAAACTGTGGCGTCGGAGGTCAGACGGAGATTGAGAAGTGGTGGCCGCAGTTAGGGTTACGGCGGTTGTGTGTTACTACTTACTAGTAGTAACTCTTACTATCAAGGTTGCGTCCAGATAAAGCAGATACAA
>vs_3542
CATTCCAGTTGACTGAGAAACTATCTATCCTTGCAGAGAGTAATGAAAGAGCTACGGAAGCAAGACTAGGCGGTGGTGGGTTGGATCTGCCTCCAAGGCGAAGGGATGGCCAGGATTATGCCGCCGCAGCTGCTGGTGGTGGAACATCTTCAGGTGGCAGGTGGCAAGAC
>vs_3543
CTTTGGATTCACTCCATTCTTGTAATGTTGGTGTTGCAACTCCAATGTTTTTCATGTCAATCACATTGGCAAGATGAATATCGGGTGTGGCTGCTGCTGTGGCGTCAAAAAGACAGTTACATGTTGTATA
>vs_3548
ACTCTCTCTCAAAACGTAGTTATGCCATGAAAGGGGAGGAAGTTTTGAAGGATGAGCAATTCCTTGAAACCATAATCCAAGGAAATGTAAAACCTACATCTTAGATATTTGAGAGACATGGTTCTCGCCTACTTTATATTTCTTTCCCAAACCAAAGATAAGCCTCTCTCATTCCTATTATTTGTAGCTTATGATCCTATTATTTGTAGCTTATGATCTCCCTCTATAACCACGTTTTACTGCAACATTTAGAGTAACTATGATTATCTCTTAGAATTGGTGGTTTTCTATATTTTCTTTTATATCATGATTTATTTTCTTTGGTGAT
>vs_3554
ACCCTCGGTCTTTGAAGACCCTTTTCCTTCTTCACATGAAGAGAAGATACAATCTTTGCATAATAACTTGTGTAATGATTTATTCCAATGAAATACTAATCCATTCTTGTAGTTTTTCTGAATCATATTTGGAAAATGCTAGGAGTTCAGCTCCTAATATTTGATGCATTTCTGCTGGATA
>vs_3555
ACTTTGAATACTGTGTCATTAGCAACTAGTTCTTTCTACATACAAAAGAGACTATTAGAGCATGATTATCGCCTGCTGCACTACCGTTCTTACACAATATTCAAT
>vs_3557
GACTTTCTTTATTCCAATATAAGAAGAATC
>vs_3559
CTTGTATGGTGGATAGAACTTCATCAACACTTTGTGATGGATTATTTACATCATTGGTTTGCCAGCTTCCACCTTCCATTAATTCTATTGGTAAGTTCATCAAAAACCATGGATGCTTTTTGATTTCTGGTATTGTAATTCTCTTTTCAGGATCAGCGACGAATATTTGAGAAAGAAGGTGTATACATCCCAATGAAACTCGAACAAAATCAGGAACTTTGTACTGGACACT
>vs_3562
TATGAGATGTGTGTCTTCAATGTCTCTCGCAAATTCAAGGTTAATCTCCTTTACATGGAGATATCTAGGCAGTGA
>vs_3567
ACTCGCATAGGCCTGCTAGAACAATAAACGCCGTTCATTTCAGTCATTGCCCTTGTCCTTTCATTCTCATCACCAAACCTAACAAAACATAGCTTTTGTACGACCAGTATTAGAATCAATGACAACTTTAGCTCCCTTAATAGATGAGAATCTGCTAGCAAACACCTCCTGCAGCATAGCATCAGTAACATCTATGGCTAAATCTCCCACAAA
>vs_3573
CTGGATCGTGAAGGAGGAGGGTGTCGTCGAGAGGTGCGTGCGGCGATGAGTCCTGTTGTTGTTGAGCGGTGCTCCCGACGGACGGTGGCATTGTACTGGTCTATTTTGACAGGTTCTGTTTAATTTTGGATTTGAAAAGTGTGGTTTATGTATGGTGCAAAGTTTTGTTTTTGATATTGCAATATTTGAACTATGATGGTTGTATGGTGTATTTTGGTTAAGAGTTTGAGTTA
>vs_3575
AACAGAGAAAACACCTCTAGCACAAATTCTATGCAACCTAAACAACTTTACTTCTCTCAAATCGAGTACTTCTCACTCTTCGGACGATACTCTTCTTGCTATTCCGGTTCTCACACTAATCAAGTAAATTCTTCAACAACTTCATCTTTCTCACTTCAGATCAAATCAACAACATCGAACCCCCCAGCCA
>vs_3577
ACCTAAAACTTCACACTAAGTGCTTAAGTCTACGGTTTCTAAGCCTTTGAGTAGATTAAAAATCATGTAGAATGGAATCCCTTTGGCAATTTCATTCTCTTTTGGTTTTCCTTCATAGCTTTATTTTCACATCAAATGGACAAATGGTTTTGGAGATTACTCTAGCACAAAAGAGTAGGGTCCAAAAAGTTACCACTAGTTCAAAAGACAAGCGGTACATGCAATATTATAAGATCACACTAGTAATCATCCAGTAATTATA
>vs_3580
AAGCAAAACTACTACTCACACGACTCAAGAGATCATTGTTTCTTGAAAAATCATACTGAGCTGAAGAATTTCTTGCATGATCAAGAGAAATAGTATCTCCTCTTGATCCATTCTCGACACCCACTGATCCACCACTCCGAGAAGATGAACCTTTTGTGAATTTATTTTCCTTTGGTGACTTGGTTTTTGCCGCTTTATTACCCTTTGTAGAAAGTTCCCAATCCTGCAAGTCGTTTAAGAAACCCTGGAAATCCATCTAGTGCTGTGCGGGGAACGGTGAAATCAAGTGTTCTTCTACTCACAATTTCACTCACGGAGAA
>vs_3581
TGATAATTGAATTGATTCCAAAGTCAAATAAAGTAGGTAGGGGATCAATCAATCATCATCTTTCAATTCTTAAGAAACATTTTCTCTATCTCTCTCTATCAAAAGATTGTTAAGGAGAGAAAATAATGATAAATTGAATTATG
>vs_3582
ACAATCCTCTCTTTATAGGAAGATGTTTGAGGAGCTCAGATAATTCATATAAAGAACCATTTAAATTTAATGATGATGAAGATGACAAATTAGAATTTGAAAAAGTTGATTCTTTTTCATCATCATCATCATCCATTTCTGATAAAGAAAAGATGAACAGGGTGAATCTTCTATCATAGAGCCATTGAAACTTGAATCAGCTACATCATCATCATCATCATTCTTACCAATCCAATTGGTGTTACTTTTTCCTATCCATGATTGTTTGTAATATGTCAAGAAGAA
>vs_3583
AAAAGGAAGATGAAATTAGGAAGAAGTTGGAAGAAAAGGCGTATGAACGACAGAGGAGAATAGCCGAAAGAACTGCATCTTCTGGTGTTGTTCGAGCCGTG
>vs_3584
TTTCTCGGAAACAACCTTTCATCCTCTTCTGAATCTGACATCTCAGTAGCCACCGGTTGTGCCGAAATGGACGGTGATGATAATACATATTCAGAATCAACCTTGTTCTCGTGATTCACGCTGTAGCTGTTGCTATTGTTATTACTGTTTCGATCTTGTTCGGAATCTCCGCTGCTGAGTTGTATCAGAAGCTTCGCTGCTTCGATCTCCGGTAGGGAGAGCTTTACCGGCGGCCTTCTCTTCGTC
>vs_3585
TTTGTTGTAAGATTCCTTTTATATACAGAAAGTCAACCAAACAACAA
>vs_3587
TGCTCTCAACTTCAAGTGGATCTTGGGTTTCTGGAGCATCTACAGCTTCTTCT
>vs_3589
TCACAGCCCTATTATCCAGGCTCCCATATCGAAGTAACCCTAC
>vs_3591
GAGATGTGGGTGTGTGTGGTATTATTACCATTTGAATAGAGGTTGTGTAGTGTTAGCAGGTGTTGTTGGAAATGGCGATTACTAACATATTAGGAGTTCCTTTTTTGTACAGCTGTGTAACCACTTTTGGGTGGGTTATTTGTGGGAGGATGATGTAGAATATGTGGTGGGAGGAGGGGTTGATTGAGGCTTTTCT
>vs_3592
AATGGCTTCGTATTTCTCAAACGCAGTAGCGAAAGTAACT
>vs_3604
TCTAACGAAATTTTAGAAGCAACGATCAAAGTATCTCAAAACGAAGAAGATTCATGCTTTTCACACATTCAATCACCTTCGAAACACGAGCTAGCATCATTCGTGGCTTAATCTTCCTAAGCAGCAATTCCTCTGTTTGATTGTCTATTAGCAACAGCATAAGCTCCAACGTGACCACCACTAGAACTTTTGCGCATTAAATCCGAAACAGCATTTTCAAGGCCAAAACTAAGAGAACCGGGATCCTCTAGTTCAGAAGTTGTTGATTTCCAAGTATGGTCTTGATAAAATGGTGCGGCGTCATAATTACTTTTGTATGCCTCACCATAATTGCCATTTGAGAAAGCATATGACAAATCTGATTCAACAATGCCTTCACTACTCTTTCCGTAACCTACGGCTTTTGACCCTAAAATCACATCTCCAAGCCTATAACTAGGATTGCTCTTACCATATC
>vs_3605
AAGTTCCTTATCGAGATCGTTAATTAGTATTTGGTGTATA
>vs_3609
TGTGTGCACATTTGCCTCAATACAACACAAGAAATGAATAACCTAATTCTTTTACCAATAAGTGACATACATAATTCTC
>vs_3612
ATCCTACATGATCACAGAGCCTTATTGGACTATCTACAATCATCTGTAACTTAACTGGAATATTGAATGGTTGATTACTTAACTGTAAGAAGCAAAGTTGCTTTTATTGAATCAAGGGACATAGTTGTTTTGATTACCATTAAAGAGCTAAAAACCAAATCTTTTGTACAGCTATAGAAAGATTTACACGAG
>vs_3613
AGACCAAAGACAAAGACCGGTGGAGCCACCGACGGCGGGTCATCAACACCGGCGAAGCGAGGCCGTCCTTTTGTAGCGGTAACAACAGTGCAGCAGCAGCAGCCGCCGCCGCCGCCGCCGCAGCAGCTGCTGACTCGGCCGCTCCGTCAACACTTCTCGGTCCTTCTCTTCACGTTCATAGCGCCTTT
>vs_3614
GATCTGTCAGCAGAGAGCAAATGGACAGTAGCACCTTGGATATTGTGAGGGCGGGGCG
>vs_3617
CTCTTCTCTTTCGATATTCTGCCACACCAATGATGACCGTCATGGGTGATGCCAGAAATGTGAGAACCTCGTCGAGTCAGCCTCATCTCACTGCCTTCATCCCGAATCCGCGGATCGCAATCACCTATCAATCTCCTCCGCAACTGCCATTCCGCCTTCGATCCGATCACCATCTCCATCGCGATCTTCAGCTCCCACACAAATAGCATCTTGCGTCTCAAATTGAAGCTTCGTTCCATCTAAATTGTGTTCACGAATCCGTCCTCGCTCAACCTTGTTCTTATCGGCCTCACGCCTCCGGTCTCAGACTTTGGCCTCCTCTCTCATTTGTTTGCGGTTTTCAAGAAGAACCACACCTTAGCTCCAATATGATTGAAACTTTAGCTCGCTT
>vs_3619
CAGTGGAAGCTCCAGCAGCAGAGGAAGTTCCAGTTGAGAATCCAGAA
>vs_3623
CTAAAGAGCAAGTTAGAGGAAATGGATGAAGCTGAAGAGAAGCTGAGGACCGAGATAGAAAATATGCGTCTGCGAGCTTCCGAAAATGCTGGCCAATCTTGGACAGCCGAGAGTTGGGAGGAAGAAAACAAGACATATGCTAAAGCTGGCTTTGATGCAGATGTGGATGGAGAAGTTTCAAAATCGGCCATG
>vs_3624
GAACCTCCAAACACAACGCCACCATCTTCGGATACTCTCGTCGCCGGAATCTGTCTTCAATTGAGGGGTCACTATCCTCACTGTTACCACACGCCCGACCATCCTCCGCCTCAAATCGCAACGTAGAGAAGTGGCCATGATTGTTTCTTTGAGATTTTGTTACCAAGAAGAAGACTGAGATTTGATAAATTGAAGGAAGAAGAAGGAATTTGAGATCGTGTTTCTCAGCAAGAAAGAGAGAGTGAGTCTGAACA
>vs_3628
TTTTTCATTCAGGTTTCATGTTCATTAAATTTTGGATAAGTTTACAAGTAAATTACAAATTTGAAACACAAGTTACAAGTTTCTTATTTACAAAGAAAAGAGAATTATTCTTCAATCTTCTTGCTCAATCTTCAAGCGTTTTGTTTTCACGCCTTGCTATAACTTCTTCTTTCAGTCTTCTTCTATGCTCTTGCAAGCTCATCCATCAACATTACATGGAAAACAAACAAGGAAATAGTTAGTACAAGTTCAATCAATGAATCGTGAGCAGGGAAGTTTCCAAGCAAGTATTTCTCAACTCATCATTAGGGATTTTGTGAAAGAATCAGAATATAGGGAGTTTGAATTCAATCATATGCCAAATAAAGACCTCATTATCTTGCAAAC
>vs_3629
ACTCCTCCTTCTCCTTTGTCATATACTGTTGTTCCATTGTCGCCATACTTCATGTGCCAGAGGAGGATTCTCTTCCTTGCAACTTCACAGGCTTCTTCATTTGTTATTACATCCCATAAACCATCACTTGCTATAATTAGACACTCGTCGTTTTTCTCTCTCTGCATAATATTAACTTCTGGTTCTGGAA
>vs_3630
CAATAAACCCTGACAAATATGAGGTACTTGTGGGATACTCAAAGGGAAGTATATTATTTAGGTGGCATGACCAAAGAAGAAAGTTTACAATTTGATGATCATGCTGAATTTGAGGACATAATGGATGATAATGATGAAGAACCAATTGTTGATGTCCCTCAAGAAGATGTGCATATTCTGGATGGTGACTATGAGCATGATAAGGCTTGGTTGAATGCTGATGCATATCAACAGAATATGGAT
>vs_3637
TTTGACTGGACATCCTGTAATTTAGATAACTCTGATTGTGCCCTTTCACGGCGGCTCTTTTCCTCCAGCAGTTTCTCCTTCAAAAGCTCAACGCCCTCATGATTTGATTTTAGTTTTCTTGCTTCCCTTACTTCAGTTTCATAGTGTTGAAGCTCTTGTTGCAATTGCTTAACCAAAACACTACTCTCTGAAGAAGAACCTTGTTGAGATGAAGAAATTGCTAGTTTCTTTTCAACTTCAATCTTCTGGTGCAAACACTCGTTGAATTGGTCCTGAAGATGGTCCAGTTGCTCTTTTAGCAGCTTTGCTTCTCTCTCCGCATTATTAGCTCTGCACTCCATTTGTTCAAGATTTGCAGTTATTCTAGAAATAGAA
>vs_3639
ACAGTAGCTGCACCTCTGTATCATCAACATGATCACTCTTCAGAGCAGTAACCGCAACATCGAGCTGGTTAATTCTTTCGGTCAACGCACTACAGCATATTTCAGGCCACTGTTCATTCTCAGTCCAGGACAATTCATTCTGAAGGCACAAGAGATCCTTTTCCAGCTCATCAATTTCAGTATCCGCTTTAGTGATCAAAATTCTCAAAACCTGAACACAAGATTCCGCATTCAAGGCATCTTCTTCA
>vs_3642
TTAAGAAGGCTTTCACGCCTCCGAGAGAAGTGCATGTTCAAG
>vs_3647
CAATCCAATGCTGAAAAGCCAATTTTTGTGCTTTGGCGTCTAAGGACAACCCTTTACCAACCTTGGAAGCATTGAGTGTGACTCGAGACCATCGAGACGCAGCAGTTTCAGGCAAATTAAAGAAAGAAATCGTACTGCGATTCAATCTCCAAAAATCTATCGCTTGCCACCATAGTTCTTCCGCAACAACGGCGGAATCAGCCAACCTCCGCCGCGTACGGTACCCACGGTAGACCCTCTGAACACAAACAGCAGCG
>vs_3648
GGGGTGAATACAGTGATGAGAACTTTGATGTTACTGGTGCACAAAAGATTCTTGATGAAGACCATTATGGATTAACTG
>vs_3653
CCTATAAATCACCATACACCTTCCTCCAACCCCAAACCCAC
>vs_3660
GCTAGCAAAACATCAAACATGCATATAGTACGGTTGCGTCTAAACCCAGAAAGGAGTGTCAAAAATTTATAGGCTTAGCTTTTCCTTGTTTTACTTGCATCAAATTCTAGGAGCTCCACCAATTGTTGCTTCAGGCAACCGCTCGATTGAGTATCTGTGTTTGGTGATATACATTATTGGCACACCGGGAATCTTCCGGATCCTCCTCTTCGAGTCTCGATCACATGTTGCGACAATGAAGCATTTATGCTGATTAACTCTCTCAACAAGGC
>vs_3668
CAGAATTCTGAAGTTAAAATCTTTTATGCATGTTACTTGGAACAAATTGCACATGGTTAACATTTTGGGTTCGTGATTGTTTAAGAGAGGGATTTGTTTTAATGGAGCTGTTCTTCATATGATATCCAGGAGGAAATGTAGCTTAAGTCATAGCTTTTGATCATCTTTGCAGGATGGTTTTAGTTGAGTGAAGACTTAATCTCCTCTTTAGCATGGAGACTAAATGCTATTGCTGTATTTAAGGGTAGTGAAATGATAGGTCATTATTTCAATTTCATTCCCAATAACATCTGTACATAGTTTGATACAAGTTATTAAATTATAGAAAGTATATACT
>vs_3684
ATGTTCCTATTGCTTTGAGTGTCATCCTCAACAATTGTGGATTGAACAACTCTGGTTTTCAGTGCCCTTAG
>vs_3693
CCAGAGAGGGCAAAACATTGCAGTTCAAATCCCACAGC
>vs_3695
GTAGGTTTTGTTTTCCATTTATCATGAGCAACATCCCTAAATCTCTCACCGACTCTTCCTTAACCCTCTTCAATCTCACCATTTCTTCTTCCGA
>vs_3696
TGAATACTTAAAGGCGGTGGTTAAAGAACTACGATTACAT
>vs_3699
TACCACTACATCATCAGTTGAAGCCTCACTTCTCTGTTCAATGCTCTGTTCTTGACGGAGCAAAAAGAGCACAGCTTCCTGTCACATGTATCTTTTTAGCAGGCAAATTTTGAAATTTGTTATGTTAGAACAATCACCTTCATCATGTCTCCAGAAGCACTGCCTTACCTTGTATATGATCATAAGTATGACACCATGTTGTAAATCCGCTGTTAATCAATTAATCAGAATGTATCCATTGAATTCTTAAAA
>vs_3703
TTTACTGCAAGATTGTGGTTCAGTTTTGTAAAATATAGAGACTTCCATGATGCATTGAGAGTTCTCAGTGGCCGCTCTACTGCAAAAGCAAGGATCAAGATTAAAGGCCT
>vs_3704
TCCGAGTACACGATGACAGTGCTTCTAGCAGC
>vs_3705
TCCAATTATTGCTACAACACATATAATCAAGACCATAAAGTAACTTTGGTCTTCCCACT
>vs_3706
GGTGTTCCATATTCTCTTCCATGGAATTTTGACACCACTGTGTAGAGTAGAATCCCTCGAAGTTTCTCAACAAGATTGTT
>vs_3710
TTTGGCTACAGGCTGATTAAGTCCTACTTCTTCCTCATTTAATTTATCAACTTTTGGATTAAAACTTTGAAAAGACATTCGACCTTTAAATGCTCCGGGATGAGGATCACCTTCCACTATGACCACACATCTTCTAGAAATCGTTGAGGTGTCAAGTTTGACCTCTTGTTCAACTTTCTCGATTTTCTCCTCTCTTGCAGCTGCCCTTTGCATGAACTTCAAGTTCGTCAACGTGCTCGAAAGCTTTGACATTGTAACGATTTGGAAATTGCTGCTCGAAAATCTCTCACTTTCTCTACCAGCTTTAACCTAGCTCCGCCAAAT
>vs_3711
TATCAAAATGGAAATTCTTTATTTTCCTTTTCAATTTCAA
>vs_3712
GGTGGTGAAAGCAATACACTTGACTATGGCAGTGCTCCTGCTGTTGGTGGTT
>vs_3714
CTATTTGTCAAGAAGCGGGAATGCATGCTGTTCGTAAGAATAGATATGTCATACTGCCAAAGGACTTCGAGAAAGGTTATAGAACCAACGTGAAGAAACCTGATACTGACTTTGAATTTTACAAGTGATGACGAGGGCTTTCTGATTTGTTTGTGTATGTGCACGTTTCAGAATATAGTTACAGGGTACATTTCTAGAGTAATTGTGGGTCATGTTCAAAAGAAATGATAATTTGTTTATGATT
>vs_3715
TGATCAGTTTCTTTAGCACCTTCACCATTGATATAACTAATAATATTGCACAATTCAATCCCTTCGATTTTTAGTACCATTTTCTTATCATTTCTTCTTACAAGATGATTTGGAGTAAGGAGAGTGTGT
>vs_3721
AACACGGATATTGTGTGACCAGCTATCTTGAGGCCGTAATTGGAGAGTTTTAAGTTGTGACGAATCTGTTGAAGAAAGAATGGAATTAAGGAGGTGGAGAGCTTCAAATTTCAAGGAATTATGCAAGATAGCAAACTGCTTTGCTATTGCAGCCACAATAACCGAGAGCTCGGATAAGTACTCATTCCGGATTGTGTCTAACGATATCTTGCTCA
>vs_3722
AAGGATGGGGTCTTGTCACTGATCATCATCATCAGGGTTTCGCGGCCGCGACAAAATGGTATCAGAAGTTAAAACTACTGATGATCATCATTTTCATCATCCTTTTGGAAATTACAAGTTAAACATGGGAGTGAATTTTCAGGGTATAGAATTATTCTCTTTTTTTACTCTTTCTTATTTTTTAGAACGGTGTGTTGGAAATATTTGAAGTCCAAATTGATCGAAGAA
>vs_3727
ACAGTTGTGCTGCAGTCCCCG
>vs_3728
ATGGTGATTACTCAGAAGATGTCGGCACCAAGGTGGAAAGACCAGTTGATGA
>vs_3731
GCAGGTGAGTTGTTACACACTCCTTAGCGGATTTCGACTTCCATGACCACCGTCCTGCT
>vs_3734
TTGGACAAACACGACCTTCCTGAACCAATTGATGC
>vs_3736
GAATGATTATCTTCAAGTTGATACATGTTCATGCTGTGGGAAATTATCTCCCGATTTCACAAGT
>vs_3740
GAAAGTAAATACAGGCAAACAAGATATAGATATGAGTGAGGTATTTGGTACTTGTTGTATCAAAGAAAGACCACTTCACCTAAACCAATAGCATTTTCTATTCTAATCTTCTTTTCTAAGTGTTTCTTGTT
>vs_3741
TTGTTGTTGTTGGGAGATTTGGAACTGGGTTTGGATTTGAAGGATTTGTGATGGGGTGAGTTGGTTTAGACCAATAGAGCTTCTTTGGGTTACGTAATTGGGATTCAAATCATGTGATTGTTGTTCAGAGATTGATGAAGAAGAACCAGTTTTCATAAAAGGCTCTAGTGCTTTCATGAGTTCTTCATTGTATATATCTATAGCTGTTAACATACTTTACCAAACAAAGAAAAAAAATATAAAACTAAATTTTATTATATCTTTCTGATTCGAGTGACATTGCTACCAACCCTTAGAAGAAAAT
>vs_3745
ATGGCGAAACGTGATGACACTGGCGATACACCGAGAGTAAAGGACGAAATCAAGCCTATTGGTTTCCTTTGCTGTTTTAGCCAGTGTTATTAACTCTTGAACAAGTCTTTTAAGTAAAAATGGGATTACAAATTGTAATATAGAATCTTGTCCAAAGAGGGATCCTTTTTGTATAACTTGGTAAATGTTCAGATTAATAATAAACATTCTTAC
>vs_3746
CAAACGTATTTTGGTAAAGTTACCTATTCTTGTCATCTCATCAGCTGAAGCAGCACGTGAGAAA
>vs_3749
TTGTGGGTCATCAATGTTTAAGAGAAATGGTTTACCGATTAGATTTATTGTGTCAACTTAATTTGATTA
>vs_3753
AACTTTGCAGTGGTAGGATCCTCTACCCTCCCAAATATGTTCCTTTCGCGTTAAATATTCAGGTCATGCAGTTTCAGCATTTCAAAGCTCGTAGCCTTCAACTTGCTTCCTCAGG
>vs_3754
TGAGGTCTTTAGACAAAATTACAGAGTGAATTGGTCAGGGAGTGTTATCAGGAAGGACATCATGCAATGGATGCTGCAAAACTAACTGTTCAATGTTCATACTTTACTGATAGCTTCCTCTGTTTGAACAGTTTTTAATCTCAATGTTATAAGGTGGTTGAATAACGTTTGTAGCTGATGTTGGAAATTGATGGTGATAGAAGGTTTGCATTCGCCTCTTGGACATTATGTAGCCTGTTAAGATTCCTTTTAGATAATGGCTGGTTATACTATTTTTTCATTCTTCAGTTTTGGTTAAAGGAATTAGTTGTTTATAAACTCGTATAACAGTCAATCTACATGCATGTAGATTAATAATAGCGAAGATTGTGAATT
>vs_3755
GAGACTCAAGGCTCAACTAGTATAGAGATCCATAAAGTTTTTAGTAAAGACAATAGTTGGGTTCGAGAAACAAA
>vs_3757
GATTTAGTACAGGATACAGTTGTGAAAGACAATTACATCCAGAGGAAAATTGTGAAAACAGGTGGATTGGATTTGTTGGAAAATGGAGTGATGAGGGAAAGATTATTCTTATAATTGTTATGTTGTTTGGAAGGCTAAAAAAATTACAACATGGATGGAGGCAAGCCATGGAAACTTCTCTAGCTCATTCATCATCTTCAAAAAAATATCAGTAAT
>vs_3758
GATCTTGGAAGCCCCAGCACTATTCTGGGAAAATTGGTGTAATGTTTGAGTTGATTTTAATTGTTTAATGGATGATTATTATACTAGAGTTATTTTTATTGATTACCAGTTTGGTTATCCTGTAGGGTTTAAACTAGACTTGACCTGCTACTACCATTGTCTTGTTTCTATTGAACATGAATGTTGGATATTAGACTGCTTACTATTCTTTAGCATTTTACTAAAAAAG
>vs_3759
ATGCACTGCAAAATAGTTTGTTGCAGATTTCTTACAAGAATCTTGATTCACTCACATTCTCAATTCTGAATCAGACAAAAATCTTTTTCTACTGCATTATT
>vs_3769
TACCGTAACCGGTGCAGTGAACGGTGACGTTCTGGCCGCGGCTAGGGTTGGGACCGGTTCCAGCTCTTAT
>vs_3772
ACCAATCCTGCAGATGAGTAACAGGTGGTGCTGCTCGAGGGATAATTGTAGTTCCAGAAGTATAACAATCTTGTTTTATGAAGAAAGTAAGATGGCATAGTATGAGTAAACCTAG
>vs_3773
TTCTTGCCATAAGTTATCATCAATAGATTGTGGTTTCTGATTAGTTTCATTTGGAAAACCACTCCCATAGATAGACGTATCCAAATCATTTCCATACATAACCTCAACCTCACCAACCGAACCCTCCACTATCTCCCAGAACTTCTTCTCTATTTGCACCCTTGAAACAGGTCCCTGTCCAAACCATCTCCTCCTCGACCTATCCGCAATGCGTTTAAAAGTTTCCAACGAATATTGCTTCCCAC
>vs_3774
ATTAGAGTATTGATTTCTTCATCATCTTCATCGACTGTACATTCTTAGCACCGATGGTGATCTGCGTTATTGTGGGGTGATGGTGTTCGGTGCTAAAACGCAAACGACGATAGTTATGTTTTTCGGTGATGGATTTTATCGCCCGTGTTAAATTGTGGTGGTCGCCGGTGATTATTCTGAAACAGATTTGCAGGTTAATGCAATGAGAAACAATGGAGAAGATGAACAAACTTCATGGACTCCATAACGACAAAATTATATGCTGACAAATGAATCAGGTGACACTGAAAAGTTTCTAAGATAGCAGTTCCAATGAAGATTAGGGTTTGAAACTTCAGAAAGCAGCATT
>vs_3775
CAAATGTTGCTGCCAAGGCA
>vs_3782
AGCAGTTTGGCCTCTCTTTGCTCATAGCAGCATCCATGTGAAAAAGAAATGGCTTCACAATGCTGGGGTAGGAGTAGTTGCTCATGTTGTTGACAGCTTAAGACAGCAAGAAACATCATCAACTTTACCGACATCATAATAAAATGTTGAATACAT
>vs_3783
TTGAATCTGAGTATCCTGATCTATACTTTGATACCTGTGGTTATTTTATGAGTGCTGAAGAAGCATATGAGGAAACCGATGATTTTAAGAATGTTGACGAGGCTATTCCCATTGAGACAGACCCTTCTGTTGCTGCTGCAATGGTAGACGAGTACCTTGCATTCCCTGAAGAAGATATTTTCCAAC
>vs_3786
CGTAAACTCGGTTTCAAAGCTTTTGCTACCGCAAAC
>vs_3788
TGTGAAGAATATTTCTCATGAGAATAATGGTGTGAGAGAGTTTCTTGCAGAAGTTTCAACTCTTGGAAGGTTGAAGCAAAGGAATTTAGTAGGGTTAAGAGGTTGGTGCAAGAAAAATTCTGGAAATTTCTTGTTAGTTTATGAGTATATGGAAAATGGAAGTTTAGATAAAAGAGTGTTTTGTGATTTTGATAATGATGATGAGAGCAAGATGTTAAAATTTAGAGATAGAATAAGGATTATTAAAG
>vs_3789
GAGCGACATAAATATTTCCATCCTTGTTACGTCCCGGTTTGCCTCGACAACAAAACGTGCCCAGATTTTATCATTGTGAGCTTCCATTACCCCTTTCAGATGGTTAAGCCTAATCCTCTGATTAAGTCGGCAATTTCCAGAAAGAAACCTCGTTCCTCGCAAAGCATCTCCACTAGCATCTGACGATGTGTATTCAAATCCTC
>vs_3793
AGTTCTTAGATCAACCTTCCTAAGATAGGGAGCACCATCCATA
>vs_3795
CTATTGATTTCAATGTCTTCTCATAGTATAAGTACGATTCATATACCTTTGTCGATCGACTG
>vs_3797
CGATGATTTGTTGCAACTGTCTTTTTTAGAAATTTCATCGCCCATTCTGCCAAGTTTACCTTTTCCCTAGGAAGTGACGGATCTATAACAGGCCTCGCACAAAGAACTTCAAACAAAACACCCCAAACGAATACACATCGGACTTCTCAGTAAGTTGCTGCCTCCTGAAATATTCTGGATCAAGGTACCCGAAACCCCCTTGGACGGCGTGCTCACATGTGTTTGATCAAGTTCAGGACCGGTCTTTGACAATCCAAAATCAGCCACTTTAGCCATCAGGTTCT
>vs_3800
ACCAATTCTTCATTCTCTCTCCATAAATTCTCTGAAATATCAAAAACCTTTCTCTCTCTCAAGTTCCAATGGCGTCAAACAATGTCCTCCCAGCCACCGGCACCGGCCTCATCGTAAGCTTCGGCGAGATGCTGATCGACTTCGTGCCTACAGTTTCCGGCGTATCACTCGCCGAAGCACCAGGCTTCCTCAAAGCCCCCGGCGGTGCACCTGCTAACGTAGCCATCGCCGTGAACCGACTCGGCGGCAAAGCCGCCTTCG
>vs_3801
ACGTGAAGGAGGAGTGGCAATTTGAGATTGC
>vs_3802
GGCATATATCCATCAGGGCATCATTTCATCCAT
>vs_3805
GTACCTCATAACCGAAGATCTGCAACTGAATCAGCAGCTAGAATTTTCCAATCAATTCAAGAAGAGAGAAAACAATATGACGGACTCTAGTGGTGTTTATTGACATGGAGGATCCATTCAAGTGTACGTCGCCTAGTTCCTGCACGTTCTGCAGGTGTGCCATCATGTAACGGTATATTTTATTTATAGATATATTTTTGTTTAAACCTTGTTACTCTACAGCACATTGTTATGTAGATAGATATGTCTGTCATATCAAAATTGGTCAAAACATAATATTGTTGTACTTTTCTCTAATAATTGCAGTTTTTCACA
>vs_3806
TCTCTCTTTAGAATACTCATCAAGTATGCAAGGTTTCAATTTCATGTTTTTGTAACAGTGTCCCAACTACAACACACTCTTTGCCTCTTCAAGTCCCAACACCGTGCACACAGGAGAATTAGGTTTCCATTGGGAAACAGGGAATACAAGAGAGTTCGCATCAATCGAAGACGAGCGTAGTAAATTTGACTGTACTGCTGTCCACGATACATCTCTTTCCCAATTTCGAACGGTTCATCCTGAGATTCGTAGGAGGATTGGACTCTCTCCATTGCTATGGTTTGGCGGGAAAAGTTCGAAACTCGCACTCTTTTTTTGGTGTCGACTGGAGAGTGAAGATGCGAA
>vs_3807
ACACGACCTTGAGGAGATCCATGGTACAAAGCAAGAGTAGCACCAGTTAGAAAGCAATGATATAATACAGTAGGTCCTATCACCCATCCTAAATTTGTAGGCCAGGAATAGACATCTCCAACTTGTACATCAATAGAAGCCCATCCATCAGCGGCGCTTCGTATTGGGGCAAGTTGAGTCCAAGGAATAGCTTTTGGATCTCCTGTGGTTCCAGATGAGAATAGTATATTAGTAACAGCATCGATAGATTGATAGACTGGAGAGTAATCATCTGATCTGGAGTTTTGATTTCCAGAAGAGAGAAAATATTTCCATGATAAGTCTTGTTCCCTTAATTGCACTGCTACATCATCACCTATCACGGGGAGCACAATAACTTTACTATTCAGCTGCCTCAATGACTCGACTGTACAAGGGGATTTTTTGTCCACCTC
>vs_3809
AAAGAAACAAAAAAGAAACAGAATAGCTAGCGTAATA
>vs_3812
CACAACTCCAGCCGCCGATAAAAGGCCCAATGTCGCATATAAATCAGAATCTGGTGATATATATTCCTTCAAGTAGAATGATATTGAAACAACCAAAAGACTCAAAGCCATTGCAGATGAAGAAACAATAAGTAGAAGGCGACGACCAGATTTGTCTGCCAACCACAAAGTTAAAATGGTAGCAAGAACCTGAACAGCACCGACTCCAAATGTAGCTACATCACTCGAACTAATTCCAGCATTTTGAAAGATGGTACTGGA
>vs_3823
CTGTTTTAAATGCTGAATTGCCTCAAAATTCCCGTCTACATATTCTCGAGGAATTCAATGCAGGCCTTTTTGATTATCTAATCGCAGCAGATATCAGCCAGTCAACTGAGAAGGATGAAGTGCCTAAGGAAAATGTTGTTGGATCGCGAAAGTCTAGAAAACACGCAAAGCTAAAATTAGATTCTGAATTTGGAGTAGTAAGGGGAATTGACTTTAAAAATGTATACACGGTTATAAACTTTGAAAT
>vs_3824
TCTTCCAAAACTGGTTGGTAAGATGAGGAGTTGTCACTCTATATAAACTCTTTCAATGCTCTATCTCCAATTAATGTGGG
>vs_3826
TAGTTTTCTTTACAATTTCTCTTAAGTGAATATAGTTCATCAGAAATGAGTGCCATTCCATGAGCATATGGAACTCGATAATTAAATTCTTTGTATCCTGTCACTGGATTTCCTAAAAGATATCTCTGGAGATTTATCAAGGGTAGGAGACCTTTTTCATTTCCATTTATAATTTCTTGAACAATGGCAGGGACAGGAATTCCAGAATATGAATCTCCTCCCATATAGAATTCATTTGAAAGAAATTCTGGATGATTAATCAACCACTTTCGAAGAAATTGATGAGTATGGTGAACAATCTTCCAGTCAC
>vs_3831
TTCAACGACCTCGTTGTCGGATACAACTCCATGTCCACCATGATGACCACCTCCACCATAGTGACCACCGTGTCCATGGCCATGACTACCACCTCCACGACCGTAGCCTCCATATTTAGCAT
>vs_3833
TTGTCGCAACAATAGTGAAATAAGTATTGATATTCTTCCTTTGGTCAAAGCAAAAGTGTCAAAAATGGAAGTTCTCATCACAATCCATTGTGAGAAACAAAATGGTGTCGTGCTCAAAATATTGACCCAGCTTGAAAAACTTCATCTTTCAGTAAAGAGTAGCAGCGTCTTGAAACTTGGAAAATCCACTTTTGGCATCACCATTGTTGCCCAGATGGGTGACGAATACAACATTACATTGGATGACTTGGTGAAAACCCTCAGAATAACGATCTCAACAGAATAACAAGTACTAGTTGTGATAATTCAGTTTCATTGCAGTTACAGTTGTGGTAACTTATTTATATTACATGTGCGGATCCATTTTAATTAA
>vs_3839
TTTTTACGTAAGGAATGACATATACATGATACATAACTAACACAAGAAGTAAGAAAATTAGATTATAATTTGATTCTTTTAGTTAGTAACAGTACT
>vs_3841
TCTCCAGCTGAATGGATCCTGGAGCAAAGTATACC
>vs_3842
CCTGACATATAGACCATTATAAAATATTGTTAGGGATGTTGTTAGTACTAGTATGGTGGGTTTATCATAAGTTTCTCTAACTTGTACCATGCTGTTCTATATTTGTCTTGCGTTTGTATTTAGCAATTATAGCTTAGCTTACTCATTGCCCTGGTTCCTTTTTTGCTCCAGTGCATCTTCAGGCTTTTGATTGTAAGCAAACATTTATCATTATAAGAATTATCATTATCA
>vs_3846
ATTTAAATGTAATAAAGTACAGATCCTCATACGGTTAAGACAA
>vs_3850
GAGATCAACTGAGTTTTGTCTACGTTGCGTACAGATTAGGGGAGGCGTTCAATTTCTTCATGTTTCCAAACTGTGAATACAACTCGATATTTGTGTTACATCCTCACACAAGAGAGCACTCTTCTCCCATAGAATGGG
>vs_3852
AAGAAGGTGGTGAGAGGCAATTCAATGGAATGGTTGATGTTACACTAAACTACTAAGTACTGATGGCATT
>vs_3853
CCCTGTTGTTCAGGTTGCTGCCGGATCAAACTATATCTTATCTGTAACAGAAGATGGATCTGTATACTCCTTCGGATCAGGTTCTAATTTCTGTCTTGGTCACGGTAGTCAACACGACGAGTTGCTTCCTCGTTGCATACAGAAATTCAGAAGAAAAGGTATTCATGTTGTCCGCGTATCTGCCGGGGATGAGCATGCAGTTGCGCTTGATTCAAATGGAATTGTATATACATGGGGTAAGGGATATTGTGGTGCTTTAGGCCATGGAGACGAGATTGAG
>vs_3857
GTCTCTGTCTGTGTCTTAACTCTCTGTCTTCACCACAACCTTGTTCAACCTCAACTTCGAATTTCAACTGCGCGTTATCTCTGAGATCCAATATTTCGTTTTTGAGTTCTGTCCTGTATAGAATTCAAAGTTTTCTCCTTTTGATTTGGTTCTAGTTGTTGCGGATTTGGGTTTTTCTTTGCATTTGGAAGTGGGAGTTTGAGTGATCTGGATTTTGAATTGAGAAATAATTTGGAGGGGTTTTATGCTTTGGTTGCAAAGATGCATCCTGATCAGAGGAAAAAGTCATCGGTGGAGGTAGATTTCTTTACGGAATATGGTGAAGGGAGCAGATACAAAATAGAGGAAGTGATTGGTA
>vs_3861
CGTACTCATAACCGCATCAGGTCTCCAAGGTGAACAGCCTCTGGTCGATGGAACAATGTAG
>vs_3863
CGATTTCATCCTCGATGTATCCAAGCGATGACACACGGTGTGAGAATATTTCGCCCTCTGTAACCATGAACTAGTATTTTCCTCCATCTTTACCTTATTCACCAAAT
>vs_3865
ACAGCAAAAATCAGGAAGTGTATAATAGACAAGAATGCTAGGATTGGGAAAGATGTCATCATCATGAACAAAGATGGTGTTCAAGAAGCAGATAGACCTGGTGATGGTTTTTACATCCGATCAGGAATCACAATTATAATGGAGAAGGCAACAATAGAAGACGGCGCTCTCATATAGAGAAGTATTCCAACAAACATTTTGTTTTTGAACTGTAAAAATAGAATGAATAAATGTGTAAAATCAAGATGCTCA
>vs_3870
TTTATTCGGAGCAAAACATTTATTGCAAAATCACTTCCATAAACCCTCCGACTCAAGACACTTTAACATATTTTCTTAAACACTCTAAAAATTATTCCCTTATCCATTTATTACATTTAGTAAAATAATTTAATAGTAAGGTAGTCTTCCATCTAACTTTCAAC
>vs_3871
AAAATATAATTTGAACAGATTTTGCTGTTCTATATCCTATCCCTTCCTAAAATTTAAATCAACCACTCCCCTTTCCTCCCTTCCATTTACCTCCCAAACACAGTTTAAATTTTGAGAATAGAAAGAGTGGTATAGTATAACTATAAACCATAAGATATTCATGGAAACACACTCATAATGATTTCTAATTATCCATTGATGTCACTCTTAGTTCTGTTGCTGATACCAAAAGTTCTAGGTTGGGG
>vs_3872
TGACCTTGTTGTTCGACCGTTCAAAACACACCATGTTGTACCAAGCCAGGGTTATGTAGTCTACTCAATTAGGAAAAAGCTGAGAAAGCAATACAGTCACATGAATGGGAAACAAATTGAGAAATAAAAAGACGGGTGGTTGTAGATACTAGACACTATATTAGTCTCCTCGAGGTGG
>vs_3873
GGGAAATTTCCCAGATACAAGTCAAAACTGGCATTTAACTGGTTACACCCATTGGGTAACCAGTTATACACCTTGTAAATTCCTTAAATTGAATTGTTTATGATTCCATTCATAAGGGAATTGATGGTTTTTGAAATTAATGATTAAATCTAAATTCATCTAGTATAAGATAGGGACGTAAATGATAAAATCTCTATGTATGTGCTTGGTGAAATAGTAAAGGTAAAATGAGACAGAGAATTCAT
>vs_3874
ATCACCACTTGGTTTCCTTTGTTTTCGACGCTATTTATGATGGCAGAATTACAATCCTTTACTTAGCGAAAGAAGAAGAACATAAATGTAGGTTTATTCCTCTATTTCCCGAAGCGTTTGAGCCGATAACGTTCCCCTTCCAGAAAGGAGTTGGTCAGAAATTCTGCCAGCCTTCAGGAACAGGAATTGACTTAGGTTTCTTTGAGTTGGATGATCTTTCAAACCCTTCGCCCGAGGAAGATGTGTTTCCACTTGTGATA
>vs_3876
TTCCAATGCTAGAGAACCACCTAAATGCTCTTTCAACTCAACTGTTGATCTTACTTCATGCAATCTAACTCCAGCCATACCAAACAATGAAGTAACAATAGGTAATCCCCATCTAATTGGACTCTTTTCATTCTCATATCGTTCAACATCACTTCTCTTTCTTTGTTTCTTTCCTTTCGCAAACGAAGGCTTCTCAATTGGCGTTGGAGTAGTAATACTAGTAATAGTAGTACTAGTTTGATC
>vs_3877
TCCAACGCAGTAGCAACCATCTCCCCGGGACCACCACGAGCACACCGAATAACCGGCACTACACCAAGAGTCGCCAAAACACAAAACAAACCCGAAACAACCTTCTCAACAATATCCTCAATCTCCCGGTCACCAGCAGACGGATCATTAAGCTGAAGGAAACAAGACTTCTGCGCCAATGAAAACAAATTATCCTCCAGAGTAACAAACTCAAGATA
>vs_3878
AAGTAATAAATAGCATGCTCTTTTCGGCCAGACTCGTCATGCTGCCCCAGCACACACCCCATTGAGTTCTCTAAAACGGTCAGATACATGATTAGTGGTCTTCCCTCGACTGGCGACATCAAGACAGGAGGCTCTTGTAAATACTCTTTGATTTTGTCGAAAGCAGTCTGGCAATCATCATTCCATCTAACTACTTGATCTTTCTTCAACAGTTTGAAGATTGGTTCACAAGTAGATGTTAGGTGAGAAATGAACCTAGCAATATAGTTCAGGCGTCCCAAGAATCCTCTGA
>vs_3880
AGAATCTTGTTCTGCAGAACACAAAAAGGCA
>vs_3885
ATTCTTCTCCTGAGTTAGAGTCCATGAATTCCCACCAGAA
>vs_3886
AACTTCAAATCAGAAGAGGGAGCTTTGTATCCTCATTGTGAAAACACCTTTACCATTAATTGCAAAACTAAAACAAATCAAAAGCAGAGAAAAGAAAAATAAAAGAGATGACTCAGTTCAGCGGGGTTTTCGACACGCAAAGCAATCTCACAGAGAAAGCACTGCAATACGGTCTGTTGAGCTTGAATTTCATGGAGTCATCACTGTCATCTCAATTATTTCATCAAAAATTTCAGAATTAAGAACACAATTCAGGAAGAAAAAAACATTGAATCTATGGAAAGAAAAACATACAGATCAGATGCATAAACTATAAAAACAAAATAAAAACA
>vs_3889
TTTGTTGACTGCTCTTCGGAAACTTCAAGTCTCCAGTGAGCATTTGACTCCCCTGCATGCAGAGTTTCTTCTGCTTTGCTTGTCGGCAAAATGCTACAAAACTGGTCTATCCATATTGGACGATGATGTTTTTGAAGTAGACCATCCGCGAGACCTTTATCTCTACTGTTATTACGGGGGTATGATATGCATTGGACAGAAGCGCTTTCAGAAAGCATTGGACCTTCTGCATAATGTTGTAACTGCTCCCATGACTATGATGAATGCTATAATTATTGAAGCTTACAAAAATATATATTGGTTTCTCTCATTCGTCATGGACAATTTTCTACCAGTCTTCCCAAGTATTGTTCTCAACTTGCTCAAAGAAATCTGAAAGTCTTTTGTCAGAGCCCTTACATGGAAATAGCACATGCTTATAGCACTGGAAAAGTTGCGGACTTAGAGGCATTTCT
>vs_3891
GAGAAGAAAGAAAATCTTGAGAAATCTAGAAGCAGGGTCCCCTTCATGCCTTCTTCAAGCAGTGGCACTGGCACCGGCACTCTAACCTCCACTACAAATTCGTCTCAGAGTTTTCCTTCTTACCCCTCTTCCAAATTGGACGCAATGCCCAAGAGTTTCTACTTTGGTGTTCAGGTATTTACCTATGATGAGCTAGAAGAAGCTACCAACAATTTCGACGCCTCTAAAGAACTTGGAGATGGAGGTTTTGGCACAGTTTACAAAGGTGATCTCAAAGATGGACGTGTGGTTGCAGTGAAACGCCATTACGAAAGCAATTATAAGCGTGTGGCGCAGTTCATGAATGAAGTTGAGATTCTAGCGAAGTTAAGGCACAAGAACCTGGTTACACTCTATGGATGCTCCTCTAAACACAGCAGTGAGCTTCTCCTT
>vs_3893
GTTCTTTATCAACATTCTTTATCTTCTTCTTCTGCTTCCAGTTTTTCTTTTCTTACCACGGAGACAAATGGAGGAATTTTACTAATGTTGTTTGGTGCCA
>vs_3895
TCTCTTTATGTTCCTCCTCTTCCCAGTGTTATGGAGATTCAGAGTAAACCCTTTTAATCAAGGTTATGTTCTGTTGATTATAGGACAATCAGAAATGTGTTTCCCTATTTCGCACTCATCTATTATGGAATGATGCAATGAAGTGAAAATCTATTATTGCTCTTTAGTTTTTGTTATGCATATTTAATTGAGTGACATTTTTAAATATTTAAAACATTTAGTTGTTAGAATTGGAATGAGTAATTTTATTGGTGTGTATGTAGAATCGAAGATTTAATTTGATACGATGATAATGTATTGTTCTACTACTACATTGTAGTAATTTAATGATGCTGGTGTAGT
>vs_3899
AAGTGGATCTTGGGTTTCTGGAGCATCTACAGCTTCTTCT
>vs_3909
TTTGTTTAAAACACATGGAACAGTTCAATGATTTTATTTGATATATAACAAACTTGTGTAGCAGCAAATATTTACTGCTTCACTTCAGGACTTGTTCACACTTGAACTTGTACAGAATTCACATTGTAAATCAATATAACATAGAGCATAAGAACATGCATTCCCAAATGTTTTATATGTTTGTTCACTCAACATAAGGAACAAGTAGTCTCTGTGTGTCAGGGCCAGCTACCATATCACCCCATAGTAAATCCGAAAGTAACATTGTCAATTCTCCAACCTTACCATCACCAATTGGTTGATCATCCCACAGTATGATAGGCAACACAGGAAGTGT
>vs_3910
GCTCACTAGTGTCATAATCACCAGAGTTTCTGTTGTTCATTCGCCATATTAAATCGGAAGTTCTTGATACAAAATCCCCATTTAATTCTCTGTCCTTTAAAAAATATTTGCAAGACTTCCTCGTCCACGTCGCTCACTGTTGTAGTGGTGGTGGCGGTGGCGGTGGTGGCGGTGGTTCGGGCAGCTCTTAGTGGTGGCACAAAATGTGTGGCGGT
>vs_3914
ACATCACCACCGAAACGAAACTCTCAAATCAACAACAACGA
>vs_3917
TAACAACTCCTTCTCTCGCGAGCTTCGCTTCTTCCGCCAAATTCACGATCTTCGTCACAGCTGATTCGCCAGTTTTCACATCTTCCGAAGCCATAATCA
>vs_3929
TCTATATAATACCGAATAGACACAGTTCAAATCTGTATTCTACATGTATAATAGGCACACACACTCACCCCTATGTATAGTACTAGTGTACACAAGTAGCATATTCTGTTTTCTGAATAGTCCATCCCCTTTCTATCTGACATTCTATGTACTAGTTATCTTGATCACTATAATAATAT
>vs_3932
CGCAGCATATTAGTTGGGATGGTATACATTACTCCCAAGCAGCAAATCAATGGATTGCTAAACAAATTCTGTATGGATATCTATCTGATCCGCCAGTTTCAGTCGCGAAGGCATGTCGTACATGATTCAGTAGTTAGATTTTCAAGTTGTTGTTTCAGTGAGCATGAACATATATGTTGATGCGCTAAAAATACACTTAAAGAAAATA
>vs_3934
TGCCAACAATACAACAGTTTCTGTGAACGTATTTCTGGCTCTCTTATTGGTTCTTACATTGCTGTTGCTATGTTCGCTATCATAATAATTCTGTCACAAGTTGCAATCTCTCGAAACTGATGTTATATGCTAGCGCCGTTTGGTCATGGATTTCCCCATTTATGAAATTGTGTTGTGTGTATTCCTCCATAGTGTGTTTACATTTGTATCAAACTGTGTTACTCACTTTAAAG
>vs_3935
TTTTTGGTATGGTAGCCTTCTCATTATGGAAGGTAGTTTGTTGTCGAGATTTTTATATTCCAATGGATGGTTGCCTTGTCATTATAGAAGGTAGTATATTGTTGAGATTTTTGTCACTACAATGGATGGTAGCCTTGTCATTATGGAAGGTAGTCTGTTGTCGGGATTTTTGTACTCCAATGAA
>vs_3939
ATATTAATGCTAAGAATGACCAGATAGTTAAAGAAGGCATGGTATTCAACGTGTCAATTGGATTTCAGAATTTGCAATGTCAGAACAGTAAGTCTAAGAACGAGATCTTCTCTCTCTTGCTTGCTGACACAGTGATCATCAACAAAGACAAGGCAGATGTTGTGGCTTCAATGAGCTCCAAAGCTTTAAAAGATGTGGCTTATTCTTTCAATGAGGACGA
>vs_3943
AAATGTTGAAGTTGCAAAGTAAAATTTCTAAAGTCTTGCAGCGATGAATAAAAGTTTGGTATGATTCATGGATTATCTTCCCTTGCCAATATCTTGGCATTTGGAAGCCTTGCAATACACTCTTGGTACTTGGCAGGTAAACTTGACCTCTGATTCAATTTTTGCCTCCCTTTCTAGCAGAAGAAAAACTCGTCTACACAATGCAATTTGTGATATGTATTAGCAAAGCATTTAGGGTATTGGTTTACCAAGAGTATCTTGTATCTTCCTG
>vs_3949
GGATCCGTTACGCTGCATGCTTTTTCTCTTTCTATCTCATCTAGCTTCGGGTGAGCCTTGAGATAGATATCCACTGCACGGTATAAGTCGTCGTCGACTTTACGAGCGTGTTTAGGAATAAGAATGGCGATTCCGTTGAACTTTGAGATGGTGAGTTCGCCGTACGCGGCGATCTCGGCGAGGTACATGTCGACGGTTTTGGCGACGCGCTGCATAGTGACGGAGCAAGATTCTCTGAGGTCTACTGGTGTAAAACTGCTGTGCTTTTCTGCTTCTCCATGAATACAGATACGATTCTGCGAACGCTTTCTAGATCCAAGAGCTTCTCACCGTCGTATGAGAGCGACATCACGAGGAGGTCGTCCACTGTTAGATGCTCGAGGATCGAGGAGATCCGTTTCTCAAGTTCGCTTTTGCA
>vs_3954
TGCTCGTAACGGTGACCTAGGAAAAGCGCTTAACCTAATGTCTAGAATGCGCCGTGACGGTTTTCAACCTGATTTCGTTAATTATAACTCAATTATCAAATCACTAACTCGTTTGAATAGAATCGATTCTCCGATTCTTCAAAAGCTTTACGCCGAACTTGAATCGGATAAAATCGAAGCCGACGCTCATTTACTGAATGATAAAATTCACGGTTTCTCGAAAGCCGGTGATGCGACACGTGCAATGCATTTCCTTGCTGTTGTTCAGGGTAAAGGTTTGAGTCCTAAACCGGGGACTCTTGCTGCGGTTATATTAGCTTTGGGAAATTCGGGTAGAACGGTTGAAGCCGAGGCGTTGTTTGAGGAGATTAAAGAAAATGGTTTGGAACCGAGAACTT
>vs_3960
GTTCAAAATGTGTTTATTTTTACCTGTCATGACATATTCTGGGGCAGCATAGCCTTGAGTGCCCATAACTCTTGTTGAGACGTGGGTGTCATCTCCTTCAGGTCCATCTTTTGCCAACCCAAAGTCAGAGAGTTTTGCATTATAATCAGAGTCTAGCAAGATGTTTGAAGCTTTGAAATCTCTATAAATAACGGGTTGCTCGGCTTCATGAAGAAATGCTAATCCTTTTGCAGCTCCAACAGCAATTTTCATTCTTGTAGACCATGGTAATGATGCTGAAA
>vs_3961
TGTCCTGAACTTAATCATAATATGCAAGAGATAAAAAGCATCCGCAATGGTACGAAGAAAAGTGACAACAATCCGTAACGTTAGATCAGTCCTGACACAGGAAGACCCTGTACTTTGTATAACACTAGGCAAATAAAAGTAGAGAGGATCAAGAAAAAGTGCCACCAAGCAAGAAACTATAAAGACCCGATTCCATTTCAAGACAATCTCGCTACCCGGGTCAAGTATTCTTTTTCTCCAGGGCTCATGGTCCTCAGGGAATACCTTAGATCCTCCTATTTTGTTTTTACCTAATGGAAGG
>vs_3964
AATATCAGGACTCTGCTGCTCAATATTCACAAGAACCTTACAGTTATCCGCATCAAGACCAACATCTGCAGAAACAAACCCAATATTCCTGCAAGTGCTACGAACAATCTTCTCGTAATCAACATC
>vs_3967
TGTAGATCAAAGTAGATACAAGATGTTTAAGAATTGAAGATTGACAGTTGATGAATTCGGTTGCAGGATCTGTTGATTGGAGATGACGATTCGTGAAGATGATGAAGTTGTGAGGATGCAGAGACTTTTGAAGGTTGTTGAGGCTTGAAGGTTGGTTGTGGTGATGACGGTGGATTGCTTCTGCAGAATGAAGGTAAGAGAGAAGTTGCAGAAGGAGTTTTCAAGGATAAGAGATTGGTGATTGAAGGTTGAAGAAGATTGAAGAAGGA
>vs_3969
CCACATTCAGGTCTTTTACATAACTTTTCTATAAGCCTTTACTATGCCTAGGCTCAACCATAGGCAGAACAAGTACACTGTAATGTC
>vs_3972
GAAGATTAGATGGCTAGGATCGATTCAGAGTTATGCTCTCATTCTATTTCCTTGATTTTCTGATTTAATTCATTTCGTGATATGTTGAGCTGGAATTTGCTTCTGATTTTCTTATTTCTGTTTTCTGATATGTTATAGTTATTTATAATTTTCTGTTCTTATTATTTTAACCATCTCTTCTAATATTTTTCTTCCATACCTGTGAATTCTGAATTTCTGATTTATTTT
>vs_3974
TCACAGAAGCATATAGAAAAAGCTTGCTGAGCGAGAGCAACAGATGGAACTCGAACGTCTACGGGAACTTCAAGAGGAGAGAGAGGATGTTACGAAGAAAAAGACTTTTTGGTTGATTTTTATACAAACCTTGATAAAATGTTGCTTATGGTGCAAAAGATGCTCAAAGGAGAAAACGTGACAGTCAGGCCGAAAATAGAGTTCCAGAGACACATGAGGAAACGAACCCTGATGCATCAAATCAGCAGCAGGATGGTAA
>vs_3975
ACATTATTCAGTGAAGATAAACTGCCAATATTGAAACTTGGAAAAAAATTGAAAAGTATATTTTCAAAGGTATCAAATATGAAGTAGATTGTGGATATAGGAGTGAAGTGGAGAGAGAAAAATCACTTTTTTTTCCTATTAATTTTATTTACAGTATACTGTGATTTTTTTTGTTTTTCAATTTTGTTTTTGTTTTTATTTTGTTTTAATCATGCTTATCTTATATTGGGGGGGAGTAGCTCAGTATGATTTGTATATAATTTTTTAATCAAAAT
>vs_3976
AATCTCTTCATCATGTGTGGATTCTTCAACAGTTCTGACATTTCCCACTCTAGCAAAGT
>vs_3977
ATTTGGTAAGGACGGCGACGAGGCCACAAATCTTCTTCTGTAATTGTTCTTTTCTTTTTTGTATTGTATTCCCTCCCCCTTTTCTGTATACCGTCCTCCTCTTCTTATAGCAATTTTAGGTTTTTATAAATTAGGAAGAAAATTATTTGTCTTCAATTGTTTTAATGTTTTGACTATGGTTCGATTTCTGTGTAAATGTATTTGTA
>vs_3978
TTTTGGTATTGAGATAATGTTTTGTTGATGT
>vs_3983
ACCGGACTCAGCCATGCAAGGACGGAACTAGTTGGCCGCGGGCGTGTTTGTTTTTT
>vs_3984
GCTGCCACTAAAGTTTACATCGTTTACTACTCTACGTACGGACATGTTGAGA
>vs_3987
ATGCTTGGCGTAGGATCAATAAAGGAGTACAACTTAACCGCTGTCAGAACAGGACTTTGTGCATGGAGAAAACTTTCACTGTTCCCCG
>vs_3990
AGAGAAATCCTTTTATTGTATGGAACTCCTCGTACTCAAACCTGTCCTCCACTATATCTATTTTGTATAAAATACCCCGAGTAACAGAGCCGGCTACAAGTAAGGATACAACGCATCCGTATAAGCT
>vs_3991
CTTGAAAACTGGCACAAATTTTGTTGCTCTCATTTGTCTCTTATGTCAAGCATAGTTTTGTTTTTGCTTTCAAAGAAATCCTTGAAATTTAACCTAGTT
>vs_3993
AAGGGAGACGAGAACGTATAGTTGCAGTTATCAGCAATTGGACAACTATGTCTGGTCAGGTGTATGAGGCAATGGGAAATGCGGGATATTTGGATTCAAATATGGTGGTAATTTTGAACGATAGCCGCCACTCTTTACTCCCCAAAATTTATGAGGGCTCCAAAACCTCTGTCAATGCCCTATCTAGTACCCTTAGCAGGCTCCAATCCAGTAAATCTTTCCGAAGGTTTAGAGAAGCTGCTAAGGGTGTTACAAAACGATTGGCAGGGGCGATGCATGAATTGGCAGCTAAAGTTGATGAATATGCTCGTGGTATGATGGGTCGACTAGGTTCTACTCTATTTAAGAGCTTGGGTTGTATTACATAGGGCCA
>vs_3994
GAGCTTCCGAAACCATCACAAAGTTCAAAACATGTTGAAGAGGACTTAACTGCATTAACTATCACTGAATC
>vs_3995
CAATCTCTCAGCCTTATCTAGAGTGGCGGGAGTGTCGTAGAAGACGGTGGAAGCCTGAACAACGGTGGCTCGAACTGTGGGTTCACTGAAATCGGAACCCATGTCAACCTCGGCGATGATTGGTTCTTCATAGGTTGGAGTGCTTGTTACAAGTGC
>vs_3998
CATTGAAACTTGCTTCGTGGTAACTGTGGTC
>vs_4004
TTTCTATTCAAATGTTTGATATCATCCCTCCTTTTAAATAGTTGAAGTTTATACATATGCATTATAATAATTAAACAAAGAAGACAAGTGACTTAATGGAGAGGTATTAAAGTTATGAACAAAGGTCTAGGGTTCGAAACCACTTACAAAATATTCATAGGCTAAAATCAAAATCCTCCTAACTTACATGGACGAAAACATGATCATCATCATCCTCTATGGTCTAACCTGATCATCATCATCGAAGTTGATAATTTACTACGCATAATGATCTGGCCACCAACTCGGTCTAGGAAACGTAA
>vs_4005
GCCATGACTTCCTCTTCAAGTCTCTTCCACCTCTTTATTTCTCTTCCTCAAGCTTTCCTTTGCCAATC
>vs_4006
AATCGGTCAGAGAATAAAAAGACACGTAGATCTTC
>vs_4009
CTTCGAAGTCAAAAATTGAGTCGGAGATTATAGGACGAAGAAGAGTGCGTCGATGATGAGAATTAAGAGGAAAAACAGTGGCGTCGGCCTGAGTTGATCAGAGAAGATGATGATTCGGCCGCTGTTGTATATTGTGAGAATGTGTTATCGCATTTTGAAGAAGGAGAAGTTTGAACCCTATCTTTTTGAGCTTGGC
>vs_4013
TGTGGCTGGTGCTTTGGCACATTATGCTGCTACTCTTAAATTG
>vs_4014
TGTCGTTAGTATTATTGATTATGAAACTAGATCTCGAACT
>vs_4016
AATGTGATGGTAAAGGGAAGCTTCCTTGTGCAACTTGTGGATCTCGTGGCTTACTTAAATGTGAAACGTGTAATGGAAGTGGCTCTCTTTTAGCACGCAGTGTAGCCATTATTAAGTGGAAGACACTTTCAACTCGGAAAGTTAATGCAACTAGAGGAGCGGCATCAGTACCTGATGAGATTTTCCATAGATCCCAAGGGGTTCAATTATGCAACACACAGGCTTACCAATGCAATCCTGCCTTTTTTGCTGATTCATTTTTCTCAACATGTTCTCTTCTGAAGTCATCGCTGAGAGAGCTCAAGTGCCTACCACTGCAAGGGTCATTTGC
>vs_4017
CGCTGAGACCTGAACACAGCTACTGTATTGGCAATATCTATAGCAGACATATCACCAGCAAGTATTCTCTGAATCGTGTTGTGAATTGTGCAGTATGTTCCAGTTCTACCAATACCTGCACTGCAGTGCACCACTATTGGGCCAAGATTTGGTGGCAAATGGTATAATCTTTTCAAAATTTCACGCACAGCCGAAGTGTCGTTTGGAACTCCATGATCAGGCCACTC
>vs_4018
AAAGTTGAAGATGCGTAGTCATTGGAGAAAACAGCAATGAAAATTCTGGAGTGTTCAATGGCTTGGAGAAGAGTAGGTGTGATTTCATCTCCTTTATGAATTGTGTCTTCATCAAAGAAAGTGTTTATACCTCTTTGATGGAGAGAATTGAAGAGATTACCAGTAAAGTTGTTTCGGGTATCAGTGCCTCTAAAGCTTAGAAAGACATCATGAGTCCAATCACAAGAAGAAGGTAGTG
>vs_4019
TGGGATATTACAGGGAGAGAAGATGCCATTGAGTATGCGAAAAGCATAATGTTCCTGTTCCAGTGACAAAGAAATACATATATAGCAGGGAGTAGGAACCTATGGCATCTTGGCCACGAGGGTGGA
>vs_4025
TCTTATCTGAGCTTTCATCACCAACAGTGAGAATGGTGACAGAGTGTCCAGCACCAAGAAGCTCTTTCGCAAAGTAGAATCCAATCACAGCATGTCCACCGCTGTTGGTATTTACGATCAACACCTTCTTCTTCTCTGCTGCACTGGCACCGATGCTGAAGGTAGCATGGTTAGCAAAACGTTTAGAAGTTAAAGAAGGATGTGATGAAAAGGTTGAGGAGATTGAGAAAGAGGAGGATTGTAGTGAAGAAGAGAAAGAAAGGCGCAAAGTGGAAGAATGTGAAATTGGGAGGAGATTGGAAGAGGTTGCAGAGAAGAGCAAGGTAGGTGAAGAAGAAGCAAGCATGGCCATTGG
>vs_4029
TACAAGGAAGCACACCAGAAGAGTGTCCAGGCCATGAAGGAAAGGATGAATGATCTTGCACAGAGCTTAGGGATGCCGCCTGGACTTGGTGAAGGGTTGAAATGATGATATTTTTAACAGAGATTG
>vs_4030
CTACCTGGAGAGAATCGCTTAGGATGTGATGAACA
>vs_4031
TAATAGCTATAATCCAATTGTTGCTCGTCTCTCCAAGGAAGGAAAGGTAGATCTTGTCGTTAAGTGTCTAGACCAAATGGCTAATCGGCGTTCTCATCTTAATGGAGGAACGTACAATGCTATTGCCTTGCTTTGTGAGCAAGGGAAGGTGAAGGAGGCTTTCTCAATATTCGAT
>vs_4032
TTATTTTATGACTATAGAATATGGGCCAATTAGCAGATTTGTTGGGTTTATACCATTTGAAATTTGTTGTTAATGCATAGGAAT
>vs_4033
GTAACCATCAAACTCTTCTGCTGCAAGTTCTTTCTGTATTCGGCTAGATTCAGTTTGAACAACCACTTTCGCCTTCTTCACTGCCTCAAACAGATTTTGCATGTTTCCGAGCATTCCTGCTTGGCCCTCATTATCTTCTTTTCCTCCTCCGAAAGGGCTGCTCGAAACATCTATGACCAGATCCAACTTTTTGTTAGTCCACGCCGGGATACTAGTCTCATGTCAACTACATTGCTACTGGAGCTTAGTTTACGTAGAGATGATGAAGGTGGGAGGTTGTTTTTGCATTGAGTGACTCCATGGATGTGGCCTGCGAGAGAAACCGTAAACGCCATTGGTTAGGGTATTGTTTAGACGTGGTGGGGAAGAAGAGAAGAGAAAAT
>vs_4035
CCTTCCATAATGACAATGCTACAATTCATTGGAATAACAAAATCTCGACAATAGACTACCATCCATAATGACAATGATACCATCCATTGAATTAACAAAAAATACGACAACAGACTACGTTCCATAATGACAAGGCTACCATCCATTGGAGTAACTGAAATACTCGACAATAGACTA
>vs_4039
TGAGTCGATTGGGTGGAGCAGGTGCAGTGGCCCCACTGGTAACTGATATCCCATTATCATCAGTCGAGGAAGATGGCAGTGAGGGTGGAAGAAATCGGCCCGCTTGGGACAAGTGGTCAAATGATGGCACAGAAAAACAGGTCGCTAAGCTTATGGAAGAAAACGTTGGAGCTGCCATGCAATTGCTTCAATCAAAGGCGCTTTGCATCATGCCCATCTCACTGGCATCTGCGATATACCAGTCACAG
>vs_4041
AGCAGGATGTGACTTCAAATAACCCGGAGTCAGAAGTGGATAATGTGTCTGGTAAGAACGACCAGCAAGATGATGAGGATAGTGACGCCGAAGGCTCGGCAGAAGATGACGAAGATGAGTCTGACTTGGACTTGGCTTGGAAAATGCTTGATATTGCTAGAGCCATTGTTGAAAAGCAATCTGTCAGTACTATGGAACAAGTGGATATATTGTCAACATTGGCAGATGTTGCTTTGGAAAGAGAGGATTTTGAAACATCTCTCTCTGACTACAAGAAGGCACTATCCATCTTAGAACAGCTGGTGGAACCTGATGATAGAAATATTGCTGACTTAAATTTCCGTATATGCTTGTGTTTGGAGGTTGGCTCTAGGCCTGAAGAAGCTATTGCTTATTT
>vs_4043
GTCGATGAGATGATTCGAGAGGCTGATGTTGA
>vs_4051
ATGCTGTGTATAATTTATTGAAACTTGTGGAGTAATCAATTCCTCAACAGCTGCAGCGGTGCTAAATCTACTTGTGTTTCTCAACCCTTCAGATTTTCTTCCTAGTGGTGAGCGAAGCAGAGAAGCAGCAGCTCCAGAAGAAGAAGATAGGGAGCGAGAGAGCAAACAGGAAAGTGAGCGAGCTGCCATGATCAGAACAGGTGTTTGTTCTCCTTGAG
>vs_4053
GGCTTATGAGGTTATCAATTTTGTTGTTCTACATCAAATTCGAGTTCCTTCTCTCTTTGTCATAAACCCTAGTTTTAGAAATTTTGTGAACCT
>vs_4054
AACAGATTAGTGAAATTCTGAAACAACTTAGTTCTTTTCTTTTCCACAAAATTTCTGTTTATGATATATTGACAGCTCTAGAGGTTCCATTGTTTATAGATTATGAATCTATCTATTATAGGTAAGAAAACATATGAAGATTCTGAACTGGATGTACATGTGTTCTTACTCAACCTGTCTGCTCCAGTTTTGTATATGTGTGGGTCATGTATATTTTTTATCTTCTAACAAATATAGTGCACATTTGATTTTAAA
>vs_4058
GGACATGTTTTGTTTCCGGATTCAATCCATTTCTCGATGCTTCCTCTGTCGTAGGTGACTCCGGTTGATAGAGTCACCGGATCTTTCATCAAGTCTAGACTCACCGGACACCGGAAGTGAGACGGGATTGTTATGTCCTCCACAGTTAAATCAACTGCAGAAAGGTGTTCTTTTGCCTTGTGAGAACGGCGGAAAACGGTTCTTCTTGTCCATGACAGAACCATTTTTGTGTGTCTGTTTTTTGTTAAATGATGTAGTTTATTAATTTTGTTTGT
>vs_4059
GCACAACTACCATGAAACTTCAAGAAGAGGAAGCAGTTGGAAAAGCTATTACAGCATAACAGAAATCTGTTATATGCCTAACTGTCAAATCTTTATTGATTAATTAAGATTACAAGAGATGTTTATATATATATATACAAGGATAGCTTATCTAATACACTAAGCTGATGTGGCAATTAACAGAAAAGGAAAAAGAAGCTATGCAATATACTAACACACCATTTGGCAGTGGGAGACGTATATGTCCAGGATCACCATTGGCAGTGAGGATGTTGCATTTGATGTTGGGATCATTGATCAA
>vs_4064
GAAAGTGTTAGTTTCATTCATCATTACATGTTAATGTGTACATCAAATAAACTTTA
>vs_4066
GTATCATAGGCACTCCACTAGTCTGACAGACTCATTAGAGATACCAGAAAATGTGGAATTCTTGGGGC
>vs_4071
TTCTTTAGCAAAAAAATGCACATGGCAACTTCAATTTGTAGAGTTACAAGGAAAATAAAGTTTATATCTCTA
>vs_4074
GCCTTTGTTTGCAAGTAGCTTGCTTAGCATCATACAAATTCTTCTCGATCAAACACGGCACGACGAGGTGCAGATTTTAGGATGCCAGACCTTGTTTGACTTTGTGAACAATCAGAGGGATGGTACTTATATGTTTAATTTAGATGGGTTCATTTTAAAACTGTGCCATCTAGCTCAACAAATGGGAGATGATGCAAAAATAGAGCATTTGAGAGCTTCTGGGCTTCAAGTCCTTTCGGCAATGGTTTGGTTCAT
>vs_4078
GTAGTGGTGACAACATATGAGGGAGTTCATACTCACCCTATTGAGAAAACAACTGATAACTTTGAGCATATCTTGAGTCAGATGCAAATATACACTCCCTTTTGAAACTAGTATACCTGCATGAACTTCTTCTATGCTTTGTTCATTAGATGATCAATTTGAGGCTCTTAGTTATAGTTCCTCCTTTGATGCAAAAATAAAACTGTGTCAATATATATATTAACTTATTATTAGACAATATTTTATTTGTCTTTTTTTATATTATGTTTATGTAATGATTCAGCTATCAAGTTCGCATGCTGATGATATATACATCTTTTAT
>vs_4082
CAATTGTTCCTGAGTGAGAGGTGGAAGGTAGGAAAGTGTCTCAAACTTCTTCTTGCCAATTGGTGGCCACACCTGCATACAGTTCACTCTTGAACCATTGCTTGCAATGGAGGTAATGTCATTGTTGGCCTTCTTGGTAACCGGGAAGCCGGTCGAGAACTTGGGACCGGTTAGGGT
>vs_4085
AAGTACATGAAGATGAATAATGGGATAAGAGGGTCTG
>vs_4088
ATACCAACCGTTTCATAACCATCATCTACATCACACCTCTATCTTCACATCAATCTTCATCAATCCTCTGAACAGCATCACTAAGCTTTATCCACCTTCCTCATCGCAACATCAATCATCTTCCTACGGAAAACGACGAACTGAATCAAAGAGAAAGACGAGGGTTTAGTTGAGGCGGAGAAGTTAAGAGAGCGAGCATTAACCGACGAACTGCAATCAGAGGTCAAAGCTGGACGAATGAAGATGATGAGACGGAGGCGACCAGTGTCGTTATTGTTGCTCAGAGAAGAGAGGATGTGTCGCTAATGTGCTTGAA
>vs_4091
CTGCTCTGTTGAGCCATGCCATGGAATCGAGAGCTCCAAGTGGGCCATTTTTGTAGAAGAACTAG
>vs_4094
GAAGGTTGACAAGCATATGTACCATGACATGTACATGAAGG
>vs_4095
ACAGCAACATGGTCACTATTTTTGGAAATACCCAACCATAGAAATCAGGAGACATCATCGCCAACATACATCTCCGCAAGATCCTCGTAATAAGCCATTTTATTGTCCGGGTATTTTTATCCTCTCCTGAAATGCAATAGCATATTCATAATCACCAGCATCAATAGACTTAGCAACTCTAGAATTAGCTCCATCAGCACCAATAACAGCATCAACTTCCAAGGTACATTTCTCCCC
>vs_4100
TCCTGGCTCAGGATGAACGCTGGCGGCATGCTTT
>vs_4101
CTCAACAACGTTTGATCTGAAGTCAACAAACCACGATGGTTAACCAATCCCTCATAGTACACACTATCCAAACGATTAGGAGTACCAACATCAAGCACCACTAATGGATCGTTGCTACTTGGAGGTACTGGACACTTTGTTTTCAATGATTCAACAAATGATGGATCCATGGAAGGATCTACAGCATTTGTGTTACTAAATGAATACAAACGGTTAGAGAATGAAGAACAATGTGACACACCAATTGAATGTGCTCCCGAGAGTGTAACCATTTCATCAGCTGATAACCCTTTCTGTGCAAAGTTTGCGATGAGTTGATTGGCGTTGAAGAAAGGTGCGGGTAGATTTTTTGACACTTCGTCTCCGATAGAGACACGGCCGTCTCTTCGCCCTGATGGTACGTCGTAGTTTATAGCACCACCACTGAGCTTGACAACACTGTCTCGTGTTGCCAAGGTAAGAATGTCCGCACA
>vs_4103
TTGTCCCTCTTCTGATGAACCTGCCATTCTCTCTGAATTGTTTTGTTACAGATTTTAATTTTAGTTTTTAAGGAATGAATGTACCTCGTAT
>vs_4111
ATCGTGCTACTTTAAAATCAGATGGTGTTTTTCGTAGCAGTCCAAGGGGTTGTTACTTTGGATATGCTTCGTTTGCTCTGCTCTTCTTTTTCGGGCACATTTGGCATGGTGCTAGAACCTTGTTCAGAGATGTTTTTGCTGGTATTGATCCAGATTTGGATGCGCAAGTAGAATTTGGAGCATTCCAAAA
>vs_4115
GTTGCTTCTGCGCCAAGTCTCTGACTGATAAGATCAGGAATGTTGTAACCATTGGAGAATCTACCAGTTGGTCTGTGAGTTGGATAATCGATTCCATACGGAGGAGCATCGGCGCGTGCAGTTGTAGCCAAGTAATTGTTATTTCCATTATCAACA
>vs_4119
ACAAACCTCTGCGCAATTCACGCCAAGCGTGTGACAATCATGCCTAAGGATATTCAGCTTGCTAGGCGTATTAGAGGCGAGCGTGCTTGATCTTGTTCAATACTTGATCTTAGGGTTTGTGTAGATATTTTCAATATG
>vs_4121
CCTCAAGGCAGGTGTCGTTCTATGATAAGGTGTCGAATATGACGATATGGGGCAACCACTCAACTACTCAGGTCCCCGACTTCTTAAATGCCAGAATCGATGGTCTGCCCGTCAAAGAAGTGGTTAAGGATAATAAGTGGTTAGAAGAAGAGTTCACTGAAAAGGTTCAAAAGAGAGGTGGTGTGCTTATTCAAAAATGGGGAGATCGTCTGCTGCATCAACTTCAGTGTCGATAGTTGATGCCATACGATCTTTGTATCACTCCTACTCCCGAGGGTGATGGTTTTCTCTGGTGTATATACCAATGGGAATCCTTATGGAATAGCTGAAGATATTGTTTTCAGCATGCCATGTCGATCAAA
>vs_4123
CAGAGAACAGGATTCTGAATGATGGTGTGAATGCTAAGCTTCTTGGATGCCATGGACCTCTTGCCAATCGTCAACCTGGAAGGGCTTTTATTCAATGCAAGCTGCAATGCTTAGAGGCTTA
>vs_4126
TGTCATCATCATCACCTGCCTTAACAAATCTCCCTCTCACTCTCTTCCTCGTATCAGCCCTAGCCTTCCTTGATTCATATCGAATGTGCTTGTCAAACCTTCGAGTTTTCTTCTTCTCCTTATAGCGTAACATGGCATCCCCTCTATTCCTTACTTGTTCTTCCAAGCTAACCTTGCCATTTATGTTGCTAACATTTTC
>vs_4127
GTTTACAAGCCACCAGTAGAGAAGCCTCCTGTGTATA
>vs_4128
TTATTTATCAATTGTTGATATTACTTACTTTATACTTTAAAGTGACATCCTCATTTTGAAGAAAATAGATT
>vs_4131
CAAGTTCAATCATGTTCATAAGCAACAACCAAAGTGCCTCATATATTTGACTCACAACAAAATCAGAGTTTCAATATTCAATCATGGGCTAACAATTCCT
>vs_4132
CAATAGATTGATCTGATCCTAGTCCTTCCTTATGGCTTCCACTTTCTGTATCTGGCAAGGCAGCAAGCTTTCGATCTCGAGAAAATCATCCATGAGATTGATCCCAGTTGAAGTCGCGATATGATTTTTTCCTAGTAGTCTTTTTATTCTTGAACTGATCAAGTTCATTAATCAAAGCAGATGAACACGAGTCGGAACAGCTCGGTTCATATTCATTCATCTCTCCACCATCCGACACGCTATCTGTGAAGGACTCAATATAAACCGAAGATGCAGTCCAAGACCTGCTATCATTCGTATTGAATGTTTTACGAGTCACGGCTTTTCAATCTACGGCACTC
>vs_4139
CTAGTTGGGTAAAGAGTGCATTTCTTAGCGGGAAGAACAATATGCAAGAATCTGGTAATAAGAATCTTGAATTTGTTCTCAGCACAGCTCCAATATGGGATAGGTTGGAACTGAAAGGCAACAAGTATGCATTGGGAGAGTTCCTTGAGTTTAAGGGCAAATCAGAAGATGTCGAGGCATTAAGACATATCAGAAGATCAAAAGTTGGTAGCATGATAATCCAAAAGACAAGTATGTTTGGACTAGCTCCTTCTACGCTTCAAGTTTTATACACTTTGCGCGACTATAGAACTGAGG
>vs_4143
CAGACTAATATCACTTCCTCATGTTAGTACTCAGTTGCAGGTTGCAGATATTCTTGCGGAGACTATTTCACATCCACATCATCAATTTATTGTTAGCAAATTGATGCTCATTGACCAGC
>vs_4144
TTGACGGGTTGTCTTCATTGACAAGTTGTCTTCATTGACAGGTTGTCTTCATTGACAGGTTGTCTTCTTTGACTGAATTTGTCTCTATTGACTGAATTTAGAGTTTAACTGCATCTTTCCCGAAAGGTAAAGGTCAGTC
>vs_4145
AGAAACACCCTTTTCACAAACAATTGAAGTGTCTAGTGTGGCAACAAAGTCATCACGAAGGGATGGTTTACGGATTTTGGAGACGAAGCCAGCACTCTCCCTTGCTTCATCAATAGCTTTAGACTGCTTCTCAATATCACCATCTTCGTTACCCGAATCAAAATCCAACTTCGAACCAGATTCCAAACCTGAAGCTTTCTCTTTGTTGTCATCGTCGTCGCCTTCGTTGTCGCTTCCCTGTAGGAAATCTTCGTTGAGTTCGAGGTGCTGTGGCGGTGCTTGAACGTAAATGCTTTTTTGATGTTATTTTGAAACAGGGAAAAGATACGGTGTGGGTTTGGTGTTGAGAGAGAAAGGTCG
>vs_4152
ATTGTTGGAAGCATGGAGGATCGTTGAAGATGATGAAT
>vs_4155
TTTGAAACTGTGCCTGACGCATTCCTGTTTTTTTATGAACCTACCCAACTTA
>vs_4157
GTGCTCAGATTCTGATCGCTCTTGGGTTTGGATTTCTCAACATCAGTTGAGTCCGATGAAACCACACTCTTGTCCAAATTGTCACCGGAAGCGTCGATTTTTGTTCCAACATTCTCAGCCACCGCCATAATCACTTCTCTAAAGACTAAACTGTCTGAAACTTTTTTGTTTTATCTAGCTTTCACAATTTTCACT
>vs_4160
CAACCCGATTGTTGCTCTAACAGCACATGCAATGTCGTGCGATGAAGCCAAATGCCTTAAGGTTGGGATGGATGCTTACTTAACAAAGCCAATTGATTCCAAGCTTATGGTCTCCACCATTCTCTCACTCACTAAACCAACATCTTGATTTCTTCTCAGCTTTAATTCACTAGATTCAAGACGCGAGTTTTGATTTAAGTGGTTGCAAGGTGGAACGCAGACGGTGGCGGATCGCGCGCGACGGATTTTAGAGAAATAAGGT
>vs_4163
CATCATTCCTTCAAAACTTTGGCAGAAAAGTATGGTTCTTTGATGTACCTAAAACTAGGAGAGGTACCATACATAATAGTCAGTTCATCAGAAATGGCCAAAGAGATTATGAAAACACAAGACCTCAACTTTTGTGATAGGCCAAACCTTATGCTGTCCACAATATATAGTTACAATAATACTGATATTTTATTCTCTATATATGGAGAGCACTGGAGGCAACTGCGGAAGATAT
>vs_4164
ACTAGTGGATAATTGCCAAAATCTCTGCTTGATTTTTCTTTTTTCCGTCTCTGTGAGTAATAAAAGTA
>vs_4165
AAAGAAGCCAGCTGATCAGCTGCGGCGTTCTGTTGCAGTCTACTTTTATAGACCTCGCGAGCACGACTCAAGGACTGGA
>vs_4166
GGCGTTGTCGTTGTCACCGTGAAAAGACGTAGATCGTTTATCTATCCTTCCCTTCCTATGGTTCTTGGGACTTGGCATGGAATCAACGTTATCTGATTATACCTTAGACGGCGGTAGCGGACGTATCTGCGGCGGTGAAAACCAGAGCTGTGGAGGAGCTTGGCTGAGTTTTTTACGCCGACCGGGAACTAGCATAACCAGAAGGGTATAAACGTAAATAAGTAACCCAGGTAGCGTAGAAGGGAAAGCGAAACGAAGGTTTGG
>vs_4168
GCAGTAGCAGTGTTACGGTTCTTGAAGAAGTTGTGAAGAAT
>vs_4173
ATTAGAATTTGTTCCAAACTGGAAGGATTGTTGCTGAAGAAGAAAAATATAAGCAATGGAGACTCTCCTGAGGTTCATGCCCAAAAGGTTGACAAGCTGAAAGTCTTAACGGAGTCTCTTGTTAATTCTGCTGCAAAAGCTGAAAAGCGTATATCTGACAACAGACAA
>vs_4176
TACCGGAGCTGCTGTTACTATTGGCGTTGTAGTTAGTTTAATTGTCCTCAGCCTTCTTGGTATCGCTGTGTGCTTTGTACAGAAAA
>vs_4177
GTCACCGACATCTCCAAATACAGGAATTGAATTCAAACCAGTAGCAGAAGCAGGATAAGAATCTCGAAGTGTGAGGAACGCAAAGAACAGCATAGACTTCATAATTCGAATAGATCCATTATCACCATCGGAAGAAACAATCGATGTTGCCAAGTGACATCCACAATCGGAATTTCCAGCAGTAGAATCATTAGAAGAAGAAGTCGCGAATCCCTCGGTGTCCCTTTGAATGCGTGGTGGTGGTAGATTGAGATTGCGGCGAAGAGGAGGAGAAGAGAGAATTGAAGTGGCGAAAGATGAAGATTGGAGAGTGAAGATGGTGTTGGAACGAAAGATGAAAGAAGAGGAGGATGCGATGGGAGTGGTTTCGGAAACGAATGGAGTGAATAATGTGATTGCATTT
>vs_4182
CGGTTCAGTTTTGACTCAAACGGCTTTTCTCATTGTACAAGAGATTATTATCGAACCGTTTCTTGTTTAGTTTTTGTTTTTATTTAGACCTTTAATATTATTTTTTTGCATTTTGGGTTAATAATTATTTTCTATTTAAAAGAAAACATGAATGCGGTACTGTCTAAACTACAAATATAAGTAGTATTGTGTAGATGAGAAAGTACATTTGGAAATTGAAATCATTGAGATGAATGGTATTATGGTTTGAATTTTATATTTATCTTTACTCATTG
>vs_4183
GTGATTCTCTGAGATTGAAGAATCAAGCCATTGCCCGAATCAATATACAGGGCTGGCTTAGTGACTTATAGGCAAGGCATGAAGGTTGATGATGATGTGATTTTGTAATAAGATTGCCATTAATGAGAAAGTCCACATATTCAGCACCATTTTTCCTCTTAAACGTATTTTTCTTCTTTCGAAAATAGTGATGTAACCTTTAAATAAACCATGGCTATTGTTCTTCATGTGAGGCATTCTTGTAAGTGATCATGTCCTTCAGAACTTGTAATGGAAGTATCTT
>vs_4184
GATGGCAAGAGTCGCAGGTTTTCATCGCTATCACAGTTGAAGGCGCGCCAGACGAACTTCGGTCGATAAGTCCTATTTCATCATCTCTTTTCTCGTTTTGGCTTTGAAGTCTGAGTTGTTGAAGAAGAATGATCGGAGAGAGCAAAACAAAACAACGAGATGAAGATGACGATTCAGAAGTGTGAGAATGATGAATCCGCGTGGAAGTGTGAAGGAGAGAGAAGGCGAGAACGGAAGCAGATGCAATGAGGAATGAAGGTGATGAGGTGAACGACGATGTTGTGGCGGCGACAATCGCCAGAGAAGAGGAAAGTTGTCCGCTGTTTGTAGTTTGAAAGGGA
>vs_4185
ATATGGATGGTGATGGCCAGGTTGACTATGATGAATTTGTTCAAGATGATGATGACGTTGT
>vs_4186
TCTCTTGTCTCTCTTCTTTCGTGAACTTGGTGCTATCTTCCATGTGTAATAACTTACGTAGGTCTGTGAATTTTACAGAATTGTGATATCTGGTCAAAAGACCAAAGC
>vs_4188
TATGTCGGTTTTATGCTTTTGAAAAGACTCACAGACTAGATCCCACATCTAGTGGACGTGGTGTTCGTCAATTCAAAC
>vs_4191
GATATTGTGGACCGTCGACGACCATGGGTTGCTAGTCTTTAC
>vs_4192
GGCGCTGGTGGCTTTCTACCAGAAGTACGTGGATGAACAGAGCAAGAA
>vs_4196
TTTAACATCATCAAACTCCGTCCTAGTTCCGATCACATCTCCGGCAAGATTCTTCGCCAGAT
>vs_4207
AAGCAACGTCTGCAACAACTTCCTGATGCTGATAATGTAGTTATTGCATTTCCAGATGACGGTGCATGGAAGCGATTCCACAAGCTGTTCGACAATTATTCAGTGGTTGTATGTACAAAGGTACGTGAAGGTGACAAGAGGATAGTTCGGCTCAAGGAAGGCCATGTCTCTGGTCATCATGTTGTGATTGTTGATGATTTGGTCCAATCAGGAGGCACCCTAATTGAGTGTCAGAAAGTTTTGGCTGCCAATGGTGCAGCAAAAGTGAGCGCCTATGTCACACACGGTGTGTTCCCTAACCAATCATGGTTGCGCTTCACTCATAAAGATGAAGCTTCGGAGAAAGCATTTGCCTACTTTTGGTA
>vs_4209
GTCACAACTTTTGGCACTACAGATTCCAACAGTGCTCAAGCAGCTATTATTAGGAGCTTACTTATGTTGAAGCATATATTATATATATCTATCTATATTATATTACTATACTACTATTACTACTACTCTTGAATTTGTTTGTATTGTGCATGTCCTTGTCTCACTTTATTGTTATTCTCTTATCTGAGTAGGGTTTAATTTGGTTTGTAGACTAAGGAAAAGGG
>vs_4211
TCTTGGGGTAGGAGACTCTTTGGGAGTCCCATGAAGAAGTCCTGAAGGACTTGAGTCCCCTACTATTTTGTCAAACCGCTTTCTAGCCGGACATCCAATGGTGTATCAACTTCATCAGGATACTCCTCATCTGCAGCATGTGCTTCTTTAAGTTCCTTAAGTTCATCTTGTATCTTCTCTGTAGTCATGTTGTCAACTTCCATCATCACAGAATCATTGTCAGTTTCGTCATCAGAATCTCCAAGTCTTAGTGAAGCTCCATCACCATCGGCATCTACGTACTTATTCCCCTAGACCTGAAACCCATTTACTTCATCCAACATCATACCATCCTCATCTTCATTGTCACAGTCCGACTGCTCTTCATCAGAGTCATCAACAATCCATGCAGCCTGGTATTCTGAAGTGCCAGCAGGAAGCTTCCT
>vs_4212
GTAATCCTTGTTCCCTTTCAGCACCTCCTCCACCAATATCAGGTCCTCCACGCTTGCTGCCAATAGCATCAATCTCATCAATAAAGATTATAGAAGGCGCAAATGATCTTGCACTAGCAAAAAGATCTTTAACTCGGGAGTGCAGCAACCCCTCGAAAACA
>vs_4216
GCTGAAGCGGCTTGATATGGAGTATGTGGTGTTTGAGGTTCATTGGCTCGTGTGGTGAAGAGAAGAAGGTTCCTGCGGATAAGGGTGTAGAAGAAGATACCACAGTTTGGTAGAGTT
>vs_4218
AGAAGTCAGAGGCTTTCTGGGACGACTGAATTACATTGCCTGATTCATCTCACATCTAACTGCTACCTGTGAGCCAATCTTCAAATTGCTGAAGAAAGATCAAGTAGTACGTTGGAATGATGAATGTCAGGATGCTTTCGAAAAGATAAAGGAATATCTCCAAGGGCCACCCATTCTTATGCCTCCAGTGGAAGGGAGACCTCTGATACTATACCTGACAGTACTTGAAAATTCGATGGGGTGTGTGCTGGGGCAGCATGACG
>vs_4223
TAGTTGAAGGTAGCTTTGACAAAATAGCACTT
>vs_4225
TTCTTTCTTTCATCATTCTTTCACTTTCCTTTCAACGATC
>vs_4226
CTCTCAACAACATTAGTAACAGCATTAATGAAACTAGGCAAAGCTCTACCTCCCACAAAAGCTTCAGCATCAATCTTCAAGTTCTTATACCGAACTTCAATTGTCGGAATATCAAGTCCAACTCTATCAACTCTTTCCTTGACTTTCAAGAGAAACTTTTCATTATCCTCTTCAGCAACCTTAACCAACCTCTCCAAAAGCTTCTGCTTCTCTTGAAATCCAATATCAGTAACATCAACTTCATTAGCACCTCCATGAGAAGCTGTCAAGAGACCTTTTCTCAAACGGTTATAAGTAGGTAGTTTTTCAAGAGCAGCCCATTTAAGAGCTTCTTCATCATCTTCTTCACGAGATGATTTAGAGAAAACC
>vs_4227
CACGCATCCTCCTCATCCATAGGATCTTGGTGGGGAGGCT
>vs_4229
GGTGCCATATCCAGCAAAGACAAAGAGACGATTTTGAATCTGAATAGCAGCGCCATCAAGACGAGGAACAGGTGAAGTAGCCATATTTTGCCATGTGAGTTGAGGACCGGGCAAATCTGCATAAGCATCTGCAAGCAATCTAACAGAACTACCATCTTTCTTCTTCTTCTTCTCTTTGGGGACAATAATGGTGGTGGAGGCTTTGGAATTGGAAAGAGAGAAATAAGAAGAAGGGGAAGAAGAAGCCCAGAGAAAATACGGCAATGAGAGCAAAACCTAGAAGAACA
>vs_4232
TCTTATCTCAATATGGTTGCTCATCCTGATGGCACGACGTGCGTTTTTC
>vs_4233
AAAACCTCCAGTCACCGCTCCAAAGATTCCCCAGTGAAAGTCGCCCAGTTTCTCAGGATTCCCCAATAGGATTTCATGAGGTCCACAAGAAATGAACGGTGTTTCCCTTCCACAACAGAGTTTATTTCTCTAATAAATGGAAACTCACTCATCAACACTTCAACTTCATAATATTAAGACTTACACTCCTCATACCCAGCGGTACTCAGCGA
>vs_4234
TTTTTAGTAAAGGCAGTGAATCTGAGTTGAAATTATATTTAACTTTCATGACCATTTTTTATCGTACTTAAAAACAAATATTCCGAAGAGAAACACAGTTTTACTAACAGTAAACA
>vs_4236
CGTTTAGTTGTTAGTGTTTTTAGTAACATTTGGGGATCTTGTTGTTCTTTCTATTTGTGTCAAATCAATTGCTGACGGTTATTCTGTATCAGACTTGTTGAAGCTAAACAAAAAATGTTACAGTATCAATTAAATTTGTCAAA
>vs_4239
TATATTCCATCATGTTGTTTCTCAATGTGTTGTAATTCTCACACATCTCCGTCAACATTCCTGTTAACTTCTAGTTCTCTGCACTCACTCGTTTCAGCTCTTCCACCAAAGCATCACTTGACTCTTCTTTTGGAGAAGAGTTCCTCAACCCTAATGAGAAAAAATGTTTTCTATCATTTTCTTGAAAAAACA
>vs_4242
TTAACTAGGAGGTCATGGCGAGCCTCCACTTCTAAGACAG
>vs_4243
ACATAGCTGTTTTCTATCAATGAACAAATGATGATTTTACTAATAATACAAGC
>vs_4247
ATCAGTTCAGTTAAATCAAATTAAAATAGGA
>vs_4248
TCAGTATCCTTCTTCCCCTATTTTCTTTTTGTTTCTCCT
>vs_4250
GAGTGTCCATGTTGTGCTCCACTTCCTCAATTGAACTTTGTAGTGACCTGGTGCAAGCATCTCTAAAGCCTCCAGCCTCTTCTACTGACTTCAAAAGCAGATCCAGTTCTTTGGTCATCTCATTAATATTGCCAAACTGCTTTGACGAATCAGAACTTGAAATCCCAGGCTTGGATGAATTTACA
>vs_4253
TTGCAAACGCAGGGCCATTATTGTAGTAGAGGAAGCAATAAGCTTTCGGATGAAATTATTGGCCGACAGCTTCAGAATTTTACAGATATAGCAATTGGCTTGACAGGTTTGTCATCCTGAAGCTTTAATAGATTGCACTTCTCATGAATTTCAAATCCAACATCAGACTGTCTTACTCTTTGTCCCTGAACAAGTCCTTGTAATTTGACAATTCCATACATACAGCATAATGTAA
>vs_4254
GGATTGTATACGGTAGGGCGTAGCGTACGCGTTACCGTGAGGTTCCACCTACGCCCCCAGAAATCTTGAAGCGAGGTTGATAAATACGGTTCGTTGAATTGCGGTTCGATTTCGAACCCAAAAAAAGTTCGACCGGTGCAGCACTAAGTGCTAGGACGAGTTCTATACCGAGGTACATGTGGCAGCAATAGAGGATTAAGATCAAATGAGGGTGCATGTGTTCTCTATATTCATAGCAACATATGATTACTACCAATATA
>vs_4256
TGCAGTTGGAGTCTTTCCGACCACCTAATAATTCTAGTACATCAAGGAAGTTGGAGAAATTTATTTAGATAACAGTGATTGCTCAATGTATGTTTTTTACATACATACAGTGGGAAATGATTTTGTCCAGTGCTTTTGTGGGTTACTCGACTTGCTGAGATGATTTTCTCATGAAGATTTGAGTAGGATGAAATGTTATATATTATGGGGGTTTCTTTTGACTTAA
>vs_4261
CTATTCTACTGGGTGGTCCTGGTTCACGCTTACTATGAGGAGTACAGATAGCTCATATGATCAAGTACAAATATGTACCGTTCTCATTTGGGAAAAACAGCGCTATGATGGGAAGAGAGCATCAGCAGAAAGCACTAGACTTTCGGATGACTGATTTTTTCAATTTACGAAACTTCATTTGTTTCATTTAAAGTCACAGACCTGCATGTAGCTTAGATATCATTTGCAGAAAATTTTGAGCTGGAG
>vs_4264
CGTATGTTAGAAGCTCTTTCAGCCAAGAGGAAGCTCCGAATCGAACGCGTGTTGCAATTCATTCGTAGAAACTCCAAGAATCTTGGAACAGCGAGAGACGACGGAGTTAGCGATCGGAGAAAGTTGAGGAATAGGTTTTGGCGAATTGACGGCGTCATCAGCGGCGGCGAAGTCAGATTTGTACGGTGGAAGAGAGATTTCAAAGAGTTGCGGTGGTTTTTGAGAATGGTCTCCCACATTGGTAACTTGATTCCGTTATTATTATTGTGAGTGATGATTTTGTTGTTGTTGTTATTGTTATCGTCATTCTCTTCCTCCGATTCCATTTCTTCTGGAAATTGATTCAGTTCGGCTGATTTCATTTTCATGATCTATATG
>vs_4266
TCAACTCTTTGGTTTATTGTCTTTCATTTTGTTCTCCATCAATCAACACAATGCCTCTTTATTAT
>vs_4267
ACTCTTCGATCTCGAATTACTTCCTGGCATTGTTTTTTGGGGTT
>vs_4271
CAGGTTGGATTCTGTATCATTGATGTGCCTAATCAGATCGACCAAGTCCCTTATTTATAGCTTTGATACTTATAGGCTCAGATTGTCTTCCATCTCAGGGTCAATGAATCCTACATGATCACAGAGCCTTATTGGACTATCTACAATCATCTGTAACTTAACTGGAATATTGAATGGTTGATTACTT
>vs_4274
ATTATTGAGACAAGTTGGTGGGAGATTGGTTCAGCCTGATGCGGTATGTAAGTGCATTGTATCCATGCTCTATGAAAATATCAATCTCAAACAATGGTGCACCAAACTTGGTGTGTCTCTTGTGTGCATCGGTGAAAAAGGTTGTTCGAGAAAGGGTTGTTCTTGCTACTGACAACAGAAAGCAGTACTACACAGCAGAGCCCAAAAAGTTTAGTCCTCCACTTAGATTTTCTTATT
>vs_4276
ATTCGCTTTTTCCTATTGGCTCCCTTCTTTTCCTATAATCTCGCTCTCAATTCTGCTCCCTCTTCATCAATCATCACGCTTCTTCACAATCACATCACCTGTTACCGAATTACTATCGTTTCTAACTGAATGCGACAATGGCGTCACGCGATTCCGAATTCCTGAAAAACTTTTGGATCCCGAATCACGTTCTGATCCCCGATTCCGAGTGATGATGGCCAGATCGATGGCGATGGACCCA
>vs_4283
CTGTTTTGAACCTTCAGTACCACCTTGAGCGGCGTCATCTTCTTCGTCGTCAGATTCATCTTTCTCGTCGTAGTCGTCATCTTCGACAATAGGAGCATCGTTTTCTCCTAGTAAAAACAAGATCTGAGAAAGAAGTAGACG
>vs_4299
AATGGACGCAAGCACAAAGGTGAGA
>vs_4300
GTATTGGAATGACCAAAGCTGATTTGTACGACTTGGGTACCATTGCTAGGTCTGGTACCAAGGAATTCATGGAAGCTATTGCTGCTGGTGCTGATGTTAGCATGATTGGACAGTTTGGTGTTGGTTTTTACTCTGCTTATCTTGTTGCTGAGAAGGT
>vs_4303
GGATTTGTTCTTTTGTTCCATTTTTGAATAACTATTGCCTTCAATAAAAAAA
>vs_4308
TTTTCCAAAAGGACCAGGAGTAATGGTTTCCTTGCCCTTTTTATGCTCATCGATATGTATGATGTCGGTTTCTTGTGTCTTCTCATTCCTCTTAAAGAAGTAGAATAGTGCAAAAGTAAGCAAAGAAAGAATGACAAGGCCTCCAGCACAGACAACCACAACTACTAGGACTATGGGTTGAGTTGAGGCCATCTTTGTTCTTCTGTTGTG
>vs_4310
CTGAACAGAGTTCCAGAAATCATTCCCCAAATACTGATCAAAGAGTAAGAGAGATGCTGATCATGG
>vs_4312
TTGATGATGGAGTCAACACTTACAAGGCCATGTGTAGGGATAGCCGCATTGTGCC
>vs_4316
CTGCTACCAACAGACCATTTGATCTCGATGA
>vs_4317
AGGCTCTGCCCTATCAGCATTCATCAGTCTCCACTCCCGTCACCGCCGTATCGGCACACCCGCCCTCCCTCAACCGCAACGTCTCCATTGTCTCCCAGAGAATGACGAATAACCAGTTGATCATGCACATCCCCGACGATCCGCCACACGACCTTCACGACCAACCTACTGTTACTGTTTTGCTTCATCCATCAACCCAAAGCATGCCAACCAAATTGTTAGGCGTTTGAATCAGATAGCTCCACTCGGCGATCTCCGTCACGTGAAACGAATTCGGAAAAAAGTTCTAGAAGGAGGAGAAATAGAGCTATCGGTGGTCTTGTGTTTGGCGAATGAAGGTGACAATCAGTTGGATGGTGTGCTACCTCATCTTCAGGAGATTATCAGTTCCTATCAGTTGAGTCCTTTTATTACAAATGTCAGCAAATATGAAGCAACATCAAAAGAA
>vs_4323
CTCTTGCTGAGGAGCGTGCTGGACGTAAGCTTGGTGGTCTCAGGGTTCTCAATTCCTACTGGGTCAATGAGGATTCCACCTTCAAATAATTT
>vs_4332
GCAGCAAGAAGCTTCTTCACTCCTGCACAGCATGGTGGTGAAGGACCAGGACCACCTGTAAGATAAGCAAGGCACGGAGCAAGATCAGCAGTTACAGCTCCACATTGGAATGCAGCTTCTGCCATAGGTGCAACTAACATGCACATAGCCAAAACAGCACATGCTAC
>vs_4336
GAGGATGCTAAGGAAGAGCTCTACTCTCTTGTTACTGTT
>vs_4340
GCCAAATAGGATATCCTGATACATGACCCGTCTCCACATATCGCGGAAGAGGTGACTTGCACCTCTCTCTACGTTTGATGAAATGTGACCAACAAGGAACCTTTCTTTTAACTTGCCATTGGTGATCCATCACTGTTTTTGTGTAAGCTGAAGAATTGAGAGATGCTAGTTTCCATAAATTGTTAAAGTAAACTTCAACCTTTTTAGCTATTCCATGACAACCAACAAGATAAATTCCAACTTCCTTGACCTGTGTTAGAGATTTCCAATCATTGTTTGCAGATCCAATATACACATCTCTATTATCAGATATCCAAACTTTGGCATGGACAATCCCAGAGCCCCACCAGTCCTTCATTAGCA
>vs_4342
TGTCAAATTGACCAGATTCCGGAATCGTTCCAGAGAGACAATTGTTGGAGAAGTCAATCTCAGTGAGCAATGAAAGCCTTGTTAAGGTTTGTGGAATTTGATCTTGCAACTTATTGTAAGAAAGATCAAGAATATTGAGATTCTTCATCCTACCAAGCTCTTGAGGAATGCTACCAGATAGGTTATTATGACTCAAATGCAAAACATAGAGAAATACCATTTCACCAATTTCCTTAGGA
>vs_4346
CCAAATCCTTCATGGCAACTTTAATATCATGTTCAGTTGCTCCCTTTGCTTGGAGGTGATTCAGTTTCTCCTCCACCAATTTCTTTTCCATATCAATGTCTAGTCCTTGTACTCCATTTAGTGACACTCCAAAGGGATGAGGATCCTCTAATATGAGTCCTCCTCTCTCACCACACACATAAGCTGTTGACACATGCACAAGCACCTTTAGATTAACACATTTTTTGGCAAAGCTCAAAACATGTTTGACTCCTAATGTGTTTATACCCAAAGCAACATCGTACCTTTCATCAAATTTTGTTGTTGCAGCTAAGTTGATTATAACATCTGCTTGATTGCAAATCTCTTCTTCTAGAATGGATT
>vs_4352
GAAGAAATCGGAAGAAAAACGATGAAGAGCGGTAGTTTGGGCGCGGTTCCATCGTACGGCGTCCCCGCGAAACGACGGTGGCGAGGGTTCGTAATCGCGGTTCTCGGCCTCGTCATTCTCTCCATGCTCGTCCCTCTCGTCTTCTTGCTCGGTCTCCACAACGGTTTTCACTCTTCCGGATATATATATGAACAGAGAGGTACTCCTTCGAGTCATAAAGTTCTTGAAAGTTACGATAGACACAATGTTGGCCACACCGAAAAAAAGTCTGAGGGGAAAATACAAGTCATGTGAAGGATCTGATCACTAAGTTTGAACCAACTCTTCCCAAGGTTCTCTGCATAATACTCTAATGGTTAATTTTTACTTC
>vs_4354
CAACTACTTGCTGGATATTTCTCCCCACATTAGCTCAGGCAGGACA
>vs_4355
GCTTCAGAAACTAAACTTGGGACCTGTTGAAAATTGTTGATGATAGCCATCTGTTGATTGACCTTTTCCTGAAAAGGTAAAAGTTAGCTTTATGCAATATCGTGATGCATGAAATGTA
>vs_4356
TGTTGTGCTCACGGTACACAAATCCTTTCTCC
>vs_4359
TTTATGGAACCTATAGCTCTGTGTCAGAGATTCTTTCTCCTAAGGCGTGATTTGATTTGGAAGAAGTGAAGTTTGAAAGATGATAAACTGCAAATTTTTAGATGCTTTTGACTAGGGAAGGTACCATTGTTTATGTCTTCAATGCTGCATGCTGAAGTATAAACTTGGTTGTTCCTCGATGAAGATTCTTCCTATGCTGCTGCTCTTGAGTCTTTTTTGTTGATTGAGTCATGATTATGTGTGGTAAAACTACGAATTCTTAGTTGTTGTATTTTGTATTTTTTTCTATGTAAAAAGTTATAGCTCTGGTTTGTTGGAATTGATGAAAATAAAGGGAACATGTGCAAGTGATAGT
>vs_4365
AAATCCTTCATCATCAAAATTTTCAAATACACACGACACAAGAAACATGTTTATGTCTATGTTCA
>vs_4369
GCTCCGGGTCAGGTTCACAGAACCGGTATTCACGAGGCAGTAGCGTGAATCGGTTGGCAAATGGAAACCCTTTTTGCAGGCAACGAGCACTCAATCGGGTCATCTCAACCATGAACTAGTGTGATTTATGATGCTTGTTTTGCTGGAGAGCTCATCACTATGTGCATTTGGATTTTGTATTTCTCTAACATT
>vs_4376
TGTGGCTTCTTTGCATGAACAAAATGTAAATTAGATTTACCATAATCTTGACAGAAGGCTATTGGA
>vs_4377
AGCTCCTTCAACAACAAAGAAACTACTGAAG
>vs_4381
TAAGATCGAGTGAAAATAGGTGTCCGGTTCAGGTGC
>vs_4382
CATGATAAGTGGTGAGAAAAGAATCTGACAAGAAACCACCTAGTAGAGCAAGAAGAAACGATGTCCCCATGAAATTTAGTAACATTGTTTGCAGATTTAGAAGGAGACATATGCATATACTCTTTCAAGTACAA
>vs_4383
ATATATGTCAGCAGTTCGAAATCCCTTGTTCAGTGTCTCCAGAACTGCACTCTCTATTCTTTCAGCAGCCTCTACTTCTCCAAGGCCATATTTCGAAAAGACATAGCAG
>vs_4384
AGTCCTTCACATACTTCCATTGGTGTCATCGCTCCTCTCAGGTCCTGTTTGTTTGCAAACACCAATATGACACTATTAAGCATGAAAGGGTCATTTATGATTGCCTGAAACTCCAGCTTTGCTTGACCTATTCTCTCACGATCGAGGCTATCAATAACATAAATCAAACCATCGGTGTTGTTAAAATAATGCCTCCAAAGTGGCCTTAATTTCTCTTGACCTCCAACATCCCAAACTGTAAAAACA
>vs_4390
ATCGAATATTGCTCTAACCAATTTGCTCCCCACTGTCTTTTGCGTGAACAAATCTTAGACTTCATTTCTTCATCAAGAGGAATTGGAACCAATGGCTTTTTCTTCTCAGTTCCTGCTACTTTAGTCTCATATGACTCCACTAGGTACTCTTGTACAACTGCAGCTGATGGTTTGCCATTCGATGTTTCAGCTTCTGGGTTTTCGATATGAACTTTATCCTCTAACTCTGATGGTACGGAAATATCAACCATGTTTCCATTTGCAAGATCCAATAAAAACTCTGCTGGGTTCATTGTAATGAGAGGGGAACACCCTATAAATTTGAAGTAGTCCATTGCTTCTGATGCTTTTCCAAAGTAAAGCAAGTTCCCTTTTCCCAAAAGG
>vs_4391
AAAAGTAGGAAGAATGAAGTTGGGATCACAGGGAATGGAATTGTCCTTACAAGGACTTGGTTGCATGAGTATGTCTGCTTTCTATGGTCCTCCTAAACCTGAATCCGACATGATTGCTCTCATCCATCATGCCATTCAAATCTGGTGTCACTTTTCTTGATACTTCTGATGTCTATGGACCTCACACCAATGAAATCCTTCTTGGAAAGGCTTTGAAGGGAGTGAGAGAGAAAGTTGAACTGGCTACTAAATTTGGAGTGAGAGGAGGTGATGAGAAGTTTGAGATCTGTGGTGATCCAGCTTATGTGAGAGAAGCTTGTGAAGGTAGCTTGAAGAGACTTGATATTGATTCTATTGATCTCTACTATCAACATCGTATTGATACTCGTATTCCAATTGA
>vs_4394
AACAACTTAAAGGTTCATGCTCAAATTCAACGAGATTATGCAAGTGGACACTGTCCCGAATGTAATTGATTATACAGTACTATGGTTAGTATAAGATGTATATACATTTGTTGGTATGAAGTTATTCTAGAATTGAATAATGTTAAGGGGTCTGTTAACATATGATGATTCTTATGAAAAATATATCTGCTGATTCTGATGTTTTATCAAAA
>vs_4395
AGCTTGCTTGATTTAGAACTTCCCGTTCACTGGTATGTTTTACCCGATTATCATCCAAGGTATACCACATGTTATTCGAAGTGCGAACATAGCAGTAATAGTGGCCAGAATGAGTGTTGTAACCAGAATGAACCAAGACCCCATACAATGAGTAATGCACTCCAACATCATGTGAGCCACTGACATAAGGTTCTAAATCCAGTGCAGTGCCAAACCGAACATTCTTTTTAATCTTTAGGTTAGGGTCATGTGGGTAGAATCTCTTAAGATGAATTGCTAGCACATCAGGTGCCTTACTAATCGTTAGCTGTTTGAGAGCCTTCACTTTCTGCTTGCAACGTTGACATTGATATTCTTCCTCCCTCCATCCAAAAATTCTCC
>vs_4397
TTTGGGTAGTCATAGGCACCATGTGTTCACCAGACAAGGGAACATTGAACTTCACAAAAACAAGGGTAAGCCAGGAGCCATAAGGAAGAGCAGAAGCATTTTCATTATGTAGTGCCATATGATGTAGAATCACATAAGACCAGTTGATTTGAATCCCTTTCTTCATTGCATACAAAATCTGCATCTTACAATCATTGACATTGAAATATTT
>vs_4399
ATCCATTAATATCATCGAAGAACATGATGAAACAGCATCAAAGCATGATTCTTCAAGTTTGGCAGAAAAAGAAAAGATTCCTGCAAAGAACTGCTCCAAAACATGTGAGAACTTGCCATGTGAGAAAGAGTTAGTTCATGTTGCTATAACGAGGGTTGTCAAAGGAGTCGATCGAATCCTCGATCGCACATGCTTGTATCACCTTGGACAAGAGAGTAGCTGGTGGATGTTGCAAGAGCTACATGAGGGAATGCTGTGGCAAACATGGACACTCAAGGATTGGCAATTTTGTTAGGTTTATCAGACATTGT
>vs_4400
GCATGGAGGCTCGGAGTAATTGGTGTCTGCAACATCCAAAGGGTCTTCA
>vs_4401
AGATCCTACTACAAAATTCATCATCTCCATCACTGTTTCTTCAATTCGCCGGATTCAAGACTTCAATCTTCATCATTTCAATCATAGGTTTGTAACCATTTAAACATAGCCTACTCCTCTTTCTTCACCTTTCTCATAGAAACAGTAGCAACGAATCCTGCTTCACCATCTTCTGAAATTTATTCACGCGTCATCATCATAGCCACTCCTGCATCATCATCAACACACAGTTAGAACACTAACATCACCGATCGGCAACATCAATATCGTTCCGCATCGCAGCAACATCAAAATTTGACAGAAGCAAAAAAAGTGAATCAAAACGCAGAAGATGAAAGGAAGAATCACGGAAGGAGAAGTGAATCGCTGAAGTAATAGATCGATCACATGATTTA
>vs_4403
AAAGATCGATGAAATTCGTATGCCTAATACAAGAAACAATCATAAGCCGGTACTAGTTGAAACAAAGACTCGTTA
>vs_4404
AGTTTCTGATTGGTTGATAGTATTAAAAGTTTTACAAGGCGCATGGCTGTACAGCGTGTCCTCGGTTAATTGTGTTAGATTTGTTTTTGCGATTTGGTTCTTTGGTACAAAGTTAAAAGTTGTAGTTTCCTATGAATATAAGAAATTTTGTTCTTATTTAAGAACATGGTTGTTACATGCTCAAACACCCTATGGATTTTGAAGGACAGTGATGATTGTACATTTTACACATGTGAATGTATGTTAGGGAAGTACTAAAGGTATCTTTCAAAGCTTCAACCTTTTTGAAGAATCAGATATTTTCAAGAGGGTGTTCATGATAGTTAGGTATCATGCAATTTCCTTACTCCTTCCTTAGCTGTGTCTGTTCTATGTATTAGTTTGTCCTAATGATAA
>vs_4406
TTTATAAAAATTAAACAAAGTGTATATAATGTTCTAATTTTCTTTAGTTGATAACGGTTTTGATATTTACAACTTCAGAAAATAATCCCCTAGGCCTAG
>vs_4410
GTTGAGACCCAGTCTGATTTTCATCGACACATCCCTTTTTGTGTATCCATGGTCAAATCAACAAATGTATGATTACTAGATGAATGAAGTGGTAAACTTGAATCCTTGCCACGGCTTCTTTTTCGTAGATGTCGGATCCAATGCTAGAGTAGAATTTTCAGTTGGTTTTGAGCTTCCCACAACCATCTGCTTATTTAGATGGTTTTCAGCAGATTCATAGTTGCCATCTCCATGATCTGAAGGATCACATGATTGGGA
>vs_4412
GGTTAATGGAAGAACCTGCTTACACTATGCTGCTTATTATGGCCATTTTTCTTGCCTTCAAGCTATTCTTTTGTCTGCTCAATCAAGTTCTGTGGCTGCTTCTTGGGGTTTTGTTCGGTTTGTGAATGTTAGAGACGGAAAGGGTGCGACGCCATTGCATTTGGCGGCTCGACAAAGAAGGCCTGAATGTGTACATATTCTATTAGACAGTGGAGCTCTTGTTTGTGCTTCAACTGGTAGATATGGCTATCCTGGTAGCACTCCACTTCATCTAGCTGCTAGAGGGGGTCACTTGATTGCATTCGCGAATTGTTAGCATGGGGTGCTGATCGT
>vs_4421
CTTTAGCAACTACAACAGCTCTAGGATGAAGGTGAACATCTCCCTCTGTGTCACTTCCATCTGCAACGGTGTCTGCAGCATGTGAGTTGTCATCTGACACAAATGTTTCATCAGCAGGACTACTTGAAATAGCTTGCACAGATTGCCAGACAGCACTAGCTGCCTCAGCTTCAGCAGCTGATGCCTCCCTCAGTTTCTCCAGAGAATATTTGTCCAAGCCTCCGCCACCAAATGTTGGGGTTTCTGGTCCACCATCCGAACTTGGTGTTTCTCCGTTATAATTTAAGTTAGACTGATTAAGTTTGGGACTATCAAAAGGTGAACCTGATGGCGAATTTTCAGCCACTAA
>vs_4423
TGAGTAGCCATAAAGCTCCCAATGCACTAA
>vs_4426
TTGGTTTTCAAAGATTATCAAAGGGCTAATGAAGACATTGGCAAAGAGGCAGTGAAAATTTTAGTAGAAATAAAATAGGTTACACTGTTGATATCCAGCTCACCTTCCACTATGTTCTATCCCTCTAGGTAAAAGACATAGATGATGTGTACTGAAAGTTGCAACAAAGCAGAATCGAACATGTTTGGATCCATTTTAGATCTGAACTTATATTGTATAAATATG
>vs_4428
GGAATGCAGCTTCTGCCATAGGTGCAACTAACATGCACATAGC
>vs_4432
GTAAAGTCCCACTTGAAATCTAATTCTAAT
>vs_4436
AATTAATGATGAAGTATTACTAAATGTTCTCTATGA
>vs_4440
CTATCTTCAGAAATTCACCCTCTATCTCTTTCAGAAACTGTTGAATCTTGAAATTTTCATTTGCTTCAAATCCCAACAACAATAAGGCCATAACTTACAGGTGGACCATAACTTGGATCATCATCCTTAATAGGAACAAATTTTGAGTCTTGAATTAATTCATTAGGAAGTTCTTGAGAGGATGCTTTTGGAATCAAGTTGAGCTTATCGGAGTTGAAGGAAGAACATGAAGAAGAAGACAGTGAAAGATGGGAAAGTGCATTACATGAAAGAGACATTCTCAAACAGAAGCAATTCATAGAGATTCCAACGCCAAACGACATCATTTTGCTGCAACTTCTCAAAAATTCTT
>vs_4445
TTTCTTACAATGCCATGATTGATGGGTTTGTTAAAAGTTTCAAGCTTGAGTCTGCACGTGAACTGTTCGACGGAATGCCTCAAAGGGATAGTGTTTCTTGGAGTACCATGATAGCGGGTTATAGTCATGCTAAATTGTGTCATGAAGCTATTGAACTTTTTAATGAGATGATTAGTTTGGATATTGTTCCAGATAATATAGCTTTGGTGGCGATTCTATCTGCTTATGCTCAATTAGGGGAGCTAGAACGTGGTAGGTTTGTTCATGATTATATTATGTGGAATGGGATTCGAGTTGATTCGTTTTTGACGACCGGGTTGGTGGACTTGTATGCAAAATGTGGATGCGTTGAGATTGCAAGTGATATATTTGAGTCGTGCAAAGAAAAGATGTGTTTACATGGAATGCTATGC
>vs_4446
TTGAGTTGAAAGCCACAAATGATGGAAGATCGGGTTTCTCTTTTTCATCGTATGAGCTACAATAGACTGCACGACACATAACATATCAAAAT
>vs_4447
CCGCGAACAATGCAAGGCCTCCAACAGTGCAGAT
>vs_4450
GCGGGAGTGAATCATCAATCACTGCAGATGATGCAACTGCTAAAGACATGGAGGGAGCAGCTGTTG
>vs_4451
TGCTCTCAACTTCAAGTGGATCTTGGGTTTCTGGAGCATCTACAGCT
>vs_4453
CTACAACGCGGTTTTCACATTTCCACAAGAGAGAA
>vs_4456
AACTTCTTCAATTACCCCTCCACCTAAATTTCCTCCACCCTTGTTGCATTT
>vs_4462
TTTGTCTTCGCATCTTTGAGAATTCATCATCGATCCAACCATGTCTCTGCGTCTCGCACCTAACTCTCAACTTGATCTTGACTCCATCTTCTACA
>vs_4463
TTTAGCTCGTTTCTGGGCAAAGTTCATAGATGACAAGGTTATGGGCCCTTCATTCAAATCTGCATTCACAATTGATGAGAAAGAGCGTGAGAAGAATATTGAAGAATCATCTGAGGCTCTTCGGGTTCTTGAGAATGAGTTGAAGGACAAGTTCTTTGGAGGAGAAGAGATTGATATTGTGGACATTGCTGCTGTGTTTATAGCTTTTTGGATCCCTTTGATTCAAGATATATCAGGGTTGCAATTGTTTACGGCTGAAAAGTTTCCAAAGCTTTACCAATGGAGCCAAGAATTTCTTAACCATCCAGTTGTGAAGAAAAGTCTGCCTCCTAGAGAACCTCTTTTTGTCCATATT
>vs_4467
ACTTAACCCACAGAAGTCCCTGAAAACTCGAGCTTCAGTGGCCTTTAGTTGCAAGAGACTCTTAATTGCGACAAGTGCCTTTTCCTGGAGATCGAGGTCGGTTGAGGCAGTTAAATCAACCACAGACTTCAACAGATCTCGGTCGTTGAAAAATGATGGTTCATCCTTGTCAATGTTTTCTAATTGATAATCTGCTAAATCAGTCAATAGAAACACAGCCTTCCTCCGTAGTTTGATATCAATACTTGCATTCCTCAAAATAT
>vs_4469
TTTTGATCATTTTGTTTTCATGTTAATAGTCATTTCCTTGCATACAAGTAGGTTATATATAACAACTTCAAAATATGAAGATAACAGTTGATATAAAAAGATAGGAAGATATGCCAGAAATAAATCTAGCTAGCTGTGAATCTATAAACCATGATATGCTTGTAAGTCTCTCCAGGCTTCACAATCTGAGATGGAAAGTTAGGCAAATTCACTGAATCTGGATAACCCTGTGTCTCCAAAGCAATACCACCATATTTATGATATGTAGCTCCATTCTTTCCTTTAGTATC
>vs_4470
TTGTGCAGTATAACAACCTATGTGTAAGTTACTCAATAATTTCTCCCTCTATATTCTTCTATTTCATAGGAATCTGTGATTTTATTGTGGTTTTATACTATCAGATTTAGAAGTAACATATCACAGCCCACACAGACAGAGATTTGTCACTAACTCGAATGAGCATGTTGTTTGACATCTATTAAGTATTTTTCTTGAAGTAATTTGCCAATTGAATTTGGACTAATAAACAAGAAAAATGGAATAATCATAAAAGCAAAGCTTGCAGAGGTACTGTGAACCAAAGTGGATTGTTTCTTAAAAATGTTATAACTTGTTGCAAAAAGAAACACCTTGTGAACATTTTTGTCATGAACCGTAGTATAAAAGAGTAGC
>vs_4475
TGAGAATCTATTGGTCAATATGAGAGATCCACAAAGGCCTGTCTGCAAGATTGGTGATTTGGGCCTATCAAAGGTTAAACAACACACACTAGTGTCTGGAGGGGTACGAGGAACTTTGCCATGGATGGCACCCGAGCTTCTTAGTGGGAAAAGCAATATGGTGTCAGAGAAGATTGATGTTTACTCGTTCGGGATAGTCATGTGGGAGTTACTCACCGGCGATGAACCTTATGCTGATATGCATTGTGCTTCAATAATTGGAGGAATTGTGAACAACTCTTTACGTCCTCAAATCCCGTCATGGTGTGAT
>vs_4476
TACATTGTTTTGTTTGATGGATTGGGATTCAGAAGGTTTGAAGGGGATGAATAGTTATGAGAAGTTGATTGGTGTGTTGTTTCAAAGTATTAATTCAAGACATACTGGAGAAACTATTGTGGATATCTCAATTCTGTCACAAGCCATGTTGGTGTTGTTTGTGCTCATGATGTACCTACCTCCATACACGGCATTCCTCCCATTAAAAGATTCAGAAATTAGCAGTAAGAGGATGAAAAAGACAAGAGGAAAAGTTACTGAAAATTTGATATTCTCTCAACTATCCTATTTAACCATTTTCATCATTCTAGTATGCATAACTGAGAGGAAAAAATTGAAGGAAGATCCTCTCAATTTCAATGTTTTGAATATTGTTCTTGAAGTTGTAAGTGCTTATGGGAACGTAGGATTTAGTACAGGATACAGTTGTGAAAGACAATTACATCCAGAGGAAAATTGTGAAAACAAGTGGATTGGATTTGTTGAAAATGGAGTGAT
>vs_4480
ATGGTGATAAGAAGAACTACGATGATGAAGATAATTGGTCGATTGCTTCCTCTGCTGTGTCAAGTGCGCGGGGAAGATCAAAGGTAACTCAGGGTCAGCCCCTACATTTCGAAG
>vs_4483
TTTAAAAGGATAGTATGGATGATAGTGTTAAAGTAGAGAATGCTTAGTCTCTAACAATTTTTAGTCCAAGGAAAGTTTTGTGCTAAATTGAGTTTAACTCAAGAATGGTGAAAAGTCGGGGAGTATACCTGGTTCAGGTTGGAGTGTTTATAACTTGGATCAGCCCATTGATTAAATCGACCGAGTCGACCGAGTTACTTGGGTCGGTTTTGGATTGTACCTCATGTCAG
>vs_4485
ACCAATGTGATCTAACGTTGATTTAGTCCAACC
>vs_4492
GAAATTTCCAAAGGTATTTTAAATTGGAGTCAAGAATTTATCAATCATCCTGTTATCAAAGAAGGATTGCCTCCAAGAGATGAACTATTTGCTTTTTTCTAATGCTTCTGCTCCAAAATAGAGACAATTTTAGTAGGTAGGGTTCGATATTTTGTTTGT
>vs_4495
TCAGATTTTAATCGTCTGCTGGCCTCATTTTCATTTGCCGTCCTTGTTGACATTATACTATCAATCTCATCAATGAAAATTACAGATGGCTGTCTTGATGTAGCCACCATGAATAGTGTCCGTACAAGCTTTTCAGCTTCACCCACCCATTTTGATGTCAAG
>vs_4497
CATGAGGGATTTGGAAGAGTACAGAGCAACA
>vs_4501
ACGGTGATAAAGTTGCATAAACGATCAAGATGATGAAGGCAGTTTAGAATTCAG
>vs_4505
CTTCCGAACAAGGGGTTTGAGTAATCAAGTGAGAGGCATCACCATTTTGACTAGATACAATATCTTCGCTTTCTGCGACAGACCTCTTAATATGTACCGTCAGCATAGCGTGACTACGAGAAGATTCCGTGTTCATTTTGGTATTAGCAGCAGTCCGATTAGCTTCCCCGATTCTTAACAACTCCAAAAAGACTCTGTTGATCCCTGA
>vs_4508
GATCTGAACTTCTTGATTCCACCGTTTGGAC
>vs_4510
GGTTAATGCCAAGTCATAGAGCTGCCATCATCGTTCTTGGCTGCCTCTCGCTTCAGCTCTGCAGCCTTACCACTTCCACGGAAGTACATCAATACTTGCTGAAAACCCACGATGC
>vs_4511
ACCTTGAGGAGGAAGCTATACATTCCTACACCGAGTATTTAAAAGACATTAATAGCGGTGCAGTTGAAAATGTTCCTGCTCCTGCCATTGCAATTGACTATTGGAGGCTTCCCAAGGATGCCAAATTGAAAGATGTTATAACAGTCATTCGTGCCGATGAGGCTCACCATCGAGATGTTAACCATTTTGCTTCGGATATCCACTTCCACGGTAAAGAACTGCGAGACGCACCGGCTCCTCTTGGTTATCATTAGGGGTAAACCGTCACGACTATAAAATTTCTCCTTTAGTTTTACTAAAACCTATAAGCACTCCA
>vs_4516
CATTGATGTAGTGGTAGCTGCTGGACTACTTCAGTTGGCACCTCAGAAAA
>vs_4521
CTCAAGTCCAAGTAGGTCAAAGATTGAATTTGAAACAAAGAGTACAAGTTGATTTCACCTTCCAAGTATTGTTGGTGAAGATCAAGTGCTGTAACTCTTCCAGTGGTGTTGTCACATTGAACTCCTTTCCATGAACAGCAATCTTTTTCATTGATAGACCAAGAGGAAAGCCTGTTGGAGGAAGGACTGTCCACGCCAAGTTTGAAGTTGAGCAGTGCAGAACGATCCTTTTCATTACATTTAGCAAACTGCATACTATTGCACCTTTCAAATATTATTGTAGATAGCAGCAATAGTAGCAGAAGCCAAATAATGGGAATTTGTG
>vs_4525
CCGGTACAGGATCAATTTCTTCTTCATCTCCTCCGGCAGGTATTTCTGTTTCCAACATTCCGAATTCTCCTTCAGGGAGTTTTTCATCAACTACCGAAAGCAGTGGAAGTATTCGTGGCTCGTCGGCATCTTATAGAACATCATCAAGTTCTGGAAAATTACAATGTTCTTTGTTTGTTCTGGTTATCTTTGCAAAGTTCACATTCATATTCATGGCCACTACTTAGGTTGCGTTTTGCATGTTTTTACTTATTAGTATTGTCTATTTACTACTTTAGTCAAA
>vs_4527
CTGATAAGCAGAAGAACCGACTCCGAATAGAAAATCCGCAGAAAAAAATCCTATTGAATGTTGTAGCATAGTGAGTTGGATGGAGTTGTTGTGAAGGTGTTGCAGTTGCAGTGACAACAGCCAAAAGGGTGCCAGAGAA
>vs_4531
CTCCATAATCCCTTTGACCACTCACCCAATTCTTGATCTTCAACCCCTAACTTACTTC
>vs_4533
GAGATACCTTCTCAATATAAGGCAACCATAGAGCTTGGCTTACTTGGTTCACGGAGGGGACATTCACCGGATAGGGTTCCTCTACCCGCTCCTCTTTATAATAGGACTTCCTCCAACATCAGTGGAAAATCTTTTCGGTTCAAACAGTTTTCTAGCCGAATGTGCATAGAGGTACAGGCTATGAATATGATAGCGGTGTCACAATCGCACAGAACCATCTAC
>vs_4537
TCTGATTAGGAGGACGCATCCTTTTTCGCTTCACTGGTCCCGAAGGGAAGGTGTTTCCGTCCTTGTCGTCTCCAAACTTGGTTTTATGTCCATTACTCTTGTTCTTGGTTTTAGGCATGTGTAATTCACTCTGAACAGATGTAGGTGGCTCTGATTTGGTAATTTCAGACATCAATAATCCATCGTGAGGAGTAACTGGGGACTCTAATTTGGCAAGAGGAGTCCCTTGTAAATTTGACCTCGAGGACTTTGTTCTATTGGCCGCTTCAACAAGACAGTTCAACGGCGTCCAGAGATCAGTCTTTCCTTTGGTAAGGTCTATGTTGCTGTTTGCATCTTCATTGGG
>vs_4539
TTTAAAATTCCAAATATGTTGATTCATTATGGTATTGATCTAATAAAGTGAAAAAGATTGTTAAATAACAATACTTAAGAAGTGCTGCATCACGACAATGTTAAACTCTTCAAGGCAGTTGTAAGTTGAGAGAGCTTGTCGGGAGCTCTCTGCTTGTAATCCTTCTCCAATGCTTTGGCTGCTAGAGATTGTAACTGCGATCCTTCTTTGTCTTCCTTGTTCTTTCCTTTTGTAAGTTGTGCAATAGCAGAAGTGCACAAGCATACACCAAAGAGTGCTCTGGTATTCTTGCCTCCAGTTAAGTCAATAGTGGATGCGTAGTATTTCTTGGCAGTTTGGACATTTTCTAATCCACCGAGCGTATAAAGTACATCAGCA
>vs_4546
AACCCTTTCCTTTTCTACAACAAGTTCTGTAAACCAACTCAGTTCTGCTACTAAAGAGACCAAGATGGTTAGTGTGTCTGAAATCCG
>vs_4549
TAGCTTATAGTCTGCTTTGGCTGACCATTTCTT
>vs_4554
TGAGTTTTAGGGGTACGGTTCTTCTTCTCAACAGACCTCTTCTCTCTCTATGAATGGCGCATCACCACTTCCCGCCGCTGCAAAGCCTTGGCCGCCGCGAATCATCGCTACCACTCGTCTCTCTCTCTCTCCGTCTCAATCCCCTCTACGGTTTCGTCTGTTTCGTGATTTCCAACCTTCTCCGATCCAAGCTTCATCATCGTCGTCTCATCTTCATCTTCAAATTCATTGCACGATC
>vs_4556
TTTCATAACCATAGCCATTTCTATCTTCCTCCCTGCTTGCATAACGATCTTCGTCATACCGATCACCATAGCCTCCACTGCTTGGGTGTGAACCAGGTCTATACATTCCACCTGGTGTATTGTTACGAAACTTTTCCCTATTAACAGAAGCCTTTTGCCTAACCTCTACGATTCTTTCTTTATCATTCACAAGGATAACGAGACTCTGAGATTTTTTTCTGACATTGTTTCCTTGATCTCTTCCACTGGAGTCAATATATTGAAAATCGGACAAAGTCGATATTTGATAAGCATGTTCTCTGATGTCATCTATG
>vs_4559
ACACAGAGAAACTAAATCCAGAAACACACTACTCCCTCTCACGTTCTCGTTCTCACCATCTCCATCTTCATGCGCTATCCCAACGTCGCGACCTCCACCTGCCATACTACCACCAAACTCACCTTTCCACTCAGTGCTTCCTTTCACCCTCTGTATTTCGACTTCCAACCTCCGCTAGCTTCGCTCTGTTCATCCACCCACATCAACACATCTCCAAACAACATCCATTTCCGCTCATCGTTCCTCCACAATCTGCTCAAATCTGGCCGCATCGTGTCATTTCTGCGACTCATTCACGGACCATGCAACAACAACCTGCGATTAACTTATCCCCTCCACCATATGTCCATCGTCTCTTCTCTGGGCCAATACCTTCTAGCCACTGTCCTAC
>vs_4563
GATACTCTACCAGATGATCTACTTTCCTCAGTTCTCAAGGCTGTGATAGAGAAAACAAATGTGGAACCTAGTGAAGTAGGAGACATAGTCGTTGGCACGGTTTTAGGACCAGGATCAGAACGAGCAACCGCGTGCAGAATGGCAGCCTTTTATGCTGGTTTCCCTGAGACGGTGCCACTTCGAACTGTCAATAGGCAATGTTCTTCTGGACTTCAAGC
>vs_4565
ACTCTCTATGTTTTCTCTCCCTCAACTTCTTCTCCCTCAACTCTCTTCTTCCTCTGACTTCCTCTTTCTTCTGTCATCTTCTGTCTTCTCCCGTCTTCCTTCTCTTTCTCTATCTCTATGTGAGTTTCTCTTCTCCATTCTCTATTATTTTTCCACAAACCCTAATCTTGAATCCTCATGGTCTTTTATGCAGGTTGATGTTGTTTTCAAGAAGGATTTGTTTTCAAGAGAA
>vs_4566
AAGGCGTTCCCTCACTTCCTTCCAATACGTAGTGCCACTCAAGAATATCACTTGGTGAAGGACGGGCCACAATATGGGAAACTGGCTCTTTACAAAGGGCTCTATACTCCTTCTGAAGACGCTTGATGCATGATTTATCCGCCATTCAACTAATTCCGAGCAGTATAGACAAGGACTGCGTTCTGTTTCTTTCTTCTCAAAAGAAATTCCCTCCTGAGATCCGATTTCGGGAGCTAAAAATTGGTGGCAAAATCGATTATTTTATTTCC
>vs_4567
AGCGCCATCCATTTTCGGGGCTAGTTGATTCGGCA
>vs_4570
GATGCCCATGGTATGAAGATGGTCGAGAGCGCAGAGAATCTCTGCTATGTAGAAACGGATCACATTTGTGGAGAAGACGCGATCCGTTTGGTGGTAGCGGAGGACATTGAGATCGCCTCCTGAGCAATACGGAACAGACCAGGCTATTAACTGGCCTGTTTCGAAAGAGCCCAGGAGGGATGGGAGAAATGGATGGGCTAAATTGGATAAGACTTGGGTTTCCCAACGGGCTCGACGCTCGGCGTCGTGAGTCGAGGT
>vs_4572
ACACGTACACCTGTATTATTATGCTCTGAAGAACCCTCAGACTTGTTTGATTCCACTAGATTCAGGAAG
>vs_4580
AAACTACTCGTTTCCTTATCGGATCTAGCAGGAGAACAAACCCTAGCACAGATCAGGATGCAGATAACGCA
>vs_4583
ACTTGATATGTTCCTTTGTGTTGCCAGCCTTTGTAGATCCTCGGTTATTCAACTTCTCAATATCCCGCATATTAATCTATTCACTAACTATCGCCCCTCGAAA
>vs_4592
TATTCATATAATGTAGTTTCTAGTTTGAGAAAATTCTCAACTATAGCCAATTATAATGCATGTTTTAACTCTTTATT
>vs_4594
TTATCTTTTTCGTTAAGGTTTGGATCTGTTTGGCAAGCTATGGTGTGGAATTTAGGGAATTTGATGTGGCGGTGGCGAGGATATACGGTGGATTGAGAAGGTTGAAAACATGGTCGGAATCTATGGAGACCGATTGGGTTTAACGATAGGCGAGCCATCCACGGGGTGCCCAAAACAAATATCTTCGGTT
>vs_4595
TGTGTTCAACATCAGTGTCTTCGCCGCACCTCTCTTCGTCATCAGCAAAGTCATAAGGACGAGGAGCGTCGAATACATGC
>vs_4596
TCCTCTTTTTCGAGAGTTAGTGGCTGGAGTGTTGAACAAGATCATATTTGATTGATCAGGTTGTTGTTGTTGTTGTAATGAGAAATTAAATTCAGCATCTTGTGGGGTGTTTTTGGTGTTGAGAAAGAGTACATTGGAAGGGTATTGAGCTTGAACAGCCATTGAATATGAATAGGTAGGAGATAGAGAGAGAAAAAGAAGTTTGTGTGTGTGGGAAATTGTGATGGTTTAGGAATAAGGTGGGAAATAGATGAAGGAATTAAAGGAGGAGGAAGAGTAGTAATGA
>vs_4599
TCTTTTATGACTAGAATGGCTATGAGGATATCAAGATCAAGATGGTTCACTTTTTT
>vs_4600
ATGCTACAACCAGCCCATAAATAGTTAAAGCTTCCATAAAAGCCAGACTAAGTAATAAAGTACCCCGTATTTTGTCCTCTGCTTCCGGTTGTCTCGCAATCCCTTCTACAGCTTGCCCTGCAGCTGTGCCTTGACCAACTCCAGGTCCAATAGAAGCAAGCCCGACGGCCAACCCAGCAGCGATAACAGAAGCAGCAGCAATCAGTGGATTCATGATAAGTTTCTCCTA
>vs_4601
CGGTGAAAGTTCCGATTGCGATGATGTCTCTGTAATATTCTGTTAAGCTACCACCGATTG
>vs_4606
TCTTGGTGGTTGCATTTGCACAAAGTCTATAGAAGAGTACAAAAGAGCCACATCCAATAGACAATTAGCAATGGCTTTCCTCATTCTCTCATGGATACTATTAGGAGTTGCTTTCTTCCATGCTGATCATAGGCACATTAGCCAACTCAAGATCAAGAGAGTCGT
>vs_4611
GCATCAATGGTTCTTGAAAGAATACCATGGTCCATGAATGCTTTTAGAGCAGGGTCTGGTGGTATGGTTGAAATCGTATCTGGTCCAATAAGGGGAATTAACATAAAAAGTATCTGGGTAAGATGGATTTTTCTACATTGGTTGATGCCCACATCAATCTTTGCTTCTTGGCACCTCTCTTCTCCAAGAGCTCCCATCTTGGACCCGAAAACATTTTCTGGTAAAGCTGATAAGCTAACACTGCTTGAGCAACTAGCGGCCTTTCCTGTGAGATCAAGAGCCTCAGCAGTGCCAATCTTCTCAAGTTTCTTGTCAATTGCAACATCCACTCTACTGATGTAGAAAGC
>vs_4614
TGACAGTGAGAGGAGTTTGCTTTCTGATGAGTTCTAGAACAGCTTCAACCTTGGTTGTTTCACTGTTGTTAGTACTACTACTAGTAAGTGTATCTAATTTCTTCCCCATTTCGAGAAAAAATGTTGACTAAGAAAATGTTATGAGTTGTAATAATTACACAACGAGAGAACAGAAAGACTATTATTCCAAACTTCTGTTTCACGCAACCATGAATGAAGATTTCTTGACAATAACTCAGAGAGAGAGGGTTGATAGCAGTGTGTTTAATGTGATGAGAAACTTGTGAAGTTTATTTATAGTGAAACGACCGATTATAACGCCGTTAGAAAAAGAAAGGAGAG
>vs_4619
GTTTAGCTGGTGCCACAGCTGACGTCCACTGTTATGATGTCTTGACTAATAAATGGTCTAG
>vs_4624
ATATATGATGAAATTAGAGCATACATCATCTAAGCGCACGAAATTTACTAAGGTACCATCTTAAAACTTGTCAGCTTCTCAGCCTTGACAACTGGGTTTGGT
>vs_4627
GCTGCTATAAGCACGTAGTAGTTTGAGTTTGTAGAACTTGTTTAAGTTTGATTTTTCAGTGTTCACTATGTTTGTTTTCTTTGTATTTGGCTGCTCTCACCTTCAACCTAATTATTAGGAACATTATATTATTATAGTACAATAGTATTACTACGTTAATATGGTGTCTCTCAGCTATTATCAAGAAGCAGGAGGTTATAACGATTGATCCTTATTTATATTTTAAAAAAAAA
>vs_4630
CCATCGCTTTTCCTTTCAAATCTTCAATGGAAAATCATCTAGTAAATCATCTGCGTCATAAAGTACATCTTTCAGCTCCTCCAACCAATTACTAACTTGATGATTATTGGCCTTGGTCTCTGCATCCAGGAGTACTGATTTTATCATAGATACTGTGGTCTTCATTTTTTCCATATCCTCTTTTAGATTCCAAATCATTCCAGGCTCTTTGTAAACTGAAGAGCCCAACTTTTCCAAGACTGTAACAGCAAGGGCTTC
>vs_4631
GTAAAGCCACAACAATGCATGCTAATTGTTGTGTTGGTTTGGAGAATAAAGTTGAAGATCTTAAAATTGTGCTTAAGGATTGGAAAAACTATATGGGATTGAATGAAAATCATAGGAAAAATTCACACCCTTCTTGGAATGTGCCAAAAAGTTGCAGGGGTTCCTTTGAACGTGCTAGAGAAAAGAGGAAAAAATAAAGGGAGGTTGTAACAGTAAATAAGAGGTTGGAGAATGGGTCACTTTTGGATTACAGCAAAGATGTGTGGTGGTGGTGGTAAATAATTTTAAAAGATAGGACAGGAAGAAAATAATAATAATACTCAATTTCTCAGAACTATAAATTTGCAATTGTGAATTTAAGTGGTTTTTTTTTAAATCTGAGTTTGAA
>vs_4632
TGCTGTTAGATGGACTATTGACTATGTAAAAATACAATGAAGATGTTGATACTCCA
>vs_4633
CATCAAATCTTCCTCCCAAATACAATGGGA
>vs_4634
ATGACTCGTACCTTCCGCTGAAATGGGAGTGGTGACCCCATTTTTCAGCACGCCAA
>vs_4635
TGGTCGTTTTGGTCGTGGAGGAGGTCGTTTTGGGAAATCACCGTGTCAGATTTGTCACAAACCTGGTCATGATGCTTCAGTATGCTACTATCGTTATGCCAATTCAAGTGGTGCTAGTTATCCACATCATCGAGCTCCCTTCAATCCTTTTCACGTGACTCCTCGTGCTGTTTATCCTGTGCAGCTTGCTTATGCTTCTCCCAGAGCTGCGCCTCCCAGATCTTCTGCACCACAAGCCTTTTATGCAGGTACTGAAGCTAGCAGTGCAAACCAGTGGTGGTATCCTGACTCAGGAGCTTCTCATCATGTTACTCCTGATGCCTCTAATGTGTCTGACTCTGCCTCCG
>vs_4638
AAACCGCAAAGGACCTACGCCTCACGCCATCTCTCGATCTCGCCTCAATCTTAAGGCGTGCTTCTGATTCCACACTTTGATTCAAACATTTACAGACTTAACACAAGAGAAAATCTAATGGTGTATATAAGGAAGAAGACGAAGGTGTTTACCTCTCGGAGAACTCTGATGGCTCTTCAATACGACAAAGCTCCTAGAAATCCAGAATAA
>vs_4641
TAGCTGGATGTCACCTGTACATTGTGACATAGTGTATCTTTAGTTGTGAAATTATGACAGTTTTCTTAGATGGTATCCTAGATAATCAATTTCAAGGAACATGCCCCTCACCTGTGAGTCACCTTTTAATACGTGACATCCTTTGGTTTGGAATTTGGACTTCCTCTTTTTGTATTT
>vs_4642
CTAGCTTTTGACACTGTTGTGCTTCGCAGGTTAATGATTCGTAGGTTGAAGATGTTGTCGGGTCGTAAATCGGATCGGTTTGTTGATAACATTCGGAGCAGGGTTTGCATTGGATCCAGTTCACATCGCTTCCTGTGTCGAGAACCATGTAGTAGGATTTTGCGGGTTGACCCACTTCGAGTCGGGTGAAATACTCGCCGGAGCCTTGACCAGTGCCGGAGGAGACTGGAGTTGAGAGATCTTCTTGTTGGAGCTCTACTTGGGTCGGGTGAAGATCTGATTTTTTGATGTTGTTGAGGGAAAGTTTGAGTTTTGTTGTGAGTGAGTTGAC
>vs_4648
GATGCTTTCGTTTTCTTGTATTTTCTTGTATCTGATTGATGCTTTTGGTCAATCAATTAGCGACCAGCAAGAAAGACGGAGCTGTTCAAAGACAGCTGACAAGAATGGAGATGATGCTGTGAGCATGGATGAACT
>vs_4649
TAGGCCATACATTCTTTCATGCAATTATAATCTAAAAGTGCGGAATTTAAATGCGGAAGTAAAATCCTACGCTATTACAAGGCGCGGGTCTATATATCGCCAAGATACAAAGACCCGTTTGGTAAAAGATGTGAAAAGTAAATAAATTCCTAATTACTATTACATGGCTTGAACATTT
>vs_4651
GATTCAAGCGCGCGCATCACCATTCAATCATATATCCATGGCGGTGCCTGCTCCAACCTCACCTCTCTGTCTCCGTGATCTTCACACAAACAACCGTATCTTCCGTCACCAAACCTCATTTCTCACTCCCTCCCGTAACAATAAACTACCTCTAACCGTCG
>vs_4659
ATCAAATTGTAATAAATAAGAATCGCCTAATCAACAATAACAATGTTTCACCATGTCAAAATACAACTACCACAATGTAATGCATGTATCTAGACTCAAAACTTACTCCTTATAGTACTTTGGTATCATTCTCTTAACGAAGTTTTCTTTCATAATATTCTCT
>vs_4660
AGTCGAGATGGGAAAAGCTACAGTACTAATCTGGCCTATACTCCACCTGAGTTTTTGTCGAACAGGTAGGATAATAGCAGAAAGTAGTGATCTACAGTTACGTACTGTCCTACTGGATCTTTTGTAGCGGCAAGC
>vs_4663
GCAAGATTCGTACTGATTGTTCTGTGCTTT
>vs_4664
AGGAATGCTATAAGGTTATAATGGCAGTCTGGTTTGTACATATGCAGGAGCAATCAGCGTCCTTTGCAAACAGCCTTTTCTCGCGGTTAACCATCAATTTGATCAAGGGTAGTTTTTCGAAACTTGGCGCCAAATCTCATTCACTGTCCCGTCTGGTTCGTCGTATTCAAAGTATCGCTTCACCTCTTTTGGTTCATTCTGATACTCCAATATTCTATCTGGGGTTATACCCCTCAAAATTGACACCAAGTATCCTGGCTCTATTGCAGGAGAAGTTTCCACAAATACAGCAATCTTTCTATAGTCTATAATGTCTTCAAAAGGCAGCTCAA
>vs_4674
AGAAAACATTAGATATGGGGATAGCTTTCCACGAATTTGCCAAAGGTCAGGCACGCCTAGCAAATGGTATTGCAGATGCGTGGCGGAGTTTGCTTCCTAAACTAGAGGCGTGTTCCTCTTCGTAGTGACACTCTTTGTAATAGGGGTTTACAAGAGTTCTATGCTGCTTCAAATTATGTTGTAAAAGATGTGATTTTCTCACCACTTTGATTTTGTACAAAGTCTTAACAATTGAAATGCCA
>vs_4680
AATCACACTTAAAATTTATAAGGTTTGTGATACTGAAAATCACACTCTTCTTCTCCAACAAATTCAAAAAATGGAATAAAATACTGCAAAATTCGATCTCATAATATTAAGAGCTTCAGGTTTAACAGGAAAATACATTTTCAAAGAAGCCCTTAAATTCCTCAACAACCAATCATCATCATCTTCATC
>vs_4681
ATCCAACTATTATCTTTATTATTTTGTGCTGGTGAAAACTCCTTTATTAGTAGTTTTAATCTTGAAGCAAAAGAAACACAAGAACTCAAGTGAGAGAGAGAGAGAGAATATAACTGAATTCATCACAGAGAGAAATAATATTATTGTTGTGATCGGAAATGGCAAGTTCAGGCGGTTACGGAGATGCGAACCAGAGGATAGACTACGTCTTCAAGGTGGTTCTGATCGGTGATTCGGCGGTGGGGAAATCACAGATACTAGCTAGATTTTCTAGGAACGAGTTCAGCTTGGACTCAAAGTCCACCATCGGAGTTGAATTTCAGACGAGGACTCTTGTCATCGATCATAAGACCGTCAAGGCTCAGATCTGGGATACTGCTGGTCAAGA
>vs_4686
TTTTTTCATCATCTATACAAAGACAATCACACGTTCAGTTAACCAGTTCCGATAC
>vs_4688
CATTGGAGAACAGTGAGTATCTTCAGGCCTAAACCAACACCAAATCTTCATGCACGAGATGCATTACATCACTTCTACTTTGGTATTG
>vs_4690
AGAGTGAAGAGTGAAGAGTGAAGAGTGAAGAGTGAAGAGTGAAGAGTGAAGAGTGAAGAGTGAAGAGGAAGAGTGAAGAGTGA
>vs_4696
CGCCATGGCACGTCAGGAATATCGCTCAAGCCCTAATTTACAAGGCTAAGCAGGAAGCAGATAGGCGCTCAGCATATGATGCTGCCTAGTGTGCAAGGGCAAGAGGATGGAAAATGGATCGTTATTGATTCCGGTAAAGTAATAGTTCACGCACTTGATGAAAATGCTAGAGCTTATTACAATTTGGAGGGTCTTTGGACCCATGGGACATTGCAAAATGA
>vs_4698
TCTTCAACAATAGAAACGCGTGACGAAAGAAACCACTTTGACCGTAAGCCCTTACGAGTGCGGTGAAGACATCGACAGTAGGTTTAAGCCCTTCAAACAACATGGTCTCAAAGAGCTGACTGGCCTCTTTAGGCTGTTTGCACTTGCTAAGCATCATCAACAACTTTGTATATGTTTGGCTTCTCGGTTCATACCAGTATTGATTTCGAAGAAGTTCAAAAATCATTAGAGCATTCT
>vs_4699
GAGTTAGCAAAAGACAGAACTTGGTGTTTCCAAGAA
>vs_4701
TGCTGCAACCATTGCACATATTGAGAAGACTAAGCCAACACCAATGCGTTGTAAAGGTGTTAGTCCTTGCGGGTTGTTGAAGATTTTTCTTGTTATGGGAACGATTATACGGTCGTAAATTGGGATTGTTAAGAGGATGCTACCTATGAAGAAAGCAGTTAAAGAAGCTGGTGGAATTTGAAACGATTTTCCTATGTGACGGTTTAATGTTGTTGCTTGTGATACTGAAAATGTGGTCATT
>vs_4705
ATTTGAAATATACTGAATCGACATAAATCTTCTTTTGTCAAGTCTAGAACTTGAGGGTTGGCGACGAGTTTCATATGTATGCTATATGGATCAGTTCCTGGATAGCTCAAGTCCGCATTATTTTGTTTGTTTTCTATA
>vs_4708
TGAGGATATTACAGGTGCATCTCCAGATTCATACTTGGCCTTGGCTGAAAAGGTCACAAAAGATAT
>vs_4712
GTGGTCAATCGTAGTACTTGTTGTGAGCTGTGTGGTGAGTGAGACCCGGTTCTTGTCGCTATGGTGTGGTGTGGTTCTGATATTCTTGTCTTGATTATGTAGGAAAGGGTGTTTCTA
>vs_4713
TGTAGATCAAAGTAGATACAAGATGTTTAAGAATTGAAGATTGACAGTTGATGAATTCGGTTGCAGGATCTGTTGATTGGAGATGACGATTCGTGAAGATGATGAAGTTGTGAGGATGCAGAGACTTTTGAAGGTTGTTGAGGCTTGAAGGTTGGTTGTGGTGATGACGGTGGATTGCTTCTGCAGAATGAAGGTAAGAGAGAAGTTGCAGAGAGTTTTCAAGGATAAGAGATTGGTGATTGAAGGTTGAAGAAGATTGAAGAAGGA
>vs_4717
TCTTACAGCAAACTCGGTCTACAGTCTACACATCATATACAGGCATCCGTTCTTAATGGTACCACGGCAGATAGGACACTTCTTGCATTTTTCGCAGCAAGTGCTGCAAAGAACGTGATGCTTGCATGGAAGAAGGACCACATTAATCTGCTCTTCAAAGCAAACTCTACATAAGATCTTCTCATTTTGAAGTCTTTCATATTCCTCCTGGCTAGATTTTGTAACTTCTGTCTGCTCACCAAGTGCAGCT
>vs_4718
GGCAGTAATGGAGAATCGATGATGATCAATGAAATTGTTCAAGAGATTACAGGTTGAAGAGAAGGTTGAAGAGGGAGCAGCGAATCTGTTTCTTGAGAGAACAAAGAATTTTCTTGGGCTGGCTTGGCTTATTGTGGATTCTTGACGATGAAGTTGAATGAGCATGAAGACTGAAAGTTGGTGAAGTAACATGATGCTTGAAGATCAAGAACAATTTAGCATAGGTTTAGGATTTTTTAGTTTCTTGCGTAAGTGTTTTAAATGTAATCGTCTTGGTATTGCACTTTTTTTTGTAATAGAACAATGA
>vs_4727
TGAATTTATAAACTCAAAACCAAAACCTCTTGCCATCTATGCATTCACCAAAGATAAGACTTTCAAGAGAAAAATAGTATCAGAAACATCCTCAGGAAGTGTCACGTTTAATGACACACTTGTTCAATTTTTAGTGATACACTACCATTTGGAGGTGTTGGACAGAGTGGTATTGGTAGGTACCACGGGAAATACTCCTTTGACACATTCAGCCATGAAAAAGCTGTAATGCATAGATACCTTTGCCTTGAAATTGAACCAAGGTATCCTCCATGGAGTAAATTTAAGCTAGAATTTATCAGATTGGCATACAGGTTCAACTAC
>vs_4733
TTTGAACCCAACAGATTTGCAAGGAATCCTAGAAGGCCAGGATATGATGCTCATCCAGATTTGCAACATTTCAGAAGAGATACTGATTCAGATTACATATAGTTGCACTGATATTTGAAACAACTCTCTTCACTTTCCATTTCTATATATGATAATAGGATGGTTGTAAATTTGTGAAGATTTAAGAATTTAGTTATAAACTTTGTTCAAATAGGATTTGTATATCCTTATGTTTTGTGAAGTTTATTATGATATCAGACTTTATATTTA
>vs_4734
CTCTTGCAACTCCTACTAGTAAGTAACAAGGAGTAATCAACAACTCGGAGGCAATAAAAAGGAAAAAGAAA
>vs_4737
GAAGCGTCGAAATGGGAAGAATTCAAAGGCCGGTGGGAGAGTTCCTTCAAAGAAAAGACTGAAGAAGATGTCTGTTTCATTTGCTTTGATGGAGGTGACCTTGTGCTCTGTGACCACAGGGGTTGTCCCAAGGCTTACCACCCTTCCTGCATTAATCGGGACGAGGCCTTCTTCCGAGCCAAGGGAAAGTGGAATTGTGGTTGGCATCTTTGCAGCATCTGTGAGAAGAAGAGTCCACACTACTTCTGTTATACGTGTACATTCTCTTTGTGCAAGGGTTGTATCAAAGATGCTGTTAAGTTATGTGCTAGGGGAAACAAGGGATTTTGCGAGACATGCATGAAAACTGTAATGTTGATTGAAC
>vs_4739
GCCGTCCACAATCGTGATGATGACGTCTCCGCGAGCATTT
>vs_4740
TATTATGTATGCTGATCAGGATGTATGGTTTACATATTGTTTCGGCTGCAGGTATGTTAACGGGATTAAAGGTTGTATGGATGAACATGTATTGGATGTAAGCCTTGGATTACTTTTTTGGTATTTGTATGAA
>vs_4748
GTCTGCGTTAGCTTCTCTTCAAGCCGAAAC
>vs_4750
ATGGCTCAAGCAGGTTTTGCTAACATGGACTGATTTGCATTGCTCACTTGCGCTTTTACTTTAACAAACTATTTCTGCTTCGGATTTCGCCTCCTATTTGCTCGTCCGTTGGGGGCACTTGCATGGCATGGTAGCCTGCTCTTCCATTGAGACAATTTTTCTCTATTATGACATATTCTATCCTTGCAATACATATTGATTGTTCCCAACTTT
>vs_4754
TTCTATTAAAAATCGGTCCCAATAATGAGATTTTTGATCCTAAAGCTTCATTGCCATTGAAAACTACTTTGAAGTATATATGAGGGAAGGATGGTATTATGATTTCAAGCATATAGAATTTGATCAATTCTCACCTCCAGACTTCTATGCAAGGGTATTCGAATTCTCACTCTTGGTTGCGGAGTTGGCGCTGCTTCGTATAGAAGTTCATGAAGTATGACATGTCTGAGAAGGATGACTTTGGTGTGCAAACATGTTTACCTGTGTGGGAACTAAGAAGTGGAATTCGAGCTGATCTATTACATTCTCGCAAAGGAGAAAAGTACAACAATGTAAAACTCTCATGCGCTTTGAGTTCATCTGATTTTGTTTGTGTATTCTCTTCTATATATTTTGTACAACAATTACAATATGATACAAGAGTTTGTAAATAGCTGTGT
>vs_4756
CGTTAATCCCCTCCTCTTCCTCGATGAGCGAATCGTTGTAGCCATTCTTCCCGGGCGTTTCAGGGACCGTCTCTCTTCCAGCAGTGAGCTTAACCTTAGAAACAAGAAGCCATTGGAAAAGCGCAAAAGCGATTGCGATAACGGCGCAAACAGGAATCAAAATCTCGGTACCGAGATCTGGGAGAATAACTGCTCCCATAGTGAAAACAGAGA
>vs_4760
AACTTATGCAAATCCTGTCAAACTGTTTCGACGCACGACTTGTCCTTCGATACGCACAGTCAGCCTCTTTTGTTCAAA
>vs_4763
CCATGATGGACCCTTCAACTGTATTTGGAATGCTTTTCGGAAGTGAATTTTTGTAGAATATATTGGAAAACTTAGCACTTGCTTCTTTAGCATCTATTGAAGTTGAGGAAGACTCACCGGAGCCTCAAGTTCGTATGCAAAAAATTACAG
>vs_4768
ATACAGGCTATTCAACGGAATATTACTGTAATGTCCCCATATATCTTTATGCATTTATGCAAATGACGGGAGTCTTCATCATAGAAAAATTGTTTTTTTCTCTTTGTAGTCATACTTATTTCTTTGTTTGGACTTGTAACGTGTAGCCCGTATAGACCCAAAGATCTACTATTATTTTACTCACTTTCTACAGGATATTTGGTCAAATGATGTATCTATTTGGGAACATTGTGCACACAACTTCACAGCATGTCCGGATAGGTATGCTTCTGAGAGCGTTAGCTTGGCATGCAAG
>vs_4775
GGGTTTTACAGAAGTGCAAAGAAATGCAAAGAGAAATTTGAAAATGTTTATAAGTATCACAAGAGAACTAAAGATGGTAGAGGTGGAAAATCAGATGGTAAAACTTATAGATTTTTGTATCAATTAGAAGCCCTTCGATCATTTTCTATACCACCCTTCAACTTATCAACAGTCATATCAGCCGCAAAACCAATCAAGATCACCACAAATTTCAGCATCA
>vs_4778
GAATTTTTAATAGAGAAGCCTTTAACCGGAATCGTTGACAGAGGTTCTGCAAATGCCAGCATTACTGCAAAACATGGCCTAACAGGAATATTGTGCAACTTTTCCGACAACTCGGGCAGCAACTTCATATCTGCATCATCACAAATTCTATAGGTGAGTGTAAGACATTCAAAATATAAGGCAAGAAAGCATGTCCATACCAAGTGGTGGCAACCGTCCTGTAACTTCTGTGATCCTAGTAGAAACTATATTCTTATCTGACGCGACAAGTCCCTTAAACTGACCAAGACTTTGTCCATCCACTCCTATTAATGACCACAATTTCTCATCGTCTAACC
>vs_4779
TGGGGAAGAGATGCTCTGCTGAGGATCTGCTAATTCGGAGAAATAACCTCGGTTGTGGATGAATTACCGTTGCTGGCAATGATGAACTCCGTCGGGGATAAAATTTCTATTTGTGGAAGAAATAAACTCCACTGGGGATAATCTTCTAGACTCTGCTGTGGATAAACTTCCATACTCCACTGGGGGTAATCTTCTAGACTCCGTTGGGGATAACCTTCCAGACTCCACTGGGGGTAATCTTTCAGTGCTGGTGATAGATAA
>vs_4780
TCTCAAAGTAATAAACAATCCTCTTCATCGGAGCAACTCTATTAGCTTGAATAACACCAACATCATGACCATGAAGATTCACATTCACATACTTCACCGAAAGCTTATCCGTCGCCACCACAACAAAACCTCCCGAACTGTTCAAAGTATTGAGCTCAGTCGGAGATTCTTCCTTCTCATCGTCGCCGTCGTAATCCTCCAACTCTTCCTTCACTTTCCGGCGACAGAGCTCCAAGAAATAGAGACCTAGATCGTGTTGTTGATCTGGCTTTTCAATTTCAACACTGGTGTTTCCGTT
>vs_4782
ATAGATGCTGGACATTTCGATGGCCTACCCAGAGAATTGAGACCTCTTGACAAAATTTTACTTATTATAGCTTTGTATTTAAGATGATAGATGAAAATAGTTTTACTAGAAGAATGTGCAGTGTTTAGTTGCACGTTTGGTGTATTGATACACACGTC
>vs_4786
AATCTCCGCGTCGTCTTGCAAGCGAGTGTGTGTGTGTGATAGCAGAAACAAACCCTAGAACCAGAATCAACGGAGCAAGAAAATACCAACTGAATTTTCGCTGATCAATCACAATTTCGCGAATTGTATGAAATTGATTTAACCATAATCAAATGGGTGCGAGTCGAAAGCTTCAAGGAGAGATAGATCGTGTTCTCAAGAAGGTTCAGGGAGGCGTTGAAGTATTCGACAGTATCTGGAACAAGGTTTACGACACAGACAATGCAAATCAAAAGGAGAAATTCGAGGCAGACCTCAAAAAGGAGATTAAGAAGCTCCAGAGGTATAGAGA
>vs_4787
AGAACTCTTGGATTGAGATAAGAAAAGGATGAGATTGAAAAGATACTC
>vs_4788
CATCACACGACTAGACACCGCCGCAATCACGCTCTCACCGGCGGCCACCACCAACACGTACTTGCAGCACCGTTCGG
>vs_4789
AACTCTAATCTGAACCTACTTCTTGTTCTTCCTTCTTCAATCTTCATTTCACAATCCTCCATTCACCTACCCCTCACAATTTTTCCCTCAATCATCAATCAATGGTTACCAAATCTCAGGTAATTGTTATTCATCACACCCCATCATAGCTTCACTCTTCAATTCTCTTCAATCTGTTCAAAAATCCTATCTTTTTATGTGTTAAATCATCAACCCTTGAAAAAAATTACTTTTTTTGTATCTTGATCTGGGTTGATTTTGTGGGTCTGTTCATAATTTTGTGATTAGGGTTTCAGTGATTGTAAAAAGAAACTAACAAGGATTCCCTTAGTAACGGCGAGCGAACCGGGATAAGCCCACCATGAGAATCGGTCGCCCTCGGCGTTCGAATTGTAGTCTGGAGAAGCGTCCTCAGCGGCGGACCGGGCCCAAGTCCCCTGGAAGGGGGCGCCGGAGAGGGTGAGAGCCCCGTTGTGCTCGGA
>vs_4792
ATTTGGAGCCTTGAGCTTCTTGTTGATGGCATTGATCCTGCAGTTTTAGACTGGATGACAGAAGGAAAATCATATGTCTATATGGAGGAGAAGATCTAGAGTGGATAGAAACGTTCACAAAAACAGCGATGAACCTAGCAAGAACAAGCAACTTCGATTTAGAGATGGTATACGTAGGAAAAAGACAATGCAAAAGAGCGAATGCAGAGAATGATAACCACCTTCAACTCAAAAAGAATTCAGTTACTTTTTCCCTAAACTAGACATCGATTTGGTTCTTTTGGGTCAAGACTCGAGAGCATGTTATACTCAAAACTACAACACGAAAACAGTTGAAAACGACAAGATCATGAGTGAAGTTATGACAGTACTTAGCTTCGACGGAAG
>vs_4793
CCAATTATTTCTAAATATTACAGGGCTTGGTTATTCTATCACCCTTAAAGATAAACAAACCAACTTTGAGATATGCTGTATGATAATTGATATGTAGCTTAGTAGAGTTCTTGTTTAACTTGATTTAACTTGGATATTTG
>vs_4794
AGCCTTAGTGCACCCGTCAGAAAGCTTCTAACATCAGGATTTAATTCAGTACCAAACTGTCTAAGAACCACACCGGTTGAGATCAAGCTAGGGACATGTTCGGGATCAAGGGTCAATGCGTCAACAAAAGCTTTTAGAGCCTCTTTGTAAAGACCCTTTGCTTCAAGCATAGTACCTATTACATGGCATCTAGAAGCAGAGTATAGTTTGATGGCCTTAGATTTTGAA
>vs_4796
CCATTTTGAGACAGTAGACTTCTAGAGAGCAAGTA
>vs_4797
AACACAACGCAACCTAGCGTCTTCTCCATAATCGATTCCATTCAATTCAATGGCGTTGCCTAATCAGCAAACAGTTGATTATCCTAGCTTCAAGCTTGTGATCGTCGGGGACGTGGGCACAGGAAAAACACTTTCGTCAAGAGGCATCTTACTGGAGAATTTGA
>vs_4801
TGCGCTCGCACGAGCTCTCTCGCATGATACTTAGCAAACAAGGAACAGCTCCAAGCTCTGCCATTTCAAGAACAGCTTTCTGATGAGTTGAAAGTAGCGCAAGAATAGCTAGTAATTCGTCAACATGAAGTCGGTTTTTCATCTTCGTCATAATCACTCTAACCGCACCGTCTTTCACTGCTCTTGCCTTGTTGTCATGCATCATACATAAAGTGAATATTGCTGAAGCAACATCTTTCATAGTTAAGGTATTCCCTTCTTCCATTAGGTCGATAAGCGGTTTCAAGGCGTTCGATTTTCCTATAAGTTCTTTGTTTGAGTCTAGTGCTGATAACGTGAAAAGGGTTGCTGCAGCATT
>vs_4802
GCAGGAGTCGACATCTTCACCACTTGCGAGTGGAGAAGGTTGAGAGAGACGATGA
>vs_4804
GTATCTCTCCCCACAGAGTAATTCTCCGCAGAGTAATCTCTCCAACAAGTCTATTCCTCAACGGAGTCATCTTCTCCTACAGGTTTATTCTCGCAACCGTCATCCCCAGCGGAAATGAAGAACTCTAATCTTCAAACATCAGCCCAGGATTCAAGCTCCCGGCATTCGTCAAGGATTTATTTTCCTAGACAAAAATACAGTCATA
>vs_4808
TCCATTGAAGAAAAGGATAAGGGATGAATGATCATTGGATTTGGGGTATTTGGGGTGTTGAATATTATTACTGTATCAGCTTCTTCTAGTATTTACTACATATGATTCGGAGACTGAGATGGTTTGCTGGTTTGAATCAAAAGAATTGGTCAAACAAAAGGTTGGTCAATGCGGATCTACATGGCCTTGAAAGGCCATATCACTTACCTATGCTTGATGCTGTTCATGAAGTTGCAATTTACATTCATAGGTTTCATAATCTTGATCTTTTTGTAACAAGGATGGTACAAAATTAAGGTT
>vs_4809
GATAGCTCCTCTAACAAGATCTCTTCTCCTCTCGTGCACACCACCCAGCTCGGAACCACCATGGCGCCAACATATCCCTACACTCCAATGATGCACAACCCATAGCCCTCTGTCTTCCCCCACTCGCAGCTTGCCTCACCATCGCGTCACCGCCTCTATTATCC
>vs_4814
AACACTTCCAAAGATCTGTTTTCCTTTACCACCTTTACGCTTCACC
>vs_4818
TTTTTATCTGGTATTGAGTTCATAGACCACAATCAAAATGTGATTCCGACACCTGACGAAGACCTTCGACGTGCTGCGGAAGCAAAGTCGTAGTTAGTAGCCCGTTACGGAAAGCTAGCTGAACTCTCTTCTATGTCTTACGTAGATAAGAAGGAATGGGACTGCTGTAGCTTCGCTTCTTCTTCTGCTCGCTACCGTCGATTAGCTCGACCAGAGGCAGGAAGATTACGGGGTTTAGTCCGAGAATTCAAAATCCGTCATTCTTCTTAGTCTTTCTTGGCTAATTAAATTAACTAGCTCATCCTTTTCAATTAGCTGCTTTCCAGACTCGGAAAAGAGGGCTTCTTGGATAATGCGATGGAGGTTAGCTACCTTCGTCACTCATCA
>vs_4819
GCTGTGAACAAGGATGGTTCGGCAGCTGTGTCCGATGAGAAAGTGGTAATACTGGAAACAAAGGCTTCTGATGTAAAGTCTCCGAGTAAGAATAATGAGTCATCGGTGGTTGAAAGTCAGCTCATGGAAAACGAGGAGGAAGAGGATCTTGAGTGGGATGATATAGAGGATCTTAGCAGTATTGATGATAAGAAAGCAGCTCAATCCGAGAGTCAGAGTGGTAGCACCAGCAAGATTGATTTGCTGAAGCGTCTTAGTACTGCAGAAGAAGATGAAGTCTTGAGTTGGGACATTGAGGATGACGACAATGAGCCTGTTAAGCCTTGACATATTTGATACATTCTGTTCTGATTTCTCAAGAAATATATGTGCTA
>vs_4822
TTCTTTATCCTCAAGCTCGCCATCAGACCCTGATTCCTCTTCACCCTCATAATCTGTATCTTCAAGCACTTTATCAGATCTAGACCTTTTCTTTCCATCTTTGCCTGACCTTGTTGAGGCAGCATTCCCCATATTAGAGACGCTAGAGAGTTTTCGATGTTTCTTGCTTAATTCTTCTTCATCTCTGTAGACTGCAGAAACTTTTGATATTTTCAACTTTTCCAAGTACCGAATCTCATCATCAGCATCGTCGTCATCACCGAATTCCCCATCGAGGACACGTCTTTTGGGTACTCTCTTGCTCTTACGAACAGGCTCAGACTTATCTGCTTGCTTGCTAGACGTGTTCTTTCCGGATATCTTCCC
>vs_4826
CCCCTCAAGAGATCAAGGTTGATTCCAGGCCTAAAATCAAAGGTTT
>vs_4827
ATTGAAATTGTTCTCCTGGCATAGCTTGACGGCATCATTTTTAAGCATTTCATTCCACTGTTCCAATTCTTCACTAGATTCAGCATCAACCTTGGCAAATTTATTAAAGTCGCGAAGCTTAGCTGTCAAACGGAGATTACGATGTGGCTCCCCATTTCCTTTAGTGAACTTCCCATGCCAATTTTCTTTGGACCCAGAAGTCAAG
>vs_4831
GCAATGACTGCGGGGAAACATTCTGAAGTAAGATATCATATTGTGGCACAAAAGTGCCTTAGATGCAAGTCCTACAACACAAGAAAGACCCAAGCTGCGTCGTGCTTGTCACGGATGGAGGAGATGGTTGGATGAATGACTCTTAAGATCGAGTATGAAACAGCTGTTGAATATTTCATTGTGATTACCTTATCGCGAGAATAAAAGCAATCGTGCATAATAACCAGACTTCAGCATATCTAAAGCAGAGATAAAAGCTTATTGTTAAGCATGTATG
>vs_4834
CACCGAGGCTTTCTTAAAGCAGCACAATTTGAAGCTGATCATCAGATCACATGAAGGACCTGATGCAAGGGCTGGTAGGGATGACTTTGGTGATATGTTGAATGGATACAGCATAGATCATGATGGCGAGTCAGGAAAGCTATATACACTTTTTAGTGCTCCAGACTACCCGCAGTTTGGGGAAAAAAGATATAACAATGA
>vs_4838
GAACCATGCTCTAAGAACCAATCATATAGTGAGAAAACAGCGGCCGGTCAAACAAATCTGTGA
>vs_4839
ACAAATGAAAGGGAGAGAAATAGAGTATGATACAAACTTTGTAAAAGTTATTCATCTTCTTCTGATAGATAGTAATTCCTCACGGCTCGACGAAAATCATTAGGATCATACCACCATGTTAGGGTACTCAAAATGGCCTTCTCCAAAAGTACTCATCAGTCACTTTCTTTCAGTTTTAT
>vs_4840
GTGATTCAGACGAGAGGAAGGGTAACAACAGAGGAAGATCTCTGGTCAAAGGAATTTCGGTCAGAAATTGTGACTAGCAATGGAATCTTGAAGAATCTTTAATG
>vs_4841
GGTGGATCGTCGACGGCGAAATGCACGAAATAGGAGAGAACGTGCCACCACGTGAGCGGTTTGTG
>vs_4845
AAATATGACAGAAAAGTTATCAAAATCTTTGCTGAATGGTGTTGGAATAGTGAGTGGTTCATTGATGGCTCCTGTGCTTAAATCTCAACCAGGACAGGCATTCCTAAAGATGCTCCCAGGAGAGGTTCTTTTGGCCTCCCTTGATGCAGTCAACAAGGTTTTTGAAGCAGCAGAAGCAGCTGAAAAACAAACTTTTTCTGCTACCTCTCAAGCTGCAACAAGAGTGGTTTCTGACAGGTATGGGGAAGATGCAGGGGAAGCTACAGAACATGTATTTGCAAGTGCAGGACATGCTGCTAATACTGCA
>vs_4846
TCTAAGTACAAAATCAGTAAATAGTGTATGCATTCAGTGATAAGTACACTGACATAGCCTCCTTAGGAACTCTGGCAAAGTAACACTGCTGGTCAAGTGAGTTACTATCCAGCTTTCCAATCAGCCATTCGTGGAGAGAAATTGAGTCATGAATTAAGGAGAGACCTCACTAGAGAGACTGCATGGGAAGCTGTAATGCGTATTAGATGTGCAAAAGAGTTCGCTTCACAACTATCGTGGAACTTCATGCTAAGATCCACAGATTTGTTGGTCACTACCAGCTGTAGATTGTGATAAAGACCTTTGCCATGCAGTTATCACTCGAA
>vs_4847
GATTAACAAGAGTTTTGACAACTTCTGCGGGGAATGAGGATTCTTCATGACCTT
>vs_4849
TGTCATTTTGTAATTTTCTTTGCGCTTTCTTCCCGTTTCGTCGATAGCCTTGTTGTTGTGCTGTATTAATATCTTACGAATCGTTGTGGTTGTGTGAAGTCATTACAGATTCGTCGAAGCCTGTGAAGCATAAGCGTTGTTGTCGCAGATAAATCACGCGGTTGAAGGTTGAAGGGGCTTGAAGTAGTTGTTCTTGATATTGGAGAATTTTCATGCAGAAAGCGATGAAGATGCGTGAAGAGGTTCTTGAAGCCGCTGTGGATCAGTTGTAGTTACGATCCGTGTTTGCAGATTGACGATTGAAGATTGAAGAGGAGAGAATTGTTGAAGAGTTTTGTGATTCTCCCAGAAAAATGGA
>vs_4853
CTCTATGCGGGAATTCTTCTCAAAAGCTTGAAATATATTCCAACCCCATTCTTGGTATGTCTTGTTACCAGTTAGGCGCCAAAGGTAAAAGAGTGATTCAACTGTCTCTGGCCTCAGGATGTTCCATGATGTACCAACACTCATGTCCTGCCCAGAATGAAAGAAATAGTTCTCTCCAGCCAATTTTGTTGGAGTTGATTGGTAGAAGTTATAACATGTCCAAGCAAGCTCTTCTGCAAGTGACATAACTTCTGAGAATCCTCAGGACCATAACCAGATGATCCCAAAGCAATCATCCCTGGAGCAAAGCATGCTAGTTCATCCATTTTTTGTCAGAGAGAGATCCTCCATTCTTCTCACATATATAAGTAAAAGAGACGG
>vs_4854
CAGCAAGTTCATCATGCTTCTGATCCTGGGCTTCACCGTTCTTTACATTTTCCATGGTTGGAGTATATAATTGATCAATTCACAAGGAAACAATCAACCAAGTGTTGGACACTTACACACCTGTTTTTGATTATTTATAGCATTCGGTGGGTATCGTCACGACCACGGTTAGAAACGGATTTAAAGATGAAGTTGATGGTGGTGAGTTAGTTAATCGGGTGAAGAAGAAGAAGAATTGGCTG
>vs_4859
GGATGGCCTAATGAGGAAACTGAGGAGCTCAAAGGTCTGTTGGAAAAGGAAATTTGGAAGGTTAAGGACCAATATCTGT
>vs_4862
AGACAGAGAGAGATTGAACACAAAGTGTTGGATATTGAGTTGTGCTACATGAGGATTTGATGAAACTTGTTGGTGTTGATGTTGCAATAGAGAAGAGAGTAAGGAGAAGGAATAGAAGGGTAAACTTTGTTGCCATGTTCGAGATTTGATAGTATGAAAAATACA
>vs_4872
AATTAAATGCGAGTAGGCATTTTGTTTGTCCTCTCAAGTCTTCTAGAGCTTATTGTCGTAATTTTATAGGCATTATGTAGAAAATTATAGTAATTTTGCAGTTCTTCTGTGTACT
>vs_4874
AACTCAAGGACTACAAACAGACAGAAAAGTTTTGCACCAAGGTGTTAGAGCTTGATAGTAGAAATGTAAAAGCACTATATCGTAGGGCACAGGCATATGTTCATCTTGTTGACTTGATTTGGCTGAAATAGATATTAAGAAAGCCCTTGAAATTGATCCAGATAACAGGGATGTGAAGATTGAATACAAAATATTGAAGGAAAAAGTAGAGAGAATATAACAAGAAGGATGCACAGTTTTACGGAAATATATTTGCGAAAATGAATATAGTAGAACAAGACAGAAGCAAAGACAGGAACCCGTGGCCATGGCTGTGGATAGTAAAGCTTAAAGTAGGACTTAGGAGCTGACAATGTTATGTTTTTTACCCATCTTCGCAAAATAAGCACTAGCATGATATTGCA
>vs_4875
GCTAAAATGTCTCATAAGTTGCCTTCTATGACTATACGATGACCCACGCCTGTCCCTTCACATCCAACGATGGGGCTTCTTACCAATCAATGGTAAGGTAGCAACATATAAAGGAGGAGGAAACGAACAAAGACCTTTTGAGTAGTTAGGACGCTCGCAAACTACAACCATTTCCACACTTACATTTTTAAAAACATCTTCAAAACATACATCTCTTTGAACTATTTTCAAA
>vs_4888
CGATGAGCTTCGATCCACTTTCCACAGACGTCT
>vs_4890
GAACCATTTTACCATTTCTGCTTGTTTTTTTCTGGACTCACATTCGGAGGGCTTCACTTTCTTTCAAATTTTAGGTTTTTTTTCCTTCGCTTCTAATTGCTTGGTTCTCTTGCCACATATTGTTTTAAGTAATCTCATTCAGTTGTAGTAGTATCTCTTTTTCTTC
>vs_4892
TCCAACGCATAAATAGGTTGGGAGTTCACATT
>vs_4894
TAGGCTCCACTTCTGTCAACTTTGGTTGGGTCTTTTCCTGAGAAAGCACCAC
>vs_4905
TCATCTTATCTCTGCTCTCTCTCCATAACCATCA
>vs_4907
AGTGATACGATGGGCTGTGAATGGCGTCAATTTCATGTTGATGGATATCGCAATATATTTTGACAAGGTTAAGAGATCTAACCGTAACATACAAAGTAGTGCGCCTACACTACTACACCATTTGTTTGTGTATCATAGACATTTCTCAATATTAGACTCAAGTTGACATCCAAGGTGCCTCTTAGAAGGAATAAAAAGGCAATTTAGAGGAATGATATATGCACTTAGAGTAAAACAAGGAAATCATTTAGCATATGAAAGGGATTTTGTTCTTGGAGAAAACCGTTACCAAGTCCATCGCTTTCAACTCCAAGCCTGAGTAGAAGGTTCGCTTTCAACTCCAAATCTGAGTAGAAGATACTTGTTTTCATACATTATCGTGTTTGCTTTGTGTCAAAATCATTTTGA
>vs_4912
TTGAATACTTGAAATCAATTATCAAAGAAACATTGCGTCTACATGCACCAGTTTCATTATTACTTCCAAGACAATGTAGTGAAAAATGTGAAATAAATGGATACGAAATACCTGCAAAAAGCAAGGTAATTGTTAATGCTTGGTCAATAAGCAGAGATTCAAAATACTGGAATGAACCTATGAAGTTTATTCCAGAAAGGTTTATTGATAGTGAAGTTGA
>vs_4913
GAGAGTCCCACATTTTGGTAAGATGATGCTTAAATATGTGTATATAAGTTGGAGACGCGTTTCATTTTACAAATTGGTTTTGTTGGCAAGAGTTATGCACGGACACCCTGAATTTGACTCCGACACTGATAATAATTTGAAAAAATAAATAAATTAAACGTAATCACAAGTGTTAGTGTCCGATACCGACACAGACACACATTTTTTCTAGACGTATCGGTGC
>vs_4916
ATACCAAGGATCACATCCAAACCTCTTAACGGCAAGCAAACCAAATCAACAACAAAGTCTCTGTCGAAGATCAACAAGGGACACTTAGCACACACAAAAGAAGTAGTCATTGATCCCTTGGCTGGAGTATCGACGACCATTTCTCCATTCAAAGAAGACAACACAAGACCCAATCTTTCAACACAATCAGCAGCAATAAAACAAAACGTAG
>vs_4917
CCGTAGTTTCGATTCGCATGTTAAGATTTATACTATGAGGACTGATGTTTGGAAACCCTAACGAGTATGCCTTATGCTCTG
>vs_4920
GAAGTCGACGAAGAAGAAGAAGAATCCAAAATCAATCCCATCTTTCTGCGTGTCTTTGCACATCAGAACTGAAGGGAGAAAGAGAGAAACCCATCGGTTTCACAAATCAATGCACAATTTCACACCCACACCATCTATCTTCACCTCCTAAAGGGTTGCTTTGGAATCGGGTTTAATCTTCTTTGTTTCT
>vs_4923
TCTTCGTTCCCGTTACGTGATTCAACTGAAAACCTGTCTAGGAATATGGGAGAAGAATTAGGATAATTTGAAGGAACCAGTAAGCGCAGAGGCTGAATAGGGTACTGTAGTGAAGCATAATGAGATTTTAAAGATGGGCTGAGAGCCACAGGAATGAAAGAACATTTGACAACGGTCCCTTCTGTCCCTTCAGCAGCAGCAATGGCAGCTGCAGTTGGATCAACATCTCTGTCACTTATTTCTACTACCGTGTCAATAAGTCTGCGATTAATTTGCTGTATTTCTTCCAAAAGGGCATGAGTAGCCTCAGCCTTTGGTTTCTCGAAATT
>vs_4926
AAACCGCCGCACAACAAAAGCTTAATAGCGCTA
>vs_4927
GTAACCTATGGTTGTTACTAAGTGTCAAGTCGTCTAGTAGTAGTACCACTACTACTTATTCTTGTAATACACCCAAACTTCGCTGGACC
>vs_4928
TGAACCTTGATGGACTATTTCGAAATGTTATCTTGGAATGTGTTGGTATAAGAGAAGAATTGGATGTAAGAGTGGGAACCATGGATGGAGGATATAGTTGAGATTTCCAAGCTCACACTCTCTTGTTCAATGAATTTTGGTTTCTGAAAAAACATAGCAGTAATGTGTATAGCTTTTGCTTTGAACCG
>vs_4929
GTCTACAAGGAAGTACTTGCTGCATTTGCTCCACAACTCCAGTGAGAGATGTCGAGTATAATTATACGGGTTGTTTTAAAATAATGTACTGCATTTGCAGATAACTACTGAGACAGATATTCTCCTTTTCTTCTCTTGGCCACGGAGAGGGAAGGGGTATTTACTGTATTTATACGGATCCGTCAATTTTTGTTTTAATGATGAAATATGATGGATGATTATTACATATCAGAAAGTGTATGAGAGCAAATTTGTCGTGACTTAACATACAAGTCCTAAGTCCCTTTGGGGGGACTCAATATTTTGATCATTTTTTTTACCGGAGACTTTCTTTTGTATACACATGTCTTCGAAT
>vs_4933
ACCAATCCTGCAGATGAGTAACAGGTGGTGCTGCTCGAGGGATAATTGTAGTTCCAGAAGTATAACAATCTTGTTTTATGAAGAAAGTAAGATGGCATAGTATGAGTAA
>vs_4935
TTTTCAAAAAATTGCAACTAAGATTGAACAACCATA
>vs_4939
GGTGGGATGTTAATTGGTGATATGGTTTCTGATGCTGGTGCATATGATGCTGGATATGATGATGGCTTTGATGCTGGTGGTTTTGATTTCTAGTTGGGATTGTTTAAAGATTATTTTGTGTTGGTACTTGTTTTTATTTTTCTTTGAGGTTGCTTCTTGGTGTTTCTAATTGAAGCTAACTTGATGTATATTTATTTATCTTTTGAAATATAAATATACTTTTCATGT
>vs_4941
AGTCCATCCTCCGGTGATAACGTCGTGGCAGGATGTTTTAGGGAGGGG
>vs_4943
CAAGTCCTTCTGATAGCAAAAAGGGTGGAGCCTCGAGCATTCATGCCTCTCTCCTCACTTTCATTTTTGCAATGTCCACTCTCTCTTTTTCTATATTCTTCTGATTTTAGAATTTACATTTTATCCTATTTGAATATTGAGTGCTTTGATTTAGTGAATTGGACACTTTTTAATTAGGAACTGCATTACAACACCATTGAATTCTTCATTCTTGGTGATGTGCTATTTTTTCTCTCAACTACATTCTTGCTATATTTGTAATAATATATTTCCATTTTCAATAT
>vs_4945
GTGCAGCAGGAGGAGGTAATGGATTTGAAGCTGTCCCAGGAGGAGTTGGTTTGCTACCCCATGAACACTTCATCGTCTTCCCACGAACTGGTCTTCCATTAGCCATCTGAATAGCCAGTGCTGCTTCCTCGTGAGTATTGTATCTTACAAATCCAAAACCCTTATCCCTCTGAACTCGGACCTCCTCAAGTACCCCAGCTCCCAATGCATGGAATTGACAATGGAGTTCAGCTTGTGTTACATCATGGGG
>vs_4947
GGTGGATTTGGACTCGAGGTTGAACTCGTTCTTCGTGAACCGAGAAAGAAGATTCGATTTGCCGACGCCGGAGTCGCCGATCAGAACTACCTTGAAGAGATAGTCGTAGTCGTCGTCGGCTCTGTAACCCGCCATTTTTGCTTCTTCGAATCTGGTTTTTCCTCTCTGTGCTCTTTC
>vs_4950
AAAAACCAGAAATTCTCTTCCTTGTGAAATGGGTAGTAGGGGGCATGCGGAAGGGCAGCAACCAGGCCATTACCCCTTTTAATATTAATCCAAGCATGGATAGTAACAATGTCGCCTTCTTGTATACCCTCTTCTCCTTCAGTCTCGCAAGTTATGTCGAGGGTCAAGGAAGGCATCATATCCAGCACAATCTCAACGTCTTGCACTTCGTCAGAAG
>vs_4951
CTTCAATCTTCTTGAAGCTTCTGTAATCTCCACCAATGCAACCTGTCTACAACTTAATTACCATAATTTCATC
>vs_4954
TTGGTTGAATTGTTTGAAGACACAAACCTATGCTGAAGGACATTCAATTTGCAAGAAGAATCAGAGACGAGCGAGCGTAGTTTGAATCTTATGCAATTTCATTCCTAAATTTTATTTTATTAACCCAAGAATGAAATAGCATGTACTAGTTTCTATGTGTGAATCTTTAACCCTCGATGTACGACTATTTGAATGTTAATCAATGATGTTTCTATTTCAAAA
>vs_4956
AAACTTTGAAAATTCTCAAGAAACTGGTTCCACTTCTCTTCATCCATATCTGTCAACTTCACAAAACTTGAACCTGTCACCAAATCATTCACACTGTTATCTCCAGAAGAACTCGCAACCGAAGAGCCACTTCTTTGTTACACACATGAGAACTGACAACTTTTTTCTATTGATAGCCGCTTTTTCTACTACACAGATAGCTTTGAAATATCGCCTTCTTCCTCCTCCATTACACTCTCTTCTAGTTTAGAAAGTATTCTA
>vs_4958
AGTATGAGTCAACCGCAAGAAGCTGGACCCACG
>vs_4960
AGACTAGTAGAATGGAGCTTTAGGAATTGTGATTTT
>vs_4961
GTTCGAGGCAGGACAAGCTGGTCCCCCGTTCCTTGAAAAAATTGGCATTAGTTGTGAGTTTAAGGCTTATCCTGGTCTTGCCCACTCCATAAACAACGAGGAGCGGCGGTATCTCGAGTCTTGG
>vs_4962
ATGGAGGAATCTTTGAATTCAGTTTATAGACAGTGTAGAGTTGCGGATCATTCGATTGGGCCATTGGAAATTAGGGTTGTAAAGAATGGAACTTTTGAGGAGCTTATGGATTATGCAATATCAAGAGGTGCTTCAATAAATCAATATAAGGTTCCAAGGTGTGTGAATTTTACTCCTATAACGGAACTTTTGGATTCTAGGGTGGTTTCTGTTCACTATAGCCAACATTTGCCACAATGGACCCCTGAGAGGAGAAGATGATTAATTTGATTAATTTTGACTTTTGGGACTTTGATGGAAGATGATGGCTTAGAGCTTAGAAGTTTTTTTGTAGGTTAATTATGTATTTTGGTTTAATCAGTTAACTTGTACCAAACATGTGCAACTCTCTTTAGTAAATTCCTCTAATGTAATTTGCATGTATTAAT
>vs_4965
AGAAAGGTTGGAGAGTTTCTGTTTTGTGATTCTCCAAGGTGAAGAATGAAGATGAGAGGAGAAGGGAGAATTTTGGTGTGATTCTTATAACGATGAAGAATGAATCATGAATTGGTGCGGATTGGTTTTGATATTGGGGTGTGAGTCAAGGAAATGGCAAGGCCATATGCAGATCTGCCTTTGTGTTTTTGAATGCAAGCTCGTGATTAATGGCATGAAGACAAGCTGGAGATGGAGCAAAGATTGGAGAAGACTTTAGGTTTAGGCTTAGATTTTTGTAGTCTTCCGAATTTGAATGTAAAGTGTATTTGAGACACGTTTAAAGCATAGCAAGAGGAATAACATGAATT
>vs_4967
GGGTCATACGTCGTTGATGTACCGCAAGGTAATACGAAGGAGGAAACGTGTGTTTTTGTTGACACAATCGTACGTTGTAATTTACAGTCGTTGGGTCAGATCGCTGAGAACAGGATCAGAAACAATGTTTAAGGATCATGAAGTTATGTTTTATTTTTTTAATGTAATAATTTAGGGTGTGTCTTCCG
>vs_4969
CTTCATGTTTCATCTCAATTTTTGTATCTTTTCAATTGTTATTAGTAACAATTAGTGTAAGGAACTATATTTAGAGACTATTTATATCTTTGGTGTATTGTTATATGATGATATGAATTTAATAGTGTCAAAAAAA
>vs_4973
AACAATGATTATGTATGGAATAGATAACATCAGGGATCTCTTTGGACACAAGGTGGATCTTGGTCTCATTAAGAAAAACTCAATATGTCGACTTGGAATTGAATGAAGTGAGCCATTCACTTTTGATAGATTTCTTGTCCATAATATTTATTACATGTGGATTAGTACTAAGAATTTTGATTGTTGTAATAGAATTTTTCTCTTGGTTTGGAAGTATTATGACATGGGAAAGTTACCCCATTGTTATTTCTTTTGGTGTGGAAAAAGTTATGGAACCTGTTCTTGATTGCATTGCTAAATGTTTGAGCTTTAAAAATTGACCAAGTTGATAAGAGTGAGGATTATCATGAATAAAAAAAAAA
>vs_4975
CATCATGACCTTGATAGACCTAGTAACAAGTTCTGTAGCAATGCCTCTTCCTCTGTAGGGTTTGATAACAACAAGCATAGCAATGTATCCTCTAAAAGTGTTACGATGTTCTCCCATTTTACAAACTACCGTTCCCACGCATCTACCCTTATGAAACGCCAGGAAAGAAAGATGAGGCCATAGATAGACGAAGTAACGATAAGTGAAGATGGAGTAAGGTTCGCTGAGTTCTTCGTCGACGAGGTTCATGATGAGAGGGAGGTGGTGTTCGCCGCCGTAACTGATGTATTCGATGTCGGAATCATTGAAATCTAGTTTGCAGATTTCTGGTTC
>vs_4978
TTTTTAGGGACTAAGATCATTTGTAAGGCAACTTAGATAGCGTCATCGAGGGACTATGATCTTGTATTTTTCATGTTTTTGCTAAGATACCTTACATGCGTAATATGGCCATTTCGTATAAGGCAACCAAGTAGAATAATCCTAGGGG
>vs_4980
ATCCAGTTGGCTGCTGGATTTGCAACGTTTTGGTATCCAGGAGGGTCAAGAAACAGTAGAGTTGCACTAATGCCATGGCATGTATTCTTTGGTACCTATATCTATGCTTTGGCTATAGCTACAACAACGACAGGTCTCTTAGAAAAAGCTACATTCCTTCAAACCAACAATGTCATATCGCGATATTCCAATGAAGCAATTCTGGTCAATTTCTTAGGCGTTTTGATTGTTGCTTTAGGCGGCTTTGTTATTCTTGGTCTCGTTACACCGACTTTTAATAAGGCTGATGTTATAAGAGGAAATGAATGAGTGAGTGTTTTAATAATTCAAAATTGAGAATATTAACACATTTTAAAGATG
>vs_4981
AAGTACTTTCTCAAACGAGAAATTCACTTAGGAAAAGAAATAATAAAAAATAGAGGGTGGTTTCTCTTTTTGTTTCACTACTCTTGTAGTAA
>vs_4983
TAGATGATTTGATCAAACTCGGCATTTCTATATTCCATTTGAAGGCGATTAGAGACCAGAGAAGTCCTAATAGGCTAGAATATGTATTAGGATTTCGAGAAAGTTTTCGTCCAACAACAATAAGTATAAGCCTCAACATTACAAAGGCATATGGCATTTTCTGGTTACTGGAAATTTGGTCTTTTGGGTCCATAGCTTCCCCTGCCATTGAGACTTTGAGGCTATCTCTGAAGCTAATTTCCTTATCTGACATAGTAATGTCCTTGCATCCTTGTCTCTCTTCACCCCGCCACTTCTCAGACG
>vs_4985
ATGATCACCAAGACTCACTAGTGTACACAGACAATTTTGAATTGCATGACTTCATTGACGATCCAAACTTTGATCAATTTATAGATTTAATTCGAGGAGAGAATCAAGATGCAATATGTAACTTTGGTTCTAACCTTATTAATGATTGTTTCATTGATAATCATCAACCTCTTTCAATTCCACTAAACCCATTATTTGATTCCAACAACAACAATATTTATAATATTGTGAATGTGTATGATCCAAGCTCTTCAACAATTGGCTCCTTCTCTTGTTATGATGAGGAGACTAAGGGAGAAGGAGAAAATAATGGTGACGATTCTCTGGAAACAACAACCACGAACTCGGTCGATGATGCCAAATCTAGGCTAAAACCGATAGGTCCAAGACTCTCGTT
>vs_4987
ACTAGCGGTGAGTGTGTGGCGGCTTGGGATGAGGTGGAGGAACTGAGCGCGGCGGCGAGCCACGCCAGGGATAAGAATAAGGGGTCGGACCCTCTTGAGGAATACTGCAAGGACAACCCGGAGACTGATGAGTGCCGCACCTATGA
>vs_4988
TTTGTAAGGTGTTTTCTTTGCAGGCATGTCATCATCATCTGTAAAAGTGCAGTGACAAGTTTCCAGGGGTCGTCCTGTATCTGCAGGAGGAGACGAGGCTGGTCGTATCGCAGTTCAACCTCAACACCAATTGAATCCATCTTCAATTGAACATCGTGCACCTTCTTTAGAGTCTCACAAGTAAGTAGAGATGCATGTCTTTCATTGAACTTCCTTTGGCGTCATGTTTATGAAAAAAATAGAA
>vs_4990
TTTTAAATAAACCAAAAGTGTCATCTTAGCATCTCAGGTACACTTAAGAAGAATTTAATTTGTATGCACATAA
>vs_4992
TCCCTCCAACCGATGTCAAATCGCGTTACCGCGCCACCTCCAATCGCCGGGAATCGCTCAACTCACCACCGATGCGCCTCCGTCTCTGTCCGCACCGCCGACCATCCGCTCCGACGACGATATCCGTGACTGCAACCTCCGCCCTCAAGTCGCAATCTCCATCAGCTGCCATTGTTGTTAAGTCT
>vs_4994
GGTGAGGCTGCAGACAATTCTCCAGATGTCTCTTGTCCGCCGGTTAGCCGAGGAACATGATTGTGAGAAACTTCCTTATCATAATTTGGAGCATCGACCTCCTCACCTCGGCCATAAGCCATTTGCCAGCTCAACATGCGTTCTGCAATCTTTTGCTTTTGGCTCTGAGTTTCTGAGTTGTACTTGAAGTCATTGGCATCATTATCAGCACCACCATCCTCTTCCCGTCTCCAAGAATTGCAGGACTACCTTTGTGCTTATTGTACCGAGTTTTGTCACTGGGGGCGAAGACTGATTCCCATCTTTCCTTTCATACTCATAACACGGCCTACAGACAGGGAAGGCACAAACTACCGCAAGCAATGAACGGATTCCCATCAACAGTGCTACCAATATTATCAC
>vs_4996
AACCTTCATCATCATCATTGCCAGAAAATTACGTACCAGAGCCTCTAGGGTTTCAAAACCTACTCTCTTTAGTATC
>vs_4997
GAAGTTCAAGCAAGAGATGGACCTTCTGATCCTAACGCACTGGCCAAGTGGCGGATACTAAACCGGTTGCACGACAGAAATGAGACTATGTACTATAAAGTTTTGATTGCCAACATTGAGGAATATGCGCCAATAGTATATACTCCAACCGTGGGTCTTGTATGTCAGAACTATAGTGGACTCTTTAGAAGGCCAAGAGGAATGTATTTCAGTGCTGAGGATCGCGGAGA
>vs_4998
ACTTTGAATACTGTGTCATTAGCAACTAGTTCTTTCTACATACAAAAGAGACTATTAGAGCATGATTATCGCCTGCTGCACTACCGTTCTTACACAATATTCAATGTCATGCTG
>vs_5001
GTCCTTCAGATATTGAAGGGTCGATGTTCTTCAAAAGTAGACGGATGGCGCAAAACAGGTTTTCCACTCCTCCTTGTCAATCTTGCCATCATGCTTTGTATCCGCTTCCTCAAAAGTCTTATCGATTATACTTTCTATAACATCGTCTGATAAATTACATACCAGATTCTGCAAGTGTAGCAACCACCATTTGC
>vs_5003
CTCGCCGACAAGGAATCGCAAGCAACATGATGTATTTTGCTGTTGGATCTGCAAAATCTAACGGTGTGAGGCAAGTATACGTGCATGTTGACAGAAATAACATGCCTGCACAATTATTGTACCAAAAGATGGGCTTTGAGATGGTTGAAACAGCCAATTCCCGGTTGTTATTAGAGAAAACATACTTGCTACGGTT
>vs_5004
GGCATTGAATTTCTTAGCTTCAGAAGTAGGTG
>vs_5005
TTTGAATAGGCTTGTGCTAGTGATTGCTCAGGTGGAGAACTAAACATGGCCAGCGGTGATAAGCCACCGCCTCTTCCTCCTCCATGCTCCACATCCAACATAGCAGCGGCGAGAAGCTCTGAGAATGTCTTGCTGTCGTCGTTGTCTCCAAACATGCTCGAAATCAGAGTCATCGGACCCGGACTAAACCCACCACCACCAGGCCACTCTCCATTTCCGCCCCCAACATTAACTTTATCGATT
>vs_5009
TGCTGTTAATATGATCTTTACAACTTTGTCATGTTTTTTATTTTGTATGAAAACAATTTA
>vs_5010
CTGATGCATCTCAAGTGTTGAAGGAGCTTGAAGAAGCTAAAACTGCATACCCTAATGCATTCATCAGAATC
>vs_5011
TACACTCAGCTAATGTGTTGCACCGAGACCTCAAGCCTAGCAATTTGCTACTGAATGCCAATTGTGACCTTAAGATTGGAGACTTCGGTCTCGCCAGGACTACATCAGAAACCGATTTCATGACTGAGTACGTAGTTACTCGGTGGTACCGAGCTCCTGAACTGCTTCTTAATTGTTCAGAATATACAGCAACCATCGATATATGGTCTGTCGGTTGCATACTCGGTGAAATTGTAACAAGACAACCCCTATTCCCTGGAAGAGATTATGTTCATCAGCTGAGATTGGTCACAGAGCTGATAGGTTCACCCGATGGTGCCAGCCTTGGATTCCTACGCAGCGAGAATGCTCGTAGATACGTAAGGCAACTTCCACAATATCCTAAACAAGATTTCGCTACTAGGTTTCCCAACATGTCTCCAGGTGCTGTTGATCTGCT
>vs_5022
TGGCCGGAGTAGGAGGTGTGTTTCCTGTCGCCGCCGTGAAGATTGGTTGCCGTTTAGTCATTGCTTTTGTAGTTAACTGAGAGTAACCAGCCACCGCCGCGACTGGCGGCTGTTCGAAGGTTATGGA
>vs_5024
AATAGTTGCTCCAAGTGTTTACTTGTATAATTATAATACTGATGCCCTGTTGAAAGGTTCTGATAAGAAAATATTTGAATAGTGGTTTCTACTTTCTACTCCCTTACCCCCTTTACTTTATTGTGCAT
>vs_5025
TGTCCTCATCGAAACGTATAGTCACGTAATTCTCCAGTACAGTAGGATTTTGATCTGCAAGAGTAATATCTTCTAGACTCTTCATGTGATGATCCTCATACCCATTAAAATCCATTTCATTGCTCAAGCTAAGCGCATCTAGCTCAAAAGTGGATGGCATGGTGATAGTATGAACAGGTGCTTGCATTCCATCCTCAGGTAA
>vs_5026
TCAAATTAGAAATGAAAAGGAAATGTTGTGTCAAAAGGAAATTGTGCTTTTGGAAGCAGCTAAGACATTTCATGCTTTACAGACCGAGAAGAAAGAGTTACAAAGAACGGTGGAAGATCTGAAGATTAGATATGATGATGCCAAGGAGAAAATTGAAGAGCAAGCTAATCAAGTTTTTAAATTGTCGTC
>vs_5027
TCATACTACTTAGTGGCTTTCCCAAATCACCTAACTGATTTTCAACCTCGTCAAGTGTGAGACTGTATACCGAATTTTGCCGCACAAGTGGTTGGAGTTGCGATCGTTTTCCATTACCATCTCCACCTCCTTGAGACCCCATTGTTTGGATCCCCATTTACCAATTTCCACAGTCAACAATTCACTTCACAT
>vs_5037
CTGACCCATCTGAGTGACTCTTGAACCCATGATTACCATTTGGAACAACAACAGTGGGAACACCGTTGGTGTTCAGATTCTGATCGCTCTTGGGTTTGGATTTCTCAACATCAGTTGAGTCCGATGAAACCACACTCTTGTCCAAATTGTCACCGGAAGCGTCGATTTTTCCAACATTCTCAGCCACCGCCATAATCACTTCTCTAAAGACTAAACTG
>vs_5041
CCACGTGAAATAGTAGTCTCTGATTCATCTCTTCTTTTTCCTTTCCTTACCCAACACATGTTCCAAATTT
>vs_5042
AGCTTTATCAACAGTTCCATAAATGTAATCATAAATTGGCATGAAGAGGGAATAGTTTGTTCTAAATTGTGTATGATGCAGTGAGTGAAACGATGGTGTATACATGGTATACTTGAGAATGGGAAAGATGGTGAAAATGGTCTTTGGAATGAACTCAAAATTACAGTGACCCAAATTATTCATG
>vs_5044
TCAACTCTCCAGCTACGACTGGAACCTAATCCACGCCGCAACGGTTCGCACTCACCTGGATGATATCAAATCAATTTGCAGAGTCTGGCCAGAGATCGCGGCGGTCGGAACTGCTTCCGATGCAGGTTTACACTTCTACAACTTCTCCGGTAGTCGTCACGTAGGTTCAATCCATTGGAGCGATCCAACGGATCCGCGAATTTTCAAAGCGCGAGTCAACGCGATAACTGCATCGGAGAATTCCGTTTTCGCCTCATTCGATTGTTCTCACAGGGAGAATTGCATCCTCGAGGTTGATAAGGCGAAGATCCAGATCGTGTCGCAATTAGGTCGACAATCAGGGAACCAGGCGAAGCACATGGTTCCCATGAAGTTGACGTGGATACAGTCCACCGGGGTGCTTGTAGGAGCGCGGTCACCGGAGGAGCTTTTGGTTACTCTGGATACATCCGGTTGTGG
>vs_5048
TCACAGTGACATTGTAACAGATCACGGTGTCACTGAGATTATGTTAAATTTATAATCAATTCAAATATGAAGTAGTACTATATTATAACTTGTGTGGGAGTGTGTGTCACTGTAATAGTGGGGTAAGTCTTATTTACAAACTTTTTTATGTTGATTTGTATGATTGTGCTTGTCATG
>vs_5049
TTGACGATGAAGAAGATTGTAGTAGGTTTGAGAAATGGTCGAAGGTTGTTTGAAGGTTACAATATGACAGAAGCTTGTTGAAGGGTTCTATAGAGCAGGTTGTTATGGTTTCAGTTATGGAAGGGAAAGTAAGTATGGAAGATGTATGAAGGTTGTTGGACTGAATTTCCAGGTGATTCTCCAAGAGTTGAAGAATTCCCCTT
>vs_5052
AATACCAAAGTGTGTTTCGAAAACTCTCAGACCTTGGAGCTCCTTCAACATCTCATCATAGGAGAGAAGACCATCATTGTTTGTGTCAAGGCGAGCAAATCGGTTACTCACAGTGTTATTAAATGCTTCTTCATCTTCAAGGAAGTGGACAATGGTAGCACCATCTAAAATTTCTACACTCATCTTTCCCTTTTACTTGATAAAAAATATAAGATAGTTTAGTT
>vs_5054
TGTCATTTTCTGATGTAATGTTTGCGACAAAGAAGAATATGGCTAATGCTGTTGCAAGTGTGTCTAAGCAACTGGAGAATGTACATGAAACATTGGCATCAACAAAAAGACATCTAACAAAAAGGTTGGAAGGTCTTGACTTGAAGGTGGAAGAGCAGAATGAGTTAGGCAAGCGTATATCAAATGATGTAAGCAAAGTTAATTTTCCTTTAGTCTAGTTAAAGACATTAATGTAATTTACATTGACAATGTTGTATAGAGAGTTTGAATATGTGCCCCGTATTCTAAATAGAGATGATTTAGTCA
>vs_5055
GCCGTTACGTCAACATCTTCTAATGCCAGCTTAGTTGTAGATACTCCTTCACCAGCACCCATCCGTGTAAATTCCACACCAGATTTCACTGAGCACCATGCCCCTACATCTCC
>vs_5056
TGCACAGAATTTCATTGCTTCTTCTTCTATTGGTGATGCATCTATGAAAGAAGCTTGAGTTTGCATCTCCTTCTTTGAGCCATCGGTTCCGTGACTTTTTCCACATGATACTGCTATATAATTTGGACAGCTTCAACAGTTCTGCAGTTGCTTGTCTCTTGA
>vs_5057
TACCTCCATATTCCACTCAGTATCAAAACCAATACGGTACTCAAACACGTAAGACCGATGAATATGGAAACCCAGTGAACCAAGTTGATCAATATGGCAATCCTATTAGTGGTGGTGGGTTAACCGGTGAAGCCGGTAGACAACATTTTGGAACTACTGGTGCAACCGGTCATGGTCATGGTCAACAACATCATGTAGTTGATCAAACTACAGGGTATGGGACCCACACAGGTGGTGTGGGTGGTTATGGAAGCACCAACGTCGGAAGTGGCTGTGGGACAGGAACGGGGTACGTGGAACAGGAACCACTGAGTATGTGAGAGAGGAGCATTATGTGCAACATGGAGATAAGAAAGGGGTT
>vs_5058
TTTTTGAAAGGAATGCGATGAATTAACATTATTTAACCAAAAACCAGATACAACAAGAATCAATAACTAATCTTGAATGTTTGGACAGTTTAACTATAACAAAACAGGTTCTCTCTTCTGGAGTTAAAGAAAACAAATAGGGAGAGTCACGTTCAAGATTCTTACAACCGATTCTTCCAAGATAATACTCCCTA
>vs_5066
AACTTGATGACGAGGTAATGTCGAATGAGGAAAATGAGATAGCTAAGAAATTGACTATGGTTGGTTTATGGTGCATTCAAACAATTCCAACTCATAGGCCTACAATAAGTAGAGTTATTGATATGTTGGAAGGTAGCATGGATTCTTTGGAAATGCCACCAAAACCTGTTATGTTTTCTCCTCCAAGATCAATACCGGAATTTTCGACATCATCAAAATCAT
>vs_5067
CAGTTGAAGAAGAAAACTTTGAATTCCAATATTTTTCTATATCTTCTGCGCTTCTTCCTGGAATCCTTCCAGCAATGAGATGCCATCTTTTTCCTAACCAATCTAAACATTTTGTCAACTATATCTTCTTCTTCCGGGGAGAATTCCAGCTTAGTTTCGCGTTTCATTTTATCTGCAT
>vs_5078
AATAACCACAAGCTCAGGCACACCTAGACCGAAGA
>vs_5080
ACCGATGTTGTTCAGTATCGAATCACTGCACTCACCAACAAACTTTCACCACGTTCCTCGATCTCCGCCATCTTCACCGTGAAATCCAATTTGATGTTCTTCAAGAAGAATTGATTTGTGAGGTATGCGATTTGAGCTTTGGGTTGTTTATTTTGAAGAAGAT
>vs_5081
TGACAAGTCTACCATCCATTGGAGGAACAAATAT
>vs_5083
CTCTGGGCTGCGGCGTGGTTGTATCAAGCATCTAACAACCAATATTACTTGGATTACCTTGGTAGAAATGGTGACGCCATGGGTGGAACTGGTTGGCAAATGACTGAATTTAGTTGGGATGTTAAGTATCCTGGTGTTCAGACTTTGGTTGCCAAGTTCCTGTTGCAAGGAAAAGCTGGCATTCATGCACCGGTTTTTGAAAGATATCTGGAAAAGTCTGAGTATTTCATGTGTTCATGCATGGGAAGGGGTACTCACAATGTTCAGAGGACACCCGGTGGCCTAATTTACCGCCAGAGATGGAACAACTTGCAGTTCGCCACAAGTTCCTCCTTTTTAGCAACAGTCTATTCTGACTACCTCGCTTCTTCTGCCAGGGACT
>vs_5084
GCGTGTGACAATCATGCCAAAGGATATCCAGCTCGCAAGGCGTATTAGAGGCGAGCGTGCTTGATCTTGTTCAATTCTTGATCTTAGGGTTTGTGTAGATATTTTCATCATATAGTTAATCACAAACCGCTTCAATTTCTTAAGAATCTAATATTGTAATATTGTAGTTGTTCTGAACGTCTTATCAATGGTTTTT
>vs_5085
GACTGCATATGATTGGGTTATAAATAACAATGGGATTACAGATGAAGATAGTTATCC
>vs_5092
AGTTGTTGATCCAAAGGAGGAAATGATGATGATTCTGATGATGAGTCTGATGATGATCTTGATAGCTCTGATGAAGAGATGGACGATGTTGATAG
>vs_5093
GAACCACAAGGGAACTTGATTGTTGATCAATTGCTTTACGCCTATACATAAGAGCCATACATGTTAAGACAACACCCACCTTGGGATGTTTTTCTCCATAAATCTCTTCTGCCTTAGTTAACGCCTTTGTCAAATGCTCCTCTGCATTACGGAAGTTACCCAAATGTGATTCAAGCTGTCCTAAAGCACACATGGCCCCCATCATTAAACCCTCCATGTTCATGTTACCACCTCCTAGGTATACATTGCCACTCCCTTTAAGGTCGGCAGCTCCTTCTATAACATTCTGGTAAATCTCTTTTGCCATTGAGTAGTTCTGTCTTGTTTGTTGGAACTCCGCATATGATAGAGCAGC
>vs_5094
TGCATCAACCAATCATCTTCACAAAGATCTTAGATCATTCTTCATTCTCTATGCACTTTTTGAACCACTACTTCATCATCATCATCATCATCATCATCAACTCAAGTCTTCAACCTGCTTTAACATGTGATCTACACATAATTGCACCTTCATTCTGGGTTTATCTTGTGGATTTCTCATTGTTATTGCCATGGAAGAGG
>vs_5096
ATTAAGGTTTGCGCTCTTGCTACAATGGAGGATCAAGGTAAGGCCATCTTTGCTGGTATAGAAGGGAAAAAACTTTGAAAAGAGTTAGACCTCGAGCTCAGGGGCGGGCTAACCAAATTCTAAAGCGCACTTGTAGTATTACCATTACGGTGAAAGGTTTTCCTGAGCCTGAGCCTGAGCCTGAGCC
>vs_5100
TTTCTGAATATGTATGTGTTTTCGTTTGAACCTATTTTCGATTTGAGATGATGAGGACGTTGTTGGATCTGAAATGGGATTGAGATGGAGAGGAAGAAGGGGACGCGACTAATACGAGAGGCATAATGTTGATACTGAGCCGCGAAGGAGTGAGGTGCTACGAAGAATACACCAAGGTCGCCATAGAAGATGAACAAAGAGGGAT
>vs_5101
AGTTGCCGATGCTGCTGTGGACGCACCTGCTGTTGCTGTCCTTAGATTGCTTAAGCTCCAAGATACCTATCTCAAGTTTATGTTTCATTGCTTTTTGTGTGTATGAAATGATGATTTTCGGAGCCATTATGGAATGATCTTTAAAAACATCGATAACTTTATTGATGCATCTTGCATCATGATTTTTCGTTTTTGTGTATCAATAACAAGAAATCAAAGTTTC
>vs_5103
CAGGTTAAGAAAGACATTGTTCCCGTCTCTCAGCATGCATCCTAACAGATCTCTT
>vs_5107
TTCCAAGCGCGTGCAACTCCTCCGACAACTCAAATGTTTCTGATAGCGGCGTATCATCGTGAAGGGAGAGACGGAATGTCGGGTCCGGGTACTCGGAGGTCCGAAAACCCGACGGGTGAATGTCGTATGGGTTCGAATTCGGGTTAAGATCAAAGACAGACTGAGTC
>vs_5108
CCACTTACGAAGGTCCATTTGTTGTCAAAAATATTCTCTAGTGGAGCTATGATGCTAACCACTATGGACGGCAAAGATTTCCCGCATCCTGTGAACATGGACATAGTCAAAAAATATATGC
>vs_5109
GCTTCAGCACTTCTGTTCTGGCAGCATGTGTTTGCCCTTTTCTCCCTTTCCTTTTACATTGTTATCTACTTCAGAATAATTGAGTATATCTGAAGTTTTTTTTATGTATTTCACTACCTTGTGTTGTATAAATTGTTTGTTGTCTAAGGTTGGACTTGGAGCTACGATGAAGACATAAAATTGTTAACTTTATTGGTTTGGTATTTATGAAGGATACCAACAAGTTTGTTACAATGGTTTTGAACAAAA
>vs_5110
ATAGAACTGGCTGAATGCTATTGAGAAGAACAGTGAATGCCAATAGAAGAGAAAGCTTGCTTACTTCATCAAGAACAGGTTTACTAGTAGTAAATATGTAACCAAATTTATTGTGCAATGCCAAAATCAGATCACGAGAAAAATA
>vs_5116
ATTAACATCTTCATCAGAATCATCACTACTG
>vs_5117
GCAATTGAAATTCCCTTGAGAATGGACAGGGTTGGGTTCCTCCATCTTCAGCACACAGAAAGACATGGGAGGAAGAAGCACACATAGAGCAGGCATTGCAGGATCATTTTCTCTTCCGAAAACTTACCGATTCTCAGCGTCATGTTTTATTGGATTGCATGCAAAGAGTTGAAGTCGAACCCGAGGATATTATAGTCAAACAGGGCGGGGAAAGTGACTGTTTTTATGTTGTTGGAAGCGGAGAATTTGA
>vs_5119
GGTTATCGGATTATTGTCTATATGTCCCAAACACTCATCCACATGAAAAACTACATCCA
>vs_5120
TTATCAATACATTCATAGCTTTACCACCATTTAAATCCATTACATTTCAAAATACAAAGTCTGACAGTCTTACTCAAGACA
>vs_5122
CTCACATAAGACATGTCTTGTCTTTGACATAAGTGCA
>vs_5123
TTTGTTCGGGTACGTATGTATGTACATTAAGTATGGCTGGGAATGCGGTACCAGCAACAGGGAAGCTGAGCAGCAGCACTAGTAGACAGCATTTTTTAATAGTTTTCTTTGCTTAATTAATGCTTGACCACATGTGGCTACAGCTGTATGCTTCAATGATCTTGATGAATGAGTTGTGGAGGAGGAAAAGGGAATCGTGAAAAGTGATAGAGGGAGTGAGTGGTGTTTGCCGCCGCTGCAGTGGGTTGTTGTTTTCAATCGAAGGACGAGTGACAAATATTTGAAGTT
>vs_5126
TGGGAGCTTGTTTTCAGCTGTGCGCATGCCGCCTTACATAAAATTGAATATATGATCCCACTTGTCCCTCCCATTGATTTTCCAATTGTTGATCCAATTTCACCGACAGTTTCTGCAGCATCATTCAGAGGATAATTTTTCATGTCCCCAAGAACTGCCGTTGCACCTTTGTACGTAGTTGACCCACAGTCACCATCACCAACTTTAGTGTCCCATTCATTTAGAGTGTCTTTGAGTTGTATAAGTGCAGTTGCAGCAGCTACAATGACTTGCTCAAGAAGTTGTCCTTGCTCAGTTAGTTTCGGAGGCTGACTCTGTGGCTCAACAATCTTTGTTGACCGAGATCGCGGAATCGGAACAGGAATCTTTGCAGGAAGAC
>vs_5130
AAGCATCTGTTCATCGCCTTTTTAGGTATTTATCAATCCGCGACTTGAACTCTTTGTTGTCGACGTCTTCGATTTCGTCGGGGGAGGGGTGGGGTCGTTTGATGGAGGGAGTGGAGAGGGCTTTTCATTCGGAGGAGAAGAGACGGAATCGGGAGGGAGATGAAACGGCGAGTGCGGCGGTGGAGGAAGAGTGGTGGTGGAGAAGATTGCGAGTGTAGAGAGAAGCGTTTCGAAGCAGAGATCGTCTCATGGTTCCTTCAC
>vs_5141
ACCACTGGGAAATTTCCAATACTTTTGACCATTGTAATGGAAGCCCATACTTTTCATGCTCCTCTCTCGAAGCTCTAATGATGCACACATTAGTGATTGGATTCACATACTTAACCTGAAATGATCCCAGCGATGCAGCCAAACCACACTCCCCAAAATTCACCAAAATGCTATCTTTTATAGCATTAGCGACATTAAATTGGGTTATTATAATAGAATCACCTGATGCTTGATCTCTATTAGGATTCATAAAAACCTACCATCACCATGTACCTGTTTTTGTAACACCATCGCTCTTTTTCTTAGGACCCAAAACT
>vs_5142
AAGTAAGCCAAAACAGCAGCAAGAAAGATAATTGATAAAATGACCAGGGATGGGTTTGTTGAAGCTAAAGGCAACAAAAAGTAAAAAGACGTGATCCATCTGAGCTGACCCAGAGAAAAATTACATCGAGGTCAAAAAAGACTTTAGGTTGCTGCTGAAGCTATGGATGTTGATGACTGTGAACCAAATAGCA
>vs_5144
TGTTGGGGAAGTGGAATTGATGGAAAGGGGAACGTCGAGTGTTGCTGTGGCGGTGGAGAAGAGTATAGAGAGGATTGATGAAAAGTAGTGATATATTTGATGGGAATTGGGTGAGAGATGAG
>vs_5147
GCTTTCATTAAGCATTCCCGTGCTTGCATACTCGGGTGAAACATATCCAAATGTTCCCATTACACGGGTTGTCACATAGCTTTTGCCAGACCCTAAGAGCTTGGCGAGTCCAAAATCTGATACTCTGGCATTCCATTTTTTGTCCAAAAGAATATTGCTGGATTTTACGTCTCGGTGGACAACTTTGGGTTCTAAGCCTTCGTGCAAATAGGCTAGCCCTTTTGTCAGTGCCAACTGCA
>vs_5148
TGCAAAAATGGAAAAAGGAAAGAATCAAAAAATGATGGCGCTGTCGTTGAAGGGTTTACCGCAGCAAATTCAAAACCCAATCGACCAAATTCAAACGCGCTACAAACACTTAGAAAATGGTTTCAAGCTTTGGCTCTCCAAACAGTCCATCGCCGTTGAAGCCGCTGTTGTTACCACCACCAGCGCTGCTCAAGGCGCTGCTATTGGTGCTTTTATGGGTACTCTCACCGGTGACGC
>vs_5149
GCATTCGGGGAAGATTTCCTTTGCAGACAAGCTAAAACTTTACC
>vs_5152
TTTTGTGTGGCTAGATCGGATGAGTGTCGTGGCAAGGAAAAGCTGAACGTGGGGAATCCAATTCCAATACAACACGAGGGGAAGAGGCTAATCAGAAAACAAGCAAAGGCACCGGTGAACAATGCAAAACGATGACAGAGGATAATCCAAGTAGCTCTATCGTTAATGGAAAACCTTCAGTAGTGGAAGAAGAAGAAGAAGTTATTCTCTTCAGGCCTCTTACAAGGTATAATTCAGCACCGCTGTCTCCATCTGTTTCAACTGATGAGCA
>vs_5157
AGGGGATGAAGAGGGTCGAAACTCTCCCCCTTTCAAAGGGC
>vs_5158
AATATTGAGGGAATATGTTGTTACCATTCACAGAGGTAGCACGAGAAAAGGTTGAGAGTTGTTCGGTTCTGCTGTGTGGAGCGAGTAGAAGCAAGTGTGATGACTCAGACAATTGGTGGATAACAGAGGTGATCGGATTTCAGTGAAGGAGAAGGATGATGGTGGTGAATAGCGCGGATGAAGAAGTTTTACGGTGATGATGAATAATGAAGCTCGCGGATGAAGATGATGAAGAGGCGCCGATGGGTTTGATGAAGAAGCTCTTT
>vs_5160
TGGTTTCCACTACACATTAAAGCAATTCAAAAATGTTGATTGTTACATGGAGAATCTGCATAAGAAACAAACTTGGACTATTCTTGTATTAATGCTTGCAGTGCCAAATTTTCTATCGGATAGATGTTGTGTTTGTAGTGCTTTGATATTGTTTCAGGAAGTAGCCAAAGCATTTACAATAATGCAACATATGTTAGATCTCTACTTAAATGTCAGAAAATTAGTCTGTCAAGAACACAAAATTGTACTTGTACTAAAGTTTACT
>vs_5161
TTTCTTTCATCAACTAGACAAGAAACTTAAAATCAATTTAATACATCTTTGAAAGGTCAATTTCATAGTACATTTTATGAAGTAAAAGAATACTGTAACAAATGTTCAATTGGACAATAATTATCCACTGTTCCAAGTTTTCAACTGCACCACATTATAGAACAAACTGCCAAACTACTAGTATCAATCAAATTTGCACGCTCTTCCTAAGATTAAATGTGGAATTAAGTTAAATTACCTCAAACAATTTTCTTCTGCTAACTTGTTTTCCCTAATGGTTTCAACTTTAGGTCACATGAACAGGAAACTCATGAATCTCATCCATCCATGGATTCTTTTCCTAG
>vs_5165
AATTTAAGACTATTATATCAAGCTTGAGTGGACAGACTGAGCCTTCTGGTCAGTTGGCTGTACTTACTGAGCTCTGCGTAAGTTTTGTCTATTTTGTACAGAGGGTTCACTATCCAGCATGACTTCGG
>vs_5168
AATTTGGCAAAGATCCAAGAACCTACGAGGTACTGACTAAGCGGTTTGTGGGAGATGAAAATGGTAATGTAAAGGGTGAAGTGGTACGTCTTCGCTGGGAGAAGGATGAAACCGGCAAGTTTCAGTTTAAGGAAATAGAGGGCAGTGAGGAGATAATTGAGGCTGACCTAGTTTTACTTGCTATGGGATTCCTTGGTCCTGAGTCGACTATTGCAGAAAAGTTAGGGC
>vs_5170
AGTGATGGTGAGGTAGTGGTTGAAGGTGGAGAAACCAGGGTGTTTGGCGAGAATGCGGGTGATGTTATGGCTGCCTGAGGTGGCGGCACCGGCGGTGGTTGAATGAAAAAGTGATATTACTAGTGTAAGAGAGAATAGAACAAGTGGTGCTAGTTGCTTCTTCA
>vs_5174
GTTTGAAGGACCGGTTAAGCATAGATATGCATGAAACATGCATGCAGATTGACAAAGAATGCAAGTTCCTAACTGTTCATGGTGATGCTGATGCAATAATTCCTGTTGGAGATGCATTTGAATTCGCAAAGATCCTACCTAATCATAAGTTGCATATAGTAGAAGGAGCTGACCATTTATATACTCATCATTTACCTGAGTTAGCTTCAATTGTGCTGGATTTTGTGAAGGAAACCTTTGCAAAGGAACAAGTTTAATGTCATTTGATGTACGAATTATCTATCCAATGTATATTTAGTCTGAGTAGGTTGTGGACTTTGAGATTTTAAATCATGAAAACAAGTCTGTTTACTAAAA
>vs_5179
GGAAATGTGGGAACCCTAATTGCAAGGGGTTGAAGAATG
>vs_5181
TTCGAGATGGACAATCAAAGAGTGAGGATCGCGAGCTCAAAGACAGACTTTTACGCAAGTTTGGAAGTCATATTGGTACATTAAAATTGGAGTTTTCCTAAGAAGAAAAAGAAAGGGCAAGCTTC
>vs_5182
GCACACACCAAAAGGGTTTGCTTTCTGTCCCCTCTTTGTATCCAGCATAATATATGAACTGGGTTTCCATGCTTCTGTGCTAAAGAGATAGATGCATTGCACTGCAACTGAATGTTATGTTCCAGTCCTATATTATGCTGATCACTACCTTTAACACTTATTTGTATAACTTATTTCTATCAACTATTTATACAATGCTTAATGAGTTGTCTAAAATGCC
>vs_5183
AGTAAAGCATAGCAAAAGCTTGTATATTGCTAATTGTATTTGTTCTTCT
>vs_5185
ATCAATTTTTCCCTCTTTCCAAAATGTATTCACAAGAACTCTGTATGTCAATGGATTAGGAATTGAAGATTTTTTGAAGTTTTCTAAAAA
>vs_5197
AGAAGATGCTAAACGAGTGATGGAGATGGAACTGGTATTAGAAGCCAAAATTGCAGAAGTCTTAACGATCTTATCTAATTGAAGAAACAAAGATTTCTTAACCTGTTCAGATTCTACAATAGCTTCAATAATGAAATCGGCATGAGAGAGATCGTTTAAATTAGTGGTAAAACGCAAACGTTTGAGAGCTTCAGAAGCTGTAGGGTGAGAGAGAAGAGATTTTGGAAACGAGACGGTTGATGGAAGAAGAGATGGAAGAGGAAGCAGTTGAAAGAGCTTGAGAGTCGACATCTAGAAGACAAACATCGATGCCGTGCATGGCGGTGAGTTGGGCTATTCCTGATCCCATCTGACGGCTATCACTCCGATCATCTTCACACTCGACATTGATCACACTCTACCTT
>vs_5198
GTTGAAGATGTTCAAGAAGATGAAAGAAACGGTGTCGTTTTGTGGGATGAAGAGTTTCATAGCTTTGTTAGTCTTTCTTGTAATAAAGACAATGCCTTTCATCCTTGGGAGATCGCTTTCACTGTTTTCAACGGTTTGAATCAGAGGTTGAAGAGTAAGGTTCCTGTGGTGGGAACAGGTTCTTTGAATCTAGCTGAGTTTGCATCTGTGGTTGATCAGAAAGATTTTGATTTGACTATTCCGCTTACACTTCCGGGTGGTTCTTCTGTTGAGCCTTCTCTTTCACTTACCATATCAATCAGCTTAGTGGAACTAAG
>vs_5201
CTGCCACCTATTCACATGATTCATACCATATGCGCTTTCTTATAGTTATCAGCTGCTTTGGATAATGATTGAATTGATACGGGTATCCCTGGACCAATCGTGCTGCATATATGGACTGACAGCACATACCCAGCATATTTGGAAGTCTTTTTTAAGCCAGCAGGCTTTGCTTG
>vs_5203
ATATGCTCATGTGAGACCTGCTGGTAGAGGCAATGCAAGGCCTCCGTCAGCAACAGGTGGTTATGGATACAATGCGACTGCAAATCCAATCATCCGTCCTCCTCTTGAACATGGCTGGAACTGGCAATCCAGAGCTGGTGGAATGCAGACAAATGAAATAATTGAAATGGCACTACAGGAGTTTGAACAGAATAAGGATGATGATGAGGATGAGGATGATGGTGAGGGGGACGATGACTGCGATGATCTG
>vs_5208
ATTGCTGAACTGAATAAATTACTATCTCTAATTTCAACTCCACCAATCCCAGCATTATTAACCAGAATATCAAGTTTGCCAAACTGTGATTTGACAAAATCTGCTAGAGCAGCTACACTTGAAGCATCAGCCACATCTAGTTGATGAAAAACAACAGAATGAGATAAACCAGAAGCTTTGAGTGTTTCCAATGCTTGAAGACCTCTTTTCTCATCTCTTGCTGTAAGCACCACTTTGATTCCAGCTTCAGCTAACTGCCTCACTATCTCAAACCCAATTCCTTTGTTTGAGCCTGTCACCACTGCATATCTTTCTGTTGGTTCTCCCATCTTTGGTTGGAACTTACCAAAACAAGAGA
>vs_5212
TTTGTACGCCTTTCAATATTATTATCAACAGCACGTTTTTCCTCAGACTTGTGACTTCTATCTGAATTATCATCAGAAAGCTTTTCTTCAGACTTATGACTTTTATCTGAGTTATCAACATTGAATGGAACAGAACTTCCTTCTCTTCCTTTACTCACAAGATTTCCAATCTCAGCATCTGAACCAGAAAGCCCAGAGCCTGGTGGCTCAACCGATAAAGCTCTTGGCAGTTCACTTTTAAGTGCTCCAACTCCACTTTTATCATGGCTGCAAACATCTTGGCTCGTTTCAATCTCTCTGCTTTAAGCTTTTGCTCTTTAGTCATATGTGCTTCAGAGGAGTCTGCCTCGCCTGCTGCTGCAATAGCCACTTTTCTGCATAGCCTTGGCAACTGGAATAGATGCACTAGCCTCTGCG
>vs_5214
CTCTTCAACAAAATTTCAGTGCTGGAGAAGACTGTGCAGATTGCTGACATAATGATGCTTTATTCTGGTGTTGTACAAAGTTTTTATTTCATGTTTTAACTTTTTCTCAGTGTAACATTATTGCTATATTCTTGCTCTTAGCTCTATTGTTTTTTCTTTTTTCTATATTTTTTAACTTTATTGTTTTT
>vs_5216
TAGTTGTGAGTTTAAGGCTTATCCTGGGTCTTGCCCAACTACCATAAACAACGAGGAGCTGCGGTATCTCGAGTCTT
>vs_5219
TGTCTTAGATGATGGCGGTGAGGTGGACCTTGATCTTGGAAACTATGAGCGTTTCTTGGACATCAAATTGACTCGCGACAATAATATCACTACTGGAAAAATTTATCAGTCGGTTATTGAGAAGGAGAGAAGAGGAGATTATCTTGGAAAGACCGTTCAGGTTGTTCCACATATCACTGATGCCATCCAAGAGTGGATAGAGCGTGTAGCGAAGATTCCGGT
>vs_5223
GACTTCACAACCAACACGAAACTCCTTCTTCAC
>vs_5225
GAAGATGAACCTGCTTCTGAAGTAGAACAAGATAATGATTCCACTCAGACTCAGTAGTAGTAGTAGTAGTAACTTGAAGAACTATGGTTTTAAATTTTAGTTATTTTAAGTTCACTATCTTATGCTCATAATGAATTTGTGAAAAATATTTTCCTATCCCCTACATATTTTACAAGTTTATATCTATTTCATTATATTTTAGGGTTTATATATAAATATATGCTGCATTT
>vs_5233
TGCTTTCTTAAAATCCTCATACCTCAGTCCCCTTACCTGATTTGCCTTGACAGTAAGAATGTTTGGACCCAGCTCTCTAATTGGCATCATTGCAGCTTCTTCACACAAGGCTTGCAAATCACCTCCAGAGTATCCTTCGGTCTCTTTTACAAGCATTTCTAGATCTCTACTAGGTAAAGAGAATGATTGACCCTTGAGTTTGTGTTTTAGCAGAAGTTTCCGAACATTTTCATTTGGTAAAGGTACGTATATTCTCTT
>vs_5236
TAACAAAATCCCAACAACAAACTACCTTCCATAATGACAAGACTACCATCCATTAGAGTAACAAAATCCCAACAACGAACTACCTTCAATAATGACAAGGCTACCATCCATAAGAGTAACAAAGACTACAACAATGACTACCTTCTGTAATGACAAGGCTACTATCCATTAGA
>vs_5239
TCAGTGTTAGAAGCTACTAGAAACTAGTGAGATCTCACTACAATTAGAGAGGACTATCCTTCCGCGC
>vs_5240
TTTGTGAAGGTCCAAATCCCTTTGAATTCTTTAAGGTTGCATGTATAGGTACAACGTGAGAGAAGTGAAACTGTGTTCTATGAATAGAAAACTGAGTCTTGTTGGTGAAAATCCAAATGTTACTATGCCTAATATTCTTGTGAAGAAATTGTGGATTGAGAAGTGTGGAGGGGGTTGTTGTAGCAGTCATGATGAAGGTGTTGATGGAATGAGAAGATGTTGGAGTGTTTCACAGAAGATAAGGTTGTGAGGGAAATCTTTGTTTTT
>vs_5242
GAGGAATCTCTTCTTGATATTTATAGAATTGATT
>vs_5243
ATTTTCATACTTCATACTTTTCTTCCCTCTGAATGAATGCAACCAATTTCACTCCAACGTACACTTCACGCTTCTCATAATTTCTCCCCCACAC
>vs_5250
CTACAATGTGGTTGTTGAGATTGCTTCGATTTTGTCCCCGGAGAGCTTTTTATGTGAGACGCG
>vs_5254
CTTAATGTGGTTGTCTTTAATTTTGTGGTGCTCTTGTGAAGAACTAACAATGGGAAATAAGAGTAATACAAGACATGATTGAAAGAGGAAAGAAACGAACTTTTTTGTGGATCTCATAAATCTTCCATTTCTTTTGTGCTGAAAATGATTTCAACTCAATCTCCAATTAATGGTACTAGAAATTTAAGAAAGAAAAAAAAGAAAGCATTTCTAAGAACTACAATAGTGTGGCGACATAAAGACACTGTTAAAGGTTACTTCTTATTGATTCTC
>vs_5256
GATAGTGAAGAGGAAATTGATTGTTTGCAACCTGTCCCTGCTGCTGCTGTGTCTGCACCTTCTCCATTTCTACCTAGCTCAAGCCATATTTCCGTAGCAAATGACATGCATCCCTTGGTAAGTGGCATTGGACTGAACTCTTTATCATGTGTATCAAGATCAATGCCCTCTGGCTTGCCACACCCTTCAGCTCCAAGCAATCGAGTTGATGATGACATTTTAACCATGCTTG
>vs_5259
CTCCGTGATCTCCATCATCTCCGCCTCTTCCTCCGCCGAAATCATCGCCGTCATCACCTCCGCCACCGATATCAGGTTGATCGGATTTGGGATATTCCAAGGGTGAGATAGGTTGTGGGTTAATGCAGTGGATTCTGAAAAGGTGTGTTTTGTTGAGGGTGATGGAACAGAAAGTGTTGGGAGATGGAACAGTGCTGTTGGGTTGTGGTGTGTTTTGTGTGTTCCATGATGTCGTTGTGGTGGTGTTGGAGATGGTGAAACTGAGTGAAGAGAGTGTCATGTTTTTTTGTGTGCCGCAGGTAACAGT
>vs_5260
TAACAAGTAAGAGGAAGATTAAGCAAAAACATGAGCCAGTGAGCAGTGAAGAGACAGATTGCACATAAAACTCCTTGTCCAATAAACTCAGGAAGAATGAAGTAGTTGATCCGAGATGAAGCATCAAACGGGTTGATATAGTCAGCTTCCAAGTCAGATAAAATCAAAACCTGGTAGAAATTAGAAGCGAGAAGAGCAATATTGGCGGGGAAAGAAATCACAAGCCAGAAGAAGAGGTTCCAACCCATTTACAGAAGAAAAGAGTAAAGTAGGGTTTAC
>vs_5261
AAAATACAGGATGAGGTGGAAACGAGATAGTATCTTCCCCGGTCGGTTTGAGGAGCAAGAAATGAGTTCCTTGTCTGTAATTTTTGTCTGGGTGAACATATATTTTCTATATTTCATTATTTGTTTGTTCTTTATAATGTCATAGAATTATAGTATTGGAAAGTAATTGTACGGTTGAGATCAATTCTGATGCATCTCACACCTTTATTGTTCTATACAGGCCATACTCCCACGTGTTTTCACCAG
>vs_5263
CAGATGAGAGGCGTGGCTGGAGAGCAGATATGGGGCTTGTTCATTGCCAAGAAAATATGATGTTTTCTCTTATGTTATGTTTATTTCATGTCATGTAATGAATGAATATGCTTAGTTGACTGTGAAAAACTTTTGCAAAATACTTTTTGT
>vs_5266
TTTTCTGTTGTCTTGTTGTTTTAGGGTACTTGTTAGTGTCTTTGAGGAAATGCATCAGCAAGTTGAACACAGGGTCTGCCTCAGACACCTCCATAAATGATGAGCAACATGGTTGCTTATACCGTACAATAAGAGATATGTTATATGGTCCACCAGAATACTAAGGTGACTGTTGTTGATTCCACCTATGTTCTTCCTGTACGCCTAGAGTAGATAGTGCTCCTCATCCTACGCCTTCG
>vs_5267
GAATCAGTACACCATACTAGAGTATAATCAAGAGGGTTGGCTAAAGCGGATAATTTTTGTTGTTGCAAATGTTATATGAGGAATTTTCCACTTGTTTAGCAACAAGTACAAAACCCCATAAAGGCTTGTTGCTAGGTTGACAATAGTGACCAAGAATATGAAAC
>vs_5268
TGCTGGTGGAAAGTGGTATAAACATCTCTACCGAAGCGGAAAATTTTGTTGTTGAGCTTGAAGAAAGTGCCAAGACAGGGATCCTGGTATCATGTGACGGTATATTGATTGGAGTTTTGGGGGTTGCAGACTCACTTAAACGAGAAGCTTCTGTTGTT
>vs_5269
TTTAATTTGTCTTTTGTTTTTAACCATAGCTGTAAGGCACTGCCTCAGTATGCATGAATTGTAATTTTCTAAAGCTCGTTTTGTATCAAGCTGGCCGACACGCCAAAT
>vs_5271
GTCACGTAAGCGACAGAGGTAGACTGTGCCGATGTCACCGGGGCCTATGCGGCGAAGAAGGTGGAAGTCACGGAAGGTGAGGCCGGATTTGCGGATGGCGGAGTAGGCGAAATCGGAGGAGCGGTGAGGTTTGATGGAGAGAGTCTCCGGTGAGGATGACGGAAGGAGTTCGAAGGAGAGACGGCTGAAGCTTGTGCTGCGAATGCTTTCAGTGGCGCTGCTTAAAGAAGTTCTCTGTGTATTGGAGTTAACCGTTTCTAAACTCATCCCAGAATCGCGATCACTACCACTCTCTAACATGATGGAGAAAATACTACCATAAAATTTATTGAATGAGATTTTTGTCTGCTGAGAGAAGAAAGAAACAGTGATTTGAATTGAAAATTGAATGCGTTGAGA
>vs_5276
ACATATTTCTTGACTAAGTTTTGAGATTCATGTTGTCAGACGAAGTCATCACCATACAATGTATAGAAAAGCCGGTTAAAAATACCGAGGATAGTGGAAAATGACAATACGCATGTAGGCGATAGTCGTTATTCTGCATGCCTGCAGTTTTTGAAGACCATGTATGTATTCATTTGTTACATTACATAGAACTTTGTCTTTCTT
>vs_5281
AGAAGGGATTTTGCTATTATCAATACAGCGGCAAAAATTTCCATGTTCATTCCCGCGCTAAAGTGGTTAAGATTAGATGAGAGTGTACAACAGTTTGCAGTTTTCATGATGTCCCAAGTTGACCTTGCTAGGGAAGCTGCCCATTTAAACCGCTTCATTTATAATTTCCGCAGCTGGAAGGATGTTTCTTTCCCTAAGCCTGTCTATCCACTTGTCCA
>vs_5284
TAATCCATCGATTCTAAGATAGCTGATATACATTACATATCCTGTGTTAGGAATCTTTTCTCATCCTTATACGTTACTCCGGTTGTGTACTCAATTTTGACGTTCAAAA
>vs_5294
CAATCACTGCTATTTTTCCTGATGGAGTTTGGTGTACCAAATGTAACTCTAGATCAAACCTTTGGCCATCTATGGTGTGTTCAGAAGGAGAATGCCAATGGAGTTGTTTAAGCACATACTGAGTTTCATTAATTTGTAGATAGCTTGAGTTGGAAAATAATTCCAACTATTCATCACAAA
>vs_5308
CGCGCTCAACACCAGAGAGAGATTTTTGATGAAGAAAAAGAAAATAGTTTCTTTTTTTCAAATAGCACATGCACATGCATCATCGTCATCATCATCATCACTGTCA
>vs_5317
TGAAGGCCAAGATACAAGACAAAGAGGGTATCCCACCCGGATCAGCAGAGGCTTATTCTTTGCTGGAAA
>vs_5325
AATTTTTATCTTGATAAAAAAATGGAGACATCGCTGCGCTATGGAGGAGATTCCAGAGCCTTAAAAATCCACGCCAAGGAAAAGCTTCGAATCGACACCAACACCTTCTTCCAGGTTCGTGGAGCGCTTGACACGAAAACTGGACAACCGAGTTCTGGGAGTGCACTCATTAGACATTTTTATCCCAATTTTTCAGCAACGCTTGGCGTTGGAGTGAGGTATGATAAACAGGACACTGCAGGAGGAGTGAGGTATGCTAAGAATGACAAGTTGCGATATACTGTTCTTGCCAAGAAGATGTTTCTGGTGACGAATGATGGGCTTGTTAACT
>vs_5326
TTGCCACATCTGTTAAGATCCAACCTAGTGACCTTGAAAGAAGCTCCAAAGAACCCTAACTCAACAATCCTCACTATCATCCTAATGCCCTTTGTGCATACCATTCTGAGAGTCCCGACCATGACACTAAAAACTGTTGGGCTCTAAAGAACAAAGTACAAGACCTCCTCAAAGCCAAAGAAATTGAATTCGATGCGCCAGAAAAGCCCAATTTCATTTCTTCCCC
>vs_5328
CAGACTCTCCTCATACTTCTCCTTACCCTACTTTGAGTGATCTTATGAACAATACTCAGATATCTGATAACAGACCAAATACACCTCCTTTATTGGCACATTCCAATTCTGTTTCTACTGAAGAGAGGCAAGAAGATTTTGTGGTCATTCTAGTCA
>vs_5333
AAGTTCCTTATCGAGATCGTTAATTAGTATTTGTGTATAGCCTGCATTGGTGAAGA
>vs_5338
TCTACCAGTACCAAGGTGCTTCAAAGAAGCGCAGGTTGATGTATCAAGGTGAGACTACACAGAAACCTCCCCGTTTGTACATCGTTTTAGTCTGCTGCACGGCCTATCAACTCCATTATTGGATTTGTGAACTCATACTTCAAAGTATTTTTGTGTATTGAACATATATCATCCTTAGGGTTTTTAAAGTCTTTTGTAGTACTGCTATTGACATGCATATTCTGT
>vs_5342
GAAGAGATGTTGAACTCTTTCGCCGACATCTATATACAGCAGGGAAAGTTGGTCCGACCACTAAAGGAAGTGAAGGTGCAGAATTAGTTGATGGGCTCGTCATTAGAGAAGGGGATTTTAAACTTGTGAAGACAAGGTTTAGTGCCTTCTTTTCTACACATCTTCATTCAGTTCTTCAACGAGAAGGAATCAATAGTCTGG
>vs_5347
TGGCAATGGAACGACTTCGTTTCACCGCTCACCCGTCGTTTCAACGTCTACGTCCCTGACCTACTTTTCTTCGGGGAGTCATACACAACACAACCCGATCGGTCAGAAGCTTTTCAGGCGCAGTGCGTTGCGGCTTTAATGGAGGCTCACGGTGTTCGGTTAATGAACGTCGTGGGTATTAGTTACGGTGGATTTGTAGGGTATAGTTTGGCGGTGCAGTTTCCGGAGCGCGTGGGGAAAGTTGTGATGTGTTGTGCGGGGGTTTGTTTGGAAGATAAGGATATGGAGGAAGGGTTGTTTAGGGTTAAGAGTATTGATGAAGCTGCTACTATTTTGATCCCACAGACTCCTGAAAAGATGAAGCAGCTTGTTCAGATTGCGTTTGTTAAACCTATTACAGTTATGCCAACTTGTGTTCTCAATGATTT
>vs_5353
GAAGGTTCGTTAGAAGGTTTGTCTTCCGTAGAAGATTCGTATTTGTCTTCCGTAGAAGAGTCGTATTCGTCTTCCGTAGAAGGTTCGTCTTCCGTATAAGGTTTGTCCCATTCAATGGGATCCAGAGAAAACATGTCTTCATCCATAGGATTCCAAGTACCTGGATCAATCAAAAGTTCGATTCTATCTGAACTGCTCATTTTCAAATGATCTCCACAGTGTTCGCAAATATTCATTTTGGATTTAAAAAATTTCTTATAATTTAAT
>vs_5357
GTAACTCAATTGCAGCAACATCATCTTCTTGAGATCCATAGATTATCTTCTCGGATTCTATATTAACAGCCTGCAGCCTGACCCATCGACACTCAAGAAAAGGAGTCTACATTTGTAATA
>vs_5366
TCGAAATGCATGAATGAACATCAAGTTATCAAACAATTATC
>vs_5368
GCAGGAATTATCAAAGAATATACTTTGAGGCAGGATCAACAACATGTGGGCAAGGTA
>vs_5369
TTTTTCTATTGTAAGCCCAAGAGGCATTTGTAATTCTTGAACTTATTAATGCAATTGATGTTTTTGTCTAGCAAATTTAAAGTCCTTAAAGTCCTTGAAAAC
>vs_5372
TGCATTTTTATTGTATACTCAAACTTTTACTAGTTGTACAATTATTCTGTTTCTTTTAGTTTCATTTAATTTCATAGTAGGATTATGTAAGCATGGAGATTTTGTTGGAAATGATCCTGTCTCCACCTTATATTTGGAAACAACTTATAGTACCATCATTTGTATTTTTACCAGTACTCCATGATGGATGTAATTCATATGAAAATTCTTTAATAAATCATATTCTTTTCAAAA
>vs_5373
GAAGTCCCTAGTAGTGTCTTAATATATGTGTTACATTTGTTATTTCTTTCTATTGAATGTACTTTGGTAAGCTAG
>vs_5375
TGGTGAAAGCAATACACTTGACTATGGCAGTGCTCCTGCTGTTGGTG
>vs_5377
AAGGAGATGAATCAAGTGTTAAAAGAGAGAGAAAAAGCTAAGAAGCCTAAATATGCTTTTCAAACTAGGAGTCAAGTTGATATACTTGATGATGGTTATAGATGGAGGAAATA
>vs_5379
TTTTTGATAATGATAATAATTCACATTCAAATGGGAAGAACATTACAACAACGTATACTTGACAGAAAACATAAAGTGTTCACTTTCCGGGAACAAAGTT
>vs_5380
GAGTAACCGACGAGCGACGGCGCCTGTGTTGCCGGTGACGGCACTGAACTCCGCCAGAACCACCGTGCCTCTGGCAACCAAGGCATAGAGGGATCGCATCGCAAAAATATAAATATTCGTCTGCTAGAAGCCAGATCTTTTGAGATTGTTTCCATGGAAACCGGAATCGGATTATACGGTGTGTCGAAGGGGATCTCGCTGTATTGGTGGGACGGGTTGATAGAGAGAGAGT
>vs_5385
ACGAGGTTCAATCTGCTGCGGTTCGCAATTTTGTAAGAACCGTGATGTTATAATTCAGTCATATACTGGTTCAGGGAAAACGTTAGGCTTATCTGCTTCCTATATTGTCGGTTATGGGCCGTTGAGAGGTGAGAATTGTGGTGGTGGTGGTGATGGTGGTGAAACGGGAGATGGTAGCGGTGATTGTTGCTCCGTCTAGGGAGCTTGGAATGCAGATAGTGAGGGAGTTTGAGAAGATATTGGGAACGGATAACAAGAAAATAGGTGCAGCAGCTTGTGGGAGGTGCGAACCGAACTAGGCAGGAAGAGGCTTTGAAGAAAAATAAACCTGCCATTGTTGTTGGTACGCCGGGTAGATAGCTGAGCTAA
>vs_5392
TCGAACCTCCGTGTCGAAGAACTCAATGTCTTGTTTCAAAGCAGCTTCCAGATACTTGATCCTCATCTTGGTCGATTGTCGCTCACCGGTCCACATCCAACACGAAATCTCTGCCCATGAAGATGCCCAAATAGCAGCACCCACCACAAGGAAGTA
>vs_5400
TGAGCATGAGTGATGAGTGAGCAAGTTTGTGCTGGTTTGTTTATGGCGTGGGTGGATTTTG
>vs_5407
ATGGCATGGCTCAACAGAGCAGCCACACCGTCCTACCTATTTAAAGT
>vs_5408
CAGAATCAGCTCTGAGCCACATATCTCCACAATTGTTGAATCCAATTGGTCTGTGCTTGTCCTGAGGACTCAATCCACAGTAAGACTTTATATCAATACTGAACGCCTTTCTCCATGACTCTTTCACACCATAATTCTCCATCAACCATGTCTCGAATTTCGCACCCTCGATCACATAGCACAAACACAAACAACCTTTTAGCACACCAACACTGATTCCTGAGATCTTACTGACATATTCCTCGTGGAAGTGCGACGGCGGTGGGACTGAACCGAATTTGTTGCTGTTGAGATCAAAGGAACATATCAATTGAGAACCGGTATCCTCAGTGACCCAATGAATT
>vs_5411
TTCTACGGATCTTTTCCTTTCAGTCATGTCAATTTTTTCTTTCATCTATACGTTTCCA
>vs_5416
AAAATTCCATTTTGACATCATAAACACTTTGTATGTTTTGGTATTTTTGAAATATCTATATATCTTGGCCATTGCGGTGTTCTAGCACAAA
>vs_5417
CTTGCCTTGAGATTATCATTAAGATTTCTCCTCATCTGATTGAGAGCATGGAGGATCAGAATTAACGAAGAAGTCATCCACTATATCCTGTTGATCTGGAGATTCAAGCAACATGTCTGAACAATTGGAGGCAAAAATGGCGAACCCGGATAGTTTCCCAAAGCTCCTAGATCTCCCAAGTTTGGCAAATCTGCAGTTAAATCTGATAGGCTAAAATTCCATTGAATTTGATCCAGTGATCGAGAAATTCCGTTTCCGCCATCTTGTGCCAGCTGTAGTCCTACTGAACTTGCTACGTCG
>vs_5418
TGACAATTCTAAAAGGGCTTCTTGTGATGTCTAGTTCCAGATCTGAGAAGGA
>vs_5419
CACCAAAACAACAACTTGGTGATGATGTTGCATGCATTAGAAAAGATCCTGAAGATTATTATGGTCCTCCCAAATGGGTTTCTTTTCCGACGAAAATCGGTTTAAGATCTCATGAGGTAAAAATACTTGAAGATATCAAAGTGAACGAAACAGGGGCTTCCCCTGTTTTTGATCTAAACAGAGCAAATTCAGATTGTGATATGTTTGTTATTAGAAGCTCAAGAGATCTTGAAGGTGAATGGTTAGATTTTGTTGGTGAGTTTTACAACAAGCCTGTGATTCCTGTTGG
>vs_5420
CTCTACTATGGAATCTCTTAACCGGATGTTTGACCTTAAGGTAGTATCTTCAAGAACCTCTTCAGTTTCTGGGTCAGTCATATTGCCATCATCAAACCAAGCTTCGATGGCAGATCTCTCACATGTAGCACCGGTGCAAAGACTGACAGGATCTACCATAACAGCTTCAGTTATCGAACAAAGGAAAGAATTAAGG
>vs_5422
AGGTATGACGCTGTGATTGTTGATTCCTCAGATCCTGTGGGTCCTG
>vs_5424
ACTATATTGAAAAGTGAGAATGACATTCATTTTAAAATAAATTTTTCTTCTAAACGACACTCATTTTAAACGGAAGGAGTATTA
>vs_5427
AGCACCGCACGTCGCGTGGTGTCCGGTGCGCCCCTGGCGGCCCTTGAAAA
>vs_5430
ACAAATAAAGTCTTACAAAAAAATGCTTTCCAATATTCACAACCATACACCAAAGCCCATTCAACATGAAAATGATTCACAAAAATACAACAAAAAGTAGTGATTAATGGATCATATTAGTTGATTTTCGGTAATATTGCGGGAAAAATTAGGACACTCTCTTTTTTCTCATTTCTTTCAACCCAATCCAATAAAAACTACAACACAA
>vs_5431
TTGTAAATCTGTGAACTCAAACCACGAGGAGGAAGACCCAGAAGCAAACTATCCTAAAGGCTTACTTATAGCCTTCAAACTGAAGAGCATTTCAGAGGAAGTTCCTTCAGAAAAGAATAGCACTGATGAACAAGCCAATGGAAATAATGGTGCTACCAAGACAGATGAACAAAATCCCTCTGAAGTTGCTGCTGCTGCTGCTGAGGATAGTGATCAAAAG
>vs_5432
TTTCCTTTTTACTATCTCGACATCGGTTACGGTTCCGCATTCCTTGAAGAGTTCTTTGATGTCTGGCGCGGACACTGACCAAGGTAAGTTAAAAACAGCTAACTTCTTCTTAACATTGTCCAATGTCTGCGTTCCCTCTGTTTTTTCATCTTCAATTGTTGATTCTGTTACTTCTTGTAAAGCAAAGCATGGCGTTTGGGTTCTGAAAGAAGATAAGTGAAGTTT
>vs_5433
AACTACGTCAGACAAGACTTGATCGTTGAAGCAACAATCTTCTCGGATCCTCACCATACTTCAACAAAAGCTGCTGCTCAGGATTTCAAAAGTTGTTAGGGGGAATAGTGGTCATTGTATCTCAATGTATCTTTTCCATTATGTATTACCATTTCCCAAACTTTGTAATCATCCATGGAGTCTCGCCATTCGTAGACTACCATTCTATTAATGAAATTCGAGCTTTCACCTAATTCTTTGTGTTCTTATTTTTATTTAGCTTGCAAAGACTTCATTTATTACTGATAATAACTGTTAGAGAAA
>vs_5439
ACTGCTATATGGGAAAATGTTGGGGGTGATTTTGAGTGTGTCTCTACTTTGGAGGGACATGAAACGAAGTAAAGAGTGTATCTTGGAATGCATCTGGAACTTTGCTTGCAACTTGCAGTAGAGATAAGTCCGTTTGGATATGGGAAGTGCAGCCAGGCAATGAGTTTGAGTGTGTCTCAGTGCTGCAAGGACATACTCAGGATGTGAAAATGGTGAGGTGGCACCCAGCAGAGGATATCTTATTTTCATGTAGCTATGATAATAATATTAAGGTTTGGGCAGATGAAGGTGATAGTGACGATTGGCAGTGTGTTCAAACCCTTGGAGAACCCAACAATGGTCATACATCTACTGTTTGGGCCCTCTCCTTCAATGCTAGTGGAGACAAAA
>vs_5440
TTGTTGGATCGATTGCGGTGTTTGTTTTAAGGCACAAAGACCTTGTAGGTGGGGGTAGAAAAGATCTGCAGCACACTGCACAAGTAATTGCTCTCAACATGGTCATTGGGTTATCATCAAATGGCATAGACAACTGGGGACATTTAGGAGGTTTGATTGGTGGAATTGCTGCATCATGGCTTATTGG
>vs_5443
GATACCTTAGCAATTGTTGTAAGGGACTAAAATCATTTACCAAATGCAACATCGAAGGGTCATCGAGGGACTATGGTCTTGTAATTGAGGATCTTTGTTAAAGTATCCCACGTTCGAGGGACATGACTGTTTTAATCTAAGGAAACAAGTGTGGGTTAACCCTAGGGGTGCATGTGTACAAAGTGTATTATTTTCATTTGATTTGTCTTGAATTAGGGTTATCTAGTATTAATTTAATTCTTGCCATATAAACCTTAATTA
>vs_5446
CAGAAAAATAGTGACATGACCAAACTAAAAGTCTCACTGCAAGCAAAAGTAGC
>vs_5448
CCCCCAAAATTTCAACTTTTCTTCCAATTTCACACTTTCACAAACAACCCATCTTCAATTTCAAACCCCACATAGATTTTCATCCTTTTCTCCAACTGGGTTTTGAAAAAATCTGATTTTTTATCCTTTTTTCCAACTGGGTTTTGAAAAATCTGATTTTTATCTTTTTCTCAACTGGGTTT
>vs_5458
TGTGTGAAGGTGATTATGCTGATAGAATTTGTGAGAGTTAAAGTGATGGTGGTGATATGTTAAAGTGGTGGTGTTGTTTTTGATTTAAGAAAGTTTGGTTACTGATATAGGAAACTGTTGAAGGTTTGATTTGAAATTTTTTTGAAGAAAATTGGGTGGTAGTTTATGGTAGAAACTT
>vs_5460
CCAACGCATATAACACCTCCGGTCGTATACGAA
>vs_5462
CCCTTGTTTCTCTCTCTCTCTCAACCAACCAACCATAACTAACATTTAATAACACCACCCGATTCACCGACTTCAAATGTAAACAAACAAACAAACAACAACAAGAACATAAACATGACCATGGACCGAACATCATCACAAGGAAGTTCACCGGACTCACCATCACGAACCACAAGAGTACTATCCATCGAATGTTTCAGAGGAAGTTCAAAATCCGACGACATGCTACAAACCGGCGATATAGTTGAAGAGCTCCGACTTGGAGGTTC
>vs_5463
AGTTTTTCAAGGTGCCGCGGAAAAGGAGGGTAGTGAGGAAAGGAGTTCCTAACTCAACATTATTTAGAAAAGAGTTGAGGGAAGGAGCATTGCATTCTCTTCTTGGAGGTTCTTCAACCAATTCTGAATCTGATACTCTATTGTCAGCATTTATTTTTAACCCAGTTTTAGGCAATGAAGCTGTGAGTGAACAATCTAGTTCTTCCATTGAAGCTTCCCCAG
>vs_5466
CTCTTAATTTCTCTTTTCATTCTTCATTCA
>vs_5476
TCCAAGTACTCTCGCTTGAAGAGGATAGAGAGGTGATTTTGCTAGAAAGTACAGACACCTTAGATGGAATGGACAAAATGTGCACTATTATTCATAGGGGAAAGTAGTTTTCTTCGCATTTGTCCGTCGTGGTTCTGCTGATCTTCTATCTAGTGAATTAGTACCCCGACGCTCTAAGGCTCATCAACACCTGCTTATCATCAAGCAACAGTTCTATTACTGAGGAAGTGCTTGAGTCAAAACCAGAACGATGTTTTGGTTGAGAATGATGGA
>vs_5479
TAACTCTGAAGGTCTAAAGCCAGTTGGAAAATCAGAATAACAAGTGTTATAAATTACTTCATCAAGTTCAAAACTAATCATCATCATGAGTTTTGTAGTTGAGGAGAACTTCCAACA
>vs_5481
TCATGAAATTCGAAGCAGCTAAAAGGGATGTCCACTGTGAGTTTGTAGAGGC
>vs_5485
ACAAGGCAGGAAAGTTTCCTACACTTGTTTCCCACCAAGAATCTCTTGAAGCCAAGGTTAATGAGACTAAGGCTATGGTCAAATTCCAGCTTAAGAAAGTGCTTTGCATGGGAGTAGCTGTTGGTAATGTCAGTATGGATGAAAAACAGATCTTCCAAAATAGTACAATTGAGCG
>vs_5488
GTCTCTACCTCCTTTGTCAAATAAATTTGGACCA
>vs_5492
ATCACTACGTTGTTCATCCTCTCGGTGATTCTGTTGAATGGAATATAAGGTGTTAGGATCCATTTGACAAGTCCAGAAGTGAATCCAGTATACCCTGCCATTGCTCCATGAACTGCACTCTGAGCAAGAAGTGTGCAGTAGACACTGTCCGATGCATTGCTTGGAATTGCCCGGATCATGTATGTTGGGTCTATATATTTAAGAATGATGGCCATCTTATTCTCCTTTGCAAAATGATCCTTAATCTTATGAGATATCCATAAACCAACATCTTGAGTAGTTTGTTTCCAGAAGCATCCTTCTCGTCCATGGCTTGTATGC
>vs_5495
CCTCTCTCTGATCACTTGTTCACTACCATTCCTCGCATCATTCATTCATCTGCAAAATCATGGCCGAGAAAGCTATCACTATCAGAACCAGAAAATTACCTCACCAATCGTCTCCTTTCCCGAAAGCAATTCGTTGTTGAAGCTAATCATCCAGGGAAACCAAATGTTTCTAGGGCTGAGCTTAAGGAAAAGCTGGCAACTATGTATAATGTGAAGGACACTAACACTGTGTTTGTCTTCCAATTC
>vs_5496
TTTAATTTTACTGGTGCAGAGGTAATCTTCGGAACGGCCATGGGTCCAAAGA
>vs_5497
CAACCTGACAGTTGTGTAAATCGAAACTCTCCGTATTTATCTTCAGTTGTATCATCATCGGGAAAACCTTTAAATCACCTCTAGTCCAATGCACAAGTCACATGTGTCCGATTCGAGTGCATTGGCATGTGAAACTAAATTATAAAGAGTATTGGAGGATCAAGATCACAATCACAAATTTCAATTACAGAATGAACTACTCACAATGGA
>vs_5498
CTTGTTATTATGGAAGGTAGTCTGTTGTCAAGATTTTTGTTACTCCAATGGATGGT
>vs_5500
TCCTTACATTTGGATCCGATTCACCTTTATCTGAATCGATGGCATCTGTTTTGAAACTTGCTCATAAACCTGAAGAACTAAGAATTCGTGTTCCGCATGCAAGTGGAGAAAAAGGAGACGATCAATCCAATAAATCATCGGTTACATCCGTAAAGTCGACTGAAGGTGCAAGCACGAACATATCCCAAGAACAGGCTATGCAGTATGGACAAAGCTTCTCACCACAAGGTCACTACTTTCCTCCTGGAACTCCTTGTCCTTTCCCATGGAATCCAATGCAATGGAGGTCACCGGTTCCACCACATGCGTTTTATCCACCGGGATTTTCTTTGCCGTTCTATCCCCCAACCCAACCGCAACAACTTACTGGGGATGGAACGTCCCGCGGCAAGCACAACCGTCATCACCGAATGGTGCCGGCCCTAACTCTAGTGCAAACTCTCCAACCTTAGGCAAACA
>vs_5501
TACCCCATGTCGTTCTGGTAGTTGTGCTGATATTGGACCGAGGGGAGTCAATGGATGATGATCATATTCAAATAGATGATTTAGCTACCCACCTTGGATTCATGTTAAAAAATCCTACACCGAGTGCTTTTTATTGAGTTTTTGTATGGGCGACGGAGGTCCTGATGCAGCTCTGTTTGTTAAGAACAATGCTATGCAATTATTTTTTGTAAGACGCTAAAATGCTGCAATCGTATGGCACTGATGCACTTCTAATGAAGAGGTTGGAAGATTCTCATCGGAAAGCTTTTCTAGGTGCCGACCTTGCAATGGCTAATGAAAAGAGTATTAGTAGTTCTTGTGGGACAACAGCA
>vs_5502
ACGTTGCAATTTGGCGGTTCAAAAGACATACAATGGTGGTGGTGATGAATGATTAGTGAACGTGAGAGAGTGAGCGAGTGTTGGTGAAGCATCCACTAACC
>vs_5503
TCTCTCAGAGCAACTGTTCCTGGACGGAATCTGTGTGGCTTCTTCACTCCTCCGGTCGCCGGTGCAGATTTCCGGGCGGCTTTTGTGGCGAGCTGCTTCCTTGGAGCCTTGCCTCCGGTGGACTTGCGAGCGGTTTGTTTGTACGTGCCATTGAAATCTGTAAGAAAATGATTTTACTTGTAAATCGAGAGAGGAGAAGGAAAA
>vs_5505
GAGTTTGCAGTTTTGAAGTTATCGGAGCTTTATGCACTTAAGTTATCTATTGGCACTTTCTCCAGCTTTTGATTCCAAGCTTGGGATATCCTTTGGAAGAAAATAGTGGCCTATTCTGTTTCGATGACACGGTTCTGTAATATTTATTGCCTGTCACATAGACGGGTTGGTATTAGGGTCGCCATTTGCTTTATGGGTATTTTTTGATGAGGGATGGTATAAAAAGTTTTGTTTTTAAATCATGTGTCATAATTTTGGGTCAGAA
>vs_5506
CATATCTTGCCTTATCCCATATGGAATCTTTGGGAACCACTCCATAATTATTCTCTAGCCCAAGAAGAAATTCCCATGATCTTGTGGTTTGCAATTCATGCCCTTTGTTCTCAAAAACAGACACTACATTTGGATGTCTTGCAATTTTGGTTGCTTCATCTACTTCAAGTACAGCAGCAAAAGCATTGATGTGTTTATTATATGAGTAAAACATTGCTTCCTTAGCGTTCTCATGGCTTCCCAGGTGTGAGCCAAGTAAATTGTAATGTGAATTTGTTGCAAATTGAAGATCACTTGCTGAAGGATTTGGCCCATGAGAATGTGATCCTAAGTAGACAATATATGACTTTGATGGCATGAGAGGAAGAGAGGAAGAAAGGCCAAAGAAGAATGAAAGAGATAAGGTGGAGAATAG
>vs_5510
AGAAGCATCAGAAATAGTAGAAAGAAAATATTCTCATT
>vs_5517
AAAACAAACAAAATAGTCTTTCTTTATCACTCCTCCAC
>vs_5519
AGGAAGATAGGATTCCTGAGAACAAGAGCCATTCGTGGTCACATGAAAGCGGCAATAGAGAATCCTCCTACTGCTAGGCTAAAGGCAAAGATCACAGCAGTACTTGCTAAAGTCCCCTATCCTGAACGTGTGCTATGTAGAAAGTAGTTAGCTGCTCCTCCTCGCCTAGGAGGGCCGATTGATTGACCGAGATGGGAATCAATGCCTAGTTCCGGATTCGGACATGAATTATAACTA
>vs_5527
GCTACCAGAAAAACTCATTACAAGAAAACTTTTTGCTCTCACTCACCATCACCACTTTCATCCACCTGTAACCTTTCTCACCTTTATTCTCTCTGCACTATCCTTCCTCGATTTCAATCCTTTTGTATTCTCTTCACTAAAATACTCCAATCTCTCTGCAATCTTCACCTCAGAATCTCTGCACCTTCTCTTCGACTTGCTTCAATCACCCTCATCGCAAGAACAATGTTGCCTCTCCACAACCACCTT
>vs_5530
CGTGTGTTACAAATATATGTTGAATATTCTATCAATCAT
>vs_5535
TTTTGTTCTTCGCATAGAAGAGAACATAGGTGGTCGCCTTTCGGCATGCTTTTATAGGCATAGGATTCCAGAAAGAACAGAAGCTTATGACTTCCAAGCTGCC
>vs_5536
TTACTATTCAGCATTCCCTTGAAAACACTATCAAAATACAGCACTAGCATCCATATATAGGAGCCAGATCTTGGAAACCTAGGGAGTCGTTTCGTAGCGGCGATTGTCCTTGAATTTATCAATGCAATCTTTGAGTAACTTGCAGAGATTCTGTGTGGAACATTTGGAATCTTCTAGGGCTATTTTGATTGACCCGAGAAAAAGGCAAGATGGGGTCGTCGACGGCG
>vs_5537
TCTACCAATCAAGAAAGGTCCACAGCTTCCAC
>vs_5541
GAGATCACTTCAAATATAGACTAAAGAAATATCTACATCAGAAAAAGACTCATTGAAGAATATGAAGGAGGTCTTGAGGAATTTGTCCAAAGTTAATGAAATTCGGATTTAACAGAGAAGAAGATGGCATTTCGTACCGTGAGTGGGCACCTGCTGCTCAGGAAGCACAGATTATTGGGGATTTTATGGATGGAATGGTTCCAACCATCCCATGGAAAA
>vs_5546
TGCACCACCTAACTCGGTGGACGGTTGCAGGTGCGCGAGATCGTACGATCTCAGGAGCTATAGCGCGATCCTGACGACCATGGTTACTGCTATTGAGTTCGGCTGCTCTGTCCTCTGTTTCTCATGACCAGAAGCCCCTATTTGTGTACTGTTTTTGTTGTTAAGTTCTTCACTGTGTCATTAGATTGTCTAGTTTTGCTGCTGTAATTGGTGATTTAAGCAAGCCTAGCTAAGGTTGTTTTCTCATGATTTTGAAATTATGAGTTACATATTATTTT
>vs_5548
TCACTTCTGGAACTCTAAGAGAGTATAGAAAGAAATATCCTCGTGTAGATATC
>vs_5549
CACTCAATGATTTTGACGAGTTCATCGAGACAACGGGTGGAGGATGCATAGTTTTGAGAGAGAACAACAACTGAAATTTTTGACTCTTGAATAACAGAAAGTGAAAGTTGAAGTTGGTCATCATGATTTTGAATTTCCTTTGGGAAGAAGAAGGTCTTGATTTTCTTGTTGCGAAGAGCATAATACAGATTACATGCAAAGGTGTAAGTGTCTAACCCTCTAAAACACAGAAAAACATCGTACTTATGACTTGCATCTGCCTCTTTCATCACCGTGGCCATGACAAATGGATAAGAATATTATGGACTCTCTTTAATGATAAAC
>vs_5551
TGTCCACAATGTCAAGGATTTAGTAACTCTTGATGATGCACAACAGGACTTACTGTGCTGAGATTG
>vs_5552
GTGCTGCATTTTAAGACGTCTTTTGGTCTATTTTCTTCATTTTGCCGTTGTTGCTGACGCTTTTTCTTGGTCTGAAACTCATGTGAGGACTCATAACTTGGGGTAAACTCTGGGATCGCATGGGTAAAGGATCAGTCCAGAAGTACTCAGCATCAAGTGCGTCCTTGCAGGAATTCTCTGTAGCTGGAT
>vs_5557
CCAACACTTTAAAGCCATAGCTTATTTGATTTGCAAATCACTTATTTTTTACTAGTTTTCCTCAGATTGATAATTCACGAACCATCTTCATTTAGCATATTTTTCTATTCTTATCATAGGAAAATAGATTGTGGCATTGGAAGGTCTGTAACTTGATTAATAGGAGATTAAACTTTATTATTTATTTAAGACAGGCCTCAAATTGAAATAAAAGTAGTCATGCTAAGTCACGTGTATGGAAGTTATAATATGTCTT
>vs_5558
ACAGATGATGTTACTCGTGTTTAGAAAATGGTATTAAGAATATATGTTA
>vs_5560
GAAATGGGATCAAGAAGACTAGCATCATTTTGAAATGTGTCAGAAAGTGTGTTAAAGAAATTCCAATAAGCAGTTCCATCACCAATAGAGTGGTTCATGGAACAACCTATGAAAACACCATCCAATAATTCAGTGACTTGGATAGACAACAAAGACATGGTGTGACCATCATGGTTGACTGCTTTGTGGTGATCAAAAAACGATACTAGTGGGAGTCAATGGGGATAGGATATCATCTATGGTGATATCTAAAGTAGCATAGATGAATTTAGTCTCCGGG
>vs_5565
CAATCTCAACTACTACTACTACTAGTAGTAAATTTTATACCTCTTTGATTTTCTACCACTCCAATCTCTCACCCCCAAACCCATTCTCAGGTAGAAAAGACTTATTTTTTCGTTGTGCAAAACAATTGATCATAATCATATTGAGTCAACACCTACTACTCCTTTCATGGCTTCTCAACAGGGAATTCAAC
>vs_5570
CAGAGCAATCTCCTGCGCTTTCCAGTCAGCAAATTCTGGTTCGTCACTTGCTTTTGTACACTTAAAGTTCTAGAAATATAAATCTCCTCCTCCACTTGTATACTCACCACCACCACCAGTTTGGTACCGGTAACAATGATTTTTCACATAAGCAACCTTGCGTTTGCCTCTGGCATTGACATTGGCATTACCTTTATTCACGGAGACAGAATTCGAGTCAGAATCTTTAGCTTCACTGACTGAACTACCTGAAACAGAAACCTTTCCTTTATCTTTATCATTTTCATTACTATTTAGTTCTTTTCTTTCCTCAGAATCCTCAGAATCAGAAACATTCGGTTCATCCCGGTGCGGACGATCC
>vs_5580
AGACGGTTCGATTAGTCTTTCGCCCTCTCACGTACATACGACAATTTGTCACGTC
>vs_5581
CATGCTGGTTTGGTTGGACTAGACTTGAGAAGGCACAGAGGATGTGTCTTTTGCACCCGGTGAAGTTCGCTATGTTGATACCAATGACATTCCTACTTACAAGATTCCTCCATCTGCTCTATATAAATGTTCCAAACTACCAAATTGTAATTAGCTCTTTTGTTTCCTTCAATTTGTTGTATATAGCAGTTAGAAGAATGGATATATATTGATGAATATA
>vs_5583
TGTTTAGTGATTGAACAAGAACATGAAACTCTTTTTACTACAGGGGAAGGTTAAATAGTCCTTGACTTTTAAGGTATGTATACATGTA
>vs_5584
TTGAATTAGGGTGGTGGATTCAAGGCTCTTGTGATTGTTCTGAGAATGCTACTTGCTCCAAGGTGCGTCTACAAGGAAATGGTTTTGGATTTCGGTGTCAG
>vs_5591
TTTGTTGACAATGGATATTGGGTGAGTGCTATTGCAGCAAGACCTTCATCAACTCATAAGGGCTACTTGTTGGGAGGTTTGGTCTGGTTTGCAGTGCCATTTTCTTTGGCTACCGCGCTTGGTTTGGGAGCACTAGCCCTTGATTTACCACTAAACGAAAGTGAAGCAGGTCGCGGACTTGTTCCACCTGCAACTGCTGTAGCTTTGATGGGGAAAGGTGGATCAGTTCTTCTTCTTACCATGCTTTTTATGGCAGTGACTTCTGCTGGTTCATCAGAGCTAATCGCGGTGTCGTCATTATGCACATATGATATTTATAGAACTTACATAAACCCTATGCAAGTGGAAAGAAATCCTCAAAGTATCAAGAGGAG
>vs_5594
ATGATAGCAGAAGGAAACTTGGAAGTTTCAGGATATGTGCTCTTTGTACATGCTGTGGTGGAGCTAAAGGTGTTTGCATACCTTCTCCTTGTTGCTATGCCATCAATTGCAACATTCCTAATAAGCCTTTTGGTTTCTGTTCTTTTGCTCCTAAGTACTGTAATTGCTCTGGATGCCATCTTTAATTCCTTTATTATCTTGTTTGATTCCACTATTATATTGTTATAATAACAGTAATTGAAATTGAGGATTGAATATTATTATTATTATTATTAT
>vs_5595
ATACCATAGCCACTATAATACATCTGACCAACCAAAATACTGCATATTAACATCACCACTTTAGTCTCCCTACGAGTATCCTAAACACGCTTCACACAATCTGCCACGACCCCTCGACAAAGGAACACGCTCGCTGCTATCTTTCCCTTACTGCTGCTCT
>vs_5596
TGAATCATATAGAAAATAAAGCCAATGAGCTTTCTCCTGGATTAATGCTTGTAGCTCTTTGTGAGGAGGCTGTAGACAAACTCTCAGATATGAATCATCCTGATGGTGATTGTCCATTGTGTTTATTCCCATTGGTCACAGAAGATCACCAACGTGAAACCTTGCCTTTTATGAAGTTAATGTCTTGCTTTCACTGTTTTCACAGTGAATGTATCATTAGATGGTGGAATTGGCTCGAGAGTTCCAAACAAACAGGG
>vs_5598
TGTTGCTCACCTTTGTCCATGGATATGGTTTCAGTATCAGATTAGGCAGACTCCCATTATATTCCTCCTTTCTAAATTCAAGTGGACCAATTTCAAAAACAAAGGCCAGACAAAGACAGAGCAACCAGGTCCACCAGTTAGCCAAAGCATGAGAGGATCTTCCTTTGGATTATTCTCTGATTCAATGAAGTAGTAAAACACTTGCACATCCTCTTTTTCTCCTACTCCCACATACCCAGTTTCAAGCAGAAAAGGAGGGGACCGATT
>vs_5600
GGAAGACTGTTTCTTCGCATTATTATGCGCAGGATCGATAAACGATTTGGCACAACGCTCACCTTCTCTTATCCCCTCGTCACAATGACTATCAGAATAAGACATCCTGTGCTACTGGCAT
>vs_5603
TGTGAAGAAATATTCTACTCCAAGATCAAAAGTCAATATTTTCTCATCAGAAGAGTTGTTTCTCATAGTTCAGAAGACAAATTCAAGATCATGATGACTCAGAGATTTCATGGAATACGTACTTTCATTCAACATCAGAAGTATTCCATCAGAAGAAACGGAGAAAGATATTATGGACTCACATCTAATAAACATATCAAATTCCATCAGAAAACAAGATCAAAAGGATGATATATTCTCAAGCTAATCTACTCAATAGAAGTAATATTCATTAGAATATCAAAGTCATCAGAAAGACCACTGCACTCAACAGAAGAAATATTGTGACCACTTCTAACAGAAACATCAACAGTTGTAAAGAATGTTGAATGTTCATCAAAAAGGGATCAATACAAAGATCAAGAGATCAGAATGAAGATATTCAACGATAAAATAGATGT
>vs_5605
TTCACCTTTAGAAGTGGATGATAGAAGGAGGGTGATCACGGACACAGTTTACACAATAGATCCTGCCCAAGAAGAAGTAAATCAATATGTATATTAAAAAATTTGAGTTGGTTCATATCATTGGTTCGTTTTATATTGTTGTGAACCATATATGATTAGTTTGTATATTGAGTTAAGATGATATGGGATAAATGATAGATTATAGATTTATAATAATATTTAAGTTTATTTAGTATTTTTATTTGTATGGCTATTTATTTGGACTCTTATTAGTATTTGGACTTTTGGCTTTTATATTTATGATCCAGTGTTATATAATGTAGTCTCGTAGAGACATTTGAAATCAATCAAAAATGAAGTGAAATTTATTTTT
>vs_5614
GAGTTGCATATCAATCCTACCAAATAAATATTCTCTCTTGGATTGAAATCCAGAGCCAGAGGTTCTGTCTAGAGAAAGAGATAGAAGCTGACCATTGTTGAATATCTTAGCGCGGTCGTCACCCCATGTAACATCAAAGTCTTGGTTGAAATTAGCAGAA
>vs_5615
CTCTTGAGGATAATCCAGTGCCATAGATGATAAAACAGTATTCATCACATCTAAAGTGGGTTCCTTAATTGGATCTGCGGTGCATATGAACACATCAACAGCAGGGAGCTTGTCGTCCTCTGGCAATCTTTCTGGGAAAACACATCGCGAAACCGTACGCCAACGATAAGCTTGGCCAAGGAACCAAATGAG
>vs_5616
GAAAGTTATTCCAGGGTGACAGAGAGCTTGGCTTTTAATGTAATGGCCAGAATCGATGATGTCCTTTATGTAGACGATACTATAAAACGATGTGCAGCTGCAGATTCTATCTTGTTTGGCAGGGGAGGTTTTGGTGGTATGCCTATCCAGAAGCGAATGACTCCCAGCCCTTTCTCAATTCAACACACCCCATTCGCCTCTCCTTTTGCCACCCCACATTCTGTTCCTCTTCTCCTGCTAGTGGGAGCCCTTGCAGTCCACGTAGGACACACACTGTCAAGTGGAATGCCAAAGGAAAGATTC
>vs_5617
CGACACTTCCGTCCGATCCGCATGTGTGAGTTCCGTCTCCGCATTGGCTTGCCACGTCACGAAGCAACCTTTTCTTTCCTTTCTGAAACCGTTATCGGAGGCTCTATTCACGGAGCAGGAACAGAACGCACAGATTGGCGCTGCGCTTTGTCTATCTTCGGCGATCGACGGAGCTCCGGATCCGGACTCGGCTAGGCTGGCCAAGCTGTTGCCGAAGTTTCAGAAGCTGCTTAAGCGTGAGGTGTTTAAGGCCAAACCGGCGCTGTTGGCGCTGAT
>vs_5621
AAACAAATGACTCTAGTTCACAAGATTGGAAGGCAAGACTAAAGATTCCACCAGCTGATACACGCTATAGGACAGAGGACGTGACAGCAACTAAAGGAAATGAGTTTGAGGATTACTTTTTGTAAGCGTGAGCTGCTAATGGGAAGTATATGAGAAGGGGTTTGGTAGAGGCCATCCCCCACTTCAA
>vs_5624
CACAGATACTTTAGACCCTTCTGCAAATTTTCAGGTAGCTTGTTCAAATATATAGTTGGCCGAAGAGTTTCCTCATCTCTGCTTATTCCTAAATGATATGTTTTGTAGCAGGCAAGATTGATGATGCATGTTCAGCAAGAGCAAGACCAGCTCTCAAAATTGGAATTACAGCCACAGGCTCCCTTGGATCAATAAACTCCACTGAGGCGACACCCAGCGGTGATTGAATCTCGCCGGACACTGTTGGCAGCCAATCCCTTGAGGCTTCATACATTAGTAGCCTTCCCAACTCAGCCATTGCATTTCTGAAAATGGGACAAGGAGTTTGCTCATTCCTGAGAACTGAACCCAGTGCT
>vs_5626
TTGAAAAAAATACTCTCTTTTCGTCTTTAAACTTCAAACCCTTTCTCTTTCACCTTTGTCGGTGATTTACGGAGGAGCTCCGGTGAAACTTTGAATCTCCGGTAAAATTTTCTTCTTTCTTCCTTCTGATTCTTCTATGAGGCTTGTAGCTGTGATGTTTTCCTCTCTTTTTCCATTTTACCGCGTTATTGTGTTCTCCATTTGTTGATGTCATGAGTTCGCGAGCGATGAGCGTGATGAGAGCGTTTTATGGTTGTTTGTTGTGGAGTTTGTCAGCATGTTGGTTATGATGGCCGTGAAAGATGGATGAGCAAGGTATGGTTTTGGTGTTGCTCGATTGGAGTTGTACGGAAGTTGGCAGTTGGAAGAGGTTAACCGGAAGAGAGATAGTTGATGATGTTTGTGCGGAGAGGAG
>vs_5627
ACAACGTGACAAGCTCTCTGCATTTCAATTTTGCACCACAGAGAAACTTCTCATCATCTTTACATCAGCGTTGGAGTCTCCATCTCTCAGAAACCGCAGTATCATCATCACCTTGTCATCAATAATCTTATCAATAATGAACCTTTCAGTTATCCTCCGCAAACTCCTCTGCATATTCTTCATCATTTTTCTTCAAGTTCTTCAAGTAGAATTTTCTTCTGTATCTCCTTGAAGCTTCAAGACACCTTCAACACAT
>vs_5632
TTTGTTCAGGTCTCTTGTTGTAACTCTAATAGTATATGTGGCAGGGATATTGGAAGGTGTAAA
>vs_5636
CAGTTTTTGGAAGTTTACGAAAACAATCTTGTCAATTATGAAAAGGAATGCCTAAAGAGGGATCTTGCTGTGATGACTTAGTCGTGAGAAGAACTTGAAGCAAATTTTGAATTCCATTTCACTTTTGTAACCCTTATAGCATCTTGAATCTTTCTCAAATTATAAGACAAGATGAAAGCCAAGACATTCACCTGGACTTCGGTGAAAATTTTGATCAGAATCTTCATTCCTAGAATGATGCCATAATATCACTATATAATGTCTTTTGATTGTTGAATTTTGGATGGATGTAATAAATCTTTGAAATAGTAT
>vs_5638
AGGTGTCATCTGTAGTTGATGGTGAAGAGCTGCCTTCTGTTCCATTCAGTGAGTTGCTGGCTGAGCTTGACGATCTTGAACTGAGAGATGACGACGACGATGATGATGATAAGGATAGCATGGCAGAATAAGCCAAATTCACTCTTACTCTGAAGTAGAAATTTGCGTGTATTAAATCTTAGTTTTGATGTCAAAAGTACTCATTTTTGTCTGGGCTGTTTTAATTTTCAAACTGTGTTGATGTTTTTATTTACTGCAAGAATGAGAGAATGGTTATT
>vs_5640
GCTTTACCCTTTGTTCACACGAGATTCTGTTCTCGTTGAGCTCATCTTAGGA
>vs_5643
TGCCTCTCTCCTCACTTTCATTTTTGTCAATGTCCACTCTCTCTTTTTCTTATATTC
>vs_5647
CCATTCCACTCAGCACGGTGTACAGTTCCAAAAGAACCTGATCCTATTTTTTCTTTTAAATTAAGATCATTCCACGGTATGGCTAAATCCTCCATGTCAAAGGCAACCTCCCGAGTAGGCTTGCTAGGAATCAATTGACTTCCTTCGACAAACCTCCTACCCTCAATGACATCATCATTGGCAATACAAACAGGACGCTTATGCTTTAAAGGAGGTGGATACTTGCCCACAGTTGTCGAGTCTATAAAGTTCTGAGGAGGGTTACATAACATATATGTTTCTAGAAGCTTGATCATGTGTGCTCGGAAGAGCAGATTGCAGATATAAAGGAAGGTGAGAACTTCTGTTGATGTCACTCGAAATTGGCTTAAGGTTATTCCTTTCATTGCT
>vs_5649
GGCAGTGACATTAAGACAATATTCAGCACAACTCTCACTGACAGCCATAGTATGTTTCTTGGGAACACTTCAATCAATAGCAGTTACATTTGTTATGGAGCACAAACCAAATGTTTGGAACATTGGTTTGGACATGAATTTATTAGCTGCAGCCTATGCTGGTATAATATCATCAGGTCTTACATATTATGTACAAGGAATTGTGATGCAAAAGAAAGGAC
>vs_5650
TCCATTCTAGAAGCGACCTCACAATCCAACAGATGATGTTACTCGTGTTTAGAAAA
>vs_5652
GTTTTAACAGTGATGAGTTCTTAACAGACCTGTAATGATTTGCGGGAATGATCGCAGATTTATTGAACATCTAAGGGGCTGAGTTAACTGGTTCTTCTCCCGAGTTCTCTTTCATGATTTTGTTCTAATTTTTTAGTTTTAAATTTGTTGAAATTTGTGGCTTCAGATCTCAATTTTATTAATGCTTGCACTTTTTAAATTGTGTTTGTAATATTTAATTGAAGCCTATGGTTGTGTTCCCCTCGCTATCCACTACTGTAATTTTAATGCTGTAATTGGACGTCGGGGAACTAAATTTTCCCATTGATTGATGAAAA
>vs_5653
AACTTTCATCAAACATGTGGAGGGCACCTCGAATTTATTATCTCGTTAATAGATTGAGTAAAGTGAACACTAGTGATGTCAATCGATGTTACAGTCAAATGTTGTCCCAACCATGTTATTCGCAAACCAAATCTGAATCTATTCCTTCTGAGCAAAAAGCTAATGGTAGAGAGATACCAAAGCATTATATTGGGGAAAATGTATCTAGAAAAGATAGAACCAAGTTTCTTCTCACCACACTTCGAGATATCGATGATAGTAAGGAGGCTATTTATGGTGCTCTTGATGCATGGGTTGCTTGGGAGCAGAATTTTCCAATTGGGGCATTGAGAAATATATTGATTAGTCTTGAGAAGGAACAACAGTGGCATAGGATTGTTCAGGTAATT
>vs_5657
GATCTCATTTGAGGCTAAATTGTCTGAAGGACCA
>vs_5658
CGTCATTGTAAGCGGCTTTCACATAGGTTAATGTATTCTTAAGTTTTGTATGTTGAAACCTCACATAGGAGCTCATTTGTTTTGGTTTGACTATGGTTCAACTGAAATTACAGTTACTTTTATACTTTTTGCATTGGTGAAACATAAGATTAAGACCAGGCCGATTTTTTACTGTTCCTGTAGCCTCTAGGATCCTTCTGCAAGAATTGTGCTCCTGTTAGACAAATCATTTTTCTACAATGCATCTATGATATGTTGATTGGTAGGTGAGTTGCTTTCTATGATATAAGAGCATTGTTGTCAATTATGGATCACAGA
>vs_5663
AAAGTTGATTCTCTTCATTATCTATTTTCTATTGGCTGTGAAAGATTGTGTTGAGCCTCTTAGCTATGGTGTAACTTTTCCACAAGAGTTTCATGGAAGCATGGCTTTGGTTGATACTTTTCTAAGGAACACTCTTGCTTTTCTGATTTGAAGTTGAGTAAGAAGAAGAGTGATCTTGATTGGGAAGAGCTTGCTCCATGTGTTGAAGATTATAATCATTTTCTTGCTAAGGCTATTGCTGGTGGAACTGGTCAGATTGTTAAGGGTATTTTCATGTGTAGTAATGC
>vs_5665
GATCTAGCACTTATCACCGGACAGAGACCTGTTAAGACTAGGGCGCGAATAGCTGTTGCCACCTTCAAGATCAGGGAAGGTCAACCACTTGGAATTGCTGTGACACTCCGAGGAAAAATATGTACTCATTTCTAGACCGCG
>vs_5667
CTGAACGGCACCTTTGTAATCACCCTCAGTCATCATCTTCCAAGCAAGATACCCAGTTGGCCCTCCTTTATGCCCTTGAGGATCCTCCTCATTCCACGAAACTCCTCGCCTCAAAACCTCTTCCACAAACAACGCCGCCCCTTCTTTCTCCCCCATATCCCAATACAAAGAAATAACCTTCTCAATCATACTAAAACCAGGCCTCAACCCAACACAATCCATATCAACAAGAAGGTCAACCACATCACCAACACCACGCTGTTCCTCAATCAACTTCTTCACCCAACCACACATAATAGCAACCATCAACTCC
>vs_5668
TTGTGCTTGTTTTTACTGTTTTTGTTTAATTATTTGGGGTGCTAGCAGACCTTACAAAGCACAAGTTACTGTCAAGAGTTTGACAGTACATAATCTATATGTTTGGGAGGGTACAGACAACACTGGTGTCCCAACAAAAATTCTGACACTTAATAGCACTATGCACATGAACATTTATAACCCTGCTACATTTTTTGGTCATCCATTTCCACTCTTCACCCATCAATCTTATTTACTCAGAAATCAGTATCGCAACCGGCGAGTTGA
>vs_5670
AGATGCCAATAAATCACTAGTGGAGGTTCGGAAAAAAACTA
>vs_5672
CGTTACGGGACAAAAGCTCTGGGAAAACACATC
>vs_5675
TTCACTAGCCTTCTCTTCGGCCTCTTTCTTCTCCTTCTCTTCTTCTTCCTTCTGTAGACACTCCTTCTCCTCTATCTTCTC
>vs_5676
CATTCTTGAGCAATTCCAGCAGCATAGTGTGCTCATACTTGTTAACATTGAGATTATGAGGCCAAACATTGAGAAATTTGTGGAAGTAATGAAACATTTCCACGGAAGAACCAAAGGTCTTGGGTCCCAACTTCACAGCTACAGATGCTTCCTTTTCTTCCCCATCTTCGGTTTTCTCTAACTTCTCCAACCTTTGTTCCTCTACAGACTTTTCCTCATCCACTTTAGCCTTCTTCGAAACGGTGTCATCTTCTTTGGGTTCCTCTTCTTCCCTTGGTCGTTTATCCTTGGAATCAGCAGGGTTTTCAACCTCCATGTCGACGGAGGCAGCGACGACGTTGGCGGTGTTGTCAGTATCAACGGCGGCGGTGTTGTCAGCATCAACGGCGACGGCGACGGCGACGGTGTCGTCAGTATCAACGGCGATGGCGGCGGTTTCTTCTGCCATTAGGGTTTTTGGGGAAATGTAAACCCTAGATTGTGATAGTTGGGAT
>vs_5677
ATTTGACTGCTTTCTTAAAGTAAGGCGCTGCATCTTTATCAAGATCTTTATGAGAACGCACGGGGTCAGATAGATCTTTAGACACAATCGTGCCAGGTCCTTCCGTGCATGGTCCCCCAACCAAAGTTATGATTCTAGCTCCAGTCCCAGGAACACAAGCACTGAGCAATCCAGATGCAACACTCAATGCAACACCGGTGCAGCGTGCGGGACGTTTGCCAGGAGGAACAGGCCACTGATCTCTCTGCAATTCTTCCAACAGCGCATTGAGAG
>vs_5684
GGGGATAAGCTTCCAGAATCTACTGGGGATAAGCTTCCAGAATCTACTGGGGATAAGCTTCCAGAATCTACTGGGGAGATTGATTCAACTCTCCTGGGGAAACTTTTGGACTGTACTGAGGAGATTGATTCCACTGAGGTGTCTGGTATTCCGCCGGGGAACAATCTTATATTTCCGTCGGGGAATATTAAGACTGTCGGGGATGCTTGCTTAGGAACATTTGTATACTCCGCTGGGGAATATTGAGATCTTCTGGGGATACCCAATTTCCTTAAGGCTGACAGTAGACTAACTCTGCTTGGGGAGAGTATCGCTGACTTGCTAGGGATATTGTGCCTTT
>vs_5686
TGTTTATGTATCCCAGTAACATTGAGATGCAGGTCATATGGCCGGTAGAATCGTGTGGTGATTTCTAGCCTCAGG
>vs_5687
CCCAATAAAAGTGTACAGATTGGGATTCGGGTCTTCACAACGAATTGTTCCGGAGAAATCCTTAAAAGCTCCATCATTATCAAGGGACAAGGTAGCCTCCAAAGATCTTTTCACCTTCAAGTTGGTCTCTCCGTCTAAATTCATGGTCTCGACATAGCATATCCCATCCTCATCATAGCTTGAAGACAAGAGAAGCAAGTCAGCTGGAAAAAACTGATCCTTTTCTACTTTTACTATATCTCCAACCATAATTTTCTG
>vs_5689
ACCACTCTTAATTTCTCTTTTCTATCTTCATTCACA
>vs_5690
ATGGGCATAGTAATGGTCATGTTCATTCTTCACATT
>vs_5697
TCAGATCCCTTCACACTCACAGAAAAGACACACAATTTCTGAATCTCATTACTTCAAGAAGCAGATAAGTCTTCCATGGATATGCTGTTCCTGCAAATGCTATCTTCATAAGAAAGTTGCAAAGGGTTGTTTTTGTTCTTGTTGTTCATCATCAAACTCCAATTGTTTTGGTAGCAGTTGCTTGAAGACTTCTAGATTGTCC
>vs_5699
ACCATCCATTGGAGTAACAAAATTATCGACAACAAACTATGTTGCGTAATGACATGCCTACCATCCATTGGAGTAACAAAAATA
>vs_5700
AACCTGATCTCATTTTGATCGGAACCGGTTCCGAATTGGAAATTGCTTACAAAGCTGGCGAGGATCTAAGAAAGGAAGGAAAGGCAGTCAGAGTTGTTTCCTTTGTTTCTTGGGAACTTTTCGACGAGCAATCCGATGCTTACAAGGAGAGCGTCCTCCCTGCTGCTGTCACGGCTAGGGTAAGCATTGAAGCTGGAACAACGTTTGGGTGGGAGAAAATAGTTGGAAGCAAAGGAAAAGCGATCGGTATCGACCGTTTCGGAGCTAGTGCTCCAGCAGGAAAAATATACAAGGAGTTTGGTATCACTAAGGAGGCTGTTA
>vs_5704
GTGACTCTGTGGCTAACTTCAGCTGTCATTGGTGCTATTG
>vs_5705
AACTTCATCTGTAAAATGGTTGCAGTTTTTTGTCAATCAGATGGTAAGTGTCTCCGTGATATTTTGCAGAGAGACGCTCCATAAAAGAACGGAATTCTGCAAG
>vs_5708
AAAGAAAAGAGAGAAGAAGAAGAGAAGATAAGGGGAAGGGCTAGGGTTTTGTCTACAAAAATCATCATCTTGTTTCCAAGAAAATACAACACTAGAGGTAC
>vs_5710
CTATTGAGTTTCATCTTCACACTGAAGAATACATGTTCTTAATTAATAAATAACGATCAATAGAAATGACTAGTGATCTCGTTCCTCTTCTTACTCCTTACAAGATGGGTAAATTTAATCTTTCTCATAGAGTAGTTTTAGCACCGTTGACCAGATCTAGATCCTACAACAACGTTCCACAACCTCA
>vs_5711
GAGGCAGGGGTTGTGTCGTCGCTTCTTGAGTTGTCGCTTATTGGTACTACTCTGTCTCAGAATCGGGCGTCAAGGCTATTGGAAAGTTTGAGAATAGATAAAGGGAAACAAGTTTCAGGGAACTACGGCGGAAATTTAGGCACAGCGGTCTCTGCTCCAATTTGCGGAACTTCATCATCGTGTGCAAAAACAGACGGAGGAGGAGGAAAAGGGTGTTCGGAAGAAGACGAAGATATGATGAGCGAAGAAAAGAAAGCAGTGAAGCAATTAGTCCAATTGAGTTTGCAAAACAACATGAGAAAAATCG
>vs_5714
TCAATGTGTAGTCCTGATTTTATTTATAGTTCGCAAAACATGATACACTCAAAGTTAAGTTCATAACATTCATATTATTCCTTAAAACAAGAGAGAGACACAAACTTTCCAACCAAAATATGAATCTCCCACGTCACCAACACAGGAGCATCCCACAGTGGACATGGTCACATAGATAGCTTCTTCAACGTGTT
>vs_5716
TATAAAGTCTGCTATGGAACTCTTGAAAGAATCAGTATCAACATTAAGAATTCTCAAGTTG
>vs_5717
AGCGCCATCCATTTTCGGGGCTAGTTGATTCGGCAGGTGAGTTGTTACACACTCCTTAGCG
>vs_5718
CTTTTGTTCAACCCGTTCGTTGAAAGCTTTTGAAGCCTGAAATTCCACAGCACTTGAATGTCCATTTTCTGATACAGATGCTCGAGGAGACGAATCTTCATCAGATCCTTCACGAACTGGGGGATGGTGGTTGCGGAGGAGCAATATAGACAACTCTCAATTTGCGCTCATCAACCTCATAGCCGGACTCTTTATTAAACATTTCCGGAGTGATATCTTTCGTCGATGCTCCCGGGCTTGCAACTACACTTTGAAGGAGAAACTTATCTTTGCATTGCATGTCAGGAGGTGCCTCCTTTTGGCCTTGCATTGTAACTGTAACATCACAAGTAGACCTAGGCAACACAACTCCATTGTTTGGCCTAACACAATACTTCTT
>vs_5719
GCATCTGCTCTCCCTATTCGTTAATCTAAAAATAGATGAGAGTTCCGGAGATCGGATCACTCGCTGATAGGGAACGCTTTGCCTTGTACCAAAATTTAGTCA
>vs_5722
TTTAATACATAATATGCTTATTCATAATGGAGAACAGAAGCACAATTTCTCTCGTTTATACTCACATTC
>vs_5724
GTTCCTTTTCAATAAATGGCTCAGCAATTCTAACCAAATCTTTCTTATACCCGACTAACATTTCATTCGA
>vs_5725
GTTTATCAAATCAACATTTAGGTTTGACATCTGTCATCTGACAGCCTGTATTTTGAGCTACATCTCAATGCTACTGAGCTTTTGAAAGAATGAGCTCCATTCTTCCTTCTGCTAAACATGCCTTGGATATAGACGAAGTTAGTTATGTATGTATGTATACTATTGTTATTTTAGCAATACATTATTGGACATACCTTTTAATCATTTTCTCCTATTGCTAAAATTAAA
>vs_5726
GATTGGGAAACTTGTGATGAAAATATCCAGCAGGGAGCAGCTACAACATGCTATGTAGCATTGCACCCACAAGTGAAGGGAGTAAGTGGTGAATATTTTTCTAGACAGTAATGTGTACAAGACAACCCCCCATGGGAAGATGCTGATTTGGCAAAGAAAACTACTGGGATTTCAGTATCAATTTGGTAGCAGAAATAGAATAGCCAGTGCTATGCACTGAATGAAATGCATCAATAATATGAATGTCACAAATAAAATAGCTTCATTAGAATGACTCTGT
>vs_5728
AGATTTCCTACAGTTGATGGAGCACAAGTATGTCTCAAGTCTTGCTCAACCAGGTGAACCAGTTGGTGTGTTAGCTTCTCAGTCTCTGGGAGAACCGGCAACACAGATGACTTTGAATACTTTCCATCTTGCTGGTCGAGGTGAAATGAATGTGACGCTTGGAATTCCTCGTTTGAATGAAATTGTGGTGGCAGCCTCGTATAACATCAAGACTCCCTTTATGTCATGCCCCCTGAGATCCAATAAATCTATGGATAATGCTATCCGCCTT
>vs_5731
GTCATGAGATGGCAGTGTACTTCTAGACTTGCTGGTAACCTGATTGTGAGATGTATGAGATATCCTGGTGGCTTTAAATAATATGTT
>vs_5734
CCTGTCCTGCTCCTTCAGCAATCACAATAACCATGTGACCATTTTCCTTTAGTCTTTCTTCTATGTATTCATAAAGTCCACCGGGACCTTCAAGGTAAAACGGTAGACTCCGGAATCAAGCAACAGTCGACATCTCTACTAGCAAGAGTAGCATACATCGCAATAAATCCACTGTCTCGACCCATCAGCTTGACGACACCGATACCATTTTCAACACTTTCCGCTTCAACATGTGCTGCATTTATAGCACGTTGAGCCTCTTCAACAGCAGTGTCAAAGCCAAAGGACTTATCGATAATTGGGATATCGTTATCAATAGTTTTGGGAATTCCTACAACCGAACATTT
>vs_5736
CCGCAAGTGCAATTTAAAACTGTAGTTCAAAAATAAATTGGCAATAATATAATTATCAATAGAAAACGTATGGGGCGATGCCTAAAATAAAGGGACCAGAAATTACGGCTAGGAGATGTAAGCGAGGGGAGTTCCAATCTTAAAGCAAAGGCTACATTGCAAGAAGGTTTTGTTGGTTCTCGATGTTGTTGATGATCTGAAGCAGTTGCAGGTTTTAGCTGGAGGACTTGATTGGTTTGGTCTTGGGAGTGTAGTAATTATTACCACTCGAGACAAACAGTTGCTAGCAAATCATGGGATTGAAAGAACATATGAAGTAGATAAGTTAAATACAGGAAGAAGCTCTGGAAT
>vs_5740
CCGTGACATCCTTGTCATCTGAAATCGCCGATGAACATGG
>vs_5743
TGATGAATGGTGGAGATGGAGATGTGTCTC
>vs_5744
CCTTTTGGTTAGAAGGTATTGTGTTAGAGGTGTTACTTCTAGGTTTGATGTCATGAAATTTCTTGGATTCTTATTTCTCATTCTAGCCGCTTCGATTGGATGTTCGATTTATTGGTCTCAAACCACCACAGGGTGGATTGGTTACGCTATATTAGTACCTATTTGGTTTGTCGGGACATTCGGCATTTGGTTTTTTGTTCCGCTTGCAAAGAAGCCAATGGTTTGGGGTGTACCGCTTGTGCCGTTTTTACCGTCGGCCTCCATTGGGATCAATATTTTCCTTCTTGGAACATTG
>vs_5745
CAACAACCAGATAACCTCTTTTTCTTCTCTCATCTTTTCAACCTAAAGAGGAACCACACAGACTCTTTTTAAGCTAT
>vs_5746
TGTTTCTACTTCCAAAGGTAGCATGAAAAACTCCTTACTCACATCCTCTATTGTTCTCCATTAGATTGATCTCAACCTCATGATTAATCACCTGAAAAATCCCCATTCTTGACAAGCGACCGAAAGCTTGCAAAGTTCATTTGAGCAATTCCTCTTTAGCTCCCTTTACTAAGCTTAGAGAAATCAATGACAGGCATGTCACTATTTTGTGGTGAAAGAGATGTTTGAAGTGTTGGTACTTTCTGTCATGTCTCTTACAAATCTTTGACGGAACTGTCTTGGTTTAGTTCTTCTTAATTCTTGTACATCATCAATGTGTCCTACGTTGATGGTAGAAATTGGTACAGGAGCCATGGAAACAGGATGGTT
>vs_5747
TTCTCTGAATTCCAGGTTTAGTGGCTATGAGATTCAGGCTGAAATTAGTGGATCCTAAAGCCTCAACCTGTGATAAAACCATTGATTGAAGACCATTAATCATAACAGCTGTCTCCCCAGGTGAACCATTTTGGGACACACTAACTTCAAACGGGCCGACCCCTCTCTCTGTCAGGTTTGTAAGATTCAGTTTTAGCGTGAATGGTTTTTG
>vs_5748
TGGAGCCACCAGACTTGCTAGAGTTGGAAGTCTGGCCCTTTGCAGCATTCTGATTAAATTTTCCACCCTGCTTTGTAGGGTGGGGAGTTGCTATATGTACACCTTTTTTACCATCGGTCTTTTCAGGAGTACCAATCTTAGCTTTCTTGGCAGAAACTGAAGTTTGTGAACTAGCACCAATTCCTCTCTTGTTGTTCTTTCCCTGAGTCACCACCTTCTTAGCTGGAGTCTCTTCTTCACTCTCAGAATCACTATCAGCATCACTGTCAGAATCAATAGTTTTAGGAGTAGCGTCTTGCTCACTCTCA
>vs_5751
ACACTGCTTAAATGCCTCTTTTGGTTCAGATTCCAGATAGTCGATCGTCCATTCAATCGCATCACTACGATCGATCAGGGAGTAGTTAAGTATCCTCCCTCTGATAGGAAGGTGTAGTAGGCAGGCGACGTCATCAAGTGTGTTCGTCATTTCTCAAATAGGCAAGTGGAAAGATGAAGTTTCCTTGTGCCACCTCTCTATAAATGCCTTCTGCATGCCGTCGATGATGGTGGTATAACCGGAGCAACAAAGGTCGGCAAGTCCGGAGGCAAAAATGGCCTCTCTGAGTCAATCCACATCAGGGTGATATAATT
>vs_5752
GTCATGAGATTCATAGTGCGATGCAGGAGAATATTTCCGGGG
>vs_5760
GTCAAGGCCAATACCATGTTTTGTTGATTATAGCAGATGGACAGGTGACAAGAAGTGTTGACACAGAGCATGGACAATTGAGTACACAAGAAAGAAAAACGTAAAGCAATTGTGAAAGCTAGTGAATATCCCTC
>vs_5762
AAACAGCCTAATTCAACATAACCAAAACATA
>vs_5767
AGTCACAAATCTGTTTTGAACTAAGGTCTAGGACCCAATTACTACAAGACAGCGGGTATTATCGGAGGGCAGGAACTTCGGGCATTATTCAGTCAGTATGGGAGATGATGAGACATGAGTTTGAGTGGGAACACAATATGATGTAATGCTTTATTTCAGGATTATATTATTCATTTGGACATGTATTTATCGTGTCCA
>vs_5769
CAAACTGTCAATACAGATACCTAGTTTTGATGGCCGATTACTAACTGAA
>vs_5776
TTTCCTCATCCATCTTAGACTCAATCTTAGTATCTAGTTTTTCCTTCTCCCTTTGTGCCTTTGCTATGTCATAAGATGCATGTACACCTAC
>vs_5779
CTTAAGGCTGGCTATAAACAAGATGGGAACTGATGAATTAGCTCTAACTAGAGTGGTGACAACTAGAGCTGAGGTTGATCTGCAGCGAATTGCAGAGGAATACCAAAGAAGAAACAGTGTTCCTCTGGATCGTGCAATTGACAATGACACTTCTGGAGACTATCAGAAAATTCTCCTGGCGTTGTTGGGACGTGAGGACTAGAGTTCTTACTCTGTCTAGTAGTCATGAGATGGCAGTGTACTACTAGACTTGCTGGTAACCTGATTGTGAGATGTATGAGATATCCTGGTGGCTTTAAATAATATGTTTTGAATATGTACTGAAATTCA
>vs_5782
CTCATTGTTGGTATCGATTTTACAAAAAGACAATGAGTGGACAGGTGCAAGGTCATTTCAAAGGAGATGTCTTCATCACATCGGGAATGAACAAAATCCGTATGAACAAGCTATATCTATCATTGGGAAAACGCTGTTCTCCTTTGACGAGGATAACTTGATTCCCTGTTTTGGGTTCGGAGATGCTTCAACACATGACCAAGAAGTTTTTAGTTTCAATGCCGTGGATAGATTTTGTCATGGGTTTGAAGAAGTTTTGTCACGTTATAGGGAATTGGTTCCTCAATTAAGGCTTGCAGGACCCACATCATTTGCCCCAGTCATTGAGATGGCAATCACCATAGTTGAGCAAAGTCAAGGCCAATACCATGTTTTGTTGATA
>vs_5787
ATGGTTCATCATCACAGTTCTGTGATGAATGGAAATGTAGAGCAACAAATTATGCATGGATAATTATAGTAAGAGAGATGACATGATGTTAT
>vs_5789
ACAATGCTACCATCCATTGGAGCAACAGCAAATCAAAATGACAGACTACCTTCCTTAATGACAAGGATACCATCCATTGGAGTGAC
>vs_5793
TATTGCAGCAGAACTTGTAAAGTTTGTTAAAGAAGAAAATGAAGATTTCCAGGTTCCTCCAGGTGGAAAGAGGCAGCTAGGTTTTACCTTTTCCTTTCCTGTCATGCAAACATCGATTTCTTCTGGGAACCTTATCAGGTGGACAAAAGGCTTCAGCATCGACGATGCAGTTGGTCAGGATGTTGTGGCAGAATTGAGAAATGCTATTGAAAGACAAGGTCTTGATATGCACATAACAGCTTTGGTCAATGATACAGTCGGGACATTAGCAGGAGGGCGATATACAAACAAAGACGTGTTTGCTGCTGTTATTTTAGGTACCGGAACAAATGCAGCGTATGTGGAGA
>vs_5801
TTCAATAGCTATGTTCAAGTGTAGAAATGAGACTAGAAATTGGAAATGATGTTATGGTAGTGGTAAGGAAGCTTACCAAGCATGTGGCTTTGATGACAGTATCAAGATCATAACCATCGAGATCAACACCTTGAAGAACAGACAACAAGACATCAATAAAATCCTGCTCAGTCTTAGCAATCTCTCCCGAATCATTATTTTTCTTGCGATGTTCTTCCAACCATCCATAGACAACACTATCCATCTCACGCTCAGCTTTTTTCATATCCTTCACATGTCCTCCCAAATCAAGCCATCCAAGAAACGGATCGCATCTCCAACCACAAACAAACCTGTCAACCTAAAA
>vs_5803
ACTGATGAGTTTGTGTGGAAACCTGAGAGTTGTAACTTGGTTTATTCTTACTTTCAGGAGCTTGTCGATCACTACGAGGGTGCTCCATTGAATGAATACACACTTCGACTGATTGGTTCAGATATAGAGCACTATATAAGAAAGTTGTTATATGATGGAGTGATCAAGTATAATATGAATGCAAGGGTTTTGAATTTCAGCATGGGGAAGCCAAGAATCATGTTCAATAACAATGATATCCAACCTGAAGATTCCACTTGAGAAATCATTTCTCAAGAAAAGTGAGCTAATCATTGATGTTTTTGTGTATGATGAACCGGTTACATATATTTTTACAATGATTAGTTCTTTGATTTGTAAATTACTACTTCTATAAGAATAGAAATAA
>vs_5806
TTTGTCATTAAGTATAAACGAAAATAGACTGCATTGAAGCTTATGTATCTGCTTCTAGATTCCTGTTCAAGCATAGCATGATATTTTATTTCAATTTTGTAAATTTGGCTTATATATCACATCATAGCTGAGATATATTCATAATTTGGCTGTATTACTCAGGTCATACAATTGGGA
>vs_5807
TATAATTAGTGTGGTGTTTGTAATGGCATGATGTAAGATATATAAGCATGCATCGTTATAATTGCTTTGTATGGAATAATTGTGTCGGTCCATGATCAGGTTCTAGTATTATTATTGTATAATGCAAATTAAGTATTTCTGAATAAT
>vs_5808
GAAAGAAGAACTACCTTCTAACGACGGTCCCAATGAAAATGTCGGTAGGTTCATTTTCAATGAGTCACTTATTTTTCTACCAGGGACTACAATTTTGTTTGTTCAACTCAGGGCACTTATGAGGAGTTTTTGGGCATGGAAACTGATTGAGAGTGGTGAAGGATTTGGAGTGGGAGAGGTTTTTTGCAGTGCTTATGTGGTTTTATGTTACTTGCCATTTTTGAAAGGGCTTTTTGGGAAAGGAAATATGGGATACCATTTTCTATAATATGGAAATCAATGGTGCTAGCTTTCCTATTTGTTGAGTTATGTAGTGC
>vs_5809
GTGTGGTCCTTGCAAAGTGATTGCTCCATTATACGAAGAATTATCTCAAAAGTATTTGGATGTTGTATTTCTAAAGCTTGATTGCAACCAAGATAACAAGTCCTTGGCAAAAGAACTAGGAATTAAGGTGGTTCCCACTTTTAAAATTCTGAAGGACAGCAAGATTGTAAAAGAAGTAACTGGTGCTAAATTTGATGATTTGCTCGCTGCCATTGACAGTGTTCGGTCTAGTTAGACGGTAGTATTATAACTATTCTGTTTCTACGTAAAAATATCTTGTTTGATACTTTCTGTAAGTATTTCTACTGTAATTGTGAGCTTGCTGAGGGGAAGACAACGAAATGTCATCATGTTGTTGGAAGCTGTAATTGATTGT
>vs_5811
TTTTGGTATTGCTTATGCCATGCTCCATACCATATAATCATATTTCCATGGATGCTTCTAAATATAGAACTTTGAACACAACCAAGGTTTTCAGCACTTAAGGAGAATAGTTTGAGAACATGAACAAGATCATCTATAATCACAATTGTTGGTTTGAAAACAAAGAAACTTATTTCCAAATTCTTGTTGTTAAAAGCCACAGAACATGCCATATCCT
>vs_5814
TTTTGTTCCCAAATTCAATATTATTAATTAAAATTAAAATACAACCCTTCAACAGTCTTATACATACTAATTGCCAGAATTAAAAACCAGATCTGGTAACAAATAGCACAAATTACAACAACATAGGAAAAAACACAATCAACATAGGAATAAAGGATTGAATCCTTATATTTCATAGGTTTCTGTTATTGAAATTCATCTTCTCATAATAACGAATAGAGAGAAGAGAAAGA
>vs_5820
CCGCTCAATAGGAATTGCGTTTCAAAGTGTC
>vs_5824
TTCCTAAAAGACATCTTAATATTGATCAATTTTCATGTTTATAATGTTTGTTGTTTCATGTAGGAACTAGCTGCAGGGGTGGTTCAAAACATGGAACCAAGTGAAGCATCAGCTGTGTTCTTTGAGGGGATTGTGCATCCAATGAAGGAGGTAACACGTATGGATGAAA
>vs_5832
CTCTACAGTTCACCTGATGTGGTCAAGCAGATTACCTCCATCACCATTGAACCTGGTGT
>vs_5834
CTGGCGGCCATGCACTCTTAAGCATGCCTAGACCCTTTTTACGCCTTTCAAGACGACCCTTATCCTTTTCTGAACTTTTGTGATCAGCAATAGTTCCATTGGTTTGGACACTTAAATTTGAAAGTTTTTCTGATGCTCCATTAAGGAAATCTGAACCCTCGTTAGATTGTGATACAGAAGGAAAGTTCAATTCATTGGATATATACAACTCTAAGAGAGTATTGTTAATCTCCACCTGAGCAGGTGAGTCCTTCACCTTATTGGTATATTTTTCAAGAAAATCCATAAGGGAATGAGGGTAATGAACGAAGATGCTGAGAAAATCAACAGGAGATGGCAACATGGAAACATACACACCATTTGACTGTCCTCTTTGTCACCCTCATCTGTGCAAAGCCTAAT
>vs_5843
CGCCGTGTTTCGCCATCAAGTTCTTCTGCTCCTCCACCACACCAGAAAGGTACTGTTTGTTACACAGGAGATATGCTCCGGTCCAAGTTGAGGTGATTGAACTGGTGTGCTGCCCCGCAAACAGAGCAGCAATGAGGAGACCAGTGACTTCGGATTCTGTTGTAGGGCGACCGTCTTTGTATTTTGAGTCAATGAAGCACTGCAGCATGTCGTCCTCTGATTTGTCGGAACCTTTTCGTGAAGTTATAATGTTTGCAAAAATTTCAGCGAGCTTCTTGCGTGCGTTGTCTCGGCGTCTGTGA
>vs_5844
CAGTTGGAGCAAGTGTTCCAGGCTCAGCAAAATCATTATTGT
>vs_5846
AGCCAATAATTGTGAAAAGTTAGCAGGCTGCACATGGAGGATTAGAGGCTTTGGAGAATGCAGTTGAAAGCATTGAGATTGGTTTGGAGAACTTATTTAGACGCTTGATTAAAACTAGATCTTCCCTCTTGAACACAATTTCTCAATGAAACTAATTAATGGCAATTCTTTTTCTTAAACTTTAGTCGGCAATCCAAAAGTTTTAGGTTATGGATTAGTTGTACGAGTGAATATTTTACCTCGAT
>vs_5850
GCCCATGAATATCGCCACAAATTGTCACCGGGCTTTTCACAGGCTGGACATTACTTTCATCCATTAAAATCTCCTTAGCCTTCTCACATAATTCTTTAACCTGTTGTTCGGAAAGTGGTTTGCACTGCATGAGCTGAGAGATCTGCTCGTTGAGATCGTGAGTGGATTCGGCTAGATTCGAATTGGCACCCATTTTATGGTGAATCGAAAGAGAAGATTCAAATTAGGGAAGTTTTAACAAACCCTAGGAGGAGGAGATTTTTCAGCGTCCTCGCTCGCTCTCGCAGTGAGGAGTGTGGACGGAAGAGGAACTATCAAATGAAGATGGCGCGTGAAGTAGGAACCAAAGCACGGTCCCCAAT
>vs_5851
CCTGGTCCTGGTGGAAGGCCACAACCAGTTGTTTTCAGTGTGTAGAGAGACCAACCTATAACTGGAGATGAGATTAAACCACCTGCTATTGCTGCTTTTTCTGCTATGCCGATGTTTGTGTCGGTTTCTTCTTTTGCCATGCTCGTGATCTTGAGTTTTAGTCTCATTTGATGAGATTTTAGCTTTCTAAGTGGGTGATTTGAATGGTTTGTGTGTAACTTTGAGGTTGATATCGAGGAGAATAGTAATATCT
>vs_5862
GCAAACTCCTTAGGACTGATTTATATGCTGATGTGTGAATGGTTTGGAGTGTTAACATGGTTTTGTTTGTGGAAGCTG
>vs_5864
CATCAAGGCTCTGCAAGCTCAGAATGCTCAGTTCTAGGAGATGTTCTTGAACTTGGCCAAGAGTCAACAAGATTTGAAGACTCTTATCTTGA
>vs_5865
TTGCAGGAAACCCTGGTGGTGGTCCTCTTAGAGCTGGTGTAAGCCACTGATTAGGAGTAGGAGCAGTCCACTGTGATTGAGCAGGCATAGGCATAGCTGGAGCACTTTGAGTCCACTGATTCCAGTTTTGATACTGAGGGCGTGACACCTGAGCTTGTGACCACATGTTAGGCATCATTGCTGTGTGTCTGATAGCACACACTAGCATCATGTCCCATCTTATGACAAATCTGACACTGCACCTTGTATCGTCCACCAGAACGGCCACCTCTGTCCCTGTAGGCTCCACGTCCACCACGAAAACCTCCACGTGAATCACCATAGCCAGTGACAGGACCATATGTAGCTTGAACTGAAGCATC
>vs_5866
TTGTTGGACTGAAAGAGTCTTTCTACTTACTGATTGTTTTTTTCCAGAGGTCGTTGGTCCGTGAATCAGGTCGTGTTGGCGGTTGGTTCATATACAATAATGTAAAATGAATGTTCATATTTGACTCTTTATTTTGCTATTTGGTTTTATGCCCGTAAGTGGGTTTGTCAAATAGCGTTTGTCTTGTGTGCGCTTTTTATTTTAGTTTTAAAAATCAAAACCAAA
>vs_5867
TTCTTGGAACCAAAGTCATTTTCTTTATAAACAACTTGCTTTGGCTCTTCTAATTCTTCCGAGTCCTCGTAATCGTTATTT
>vs_5869
CCTGGGTGGAGAGTAAATTAAAAATTCAGTGTGTTTGTGTTATGTGTACATCAGAGATTTG
>vs_5870
TAGCTCGTGATTGTGGAGATGGTTTTGCAAAAGTGGAACTGAAGTTGAAGTTTTCGGAGATGACTTTTAACATGATAATGAGAATGATAGCTGGAAAAAGGTATTATGGAGAGGATTGTGATGTCAGTGACGAGGAAGAAGCGAAGAGATTTAGGGAGGTGATTACGGAGTTTATATCGGTGGGAGGATCGAGTAATCCTAGTGAATTTGTTTGGATTTTTAGGTTGTTTGATTTTGGTAGTTATGAGAAGAGGTTGAAGAGGATTAGTAGAAGATTTGATGGGTTCTTGCAGGGACTAGTTGATG
>vs_5874
GAAATATAGATCTTTAGATATATCAAGAACAAGAACATATTTCTT
>vs_5880
TCAATTTTCAAACCTTACCCCACTCTGAAAAACAGTTCTTTCTTTCTTTCTTTCTTCTCTCTCGTTTCTTGTTAACCGCCCATGGACCTAACCATGGCGAAACACGGTTCCCTAAGAAACATCATCGTCCGCGTGTTTTCCTTCGCCGTCCTCATCTTCGCCGCACGGTTCGCCATCATCGTCACCGTCCGCGGCGGATCCTGCGACTCCTCCGATTTCTGTTTCTTCTCCGAAAACCAGAACCTCACCGCTCCCTCTCATCTTGCCGGAGATCCATTCTCCGGCAAGAATTGGCGCCGCTCCGTCGAATACTACGCCGCTAGCTTCCAGGATCTGATTGCTGAGGGTTTGCTATCGCCGAATTCTAAAGCTTTATGTATCGACACTCCAACCGGAGAAGATGTATTGGCGTTGAAGGAAATTGGCGTGGTTGATTCCGTCGGGATTTTCAAGAAACCGTCACCGCCGTTGATCGTTCATGGA
>vs_5881
TTTTTAAGATCAAAATTTCCTCAAATTATAAATAACCATAATGCCAAAATCATAATTATCATGTAATTAGCAGAAAATAAGAAATACACCAGCCAAGTGTACAGAACATATTTTAGATCTCAATAAAATAACTGACCACCGGTAACTATCGCAATCAATATCTCCCCCTTCCCTCCTCTACCACGACCACCACGA
>vs_5882
CTCATCAGCTTGCCTTGCTTTATTGTCACATGCTAGCATACCTGCTGCAGTCCGTGAGGCCAGAGGTTTAACCGAAGATCTTGTTCGTATATCAGTTGGTATTGGAGGATGTCGACGATCTGATTGCTGATCTAGACAATGCATTTAAACCGGGCCGTCTGTAACTTCATACAAGTATATGTCCACCTTTGTGCAATTGGAT
>vs_5886
AGCTATGGAAGCAGAGATGAGACCGGCGGGAGTGGCGGCACCGTGTCGGTAAGCTTGT
>vs_5888
CCTTCCTTATCCTGGATCTTAGCCTTCACGTTGTCGATGGT
>vs_5890
ATTGAAATCATGGAGAAGACCTTGAACACGGCCCAAGTATTCAGCCATAGAACCATCCAGGTGACGAGGGGAAATAATATTCTGCAAATTTTGTACACCCTCCATATAAGCGTTGTGTATAATTGGTATAAAGGATCTTAGCCTGTGCCCAAACAGATTCGCAAGTCTCACGAGAATGAAAGATCTGTTTCAAGAATGGACTAATGGTCGACTTAAT
>vs_5896
CAGGAGGCTTCTCTACTGGTGGCTTGTAAACTGGTGGTTTGTAGACTGGGTGGTTTGTAGACCGGGGGCTTTTCTGTA
>vs_5899
TTGTCATCTTTAAAACCTTCCCATCGTCTATGTAGACTTATTTTCTTTCGGCGCAAGGTGAGAAGAGAACGACCGTGAGGATTCATAAGAACAAGCTCTTCCTTATCACGAGTGTTAGGTCCATACGAGTCGAATCGGAAAACGAGTTGTCCCTTACAATCGTACACGACAAAGCCATCACCATTGAAGAATCTAGAGGTTTTCATAACTGTGAGTCGTGTCTCTTCTTTGTACACGTACTCGTCTTGAATA
>vs_5900
ATCAATAGCATTCATTATTTGCACTTTTCCTATTACCGATAAGTAATGTATAGTAGCATTACTAACTGTCCTGAATAAAATGAGAATAGCGAAAAGTATCATGTTGCTCAAA
>vs_5903
AAGCTATTGTATTCGTGCAGTTAAATCAAGAAAAGATGACCAGCGGACTTCATGTGAAATTTTATTGTTTCACCATGAAGATATGGGCATACCCTGGGAAATTGCTAAACTTGGAGTTCGTCAGGGTATGTGGGGAGCTGTCCAGAAGTTTG
>vs_5906
TCTTAATTATAGCTGTCAGTGAAAAGTTCAATGTTCTGTGGTTTTCTTTTATGAAGTTGTGTGAATAAATTGCAATCTCATTCTGAGATTGTCAATAATAGCAAGTATACCTTCTTATGTTAATGTCTTTTGTAAGTCAATGTTGTAATTTGATGCATTTTGAGTGTAATAAGATACTTCCTG
>vs_5907
AATCCTATAAGAAGTGTCCAAGCATTATGATTAATTCTATGTGATTGGTTGGATCATCTTTTACTTGTGTTATAATATATTTTGGCTTATAAATAAGTATATAGTTGTCTTTGATATAATAATGAAGA
>vs_5908
AGGAAGAACATCTCCAGATAAAGCAACCCTTGCTGGTAACTTTTTCAATGATTTCAAGATGACTCCTAGTCGGCCTGGAAAGGGACTAGTCACAGCAAATGAACCACGCTCGTCAATGATATTGTTCATATTATGCAAATCTTTTTCTGGCACCCAAAGGTATGGCTGCCCTCTTCTAAGTATATACTTAATCTTAGATGTATGGATATCTCCTTTGCTTCCTTTGGCATCTACTTTGATAGTATTAAGAGAACCTTGCCAATTTGATGCCAGTATATTCTTGCATTTCTCCGCGAATGTTAAGACCGTTGTTTTGTCTGCGTTTCATGGTTTTGTAAGTGTGC
>vs_5909
AAGGCGTTTCGGCGATGCTGCTTTTTATGGTGCGGCTGCGGAGT
>vs_5913
GGGAATCCTGTTTTAGGGATGTGCTCAATATGAATAATTCAAGTGATTTTCTATTATGGATTCTAAGGATGGAGATGGAGGCATTGATGTTGGGATGATACTAGAAAAGATCAAGTCAAGAAATTTAAT
>vs_5914
GTATTCTTATTTACATTAGCTAAATAAAACTTAACAATCTTAACTCTTAACTTTGCAGGCATGGTTCTTTCTCAAATAGACTACTTTTTTGTCAGAGGAGACATCAACTTCTCCCTTGTTTGGTTTT
>vs_5915
CATCTCTCTCTCTCTCCCCGAGATTCGCGAACATGGGTCAAGGAACACCAGGCGGTTTGAACCGGCAAGGATTACCGGGCGACC
>vs_5920
ATTGGCAACATACTGGATTCCCAATATCTGGAGTAATGCCCATGGGTGCTCAGGGAGAGCTGCAGAAACTTATGCATACTAGGAACGTGACTCCAGCACATCCAGCTGGAAACTCTGTTCAACATCCACCATCTGGTTTCTATGCTATGGGGCAAGTTGGTCCAGTCAATGGTAAACCTCAGTCAAGTCCAGTTCCGTCAACCACTTCC
>vs_5921
TTCACGGGCAACAACTCTAATTTTCTCTTCTT
>vs_5924
CAGGCAAGCGTCCAATTGTCTTCTCAAAAGATACCTTTGACTCTTTGTTAATCTCAACGCATTTGATGGATCTGCACTTTCTTGTGGCAGCTAATGATAACCCAATGACACTAGCTCCAGCATACAAATCAGTAACAGAT
>vs_5926
ACTGCTTCACCATTGTACCTTAAGATGCCTTATTCCTTAATCAAAATTCATTTATGTTAGTGTAACTGACTGCTCAGGGGGAGGTTTCTTCTCTTCTCTCAAAAATGGTGTAAACATCAATATCACTCCAAGTCCTCCAACAACATTCAGGACAAAGAAAACCATATGAGTTCCTGGAAGAAAAGACGCATGCATCCGTTTTTGTGACCAAGTTAATACTGCACCACCTCCAGCTGGACCAAATGCTTTGAATATTGACATGACAGT
>vs_5933
TGAGGTGGCAAAGTAAATCAGGCGAGTCAGAGACGGAGGTTTGAGGGGCGGAGGCAAATACATCGTGATTAATAAAGTTTCCGTAGGAAGATAAGGCCGATGATGGAGAGAAGCTTGAATGGTCAAGGACAAAGCGGAAAAGAAGTTTTTAGCCGGAGCGTTTCAGACGGTGGTGAAACGACAGTTGACAGAGAATTCGATGGACGGAGAAGAAAAACGTACGTTGTTGCTTTTGATAATGAAGAAGAAGCTTTCCTACTCACCATGA
>vs_5943
TCCAAACAAAATGTGTTTTCTGATTCTTTCTATATTAGGAACTTCGTGTTTCCCATTATCAAATGATTCTACATTCCCTTAGATGGGAGCAAAAAGCATCAAAAGGAATTCATTTCAAGGCAATAAGTCCTCCTCTTAATAAGCATGGTAGCAGCAGACCTATAAGGCTCTTCAAAAGCCGTAGAAACCCAAGACAAATCAGATCCTTCCTTCTTAGCAGTCGTACTTGACATCTC
>vs_5945
ACAAGGATCTACTAAGTGCACTTATCACCACACTTGCAGCCTTCTTCCTTAGAAGCAACACTC
>vs_5948
TTCCGAAGGTGCCGATTCCACTTGAACCTCCATGAATCAACAAGGTTTCCCCTTTAGATA
>vs_5950
TGAGCCATGCCATGGAATCGAGAGCTCCAAGTGGGCATTTTTTGGTAAGACAGAACTAGGCGGATGCGGGGAGTGACGGGAAACGACTGGGTTTACGGGTGCCCAACCTA
>vs_5951
AACCGGTGCAGTGGTGTGATTTTCAGAGTGTTCAAAGCGGTGATGGATATTATGCAGCTTGAAGATGATTGGAGATGAAGAGAGAAAGAGAGATGAGAGTTTTCGGGTTTTGTGTGATGATTCTTCCGTGAATTGAAGAATGAATGAATTGAGGGCGGTTTAGTATTAATGTGCAACCTGGTATTGAATTGGTACTTTCTGAACTGAGTTTATATTGAG
>vs_5953
GCATCCTGAGTGGCATGGAAAGGTTGTATTGGTTCAGATAGCCAATCCTGCAAGAGGGAAAGGGAGGGATGTAAAGGAAGTTCAAGAAGATACTAAGGCGACTGCGAAGCGGATTAACGAAGCATTCGGTAAACCTGGTTATGATCCTGTCATTCTGATTGAGGAGCCATTAAAGTTTTATGAAAAAGTTGCATATTATGTTGTAGCCGAGTGTTGTTTAGTGACTGCAGTTAGGGACGGAATGAATCTCATACCTTA
>vs_5956
CTCGTTGGAGTTGGAGTACTTGTATCACTGTTGAATCCTGCCAAGATTTTAAGCGCCGCACCATAATCATTAACTAGATTATTAAAGAAGTTTATAAATTCATATTCTGAGCGAAAATACTGATTGTAGAACTTGTAGTTAATCCAATCAATATTGTCTGGCTTGTTAGTGTACAATGCGAGGTAGTGGAAGTTGACAAGCTCTGTGGGAGGAAA
>vs_5963
TCTGAAAACGAAGTTGTTGATTTGAGACGGAGGTGAAGATCGGAAAGTAATTGTGCAGCCATAAATCGCAAGATAAAGAAGTTGAGAGAGATGAGACGAAAGGGGGTGTGCGGCCGTAACAGTGGTGAAGTGGTGGAATGGGTTCGATCGAAGAAGGAATCCAGCGCCGCTTTGTTTACAAAGTTGAGGAAGAAGGCGGTTGAGAAGATGTATC
>vs_5964
TCTTTTATGATGTTCTATAAGGACGATACACCACGACACCT
>vs_5969
CATTCGAGTCAATCCTTCCTTAACAAGTATTGAAGCAGTTGTTGAGATTGAAGATGATAAAACCATCATACCATGTAATTCATTGGTTGAAGTTAACCAGTCAGGTCTTCTTATGGAGACTATAATTGACATTACTCCTCGAGACCCCATTCCAACACCTTCCGCTGGTCCTCTTGACCAGGAATGTCATAAAGAAGGTCTCATTGTGTGTGATAGACAAAAGATTAAGGGTTACCAAGGGGTAAGTTTGGATGCATTGGTTGGGATATTTACCCGTCTTGGCCGAGATGTAGAGAAAATTGGTATTGCCGATATCTATTCGTTGGCTGAAAGAGCTGCTTCTGTTATTGAAGAAGCAAAACCACTTCTTACAAAGATCAA
>vs_5971
CTCTTCGACATTACTGCCAACAGTAGGGTTGGTAGTAACAACCTCACCAAGATGCAATTTATAGAGGGTTGTAGTTTTACCCGCGTTATCCAACCCAACAACA
>vs_5973
AGGGACTCCGGGTTATGTTGATCCACAATACCATCAAAACTTTACTATCTTTCTTGATAAAAGTAGATGTCTATAGTTTCGTGTGTCTTGTGAGATAATAACAGCGATGAAAGTACGTTGATTTTGGTTAGACCTCAGAGTGAGATTAATTTGGT
>vs_5975
[truncated: 15,965,781 more chars]
