# Supplementary material for: Transcriptome sequencing of field pea and faba bean for discovery and validation of SSR genetic markers
Source: BMC Genomics. 2012 Mar 20;13:104. doi: 10.1186/1471-2164-13-104 (PMC3352077; doi:10.1186/1471-2164-13-104)
Supplement: Additional file 5 — Bioinformatic annotation (BLASTN) of field pea unigene set against the Medicago truncatula genome. This file contains the BLAST results obtained as a result of comparison of field pea unigene set against the M. truncatula genome at an E value < 10-10. [file 1471-2164-13-104-S5.XLS]

## Sheet: Sheet1
query_id	subject_id	annotation	%_identity	alignment_length	mismatches	gap_openings	q_start	q_end	s_start	s_end	e_value	bit_score
contig00001	CU179634_36.1	hypothetical_protein_CU179634.6	95.53	246	11	0	242	487	336	91	5e-111	400
contig00004	Medtr8g146750.1	hypothetical_protein_chr08_pseudomolecule_IMGAG_V3	89.58	1008	105	0	200	1207	234	1241	0	1166
contig00006	Medtr3g169390.1	hypothetical_protein_chr03_pseudomolecule_IMGAG_V3	98.06	310	3	2	3704	4013	1	307	5e-156	553
contig00007	Medtr6g069700.1	Enolase_chr06_pseudomolecule_IMGAG_V3	79	743	151	3	755	1493	530	1271	4e-55	216
contig00008	Medtr6g012740.1	Chlorophyll_A-B_binding_protein_chr06_pseudomolecule_IMGAG_V3	85.89	666	94	0	349	1014	798	133	3e-163	575
contig00009	Medtr3g169360.1	Aldehyde_dehydrogenase_chr03_pseudomolecule_IMGAG_V3	98.8	249	3	0	456	704	559	311	1e-131	470
contig00011	Medtr7g145770.1	hypothetical_protein_chr07_pseudomolecule_IMGAG_V3	95.27	1058	50	0	669	1726	235	1292	0	1667
contig00013	AC231338_13.4	hypothetical_protein_AC231338.1	80.5	323	45	4	348	664	673	363	1e-31	137
contig00017	Medtr7g105200.1	hypothetical_protein_chr07_pseudomolecule_IMGAG_V3	89.76	1084	106	3	1	1082	805	1885	0	1249
contig00018	Medtr5g081010.1	hypothetical_protein_chr05_pseudomolecule_IMGAG_V3	88.79	107	12	0	90	196	1468	1574	4e-26	117
contig00022	AC233685_60.1	Transferase_AC233685.2	87.79	524	64	0	106	629	1989	2512	3e-150	531
contig00024	Medtr1g007230.1	hypothetical_protein_chr01_pseudomolecule_IMGAG_V3	99.4	168	1	0	1	168	168	1	8e-88	325
contig00025	AC233109_16.1	Protein_kinase_AC233109.4	90.24	164	14	1	187	348	2387	2224	1e-48	192
contig00026	Medtr2g029830.1	hypothetical_protein_chr02_pseudomolecule_IMGAG_V3	83.73	504	64	4	397	900	679	194	4e-94	345
contig00028	Medtr6g041050.1	Chlorophyll_A-B_binding_protein_chr06_pseudomolecule_IMGAG_V3	86.71	173	23	0	204	376	97	269	5e-39	161
contig00033	Medtr1g086750.3	Cupin_region_chr01_pseudomolecule_IMGAG_V3	83.25	836	119	3	894	1717	841	15	3e-158	559
contig00034	Medtr2g132470.1	Ribosomal_protein_L10E_chr02_pseudomolecule_IMGAG_V3	90.32	527	51	0	33	559	527	1	0	640
contig00037	Medtr5g045910.1	hypothetical_protein_chr05_pseudomolecule_IMGAG_V3	91.67	480	40	0	269	748	1623	1144	0	634
contig00039	Medtr8g021540.1	hypothetical_protein_chr08_pseudomolecule_IMGAG_V3	87.42	2567	320	1	86	2652	241	2804	0	2490
contig00041	Medtr8g021740.1	hypothetical_protein_chr08_pseudomolecule_IMGAG_V3	86.63	2603	320	5	51	2632	354	2949	0	2407
contig00042	AC235488_12.1	Ribosomal_protein_S7_AC235488.1	89.95	597	57	2	85	681	28	621	0	694
contig00045	Medtr7g135670.1	Bet_v_I_allergen_chr07_pseudomolecule_IMGAG_V3	84.6	409	60	1	368	776	406	1	7e-83	307
contig00046	Medtr4g019450.1	Plant_self-incompatibility_S1_chr04_pseudomolecule_IMGAG_V3	88.2	178	21	0	125	302	1177	1354	2e-46	186
contig00047	AC234842_22.1	Gamma_thionin_AC234842.1	86.59	82	11	0	111	192	1	82	3e-13	75.8
contig00048	Medtr4g115540.1	hypothetical_protein_chr04_pseudomolecule_IMGAG_V3	86.08	237	27	1	37	273	1	231	1e-53	210
contig00049	Medtr7g135860.1	Bet_v_I_allergen_chr07_pseudomolecule_IMGAG_V3	83.81	457	72	1	56	510	1	457	1e-84	313
contig00051	Medtr8g025920.1	Albumin_I_chr08_pseudomolecule_IMGAG_V3	88.35	103	12	0	264	366	224	326	3e-23	109
contig00052	Medtr1g008140.1	Thioredoxin_fold_chr01_pseudomolecule_IMGAG_V3	92.18	742	58	0	148	889	33	774	0	1011
contig00053	Medtr3g111140.1	UDP-glucuronosyl/UDP-glucosyltransferase_chr03_pseudomolecule_IMGAG_V3	83.46	272	45	0	1415	1686	347	76	6e-45	182
contig00055	Medtr4g092560.1	Ribosomal_L38e_protein_chr04_pseudomolecule_IMGAG_V3	91.43	210	18	0	49	258	1	210	6e-73	274
contig00056	Medtr1g023670.1	Gibberellin_regulated_protein_chr01_pseudomolecule_IMGAG_V3	89.06	64	7	0	237	300	1	64	3e-12	71.9
contig00057	Medtr5g028100.1	Proteasome_component_region_PCI_chr05_pseudomolecule_IMGAG_V3	93.34	1157	77	0	381	1537	1157	1	0	1683
contig00059	Medtr7g126740.1	Hemopexin_chr07_pseudomolecule_IMGAG_V3	83.25	418	67	1	87	501	25	442	2e-71	270
contig00060	Medtr6g013700.2	Cyclin-like_F-box_chr06_pseudomolecule_IMGAG_V3	89.32	234	25	0	208	441	5437	5204	1e-70	266
contig00061	Medtr2g103690.1	hypothetical_protein_chr02_pseudomolecule_IMGAG_V3	80.29	274	50	3	882	1154	869	599	3e-18	93.7
contig00062	AC231338_13.7	hypothetical_protein_AC231338.1	80.58	278	33	3	613	884	364	102	9e-31	135
contig00063	Medtr7g120910.1	hypothetical_protein_chr07_pseudomolecule_IMGAG_V3	87.44	398	50	0	90	487	228	625	1e-108	392
contig00067	Medtr3g041150.1	hypothetical_protein_chr03_pseudomolecule_IMGAG_V3	86.03	136	19	0	471	606	520	385	3e-26	119
contig00069	Medtr6g020270.1	hypothetical_protein_chr06_pseudomolecule_IMGAG_V3	86.97	307	38	2	43	348	1349	1044	1e-73	276
contig00071	Medtr4g009010.1	hypothetical_protein_chr04_pseudomolecule_IMGAG_V3	96.92	195	6	0	83	277	779	973	1e-92	339
contig00073	AC231338_13.2	Extensin-like_region_AC231338.1	94.12	68	4	0	28	95	1	68	9e-22	103
contig00075	Medtr5g104980.1	Chlorophyll_A-B_binding_protein_chr05_pseudomolecule_IMGAG_V3	92.86	798	57	0	85	882	1	798	0	1130
contig00076	Medtr1g107930.1	Ribosomal_protein_L19e;_chr01_pseudomolecule_IMGAG_V3	83.72	559	91	0	424	982	559	1	1e-106	387
contig00081	Medtr1g084050.1	Cupin_chr01_pseudomolecule_IMGAG_V3	85.12	1183	170	2	308	1484	295	1477	0	916
contig00082	Medtr3g162880.1	Dehydrin_chr03_pseudomolecule_IMGAG_V3	86.83	281	22	4	741	1012	275	1	1e-66	254
contig00083	Medtr8g021680.1	hypothetical_protein_chr08_pseudomolecule_IMGAG_V3	88.92	2437	255	2	185	2621	2794	373	0	2700
contig00085	Medtr1g086770.1	11-S_plant_seed_storage_protein_chr01_pseudomolecule_IMGAG_V3	85.75	400	57	0	195	594	1231	1630	4e-93	341
contig00088	Medtr3g043750.1	hypothetical_protein_chr03_pseudomolecule_IMGAG_V3	93.94	710	43	0	753	1462	382	1091	0	991
contig00089	Medtr3g163960.1	hypothetical_protein_chr03_pseudomolecule_IMGAG_V3	86.29	875	111	2	306	1177	1209	341	0	739
contig00090	Medtr3g083590.1	Pathogenesis-related_transcriptional_factor_and_ERF_chr03_pseudomolecule_IMGAG_V3	86.45	428	58	0	412	839	1259	832	4e-97	355
contig00092	Medtr7g135830.1	Bet_v_I_allergen_chr07_pseudomolecule_IMGAG_V3	87.36	364	46	0	62	425	1	364	4e-98	357
contig00093	Medtr2g042680.1	hypothetical_protein_chr02_pseudomolecule_IMGAG_V3	81.06	227	43	0	452	678	2924	2698	3e-23	109
contig00094	Medtr8g106300.1	hypothetical_protein_chr08_pseudomolecule_IMGAG_V3	92.68	656	43	3	210	860	5138	4483	0	900
contig00096	Medtr6g070540.1	Kunitz_inhibitor_ST1-like_chr06_pseudomolecule_IMGAG_V3	84.48	638	96	1	153	790	651	17	1e-133	476
contig00097	Medtr3g159530.1	Protein_kinase_chr03_pseudomolecule_IMGAG_V3	85.71	119	17	0	206	324	2401	2283	6e-21	101
contig00098	Medtr3g087420.1	Glutamine_synthetase_type_I_chr03_pseudomolecule_IMGAG_V3	91	1056	95	0	108	1163	16	1071	0	1340
contig00099	Medtr2g077120.1	Photosystem_II_protein_PsbR_chr02_pseudomolecule_IMGAG_V3	89.78	411	42	0	270	680	411	1	2e-135	482
contig00106	Medtr1g006510.1	hypothetical_protein_chr01_pseudomolecule_IMGAG_V3	100	311	0	0	411	721	498	188	8e-176	617
contig00107	Medtr3g162380.1	UspA_chr03_pseudomolecule_IMGAG_V3	92.23	399	31	0	192	590	536	138	2e-154	545
contig00108	Medtr4g025460.1	hypothetical_protein_chr04_pseudomolecule_IMGAG_V3	92.79	430	31	0	88	517	203	632	6e-173	607
contig00111	Medtr8g012680.1	Ribosomal_protein_S8E_chr08_pseudomolecule_IMGAG_V3	86.02	651	88	1	76	726	1	648	2e-160	565
contig00112	Medtr3g137680.1	Kunitz_inhibitor_ST1-like_chr03_pseudomolecule_IMGAG_V3	86.69	556	74	0	199	754	601	46	2e-145	515
contig00114	Medtr3g133000.1	Oleosin_chr03_pseudomolecule_IMGAG_V3	91.62	382	32	0	144	525	90	471	6e-142	504
contig00115	Medtr3g122280.1	Band_7_protein_chr03_pseudomolecule_IMGAG_V3	91.96	560	45	0	65	624	303	862	0	753
contig00116	Medtr4g042360.1	ATPase_FliI/YscN_chr04_pseudomolecule_IMGAG_V3	95.2	1522	73	0	57	1578	1522	1	0	2438
contig00117	Medtr3g137960.1	Ribosomal_protein_L39e_chr03_pseudomolecule_IMGAG_V3	89.74	156	16	0	71	226	1	156	1e-45	182
contig00118	Medtr4g036880.1	Plant_lipid_transfer_protein/Par_allergen_chr04_pseudomolecule_IMGAG_V3	84.67	137	21	0	382	518	333	197	5e-22	105
contig00119	Medtr3g102360.1	hypothetical_protein_chr03_pseudomolecule_IMGAG_V3	82.33	266	38	1	424	680	309	574	3e-39	163
contig00120	Medtr3g104070.1	Nuclear_transport_factor_2_chr03_pseudomolecule_IMGAG_V3	87.9	372	45	0	276	647	372	1	5e-105	381
contig00121	Medtr6g022680.1	hypothetical_protein_chr06_pseudomolecule_IMGAG_V3	92.34	1344	103	0	95	1438	201	1544	0	1848
contig00122	Medtr8g132820.1	Dimeric_alpha-beta_barrel_chr08_pseudomolecule_IMGAG_V3	86.52	282	38	0	93	374	27	308	5e-68	258
contig00125	Medtr7g096810.1	Mitochondrial_substrate_carrier_chr07_pseudomolecule_IMGAG_V3	91.11	1057	85	2	425	1472	1092	36	0	1348
contig00126	Medtr8g021640.1	hypothetical_protein_chr08_pseudomolecule_IMGAG_V3	86.26	684	94	0	1	684	2009	2692	4e-174	611
contig00128	Medtr7g143520.1	NAF1_chr07_pseudomolecule_IMGAG_V3	93.9	246	15	0	229	474	955	710	2e-101	369
contig00129	Medtr8g021190.2	Ubiquitin_chr08_pseudomolecule_IMGAG_V3	86.85	403	53	0	330	732	1372	970	2e-104	379
contig00131	Medtr6g070180.1	Chlorophyll_A-B_binding_protein_chr06_pseudomolecule_IMGAG_V3	90	870	84	1	61	927	1	870	0	1031
contig00132	Medtr7g084190.1	Ribosomal_protein_S21e_chr07_pseudomolecule_IMGAG_V3	89.02	246	27	0	279	524	321	76	7e-73	274
contig00133	Medtr7g139420.1	Short-chain_dehydrogenase/reductase_SDR_chr07_pseudomolecule_IMGAG_V3	91.06	850	76	0	76	925	29	878	0	1082
contig00134	Medtr3g030970.1	Concanavalin_A-like_lectin/glucanase_chr03_pseudomolecule_IMGAG_V3	80.17	358	71	0	175	532	716	359	2e-34	147
contig00135	Medtr4g097290.1	C2_chr04_pseudomolecule_IMGAG_V3	92.69	971	71	0	4	974	2669	3639	0	1362
contig00136	Medtr3g093260.1	Major_intrinsic_protein_chr03_pseudomolecule_IMGAG_V3	89.71	855	88	0	79	933	13	867	0	997
contig00141	Medtr5g006220.1	Photosystem_I_protein_PsaD_chr05_pseudomolecule_IMGAG_V3	86.58	626	75	1	132	748	1	626	9e-166	583
contig00142	AC157372_6.1	Photosystem_II_manganese-stabilizing_protein_PsbO_AC157372.2	92.22	990	77	0	89	1078	1	990	0	1352
contig00144	Medtr4g080080.1	hypothetical_protein_chr04_pseudomolecule_IMGAG_V3	92.18	754	59	0	94	847	296	1049	0	1027
contig00145	Medtr5g036270.1	Bet_v_I_allergen_chr05_pseudomolecule_IMGAG_V3	85.49	455	66	0	248	702	464	10	2e-104	379
contig00146	Medtr3g157410.1	Blue_(type_1)_copper_domain_chr03_pseudomolecule_IMGAG_V3	89.94	507	48	1	222	728	504	1	5e-170	597
contig00148	Medtr3g136490.1	Cyclic_nucleotide-binding_chr03_pseudomolecule_IMGAG_V3	92.15	662	52	0	136	797	4102	4763	0	900
contig00150	AC233662_10.1	Chlorophyll_A-B_binding_protein_AC233662.1	91.78	730	60	0	317	1046	732	3	0	971
contig00152	Medtr5g103320.1	DEK_C_terminal_chr05_pseudomolecule_IMGAG_V3	85.99	257	36	0	951	1207	1433	1689	1e-57	224
contig00153	Medtr5g010100.1	Homeodomain-related;_chr05_pseudomolecule_IMGAG_V3	88.95	543	48	2	283	819	1602	1066	2e-172	605
contig00156	Medtr5g091910.1	Glycine_rich_chr05_pseudomolecule_IMGAG_V3	83.97	131	21	0	426	556	150	20	1e-18	93.7
contig00159	Medtr7g111870.1	Late_embryogenesis_abundant_(LEA)_group_1_chr07_pseudomolecule_IMGAG_V3	82.16	185	33	0	78	262	43	227	4e-22	105
contig00163	Medtr5g008250.1	hypothetical_protein_chr05_pseudomolecule_IMGAG_V3	82.12	397	47	5	623	1007	579	195	4e-57	222
contig00164	Medtr4g079020.1	hypothetical_protein_chr04_pseudomolecule_IMGAG_V3	87.5	168	21	0	89	256	1	168	1e-40	167
contig00165	Medtr2g114440.1	hypothetical_protein_chr02_pseudomolecule_IMGAG_V3	85.96	171	21	1	201	371	168	1	4e-34	145
contig00166	Medtr1g006720.1	hypothetical_protein_chr01_pseudomolecule_IMGAG_V3	98.42	1585	25	0	1705	3289	215	1799	0	2902
contig00167	AC146550_9.1	Ribosomal_protein_S17e_AC146550.40	85.5	400	58	0	450	849	400	1	1e-90	333
contig00169	Medtr6g078170.1	hypothetical_protein_chr06_pseudomolecule_IMGAG_V3	79.08	1233	258	0	312	1544	2082	850	7e-110	398
contig00170	Medtr2g122880.1	Thioredoxin-like_fold_chr02_pseudomolecule_IMGAG_V3	95.48	442	20	0	557	998	686	1127	0	718
contig00171	Medtr2g034190.1	NAD-dependent_epimerase/dehydratase;_Lipocalin_chr02_pseudomolecule_IMGAG_V3	86.86	799	96	1	1	799	198	987	0	759
contig00172	Medtr4g124610.1	Ubiquitin_chr04_pseudomolecule_IMGAG_V3	82.38	437	77	0	56	492	1	437	2e-67	256
contig00173	Medtr8g092770.1	Ribosomal_protein_S17_chr08_pseudomolecule_IMGAG_V3	90.57	456	43	0	69	524	1	456	8e-160	563
contig00174	Medtr2g110380.1	Major_intrinsic_protein_chr02_pseudomolecule_IMGAG_V3	91.44	864	74	0	34	897	1	864	0	1126
contig00175	Medtr2g097890.2	Protein_kinase_chr02_pseudomolecule_IMGAG_V3	87.56	1125	128	3	58	1176	1522	2640	0	1114
contig00178	Medtr1g028610.1	Thioredoxin-related;_Thioredoxin_domain_2;_chr01_pseudomolecule_IMGAG_V3	80	260	52	0	74	333	10	269	2e-21	103
contig00179	Medtr1g124700.1	Ribosomal_protein_S13_chr01_pseudomolecule_IMGAG_V3	85.93	455	64	0	337	791	455	1	4e-109	394
contig00180	Medtr4g009180.1	Ribosomal_protein_L37e;_chr04_pseudomolecule_IMGAG_V3	94.44	288	16	0	24	311	1	288	4e-124	444
contig00181	Medtr7g096540.1	Sucrose_synthase_chr07_pseudomolecule_IMGAG_V3	88.29	111	13	0	162	272	1912	2022	3e-25	117
contig00182	Medtr3g043650.1	hypothetical_protein_chr03_pseudomolecule_IMGAG_V3	94.12	136	8	0	418	553	849	714	2e-52	206
contig00183	AC234842_9.1	hypothetical_protein_AC234842.1	84.55	628	96	1	385	1012	3029	2403	4e-131	468
contig00185	Medtr7g089430.1	Auxin_Efflux_Carrier_chr07_pseudomolecule_IMGAG_V3	83.1	290	49	0	620	909	1223	1512	5e-46	186
contig00186	Medtr7g089470.1	hypothetical_protein_chr07_pseudomolecule_IMGAG_V3	81.65	801	141	2	349	1146	1442	645	1e-109	396
contig00188	Medtr3g169410.1	hypothetical_protein_chr03_pseudomolecule_IMGAG_V3	96.21	1425	54	0	122	1546	257	1681	0	2363
contig00189	Medtr3g138500.1	Cytochrome_b5_chr03_pseudomolecule_IMGAG_V3	89.55	287	30	0	117	403	1	287	4e-90	331
contig00190	Medtr5g019660.1	hypothetical_protein_chr05_pseudomolecule_IMGAG_V3	87.36	1258	156	1	336	1593	1639	385	0	1229
contig00191	Medtr1g099960.1	Ribosomal_protein_L18e_chr01_pseudomolecule_IMGAG_V3	89.36	564	60	0	50	613	1	564	0	642
contig00193	Medtr1g005810.1	hypothetical_protein_chr01_pseudomolecule_IMGAG_V3	98.13	534	4	1	244	777	695	1222	0	981
contig00195	Medtr4g022230.1	Ribosomal_protein_L7Ae/L30e/S12e/Gadd45_chr04_pseudomolecule_IMGAG_V3	90.76	433	40	0	386	818	433	1	3e-153	541
contig00196	Medtr7g103050.1	5-methyltetrahydropteroyltriglutamate--homocysteine_S-methyltransferase_chr07_pseudomolecule_IMGAG_V3	91.01	2292	206	0	108	2399	1	2292	0	2910
contig00197	Medtr7g116740.1	Ribosomal_protein_L14b/L23e_chr07_pseudomolecule_IMGAG_V3	91.02	423	38	0	326	748	423	1	4e-152	537
contig00198	Medtr6g077720.1	Chlorophyll_A-B_binding_protein_chr06_pseudomolecule_IMGAG_V3	89.62	106	11	0	44	149	128	233	9e-28	123
contig00199	AC234701_8.1	Plant_lipid_transfer/seed_storage/trypsin-alpha_amylase_inhibitor_AC234701.2	87.68	357	41	1	408	764	371	18	3e-97	355
contig00201	AC235488_9.1	Ribosomal_protein_L21e_AC235488.1	90.71	495	46	0	281	775	495	1	6e-176	617
contig00203	Medtr5g098110.1	hypothetical_protein_chr05_pseudomolecule_IMGAG_V3	78.85	364	74	1	286	646	812	449	1e-22	107
contig00205	Medtr3g043700.1	Ribosomal_protein_S7_chr03_pseudomolecule_IMGAG_V3	92.41	382	23	1	1627	2002	34	415	9e-137	488
contig00207	Medtr5g005230.1	Ribosomal_protein_S14_chr05_pseudomolecule_IMGAG_V3	93.41	167	11	0	307	473	167	1	6e-64	244
contig00208	Medtr7g134400.1	Cytochrome_f_chr07_pseudomolecule_IMGAG_V3	89.66	1074	108	2	12	1082	1442	2515	0	1235
contig00210	Medtr4g140590.1	hypothetical_protein_chr04_pseudomolecule_IMGAG_V3	88.57	350	40	0	329	678	317	666	1e-103	377
contig00211	Medtr2g122810.1	Photosystem_I_reaction_centre_subunit_VI_chr02_pseudomolecule_IMGAG_V3	91.22	444	36	1	61	501	1	444	4e-161	567
contig00212	Medtr4g110530.1	Ribosomal_protein_L5_chr04_pseudomolecule_IMGAG_V3	88.39	534	62	0	98	631	1	534	5e-161	567
contig00213	Medtr1g122020.1	Protein_of_unknown_function_DUF260_chr01_pseudomolecule_IMGAG_V3	89.96	478	48	0	88	565	1332	1809	5e-161	567
contig00214	Medtr8g129620.2	Oxysterol-binding_protein_chr08_pseudomolecule_IMGAG_V3	92.83	265	19	0	1054	1318	1368	1632	7e-103	375
contig00215	Medtr2g024910.1	Ribosomal_L18ae_protein_chr02_pseudomolecule_IMGAG_V3	91.19	261	22	1	229	488	261	1	8e-89	327
contig00216	Medtr5g086050.1	PEBP_chr05_pseudomolecule_IMGAG_V3	83.83	433	70	0	461	893	743	311	1e-81	303
contig00218	Medtr2g103420.1	Actin-binding_FH2_chr02_pseudomolecule_IMGAG_V3	80.93	257	49	0	1118	1374	3708	3964	2e-26	121
contig00219	AC231342_7.1	hypothetical_protein_AC231342.3	85.44	158	23	0	369	526	1075	1232	1e-29	131
contig00220	Medtr4g089690.1	Ribosomal_protein_L27e;_KOW_chr04_pseudomolecule_IMGAG_V3	79.95	409	80	2	48	455	1	408	5e-34	145
contig00221	AC233655_21.1	hypothetical_protein_AC233655.2	94.46	379	20	1	1	378	2518	2896	2e-164	577
contig00222	Medtr6g080770.1	Translationally_controlled_tumor_protein_chr06_pseudomolecule_IMGAG_V3	89.15	470	51	0	373	842	470	1	5e-149	527
contig00223	Medtr2g019110.1	Ribosomal_protein_S27E_chr02_pseudomolecule_IMGAG_V3	93.1	261	18	0	188	448	261	1	2e-103	375
contig00224	AC233662_59.1	RNA-binding_S4_AC233662.1	91.32	576	50	0	277	852	675	100	0	745
contig00225	Medtr5g022640.1	SKP1_component_chr05_pseudomolecule_IMGAG_V3	82.48	468	82	0	287	754	468	1	6e-74	278
contig00226	Medtr2g052770.1	hypothetical_protein_chr02_pseudomolecule_IMGAG_V3	91.95	534	43	0	65	598	366	899	0	718
contig00228	Medtr7g046950.1	Pectinesterase;_Pectinesterase_inhibitor_chr07_pseudomolecule_IMGAG_V3	87.48	1662	208	0	27	1688	1	1662	0	1612
contig00229	Medtr7g089500.1	hypothetical_protein_chr07_pseudomolecule_IMGAG_V3	83.59	463	69	2	57	513	210	671	1e-83	309
contig00231	Medtr4g144530.1	Knottin_chr04_pseudomolecule_IMGAG_V3	92.41	79	6	0	366	444	79	1	2e-23	109
contig00232	Medtr6g013660.1	Blue_(type_1)_copper_domain_chr06_pseudomolecule_IMGAG_V3	90.4	198	19	0	70	267	468	665	2e-63	242
contig00235	Medtr4g134620.1	14-3-3_protein_chr04_pseudomolecule_IMGAG_V3	79.12	728	151	1	81	807	1	728	1e-59	230
contig00237	Medtr8g147750.1	Curculin-like_(mannose-binding)_lectin_chr08_pseudomolecule_IMGAG_V3	86.09	151	18	1	261	411	2536	2683	3e-29	129
contig00238	Medtr4g012190.1	Late_nodulin_chr04_pseudomolecule_IMGAG_V3	92.16	1046	82	0	99	1144	252	1297	0	1423
contig00239	Medtr7g138650.2	Dormancyauxin_associated_chr07_pseudomolecule_IMGAG_V3	89.07	375	41	0	309	683	375	1	3e-116	418
contig00241	Medtr8g044460.1	MAP65/ASE1_chr08_pseudomolecule_IMGAG_V3	89	309	34	0	168	476	1720	2028	1e-93	343
contig00242	AC229689_3.1	Knottin_AC229689.5	89.52	229	24	0	39	267	1	229	5e-70	264
contig00244	Medtr1g096420.1	hypothetical_protein_chr01_pseudomolecule_IMGAG_V3	90.58	414	39	0	263	676	668	255	2e-144	511
contig00245	Medtr4g096570.1	hypothetical_protein_chr04_pseudomolecule_IMGAG_V3	88.25	1532	162	2	92	1605	2113	582	0	1592
contig00246	Medtr3g110290.1	Armadillo-like_helical_chr03_pseudomolecule_IMGAG_V3	91.64	670	54	2	3	670	1576	2245	0	868
contig00247	Medtr4g165600.1	hypothetical_protein_chr04_pseudomolecule_IMGAG_V3	83.7	184	24	2	198	378	181	1	2e-26	119
contig00250	AC235665_6.2	Ribosomal_protein_S3Ae_AC235665.2	88.72	727	82	0	219	945	765	39	0	791
contig00251	Medtr2g123400.1	hypothetical_protein_chr02_pseudomolecule_IMGAG_V3	88.7	115	13	0	257	371	144	30	3e-28	125
contig00252	Medtr5g091880.1	Glycine_rich_chr05_pseudomolecule_IMGAG_V3	82.58	132	23	0	64	195	20	151	2e-14	79.8
contig00253	Medtr8g027000.1	Concanavalin_A-like_lectin/glucanase_chr08_pseudomolecule_IMGAG_V3	84.44	135	21	0	661	795	645	779	1e-20	101
contig00255	Medtr3g169470.1	hypothetical_protein_chr03_pseudomolecule_IMGAG_V3	98.48	132	2	0	211	342	1	132	2e-64	246
contig00256	Medtr2g008190.1	Ubiquinol-cytochrome_C_reductase_hinge_protein_chr02_pseudomolecule_IMGAG_V3	93.43	198	13	0	117	314	7	204	1e-77	289
contig00257	Medtr5g072570.1	Annexin_chr05_pseudomolecule_IMGAG_V3	88.75	933	105	0	245	1177	951	19	0	1017
contig00259	Medtr3g104810.1	S-adenosyl-L-homocysteine_hydrolase_chr03_pseudomolecule_IMGAG_V3	90.92	1454	132	0	64	1517	1	1454	0	1836
contig00260	Medtr3g086200.1	hypothetical_protein_chr03_pseudomolecule_IMGAG_V3	82.3	486	65	5	64	534	12	491	1e-72	274
contig00262	Medtr3g016960.1	Photosystem_I_psaG/psaK_protein_chr03_pseudomolecule_IMGAG_V3	93.98	216	13	0	344	559	226	441	3e-88	325
contig00264	Medtr5g034460.1	Ribosomal_protein_L15_chr05_pseudomolecule_IMGAG_V3	83.97	443	68	1	27	469	1	440	4e-84	311
contig00265	Medtr8g137730.1	hypothetical_protein_chr08_pseudomolecule_IMGAG_V3	87.91	91	11	0	265	355	482	392	1e-18	93.7
contig00266	Medtr3g019800.1	hypothetical_protein_chr03_pseudomolecule_IMGAG_V3	95.71	70	3	0	395	464	280	211	3e-25	115
contig00267	Medtr3g025490.1	HMG1/2_(high_mobility_group)_box_chr03_pseudomolecule_IMGAG_V3	90.51	453	34	4	103	552	1	447	2e-151	535
contig00268	Medtr7g145900.1	Ribosomal_protein_60S_chr07_pseudomolecule_IMGAG_V3	84.82	191	29	0	70	260	1	191	3e-35	149
contig00269	Medtr7g111100.1	60_kDa_inner_membrane_insertion_protein_chr07_pseudomolecule_IMGAG_V3	92.69	438	32	0	99	536	1	438	3e-175	615
contig00270	Medtr1g073730.1	TRASH_chr01_pseudomolecule_IMGAG_V3	89.7	495	48	1	43	537	1	492	7e-163	573
contig00271	Medtr3g144140.1	Actin/actin-like_chr03_pseudomolecule_IMGAG_V3	95.17	1139	55	0	443	1581	1149	11	0	1822
contig00274	Medtr2g080780.1	Photosystem_II_phosphoprotein_PsbH_chr02_pseudomolecule_IMGAG_V3	96.23	212	8	0	476	687	1	212	1e-97	357
contig00275	Medtr7g121440.1	Vacuolar_(H+)-ATPase_G_subunit_chr07_pseudomolecule_IMGAG_V3	92.14	140	11	0	531	670	239	100	1e-47	190
contig00277	Medtr8g136740.1	Pectinesterase_inhibitor_chr08_pseudomolecule_IMGAG_V3	86.5	548	67	3	14	557	1	545	5e-136	484
contig00278	Medtr3g136310.3	Protein_phosphatase_2C;_chr03_pseudomolecule_IMGAG_V3	90	210	21	0	272	481	2038	1829	8e-66	250
contig00279	Medtr4g156860.1	Glutathione_peroxidase_chr04_pseudomolecule_IMGAG_V3	87.28	346	44	0	482	827	346	1	9e-92	337
contig00281	Medtr4g165800.1	Ribosomal_protein_S11_chr04_pseudomolecule_IMGAG_V3	91.37	452	39	0	84	535	1	452	5e-167	587
contig00282	Medtr7g046920.1	Pectinesterase;_Pectinesterase_inhibitor_chr07_pseudomolecule_IMGAG_V3	95.18	83	4	0	211	293	1667	1585	9e-31	133
contig00283	Medtr2g009450.1	hypothetical_protein_chr02_pseudomolecule_IMGAG_V3	89.41	340	34	2	75	413	230	568	1e-102	373
contig00284	Medtr2g017680.1	SBP_chr02_pseudomolecule_IMGAG_V3	85.32	620	91	0	176	795	3692	3073	4e-143	507
contig00286	Medtr4g096150.1	S25_ribosomal_protein_chr04_pseudomolecule_IMGAG_V3	88.89	306	34	0	82	387	19	324	6e-92	337
contig00287	Medtr4g029330.1	Cytochrome_P450_chr04_pseudomolecule_IMGAG_V3	87.5	248	31	0	174	421	467	220	5e-64	246
contig00288	Medtr1g130340.1	Cytochrome_P450_chr01_pseudomolecule_IMGAG_V3	80.36	1268	244	2	588	1855	2109	847	3e-149	529
contig00290	Medtr5g073770.1	14-3-3_protein_chr05_pseudomolecule_IMGAG_V3	91.15	768	68	0	97	864	1	768	0	983
contig00291	Medtr5g012690.1	Ribosomal_protein_S30_chr05_pseudomolecule_IMGAG_V3	87.83	189	23	0	88	276	1	189	2e-48	192
contig00292	Medtr8g145430.1	hypothetical_protein_chr08_pseudomolecule_IMGAG_V3	83.17	416	70	0	99	514	675	260	1e-71	270
contig00295	Medtr3g080600.1	Histone_H4;_Histone-fold_chr03_pseudomolecule_IMGAG_V3	89.74	312	32	0	78	389	1	312	2e-100	365
contig00296	Medtr1g107430.1	hypothetical_protein_chr01_pseudomolecule_IMGAG_V3	91.91	1088	88	0	381	1468	1287	200	0	1459
contig00299	Medtr7g127680.1	hypothetical_protein_chr07_pseudomolecule_IMGAG_V3	93.36	241	16	0	68	308	1146	1386	4e-96	351
contig00301	Medtr8g146300.1	Short-chain_dehydrogenase/reductase_SDR_chr08_pseudomolecule_IMGAG_V3	88.55	865	96	2	203	1064	865	1	0	916
contig00304	Medtr1g132570.1	hypothetical_protein_chr01_pseudomolecule_IMGAG_V3	87.97	798	93	1	43	840	208	1002	0	817
contig00305	Medtr2g014180.1	Ribosomal_protein_L24/L26_chr02_pseudomolecule_IMGAG_V3	87.53	441	55	0	35	475	1	441	2e-122	438
contig00306	Medtr2g127090.1	hypothetical_protein_chr02_pseudomolecule_IMGAG_V3	95.13	267	13	0	185	451	2038	2304	1e-118	426
contig00307	Medtr4g100760.1	hypothetical_protein_chr04_pseudomolecule_IMGAG_V3	90.27	658	64	0	421	1078	1129	472	0	797
contig00309	Medtr7g118190.1	hypothetical_protein_chr07_pseudomolecule_IMGAG_V3	93.13	131	9	0	175	305	222	92	2e-47	188
contig00310	Medtr5g024160.2	HMG1/2_(high_mobility_group)_box_chr05_pseudomolecule_IMGAG_V3	94.12	51	3	0	225	275	91	141	1e-13	77.8
contig00312	Medtr5g101660.1	Plant_lipid_transfer/seed_storage/trypsin-alpha_amylase_inhibitor_chr05_pseudomolecule_IMGAG_V3	86.08	79	11	0	598	676	101	23	3e-11	69.9
contig00314	Medtr2g017530.1	Ribosomal_protein_S6e_chr02_pseudomolecule_IMGAG_V3	86.81	705	93	0	265	969	705	1	0	660
contig00315	Medtr4g097480.1	Aldo/keto_reductase_chr04_pseudomolecule_IMGAG_V3	92.04	930	74	0	269	1198	930	1	0	1257
contig00319	Medtr1g125630.1	Extensin-like_region_chr01_pseudomolecule_IMGAG_V3	93.48	46	3	0	444	489	940	985	8e-11	67.9
contig00322	Medtr8g121420.1	Plant_lipid_transfer/seed_storage/trypsin-alpha_amylase_inhibitor_chr08_pseudomolecule_IMGAG_V3	89.8	255	26	0	513	767	451	705	2e-80	299
contig00323	AC235022_17.1	Thioredoxin_fold;_Thioredoxin-like_fold_AC235022.1	80.91	592	113	0	53	644	23	614	8e-74	278
contig00324	Medtr8g109040.1	Ribosomal_L37ae_protein;_chr08_pseudomolecule_IMGAG_V3	87.07	263	34	0	61	323	1	263	3e-66	252
contig00325	Medtr2g005330.2	Ras_GTPase_chr02_pseudomolecule_IMGAG_V3	87.72	513	63	0	377	889	1772	1260	8e-146	517
contig00326	Medtr2g025100.2	Protein_kinase_chr02_pseudomolecule_IMGAG_V3	93.41	577	38	0	450	1026	4403	3827	0	842
contig00327	Medtr8g099360.1	hypothetical_protein_chr08_pseudomolecule_IMGAG_V3	85.99	985	123	1	20	1004	654	1623	0	878
contig00329	Medtr4g100800.1	Tyrosine_protein_kinase_chr04_pseudomolecule_IMGAG_V3	87.13	513	66	0	345	857	1712	1200	6e-139	494
contig00330	Medtr8g005130.1	hypothetical_protein_chr08_pseudomolecule_IMGAG_V3	85.38	171	25	0	21	191	2	172	6e-33	141
contig00331	Medtr1g089880.2	Targeting_for_Xklp2_chr01_pseudomolecule_IMGAG_V3	86.92	520	65	2	1	518	1624	1106	2e-134	478
contig00332	Medtr6g005750.1	ARF/SAR_superfamily_chr06_pseudomolecule_IMGAG_V3	95.6	545	24	0	310	854	545	1	0	890
contig00333	Medtr6g010330.1	Kunitz_inhibitor_ST1-like_chr06_pseudomolecule_IMGAG_V3	79.64	501	102	0	264	764	606	106	8e-46	184
contig00334	Medtr5g100010.1	Ubiquitin_chr05_pseudomolecule_IMGAG_V3	92.78	457	33	0	566	1022	457	1	0	644
contig00335	Medtr5g013020.1	Ribosomal_protein_L1_chr05_pseudomolecule_IMGAG_V3	92.43	647	43	1	75	715	1	647	0	896
contig00336	Medtr4g134080.1	Ribosomal_protein_L32e_chr04_pseudomolecule_IMGAG_V3	82.58	264	46	0	129	392	82	345	3e-38	159
contig00338	Medtr3g031180.1	Thioredoxin-like_fold_chr03_pseudomolecule_IMGAG_V3	91.09	393	35	0	402	794	399	7	2e-141	502
contig00341	Medtr8g040130.1	hypothetical_protein_chr08_pseudomolecule_IMGAG_V3	86.63	202	27	0	517	718	1142	941	2e-46	186
contig00342	Medtr3g163080.1	Complex_1_LYR_protein_chr03_pseudomolecule_IMGAG_V3	92.73	330	24	0	305	634	354	25	4e-130	464
contig00343	Medtr6g017580.1	Calcium-binding_EF-hand_chr06_pseudomolecule_IMGAG_V3	94.93	335	17	0	265	599	335	1	1e-149	529
contig00344	Medtr2g025860.1	Hpt_chr02_pseudomolecule_IMGAG_V3	91.18	442	39	0	213	654	442	1	5e-161	567
contig00345	Medtr8g138040.1	Ribosomal_L29e_protein_chr08_pseudomolecule_IMGAG_V3	94.62	186	10	0	38	223	1	186	8e-78	289
contig00346	Medtr2g032750.1	C2_chr02_pseudomolecule_IMGAG_V3	90.32	506	48	1	144	649	693	189	5e-173	607
contig00347	Medtr1g006780.1	hypothetical_protein_chr01_pseudomolecule_IMGAG_V3	99.26	408	3	0	299	706	408	1	0	785
contig00349	Medtr5g083950.2	CBS_chr05_pseudomolecule_IMGAG_V3	92.54	630	47	0	247	876	731	102	0	876
contig00351	AC235674_2.2	Cytochrome_b561_/_ferric_reductase_transmembrane_AC235674.1	91.86	688	56	0	140	827	1	688	0	920
contig00352	Medtr2g122910.1	Ribosomal_protein_L37e;_chr02_pseudomolecule_IMGAG_V3	90.51	274	26	0	51	324	1	274	5e-92	337
contig00353	Medtr8g024820.1	Germin_chr08_pseudomolecule_IMGAG_V3	87.88	594	72	0	201	794	626	33	6e-173	607
contig00355	Medtr8g024780.1	Cupin_chr08_pseudomolecule_IMGAG_V3	87.8	328	37	1	104	428	67	394	1e-89	329
contig00356	Medtr5g105610.1	Aldo/keto_reductase_chr05_pseudomolecule_IMGAG_V3	91.66	923	77	0	297	1219	923	1	0	1219
contig00357	Medtr8g105980.1	hypothetical_protein_chr08_pseudomolecule_IMGAG_V3	92.59	378	28	0	286	663	378	1	3e-149	527
contig00359	Medtr5g012870.1	Major_intrinsic_protein_chr05_pseudomolecule_IMGAG_V3	90.79	738	68	0	221	958	738	1	0	924
contig00360	Medtr3g012620.1	Protein_of_unknown_function_DUF543_chr03_pseudomolecule_IMGAG_V3	91.12	259	23	0	84	342	18	276	4e-90	331
contig00361	Medtr5g099320.1	Chloroplast_Ycf2_chr05_pseudomolecule_IMGAG_V3	85.77	843	93	2	62	895	827	1651	0	753
contig00365	Medtr3g148720.1	hypothetical_protein_chr03_pseudomolecule_IMGAG_V3	92.67	682	50	0	475	1156	4468	3787	0	955
contig00366	Medtr8g096400.1	Plant_lipid_transfer/seed_storage/trypsin-alpha_amylase_inhibitor_chr08_pseudomolecule_IMGAG_V3	94.07	253	15	0	90	342	11	263	1e-105	383
contig00370	Medtr7g105290.1	hypothetical_protein_chr07_pseudomolecule_IMGAG_V3	91.87	615	50	0	193	807	3099	2485	0	823
contig00371	AC234702_3.1	Lipolytic_enzyme_AC234702.1	87.95	747	78	2	1	735	747	1	0	771
contig00373	Medtr4g095640.1	RNA-binding_region_RNP-1_(RNA_recognition_motif)_chr04_pseudomolecule_IMGAG_V3	85.43	247	36	0	565	811	253	7	8e-52	204
contig00376	Medtr5g077700.1	hypothetical_protein_chr05_pseudomolecule_IMGAG_V3	89.04	1077	118	0	285	1361	2679	1603	0	1199
contig00377	Medtr8g112630.1	hypothetical_protein_chr08_pseudomolecule_IMGAG_V3	83.96	455	73	0	233	687	1219	1673	1e-87	323
contig00378	Medtr5g089540.1	Ribosomal_protein_L10;_Ribosomal_protein_60S_chr05_pseudomolecule_IMGAG_V3	89.21	834	88	2	161	993	1	833	0	924
contig00379	Medtr1g078980.1	hypothetical_protein_chr01_pseudomolecule_IMGAG_V3	86.47	961	124	2	185	1145	1285	331	0	866
contig00381	CU651566_3.1	Pollen_Ole_e_1_allergen_and_extensin_CU651566.9	83.51	479	79	0	107	585	1	479	2e-87	323
contig00383	Medtr4g100680.1	Ribosomal_protein_S19/S15_chr04_pseudomolecule_IMGAG_V3	89.98	459	46	0	255	713	459	1	2e-154	545
contig00384	AC233577_18.1	Eukaryotic_initiation_factor_1A_(eIF-1A)_AC233577.5	83.41	440	70	1	208	644	440	1	2e-77	289
contig00385	Medtr6g067320.1	HSP20-like_chaperone_chr06_pseudomolecule_IMGAG_V3	87.03	316	38	1	75	387	8	323	3e-80	297
contig00390	Medtr4g108950.1	Mlo-related_protein_chr04_pseudomolecule_IMGAG_V3	90.83	109	10	0	10	118	2422	2530	2e-31	137
contig00391	Medtr7g088940.1	Late_embryogenesis_abundant_protein_2_chr07_pseudomolecule_IMGAG_V3	88.05	318	38	0	213	530	485	168	2e-89	329
contig00392	Medtr6g012720.1	Chlorophyll_A-B_binding_protein_chr06_pseudomolecule_IMGAG_V3	84.43	122	17	1	25	144	176	297	2e-16	85.7
contig00394	Medtr5g023520.1	Cytochrome_P450_chr05_pseudomolecule_IMGAG_V3	84.64	1393	211	1	116	1505	5	1397	0	1061
contig00395	Medtr3g123290.1	Ubiquitin;_Ribosomal_protein_L40e_chr03_pseudomolecule_IMGAG_V3	94.32	387	22	0	35	421	1	387	8e-169	593
contig00397	Medtr5g019380.1	hypothetical_protein_chr05_pseudomolecule_IMGAG_V3	93.88	556	34	0	68	623	246	801	0	833
contig00398	Medtr5g106420.1	Chlorophyll_A-B_binding_protein_chr05_pseudomolecule_IMGAG_V3	87.55	827	103	0	301	1127	827	1	0	823
contig00399	Medtr3g040770.1	Pleckstrin_homology-type_chr03_pseudomolecule_IMGAG_V3	86.43	398	54	0	113	510	1	398	8e-99	361
contig00401	Medtr5g030090.1	hypothetical_protein_chr05_pseudomolecule_IMGAG_V3	90.14	294	29	0	166	459	70	363	2e-96	353
contig00402	Medtr1g065040.1	Eukaryotic/archaeal_ribosomal_protein_S3_chr01_pseudomolecule_IMGAG_V3	90.66	707	66	0	352	1058	707	1	0	844
contig00403	Medtr4g011430.1	Prenylated_rab_acceptor_PRA1_chr04_pseudomolecule_IMGAG_V3	82.75	255	43	1	138	391	69	323	2e-35	149
contig00404	Medtr4g134370.1	Cell_division_protein_FtsZ_chr04_pseudomolecule_IMGAG_V3	91.79	780	64	0	2	781	571	1350	0	1039
contig00405	Medtr5g035440.1	hypothetical_protein_chr05_pseudomolecule_IMGAG_V3	94.32	546	31	0	308	853	809	264	0	837
contig00406	Medtr4g136710.1	K+_potassium_transporter_chr04_pseudomolecule_IMGAG_V3	92.27	414	32	0	250	663	2807	2394	4e-161	567
contig00410	AC235094_22.2	Ribosomal_protein_L13e_AC235094.1	86.07	610	85	0	47	656	7	616	2e-151	535
contig00413	Medtr2g024850.1	Ribosomal_protein_S11_chr02_pseudomolecule_IMGAG_V3	90.82	207	19	0	1	207	243	449	7e-69	260
contig00414	Medtr2g029550.1	Protein_of_unknown_function_UPF0041_chr02_pseudomolecule_IMGAG_V3	90.03	321	32	0	331	651	321	1	1e-105	383
contig00415	Medtr8g119590.1	Early_nodulin_93_ENOD93_protein_chr08_pseudomolecule_IMGAG_V3	92.43	317	24	0	94	410	8	324	2e-122	438
contig00417	Medtr5g088960.1	Ribosomal_protein_L35Ae_chr05_pseudomolecule_IMGAG_V3	82.63	236	41	0	124	359	160	395	2e-33	143
contig00420	Medtr8g134210.1	S-adenosylmethionine_synthetase_chr08_pseudomolecule_IMGAG_V3	91.12	1183	105	0	81	1263	84	1266	0	1513
contig00424	Medtr3g010210.1	hypothetical_protein_chr03_pseudomolecule_IMGAG_V3	89.72	564	58	0	190	753	1374	811	0	658
contig00427	AC234842_19.1	hypothetical_protein_AC234842.1	86.15	989	137	0	52	1040	1261	273	0	874
contig00433	Medtr5g012030.1	Calcium-binding_EF-hand_chr05_pseudomolecule_IMGAG_V3	86.94	444	58	0	168	611	1	444	8e-117	420
contig00434	Medtr3g111490.1	B12D_chr03_pseudomolecule_IMGAG_V3	91.45	152	13	0	243	394	28	179	4e-50	198
contig00437	Medtr7g008470.1	Thioredoxin_domain_2;_Thioredoxin_fold;_chr07_pseudomolecule_IMGAG_V3	88.04	326	39	0	97	422	80	405	7e-92	337
contig00438	Medtr4g121200.1	Isochorismatase_hydrolase_chr04_pseudomolecule_IMGAG_V3	94.45	721	40	0	263	983	790	70	0	1112
contig00439	Medtr8g148830.1	Heavy_metal_transport/detoxification_protein_chr08_pseudomolecule_IMGAG_V3	82.5	200	35	0	290	489	34	233	5e-26	119
contig00440	Medtr2g011170.1	Flavodoxin/nitric_oxide_synthase_chr02_pseudomolecule_IMGAG_V3	80.29	487	96	0	62	548	5	491	1e-51	204
contig00443	Medtr8g106370.1	Plant_lipid_transfer/seed_storage/trypsin-alpha_amylase_inhibitor_chr08_pseudomolecule_IMGAG_V3	81.36	220	41	0	213	432	136	355	7e-24	111
contig00445	Medtr3g104290.1	Protein_of_unknown_function_DUF1264_chr03_pseudomolecule_IMGAG_V3	87.04	702	91	0	142	843	720	19	0	670
contig00446	Medtr6g094220.1	hypothetical_protein_chr06_pseudomolecule_IMGAG_V3	92.98	57	4	0	299	355	144	88	4e-15	81.8
contig00448	Medtr1g147320.1	Extensin-like_region_chr01_pseudomolecule_IMGAG_V3	91.49	282	21	1	586	867	1272	994	5e-100	365
contig00450	AC235665_6.1	Ribosomal_protein_S3Ae_AC235665.2	86.73	98	13	0	236	333	480	383	5e-18	91.7
contig00451	Medtr8g137750.1	hypothetical_protein_chr08_pseudomolecule_IMGAG_V3	85.12	242	33	1	101	342	53	291	8e-48	190
contig00452	Medtr5g016210.1	hypothetical_protein_chr05_pseudomolecule_IMGAG_V3	83.72	258	42	0	436	693	1652	1909	5e-44	178
contig00453	Medtr3g132970.1	ChaC-like_protein_chr03_pseudomolecule_IMGAG_V3	90.27	565	55	0	158	722	1	565	0	684
contig00454	Medtr1g031350.1	hypothetical_protein_chr01_pseudomolecule_IMGAG_V3	93.25	1393	94	0	1093	2485	1216	2608	0	2016
contig00458	Medtr5g016540.1	DNA-binding_WRKY_chr05_pseudomolecule_IMGAG_V3	91.4	465	40	0	180	644	855	1319	3e-172	605
contig00461	Medtr3g024700.1	hypothetical_protein_chr03_pseudomolecule_IMGAG_V3	84.01	594	95	0	97	690	468	1061	4e-118	424
contig00464	Medtr4g011930.1	Ferritin-like_chr04_pseudomolecule_IMGAG_V3	87.5	584	70	1	222	802	163	746	3e-163	575
contig00466	Medtr3g125260.1	Aminotransferase_class-III;_chr03_pseudomolecule_IMGAG_V3	91.95	1143	92	0	264	1406	2190	1048	0	1536
contig00467	Medtr8g137790.1	hypothetical_protein_chr08_pseudomolecule_IMGAG_V3	84.62	195	30	0	75	269	1	195	2e-35	149
contig00469	AC233668_32.1	hypothetical_protein_AC233668.2	88.11	227	27	0	297	523	227	1	3e-51	202
contig00470	Medtr7g073510.1	Transferase_chr07_pseudomolecule_IMGAG_V3	90.3	165	16	0	105	269	1261	1425	4e-51	200
contig00472	Medtr8g102220.1	hypothetical_protein_chr08_pseudomolecule_IMGAG_V3	91.47	293	22	1	322	611	640	348	2e-104	379
contig00473	Medtr7g084800.1	Elongation_factor_P-like_protein_YeiP_chr07_pseudomolecule_IMGAG_V3	88.46	780	90	0	337	1116	780	1	0	833
contig00474	Medtr5g014050.1	hypothetical_protein_chr05_pseudomolecule_IMGAG_V3	89.39	311	33	0	183	493	2433	2743	4e-97	355
contig00477	Medtr5g029120.1	Defender_against_death_DAD_protein_chr05_pseudomolecule_IMGAG_V3	93.45	336	22	0	255	590	375	40	2e-138	492
contig00478	Medtr8g138060.1	ARF/SAR_superfamily_chr08_pseudomolecule_IMGAG_V3	80.88	570	109	0	189	758	13	582	2e-62	240
contig00479	Medtr7g127340.1	Protein_kinase_chr07_pseudomolecule_IMGAG_V3	88.48	217	25	0	118	334	422	638	3e-60	232
contig00480	Medtr8g071020.1	Photosystem_II_protein_PsbK_chr08_pseudomolecule_IMGAG_V3	97.85	186	4	0	233	418	1	186	1e-91	337
contig00481	Medtr7g005140.1	LPS-induced_tumor_necrosis_factor_alpha_factor_chr07_pseudomolecule_IMGAG_V3	88.14	371	44	0	49	419	29	399	8e-107	387
contig00482	Medtr5g065330.1	Protein_of_unknown_function_UPF0185_chr05_pseudomolecule_IMGAG_V3	90.63	288	27	0	50	337	1	288	7e-98	357
contig00486	Medtr8g128380.1	Allergen_V5/Tpx-1_related_chr08_pseudomolecule_IMGAG_V3	89.67	329	34	0	212	540	522	194	1e-105	383
contig00489	Medtr4g120640.1	Phosphate-induced_protein_1_conserved_region_chr04_pseudomolecule_IMGAG_V3	85.62	793	113	1	164	955	73	865	0	660
contig00490	AC229695_7.1	hypothetical_protein_AC229695.5	85.98	264	35	2	116	378	1	263	7e-55	214
contig00491	Medtr5g091210.1	P60-like_chr05_pseudomolecule_IMGAG_V3	85.99	621	87	0	50	670	1150	1770	3e-153	541
contig00492	AC234842_15.1	hypothetical_protein_AC234842.1	85.73	785	109	1	9	790	580	1364	0	664
contig00493	Medtr7g097200.1	Ubiquinol_cytochrome_reductase_transmembrane_region;_Rieske_[2Fe-2S]_region_chr07_pseudomolecule_IMGAG_V3	92.85	783	53	1	340	1122	820	41	0	1104
contig00494	Medtr1g099940.2	Dormancyauxin_associated_chr01_pseudomolecule_IMGAG_V3	87.02	393	42	3	22	411	1	387	1e-99	363
contig00495	Medtr4g128530.1	C2;_GRAM_chr04_pseudomolecule_IMGAG_V3	93.06	418	29	0	388	805	2242	1825	1e-170	599
contig00496	Medtr4g114460.1	Glycine_cleavage_H-protein_chr04_pseudomolecule_IMGAG_V3	90	460	46	0	64	523	1	460	5e-155	547
contig00497	Medtr5g012530.1	hypothetical_protein_chr05_pseudomolecule_IMGAG_V3	92.16	587	46	0	56	642	2293	1707	0	799
contig00499	Medtr8g109570.1	Adenylate_kinase_chr08_pseudomolecule_IMGAG_V3	92.44	635	48	0	73	707	1	635	0	878
contig00501	Medtr1g065920.1	hypothetical_protein_chr01_pseudomolecule_IMGAG_V3	87.21	86	8	1	281	363	143	58	1e-14	79.8
contig00503	AC233660_44.1	Eukaryotic/archaeal_ribosomal_protein_S3_AC233660.2	89.69	650	67	0	290	939	650	1	0	757
contig00505	Medtr4g124610.3	Ubiquitin_chr04_pseudomolecule_IMGAG_V3	84.65	215	33	0	10	224	557	343	2e-40	165
contig00506	Medtr5g019440.1	CemA_chr05_pseudomolecule_IMGAG_V3	93.16	497	34	0	2309	2805	1	497	0	716
contig00507	Medtr7g117870.1	Photosystem_I_reaction_centre_subunit_IV/PsaE_chr07_pseudomolecule_IMGAG_V3	85.79	190	27	0	401	590	209	398	2e-39	163
contig00509	Medtr2g008330.1	Ribosomal_protein_L44E_chr02_pseudomolecule_IMGAG_V3	90.57	318	30	0	46	363	1	318	1e-108	392
contig00510	Medtr4g036850.1	Plant_lipid_transfer/seed_storage/trypsin-alpha_amylase_inhibitor_chr04_pseudomolecule_IMGAG_V3	93.55	62	4	0	230	291	333	272	3e-18	91.7
contig00512	Medtr8g125010.1	hypothetical_protein_chr08_pseudomolecule_IMGAG_V3	90.01	1512	151	0	297	1808	1873	362	0	1800
contig00513	Medtr3g148800.1	Anticodon-binding_chr03_pseudomolecule_IMGAG_V3	91.7	1398	112	2	378	1771	674	2071	0	1840
contig00515	Medtr3g144140.2	Actin/actin-like_chr03_pseudomolecule_IMGAG_V3	94.44	54	3	0	410	463	1083	1030	1e-15	83.8
contig00517	Medtr8g146950.1	Glyoxalase/bleomycin_resistance_protein/dioxygenase_chr08_pseudomolecule_IMGAG_V3	84.23	818	129	0	1307	2124	76	893	4e-170	599
contig00519	Medtr4g160530.1	Ribosomal_protein_L31e_chr04_pseudomolecule_IMGAG_V3	89.45	379	40	0	258	636	471	93	4e-121	434
contig00520	Medtr4g024180.1	hypothetical_protein_chr04_pseudomolecule_IMGAG_V3	86.52	89	12	0	317	405	718	630	5e-15	81.8
contig00524	Medtr5g035410.1	hypothetical_protein_chr05_pseudomolecule_IMGAG_V3	97.92	48	1	0	1	48	3215	3262	6e-17	87.7
contig00525	Medtr8g120540.1	hypothetical_protein_chr08_pseudomolecule_IMGAG_V3	86.08	79	11	0	219	297	59	137	4e-11	69.9
contig00526	Medtr7g099530.1	hypothetical_protein_chr07_pseudomolecule_IMGAG_V3	91.52	873	74	0	17	889	2016	2888	0	1144
contig00527	Medtr3g156420.1	ER_lumen_protein_retaining_receptor;_Orn/DAP/Arg_decarboxylase_2_chr03_pseudomolecule_IMGAG_V3	79.29	449	91	2	391	838	217	664	2e-31	137
contig00530	Medtr5g095410.1	Calcium-binding_EF-hand_chr05_pseudomolecule_IMGAG_V3	87.78	450	55	0	381	830	450	1	1e-127	456
contig00533	Medtr8g040290.1	NAD-binding_site_chr08_pseudomolecule_IMGAG_V3	90.53	697	66	0	339	1035	2326	1630	0	858
contig00534	Medtr7g089730.1	Ribosomal_protein_L29_chr07_pseudomolecule_IMGAG_V3	86.52	371	50	0	288	658	371	1	2e-92	339
contig00536	Medtr1g126960.2	Ribosomal_protein_L36E_chr01_pseudomolecule_IMGAG_V3	90.15	335	30	1	303	634	335	1	2e-110	398
contig00537	Medtr3g163640.1	hypothetical_protein_chr03_pseudomolecule_IMGAG_V3	87.21	305	33	2	117	415	594	898	7e-77	287
contig00538	Medtr8g043640.1	Complex_1_LYR_protein_chr08_pseudomolecule_IMGAG_V3	90.3	402	39	0	228	629	402	1	3e-137	488
contig00539	Medtr5g089400.1	Major_intrinsic_protein_chr05_pseudomolecule_IMGAG_V3	88.59	868	99	0	42	909	1	868	0	936
contig00543	Medtr4g137200.1	Rab_GTPase_activator_chr04_pseudomolecule_IMGAG_V3	93.48	1335	87	0	288	1622	1335	1	0	1957
contig00544	Medtr4g096490.2	hypothetical_protein_chr04_pseudomolecule_IMGAG_V3	95	60	3	0	259	318	3023	2964	2e-19	95.6
contig00545	Medtr6g059110.1	Cytochrome_b5_chr06_pseudomolecule_IMGAG_V3	85.96	235	33	0	602	836	508	274	1e-51	204
contig00548	Medtr3g043780.1	Ribosomal_protein_L2_chr03_pseudomolecule_IMGAG_V3	95.8	429	18	0	1743	2171	429	1	0	666
contig00549	Medtr5g098330.1	Ribosomal_L18ae_protein_chr05_pseudomolecule_IMGAG_V3	91.99	537	43	0	60	596	1	537	0	724
contig00550	Medtr4g022960.1	hypothetical_protein_chr04_pseudomolecule_IMGAG_V3	96.92	973	30	0	2	974	370	1342	0	1616
contig00552	Medtr1g013420.1	hypothetical_protein_chr01_pseudomolecule_IMGAG_V3	92.41	369	28	0	239	607	586	218	8e-144	509
contig00553	Medtr4g096450.1	Nascent_polypeptide-associated_complex_NAC_chr04_pseudomolecule_IMGAG_V3	91.99	462	34	1	124	585	1	459	2e-176	618
contig00555	AC235758_22.1	Protein_of_unknown_function_DUF1077_AC235758.1	94.29	350	20	0	312	661	587	238	2e-151	535
contig00556	Medtr4g160100.1	Plant_profilin_chr04_pseudomolecule_IMGAG_V3	86.99	392	51	0	550	941	392	1	2e-102	373
contig00557	Medtr2g029180.1	2OG-Fe(II)_oxygenase_chr02_pseudomolecule_IMGAG_V3	92.02	952	76	0	81	1032	1	952	0	1285
contig00559	Medtr3g166930.1	Pyruvate_decarboxylase/indolepyruvate_decarboxylase_chr03_pseudomolecule_IMGAG_V3	88.24	1751	206	0	345	2095	1824	74	0	1838
contig00560	Medtr3g104490.1	hypothetical_protein_chr03_pseudomolecule_IMGAG_V3	84.85	746	107	1	135	874	4306	5051	2e-166	585
contig00561	Medtr3g149020.1	14-3-3_protein_chr03_pseudomolecule_IMGAG_V3	93.13	742	51	0	136	877	14	755	0	1066
contig00563	Medtr1g099930.1	Ribosomal_L22e_protein_chr01_pseudomolecule_IMGAG_V3	92.89	239	17	0	197	435	371	133	1e-92	339
contig00565	Medtr7g021820.1	Aldo/keto_reductase_chr07_pseudomolecule_IMGAG_V3	90.5	1010	93	2	203	1212	1015	9	0	1227
contig00568	Medtr8g039860.1	Annexin_chr08_pseudomolecule_IMGAG_V3	85.47	929	123	1	47	975	1	917	0	785
contig00569	Medtr5g097510.1	Photosystem_II_oxygen_evolving_complex_protein_PsbP_chr05_pseudomolecule_IMGAG_V3	79.49	629	129	0	262	890	806	178	1e-57	224
contig00571	Medtr1g117110.1	Heavy_metal_transport/detoxification_protein_chr01_pseudomolecule_IMGAG_V3	91.96	224	18	0	217	440	230	7	3e-81	301
contig00572	Medtr1g106180.1	ARF/SAR_superfamily_chr01_pseudomolecule_IMGAG_V3	95.05	546	27	0	363	908	546	1	0	868
contig00573	Medtr2g103320.1	hypothetical_protein_chr02_pseudomolecule_IMGAG_V3	90.57	827	78	0	89	915	263	1089	0	1021
contig00576	Medtr1g023910.1	hypothetical_protein_chr01_pseudomolecule_IMGAG_V3	86.61	1359	168	3	85	1433	505	1859	0	1249
contig00577	Medtr5g043970.1	Ribosomal_protein_L34e_chr05_pseudomolecule_IMGAG_V3	91.88	345	28	0	301	645	345	1	2e-129	462
contig00578	Medtr7g138890.1	Rapid_ALkalinization_Factor_chr07_pseudomolecule_IMGAG_V3	90.74	270	22	1	225	491	384	115	1e-90	333
contig00579	Medtr4g042470.1	Photosystem_antenna_protein-like_chr04_pseudomolecule_IMGAG_V3	87.6	242	30	0	270	511	942	701	5e-63	242
contig00580	Medtr4g096630.1	Histone_core;_Histone-fold_chr04_pseudomolecule_IMGAG_V3	91.83	257	21	0	244	500	178	434	1e-93	343
contig00583	Medtr2g017720.1	Dormancyauxin_associated_chr02_pseudomolecule_IMGAG_V3	87.02	339	41	1	24	359	1	339	1e-86	319
contig00586	Medtr5g096370.1	hypothetical_protein_chr05_pseudomolecule_IMGAG_V3	89.22	918	93	2	231	1142	699	1616	0	1027
contig00588	Medtr1g006920.1	Ribosomal_protein_S14;_Ribosomal_protein_L5_chr01_pseudomolecule_IMGAG_V3	97.47	554	14	0	1418	1971	554	1	0	946
contig00590	Medtr5g043780.1	hypothetical_protein_chr05_pseudomolecule_IMGAG_V3	95.83	96	4	0	5	100	1708	1613	2e-38	159
contig00591	Medtr5g105710.1	hypothetical_protein_chr05_pseudomolecule_IMGAG_V3	87.06	688	89	0	63	750	1727	2414	0	658
contig00592	Medtr7g089760.1	eIF4-gamma/eIF5/eIF2-epsilon_chr07_pseudomolecule_IMGAG_V3	94.39	1033	57	1	261	1293	1266	235	0	1580
contig00594	Medtr3g139370.1	Spermine_synthase_chr03_pseudomolecule_IMGAG_V3	91.99	362	29	0	317	678	414	775	4e-137	488
contig00596	Medtr7g118170.1	Heat_shock_protein_Hsp70_chr07_pseudomolecule_IMGAG_V3	91.51	1825	155	0	177	2001	1	1825	0	2355
contig00599	Medtr5g014160.1	Vacuolar_protein_sorting_55_chr05_pseudomolecule_IMGAG_V3	88.81	420	44	1	235	654	1	417	1e-127	456
contig00601	Medtr1g126310.1	hypothetical_protein_chr01_pseudomolecule_IMGAG_V3	94.57	129	7	0	52	180	211	339	7e-51	200
contig00602	Medtr4g135730.1	hypothetical_protein_chr04_pseudomolecule_IMGAG_V3	87.52	641	80	0	20	660	371	1011	0	636
contig00603	Medtr8g024790.1	Germin_chr08_pseudomolecule_IMGAG_V3	93.62	47	3	0	473	519	406	452	3e-11	69.9
contig00604	Medtr5g045830.1	Argininosuccinate_synthase_chr05_pseudomolecule_IMGAG_V3	91.34	1443	119	2	289	1725	1443	1	0	1861
contig00605	Medtr2g008080.1	hypothetical_protein_chr02_pseudomolecule_IMGAG_V3	86.16	159	22	0	319	477	220	62	6e-33	141
contig00606	Medtr3g093270.1	Protein_kinase;_;_chr03_pseudomolecule_IMGAG_V3	87.37	388	49	0	239	626	3339	3726	5e-105	381
contig00609	Medtr1g028530.1	hypothetical_protein_chr01_pseudomolecule_IMGAG_V3	86.9	1084	119	4	61	1134	1320	2390	0	1029
contig00610	Medtr8g088050.1	Tyrosine_protein_kinase;_High_mobility_group_box_chr08_pseudomolecule_IMGAG_V3	87.19	203	26	0	474	676	203	1	2e-49	196
contig00612	Medtr7g020840.1	Ribosomal_protein_L30e_chr07_pseudomolecule_IMGAG_V3	91.74	339	28	0	285	623	339	1	6e-126	450
contig00613	Medtr3g124890.2	hypothetical_protein_chr03_pseudomolecule_IMGAG_V3	92.92	367	26	0	1	367	2631	2997	2e-147	521
contig00614	Medtr2g100210.1	Cytochrome_C_oxidase_copper_chaperone_chr02_pseudomolecule_IMGAG_V3	88.27	162	19	0	215	376	270	109	1e-41	170
contig00615	Medtr7g021440.1	hypothetical_protein_chr07_pseudomolecule_IMGAG_V3	88.49	869	100	0	327	1195	1192	324	0	930
contig00616	Medtr7g105560.1	Ubiquitin-associated;_Nascent_polypeptide-associated_complex_NAC_chr07_pseudomolecule_IMGAG_V3	93.67	458	29	0	196	653	145	602	0	678
contig00619	Medtr4g125730.1	2-hydroxy-3-oxopropionate_reductase_chr04_pseudomolecule_IMGAG_V3	91.57	534	45	0	67	600	1	534	0	702
contig00622	Medtr4g015360.1	SAM_dependent_carboxyl_methyltransferase_chr04_pseudomolecule_IMGAG_V3	83.76	659	104	1	52	710	673	18	5e-127	454
contig00623	Medtr8g109650.1	hypothetical_protein_chr08_pseudomolecule_IMGAG_V3	91.42	1014	87	0	278	1291	1431	418	0	1320
contig00626	Medtr2g077980.1	hypothetical_protein_chr02_pseudomolecule_IMGAG_V3	93.17	1260	83	1	66	1325	268	1524	0	1812
contig00627	Medtr4g130210.1	Ribosomal_protein_S9_chr04_pseudomolecule_IMGAG_V3	87.21	430	55	0	53	482	1	430	9e-116	416
contig00628	Medtr4g142880.1	Ribosomal_protein_L7Ae/L30e/S12e/Gadd45_chr04_pseudomolecule_IMGAG_V3	88.89	432	48	0	83	514	1	432	1e-133	476
contig00633	Medtr4g078860.1	Histone_core;_Histone-fold_chr04_pseudomolecule_IMGAG_V3	89.71	272	28	0	178	449	443	172	6e-86	317
contig00634	Medtr7g111250.1	hypothetical_protein_chr07_pseudomolecule_IMGAG_V3	82.96	270	37	2	22	291	1	261	3e-41	168
contig00635	Medtr2g006490.1	Ribosomal_protein_L27e;_KOW_chr02_pseudomolecule_IMGAG_V3	87.75	408	50	0	43	450	1	408	1e-114	412
contig00636	AC231338_13.3	hypothetical_protein_AC231338.1	93.48	46	3	0	44	89	699	744	6e-11	67.9
contig00637	Medtr5g018870.1	Ribosomal_protein_S4E;_RNA-binding_S4;_KOW;_;_chr05_pseudomolecule_IMGAG_V3	89.35	798	85	0	234	1031	798	1	0	908
contig00638	Medtr3g026140.1	Aldehyde_dehydrogenase_chr03_pseudomolecule_IMGAG_V3	86.82	516	59	2	362	874	510	1	3e-135	482
contig00639	Medtr7g089550.1	Pentatricopeptide_repeat_chr07_pseudomolecule_IMGAG_V3	88.37	645	74	1	232	875	2886	3530	0	658
contig00641	Medtr2g077020.1	Lg106-like_chr02_pseudomolecule_IMGAG_V3	93.5	354	23	0	157	510	1	354	1e-146	519
contig00642	Medtr6g083850.1	Aquaporin_chr06_pseudomolecule_IMGAG_V3	90.29	762	74	0	203	964	768	7	0	924
contig00644	Medtr1g007370.1	Major_intrinsic_protein_chr01_pseudomolecule_IMGAG_V3	91.19	477	38	2	18	490	190	666	3e-171	601
contig00645	Medtr8g099290.1	2OG-Fe(II)_oxygenase_chr08_pseudomolecule_IMGAG_V3	93.56	233	12	2	186	415	1291	1523	2e-89	329
contig00646	Medtr2g126140.1	Glyoxalase/bleomycin_resistance_protein/dioxygenase_chr02_pseudomolecule_IMGAG_V3	86.98	315	41	0	287	601	693	379	2e-80	299
contig00647	Medtr7g140050.1	hypothetical_protein_chr07_pseudomolecule_IMGAG_V3	91.9	457	37	0	154	610	1059	1515	1e-174	613
contig00648	Medtr6g022820.1	Ribosomal_protein_S7E_chr06_pseudomolecule_IMGAG_V3	89.93	576	58	0	195	770	576	1	0	682
contig00649	Medtr8g081340.1	Isochorismatase_hydrolase_chr08_pseudomolecule_IMGAG_V3	89.23	548	59	0	217	764	1	548	2e-176	618
contig00651	Medtr8g037220.1	Adenine_nucleotide_translocator_1_chr08_pseudomolecule_IMGAG_V3	92.2	961	75	0	246	1206	246	1206	0	1310
contig00653	Medtr1g028200.1	Histone_core;_Histone-fold_chr01_pseudomolecule_IMGAG_V3	88.77	383	43	0	188	570	383	1	2e-116	418
contig00654	Medtr3g163560.1	Eukaryotic_ribosomal_protein_L5_chr03_pseudomolecule_IMGAG_V3	87.83	879	107	0	63	941	86	964	0	894
contig00655	Medtr4g156390.1	Ribosomal_protein_S9_chr04_pseudomolecule_IMGAG_V3	89.36	423	45	0	249	671	423	1	2e-135	482
contig00656	Medtr8g088650.1	hypothetical_protein_chr08_pseudomolecule_IMGAG_V3	86.61	478	61	1	43	517	872	1349	7e-122	436
contig00657	Medtr4g022160.1	NAD-dependent_epimerase/dehydratase_chr04_pseudomolecule_IMGAG_V3	81.8	945	172	0	382	1326	986	42	2e-143	509
contig00658	Medtr2g088260.1	hypothetical_protein_chr02_pseudomolecule_IMGAG_V3	91.71	1519	126	0	227	1745	2798	1280	0	2012
contig00660	AC225528_2.1	Raffinose_synthase_AC225528.10	85.5	131	13	1	186	310	541	671	2e-23	111
contig00664	Medtr2g043000.1	Ribosomal_protein_L30_chr02_pseudomolecule_IMGAG_V3	82.49	554	97	0	521	1074	735	182	3e-89	329
contig00665	Medtr3g156390.3	hypothetical_protein_chr03_pseudomolecule_IMGAG_V3	89.31	159	17	0	274	432	159	1	7e-45	180
contig00666	Medtr5g015480.1	hypothetical_protein_chr05_pseudomolecule_IMGAG_V3	95.84	553	23	0	295	847	1824	1272	0	914
contig00667	Medtr8g122330.1	hypothetical_protein_chr08_pseudomolecule_IMGAG_V3	86.97	614	62	3	320	921	877	270	2e-167	589
contig00670	Medtr1g022850.1	Ribosomal_protein_S17_chr01_pseudomolecule_IMGAG_V3	87.84	436	53	0	70	505	13	448	4e-124	444
contig00672	Medtr6g025400.1	Short-chain_dehydrogenase/reductase_SDR_chr06_pseudomolecule_IMGAG_V3	81.06	776	147	0	25	800	1	776	2e-102	373
contig00673	Medtr1g086490.1	Cyclin-like_F-box_chr01_pseudomolecule_IMGAG_V3	96.79	343	11	0	232	574	1481	1139	6e-169	593
contig00676	Medtr1g117600.1	AUX/IAA_protein_chr01_pseudomolecule_IMGAG_V3	94.36	621	29	1	194	814	95	709	0	955
contig00677	Medtr2g024800.1	RNA-binding_region_RNP-1_(RNA_recognition_motif);_Winged_helix_repressor_DNA-binding_chr02_pseudomolecule_IMGAG_V3	87.94	945	92	6	667	1592	970	29	0	954
contig00678	Medtr3g104830.1	Glycine_hydroxymethyltransferase;_chr03_pseudomolecule_IMGAG_V3	92.37	1415	108	0	330	1744	1415	1	0	1949
contig00682	Medtr1g013930.1	Plant_lipid_transfer/seed_storage/trypsin-alpha_amylase_inhibitor_chr01_pseudomolecule_IMGAG_V3	92.37	262	20	0	573	834	449	188	7e-99	361
contig00683	Medtr3g149180.1	hypothetical_protein_chr03_pseudomolecule_IMGAG_V3	85.83	1249	174	1	286	1531	1698	450	0	1068
contig00685	Medtr7g068160.1	Cyclin-like_F-box_chr07_pseudomolecule_IMGAG_V3	82.7	237	38	1	288	521	564	328	7e-33	141
contig00686	Medtr2g006370.1	Mlo-related_protein_chr02_pseudomolecule_IMGAG_V3	85.59	458	53	4	210	659	1895	1443	5e-102	371
contig00689	AC233577_22.1	hypothetical_protein_AC233577.5	88.63	343	39	0	899	1241	1960	1618	2e-101	371
contig00690	Medtr1g006010.1	Copper_center_Cu(A);_chr01_pseudomolecule_IMGAG_V3	91.47	293	8	2	687	962	486	778	1e-109	396
contig00694	Medtr8g106090.1	Plant_lipid_transfer/seed_storage/trypsin-alpha_amylase_inhibitor;_chr08_pseudomolecule_IMGAG_V3	88.43	415	45	1	268	682	553	142	3e-122	438
contig00696	Medtr4g111230.1	Thioredoxin_fold;_chr04_pseudomolecule_IMGAG_V3	88.86	341	38	0	356	696	341	1	3e-103	375
contig00697	Medtr5g104880.1	Ribosomal_protein_S26E_chr05_pseudomolecule_IMGAG_V3	92.23	386	30	0	55	440	1	386	4e-149	527
contig00698	Medtr3g136680.1	hypothetical_protein_chr03_pseudomolecule_IMGAG_V3	86.96	667	78	2	317	983	784	127	5e-180	630
contig00700	Medtr2g046220.1	Nucleosome_assembly_protein_(NAP)_chr02_pseudomolecule_IMGAG_V3	91.17	883	75	1	657	1536	891	9	0	1128
contig00701	Medtr7g012190.1	IQ_calmodulin-binding_region_chr07_pseudomolecule_IMGAG_V3	92.57	1454	108	0	80	1533	1616	3069	0	2026
contig00702	Medtr8g015970.1	Photosynthetic_reaction_centre_protein;_Photosystem_antenna_protein-like_chr08_pseudomolecule_IMGAG_V3	96.57	816	28	0	1512	2327	1123	308	0	1396
contig00704	Medtr7g103100.1	Dehydrin_chr07_pseudomolecule_IMGAG_V3	84.44	225	29	2	240	461	366	145	8e-39	161
contig00708	Medtr5g009820.1	hypothetical_protein_chr05_pseudomolecule_IMGAG_V3	91.92	693	56	0	333	1025	994	302	0	930
contig00709	Medtr2g014790.1	CBS_chr02_pseudomolecule_IMGAG_V3	89.95	756	70	2	119	874	4995	5744	0	888
contig00710	Medtr3g169480.1	Ribosomal_protein_S4_chr03_pseudomolecule_IMGAG_V3	93.4	606	28	2	1884	2477	606	1	0	846
contig00711	Medtr5g095950.1	Late_embryogenesis_abundant_protein_2_chr05_pseudomolecule_IMGAG_V3	88.77	873	95	1	373	1242	971	99	0	950
contig00713	Medtr2g077490.2	Phosphoglycerate_kinase;_;_chr02_pseudomolecule_IMGAG_V3	92.37	1206	92	0	233	1438	1206	1	0	1661
contig00714	Medtr5g035980.1	hypothetical_protein_chr05_pseudomolecule_IMGAG_V3	88.85	278	30	1	306	582	577	854	5e-80	297
contig00715	Medtr5g029710.1	Histone_H3;_Histone-fold_chr05_pseudomolecule_IMGAG_V3	89.76	410	42	0	56	465	1	410	7e-135	480
contig00718	Medtr8g074740.1	NAD-dependent_epimerase/dehydratase_chr08_pseudomolecule_IMGAG_V3	89.02	519	54	2	219	737	149	664	7e-160	563
contig00719	Medtr5g073780.1	hypothetical_protein_chr05_pseudomolecule_IMGAG_V3	84.66	189	20	1	94	282	922	1101	1e-36	153
contig00721	Medtr1g124960.1	hypothetical_protein_chr01_pseudomolecule_IMGAG_V3	88.04	209	25	0	1	209	418	210	1e-55	216
contig00722	Medtr4g036590.1	Tyrosine_protein_kinase_chr04_pseudomolecule_IMGAG_V3	83.86	477	55	2	5	480	1440	1895	1e-98	359
contig00724	Medtr4g156510.1	RNA-binding_region_RNP-1_(RNA_recognition_motif);_Aldo/keto_reductase_chr04_pseudomolecule_IMGAG_V3	90.52	327	31	0	159	485	2762	3088	2e-111	402
contig00725	Medtr8g021190.1	Ubiquitin_chr08_pseudomolecule_IMGAG_V3	92.67	341	25	0	68	408	1	341	2e-134	478
contig00726	Medtr1g124980.1	Translation_factor_chr01_pseudomolecule_IMGAG_V3	91.2	1171	103	0	181	1351	1284	114	0	1505
contig00728	Medtr3g008920.1	Ribosomal_protein_L5_chr03_pseudomolecule_IMGAG_V3	91.7	506	42	0	136	641	5	510	0	670
contig00731	Medtr4g095740.1	RNA-binding_region_RNP-1_(RNA_recognition_motif)_chr04_pseudomolecule_IMGAG_V3	82.01	239	43	0	122	360	260	22	1e-30	133
contig00732	Medtr8g132830.2	GroES-like_chr08_pseudomolecule_IMGAG_V3	90.74	54	5	0	620	673	1682	1735	9e-11	67.9
contig00734	AC225507_6.1	Aspartate/other_aminotransferase_AC225507.11	84.67	287	39	3	130	412	1	286	3e-50	200
contig00737	Medtr4g023020.1	hypothetical_protein_chr04_pseudomolecule_IMGAG_V3	89.36	94	10	0	894	987	250	343	2e-22	107
contig00738	Medtr7g118420.1	Longin-like_chr07_pseudomolecule_IMGAG_V3	93.67	332	21	0	932	1263	1473	1142	5e-138	492
contig00739	Medtr5g087770.1	Globin_chr05_pseudomolecule_IMGAG_V3	84.35	1233	182	5	338	1566	1792	567	0	886
contig00740	Medtr3g150430.1	14-3-3_protein_chr03_pseudomolecule_IMGAG_V3	90.19	785	75	1	378	1162	783	1	0	940
contig00745	Medtr4g128420.1	IQ_calmodulin-binding_region_chr04_pseudomolecule_IMGAG_V3	88.09	1536	157	6	219	1753	1	1511	0	1586
contig00746	Medtr1g100460.1	Concanavalin_A-like_lectin/glucanase_chr01_pseudomolecule_IMGAG_V3	89.62	1272	120	3	269	1528	1272	1	0	1469
contig00749	Medtr2g100750.1	hypothetical_protein_chr02_pseudomolecule_IMGAG_V3	93.33	345	23	0	199	543	716	372	2e-141	502
contig00751	Medtr7g025640.1	Enoyl-CoA_hydratase/isomerase_chr07_pseudomolecule_IMGAG_V3	93.48	46	3	0	330	375	1646	1601	5e-11	67.9
contig00752	Medtr8g106520.1	hypothetical_protein_chr08_pseudomolecule_IMGAG_V3	83.15	184	31	0	127	310	326	509	4e-26	119
contig00753	Medtr7g084990.1	Sucrose_synthase_chr07_pseudomolecule_IMGAG_V3	85.98	107	15	0	290	396	1119	1013	1e-18	93.7
contig00754	Medtr2g097150.1	Eukaryotic_translation_initiation_factor_SUI1_chr02_pseudomolecule_IMGAG_V3	96.5	343	12	0	213	555	1	343	2e-166	585
contig00757	Medtr8g115430.1	Ribosomal_protein_L7Ae/L30e/S12e/Gadd45_chr08_pseudomolecule_IMGAG_V3	85.91	440	50	1	333	772	428	1	2e-101	369
contig00758	Medtr3g094120.1	Ribosomal_protein_L1_chr03_pseudomolecule_IMGAG_V3	89.43	662	58	1	257	906	662	1	0	771
contig00761	Medtr1g111700.1	hypothetical_protein_chr01_pseudomolecule_IMGAG_V3	86.51	645	87	0	81	725	5687	6331	2e-167	589
contig00763	Medtr2g026390.1	Glutamine_synthetase_type_I_chr02_pseudomolecule_IMGAG_V3	93.35	1293	80	1	321	1613	1287	1	0	1883
contig00765	Medtr3g105020.1	Ubiquitin_chr03_pseudomolecule_IMGAG_V3	89.55	201	21	0	54	254	1	201	2e-60	232
contig00768	Medtr5g092290.1	Disulphide_isomerase;_Thioredoxin-like_fold_chr05_pseudomolecule_IMGAG_V3	91.28	963	81	1	38	1000	1	960	0	1239
contig00771	Medtr3g144130.1	Photosystem_I_reaction_centre_subunit_N_chr03_pseudomolecule_IMGAG_V3	85.82	522	62	2	206	718	519	1	2e-126	452
contig00772	Medtr1g106700.1	Cytochrome_c_oxidase_subunit_Vc_chr01_pseudomolecule_IMGAG_V3	90.67	193	18	0	205	397	193	1	8e-63	240
contig00773	Medtr5g035640.1	BURP_chr05_pseudomolecule_IMGAG_V3	77.78	657	146	0	326	982	1865	1209	2e-33	145
contig00776	Medtr3g021570.1	Nascent_polypeptide-associated_complex_NAC_chr03_pseudomolecule_IMGAG_V3	95.16	62	3	0	209	270	254	193	1e-20	99.6
contig00779	Medtr3g031560.1	Hypothetical_plant_protein_chr03_pseudomolecule_IMGAG_V3	86.27	692	95	0	165	856	1769	2460	2e-176	618
contig00780	Medtr8g101690.1	Histone_H3;_Histone-fold_chr08_pseudomolecule_IMGAG_V3	93.22	413	28	0	62	474	155	567	3e-170	597
contig00782	Medtr6g093440.1	Ribosomal_protein_L31e_chr06_pseudomolecule_IMGAG_V3	89.29	364	39	0	151	514	364	1	1e-114	412
contig00783	Medtr3g123330.1	Cytochrome_b5_chr03_pseudomolecule_IMGAG_V3	92.21	398	31	0	84	481	124	521	7e-154	543
contig00784	Medtr7g089980.1	Concanavalin_A-like_lectin/glucanase_chr07_pseudomolecule_IMGAG_V3	93.04	1092	76	0	443	1534	1092	1	0	1562
contig00785	Medtr4g141040.1	HesB/YadR/YfhF_chr04_pseudomolecule_IMGAG_V3	88.44	735	76	1	163	888	602	1336	0	757
contig00786	Medtr4g154800.3	hypothetical_protein_chr04_pseudomolecule_IMGAG_V3	92.85	1147	82	0	4	1150	1159	13	0	1582
contig00787	Medtr2g021240.1	Protein_of_unknown_function_DUF1264_chr02_pseudomolecule_IMGAG_V3	90.44	502	48	0	73	574	1	502	2e-175	615
contig00789	Medtr3g040950.1	hypothetical_protein_chr03_pseudomolecule_IMGAG_V3	83.68	631	101	2	264	893	521	1150	5e-116	418
contig00790	Medtr1g028250.1	Leucine-rich_repeat_chr01_pseudomolecule_IMGAG_V3	85.08	543	81	0	142	684	1672	2214	5e-121	434
contig00792	Medtr5g084920.1	hypothetical_protein_chr05_pseudomolecule_IMGAG_V3	93.77	1235	77	0	118	1352	215	1449	0	1838
contig00793	Medtr2g085140.1	RNA_polymerase_Rbp10_chr02_pseudomolecule_IMGAG_V3	86.54	156	21	0	73	228	94	249	1e-33	143
contig00795	Medtr6g025660.1	Short-chain_dehydrogenase/reductase_SDR_chr06_pseudomolecule_IMGAG_V3	88.59	184	21	0	75	258	579	762	2e-50	198
contig00798	Medtr7g111370.1	hypothetical_protein_chr07_pseudomolecule_IMGAG_V3	90.34	352	34	0	78	429	668	1019	3e-119	428
contig00799	Medtr6g025450.1	Rhodopsin-like_GPCR_superfamily;_Short-chain_dehydrogenase/reductase_SDR_chr06_pseudomolecule_IMGAG_V3	80.69	259	49	1	37	294	518	776	2e-23	109
contig00802	Medtr4g155470.1	hypothetical_protein_chr04_pseudomolecule_IMGAG_V3	88.6	974	108	1	202	1172	1234	261	0	1047
contig00803	Medtr7g014930.1	hypothetical_protein_chr07_pseudomolecule_IMGAG_V3	90.86	1171	106	1	32	1202	4335	5504	0	1465
contig00805	Medtr3g103250.1	hypothetical_protein_chr03_pseudomolecule_IMGAG_V3	93.06	1023	71	0	50	1072	319	1341	0	1465
contig00806	Medtr7g146140.1	Harpin-induced_1_chr07_pseudomolecule_IMGAG_V3	88.11	875	104	0	359	1233	3857	2983	0	910
contig00809	Medtr5g048580.1	hypothetical_protein_chr05_pseudomolecule_IMGAG_V3	92.11	773	61	0	37	809	219	991	0	1049
contig00810	Medtr2g043290.2	Thioredoxin-like_fold_chr02_pseudomolecule_IMGAG_V3	87.22	399	48	1	200	595	519	121	1e-105	383
contig00812	Medtr4g130190.1	hypothetical_protein_chr04_pseudomolecule_IMGAG_V3	93.67	742	47	0	205	946	963	222	0	1031
contig00813	Medtr6g099220.1	Thioredoxin_fold_chr06_pseudomolecule_IMGAG_V3	88.14	489	58	0	51	539	1	489	1e-143	509
contig00814	Medtr4g149540.5	Glutathione_peroxidase_chr04_pseudomolecule_IMGAG_V3	92.16	510	40	0	299	808	589	80	0	694
contig00816	Medtr4g114390.1	ParB-like_nuclease_chr04_pseudomolecule_IMGAG_V3	87.11	380	46	1	328	707	378	2	5e-99	361
contig00818	Medtr4g078940.1	hypothetical_protein_chr04_pseudomolecule_IMGAG_V3	84.05	533	79	1	223	749	294	826	6e-106	385
contig00819	Medtr5g091170.1	Tetratricopeptide-like_helical_chr05_pseudomolecule_IMGAG_V3	89.34	197	20	1	332	527	819	623	1e-55	216
contig00821	Medtr7g089680.1	Protein_of_unknown_function_1935_chr07_pseudomolecule_IMGAG_V3	93.21	501	34	0	163	663	1	501	0	724
contig00822	Medtr2g092290.1	Curculin-like_(mannose-binding)_lectin;_Apple-like_chr02_pseudomolecule_IMGAG_V3	87.4	524	57	3	236	750	1317	794	1e-141	504
contig00824	Medtr4g142280.1	Homeodomain-related;_chr04_pseudomolecule_IMGAG_V3	86.62	927	103	3	279	1199	912	1	0	866
contig00825	Medtr1g042840.1	Homeodomain-like;_chr01_pseudomolecule_IMGAG_V3	85.87	998	141	0	267	1264	1805	808	0	860
contig00826	Medtr7g118080.1	Histone_H4;_Histone-fold_chr07_pseudomolecule_IMGAG_V3	87.74	310	38	0	293	602	310	1	9e-85	313
contig00827	Medtr4g121730.1	Chaperone_DnaK_chr04_pseudomolecule_IMGAG_V3	84.21	133	21	0	1675	1807	635	503	4e-19	97.6
contig00828	Medtr6g013830.1	Blue_(type_1)_copper_domain_chr06_pseudomolecule_IMGAG_V3	83.33	204	25	2	278	475	540	340	1e-30	133
contig00829	Medtr4g132680.1	G10_protein_chr04_pseudomolecule_IMGAG_V3	92.47	438	33	0	151	588	1	438	6e-173	607
contig00830	Medtr3g150920.1	MtN3_and_saliva_related_transmembrane_protein_chr03_pseudomolecule_IMGAG_V3	84.31	102	16	0	209	310	88	189	7e-13	75.8
contig00831	Medtr5g089240.1	Microsomal_signal_peptidase_25_kDa_subunit_chr05_pseudomolecule_IMGAG_V3	87.34	237	30	0	127	363	1	237	4e-60	232
contig00832	AC233070_1.1	Dihydrodipicolinate_synthetase_AC233070.4	86.21	116	16	0	301	416	160	45	4e-21	103
contig00833	Medtr4g134760.1	Tyrosine_protein_kinase;_NAF_chr04_pseudomolecule_IMGAG_V3	89.56	1542	152	2	204	1745	1533	1	0	1778
contig00836	Medtr3g012700.1	NAD-dependent_epimerase/dehydratase_chr03_pseudomolecule_IMGAG_V3	89.3	963	103	0	238	1200	981	19	0	1092
contig00839	Medtr4g039070.1	Parallel_beta-helix_repeat_chr04_pseudomolecule_IMGAG_V3	92.68	369	27	0	87	455	645	1013	3e-146	517
contig00840	Medtr5g005710.1	Protein_kinase;_N-6_Adenine-specific_DNA_methylase_chr05_pseudomolecule_IMGAG_V3	81.07	745	131	3	270	1013	3476	2741	3e-83	309
contig00841	Medtr5g014420.1	Cytochrome_P450_chr05_pseudomolecule_IMGAG_V3	90.82	501	43	1	258	755	2021	1521	2e-178	624
contig00842	Medtr3g127910.1	Cell_division_protein_FtsZ_chr03_pseudomolecule_IMGAG_V3	84.73	275	42	0	268	542	1319	1045	2e-54	212
contig00846	Medtr3g163270.1	hypothetical_protein_chr03_pseudomolecule_IMGAG_V3	84.31	510	80	0	74	583	1078	1587	9e-104	377
contig00847	Medtr3g100820.1	Chlorophyll_A-B_binding_protein_chr03_pseudomolecule_IMGAG_V3	89.05	813	89	0	165	977	813	1	0	906
contig00848	Medtr2g038470.1	hypothetical_protein_chr02_pseudomolecule_IMGAG_V3	82.1	229	38	1	228	453	229	1	4e-28	125
contig00849	Medtr2g126220.1	Mak16_protein_chr02_pseudomolecule_IMGAG_V3	93.38	544	36	0	310	853	1580	1037	0	793
contig00850	Medtr7g127100.1	hypothetical_protein_chr07_pseudomolecule_IMGAG_V3	93	200	14	0	484	683	481	680	2e-76	285
contig00851	Medtr2g120620.1	hypothetical_protein_chr02_pseudomolecule_IMGAG_V3	89.86	1410	143	0	264	1673	7151	5742	0	1661
contig00853	Medtr3g114810.1	Protein_kinase_chr03_pseudomolecule_IMGAG_V3	89.86	148	12	1	265	409	1399	1252	8e-42	170
contig00856	Medtr8g109450.1	Argininosuccinate_synthase_chr08_pseudomolecule_IMGAG_V3	84.72	216	33	0	47	262	1	216	5e-41	167
contig00857	AC235663_10.1	hypothetical_protein_AC235663.1	87.67	219	24	1	540	758	272	487	3e-55	216
contig00858	Medtr5g095740.1	Homeodomain-related;_chr05_pseudomolecule_IMGAG_V3	88.44	675	75	1	111	785	2262	2933	0	716
contig00859	Medtr5g088050.1	Nucleotidyl_transferase;_Trimeric_LpxA-like_chr05_pseudomolecule_IMGAG_V3	94.2	1087	61	2	199	1284	1	1086	0	1639
contig00860	Medtr6g013730.1	Cyclin-like_F-box;_F-box_protein_interaction_domain_chr06_pseudomolecule_IMGAG_V3	87.46	295	37	0	542	836	3881	4175	7e-78	291
contig00861	Medtr1g076690.1	hypothetical_protein_chr01_pseudomolecule_IMGAG_V3	91.6	1024	86	0	374	1397	1354	331	0	1348
contig00863	Medtr2g117690.1	Zinc/iron_permease_chr02_pseudomolecule_IMGAG_V3	92.49	466	35	0	435	900	1123	658	0	646
contig00866	Medtr1g024840.1	hypothetical_protein_chr01_pseudomolecule_IMGAG_V3	89.58	518	54	0	246	763	2	519	2e-170	599
contig00868	Medtr1g068600.1	hypothetical_protein_chr01_pseudomolecule_IMGAG_V3	89.76	293	30	0	244	536	614	906	1e-93	343
contig00870	Medtr5g021080.1	Thioredoxin_fold;_chr05_pseudomolecule_IMGAG_V3	92.45	53	4	0	452	504	143	91	1e-12	73.8
contig00871	Medtr4g156580.1	hypothetical_protein_chr04_pseudomolecule_IMGAG_V3	89.02	1129	121	1	259	1384	1445	317	0	1251
contig00872	Medtr4g008960.1	hypothetical_protein_chr04_pseudomolecule_IMGAG_V3	89.96	707	62	1	305	1011	1921	1224	0	846
contig00874	Medtr7g070950.1	Plant_lipid_transfer/seed_storage/trypsin-alpha_amylase_inhibitor_chr07_pseudomolecule_IMGAG_V3	89.49	295	31	0	251	545	354	60	2e-92	339
contig00877	Medtr5g008840.1	AMP-dependent_synthetase_and_ligase_chr05_pseudomolecule_IMGAG_V3	87.36	1646	202	2	213	1858	1640	1	0	1606
contig00882	Medtr5g100060.1	YjgF-like_protein_chr05_pseudomolecule_IMGAG_V3	84.26	324	49	2	391	713	560	238	4e-57	222
contig00883	Medtr4g009360.1	D-3-phosphoglycerate_dehydrogenase_chr04_pseudomolecule_IMGAG_V3	90.95	685	62	0	185	869	942	258	0	866
contig00884	Medtr2g103910.1	hypothetical_protein_chr02_pseudomolecule_IMGAG_V3	93.5	246	16	0	43	288	7	252	4e-99	361
contig00886	Medtr4g141240.1	Protein_of_unknown_function_DUF250_chr04_pseudomolecule_IMGAG_V3	92.99	371	26	0	369	739	1548	1178	1e-149	529
contig00888	Medtr3g115230.1	Cytochrome_P450_chr03_pseudomolecule_IMGAG_V3	84	125	20	0	486	610	1322	1198	6e-17	89.7
contig00889	Medtr6g017890.1	Histidine_triad_(HIT)_protein;_chr06_pseudomolecule_IMGAG_V3	90.89	450	41	0	94	543	13	462	5e-161	567
contig00890	Medtr3g163760.2	Mlo-related_protein_chr03_pseudomolecule_IMGAG_V3	85.23	298	44	0	175	472	298	1	2e-63	242
contig00891	Medtr5g010260.1	Major_intrinsic_protein_chr05_pseudomolecule_IMGAG_V3	93.71	858	54	0	344	1201	859	2	0	1273
contig00892	Medtr7g025840.1	Heat_shock_protein_Hsp70_chr07_pseudomolecule_IMGAG_V3	89.56	1926	198	1	289	2214	1950	28	0	2220
contig00894	Medtr7g089600.1	hypothetical_protein_chr07_pseudomolecule_IMGAG_V3	88.79	321	36	0	350	670	321	1	5e-96	351
contig00896	Medtr4g103650.1	hypothetical_protein_chr04_pseudomolecule_IMGAG_V3	89.74	117	12	0	367	483	312	196	9e-32	137
contig00897	Medtr3g103640.1	hypothetical_protein_chr03_pseudomolecule_IMGAG_V3	92.29	454	35	0	234	687	1705	1252	8e-178	622
contig00898	Medtr2g014160.1	Auxin_responsive_SAUR_protein_chr02_pseudomolecule_IMGAG_V3	90.91	968	88	0	238	1205	1282	315	0	1221
contig00899	Medtr5g085950.1	Gibberellin_regulated_protein_chr05_pseudomolecule_IMGAG_V3	91.88	271	22	0	259	529	291	21	1e-99	363
contig00900	Medtr7g070920.3	hypothetical_protein_chr07_pseudomolecule_IMGAG_V3	89.04	73	5	1	73	142	73	1	5e-14	77.8
contig00907	Medtr4g130240.1	hypothetical_protein_chr04_pseudomolecule_IMGAG_V3	93.58	1977	115	4	296	2272	2296	332	0	2896
contig00909	Medtr7g071220.1	UspA_chr07_pseudomolecule_IMGAG_V3	83.07	254	43	0	237	490	467	214	2e-39	163
contig00915	Medtr1g024140.1	Homeodomain-related_chr01_pseudomolecule_IMGAG_V3	90.14	1856	171	4	275	2121	2659	807	0	2212
contig00916	Medtr3g140050.1	hypothetical_protein_chr03_pseudomolecule_IMGAG_V3	89.61	587	61	0	114	700	250	836	0	680
contig00918	Medtr1g064950.1	hypothetical_protein_chr01_pseudomolecule_IMGAG_V3	89.07	979	92	3	124	1087	415	1393	0	1059
contig00922	Medtr4g089770.1	Cytidylyltransferase_chr04_pseudomolecule_IMGAG_V3	92.96	838	59	0	281	1118	858	21	0	1168
contig00924	Medtr8g073390.1	Histone_H3;_Histone-fold_chr08_pseudomolecule_IMGAG_V3	88.1	378	45	0	385	762	378	1	2e-108	392
contig00925	Medtr1g137900.1	AAA_ATPase_chr01_pseudomolecule_IMGAG_V3	89.83	1504	153	0	216	1719	185	1688	0	1768
contig00926	Medtr3g020070.1	hypothetical_protein_chr03_pseudomolecule_IMGAG_V3	89.81	216	22	0	96	311	1	216	5e-67	254
contig00927	Medtr4g121310.2	CHCH_chr04_pseudomolecule_IMGAG_V3	86.85	426	56	0	86	511	1	426	6e-111	400
contig00928	Medtr5g006570.1	Ribosomal_protein_S3Ae_chr05_pseudomolecule_IMGAG_V3	87.01	762	99	0	84	845	25	786	0	726
contig00929	Medtr7g009880.1	Gibberellin_regulated_protein_chr07_pseudomolecule_IMGAG_V3	91.21	330	29	0	62	391	1	330	4e-118	424
contig00930	Medtr7g121140.1	DNA_binding_protein_S1FA_chr07_pseudomolecule_IMGAG_V3	85.32	218	32	0	168	385	221	4	2e-44	178
contig00933	Medtr3g137720.1	Carbohydrate-binding-like_fold_chr03_pseudomolecule_IMGAG_V3	93.61	563	36	0	139	701	65	627	0	831
contig00934	AC235753_7.1	Methionine_sulfoxide_reductase_A_AC235753.1	87.05	587	70	2	245	825	587	1	8e-157	553
contig00937	Medtr7g046160.1	NAD-binding_site_chr07_pseudomolecule_IMGAG_V3	91.46	82	5	2	348	429	2425	2346	4e-18	91.7
contig00938	Medtr7g081130.1	NAD-dependent_epimerase/dehydratase_chr07_pseudomolecule_IMGAG_V3	89.02	965	106	0	238	1202	977	13	0	1072
contig00941	Medtr5g105660.1	hypothetical_protein_chr05_pseudomolecule_IMGAG_V3	86.67	180	21	1	387	566	1373	1549	2e-39	163
contig00942	Medtr5g096290.1	Las1-like_chr05_pseudomolecule_IMGAG_V3	89.1	862	94	0	785	1646	2849	1988	0	963
contig00943	Medtr7g134330.1	Cyclin-like_F-box_chr07_pseudomolecule_IMGAG_V3	88.64	317	34	2	1272	1587	918	603	2e-88	327
contig00947	Medtr8g138420.1	Ribosomal_protein_L14_chr08_pseudomolecule_IMGAG_V3	90.98	399	36	0	294	692	438	40	1e-142	505
contig00948	Medtr4g160610.1	Mitochondrial_ATP_synthase_g_subunit_chr04_pseudomolecule_IMGAG_V3	89.97	369	37	0	420	788	369	1	3e-122	438
contig00949	Medtr4g121860.1	Mss4-like_chr04_pseudomolecule_IMGAG_V3	91.47	387	33	0	218	604	28	414	2e-142	505
contig00950	Medtr2g095410.1	Chlorophyll_A-B_binding_protein_chr02_pseudomolecule_IMGAG_V3	88.24	170	18	1	262	431	795	628	1e-42	172
contig00956	Medtr7g025670.1	hypothetical_protein_chr07_pseudomolecule_IMGAG_V3	90.11	91	8	1	56	145	38	128	6e-21	101
contig00957	Medtr4g132640.1	S-adenosyl-L-homocysteine_hydrolase_chr04_pseudomolecule_IMGAG_V3	93.07	1458	101	0	91	1548	1	1458	0	2089
contig00962	Medtr4g141230.1	hypothetical_protein_chr04_pseudomolecule_IMGAG_V3	92.94	354	24	1	263	615	112	465	6e-127	454
contig00964	Medtr2g030480.1	hypothetical_protein_chr02_pseudomolecule_IMGAG_V3	90.52	306	29	0	555	860	306	1	1e-103	377
contig00965	Medtr5g005210.1	Amino_acid/polyamine_transporter_I_chr05_pseudomolecule_IMGAG_V3	88.34	549	64	0	575	1123	2147	1599	5e-165	581
contig00966	Medtr8g106080.1	Plant_lipid_transfer/seed_storage/trypsin-alpha_amylase_inhibitor_chr08_pseudomolecule_IMGAG_V3	90.61	245	23	0	188	432	139	383	1e-81	303
contig00967	Medtr5g029650.1	Histone_H3;_Histone-fold_chr05_pseudomolecule_IMGAG_V3	90.02	411	41	0	57	467	1	411	8e-138	490
contig00968	Medtr3g142850.2	Silent_information_regulator_protein_Sir2_chr03_pseudomolecule_IMGAG_V3	89.18	425	43	1	1	425	8963	9384	5e-133	474
contig00969	Medtr8g044120.1	Ribosomal_protein_S19e_chr08_pseudomolecule_IMGAG_V3	89.58	432	45	0	103	534	1	432	7e-141	500
contig00972	Medtr7g138070.1	Drought_induced_19_chr07_pseudomolecule_IMGAG_V3	92.1	367	28	1	447	812	1	367	8e-105	381
contig00973	Medtr4g012910.1	Chlorophyll_A-B_binding_protein_chr04_pseudomolecule_IMGAG_V3	88.39	939	103	1	226	1164	1044	112	0	999
contig00974	Medtr7g024960.1	Density-regulated_protein_DRP1_chr07_pseudomolecule_IMGAG_V3	87.94	423	37	4	90	500	1	421	1e-117	422
contig00975	Medtr2g034240.1	Sec20_chr02_pseudomolecule_IMGAG_V3	93.62	94	6	0	372	465	856	763	2e-32	139
contig00976	Medtr2g026190.1	Protein_of_unknown_function_UPF0005_chr02_pseudomolecule_IMGAG_V3	90.97	731	63	1	162	889	43	773	0	922
contig00978	Medtr5g013740.1	RAI1_like_chr05_pseudomolecule_IMGAG_V3	91.97	872	55	3	165	1033	1583	2442	0	1140
contig00979	Medtr7g047420.1	Regulator_of_chromosome_condensation/beta-lactamase-inhibitor_protein_II_chr07_pseudomolecule_IMGAG_V3	92.27	194	15	0	1	194	1544	1351	5e-71	266
contig00980	Medtr5g015670.1	Ribosomal_protein_L24/L26_chr05_pseudomolecule_IMGAG_V3	87.44	430	54	0	74	503	1	430	4e-118	424
contig00982	Medtr7g093160.1	2OG-Fe(II)_oxygenase_chr07_pseudomolecule_IMGAG_V3	89.42	605	61	1	272	876	1670	1069	0	688
contig00983	Medtr2g018410.1	hypothetical_protein_chr02_pseudomolecule_IMGAG_V3	83.25	412	66	1	417	828	794	386	3e-70	266
contig00985	Medtr3g144800.1	TGS;_Small_GTP-binding_protein_domain_chr03_pseudomolecule_IMGAG_V3	86.73	678	90	0	70	747	1781	2458	5e-180	630
contig00987	Medtr4g121780.1	Bromodomain_chr04_pseudomolecule_IMGAG_V3	85.04	127	19	0	778	904	1538	1412	9e-21	101
contig00988	Medtr8g133990.1	Octicosapeptide/Phox/Bem1p;_Adipokinetic_hormone;_Plant_MuDR_transposase_chr08_pseudomolecule_IMGAG_V3	85.27	421	53	2	168	579	2503	2923	3e-88	325
contig00989	Medtr5g026880.1	hypothetical_protein_chr05_pseudomolecule_IMGAG_V3	88.85	260	29	0	124	383	843	1102	2e-76	285
contig00990	Medtr3g127950.1	Aldo/keto_reductase_chr03_pseudomolecule_IMGAG_V3	90.91	176	16	0	158	333	3641	3816	2e-57	222
contig00991	Medtr7g111030.1	Protein_kinase_chr07_pseudomolecule_IMGAG_V3	82.03	740	130	1	119	858	841	1577	4e-113	408
contig00993	Medtr8g144730.1	WD40-like_chr08_pseudomolecule_IMGAG_V3	88.29	538	58	4	57	592	23	557	3e-152	537
contig00994	AC233663_8.1	Chaperonin_Cpn60_AC233663.2	91.91	1322	107	0	498	1819	190	1511	0	1772
contig00995	Medtr4g097740.1	Aldo/keto_reductase_chr04_pseudomolecule_IMGAG_V3	87.32	631	80	0	233	863	901	271	9e-176	617
contig00997	Medtr6g009290.1	hypothetical_protein_chr06_pseudomolecule_IMGAG_V3	88.97	272	24	2	105	373	19	287	1e-78	293
contig00998	AC233100_3.1	Sin3_associated_polypeptide_p18_AC233100.6	90.16	447	44	0	271	717	452	6	4e-152	537
contig00999	Medtr4g021670.1	hypothetical_protein_chr04_pseudomolecule_IMGAG_V3	90.09	212	21	0	367	578	247	36	8e-67	254
contig01000	Medtr7g138430.1	Alpha/beta_hydrolase_fold_chr07_pseudomolecule_IMGAG_V3	88.28	956	111	1	198	1152	956	1	0	999
contig01001	Medtr7g073470.1	hypothetical_protein_chr07_pseudomolecule_IMGAG_V3	87.57	1070	118	1	176	1245	1561	507	0	1086
contig01002	Medtr3g128200.1	Early_nodulin_93_ENOD93_protein_chr03_pseudomolecule_IMGAG_V3	86.69	353	47	0	26	378	1	353	5e-89	327
contig01003	AC225479_22.1	Tetratricopeptide-like_helical_AC225479.3	89.87	879	89	0	112	990	13	891	0	995
contig01005	Medtr4g110890.1	hypothetical_protein_chr04_pseudomolecule_IMGAG_V3	94.46	560	31	0	166	725	2048	2607	0	864
contig01006	Medtr3g005590.1	Ribosomal_protein_L27_chr03_pseudomolecule_IMGAG_V3	92.96	426	30	0	163	588	426	1	5e-173	607
contig01007	Medtr8g026600.1	remorin_family_protein_chr08_pseudomolecule_IMGAG_V3	93.15	1446	99	0	239	1684	1575	3020	0	2081
contig01008	Medtr3g159660.1	BURP_chr03_pseudomolecule_IMGAG_V3	85.16	182	22	2	213	394	383	559	8e-32	137
contig01009	Medtr4g100950.1	hypothetical_protein_chr04_pseudomolecule_IMGAG_V3	92.81	167	12	0	337	503	194	28	2e-61	236
contig01010	Medtr8g147030.2	Glycine_cleavage_system_T_protein_chr08_pseudomolecule_IMGAG_V3	93.22	236	16	0	177	412	838	1073	4e-93	341
contig01011	Medtr1g031130.1	Longin-like_chr01_pseudomolecule_IMGAG_V3	94.64	429	23	0	317	745	429	1	0	668
contig01012	Medtr6g025060.1	Cytochrome_c1_chr06_pseudomolecule_IMGAG_V3	95.51	824	37	0	391	1214	920	97	0	1340
contig01013	Medtr7g121080.1	DNA_binding_protein_S1FA_chr07_pseudomolecule_IMGAG_V3	86.58	231	26	5	126	351	25	255	2e-42	172
contig01016	Medtr5g008510.1	Alpha/beta_hydrolase_fold_chr05_pseudomolecule_IMGAG_V3	91.64	335	28	0	287	621	1409	1075	2e-123	442
contig01018	Medtr5g038750.1	TIR_chr05_pseudomolecule_IMGAG_V3	85.58	721	98	2	184	901	727	10	6e-170	597
contig01020	AC146721_20.1	ATP-sulfurylase_AC146721.7	81.65	158	29	0	1106	1263	31	188	5e-15	83.8
contig01021	Medtr1g025120.1	hypothetical_protein_chr01_pseudomolecule_IMGAG_V3	82.89	409	70	0	118	526	239	647	2e-67	256
contig01022	Medtr4g154870.1	RNA-binding_region_RNP-1_(RNA_recognition_motif)_chr04_pseudomolecule_IMGAG_V3	88.23	858	101	0	165	1022	22	879	0	900
contig01024	Medtr4g128310.1	hypothetical_protein_chr04_pseudomolecule_IMGAG_V3	94.58	812	44	0	321	1132	6576	5765	0	1261
contig01025	Medtr1g020820.1	SAC3/GANP;_26S_proteasome_non-ATPase_regulatory_subunit_Nin1/mts3_chr01_pseudomolecule_IMGAG_V3	91.92	804	65	0	77	880	1	804	0	1078
contig01027	Medtr3g043620.1	Photosystem_I_psaA_and_psaB_chr03_pseudomolecule_IMGAG_V3	97.49	1551	37	2	13	1561	2896	4446	0	2750
contig01028	Medtr5g101750.1	hypothetical_protein_chr05_pseudomolecule_IMGAG_V3	87.01	616	74	2	312	921	836	221	2e-164	579
contig01029	Medtr5g034090.1	hypothetical_protein_chr05_pseudomolecule_IMGAG_V3	90	100	10	0	629	728	671	770	4e-26	119
contig01030	Medtr1g111810.1	hypothetical_protein_chr01_pseudomolecule_IMGAG_V3	93.68	364	23	0	1	364	635	998	5e-153	539
contig01032	Medtr1g047030.1	Serine/threonine-specific_protein_phosphatase_and_bis(5-nucleosyl)-tetraphosphatase_chr01_pseudomolecule_IMGAG_V3	95.61	912	40	0	133	1044	1	912	0	1491
contig01034	Medtr1g132670.1	hypothetical_protein_chr01_pseudomolecule_IMGAG_V3	90.55	127	12	0	264	390	275	401	9e-38	157
contig01035	Medtr4g157310.1	Ribosomal_protein_S19/S15_chr04_pseudomolecule_IMGAG_V3	94.63	391	21	0	1	391	75	465	1e-173	609
contig01036	Medtr4g107720.1	Homeodomain-like;_chr04_pseudomolecule_IMGAG_V3	88.8	527	49	4	1	520	2545	2022	3e-158	557
contig01040	Medtr4g121750.1	Bromodomain_chr04_pseudomolecule_IMGAG_V3	82.09	1262	184	7	255	1492	17	1260	0	724
contig01042	AC225518_13.1	GroES-like_AC225518.12	90.56	286	27	0	314	599	286	1	1e-96	353
contig01043	Medtr5g091110.1	hypothetical_protein_chr05_pseudomolecule_IMGAG_V3	86.91	405	47	2	202	600	855	451	3e-103	375
contig01044	Medtr2g114640.1	NAD-dependent_epimerase/dehydratase_chr02_pseudomolecule_IMGAG_V3	94	983	59	0	111	1093	52	1034	0	1447
contig01047	Medtr2g118360.1	hypothetical_protein_chr02_pseudomolecule_IMGAG_V3	88.21	967	114	0	74	1040	1186	220	0	1013
contig01049	Medtr4g130400.1	Leucine-rich_repeat_chr04_pseudomolecule_IMGAG_V3	84.85	812	118	3	311	1118	1287	477	5e-175	615
contig01050	Medtr3g122810.1	Ribosomal_protein_60S_chr03_pseudomolecule_IMGAG_V3	82.84	338	46	3	241	575	329	1	6e-52	204
contig01053	Medtr8g105760.1	Pex19_protein_chr08_pseudomolecule_IMGAG_V3	88.02	743	89	0	69	811	5	747	0	767
contig01054	Medtr7g096600.1	Plant_lipid_transfer/seed_storage/trypsin-alpha_amylase_inhibitor_chr07_pseudomolecule_IMGAG_V3	87.38	103	13	0	527	629	904	802	8e-21	101
contig01058	Medtr2g104490.1	Cellulose_synthase_chr02_pseudomolecule_IMGAG_V3	85.34	232	34	0	810	1041	11	242	4e-47	190
contig01059	Medtr4g109610.1	Acetohydroxy_acid_isomeroreductase;_;_chr04_pseudomolecule_IMGAG_V3	90.97	1738	157	0	276	2013	1738	1	0	2200
contig01061	AC235671_7.1	Peptidoglycan-binding_LysM_AC235671.2	88.75	80	9	0	287	366	1088	1009	6e-17	87.7
contig01065	Medtr8g037300.1	RNA-binding_region_RNP-1_(RNA_recognition_motif)_chr08_pseudomolecule_IMGAG_V3	85.7	1098	157	0	30	1127	4202	5299	0	932
contig01067	Medtr3g101370.1	hypothetical_protein_chr03_pseudomolecule_IMGAG_V3	83.47	472	75	1	34	505	203	671	1e-84	313
contig01068	Medtr3g102820.1	hypothetical_protein_chr03_pseudomolecule_IMGAG_V3	85.83	501	65	2	161	658	877	380	2e-117	422
contig01070	Medtr2g025880.1	Metridin-like_ShK_toxin;_2OG-Fe(II)_oxygenase_chr02_pseudomolecule_IMGAG_V3	91.67	816	68	0	295	1110	911	96	0	1078
contig01071	Medtr8g012340.1	RNA_polymerase_Rpb4_chr08_pseudomolecule_IMGAG_V3	94	417	25	0	304	720	417	1	2e-179	628
contig01072	Medtr4g021640.1	hypothetical_protein_chr04_pseudomolecule_IMGAG_V3	83.86	254	26	1	392	630	282	535	6e-50	198
contig01075	Medtr4g120660.1	RNA-binding_region_RNP-1_(RNA_recognition_motif)_chr04_pseudomolecule_IMGAG_V3	92.67	600	44	0	66	665	1	600	0	841
contig01076	Medtr3g123140.1	hypothetical_protein_chr03_pseudomolecule_IMGAG_V3	89.39	198	21	0	152	349	1	198	2e-58	226
contig01077	Medtr3g105160.1	hypothetical_protein_chr03_pseudomolecule_IMGAG_V3	87.28	346	41	1	176	521	291	633	1e-90	333
contig01080	Medtr8g090260.1	hypothetical_protein_chr08_pseudomolecule_IMGAG_V3	91.92	495	40	0	116	610	321	815	0	664
contig01081	Medtr3g020370.1	Annexin_chr03_pseudomolecule_IMGAG_V3	89.86	434	44	0	750	1183	434	1	4e-144	511
contig01082	Medtr5g083360.1	Translation_initiation_factor_IF5_chr05_pseudomolecule_IMGAG_V3	85.19	675	88	2	245	907	987	313	2e-155	549
contig01083	Medtr4g128360.1	hypothetical_protein_chr04_pseudomolecule_IMGAG_V3	91.29	459	40	0	9	467	880	422	7e-169	593
contig01084	Medtr3g098290.1	Ribosomal_protein_S13_chr03_pseudomolecule_IMGAG_V3	89.28	485	46	1	232	710	501	17	3e-156	551
contig01085	Medtr4g009050.1	hypothetical_protein_chr04_pseudomolecule_IMGAG_V3	91.15	192	17	0	316	507	339	148	2e-64	246
contig01087	Medtr2g103840.1	hypothetical_protein_chr02_pseudomolecule_IMGAG_V3	91.61	286	24	0	328	613	542	257	8e-104	377
contig01088	Medtr2g126750.1	hypothetical_protein_chr02_pseudomolecule_IMGAG_V3	84.96	113	10	2	682	787	146	34	3e-15	83.8
contig01089	Medtr5g015740.1	hypothetical_protein_chr05_pseudomolecule_IMGAG_V3	92.31	1157	86	1	304	1460	1502	349	0	1584
contig01090	Medtr1g047280.1	Methylenetetrahydrofolate_reductase_chr01_pseudomolecule_IMGAG_V3	92.47	1315	98	1	346	1659	1317	3	0	1780
contig01095	Medtr3g127760.2	hypothetical_protein_chr03_pseudomolecule_IMGAG_V3	91.74	533	44	0	102	634	134	666	0	708
contig01097	Medtr7g117470.1	DENN;_uDENN_chr07_pseudomolecule_IMGAG_V3	92.44	1124	85	0	383	1506	3847	2724	0	1554
contig01100	Medtr8g115390.2	Porphyromonas-type_peptidyl-arginine_deiminase_chr08_pseudomolecule_IMGAG_V3	92.2	205	16	0	1	205	200	404	1e-74	280
contig01101	Medtr8g115390.1	Porphyromonas-type_peptidyl-arginine_deiminase_chr08_pseudomolecule_IMGAG_V3	88.12	842	100	0	159	1000	37	878	0	842
contig01102	Medtr1g102860.1	Tyrosine_protein_kinase_chr01_pseudomolecule_IMGAG_V3	94.51	1239	62	2	135	1370	1	1236	0	1909
contig01103	Medtr8g089500.1	Proteasome_alpha-subunit_chr08_pseudomolecule_IMGAG_V3	87.74	734	90	0	96	829	1	734	0	741
contig01104	Medtr8g119890.1	Ribosomal_protein_L7AE_chr08_pseudomolecule_IMGAG_V3	92.51	387	29	0	264	650	387	1	4e-152	537
contig01106	Medtr2g095440.1	Major_sperm_protein_chr02_pseudomolecule_IMGAG_V3	93.05	259	18	0	194	452	1867	1609	3e-102	371
contig01107	Medtr7g010550.1	hypothetical_protein_chr07_pseudomolecule_IMGAG_V3	91.94	1452	111	2	392	1840	1827	379	0	1943
contig01108	Medtr3g109450.1	Ribosomal_protein_L11_chr03_pseudomolecule_IMGAG_V3	90.02	511	48	1	254	764	141	648	3e-172	605
contig01109	Medtr1g140900.1	hypothetical_protein_chr01_pseudomolecule_IMGAG_V3	91.24	731	64	0	59	789	591	1321	0	942
contig01112	Medtr1g121460.2	CD9/CD37/CD63_antigen_chr01_pseudomolecule_IMGAG_V3	92.42	343	26	0	243	585	983	641	4e-133	474
contig01114	Medtr7g140770.1	Ribose_5-phosphate_isomerase_chr07_pseudomolecule_IMGAG_V3	87.56	844	103	2	128	970	1	843	0	825
contig01117	Medtr6g092580.1	hypothetical_protein_chr06_pseudomolecule_IMGAG_V3	90.68	118	11	0	348	465	211	94	2e-34	147
contig01118	Medtr7g043400.1	Ribosomal_protein_S6e_chr07_pseudomolecule_IMGAG_V3	90.81	642	59	0	327	968	642	1	0	805
contig01119	Medtr1g023760.1	hypothetical_protein_chr01_pseudomolecule_IMGAG_V3	88.56	979	109	1	306	1284	2218	1243	0	1049
contig01122	Medtr8g012120.1	Caleosin_related_chr08_pseudomolecule_IMGAG_V3	83.97	131	18	1	244	374	222	95	4e-17	89.7
contig01125	Medtr8g050430.1	BURP_chr08_pseudomolecule_IMGAG_V3	86.4	125	17	0	298	422	187	311	1e-24	113
contig01126	Medtr8g145140.1	Protein_of_unknown_function_UPF0057_chr08_pseudomolecule_IMGAG_V3	90.13	233	23	0	148	380	233	1	8e-75	280
contig01127	Medtr3g005850.1	hypothetical_protein_chr03_pseudomolecule_IMGAG_V3	88.79	1151	129	0	163	1313	1103	2253	0	1259
contig01128	Medtr8g109590.1	Protein_kinase_chr08_pseudomolecule_IMGAG_V3	90.16	1260	124	0	90	1349	1678	2937	0	1515
contig01130	Medtr7g121350.1	Beta-Ig-H3/fasciclin_chr07_pseudomolecule_IMGAG_V3	89.44	767	75	2	185	945	767	1	0	870
contig01132	Medtr5g082760.1	Auxin_response_factor_chr05_pseudomolecule_IMGAG_V3	89.37	941	100	0	287	1227	4588	3648	0	1072
contig01133	Medtr8g034330.1	C2_chr08_pseudomolecule_IMGAG_V3	90.91	440	37	1	254	690	440	1	3e-156	551
contig01136	Medtr1g090300.1	Ribosomal_protein_L14_chr01_pseudomolecule_IMGAG_V3	91.29	402	35	0	148	549	402	1	8e-147	519
contig01137	Medtr5g096480.1	Longin-like_chr05_pseudomolecule_IMGAG_V3	88.79	660	74	0	383	1042	660	1	0	722
contig01139	Medtr5g097040.1	Tetratricopeptide-like_helical_chr05_pseudomolecule_IMGAG_V3	90.24	461	45	0	153	613	3	463	6e-158	557
contig01140	Medtr7g118390.1	Histone_core;_Histone-fold_chr07_pseudomolecule_IMGAG_V3	84.8	125	19	0	9	133	286	410	5e-20	97.6
contig01141	Medtr8g086820.1	Annexin_chr08_pseudomolecule_IMGAG_V3	93.33	90	6	0	438	527	371	282	1e-29	131
contig01144	Medtr3g076590.1	TOM7_chr03_pseudomolecule_IMGAG_V3	85.6	125	18	0	235	359	206	82	3e-22	105
contig01145	Medtr2g071490.1	Proteasome_alpha-subunit_chr02_pseudomolecule_IMGAG_V3	94.47	741	41	0	139	879	1	741	0	1144
contig01146	Medtr4g114600.1	Lecithin:cholesterol_acyltransferase_chr04_pseudomolecule_IMGAG_V3	87.94	456	55	0	402	857	2042	2497	3e-131	468
contig01147	Medtr1g090280.1	hypothetical_protein_chr01_pseudomolecule_IMGAG_V3	92.94	609	43	0	203	811	240	848	0	866
contig01148	Medtr2g118100.1	hypothetical_protein_chr02_pseudomolecule_IMGAG_V3	88.24	289	32	2	342	629	632	919	5e-77	287
contig01150	Medtr2g021360.1	Mov34-1_chr02_pseudomolecule_IMGAG_V3	93.12	930	64	0	131	1060	1	930	0	1336
contig01152	Medtr3g029850.1	Tyrosine_protein_kinase_chr03_pseudomolecule_IMGAG_V3	85.54	83	12	0	312	394	483	565	2e-11	69.9
contig01153	Medtr7g135870.1	Bet_v_I_allergen_chr07_pseudomolecule_IMGAG_V3	84.93	146	19	1	1	146	398	256	2e-24	111
contig01156	Medtr4g081470.1	Beta-Ig-H3/fasciclin_chr04_pseudomolecule_IMGAG_V3	86.9	756	96	1	20	775	1	753	0	710
contig01158	Medtr5g010800.1	hypothetical_protein_chr05_pseudomolecule_IMGAG_V3	90.88	713	65	0	259	971	1637	925	0	898
contig01160	Medtr5g098090.1	hypothetical_protein_chr05_pseudomolecule_IMGAG_V3	87.56	651	81	0	107	757	1450	2100	0	648
contig01161	Medtr5g010290.1	hypothetical_protein_chr05_pseudomolecule_IMGAG_V3	91.41	1362	115	2	523	1883	6912	5552	0	1756
contig01162	Medtr6g089630.1	Kunitz_inhibitor_ST1-like_chr06_pseudomolecule_IMGAG_V3	90.98	122	11	0	331	452	274	395	4e-37	155
contig01163	Medtr4g095370.1	hypothetical_protein_chr04_pseudomolecule_IMGAG_V3	95.01	621	31	0	315	935	6078	5458	0	985
contig01166	Medtr8g008610.1	ENTH/VHS;_ANTH;_chr08_pseudomolecule_IMGAG_V3	86.08	553	77	0	199	751	2415	1863	1e-136	486
contig01167	Medtr8g147030.1	Glycine_cleavage_system_T_protein_chr08_pseudomolecule_IMGAG_V3	91.16	1109	95	1	1	1109	1181	76	0	1417
contig01168	Medtr7g133610.1	Short-chain_dehydrogenase/reductase_SDR_chr07_pseudomolecule_IMGAG_V3	85.12	484	67	3	60	539	12	494	1e-101	369
contig01169	Medtr5g104460.1	Cytochrome_oxidase_assembly_chr05_pseudomolecule_IMGAG_V3	88.79	1320	148	0	153	1472	3139	4458	0	1443
contig01172	Medtr5g035350.1	Homeodomain-related_chr05_pseudomolecule_IMGAG_V3	92.59	216	16	0	288	503	216	1	3e-81	301
contig01174	Medtr1g043790.1	Tyrosine_protein_kinase_chr01_pseudomolecule_IMGAG_V3	93.49	1382	87	2	1	1380	2811	1431	0	2012
contig01176	Medtr8g120700.1	Methyl-CpG_binding_chr08_pseudomolecule_IMGAG_V3	85.41	610	68	4	135	738	64	658	2e-142	505
contig01179	Medtr7g025700.1	Heat_shock_protein_Hsp70;_chr07_pseudomolecule_IMGAG_V3	89.16	1550	165	1	222	1768	1	1550	0	1737
contig01181	Medtr3g133160.1	Cyclic_nucleotide-binding;_Ion_transport_protein_chr03_pseudomolecule_IMGAG_V3	90.71	312	26	1	292	603	2962	2654	5e-106	385
contig01182	Medtr3g076670.2	ATP_synthase_subunit_H_chr03_pseudomolecule_IMGAG_V3	92.02	213	17	0	296	508	213	1	5e-77	287
contig01183	Medtr6g088880.1	BRO1_chr06_pseudomolecule_IMGAG_V3	86.6	209	25	1	267	472	22	230	3e-47	188
contig01185	Medtr4g042040.2	Exosome-associated_chr04_pseudomolecule_IMGAG_V3	93.1	623	40	1	93	712	4513	5135	0	890
contig01186	Medtr2g080650.1	Peroxysomal_long_chain_fatty_acyl_transporter_chr02_pseudomolecule_IMGAG_V3	93.59	234	15	0	153	386	2766	2533	2e-94	345
contig01187	Medtr8g122510.1	Ribosomal_protein_S17_chr08_pseudomolecule_IMGAG_V3	90.91	110	7	1	1	107	362	471	7e-32	135
contig01188	Medtr1g146540.1	Lissencephaly_type-1-like_homology_motif_chr01_pseudomolecule_IMGAG_V3	91.05	782	70	0	36	817	17	798	0	995
contig01189	Medtr3g136120.1	Ribosomal_protein_S11_chr03_pseudomolecule_IMGAG_V3	91.96	398	32	0	298	695	399	2	3e-151	535
contig01191	Medtr6g013380.1	Protein_of_unknown_function_DUF221_chr06_pseudomolecule_IMGAG_V3	90.41	615	58	1	103	716	2798	2184	0	726
contig01192	Medtr2g104190.1	Light_chain_3_(LC3)_chr02_pseudomolecule_IMGAG_V3	89.51	267	28	0	250	516	326	60	6e-83	307
contig01196	Medtr4g012240.1	Aspartate/other_aminotransferase;_chr04_pseudomolecule_IMGAG_V3	94.23	156	9	0	1102	1257	68	223	1e-61	238
contig01198	Medtr7g138600.1	Ribosomal_L22e_protein_chr07_pseudomolecule_IMGAG_V3	92.49	373	28	0	77	449	1	373	3e-146	517
contig01201	Medtr8g102210.1	hypothetical_protein_chr08_pseudomolecule_IMGAG_V3	86.1	518	63	3	811	1322	515	1	9e-124	444
contig01202	Medtr5g006900.1	NADH:flavin_oxidoreductase/NADH_oxidase_chr05_pseudomolecule_IMGAG_V3	89.61	1116	116	0	42	1157	1	1116	0	1292
contig01203	Medtr4g136600.1	Ubiquitin;_Ribosomal_protein_S27a_chr04_pseudomolecule_IMGAG_V3	91.88	468	38	0	283	750	695	228	6e-179	626
contig01207	Medtr7g134910.1	hypothetical_protein_chr07_pseudomolecule_IMGAG_V3	91.48	1514	114	1	276	1789	1709	211	0	1998
contig01208	Medtr7g100190.1	Thioredoxin-like_fold;_chr07_pseudomolecule_IMGAG_V3	91.8	622	42	2	668	1283	735	117	0	827
contig01209	Medtr1g125430.1	Small_GTP-binding_protein_domain;_Translation_factor_chr01_pseudomolecule_IMGAG_V3	82.76	638	73	6	459	1089	663	1270	3e-104	379
contig01212	Medtr2g005330.1	Ras_GTPase_chr02_pseudomolecule_IMGAG_V3	87.09	643	78	1	244	886	1294	657	7e-176	617
contig01214	AC146630_2.1	Alkyl_hydroperoxide_reductase/_Thiol_specific_antioxidant/_Mal_allergen_AC146630.25	93.72	669	42	0	290	958	798	130	0	993
contig01217	Medtr1g125710.1	Tyrosine_protein_kinase_chr01_pseudomolecule_IMGAG_V3	90.01	891	89	0	24	914	8041	8931	0	1061
contig01218	Medtr8g106900.1	hypothetical_protein_chr08_pseudomolecule_IMGAG_V3	88.79	455	51	0	291	745	1719	1265	4e-140	498
contig01221	Medtr1g146830.1	TMPIT-like_chr01_pseudomolecule_IMGAG_V3	91.27	1020	89	0	171	1190	67	1086	0	1316
contig01225	Medtr3g163760.1	Mlo-related_protein_chr03_pseudomolecule_IMGAG_V3	88.97	1206	106	4	180	1361	364	1566	0	1302
contig01228	Medtr8g129770.1	hypothetical_protein_chr08_pseudomolecule_IMGAG_V3	81.27	283	42	2	399	681	2	273	2e-33	143
contig01232	Medtr2g008170.1	Actin/actin-like_chr02_pseudomolecule_IMGAG_V3	94.35	1132	64	0	541	1672	1132	1	0	1737
contig01233	Medtr5g090670.1	Rubrerythrin;_Ferritin-like_chr05_pseudomolecule_IMGAG_V3	89.84	699	71	0	101	799	33	731	0	775
contig01234	Medtr8g125500.1	hypothetical_protein_chr08_pseudomolecule_IMGAG_V3	76.46	994	234	0	629	1622	2042	1049	1e-24	115
contig01235	Medtr2g129790.1	TGS;_GTP1/OBG_chr02_pseudomolecule_IMGAG_V3	94.85	1185	61	0	279	1463	1185	1	0	1865
contig01237	Medtr5g069510.1	hypothetical_protein_chr05_pseudomolecule_IMGAG_V3	90.12	81	8	0	1	81	905	825	7e-20	97.6
contig01238	Medtr8g024770.1	Germin_chr08_pseudomolecule_IMGAG_V3	90.21	613	60	0	33	645	5	617	0	739
contig01239	Medtr7g029710.1	FMN-binding_split_barrel_chr07_pseudomolecule_IMGAG_V3	88.02	551	66	0	617	1167	627	77	2e-161	569
contig01240	Medtr4g156400.1	hypothetical_protein_chr04_pseudomolecule_IMGAG_V3	90.87	931	77	4	443	1372	1111	188	0	1148
contig01241	Medtr4g095960.1	Retrieval_of_early_ER_protein_Rer1_chr04_pseudomolecule_IMGAG_V3	89.94	527	47	2	39	559	584	58	6e-176	617
contig01242	AC235668_15.1	Eukaryotic/archaeal_ribosomal_protein_S3_AC235668.1	84.76	164	25	0	92	255	1	164	4e-29	127
contig01243	Medtr4g064750.1	B-cell_receptor-associated_31-like_chr04_pseudomolecule_IMGAG_V3	88.98	626	69	0	149	774	1	626	0	694
contig01244	Medtr3g151490.1	Concanavalin_A-like_lectin/glucanase_chr03_pseudomolecule_IMGAG_V3	88.59	1578	157	3	265	1838	1626	68	0	1717
contig01246	Medtr3g117430.1	hypothetical_protein_chr03_pseudomolecule_IMGAG_V3	91.56	853	72	0	255	1107	1120	268	0	1120
contig01247	Medtr3g138150.1	MIR_chr03_pseudomolecule_IMGAG_V3	92.41	672	51	0	373	1044	672	1	0	928
contig01248	Medtr2g117470.1	Aldehyde_dehydrogenase_NAD(P)-dependent_chr02_pseudomolecule_IMGAG_V3	87.98	1481	178	0	18	1498	1	1481	0	1524
contig01249	Medtr5g022240.1	Oxidoreductase_FAD/NAD(P)-binding_chr05_pseudomolecule_IMGAG_V3	91.35	1087	85	2	258	1338	1084	1	0	1407
contig01251	Medtr5g019610.1	TB2/DP1_and_HVA22_related_protein_chr05_pseudomolecule_IMGAG_V3	90.75	584	54	0	351	934	594	11	0	729
contig01253	Medtr5g092850.1	Protein_of_unknown_function_UPF0025;_Metallophosphoesterase_chr05_pseudomolecule_IMGAG_V3	95.45	571	26	0	320	890	571	1	0	926
contig01254	Medtr4g141940.1	Histone_H3;_Histone-fold_chr04_pseudomolecule_IMGAG_V3	86.89	206	26	1	68	272	1	206	6e-47	186
contig01255	Medtr1g009580.1	BURP_chr01_pseudomolecule_IMGAG_V3	84.36	569	89	0	7	575	808	240	2e-117	422
contig01256	Medtr2g017860.1	Pathogenesis-related_transcriptional_factor_and_ERF_chr02_pseudomolecule_IMGAG_V3	88.45	407	47	0	304	710	1671	1265	5e-121	434
contig01257	AC233672_2.1	Alpha/beta_hydrolase_fold_AC233672.2	91.54	603	50	1	258	859	920	318	0	783
contig01258	Medtr3g020800.1	Splicing_factor_3B_subunit_10_chr03_pseudomolecule_IMGAG_V3	91.92	260	21	0	318	577	260	1	2e-95	349
contig01259	Medtr7g107320.1	hypothetical_protein_chr07_pseudomolecule_IMGAG_V3	92.53	549	41	0	147	695	3818	3270	0	763
contig01261	Medtr5g104040.1	hypothetical_protein_chr05_pseudomolecule_IMGAG_V3	86.56	662	89	0	116	777	297	958	9e-173	607
contig01263	Medtr7g071400.1	Late_nodulin_chr07_pseudomolecule_IMGAG_V3	89.9	307	29	2	660	965	594	289	1e-94	347
contig01265	Medtr1g143760.1	Prefoldin_alpha-like_chr01_pseudomolecule_IMGAG_V3	92.16	459	36	0	66	524	1	459	2e-178	624
contig01266	Medtr2g014910.1	Clathrin_light_chain_chr02_pseudomolecule_IMGAG_V3	89.2	954	82	4	112	1056	1	942	0	1076
contig01267	Medtr8g026300.2	Pathogenesis-related_transcriptional_factor_and_ERF_chr08_pseudomolecule_IMGAG_V3	84.3	828	121	1	362	1189	1144	326	3e-176	618
contig01268	Medtr7g080990.1	hypothetical_protein_chr07_pseudomolecule_IMGAG_V3	92.69	1656	121	0	359	2014	1837	182	0	2323
contig01269	Medtr4g062240.1	Multi_antimicrobial_extrusion_protein_MatE_chr04_pseudomolecule_IMGAG_V3	89.43	908	96	0	857	1764	992	85	0	997
contig01270	Medtr5g105700.1	Beta-Ig-H3/fasciclin_chr05_pseudomolecule_IMGAG_V3	85.08	657	98	0	332	988	118	774	2e-148	525
contig01272	Medtr4g011400.1	Macrophage_migration_inhibitory_factor_chr04_pseudomolecule_IMGAG_V3	90.4	250	20	1	519	764	274	25	1e-81	303
contig01273	Medtr8g120620.1	Tetratricopeptide-like_helical_chr08_pseudomolecule_IMGAG_V3	83.65	850	112	4	77	911	1	838	7e-170	597
contig01275	Medtr2g114590.1	Histone_H2A;_Histone-fold_chr02_pseudomolecule_IMGAG_V3	87.63	299	37	0	184	482	379	81	1e-80	299
contig01277	Medtr4g159740.1	Malic_oxidoreductase_chr04_pseudomolecule_IMGAG_V3	91.99	1760	141	0	284	2043	1772	13	0	2371
contig01280	Medtr8g145330.1	hypothetical_protein_chr08_pseudomolecule_IMGAG_V3	91.29	1561	136	0	313	1873	2135	575	0	2016
contig01281	Medtr1g102830.1	hypothetical_protein_chr01_pseudomolecule_IMGAG_V3	91.76	655	54	0	157	811	242	896	0	870
contig01282	Medtr4g079120.1	Ribosomal_protein_L29_chr04_pseudomolecule_IMGAG_V3	86.2	297	41	0	75	371	1	297	7e-70	264
contig01283	Medtr4g141670.1	hypothetical_protein_chr04_pseudomolecule_IMGAG_V3	91.92	2055	157	2	420	2468	394	2445	0	2714
contig01284	Medtr3g105080.1	hypothetical_protein_chr03_pseudomolecule_IMGAG_V3	87.58	596	73	1	434	1028	1631	1036	7e-167	587
contig01286	Medtr3g086610.1	hypothetical_protein_chr03_pseudomolecule_IMGAG_V3	92.04	603	48	0	262	864	249	851	0	815
contig01287	Medtr7g083810.1	Peroxisomal_biogenesis_factor_11_chr07_pseudomolecule_IMGAG_V3	90.77	704	65	0	87	790	8	711	0	880
contig01288	Medtr3g109390.1	Lung_seven_transmembrane_receptor_chr03_pseudomolecule_IMGAG_V3	89.37	1242	132	0	415	1656	1314	73	0	1415
contig01291	AC233576_13.1	hypothetical_protein_AC233576.2	92.75	69	5	0	282	350	897	829	1e-19	97.6
contig01292	Medtr2g104740.1	DnaJ_central_region_chr02_pseudomolecule_IMGAG_V3	90.13	1236	119	1	253	1485	1254	19	0	1479
contig01293	Medtr5g105940.3	emp24/gp25L/p24_chr05_pseudomolecule_IMGAG_V3	91.74	327	26	1	8	333	362	36	7e-119	426
contig01295	Medtr5g027360.1	Mob1/phocein_chr05_pseudomolecule_IMGAG_V3	94.47	380	21	0	1	380	263	642	6e-157	553
contig01297	Medtr7g111550.1	Protein_kinase_chr07_pseudomolecule_IMGAG_V3	90.41	469	43	2	147	614	2700	3167	5e-158	557
contig01298	Medtr5g103290.1	hypothetical_protein_chr05_pseudomolecule_IMGAG_V3	85.58	430	56	2	190	616	435	9	1e-96	353
contig01299	Medtr4g134020.1	hypothetical_protein_chr04_pseudomolecule_IMGAG_V3	92.8	500	36	0	187	686	2485	2984	0	706
contig01300	Medtr3g101280.1	Myo-inositol-1-phosphate_synthase_chr03_pseudomolecule_IMGAG_V3	93.54	1533	99	0	250	1782	1533	1	0	2254
contig01302	AC234702_10.1	Plant_disease_resistance_response_protein_AC234702.1	82.85	653	112	0	326	978	657	5	2e-112	406
contig01303	Medtr2g021920.1	Protein_of_unknown_function_DUF1000_chr02_pseudomolecule_IMGAG_V3	93.82	615	38	0	59	673	1	615	0	918
contig01304	Medtr6g005050.1	Ribosomal_protein_S17_chr06_pseudomolecule_IMGAG_V3	86.3	292	29	1	160	451	1	281	8e-73	274
contig01305	Medtr5g092410.1	Pathogenesis-related_transcriptional_factor_and_ERF_chr05_pseudomolecule_IMGAG_V3	87.63	97	12	0	125	221	142	238	2e-19	97.6
contig01308	Medtr2g024780.1	Galactose-binding_like_chr02_pseudomolecule_IMGAG_V3	87.67	1127	139	0	22	1148	56	1182	0	1132
contig01311	Medtr5g034030.1	hypothetical_protein_chr05_pseudomolecule_IMGAG_V3	100	34	0	0	410	443	1003	970	6e-11	67.9
contig01312	Medtr5g011880.1	Cornichon_chr05_pseudomolecule_IMGAG_V3	84.42	398	62	0	372	769	398	1	3e-67	256
contig01313	Medtr7g081220.1	NAD-dependent_epimerase/dehydratase_chr07_pseudomolecule_IMGAG_V3	83.28	981	164	0	156	1136	981	1	0	634
contig01314	Medtr1g130030.1	hypothetical_protein_chr01_pseudomolecule_IMGAG_V3	86.37	917	125	0	107	1023	2911	3827	0	827
contig01316	Medtr7g111900.1	Fatty_acid_desaturase_chr07_pseudomolecule_IMGAG_V3	93.22	1165	79	0	524	1688	1179	15	0	1683
contig01317	Medtr7g043420.1	Protein_of_unknown_function_DUF538_chr07_pseudomolecule_IMGAG_V3	88.74	444	44	1	157	594	94	537	2e-136	486
contig01318	Medtr4g022890.1	Cytochrome_c_assembly_protein_chr04_pseudomolecule_IMGAG_V3	93.74	703	38	1	860	1562	970	274	0	950
contig01319	Medtr3g071310.1	hypothetical_protein_chr03_pseudomolecule_IMGAG_V3	93.02	1204	84	0	139	1342	514	1717	0	1721
contig01321	Medtr2g052360.1	Ribosomal_protein_L18_chr02_pseudomolecule_IMGAG_V3	90.91	363	33	0	245	607	139	501	3e-128	458
contig01322	Medtr5g079660.1	Asparagine_synthase_chr05_pseudomolecule_IMGAG_V3	92.04	1269	101	0	186	1454	39	1307	0	1715
contig01327	Medtr8g128780.1	Protein_of_unknown_function_DUF649_chr08_pseudomolecule_IMGAG_V3	91.85	552	45	0	371	922	295	846	0	737
contig01328	Medtr7g133440.1	Ras_GTPase_chr07_pseudomolecule_IMGAG_V3	95.08	183	9	0	1	183	307	489	2e-78	291
contig01330	Medtr2g005380.1	hypothetical_protein_chr02_pseudomolecule_IMGAG_V3	88.33	1225	137	2	180	1401	625	1846	0	1287
contig01332	Medtr7g092560.1	ATPase_FliI/YscN_chr07_pseudomolecule_IMGAG_V3	90.49	494	46	1	1	494	523	31	1e-170	599
contig01335	Medtr5g106240.1	Short-chain_dehydrogenase/reductase_SDR_chr05_pseudomolecule_IMGAG_V3	92.98	114	8	0	296	409	222	109	2e-39	163
contig01336	Medtr4g093030.1	Cold_acclimation_WCOR413_chr04_pseudomolecule_IMGAG_V3	87.14	420	54	0	262	681	441	22	5e-112	404
contig01339	Medtr2g091980.1	Seed_maturation_protein_chr02_pseudomolecule_IMGAG_V3	87.38	325	41	0	40	364	121	445	5e-74	278
contig01340	AC233577_44.1	hypothetical_protein_AC233577.5	88.37	258	30	0	56	313	1	258	1e-72	274
contig01341	Medtr7g077770.1	Diaminopimelate_epimerase_chr07_pseudomolecule_IMGAG_V3	90.91	275	22	1	810	1084	339	610	3e-93	343
contig01345	Medtr1g140580.1	Beta-lactamase-like_chr01_pseudomolecule_IMGAG_V3	89.74	975	98	2	11	984	5329	4356	0	1124
contig01347	Medtr6g013290.1	emp24/gp25L/p24_chr06_pseudomolecule_IMGAG_V3	84.92	358	45	2	82	436	708	1059	3e-74	280
contig01349	Medtr3g106150.1	Aldo/keto_reductase_chr03_pseudomolecule_IMGAG_V3	92.41	948	72	0	241	1188	948	1	0	1308
contig01351	Medtr8g006170.1	DnaJ_central_region_chr08_pseudomolecule_IMGAG_V3	90.83	1232	107	2	92	1320	1	1229	0	1538
contig01356	Medtr8g105940.1	Light_chain_3_(LC3)_chr08_pseudomolecule_IMGAG_V3	97.23	361	10	0	91	451	1	361	0	636
contig01360	Medtr2g088460.1	2OG-Fe(II)_oxygenase_chr02_pseudomolecule_IMGAG_V3	91.23	1642	137	2	1	1635	2737	1096	0	2107
contig01362	Medtr4g097450.1	General_substrate_transporter_chr04_pseudomolecule_IMGAG_V3	92.87	491	35	0	355	845	3177	2687	0	696
contig01363	Medtr1g125080.1	ABA/WDS_induced_protein_chr01_pseudomolecule_IMGAG_V3	86.23	138	16	1	340	477	253	387	2e-26	119
contig01364	Medtr5g080800.1	Cytochrome_P450_chr05_pseudomolecule_IMGAG_V3	96.3	54	2	0	201	254	1456	1509	2e-18	91.7
contig01367	Medtr8g109260.1	CBS_chr08_pseudomolecule_IMGAG_V3	90.13	1236	122	0	64	1299	28	1263	0	1483
contig01368	Medtr4g076160.1	hypothetical_protein_chr04_pseudomolecule_IMGAG_V3	90.79	532	49	0	332	863	947	416	0	666
contig01370	AC229702_7.1	Copper_amine_oxidase;_;_;_AC229702.6	84.04	1247	199	0	308	1554	264	1510	0	860
contig01373	Medtr5g037140.1	hypothetical_protein_chr05_pseudomolecule_IMGAG_V3	81.36	413	74	1	504	916	1093	1502	1e-51	204
contig01374	AC235662_4.1	Protein_kinase_AC235662.1	92.28	881	68	0	131	1011	1	881	0	1207
contig01376	Medtr7g096580.1	Translocon-associated_beta_chr07_pseudomolecule_IMGAG_V3	91.28	585	51	0	266	850	585	1	0	755
contig01378	Medtr2g118050.1	Bacterial_glucose-fructose_oxidoreductase_chr02_pseudomolecule_IMGAG_V3	82.26	124	22	0	473	596	3269	3146	6e-12	71.9
contig01379	Medtr2g049500.2	Aldehyde_dehydrogenase_chr02_pseudomolecule_IMGAG_V3	88.66	1482	164	1	253	1730	1500	19	0	1604
contig01380	Medtr3g105640.1	hypothetical_protein_chr03_pseudomolecule_IMGAG_V3	90.52	675	58	2	113	781	2698	3372	0	823
contig01381	Medtr4g015960.1	Cell_division_protein_FtsZ_chr04_pseudomolecule_IMGAG_V3	91.21	1343	117	1	272	1613	1343	1	0	1719
contig01382	Medtr6g089260.1	Leucine-rich_repeat_chr06_pseudomolecule_IMGAG_V3	90.91	77	7	0	913	989	112	188	2e-19	97.6
contig01383	Medtr2g011050.1	hypothetical_protein_chr02_pseudomolecule_IMGAG_V3	89.44	549	52	2	477	1022	1657	1112	5e-177	620
contig01384	Medtr2g114560.1	Histone_H2A;_Histone-fold_chr02_pseudomolecule_IMGAG_V3	90.14	365	36	0	389	753	392	28	3e-122	438
contig01386	Medtr8g011930.1	hypothetical_protein_chr08_pseudomolecule_IMGAG_V3	84.68	333	51	0	560	892	63	395	3e-67	256
contig01387	Medtr4g160590.1	Ribosomal_protein_S8_chr04_pseudomolecule_IMGAG_V3	94.36	390	22	0	131	520	1	390	1e-170	599
contig01388	Medtr3g163770.1	Ribosomal_protein_S2;_UTP--glucose-1-phosphate_uridylyltransferase_chr03_pseudomolecule_IMGAG_V3	86.92	130	17	0	334	463	1795	1666	1e-27	123
contig01390	Medtr8g146290.1	hypothetical_protein_chr08_pseudomolecule_IMGAG_V3	82.47	308	45	3	66	367	3	307	1e-41	170
contig01392	Medtr5g005430.1	hypothetical_protein_chr05_pseudomolecule_IMGAG_V3	87.56	659	67	2	113	759	674	1329	0	666
contig01394	Medtr3g163210.1	Phytochelatin_synthetase-like_conserved_region_chr03_pseudomolecule_IMGAG_V3	90.95	707	64	0	61	767	2148	1442	0	894
contig01395	Medtr3g102790.1	hypothetical_protein_chr03_pseudomolecule_IMGAG_V3	83.11	1095	180	2	71	1165	237	1326	0	694
contig01396	Medtr5g032160.1	Phosphoenolpyruvate_carboxykinase_(ATP);_chr05_pseudomolecule_IMGAG_V3	92.29	1387	97	3	1	1383	1468	88	0	1891
contig01398	Medtr2g052350.1	ZIM_chr02_pseudomolecule_IMGAG_V3	86.15	628	82	3	265	891	624	1	2e-151	535
contig01400	Medtr5g007350.1	hypothetical_protein_chr05_pseudomolecule_IMGAG_V3	82.41	307	36	2	114	417	33	324	2e-49	196
contig01401	Medtr2g008290.1	MtN3_and_saliva_related_transmembrane_protein_chr02_pseudomolecule_IMGAG_V3	87.82	583	50	4	284	848	1030	451	2e-169	595
contig01408	Medtr7g107040.1	hypothetical_protein_chr07_pseudomolecule_IMGAG_V3	93.68	174	11	0	35	208	1	174	3e-68	258
contig01409	Medtr8g129000.1	Haloacid_dehalogenase-like_hydrolase_chr08_pseudomolecule_IMGAG_V3	90.75	465	41	2	325	787	901	437	2e-160	565
contig01410	Medtr5g012040.1	hypothetical_protein_chr05_pseudomolecule_IMGAG_V3	89.86	296	30	0	1	296	1206	911	9e-96	349
contig01413	Medtr5g046070.1	Protein_of_unknown_function_DUF155_chr05_pseudomolecule_IMGAG_V3	94.29	70	4	0	323	392	162	231	1e-22	107
contig01415	Medtr8g109840.1	Proteasome_component_region_PCI_chr08_pseudomolecule_IMGAG_V3	92.61	1137	84	0	132	1268	24	1160	0	1588
contig01416	Medtr3g138400.1	Nonaspanin_(TM9SF)_chr03_pseudomolecule_IMGAG_V3	94.61	1911	103	0	144	2054	1	1911	0	2904
contig01417	Medtr2g038830.1	hypothetical_protein_chr02_pseudomolecule_IMGAG_V3	89.02	1403	147	2	34	1435	1080	2476	0	1554
contig01418	Medtr7g021670.1	hypothetical_protein_chr07_pseudomolecule_IMGAG_V3	96.35	1013	36	1	1851	2862	1954	942	0	1707
contig01420	Medtr8g119930.1	Protein_of_unknown_function_DUF250_chr08_pseudomolecule_IMGAG_V3	91.52	1038	87	1	1171	2207	1038	1	0	1352
contig01422	Medtr7g123850.1	Heavy_metal_transport/detoxification_protein_chr07_pseudomolecule_IMGAG_V3	95.32	171	8	0	375	545	1260	1090	3e-73	276
contig01423	Medtr1g065430.1	hypothetical_protein_chr01_pseudomolecule_IMGAG_V3	82.53	807	141	0	3	809	1281	475	2e-135	482
contig01427	Medtr5g038960.1	Thioredoxin_domain_2;_Thioredoxin_fold;_chr05_pseudomolecule_IMGAG_V3	89.95	378	38	0	52	429	1	378	3e-125	448
contig01428	Medtr6g028420.1	Ribosomal_protein_L34e_chr06_pseudomolecule_IMGAG_V3	93.22	678	46	0	122	799	1867	2544	0	979
contig01429	Medtr5g083130.1	hypothetical_protein_chr05_pseudomolecule_IMGAG_V3	84.06	665	106	0	162	826	267	931	5e-134	478
contig01432	Medtr5g032240.1	AUX/IAA_protein_chr05_pseudomolecule_IMGAG_V3	90.82	948	78	2	425	1363	1008	61	0	1187
contig01434	Medtr8g052910.1	Ribosomal_protein_S4E;_RNA-binding_S4;_KOW;_;_chr08_pseudomolecule_IMGAG_V3	90.15	203	20	0	218	420	798	596	5e-64	244
contig01436	Medtr8g119780.1	Nitrate_reductase_NADH_dependant_chr08_pseudomolecule_IMGAG_V3	91.92	978	79	0	47	1024	1	978	0	1312
contig01437	Medtr2g104860.1	hypothetical_protein_chr02_pseudomolecule_IMGAG_V3	94.13	749	43	1	279	1026	1010	262	0	1128
contig01439	Medtr5g046520.1	hypothetical_protein_chr05_pseudomolecule_IMGAG_V3	93.54	325	21	0	307	631	241	565	3e-134	478
contig01440	Medtr7g096730.1	V-ATPase_subunit_C_chr07_pseudomolecule_IMGAG_V3	92.61	1136	75	1	547	1673	1136	1	0	1594
contig01442	Medtr8g089930.1	2OG-Fe(II)_oxygenase_chr08_pseudomolecule_IMGAG_V3	88.4	1017	118	0	302	1318	1017	1	0	1080
contig01445	Medtr4g111600.1	hypothetical_protein_chr04_pseudomolecule_IMGAG_V3	91.54	1229	80	8	251	1477	453	1659	0	1580
contig01446	Medtr5g082840.1	GCN5-like_1_chr05_pseudomolecule_IMGAG_V3	87.9	967	117	0	337	1303	1632	666	0	989
contig01447	AC235671_7.2	Peptidoglycan-binding_LysM_AC235671.2	78.78	839	160	5	3	837	899	75	6e-62	238
contig01449	Medtr5g104010.1	Calcium-binding_EF-hand_chr05_pseudomolecule_IMGAG_V3	92.2	282	22	0	271	552	1	282	3e-106	385
contig01450	AC233660_16.1	Protein_of_unknown_function_UPF0016_AC233660.2	95.47	309	14	0	460	768	21	329	1e-128	460
contig01451	Medtr3g020820.1	Ankyrin_chr03_pseudomolecule_IMGAG_V3	89.58	451	47	0	85	535	90	540	3e-147	521
contig01452	Medtr8g074350.1	NAD-dependent_epimerase/dehydratase_chr08_pseudomolecule_IMGAG_V3	90.15	325	26	1	180	504	1	319	1e-108	392
contig01454	Medtr5g015300.1	BSD_chr05_pseudomolecule_IMGAG_V3	88.3	872	95	2	903	1773	1028	163	0	880
contig01455	Medtr4g104080.1	hypothetical_protein_chr04_pseudomolecule_IMGAG_V3	81.11	217	41	0	394	610	1053	837	8e-22	105
contig01458	Medtr4g005450.3	hypothetical_protein_chr04_pseudomolecule_IMGAG_V3	90.3	474	43	1	283	756	471	1	4e-162	571
contig01459	Medtr8g016130.1	hypothetical_protein_chr08_pseudomolecule_IMGAG_V3	92.16	51	4	0	1010	1060	261	211	4e-11	69.9
contig01460	Medtr1g146050.1	Chalcone-flavanone_isomerase_chr01_pseudomolecule_IMGAG_V3	81.17	632	119	0	49	680	47	678	2e-83	309
contig01461	Medtr2g114070.1	Histone_H4;_Histone-fold_chr02_pseudomolecule_IMGAG_V3	87.18	312	40	0	54	365	1	312	3e-81	301
contig01463	Medtr5g032440.1	Glycine_hydroxymethyltransferase;_chr05_pseudomolecule_IMGAG_V3	93.32	1557	104	0	261	1817	1557	1	0	2262
contig01465	Medtr2g110080.1	Protein_of_unknown_function_DUF250_chr02_pseudomolecule_IMGAG_V3	84.74	891	135	1	134	1023	1	891	0	680
contig01467	Medtr5g094700.1	Plant_protein_of_unknown_function_chr05_pseudomolecule_IMGAG_V3	90.24	932	88	1	419	1350	1644	716	0	1122
contig01468	Medtr1g108490.1	UspA_chr01_pseudomolecule_IMGAG_V3	91.54	473	40	0	279	751	504	32	4e-177	620
contig01469	Medtr2g038790.1	IQ_calmodulin-binding_region;_CG-1_chr02_pseudomolecule_IMGAG_V3	90.86	963	82	1	14	976	3737	4693	0	1213
contig01470	Medtr8g027030.1	hypothetical_protein_chr08_pseudomolecule_IMGAG_V3	94.64	672	35	1	68	738	227	898	0	1039
contig01471	Medtr7g092290.1	Acyl_carrier_protein-like_chr07_pseudomolecule_IMGAG_V3	91.11	360	32	0	58	417	1	360	7e-129	460
contig01472	Medtr2g117520.1	Ribosomal_L18ae_protein_chr02_pseudomolecule_IMGAG_V3	93.14	671	46	0	313	983	1270	600	0	965
contig01474	Medtr5g008730.1	hypothetical_protein_chr05_pseudomolecule_IMGAG_V3	83.96	692	99	3	73	758	338	1023	8e-124	444
contig01475	Medtr2g045380.1	hypothetical_protein_chr02_pseudomolecule_IMGAG_V3	86.71	760	98	1	167	923	378	1137	0	702
contig01476	Medtr3g139470.1	Protein_of_unknown_function_UPF0012_chr03_pseudomolecule_IMGAG_V3	89.29	962	94	1	125	1086	1074	122	0	1098
contig01478	Medtr8g138370.1	Pectinesterase_inhibitor_chr08_pseudomolecule_IMGAG_V3	86.63	516	57	1	192	695	90	605	1e-137	490
contig01479	Medtr4g136630.1	Cold_acclimation_WCOR413_chr04_pseudomolecule_IMGAG_V3	89.76	449	46	0	144	592	705	257	2e-148	525
contig01481	Medtr5g018420.1	Alpha/beta_hydrolase_fold_chr05_pseudomolecule_IMGAG_V3	85.01	747	112	0	34	780	34	780	1e-168	593
contig01483	Medtr8g128950.1	Histone_H4;_Histone-fold_chr08_pseudomolecule_IMGAG_V3	90.38	312	30	0	41	352	1	312	4e-105	381
contig01484	Medtr2g013730.2	SCAMP_chr02_pseudomolecule_IMGAG_V3	85.59	111	16	0	811	921	691	801	3e-18	93.7
contig01485	Medtr7g127640.1	hypothetical_protein_chr07_pseudomolecule_IMGAG_V3	92.15	828	65	0	1	828	1134	307	0	1126
contig01487	Medtr1g107060.1	hypothetical_protein_chr01_pseudomolecule_IMGAG_V3	91.23	627	55	0	244	870	3064	2438	0	807
contig01492	Medtr5g027690.1	Phosphoribulokinase/uridine_kinase_chr05_pseudomolecule_IMGAG_V3	93.33	1079	72	0	235	1313	1236	158	0	1568
contig01493	Medtr2g021510.1	Vitamin_B6_biosynthesis_protein_chr02_pseudomolecule_IMGAG_V3	86.56	945	118	1	153	1088	1	945	0	874
contig01498	Medtr1g146930.1	Protein_of_unknown_function_DUF1685_chr01_pseudomolecule_IMGAG_V3	82.01	239	43	0	313	551	341	103	2e-30	133
contig01499	Medtr6g089770.1	CoA-binding_chr06_pseudomolecule_IMGAG_V3	91.28	894	78	0	266	1159	79	972	0	1154
contig01500	Medtr4g066990.1	DnaJ_central_region_chr04_pseudomolecule_IMGAG_V3	92.74	1074	75	1	1	1071	178	1251	0	1507
contig01501	Medtr3g020220.1	hypothetical_protein_chr03_pseudomolecule_IMGAG_V3	81.38	145	27	0	239	383	940	1084	3e-12	73.8
contig01502	Medtr8g089480.1	hypothetical_protein_chr08_pseudomolecule_IMGAG_V3	86.53	245	30	1	127	368	13	257	1e-56	220
contig01503	Medtr7g099890.1	PEBP_chr07_pseudomolecule_IMGAG_V3	93.86	570	35	0	258	827	1147	578	0	811
contig01504	Medtr4g090060.1	hypothetical_protein_chr04_pseudomolecule_IMGAG_V3	89.55	354	37	0	7	360	632	279	2e-113	408
contig01505	Medtr6g028510.1	hypothetical_protein_chr06_pseudomolecule_IMGAG_V3	85.17	290	43	0	411	700	535	246	8e-61	234
contig01507	Medtr3g132990.1	AIG2-like_chr03_pseudomolecule_IMGAG_V3	87.68	487	60	0	171	657	81	567	1e-127	456
contig01508	Medtr3g163530.1	Major_intrinsic_protein_chr03_pseudomolecule_IMGAG_V3	88.47	798	92	0	81	878	43	840	0	852
contig01511	Medtr3g132890.1	Proteasome_component_region_PCI;_Winged_helix_repressor_DNA-binding_chr03_pseudomolecule_IMGAG_V3	92.8	1277	92	0	311	1587	1362	86	0	1802
contig01512	Medtr7g089910.1	Protein_of_unknown_function_DUF538_chr07_pseudomolecule_IMGAG_V3	88.78	410	43	1	182	588	104	513	6e-124	444
contig01515	Medtr4g149540.2	Glutathione_peroxidase_chr04_pseudomolecule_IMGAG_V3	89.79	754	77	0	316	1069	1419	666	0	884
contig01516	Medtr6g101880.1	hypothetical_protein_chr06_pseudomolecule_IMGAG_V3	92.01	939	75	0	1	939	802	1740	0	1267
contig01517	Medtr4g160310.1	Protein_of_unknown_function_DUF706_chr04_pseudomolecule_IMGAG_V3	79.48	697	141	2	378	1073	246	941	5e-60	232
contig01519	AC225519_18.1	Alpha-helical_ferredoxin_AC225519.5	94.49	672	37	0	57	728	61	732	0	1039
contig01521	Medtr2g009140.1	Phosphate-induced_protein_1_conserved_region_chr02_pseudomolecule_IMGAG_V3	91.99	1360	109	0	264	1623	2470	1111	0	1832
contig01523	Medtr3g143320.1	hypothetical_protein_chr03_pseudomolecule_IMGAG_V3	89.08	357	39	0	405	761	402	46	3e-110	398
contig01524	Medtr1g086510.1	hypothetical_protein_chr01_pseudomolecule_IMGAG_V3	84.55	1327	198	3	174	1499	1550	230	0	989
contig01526	Medtr8g133160.1	Sucrose_synthase_chr08_pseudomolecule_IMGAG_V3	93.59	796	51	0	1	796	1543	748	0	1174
contig01527	Medtr5g091490.2	Protein_secE/sec61-gamma_protein_chr05_pseudomolecule_IMGAG_V3	95.24	210	10	0	293	502	210	1	6e-92	337
contig01528	Medtr5g093920.1	hypothetical_protein_chr05_pseudomolecule_IMGAG_V3	93.45	1680	107	1	1	1677	1907	228	0	2454
contig01530	Medtr3g079810.1	I/LWEQ_chr03_pseudomolecule_IMGAG_V3	81.02	411	66	1	224	634	2811	2413	1e-53	210
contig01533	Medtr1g081230.2	Inorganic_pyrophosphatase_chr01_pseudomolecule_IMGAG_V3	93.18	660	45	0	167	826	295	954	0	876
contig01534	Medtr3g150810.1	Heavy_metal_transport/detoxification_protein_chr03_pseudomolecule_IMGAG_V3	83.48	224	37	0	646	869	311	88	1e-35	151
contig01535	Medtr5g026980.1	Cyclin-like_F-box_chr05_pseudomolecule_IMGAG_V3	87.47	790	94	2	171	956	1718	930	0	771
contig01537	Medtr3g086860.1	Glutamate_decarboxylase;_chr03_pseudomolecule_IMGAG_V3	78.85	936	196	2	220	1154	106	1040	3e-71	270
contig01539	Medtr4g110800.1	Thioredoxin_fold_chr04_pseudomolecule_IMGAG_V3	91.07	1332	98	12	11	1338	1319	5	0	1578
contig01540	Medtr4g128220.1	Ferrochelatase_chr04_pseudomolecule_IMGAG_V3	93.94	198	9	3	1	195	794	991	7e-73	274
contig01541	Medtr2g026300.1	Cobalt_transport_protein_chr02_pseudomolecule_IMGAG_V3	94	450	26	1	65	513	1128	679	0	670
contig01542	Medtr4g078880.1	Histone_core;_Histone-fold_chr04_pseudomolecule_IMGAG_V3	86.72	128	17	0	61	188	1	128	1e-26	119
contig01543	Medtr3g133090.1	Protein_kinase;_UspA_chr03_pseudomolecule_IMGAG_V3	95.27	1291	61	0	244	1534	2460	3750	0	2076
contig01544	Medtr3g160050.1	hypothetical_protein_chr03_pseudomolecule_IMGAG_V3	92.66	109	8	0	284	392	197	305	3e-36	153
contig01548	Medtr5g099480.1	Protein_of_unknown_function_UPF0136_chr05_pseudomolecule_IMGAG_V3	89.08	348	38	0	340	687	349	2	2e-107	389
contig01549	Medtr8g106110.1	Plant_lipid_transfer/seed_storage/trypsin-alpha_amylase_inhibitor_chr08_pseudomolecule_IMGAG_V3	86.21	428	47	2	269	684	428	1	3e-106	385
contig01552	Medtr3g122510.1	hypothetical_protein_chr03_pseudomolecule_IMGAG_V3	92.28	1049	81	0	217	1265	1373	325	0	1437
contig01556	Medtr3g102710.1	Oxysterol-binding_protein;_Pleckstrin_homology-type_chr03_pseudomolecule_IMGAG_V3	92.28	1607	124	0	157	1763	2529	4135	0	2202
contig01557	AC235567_69.1	hypothetical_protein_AC235567.1	90.42	981	91	1	201	1181	209	1186	0	1195
contig01559	Medtr7g134670.1	Cupin_region_chr07_pseudomolecule_IMGAG_V3	85.36	560	82	0	206	765	628	69	9e-129	460
contig01560	Medtr7g107680.1	hypothetical_protein_chr07_pseudomolecule_IMGAG_V3	86.27	233	20	2	6	232	280	506	2e-54	212
contig01562	Medtr3g138020.1	Protein_kinase_chr03_pseudomolecule_IMGAG_V3	86.7	376	50	0	112	487	3090	2715	2e-95	349
contig01563	Medtr8g144610.1	Protein_of_unknown_function_DUF788_chr08_pseudomolecule_IMGAG_V3	91.38	522	45	0	61	582	1	522	0	678
contig01565	Medtr5g048430.1	Cytochrome_P450_chr05_pseudomolecule_IMGAG_V3	85.23	474	69	1	4	476	70	543	8e-104	377
contig01566	Medtr4g121930.1	Aldo/keto_reductase_chr04_pseudomolecule_IMGAG_V3	90.22	951	93	0	389	1339	951	1	0	1055
contig01567	Medtr5g098640.1	MATH_chr05_pseudomolecule_IMGAG_V3	83.64	165	17	2	50	208	183	23	9e-25	113
contig01568	Medtr4g134690.1	Sec61beta_chr04_pseudomolecule_IMGAG_V3	92.24	232	18	0	158	389	246	15	4e-86	317
contig01569	AC146721_8.1	Ankyrin_AC146721.7	83.82	136	22	0	1439	1574	1173	1308	1e-18	95.6
contig01570	Medtr4g033000.1	hypothetical_protein_chr04_pseudomolecule_IMGAG_V3	87.05	139	15	2	16	154	136	1	1e-26	119
contig01571	Medtr5g032730.1	hypothetical_protein_chr05_pseudomolecule_IMGAG_V3	87.4	1087	137	0	11	1097	809	1895	0	1068
contig01572	Medtr4g096340.1	hypothetical_protein_chr04_pseudomolecule_IMGAG_V3	90.51	506	48	0	2	507	1571	2076	1e-177	622
contig01573	Medtr8g122170.1	hypothetical_protein_chr08_pseudomolecule_IMGAG_V3	88.43	121	11	1	95	212	56	176	5e-28	125
contig01575	Medtr8g015170.1	Aquaporin_chr08_pseudomolecule_IMGAG_V3	92.73	715	49	2	233	947	712	1	0	991
contig01577	Medtr3g093230.1	Mov34-1_chr03_pseudomolecule_IMGAG_V3	87.28	464	38	1	80	543	1	443	4e-136	484
contig01578	Medtr3g151450.1	Protein_of_unknown_function_DUF339_chr03_pseudomolecule_IMGAG_V3	82.51	343	60	0	397	739	491	149	9e-52	204
contig01579	Medtr2g010460.1	Inorganic_pyrophosphatase_chr02_pseudomolecule_IMGAG_V3	93.03	804	56	0	194	997	873	70	0	1150
contig01580	Medtr2g010550.1	hypothetical_protein_chr02_pseudomolecule_IMGAG_V3	92.9	169	12	0	88	256	1	169	7e-63	240
contig01581	Medtr3g156410.1	Gibberellin_regulated_protein_chr03_pseudomolecule_IMGAG_V3	91.51	212	18	0	302	513	312	101	5e-74	278
contig01583	Medtr8g122030.1	Inorganic_H+_pyrophosphatase_chr08_pseudomolecule_IMGAG_V3	93.18	968	65	1	367	1334	2292	1326	0	1388
contig01584	Medtr3g093020.1	hypothetical_protein_chr03_pseudomolecule_IMGAG_V3	90.63	576	48	1	321	890	841	266	0	716
contig01585	Medtr1g099270.1	Heavy_metal_transport/detoxification_protein_chr01_pseudomolecule_IMGAG_V3	88.95	353	30	1	972	1324	350	7	5e-110	398
contig01587	Medtr5g023140.1	Rhodanese-like_chr05_pseudomolecule_IMGAG_V3	90.76	552	51	0	356	907	552	1	0	690
contig01588	Medtr6g024990.1	UBX_chr06_pseudomolecule_IMGAG_V3	87.86	346	40	1	1	346	379	36	5e-95	347
contig01589	Medtr7g138410.1	Pectinesterase;_Pectinesterase_inhibitor_chr07_pseudomolecule_IMGAG_V3	91.3	506	41	1	163	665	1858	2363	1e-176	618
contig01592	Medtr3g093060.1	hypothetical_protein_chr03_pseudomolecule_IMGAG_V3	94.02	585	35	0	81	665	297	881	0	882
contig01593	Medtr4g160490.1	Snf7_chr04_pseudomolecule_IMGAG_V3	81.36	531	96	1	313	843	124	651	1e-69	264
contig01594	Medtr7g130340.1	Tetrahydrofolate_dehydrogenase/cyclohydrolase_chr07_pseudomolecule_IMGAG_V3	89.99	879	88	0	158	1036	1	879	0	1045
contig01596	Medtr5g034310.1	Octicosapeptide/Phox/Bem1p_chr05_pseudomolecule_IMGAG_V3	83.22	584	98	0	151	734	5	588	7e-105	381
contig01597	Medtr2g096610.1	Histone_H2A;_Histone-fold_chr02_pseudomolecule_IMGAG_V3	91.07	347	31	0	237	583	378	32	2e-123	442
contig01600	Medtr7g077840.1	Aminotransferase_class-III;_chr07_pseudomolecule_IMGAG_V3	88.63	1442	164	0	208	1649	1442	1	0	1558
contig01601	Medtr2g038780.1	Small_GTP-binding_protein_domain_chr02_pseudomolecule_IMGAG_V3	94.33	582	33	0	150	731	1	582	0	892
contig01602	Medtr7g132970.1	Protein_of_unknown_function_CP12_chr07_pseudomolecule_IMGAG_V3	85.71	357	51	0	136	492	31	387	1e-81	303
contig01605	Medtr3g159830.1	hypothetical_protein_chr03_pseudomolecule_IMGAG_V3	86.81	144	18	1	906	1048	264	121	3e-28	127
contig01607	Medtr3g101890.1	Chaperone_DnaJ_chr03_pseudomolecule_IMGAG_V3	90.33	1323	116	3	143	1459	1	1317	0	1602
contig01608	Medtr5g043990.1	Mitochondrial_ATP_synthase_epsilon_chain_chr05_pseudomolecule_IMGAG_V3	86.57	201	27	0	219	419	360	160	4e-46	184
contig01609	Medtr2g006390.1	Nonaspanin_(TM9SF)_chr02_pseudomolecule_IMGAG_V3	94.95	931	47	0	1	931	822	1752	0	1473
contig01611	Medtr5g106000.1	Thiolase_chr05_pseudomolecule_IMGAG_V3	92.61	1218	87	1	102	1316	1	1218	0	1697
contig01613	Medtr3g133440.1	Thioredoxin_fold_chr03_pseudomolecule_IMGAG_V3	94.87	429	22	0	200	628	429	1	0	676
contig01615	Medtr7g134480.1	hypothetical_protein_chr07_pseudomolecule_IMGAG_V3	88.02	192	23	0	356	547	192	1	4e-50	198
contig01616	Medtr5g016660.1	CBS_chr05_pseudomolecule_IMGAG_V3	91.74	678	53	1	320	997	675	1	0	896
contig01617	Medtr7g103920.1	Nitrate_reductase_NADH_dependant_chr07_pseudomolecule_IMGAG_V3	90.08	837	83	0	154	990	1	837	0	1001
contig01618	Medtr8g138350.1	Bet_v_I_allergen_chr08_pseudomolecule_IMGAG_V3	87.61	226	28	0	199	424	277	52	2e-58	226
contig01619	Medtr5g006990.1	Protein_of_unknown_function_DUF581_chr05_pseudomolecule_IMGAG_V3	88.67	203	23	0	75	277	456	658	4e-57	220
contig01620	Medtr2g017430.1	Helix-loop-helix_DNA-binding_chr02_pseudomolecule_IMGAG_V3	94.92	59	3	0	192	250	869	811	3e-18	93.7
contig01624	Medtr5g084400.1	Membrane-associated_proteins_in_eicosanoid_and_glutathione_metabolism_(MAPEG)_chr05_pseudomolecule_IMGAG_V3	90	440	44	0	466	905	453	14	8e-148	523
contig01626	Medtr7g121070.1	Uncharacterized_Cys-rich_domain_chr07_pseudomolecule_IMGAG_V3	89.25	549	56	1	341	889	692	147	8e-176	617
contig01627	Medtr2g132380.1	Tyrosine_protein_kinase_chr02_pseudomolecule_IMGAG_V3	92.15	242	19	0	1	242	658	417	1e-89	329
contig01629	Medtr8g122230.1	Adenylate_cyclase_chr08_pseudomolecule_IMGAG_V3	92.27	220	17	0	11	230	390	609	2e-81	301
contig01630	Medtr4g135220.1	Histone_H2A;_Histone-fold_chr04_pseudomolecule_IMGAG_V3	90.27	185	18	0	292	476	385	201	5e-58	224
contig01631	Medtr1g111350.1	hypothetical_protein_chr01_pseudomolecule_IMGAG_V3	86.79	265	35	0	360	624	647	383	7e-65	248
contig01632	Medtr5g020760.1	Trimeric_LpxA-like_chr05_pseudomolecule_IMGAG_V3	79.86	566	114	0	198	763	13	578	8e-56	218
contig01633	Medtr2g007880.1	Ribosomal_protein_L10_chr02_pseudomolecule_IMGAG_V3	87.9	686	79	2	212	893	686	1	0	690
contig01634	Medtr7g096940.1	hypothetical_protein_chr07_pseudomolecule_IMGAG_V3	91.67	84	7	0	653	736	111	28	8e-24	111
contig01638	Medtr3g017000.1	hypothetical_protein_chr03_pseudomolecule_IMGAG_V3	90.17	234	19	3	1252	1482	608	840	3e-68	260
contig01640	Medtr5g095870.1	hypothetical_protein_chr05_pseudomolecule_IMGAG_V3	88.05	293	35	0	181	473	1274	982	7e-82	303
contig01641	Medtr7g140850.1	Aldo/keto_reductase_chr07_pseudomolecule_IMGAG_V3	90.73	1014	91	1	154	1164	13	1026	0	1261
contig01642	Medtr7g088410.1	hypothetical_protein_chr07_pseudomolecule_IMGAG_V3	89.4	1000	105	1	78	1076	317	1316	0	1134
contig01643	Medtr8g106580.1	hypothetical_protein_chr08_pseudomolecule_IMGAG_V3	88.57	875	100	0	25	899	1416	2290	0	942
contig01644	Medtr2g126240.1	Putative_thiol-disulphide_oxidoreductase_DCC_chr02_pseudomolecule_IMGAG_V3	89.66	493	51	0	199	691	537	45	7e-163	573
contig01645	Medtr5g016910.1	hypothetical_protein_chr05_pseudomolecule_IMGAG_V3	89.86	69	6	1	1196	1264	128	61	4e-12	73.8
contig01646	CU651566_18.1	Pathogenesis-related_transcriptional_factor_and_ERF_CU651566.9	96.06	127	5	0	453	579	1023	897	4e-54	212
contig01647	Medtr4g114750.1	Synaptobrevin_chr04_pseudomolecule_IMGAG_V3	94.33	441	25	0	1	441	223	663	0	676
contig01648	Medtr2g015230.1	hypothetical_protein_chr02_pseudomolecule_IMGAG_V3	93.45	1114	73	0	819	1932	1689	576	0	1629
contig01649	Medtr6g031030.1	Eukaryotic_translation_initiation_factor_4E_(eIF-4E)_chr06_pseudomolecule_IMGAG_V3	92.07	605	48	0	185	789	681	77	0	819
contig01650	Medtr5g077350.2	hypothetical_protein_chr05_pseudomolecule_IMGAG_V3	93.18	440	27	1	252	688	440	1	4e-180	630
contig01654	Medtr5g083280.1	Cytochrome_P450_chr05_pseudomolecule_IMGAG_V3	87.51	1521	187	2	240	1757	1521	1	0	1495
contig01655	Medtr4g095570.1	hypothetical_protein_chr04_pseudomolecule_IMGAG_V3	89.53	688	71	1	158	845	1191	505	0	722
contig01656	Medtr2g008680.1	Chlorophyll_A-B_binding_protein_chr02_pseudomolecule_IMGAG_V3	92.37	786	57	1	108	890	1	786	0	1078
contig01657	Medtr3g127660.2	Glutamyl-tRNA_reductase;_Shikimate/quinate_5-dehydrogenase;_;_chr03_pseudomolecule_IMGAG_V3	92.72	1058	77	0	7	1064	251	1308	0	1487
contig01658	Medtr8g005020.1	hypothetical_protein_chr08_pseudomolecule_IMGAG_V3	93.93	988	60	0	368	1355	1513	526	0	1441
contig01660	Medtr5g093190.1	UBX;_UBA-like;_SEP_chr05_pseudomolecule_IMGAG_V3	90.07	816	81	0	214	1029	1262	447	0	975
contig01662	Medtr7g008670.1	Protein_kinase_chr07_pseudomolecule_IMGAG_V3	78.68	821	175	0	241	1061	2301	1481	2e-62	240
contig01664	Medtr1g102810.1	AAA_ATPase_chr01_pseudomolecule_IMGAG_V3	92.48	479	36	0	822	1300	494	16	0	664
contig01668	Medtr1g137650.1	NAD-dependent_epimerase/dehydratase_chr01_pseudomolecule_IMGAG_V3	85.73	743	106	0	335	1077	1118	376	2e-180	632
contig01669	Medtr6g092560.1	hypothetical_protein_chr06_pseudomolecule_IMGAG_V3	91.94	62	5	0	205	266	1047	986	6e-16	83.8
contig01672	Medtr3g154090.1	Forkhead-associated_chr03_pseudomolecule_IMGAG_V3	82.16	527	94	0	231	757	2760	3286	3e-80	299
contig01673	Medtr7g111490.1	Rhodanese-like_chr07_pseudomolecule_IMGAG_V3	91.2	557	39	1	11	567	145	691	0	726
contig01674	Medtr3g117470.1	hypothetical_protein_chr03_pseudomolecule_IMGAG_V3	93.03	775	54	0	336	1110	1038	264	0	1108
contig01676	Medtr7g135560.1	Ribosomal_protein_L33_chr07_pseudomolecule_IMGAG_V3	94.66	206	11	0	620	825	457	252	1e-86	321
contig01678	Medtr7g111050.1	hypothetical_protein_chr07_pseudomolecule_IMGAG_V3	87.07	526	56	1	275	788	1343	818	5e-146	517
contig01682	Medtr7g089960.1	hypothetical_protein_chr07_pseudomolecule_IMGAG_V3	92.8	722	52	0	298	1019	179	900	0	1019
contig01684	Medtr5g014520.1	Nonaspanin_(TM9SF)_chr05_pseudomolecule_IMGAG_V3	94.03	67	4	0	1618	1684	184	118	3e-20	101
contig01685	Medtr8g129260.1	hypothetical_protein_chr08_pseudomolecule_IMGAG_V3	86.56	320	33	3	508	820	3556	3240	1e-75	283
contig01687	Medtr8g146650.1	RNA-binding_region_RNP-1_(RNA_recognition_motif)_chr08_pseudomolecule_IMGAG_V3	91.39	1010	83	2	376	1381	223	1232	0	1300
contig01689	AC225518_16.1	Protein_of_unknown_function_DUF814_AC225518.12	94.91	648	33	0	350	997	648	1	0	983
contig01690	Medtr7g140940.1	NAD-dependent_epimerase/dehydratase_chr07_pseudomolecule_IMGAG_V3	87.91	976	112	4	486	1457	1208	235	0	930
contig01691	AC233577_42.3	AMMECR1_AC233577.5	92.14	636	50	0	394	1029	636	1	0	864
contig01692	Medtr5g005000.1	SWIB/MDM2_chr05_pseudomolecule_IMGAG_V3	81.73	197	33	1	418	611	312	116	8e-21	101
contig01693	Medtr4g108290.1	Amidohydrolase_chr04_pseudomolecule_IMGAG_V3	94.62	1041	56	0	230	1270	1	1041	0	1572
contig01695	Medtr8g113260.2	Band_7_protein_chr08_pseudomolecule_IMGAG_V3	77.88	633	140	0	218	850	121	753	8e-34	145
contig01697	Medtr1g014100.1	Plant_lipid_transfer/seed_storage/trypsin-alpha_amylase_inhibitor_chr01_pseudomolecule_IMGAG_V3	89.53	86	9	0	37	122	86	1	8e-21	99.6
contig01700	Medtr7g123960.1	Rhodanese-like_chr07_pseudomolecule_IMGAG_V3	89.5	381	40	0	38	418	110	490	2e-122	438
contig01701	Medtr2g014110.1	Protein_of_unknown_function_chr02_pseudomolecule_IMGAG_V3	90.85	852	78	0	269	1120	852	1	0	1070
contig01704	Medtr3g148010.1	hypothetical_protein_chr03_pseudomolecule_IMGAG_V3	93.02	1032	72	0	416	1447	2085	1054	0	1475
contig01705	Medtr7g005250.1	MtN3_and_saliva_related_transmembrane_protein_chr07_pseudomolecule_IMGAG_V3	85.2	588	85	2	470	1056	588	2	1e-128	460
contig01708	Medtr8g125200.1	HhH-GPD_chr08_pseudomolecule_IMGAG_V3	88.79	223	25	0	210	432	2960	2738	7e-64	244
contig01710	Medtr2g098050.1	hypothetical_protein_chr02_pseudomolecule_IMGAG_V3	89.8	931	95	0	70	1000	223	1153	0	1092
contig01713	Medtr2g008220.1	hypothetical_protein_chr02_pseudomolecule_IMGAG_V3	89.74	117	10	2	60	174	119	3	3e-27	121
contig01715	Medtr7g076080.1	Protein_of_unknown_function_DUF538_chr07_pseudomolecule_IMGAG_V3	91.19	329	29	0	160	488	513	185	5e-117	422
contig01717	Medtr5g019780.1	Protein_of_unknown_function_DUF1195_chr05_pseudomolecule_IMGAG_V3	92.54	456	34	0	358	813	500	45	0	634
contig01722	Medtr2g091770.1	hypothetical_protein_chr02_pseudomolecule_IMGAG_V3	92.81	654	47	0	79	732	285	938	0	924
contig01723	Medtr1g084010.1	hypothetical_protein_chr01_pseudomolecule_IMGAG_V3	91.68	469	39	0	234	702	486	18	6e-167	587
contig01725	Medtr8g147100.1	hypothetical_protein_chr08_pseudomolecule_IMGAG_V3	91.7	229	19	0	347	575	635	863	8e-82	303
contig01726	Medtr3g159620.1	BURP_chr03_pseudomolecule_IMGAG_V3	83.2	607	101	1	181	786	237	843	1e-106	387
contig01727	Medtr7g118120.1	AAA_ATPase;_26S_proteasome_subunit_P45_chr07_pseudomolecule_IMGAG_V3	88.58	1296	148	0	392	1687	1338	43	0	1396
contig01728	Medtr5g020700.1	NmrA-like_chr05_pseudomolecule_IMGAG_V3	89.32	946	101	0	96	1041	10	955	0	1074
contig01729	Medtr5g006840.1	NADH:flavin_oxidoreductase/NADH_oxidase_chr05_pseudomolecule_IMGAG_V3	86.28	685	87	6	10	689	310	992	4e-161	567
contig01731	Medtr5g047000.1	Tpt_phosphate/phosphoenolpyruvate_translocator_chr05_pseudomolecule_IMGAG_V3	80.54	185	36	0	111	295	743	927	9e-15	81.8
contig01732	Medtr7g134790.1	Protein_of_unknown_function_UPF0057_chr07_pseudomolecule_IMGAG_V3	93.25	163	11	0	323	485	163	1	2e-61	236
contig01733	Medtr1g106740.1	hypothetical_protein_chr01_pseudomolecule_IMGAG_V3	87.59	137	14	1	315	451	32	165	2e-30	133
contig01737	Medtr3g107170.3	Zinc/iron_permease_chr03_pseudomolecule_IMGAG_V3	94.46	1174	62	1	188	1358	1152	2325	0	1808
contig01744	AC235678_9.1	hypothetical_protein_AC235678.1	84.88	430	55	4	112	535	786	1211	1e-85	317
contig01745	Medtr4g137630.1	Blue_(type_1)_copper_domain_chr04_pseudomolecule_IMGAG_V3	86.46	362	49	0	103	464	1	362	2e-89	329
contig01746	Medtr7g092470.1	UDP-glucuronosyl/UDP-glucosyltransferase_chr07_pseudomolecule_IMGAG_V3	91.23	57	5	0	331	387	327	383	3e-12	73.8
contig01747	Medtr5g040960.1	SANT_associated_chr05_pseudomolecule_IMGAG_V3	93.97	116	7	0	208	323	1533	1418	3e-43	174
contig01749	Medtr4g097560.1	hypothetical_protein_chr04_pseudomolecule_IMGAG_V3	93.55	155	10	0	282	436	155	1	3e-59	228
contig01750	Medtr4g133910.1	Protein_of_unknown_function_DUF538_chr04_pseudomolecule_IMGAG_V3	85.49	448	62	1	123	567	72	519	2e-101	369
contig01751	Medtr2g038730.1	Thioredoxin_fold_chr02_pseudomolecule_IMGAG_V3	89.77	753	77	0	225	977	1	753	0	882
contig01752	Medtr1g008350.1	hypothetical_protein_chr01_pseudomolecule_IMGAG_V3	86.04	931	130	0	256	1186	2852	3782	0	781
contig01754	Medtr5g021600.1	Protein_kinase_chr05_pseudomolecule_IMGAG_V3	92.73	495	36	0	290	784	3947	3453	0	696
contig01755	Medtr8g105520.1	Protein_of_unknown_function_DUF124_chr08_pseudomolecule_IMGAG_V3	86.92	107	14	0	252	358	3477	3583	6e-21	101
contig01756	Medtr3g016300.1	Pectinesterase;_Pectinesterase_inhibitor_chr03_pseudomolecule_IMGAG_V3	88.7	1478	158	2	291	1759	1733	256	0	1604
contig01757	Medtr5g067290.1	hypothetical_protein_chr05_pseudomolecule_IMGAG_V3	83.33	228	26	2	132	347	281	54	4e-37	155
contig01760	AC235753_14.2	N-6_Adenine-specific_DNA_methylase;_Exodeoxyribonuclease_III_xth_AC235753.1	91.46	972	77	3	38	1006	1140	2108	0	1251
contig01762	Medtr5g035800.1	Spermine_synthase_chr05_pseudomolecule_IMGAG_V3	92.79	888	64	0	407	1294	1023	136	0	1253
contig01763	Medtr2g052490.1	Phenylacetic_acid_degradation-related_protein_chr02_pseudomolecule_IMGAG_V3	87.32	473	60	0	66	538	14	486	2e-129	462
contig01764	Medtr4g042370.1	Ribosomal_protein_L33_chr04_pseudomolecule_IMGAG_V3	91.04	201	18	0	519	719	201	1	4e-67	256
contig01765	Medtr6g080780.1	Glutamine_synthetase_type_I_chr06_pseudomolecule_IMGAG_V3	90.04	1064	106	0	78	1141	1	1064	0	1269
contig01766	Medtr1g093090.1	Germin_chr01_pseudomolecule_IMGAG_V3	90.55	201	19	0	256	456	6075	5875	3e-65	248
contig01767	Medtr1g006540.1	ATPase_FliI/YscN_chr01_pseudomolecule_IMGAG_V3	98.99	986	10	0	1	986	523	1508	0	1875
contig01773	Medtr2g114390.1	GTP_cyclohydrolase_II_chr02_pseudomolecule_IMGAG_V3	93.13	466	32	0	60	525	184	649	0	670
contig01774	Medtr2g010800.1	Thioredoxin-like_fold;_chr02_pseudomolecule_IMGAG_V3	87.53	377	41	1	147	523	1	371	9e-104	377
contig01775	Medtr4g110860.1	Thiamine_biosynthesis_Thi4_protein_chr04_pseudomolecule_IMGAG_V3	84.82	415	63	0	423	837	739	325	2e-87	323
contig01776	Medtr2g126810.1	Thioredoxin_fold_chr02_pseudomolecule_IMGAG_V3	92.44	741	56	0	52	792	16	756	0	1025
contig01777	Medtr5g083500.1	Cation_efflux_protein_chr05_pseudomolecule_IMGAG_V3	92.31	195	15	0	93	287	1237	1431	4e-71	268
contig01778	AC235662_6.1	Leucine-rich_repeat_AC235662.1	78.9	493	98	1	29	521	7	493	1e-36	155
contig01779	Medtr3g144720.1	FBD_chr03_pseudomolecule_IMGAG_V3	84.28	299	47	0	59	357	552	850	9e-57	220
contig01781	Medtr8g109550.1	hypothetical_protein_chr08_pseudomolecule_IMGAG_V3	89.12	735	73	2	382	1110	1551	818	0	817
contig01782	Medtr2g022150.1	hypothetical_protein_chr02_pseudomolecule_IMGAG_V3	86.25	778	103	2	59	832	317	1094	0	648
contig01783	Medtr6g005720.1	hypothetical_protein_chr06_pseudomolecule_IMGAG_V3	88.05	318	37	1	311	628	156	472	5e-87	321
contig01784	Medtr8g092670.1	SecY_protein;_ABC_transporter_related_chr08_pseudomolecule_IMGAG_V3	94.2	1432	82	1	207	1638	1431	1	0	2173
contig01786	Medtr5g065120.1	2OG-Fe(II)_oxygenase_chr05_pseudomolecule_IMGAG_V3	86.24	1010	133	1	242	1245	1011	2	0	902
contig01789	Medtr4g104410.1	hypothetical_protein_chr04_pseudomolecule_IMGAG_V3	89.64	956	84	4	296	1239	953	1	0	1100
contig01791	Medtr7g094130.1	Translation_initiation_factor_IF5;_eIF4-gamma/eIF5/eIF2-epsilon_chr07_pseudomolecule_IMGAG_V3	86.83	1321	153	4	262	1570	1312	1	0	1241
contig01792	Medtr8g148190.1	hypothetical_protein_chr08_pseudomolecule_IMGAG_V3	89.86	69	7	0	294	362	135	67	1e-14	81.8
contig01793	Medtr3g105840.1	2OG-Fe(II)_oxygenase_chr03_pseudomolecule_IMGAG_V3	89.86	947	89	4	78	1022	1	942	0	1090
contig01794	Medtr1g147170.1	2OG-Fe(II)_oxygenase_chr01_pseudomolecule_IMGAG_V3	85.93	462	65	0	425	886	1618	1157	9e-111	400
contig01796	Medtr4g110840.2	Ribosomal_protein_S13_chr04_pseudomolecule_IMGAG_V3	93.47	398	26	0	253	650	50	447	9e-166	583
contig01798	Medtr7g102590.1	Exostosin-like_chr07_pseudomolecule_IMGAG_V3	88.16	76	9	0	183	258	1587	1512	1e-14	79.8
contig01799	Medtr6g009120.1	Gibberellin_regulated_protein_chr06_pseudomolecule_IMGAG_V3	84.67	150	23	0	279	428	227	78	6e-25	115
contig01801	Medtr5g017390.1	Protein_of_unknown_function_DUF1685_chr05_pseudomolecule_IMGAG_V3	85.69	510	67	1	417	926	517	14	6e-121	434
contig01802	Medtr3g149660.1	Tetratricopeptide-like_helical_chr03_pseudomolecule_IMGAG_V3	88.1	647	77	0	404	1050	658	12	0	672
contig01803	Medtr3g151870.1	Protein_kinase;_Calcium-binding_EF-hand_chr03_pseudomolecule_IMGAG_V3	91.57	344	29	0	2	345	1319	1662	1e-126	452
contig01804	Medtr8g132810.1	Protein_of_unknown_function_DUF581_chr08_pseudomolecule_IMGAG_V3	83.66	404	39	3	39	424	1	395	6e-81	301
contig01805	Medtr4g081710.1	hypothetical_protein_chr04_pseudomolecule_IMGAG_V3	84.13	126	20	0	344	469	126	1	5e-18	91.7
contig01806	Medtr8g109010.1	hypothetical_protein_chr08_pseudomolecule_IMGAG_V3	84.74	557	85	0	370	926	872	1428	1e-100	367
contig01808	Medtr5g099990.1	Methionine_sulfoxide_reductase_A_chr05_pseudomolecule_IMGAG_V3	90.56	784	74	0	235	1018	816	33	0	967
contig01810	Medtr1g093610.1	RNA-binding_region_RNP-1_(RNA_recognition_motif)_chr01_pseudomolecule_IMGAG_V3	91.15	723	64	0	217	939	723	1	0	926
contig01811	Medtr4g129250.1	RNA-binding_region_RNP-1_(RNA_recognition_motif)_chr04_pseudomolecule_IMGAG_V3	90.32	248	24	0	1	248	995	1242	2e-81	301
contig01814	Medtr1g137330.1	RNA-binding_region_RNP-1_(RNA_recognition_motif)_chr01_pseudomolecule_IMGAG_V3	90.16	640	54	3	108	738	1	640	0	757
contig01815	Medtr7g093220.1	Hyaluronan/mRNA_binding_protein_chr07_pseudomolecule_IMGAG_V3	80.22	541	97	6	648	1183	454	989	1e-45	184
contig01819	Medtr4g160220.1	No_apical_meristem_(NAM)_protein_chr04_pseudomolecule_IMGAG_V3	93.82	696	42	1	1	695	2822	2127	0	1031
contig01820	Medtr8g068450.1	SecY_protein;_ABC_transporter_related_chr08_pseudomolecule_IMGAG_V3	93.4	1151	75	1	133	1282	1	1151	0	1671
contig01821	Medtr4g073450.1	hypothetical_protein_chr04_pseudomolecule_IMGAG_V3	90.97	1628	138	1	134	1752	5054	3427	0	2070
contig01823	Medtr3g139260.1	hypothetical_protein_chr03_pseudomolecule_IMGAG_V3	89.05	612	67	0	278	889	75	686	0	682
contig01825	Medtr4g140960.1	hypothetical_protein_chr04_pseudomolecule_IMGAG_V3	93.87	636	37	2	1	634	683	1318	0	936
contig01826	Medtr4g142750.1	hypothetical_protein_chr04_pseudomolecule_IMGAG_V3	88.26	1516	162	4	285	1791	1748	240	0	1586
contig01827	Medtr3g132850.1	Calcium-binding_EF-hand_chr03_pseudomolecule_IMGAG_V3	89.47	551	37	2	159	700	539	1	0	654
contig01828	Medtr3g133660.1	Protein_of_unknown_function_DUF1218_chr03_pseudomolecule_IMGAG_V3	88.15	464	55	0	376	839	497	34	6e-136	484
contig01829	Medtr8g125470.1	RNA_dependent_RNA_polymerase_chr08_pseudomolecule_IMGAG_V3	82.24	411	58	4	192	599	552	950	2e-58	226
contig01830	Medtr5g006390.1	hypothetical_protein_chr05_pseudomolecule_IMGAG_V3	93.05	978	68	0	96	1073	795	1772	0	1400
contig01831	Medtr3g029110.1	hypothetical_protein_chr03_pseudomolecule_IMGAG_V3	93.92	2090	120	2	1	2083	3577	1488	0	3130
contig01834	Medtr8g090170.1	PpiC-type_peptidyl-prolyl_cis-trans_isomerase_chr08_pseudomolecule_IMGAG_V3	84.29	350	55	0	129	478	16	365	6e-68	258
contig01835	Medtr8g146080.1	Ribosomal_protein_L10_chr08_pseudomolecule_IMGAG_V3	85.96	705	93	1	91	795	1	699	3e-175	615
contig01836	Medtr8g120480.1	Ribosomal_protein_L36_chr08_pseudomolecule_IMGAG_V3	91.76	279	23	0	139	417	1	279	6e-102	371
contig01837	AC235487_43.1	hypothetical_protein_AC235487.1	92.18	409	32	0	349	757	1865	2273	8e-158	557
contig01838	Medtr1g073780.1	Late_embryogenesis_abundant_protein_chr01_pseudomolecule_IMGAG_V3	86.67	330	44	0	159	488	1047	718	5e-82	305
contig01839	Medtr6g093540.1	hypothetical_protein_chr06_pseudomolecule_IMGAG_V3	89.86	69	7	0	705	773	145	213	8e-15	81.8
contig01840	Medtr2g093200.1	hypothetical_protein_chr02_pseudomolecule_IMGAG_V3	92.41	659	45	2	120	774	114	771	0	900
contig01845	Medtr8g145730.1	hypothetical_protein_chr08_pseudomolecule_IMGAG_V3	91.68	1491	124	0	190	1680	312	1802	0	1972
contig01849	Medtr4g128240.1	hypothetical_protein_chr04_pseudomolecule_IMGAG_V3	94.81	366	18	1	1	365	783	418	3e-161	567
contig01850	Medtr5g016520.1	Proteasome_alpha-subunit_chr05_pseudomolecule_IMGAG_V3	86.08	1293	170	3	77	1362	2162	873	0	1126
contig01852	Medtr7g099970.1	Nucleoside_phosphatase_GDA1/CD39_chr07_pseudomolecule_IMGAG_V3	89.22	1326	143	0	111	1436	46	1371	0	1495
contig01855	Medtr2g038160.1	ATP-citrate_lyase/succinyl-CoA_ligase_chr02_pseudomolecule_IMGAG_V3	94.52	1642	89	1	1	1641	184	1825	0	2533
contig01859	Medtr6g070580.1	Kunitz_inhibitor_ST1-like_chr06_pseudomolecule_IMGAG_V3	87.33	663	81	1	220	879	663	1	0	644
contig01861	AC235022_14.1	Ribosomal_protein_L44E_AC235022.1	91.82	318	26	0	156	473	318	1	3e-118	424
contig01863	Medtr3g005130.1	Ribosomal_protein_S19e_chr03_pseudomolecule_IMGAG_V3	91.9	432	35	0	250	681	432	1	1e-164	579
contig01864	Medtr3g100540.2	BTB/POZ;_;_chr03_pseudomolecule_IMGAG_V3	92.32	521	37	1	192	712	849	1366	0	712
contig01865	Medtr4g092520.1	Concanavalin_A-like_lectin/glucanase_chr04_pseudomolecule_IMGAG_V3	92.04	1017	78	1	59	1072	52	1068	0	1370
contig01867	Medtr4g073130.2	Histone_deacetylase_superfamily_chr04_pseudomolecule_IMGAG_V3	94.92	118	6	0	473	590	3264	3147	1e-46	186
contig01868	Medtr7g105960.2	Single-stranded_nucleic_acid_binding_R3H_chr07_pseudomolecule_IMGAG_V3	91.6	1357	113	1	480	1836	3818	2463	0	1778
contig01869	Medtr5g073260.1	UDP-glucuronosyl/UDP-glucosyltransferase_chr05_pseudomolecule_IMGAG_V3	87.38	1418	173	4	181	1595	1415	1	0	1364
contig01870	Medtr5g018600.1	Thioredoxin-like_fold;_chr05_pseudomolecule_IMGAG_V3	83.01	471	80	0	209	679	1298	828	1e-80	299
contig01873	Medtr6g012990.1	hypothetical_protein_chr06_pseudomolecule_IMGAG_V3	94.07	658	38	1	105	762	1649	2305	0	987
contig01874	Medtr5g103040.1	hypothetical_protein_chr05_pseudomolecule_IMGAG_V3	85.62	1064	135	3	315	1363	1270	210	0	860
contig01876	Medtr3g103900.1	Protein_of_unknown_function_DUF493_chr03_pseudomolecule_IMGAG_V3	90.99	555	41	2	93	641	67	618	0	702
contig01885	Medtr5g008920.1	hypothetical_protein_chr05_pseudomolecule_IMGAG_V3	87.03	609	52	4	79	687	212	793	3e-169	595
contig01886	Medtr4g155540.1	hypothetical_protein_chr04_pseudomolecule_IMGAG_V3	95.71	630	27	0	1186	1815	1183	554	0	1035
contig01887	Medtr1g028490.1	hypothetical_protein_chr01_pseudomolecule_IMGAG_V3	89.13	322	34	1	129	449	986	1307	2e-96	353
contig01888	Medtr1g017030.1	Enhancer_of_rudimentary_chr01_pseudomolecule_IMGAG_V3	87.66	308	38	0	302	609	308	1	2e-83	309
contig01890	Medtr1g107730.1	hypothetical_protein_chr01_pseudomolecule_IMGAG_V3	90.68	1384	124	3	211	1589	1680	297	0	1701
contig01891	Medtr7g037830.1	hypothetical_protein_chr07_pseudomolecule_IMGAG_V3	94.61	557	30	0	1	557	1515	959	0	866
contig01892	Medtr7g089690.1	hypothetical_protein_chr07_pseudomolecule_IMGAG_V3	94.08	693	41	0	410	1102	1109	417	0	1049
contig01894	Medtr7g090000.1	Acyl_carrier_protein-like_chr07_pseudomolecule_IMGAG_V3	91.09	393	35	0	64	456	1	393	2e-141	502
contig01895	Medtr8g121700.1	C2_chr08_pseudomolecule_IMGAG_V3	91.25	1360	119	0	301	1660	1786	3145	0	1752
contig01896	AC202489_13.1	hypothetical_protein_AC202489.10	90.49	410	39	0	406	815	2171	2580	1e-141	504
contig01898	Medtr3g068120.1	hypothetical_protein_chr03_pseudomolecule_IMGAG_V3	97.22	72	2	0	453	524	3	74	1e-28	127
contig01899	Medtr7g120710.1	DNA-binding_WRKY_chr07_pseudomolecule_IMGAG_V3	90.74	810	69	2	391	1197	2165	1359	0	1003
contig01902	Medtr5g016370.1	Lissencephaly_type-1-like_homology_motif;_WD40-like;_chr05_pseudomolecule_IMGAG_V3	96.39	277	10	0	168	444	5	281	8e-132	470
contig01903	Medtr4g128590.1	Fumarate_lyase;_WD40-like;_chr04_pseudomolecule_IMGAG_V3	92.59	1066	79	0	1	1066	422	1487	0	1487
contig01907	Medtr3g020650.1	NADPH-dependent_FMN_reductase_chr03_pseudomolecule_IMGAG_V3	84.92	557	75	1	44	591	29	585	1e-124	446
contig01908	Medtr1g130420.1	CHORD_chr01_pseudomolecule_IMGAG_V3	86.73	339	39	2	132	470	1	333	4e-83	307
contig01909	Medtr8g115300.1	Tyrosine_protein_kinase_chr08_pseudomolecule_IMGAG_V3	93.29	1029	66	1	254	1279	1029	1	0	1489
contig01910	Medtr4g121950.1	Lactate/malate_dehydrogenase_chr04_pseudomolecule_IMGAG_V3	93.5	615	40	0	12	626	457	1071	0	902
contig01911	Medtr5g006460.1	Glyoxalase/bleomycin_resistance_protein/dioxygenase_chr05_pseudomolecule_IMGAG_V3	89.9	416	42	0	43	458	6	421	2e-138	492
contig01913	Medtr3g115120.1	Bacterial_transketolase_chr03_pseudomolecule_IMGAG_V3	92.6	1027	73	1	596	1619	170	1196	0	1429
contig01914	Medtr3g107090.1	Nucleotidyl_transferase_chr03_pseudomolecule_IMGAG_V3	92.69	1477	93	3	154	1627	72	1536	0	2072
contig01915	Medtr6g069910.1	Band_7_protein_chr06_pseudomolecule_IMGAG_V3	91.05	391	35	0	4	394	481	871	3e-140	498
contig01916	Medtr2g038050.1	hypothetical_protein_chr02_pseudomolecule_IMGAG_V3	94.29	333	19	0	340	672	555	223	9e-144	509
contig01918	Medtr8g096920.1	Ribosomal_protein_L25_chr08_pseudomolecule_IMGAG_V3	88.84	636	71	0	100	735	88	723	0	698
contig01919	Medtr3g093120.1	Acid_phosphatase_(Class_B)_chr03_pseudomolecule_IMGAG_V3	92.96	1164	82	0	190	1353	966	2129	0	1657
contig01920	Medtr2g021870.1	Eukaryotic_translation_initiation_factor_4E_(eIF-4E)_chr02_pseudomolecule_IMGAG_V3	88.27	537	61	2	245	780	674	139	1e-155	549
contig01921	Medtr4g137470.1	Cupin_chr04_pseudomolecule_IMGAG_V3	87.58	1055	128	1	212	1263	1155	101	0	973
contig01924	Medtr2g033420.1	hypothetical_protein_chr02_pseudomolecule_IMGAG_V3	90.33	993	78	2	182	1156	1566	574	0	1223
contig01927	Medtr5g014270.2	CD9/CD37/CD63_antigen_chr05_pseudomolecule_IMGAG_V3	83.79	327	53	0	475	801	17	343	6e-59	228
contig01929	Medtr2g088240.1	Kelch-type_beta_propeller_chr02_pseudomolecule_IMGAG_V3	89.36	498	53	0	1	498	481	978	5e-161	567
contig01931	Medtr5g007780.1	hypothetical_protein_chr05_pseudomolecule_IMGAG_V3	92.59	135	9	1	81	214	1955	2089	3e-45	180
contig01933	Medtr7g071370.1	hypothetical_protein_chr07_pseudomolecule_IMGAG_V3	83.38	397	66	0	1	397	613	217	5e-70	264
contig01935	Medtr7g020690.1	Proline_dehydrogenase_chr07_pseudomolecule_IMGAG_V3	90.09	918	91	0	53	970	553	1470	0	1098
contig01936	Medtr2g025340.1	hypothetical_protein_chr02_pseudomolecule_IMGAG_V3	87.8	1213	148	0	1	1213	599	1811	0	1231
contig01937	Medtr8g127870.2	hypothetical_protein_chr08_pseudomolecule_IMGAG_V3	89.65	425	41	1	230	651	432	8	8e-138	490
contig01941	Medtr1g100280.1	Drought_induced_19_chr01_pseudomolecule_IMGAG_V3	91.53	366	31	0	373	738	366	1	8e-135	480
contig01945	AC235092_14.1	hypothetical_protein_AC235092.1	86.83	205	27	0	492	696	431	635	3e-48	192
contig01946	Medtr5g017190.1	hypothetical_protein_chr05_pseudomolecule_IMGAG_V3	93.18	1144	65	4	299	1429	1649	2792	0	1635
contig01947	Medtr1g093440.1	hypothetical_protein_chr01_pseudomolecule_IMGAG_V3	93.41	744	48	1	186	928	1408	2151	0	1078
contig01948	Medtr2g104760.1	WD40-like_chr02_pseudomolecule_IMGAG_V3	88.2	966	114	0	145	1110	1	966	0	1011
contig01950	Medtr4g092220.1	hypothetical_protein_chr04_pseudomolecule_IMGAG_V3	92.24	773	60	0	324	1096	1713	941	0	1057
contig01951	Medtr7g011140.1	Saccharopine_dehydrogenase_chr07_pseudomolecule_IMGAG_V3	88.92	1119	106	2	32	1138	1374	2486	0	1217
contig01952	Medtr2g037940.1	Prefoldin_alpha-like_chr02_pseudomolecule_IMGAG_V3	93.01	572	37	1	52	620	8	579	0	813
contig01954	Medtr6g005430.1	hypothetical_protein_chr06_pseudomolecule_IMGAG_V3	87.86	807	77	4	341	1132	432	1232	0	825
contig01955	Medtr8g139890.1	Metridin-like_ShK_toxin;_2OG-Fe(II)_oxygenase_chr08_pseudomolecule_IMGAG_V3	93.21	840	55	2	339	1176	895	56	0	1197
contig01956	Medtr5g035220.1	hypothetical_protein_chr05_pseudomolecule_IMGAG_V3	93	1272	89	0	243	1514	1536	265	0	1816
contig01963	Medtr1g099430.1	hypothetical_protein_chr01_pseudomolecule_IMGAG_V3	85.83	1313	183	1	114	1423	4890	6202	0	1124
contig01968	Medtr1g108380.1	NAD-dependent_epimerase/dehydratase_chr01_pseudomolecule_IMGAG_V3	89.15	995	93	1	448	1442	302	1281	0	1136
contig01969	Medtr7g021420.1	hypothetical_protein_chr07_pseudomolecule_IMGAG_V3	91.93	223	18	0	185	407	1	223	2e-80	299
contig01970	Medtr4g103670.1	Aminotransferase_class-III;_;_chr04_pseudomolecule_IMGAG_V3	89.73	1266	130	0	5	1270	81	1346	0	1437
contig01972	Medtr3g097570.1	hypothetical_protein_chr03_pseudomolecule_IMGAG_V3	87.17	1185	131	3	206	1369	1394	210	0	1156
contig01973	Medtr2g034380.1	Longin-like_chr02_pseudomolecule_IMGAG_V3	91.64	275	23	0	1239	1513	1	275	3e-99	363
contig01974	Medtr3g114690.1	Copper_amine_oxidase;_;_;_chr03_pseudomolecule_IMGAG_V3	85.92	1704	230	2	336	2029	2204	501	0	1475
contig01975	Medtr8g016470.1	AR791;_actin_binding_chr08_pseudomolecule_IMGAG_V3	88.65	1022	110	2	8	1026	871	1889	0	1098
contig01976	Medtr5g094900.1	Longin-like_chr05_pseudomolecule_IMGAG_V3	92.72	604	44	0	257	860	1091	488	0	848
contig01978	Medtr3g157050.1	Proteasome_component_region_PCI;_chr03_pseudomolecule_IMGAG_V3	93.7	1366	80	1	119	1478	1	1366	0	1986
contig01979	AC233655_5.1	Calcium-binding_EF-hand_AC233655.2	93.49	307	20	0	445	751	320	14	1e-125	450
contig01981	Medtr7g089300.1	Glutaredoxin-related_protein;_Glutaredoxin_active_site_chr07_pseudomolecule_IMGAG_V3	88.64	493	50	2	70	556	542	50	1e-148	525
contig01982	Medtr5g016580.1	UDP-glucuronosyl/UDP-glucosyltransferase_chr05_pseudomolecule_IMGAG_V3	90.67	493	42	4	1	489	857	1349	2e-165	581
contig01983	Medtr8g088390.1	Phosphoserine_aminotransferase;_;_chr08_pseudomolecule_IMGAG_V3	90.64	1272	115	2	109	1377	17	1287	0	1566
contig01984	Medtr3g076210.1	Target_SNARE_coiled-coil_region_chr03_pseudomolecule_IMGAG_V3	93.26	697	41	1	204	894	705	9	0	1011
contig01986	Medtr2g120820.1	Protein_kinase_chr02_pseudomolecule_IMGAG_V3	93.71	1431	81	2	450	1874	1428	1	0	2121
contig01991	Medtr3g097220.1	Tetratricopeptide-like_helical_chr03_pseudomolecule_IMGAG_V3	92.8	708	51	0	302	1009	870	163	0	999
contig01992	Medtr5g076080.1	Protein_kinase;_NAF_chr05_pseudomolecule_IMGAG_V3	92.19	743	43	1	890	1632	728	1	0	1033
contig01993	Medtr1g100420.1	SART-1_protein_chr01_pseudomolecule_IMGAG_V3	92.06	315	25	0	4	318	70	384	4e-119	426
contig01997	Medtr6g086510.1	TNFR/CD27/30/40/95_cysteine-rich_region_chr06_pseudomolecule_IMGAG_V3	93.18	132	9	0	122	253	564	695	5e-48	190
contig01999	Medtr8g026780.1	AMP-dependent_synthetase_and_ligase;_Exocyst_complex_component_Sec10_chr08_pseudomolecule_IMGAG_V3	90.63	726	65	1	267	989	3022	3747	0	896
contig02000	Medtr4g078540.1	RNA-binding_region_RNP-1_(RNA_recognition_motif)_chr04_pseudomolecule_IMGAG_V3	90.76	617	51	2	273	883	619	3	0	763
contig02003	Medtr2g097890.1	Protein_kinase;_chr02_pseudomolecule_IMGAG_V3	80.04	1012	202	0	204	1215	188	1199	9e-112	404
contig02004	Medtr5g012140.2	hypothetical_protein_chr05_pseudomolecule_IMGAG_V3	87.84	551	67	0	259	809	756	206	4e-159	561
contig02005	Medtr3g151860.1	Phenylacetic_acid_degradation-related_protein_chr03_pseudomolecule_IMGAG_V3	84.02	388	59	1	267	651	468	81	1e-72	274
contig02006	Medtr1g089890.1	Peptidase_M20_chr01_pseudomolecule_IMGAG_V3	92.19	1331	103	1	233	1562	1409	79	0	1772
contig02007	Medtr4g062100.1	Ras_GTPase_chr04_pseudomolecule_IMGAG_V3	91.99	312	23	1	24	333	546	235	3e-115	414
contig02009	Medtr8g133510.2	ZIM_chr08_pseudomolecule_IMGAG_V3	89.28	373	37	1	247	619	22	391	3e-116	418
contig02012	Medtr1g140360.1	Protein_of_unknown_function_DUF1218_chr01_pseudomolecule_IMGAG_V3	86.54	104	14	0	520	623	400	503	6e-19	95.6
contig02014	Medtr2g019000.1	Pyruvate_decarboxylase/indolepyruvate_decarboxylase_chr02_pseudomolecule_IMGAG_V3	91.64	1698	142	0	227	1924	1749	52	0	2240
contig02015	Medtr4g081730.1	Aquaporin_chr04_pseudomolecule_IMGAG_V3	89.63	858	89	0	32	889	1	858	0	995
contig02016	Medtr6g005940.1	UspA_chr06_pseudomolecule_IMGAG_V3	91.48	528	45	0	292	819	528	1	0	690
contig02018	Medtr5g092760.1	2OG-Fe(II)_oxygenase_chr05_pseudomolecule_IMGAG_V3	90.72	937	87	0	242	1178	940	4	0	1134
contig02020	Medtr8g105200.1	Pathogenesis-related_transcriptional_factor_and_ERF_chr08_pseudomolecule_IMGAG_V3	87.57	169	18	2	385	552	343	509	4e-37	155
contig02022	Medtr1g105920.1	Homeodomain-like_chr01_pseudomolecule_IMGAG_V3	90.77	271	25	0	281	551	274	4	2e-92	339
contig02024	Medtr7g076390.1	Macrophage_migration_inhibitory_factor_chr07_pseudomolecule_IMGAG_V3	89.16	323	35	0	90	412	1	323	1e-89	329
contig02025	AC233662_57.1	Short-chain_dehydrogenase/reductase_SDR_AC233662.1	82.28	158	28	0	97	254	475	632	5e-18	91.7
contig02028	Medtr5g024010.1	WD40-like_chr05_pseudomolecule_IMGAG_V3	94.53	1169	64	0	338	1506	6487	5319	0	1810
contig02029	AC233682_12.1	hypothetical_protein_AC233682.2	95.45	66	3	0	320	385	137	72	2e-22	107
contig02030	Medtr8g119360.1	hypothetical_protein_chr08_pseudomolecule_IMGAG_V3	87.41	143	18	0	464	606	175	33	8e-33	141
contig02031	Medtr3g086330.1	hypothetical_protein_chr03_pseudomolecule_IMGAG_V3	92.44	1164	88	0	297	1460	362	1525	0	1610
contig02032	Medtr4g042740.1	hypothetical_protein_chr04_pseudomolecule_IMGAG_V3	89.39	999	100	2	78	1070	279	1277	0	1132
contig02033	Medtr3g159730.1	General_substrate_transporter;_Sugar_transporter_superfamily_chr03_pseudomolecule_IMGAG_V3	80.22	637	126	0	136	772	81	717	2e-69	264
contig02035	Medtr2g077510.1	Phosphoglycerate_kinase;_;_chr02_pseudomolecule_IMGAG_V3	90.64	1443	132	1	201	1643	1	1440	0	1786
contig02037	Medtr5g046960.1	14-3-3_protein_chr05_pseudomolecule_IMGAG_V3	94.4	571	32	0	1	571	571	1	0	878
contig02038	Medtr3g093240.1	Mov34-1_chr03_pseudomolecule_IMGAG_V3	92.96	867	61	0	70	936	1	867	0	1235
contig02039	Medtr7g129970.1	hypothetical_protein_chr07_pseudomolecule_IMGAG_V3	89.29	252	24	1	207	455	252	1	2e-75	281
contig02040	Medtr4g087200.1	hypothetical_protein_chr04_pseudomolecule_IMGAG_V3	92.2	218	17	0	620	837	1413	1630	1e-79	297
contig02041	Medtr7g080230.1	Plant_lipid_transfer/seed_storage/trypsin-alpha_amylase_inhibitor_chr07_pseudomolecule_IMGAG_V3	87.65	81	10	0	19	99	1	81	4e-15	81.8
contig02044	Medtr3g044390.1	hypothetical_protein_chr03_pseudomolecule_IMGAG_V3	86.59	179	24	0	707	885	179	1	1e-39	165
contig02045	Medtr3g163100.1	hypothetical_protein_chr03_pseudomolecule_IMGAG_V3	89.47	266	25	1	42	304	11	276	3e-81	301
contig02046	Medtr4g134160.1	hypothetical_protein_chr04_pseudomolecule_IMGAG_V3	80.91	220	42	0	221	440	79	298	1e-21	103
contig02047	Medtr7g139390.1	Protein_of_unknown_function_DUF649_chr07_pseudomolecule_IMGAG_V3	92.97	825	55	1	278	1102	833	12	0	1172
contig02049	Medtr4g032510.1	hypothetical_protein_chr04_pseudomolecule_IMGAG_V3	89.05	402	38	2	64	459	237	638	7e-123	440
contig02051	Medtr3g138480.1	Protein_phosphatase_2C;_chr03_pseudomolecule_IMGAG_V3	92.9	1056	75	0	152	1207	8	1063	0	1499
contig02052	Medtr5g013450.1	Protein_of_unknown_function_UPF0005_chr05_pseudomolecule_IMGAG_V3	93.09	217	15	0	263	479	565	349	3e-84	311
contig02053	Medtr3g159570.1	BURP_chr03_pseudomolecule_IMGAG_V3	88.16	870	90	2	168	1036	1	858	0	878
contig02054	AC233572_11.1	hypothetical_protein_AC233572.2	90.88	614	52	2	11	621	621	9	0	761
contig02055	Medtr1g039850.1	U2_auxiliary_factor_small_subunit_chr01_pseudomolecule_IMGAG_V3	85.71	98	14	0	82	179	1	98	3e-15	83.8
contig02056	Medtr8g116380.1	hypothetical_protein_chr08_pseudomolecule_IMGAG_V3	86.11	108	15	0	263	370	285	392	6e-19	95.6
contig02057	Medtr8g026570.1	hypothetical_protein_chr08_pseudomolecule_IMGAG_V3	90.45	377	30	2	233	606	374	1	4e-127	454
contig02059	Medtr2g024490.1	hypothetical_protein_chr02_pseudomolecule_IMGAG_V3	86.3	146	20	0	320	465	146	1	6e-30	131
contig02061	Medtr5g033490.1	Hypothetical_plant_protein_chr05_pseudomolecule_IMGAG_V3	92.59	1431	106	0	293	1723	82	1512	0	1996
contig02062	Medtr5g026660.1	Cytochrome_P450_chr05_pseudomolecule_IMGAG_V3	89.37	207	22	0	78	284	1566	1772	2e-61	236
contig02063	Medtr4g144500.1	Tyrosine_protein_kinase_chr04_pseudomolecule_IMGAG_V3	94.05	925	55	0	261	1185	941	17	0	1398
contig02064	Medtr7g005080.1	Bacterial_transketolase_chr07_pseudomolecule_IMGAG_V3	92.73	1086	76	1	117	1199	1	1086	0	1522
contig02065	Medtr5g028520.1	Tetratricopeptide-like_helical_chr05_pseudomolecule_IMGAG_V3	87.1	124	16	0	175	298	43	166	3e-26	119
contig02067	Medtr7g133710.1	S-adenosylmethionine_synthetase_chr07_pseudomolecule_IMGAG_V3	90.55	1185	112	0	121	1305	1185	1	0	1461
contig02068	Medtr4g078900.1	Histone_core;_Histone-fold_chr04_pseudomolecule_IMGAG_V3	90.09	212	20	1	1	211	235	446	1e-64	246
contig02069	Medtr2g103010.1	Rieske_[2Fe-2S]_region;_chr02_pseudomolecule_IMGAG_V3	91.63	693	55	1	186	878	690	1	0	910
contig02070	Medtr1g031160.1	Gibberellin_regulated_protein_chr01_pseudomolecule_IMGAG_V3	84.59	305	44	1	112	413	1	305	7e-59	228
contig02074	Medtr2g120710.1	hypothetical_protein_chr02_pseudomolecule_IMGAG_V3	90.07	2357	234	0	21	2377	962	3318	0	2817
contig02075	Medtr1g016590.1	hypothetical_protein_chr01_pseudomolecule_IMGAG_V3	92.11	76	6	0	119	194	1662	1587	1e-21	103
contig02078	Medtr1g124660.1	Ribosomal_protein_S13_chr01_pseudomolecule_IMGAG_V3	92.5	200	15	0	268	467	455	256	4e-74	278
contig02083	Medtr8g105730.1	Ribosomal_protein_S30_chr08_pseudomolecule_IMGAG_V3	91.98	162	13	0	86	247	28	189	2e-56	218
contig02084	Medtr4g144640.1	Sybindin-like_protein_chr04_pseudomolecule_IMGAG_V3	90.07	453	45	0	238	690	516	64	3e-153	541
contig02085	Medtr1g010610.1	NAD-dependent_epimerase/dehydratase_chr01_pseudomolecule_IMGAG_V3	83.85	130	21	0	480	609	369	498	2e-17	91.7
contig02087	Medtr3g122910.1	hypothetical_protein_chr03_pseudomolecule_IMGAG_V3	92.26	827	58	2	350	1170	1330	504	0	1124
contig02089	Medtr4g042120.1	hypothetical_protein_chr04_pseudomolecule_IMGAG_V3	93.83	1281	63	3	223	1493	4506	3232	0	1867
contig02092	Medtr1g005840.1	hypothetical_protein_chr01_pseudomolecule_IMGAG_V3	98.67	75	1	0	210	284	257	331	4e-33	141
contig02093	Medtr3g159920.1	Major_facilitator_superfamily_chr03_pseudomolecule_IMGAG_V3	91.14	2166	186	1	172	2331	1	2166	0	2773
contig02094	Medtr5g034500.1	Copper_amine_oxidase;_;_;_chr05_pseudomolecule_IMGAG_V3	92.11	1216	87	1	1	1216	1207	1	0	1657
contig02095	Medtr7g092300.2	Helix-loop-helix_DNA-binding_chr07_pseudomolecule_IMGAG_V3	86.63	673	85	3	297	969	280	947	5e-159	561
contig02097	Medtr8g084190.1	hypothetical_protein_chr08_pseudomolecule_IMGAG_V3	91.28	298	25	1	2	298	552	255	3e-94	345
contig02099	Medtr5g038980.1	hypothetical_protein_chr05_pseudomolecule_IMGAG_V3	86.48	984	118	4	229	1203	1302	325	0	844
contig02100	AC233684_7.1	NADH/Ubiquinone/plastoquinone_(complex_I);_Immunoglobulin/major_histocompatibility_complex_AC233684.2	91.1	292	25	1	437	728	647	937	3e-100	365
contig02103	Medtr5g014270.1	CD9/CD37/CD63_antigen_chr05_pseudomolecule_IMGAG_V3	91.7	699	55	1	28	723	870	172	0	922
contig02104	Medtr6g036210.1	Pleckstrin_homology-type_chr06_pseudomolecule_IMGAG_V3	86.41	552	75	0	60	611	1	552	7e-141	500
contig02107	Medtr7g140540.1	Protein_kinase_chr07_pseudomolecule_IMGAG_V3	90.23	1422	133	3	63	1483	1	1417	0	1699
contig02114	Medtr5g038160.1	Leucine-rich_repeat_chr05_pseudomolecule_IMGAG_V3	92.37	131	9	1	301	430	974	1104	3e-42	172
contig02117	Medtr5g084510.1	hypothetical_protein_chr05_pseudomolecule_IMGAG_V3	94.53	603	30	1	302	901	776	174	0	930
contig02119	Medtr2g122690.1	Uncharacterized_Cys-rich_domain_chr02_pseudomolecule_IMGAG_V3	90.75	400	34	1	208	604	444	45	1e-139	496
contig02120	Medtr5g037930.1	Gibberellin_regulated_protein_chr05_pseudomolecule_IMGAG_V3	90.43	188	18	0	132	319	236	49	6e-60	230
contig02123	Medtr1g083940.1	KIP1-like_chr01_pseudomolecule_IMGAG_V3	90.52	327	30	1	1	327	727	1052	2e-109	394
contig02124	Medtr6g084010.1	hypothetical_protein_chr06_pseudomolecule_IMGAG_V3	89.19	333	36	0	325	657	333	1	4e-103	375
contig02125	Medtr2g010600.1	hypothetical_protein_chr02_pseudomolecule_IMGAG_V3	93.22	118	8	0	1	118	664	781	7e-42	170
contig02129	Medtr3g103940.1	Plant_lipid_transfer/seed_storage/trypsin-alpha_amylase_inhibitor_chr03_pseudomolecule_IMGAG_V3	86.15	195	27	0	370	564	309	115	3e-42	172
contig02132	Medtr8g125620.1	1-deoxy-D-xylulose_5-phosphate_reductoisomerase;_;_chr08_pseudomolecule_IMGAG_V3	80.66	977	184	2	4	976	1234	259	4e-119	428
contig02133	Medtr4g128880.1	2OG-Fe(II)_oxygenase_chr04_pseudomolecule_IMGAG_V3	78.67	300	64	0	236	535	571	870	1e-16	87.7
contig02135	Medtr8g139320.1	EF-Hand_type_chr08_pseudomolecule_IMGAG_V3	89.9	416	30	1	1	404	416	1	1e-142	505
contig02136	Medtr5g015940.1	Ribosomal_protein_L29;_Alpha-helical_ferredoxin;_Mitochondrial_39-S_ribosomal_L47_chr05_pseudomolecule_IMGAG_V3	88.07	436	28	4	286	718	732	318	9e-129	460
contig02137	Medtr6g102190.1	BURP_chr06_pseudomolecule_IMGAG_V3	82.01	478	83	1	322	796	529	52	7e-69	262
contig02141	Medtr2g049600.1	Initiation_factor_2B_alpha/beta/delta_chr02_pseudomolecule_IMGAG_V3	92.26	1072	83	0	129	1200	48	1119	0	1467
contig02142	Medtr2g121690.1	Ribosomal_L28e_protein_chr02_pseudomolecule_IMGAG_V3	89.62	424	44	0	222	645	428	5	2e-138	492
contig02143	Medtr5g032860.1	hypothetical_protein_chr05_pseudomolecule_IMGAG_V3	93.1	87	6	0	930	1016	172	86	1e-27	125
contig02147	Medtr5g025570.1	SWIB/MDM2_chr05_pseudomolecule_IMGAG_V3	92	375	30	0	284	658	402	28	1e-142	505
contig02148	Medtr4g093240.1	hypothetical_protein_chr04_pseudomolecule_IMGAG_V3	92.65	68	5	0	210	277	158	225	2e-19	95.6
contig02152	Medtr2g008070.1	Tubby;_Cyclin-like_F-box_chr02_pseudomolecule_IMGAG_V3	93.53	1283	83	0	347	1629	1	1283	0	1885
contig02153	Medtr1g132780.1	AMP-dependent_synthetase_and_ligase_chr01_pseudomolecule_IMGAG_V3	90.71	624	55	1	98	718	1	624	0	773
contig02156	Medtr2g005640.1	SKIP/SNW_chr02_pseudomolecule_IMGAG_V3	90.91	319	29	0	404	722	1486	1168	2e-111	402
contig02158	Medtr7g084340.1	hypothetical_protein_chr07_pseudomolecule_IMGAG_V3	90.48	273	20	2	332	598	273	1	7e-89	327
contig02160	Medtr8g029420.1	Cytochrome_b5_chr08_pseudomolecule_IMGAG_V3	88.03	401	45	1	122	519	1	401	7e-114	410
contig02162	Medtr4g141750.1	hypothetical_protein_chr04_pseudomolecule_IMGAG_V3	88.54	96	11	0	255	350	271	176	2e-21	103
contig02163	Medtr4g023220.1	Amino_acid-binding_ACT_chr04_pseudomolecule_IMGAG_V3	86.86	137	18	0	1	137	391	255	1e-29	129
contig02164	Medtr2g129950.1	Stress_up-regulated_Nod_19_chr02_pseudomolecule_IMGAG_V3	82.31	294	50	2	268	560	1151	859	9e-37	155
contig02165	Medtr2g037310.1	RNA_binding_S1_chr02_pseudomolecule_IMGAG_V3	87.58	1119	136	1	185	1300	1214	96	0	1112
contig02167	Medtr5g084880.2	UTP--glucose-1-phosphate_uridylyltransferase_chr05_pseudomolecule_IMGAG_V3	93.39	1391	92	0	481	1871	1409	19	0	2028
contig02169	Medtr4g081720.1	Ribosomal_protein_L11_chr04_pseudomolecule_IMGAG_V3	88.82	501	56	0	263	763	501	1	1e-155	549
contig02170	Medtr4g149530.2	Glutathione_peroxidase_chr04_pseudomolecule_IMGAG_V3	91.82	489	40	0	194	682	519	31	0	652
contig02173	Medtr4g165580.1	Ribulose-phosphate_binding_barrel_chr04_pseudomolecule_IMGAG_V3	93.41	759	50	0	517	1275	878	120	0	1108
contig02174	Medtr8g105560.1	hypothetical_protein_chr08_pseudomolecule_IMGAG_V3	91.91	173	14	0	80	252	1	173	2e-60	232
contig02176	Medtr1g149650.1	hypothetical_protein_chr01_pseudomolecule_IMGAG_V3	88.27	392	46	0	138	529	252	643	1e-114	412
contig02177	Medtr7g135850.1	Bet_v_I_allergen_chr07_pseudomolecule_IMGAG_V3	87.76	147	18	0	3	149	147	1	8e-36	149
contig02178	Medtr7g105140.1	Ferritin/ribonucleotide_reductase-like;_Ferritin-related_chr07_pseudomolecule_IMGAG_V3	93.37	1131	75	0	224	1354	1212	82	0	1647
contig02179	Medtr2g046550.1	Protein_kinase_chr02_pseudomolecule_IMGAG_V3	91.79	1242	102	0	262	1503	4341	3100	0	1653
contig02180	Medtr5g029560.1	hypothetical_protein_chr05_pseudomolecule_IMGAG_V3	94.14	239	14	0	253	491	313	75	1e-99	363
contig02182	Medtr3g164060.1	hypothetical_protein_chr03_pseudomolecule_IMGAG_V3	88.93	253	28	0	382	634	676	928	2e-74	280
contig02183	Medtr5g015590.1	hypothetical_protein_chr05_pseudomolecule_IMGAG_V3	93.08	1792	111	5	163	1954	186	1964	0	2545
contig02184	AC233682_8.1	Thiosulfate_sulfurtransferase_AC233682.2	92.45	954	72	0	281	1234	954	1	0	1320
contig02185	Medtr5g039450.1	PAS_chr05_pseudomolecule_IMGAG_V3	92.36	641	49	0	83	723	545	1185	0	882
contig02186	Medtr3g123570.1	Yippee-like_protein_chr03_pseudomolecule_IMGAG_V3	91.59	309	26	0	255	563	13	321	1e-112	406
contig02187	Medtr3g094170.1	hypothetical_protein_chr03_pseudomolecule_IMGAG_V3	79.31	493	63	4	505	985	562	97	3e-52	206
contig02188	Medtr5g086380.1	hypothetical_protein_chr05_pseudomolecule_IMGAG_V3	91.53	59	5	0	616	674	64	122	3e-13	77.8
contig02189	Medtr4g107200.1	Winged_helix_repressor_DNA-binding;_chr04_pseudomolecule_IMGAG_V3	94.76	286	15	0	141	426	1122	1407	3e-125	448
contig02190	Medtr5g068520.1	ATP-dependent_Clp_protease_adaptor_protein_ClpS_chr05_pseudomolecule_IMGAG_V3	93.65	362	23	0	247	608	363	2	2e-151	535
contig02191	Medtr7g140640.1	Tetratricopeptide-like_helical;_chr07_pseudomolecule_IMGAG_V3	93.59	905	58	0	59	963	1	905	0	1334
contig02193	Medtr3g164000.1	NmrA-like_chr03_pseudomolecule_IMGAG_V3	89.43	984	99	3	54	1034	193	1174	0	1106
contig02197	Medtr5g078840.1	Plant_lipid_transfer/seed_storage/trypsin-alpha_amylase_inhibitor_chr05_pseudomolecule_IMGAG_V3	85.5	593	65	5	211	803	572	1	1e-136	486
contig02198	Medtr4g165710.1	hypothetical_protein_chr04_pseudomolecule_IMGAG_V3	90.18	1273	123	2	70	1341	1009	2280	0	1516
contig02199	Medtr5g013460.1	Protein_of_unknown_function_UPF0005_chr05_pseudomolecule_IMGAG_V3	89.86	661	67	0	234	894	674	14	0	779
contig02200	Medtr8g093040.1	hypothetical_protein_chr08_pseudomolecule_IMGAG_V3	91.75	412	33	1	231	641	369	780	1e-152	539
contig02201	Medtr5g034570.1	hypothetical_protein_chr05_pseudomolecule_IMGAG_V3	94.12	1446	85	0	421	1866	261	1706	0	2192
contig02202	Medtr4g133660.1	hypothetical_protein_chr04_pseudomolecule_IMGAG_V3	91.97	573	46	0	544	1116	1014	442	0	771
contig02205	Medtr2g096410.1	NusG_chr02_pseudomolecule_IMGAG_V3	90.25	472	46	0	295	766	585	114	4e-162	571
contig02206	Medtr1g013390.1	Histone_H2A;_Histone-fold_chr01_pseudomolecule_IMGAG_V3	80.82	245	47	0	275	519	467	223	2e-24	113
contig02207	Medtr2g110740.1	Target_SNARE_coiled-coil_region_chr02_pseudomolecule_IMGAG_V3	92.06	63	5	0	125	187	1149	1211	5e-16	85.7
contig02208	Medtr2g092340.1	Phosphoenolpyruvate_carboxylase_chr02_pseudomolecule_IMGAG_V3	85.38	2886	422	0	322	3207	2901	16	0	2375
contig02211	Medtr6g093390.1	Phospholipase_A2_chr06_pseudomolecule_IMGAG_V3	86.89	328	42	1	235	561	4195	3868	3e-81	301
contig02216	Medtr8g105850.1	Major_sperm_protein_chr08_pseudomolecule_IMGAG_V3	94.23	711	41	0	297	1007	723	13	0	1084
contig02217	Medtr8g145620.1	Tyrosine_protein_kinase;_NAF_chr08_pseudomolecule_IMGAG_V3	89.79	813	83	0	770	1582	837	25	0	954
contig02220	Medtr2g125750.1	Galactose-binding_like_chr02_pseudomolecule_IMGAG_V3	88.49	1112	126	1	47	1156	1	1112	0	1183
contig02224	Medtr1g124780.1	hypothetical_protein_chr01_pseudomolecule_IMGAG_V3	92.59	243	18	0	161	403	1	243	2e-92	339
contig02225	Medtr8g146030.1	Lipocalin;_Calycin_like_chr08_pseudomolecule_IMGAG_V3	84.71	484	68	2	61	544	28	505	3e-100	365
contig02227	Medtr1g020360.1	Glycine_cleavage_system_P-protein_chr01_pseudomolecule_IMGAG_V3	93.1	2984	203	1	294	3274	188	3171	0	4278
contig02228	Medtr7g103170.1	Protein_of_unknown_function_DUF1637_chr07_pseudomolecule_IMGAG_V3	85.39	794	79	4	100	856	852	59	0	688
contig02230	Medtr8g089960.1	2OG-Fe(II)_oxygenase_chr08_pseudomolecule_IMGAG_V3	87.52	537	67	0	1	537	537	1	5e-151	533
contig02231	AC234703_5.2	Heat_shock_protein_Hsp70;_Immunoglobulin-like_AC234703.1	89.03	2379	255	1	77	2455	2373	1	0	2607
contig02237	Medtr2g121320.1	D-galactoside/L-rhamnose_binding_SUEL_lectin;_Galactose-binding_like_chr02_pseudomolecule_IMGAG_V3	83.23	1079	181	0	1	1079	1448	2526	0	704
contig02240	Medtr5g089320.1	Mov34-1_chr05_pseudomolecule_IMGAG_V3	94.78	767	37	3	1	765	168	933	0	1179
contig02241	Medtr1g086630.1	Phenazine_biosynthesis_PhzC/PhzF_protein_chr01_pseudomolecule_IMGAG_V3	85.68	873	114	3	206	1077	1	863	0	731
contig02244	Medtr3g009610.1	Band_7_protein_chr03_pseudomolecule_IMGAG_V3	89.92	784	79	0	352	1135	830	47	0	928
contig02246	Medtr8g021730.3	Plant_lipoxygenase_chr08_pseudomolecule_IMGAG_V3	91.72	338	28	0	77	414	1771	2108	1e-125	448
contig02247	AC233845_3.1	Glyoxalase/bleomycin_resistance_protein/dioxygenase_AC233845.2	92.02	376	30	0	309	684	8	383	4e-143	507
contig02248	Medtr8g148490.1	Protein_of_unknown_function_DUF751_chr08_pseudomolecule_IMGAG_V3	86.35	359	46	1	227	582	576	218	2e-86	319
contig02250	Medtr4g032760.1	Cytochrome_P450_chr04_pseudomolecule_IMGAG_V3	91.49	1586	135	0	17	1602	2	1587	0	2074
contig02252	Medtr1g023290.1	hypothetical_protein_chr01_pseudomolecule_IMGAG_V3	92.74	234	17	0	54	287	28	261	1e-89	329
contig02255	Medtr7g087770.1	hypothetical_protein_chr07_pseudomolecule_IMGAG_V3	91.5	1153	88	4	122	1274	357	1499	0	1489
contig02257	Medtr3g149500.1	Fumarate_lyase;_Argininosuccinate_lyase_chr03_pseudomolecule_IMGAG_V3	87.27	385	41	4	268	649	1554	1175	4e-96	351
contig02260	Medtr2g026810.1	Ribosomal_protein_L34e_chr02_pseudomolecule_IMGAG_V3	91.75	194	16	0	436	629	382	575	7e-68	258
contig02263	Medtr3g100980.1	Short-chain_dehydrogenase/reductase_SDR_chr03_pseudomolecule_IMGAG_V3	86.75	815	108	0	101	915	37	851	0	759
contig02264	Medtr7g005800.1	Isocitrate_lyase_and_phosphorylmutase;_chr07_pseudomolecule_IMGAG_V3	87.62	703	87	0	587	1289	760	58	0	704
contig02265	Medtr5g043740.1	Sterol_desaturase_chr05_pseudomolecule_IMGAG_V3	92.57	767	57	0	214	980	792	26	0	1068
contig02266	Medtr3g133380.1	E1-E2_ATPase-associated_region_chr03_pseudomolecule_IMGAG_V3	95.86	821	34	0	463	1283	1	821	0	1358
contig02267	Medtr5g094880.1	Ethylene_insensitive_3_chr05_pseudomolecule_IMGAG_V3	87.24	1160	132	2	3	1147	448	1606	0	1138
contig02269	Medtr7g071020.1	hypothetical_protein_chr07_pseudomolecule_IMGAG_V3	85.04	234	35	0	4	237	1448	1681	5e-47	186
contig02270	Medtr5g013000.1	Acyl-CoA_dehydrogenase_C-terminal-like_chr05_pseudomolecule_IMGAG_V3	92.47	1155	87	0	869	2023	1	1155	0	1600
contig02271	Medtr4g134100.1	Cyclin-like_F-box_chr04_pseudomolecule_IMGAG_V3	86.4	831	107	3	348	1178	3284	4108	0	733
contig02272	Medtr7g132880.1	hypothetical_protein_chr07_pseudomolecule_IMGAG_V3	88.31	599	64	2	453	1045	836	238	3e-178	624
contig02273	Medtr8g132600.1	RpsU-divergently_transcribed_chr08_pseudomolecule_IMGAG_V3	87.35	569	69	1	323	888	1612	1044	8e-157	553
contig02274	Medtr7g010120.1	CBS_chr07_pseudomolecule_IMGAG_V3	82.63	426	73	1	1	426	624	200	1e-65	250
contig02275	Medtr2g017910.1	hypothetical_protein_chr02_pseudomolecule_IMGAG_V3	85.33	225	27	2	57	281	358	576	2e-43	176
contig02277	Medtr4g033020.1	AIG1_chr04_pseudomolecule_IMGAG_V3	84.74	832	118	2	1	829	908	83	0	640
contig02278	Medtr1g009370.1	hypothetical_protein_chr01_pseudomolecule_IMGAG_V3	85.89	957	125	1	211	1167	1346	400	0	837
contig02279	Medtr7g092310.1	hypothetical_protein_chr07_pseudomolecule_IMGAG_V3	93.75	336	21	0	333	668	918	583	8e-141	500
contig02281	Medtr7g140020.1	hypothetical_protein_chr07_pseudomolecule_IMGAG_V3	94.16	531	31	0	381	911	854	324	0	807
contig02283	Medtr5g019930.1	hypothetical_protein_chr05_pseudomolecule_IMGAG_V3	92.76	1906	111	3	407	2294	2127	231	0	2708
contig02284	Medtr7g130220.2	NAD-dependent_epimerase/dehydratase_chr07_pseudomolecule_IMGAG_V3	91.69	927	77	0	286	1212	34	960	0	1227
contig02285	Medtr8g081660.1	hypothetical_protein_chr08_pseudomolecule_IMGAG_V3	91.38	58	5	0	13	70	396	339	4e-13	75.8
contig02287	Medtr7g011260.1	Hemopexin_chr07_pseudomolecule_IMGAG_V3	83.27	269	45	0	55	323	1	269	7e-44	176
contig02290	Medtr2g104620.1	hypothetical_protein_chr02_pseudomolecule_IMGAG_V3	86.23	138	19	0	45	182	1218	1355	1e-27	123
contig02291	Medtr4g125830.1	hypothetical_protein_chr04_pseudomolecule_IMGAG_V3	88.78	205	23	0	262	466	205	1	6e-58	224
contig02292	Medtr1g089990.1	hypothetical_protein_chr01_pseudomolecule_IMGAG_V3	88.95	181	20	0	260	440	508	328	7e-51	200
contig02293	Medtr2g126320.1	Longin-like_chr02_pseudomolecule_IMGAG_V3	95.68	440	19	0	14	453	1	440	0	722
contig02294	Medtr3g162950.2	Iron_hydrogenase_chr03_pseudomolecule_IMGAG_V3	92.55	282	21	0	291	572	2112	1831	1e-108	392
contig02295	Medtr8g129390.1	Plasma-membrane_proton-efflux_P-type_ATPase_chr08_pseudomolecule_IMGAG_V3	93.84	1770	109	0	463	2232	1770	1	0	2644
contig02298	Medtr5g046980.1	Inorganic_pyrophosphatase;_CT20_chr05_pseudomolecule_IMGAG_V3	88.48	356	40	1	73	428	24	378	1e-102	373
contig02300	Medtr1g019460.1	Photosystem_II_protein_PsbX_chr01_pseudomolecule_IMGAG_V3	89.6	375	24	2	19	381	5	376	3e-124	444
contig02301	Medtr2g097200.1	Blue_(type_1)_copper_domain_chr02_pseudomolecule_IMGAG_V3	90.59	372	32	1	110	481	49	417	2e-127	456
contig02303	Medtr5g095240.1	hypothetical_protein_chr05_pseudomolecule_IMGAG_V3	90.29	175	8	3	43	217	224	59	9e-51	200
contig02304	Medtr5g011710.1	Multi_antimicrobial_extrusion_protein_MatE_chr05_pseudomolecule_IMGAG_V3	84.39	647	89	2	54	694	1607	2247	2e-129	462
contig02306	Medtr1g121550.1	hypothetical_protein_chr01_pseudomolecule_IMGAG_V3	90.86	941	86	0	167	1107	1	941	0	1142
contig02307	Medtr5g005270.1	Helix-loop-helix_DNA-binding_chr05_pseudomolecule_IMGAG_V3	83.28	664	103	3	13	673	1810	1152	2e-117	422
contig02309	Medtr4g155510.1	Breast_carcinoma_amplified_sequence_2_chr04_pseudomolecule_IMGAG_V3	89.2	750	78	1	89	838	40	786	0	841
contig02311	Medtr4g023560.1	Cytochrome_b5_chr04_pseudomolecule_IMGAG_V3	84.44	347	53	1	108	453	22	368	2e-66	252
contig02312	Medtr8g139640.1	Plant_integral_membrane_protein_chr08_pseudomolecule_IMGAG_V3	88.36	567	63	1	246	812	564	1	6e-170	597
contig02315	Medtr4g080350.1	CD9/CD37/CD63_antigen_chr04_pseudomolecule_IMGAG_V3	84.46	856	133	0	59	914	1	856	0	642
contig02316	Medtr7g134670.2	Cupin_region_chr07_pseudomolecule_IMGAG_V3	83.35	829	138	0	98	926	2345	3173	2e-155	549
contig02317	Medtr4g157380.1	Zinc/iron_permease_chr04_pseudomolecule_IMGAG_V3	96.34	273	10	0	139	411	1369	1641	1e-129	462
contig02320	Medtr7g107220.1	Methyltransferase_type_11_chr07_pseudomolecule_IMGAG_V3	85.99	414	58	0	593	1006	414	1	7e-99	361
contig02322	Medtr7g089270.1	hypothetical_protein_chr07_pseudomolecule_IMGAG_V3	92	150	12	0	287	436	264	115	2e-51	202
contig02323	Medtr6g071490.1	Translation_initiation_factor_IF6_chr06_pseudomolecule_IMGAG_V3	92.51	734	55	0	148	881	1	734	0	1019
contig02327	Medtr4g097010.1	SH3_chr04_pseudomolecule_IMGAG_V3	90.67	493	46	0	1	493	1678	1186	6e-175	613
contig02328	Medtr5g093210.1	E1_protein_and_Def2/Der2_allergen_chr05_pseudomolecule_IMGAG_V3	86.07	488	68	0	288	775	488	1	3e-119	428
contig02329	Medtr4g090140.1	Haloacid_dehalogenase-like_hydrolase_chr04_pseudomolecule_IMGAG_V3	93.35	466	30	1	195	660	1	465	0	670
contig02330	Medtr1g020540.1	Protein_of_unknown_function_DUF778_chr01_pseudomolecule_IMGAG_V3	91.76	655	54	0	98	752	710	56	0	870
contig02331	Medtr5g094670.1	Hydroxymethylglutaryl-coenzyme_A_reductase_chr05_pseudomolecule_IMGAG_V3	90.75	389	25	1	409	797	3419	3042	4e-140	498
contig02333	Medtr2g104610.1	Beta-Ig-H3/fasciclin;_Myristoyl-CoA:protein_N-myristoyltransferase_chr02_pseudomolecule_IMGAG_V3	80.81	344	65	1	74	416	661	1004	1e-35	151
contig02334	Medtr7g138740.1	Alpha/beta_hydrolase_fold_chr07_pseudomolecule_IMGAG_V3	86.72	956	123	2	8	962	1	953	0	876
contig02337	Medtr4g132470.1	Transferase_chr04_pseudomolecule_IMGAG_V3	81.82	319	58	0	1106	1424	437	119	5e-42	172
contig02340	Medtr5g014500.1	hypothetical_protein_chr05_pseudomolecule_IMGAG_V3	90.74	108	10	0	505	612	471	364	8e-31	135
contig02341	Medtr1g122170.2	hypothetical_protein_chr01_pseudomolecule_IMGAG_V3	83.1	142	15	1	234	375	168	36	2e-20	99.6
contig02343	Medtr7g094160.1	hypothetical_protein_chr07_pseudomolecule_IMGAG_V3	90.89	549	49	1	340	887	1289	741	0	684
contig02344	Medtr3g093420.1	Chlorophyll_A-B_binding_protein_chr03_pseudomolecule_IMGAG_V3	88.65	837	92	1	184	1017	837	1	0	902
contig02345	Medtr2g130050.1	hypothetical_protein_chr02_pseudomolecule_IMGAG_V3	89.53	1117	111	2	412	1522	1121	5	0	1279
contig02347	AC233100_71.1	Glutaredoxin-related_protein;_Thioredoxin-like_fold_AC233100.6	84.54	388	51	2	194	578	2183	1802	3e-78	291
contig02348	Medtr5g016490.1	Retrieval_of_early_ER_protein_Rer1_chr05_pseudomolecule_IMGAG_V3	84.06	251	40	0	464	714	593	343	1e-44	180
contig02350	Medtr1g006790.1	hypothetical_protein_chr01_pseudomolecule_IMGAG_V3	85.37	82	12	0	141	222	264	183	4e-11	67.9
contig02351	Medtr5g027490.1	NmrA-like_chr05_pseudomolecule_IMGAG_V3	79.07	454	94	1	330	783	283	735	6e-32	139
contig02352	Medtr1g047330.1	Ribosomal_protein_L22/L17_chr01_pseudomolecule_IMGAG_V3	88.57	726	71	1	6	731	714	1	0	795
contig02353	Medtr1g024940.1	Mov34-1_chr01_pseudomolecule_IMGAG_V3	95.69	673	29	0	1	673	673	1	0	1104
contig02355	Medtr3g040790.1	Protein_kinase_chr03_pseudomolecule_IMGAG_V3	88.72	1073	120	1	323	1394	1134	62	0	1160
contig02356	Medtr5g022500.1	Ras_GTPase_chr05_pseudomolecule_IMGAG_V3	96.3	594	22	0	201	794	1	594	0	1003
contig02357	Medtr5g045000.1	Lg106-like_chr05_pseudomolecule_IMGAG_V3	90.96	332	27	1	206	537	197	525	1e-115	416
contig02358	Medtr3g122870.1	hypothetical_protein_chr03_pseudomolecule_IMGAG_V3	86.82	941	89	4	358	1264	2149	1210	0	912
contig02359	Medtr4g129930.1	ThiJ/PfpI_chr04_pseudomolecule_IMGAG_V3	91.81	1649	135	0	184	1832	3067	1419	0	2157
contig02360	Medtr4g019320.1	hypothetical_protein_chr04_pseudomolecule_IMGAG_V3	90.98	122	11	0	895	1016	611	490	1e-36	155
contig02369	Medtr7g145810.1	hypothetical_protein_chr07_pseudomolecule_IMGAG_V3	91.38	603	52	0	294	896	238	840	0	783
contig02370	Medtr2g034360.1	Longin-like_chr02_pseudomolecule_IMGAG_V3	89.76	576	58	1	53	628	44	618	4e-180	630
contig02371	Medtr4g136340.1	Appr>p_cyclic_nucleotide_phosphodiesterase_chr04_pseudomolecule_IMGAG_V3	88.76	525	59	0	285	809	555	31	8e-163	573
contig02372	Medtr2g095910.1	Calcium-binding_EF-hand_chr02_pseudomolecule_IMGAG_V3	87.28	338	43	0	181	518	338	1	1e-89	329
contig02373	Medtr1g023860.1	Cystinosin/ERS1p_repeat_chr01_pseudomolecule_IMGAG_V3	93.5	354	23	0	316	669	184	537	1e-146	519
contig02374	Medtr5g014610.1	hypothetical_protein_chr05_pseudomolecule_IMGAG_V3	89.19	1119	105	4	118	1223	1	1116	0	1251
contig02379	Medtr4g096490.1	hypothetical_protein_chr04_pseudomolecule_IMGAG_V3	93.7	2460	152	1	312	2768	4817	2358	0	3644
contig02381	Medtr6g031010.1	hypothetical_protein_chr06_pseudomolecule_IMGAG_V3	90.95	608	52	1	223	827	687	80	0	765
contig02383	Medtr7g105960.1	Single-stranded_nucleic_acid_binding_R3H_chr07_pseudomolecule_IMGAG_V3	90.7	1011	94	0	277	1287	1062	52	0	1217
contig02384	Medtr7g011620.1	hypothetical_protein_chr07_pseudomolecule_IMGAG_V3	91.58	285	21	2	1	285	869	1150	2e-99	361
contig02385	Medtr5g076030.1	Glycine_hydroxymethyltransferase;_chr05_pseudomolecule_IMGAG_V3	92.35	1478	110	2	74	1548	47	1524	0	2020
contig02387	Medtr5g105970.1	hypothetical_protein_chr05_pseudomolecule_IMGAG_V3	93.65	63	4	0	365	427	215	153	2e-18	93.7
contig02391	Medtr7g071350.1	hypothetical_protein_chr07_pseudomolecule_IMGAG_V3	84.22	393	62	0	2	394	470	862	5e-77	287
contig02392	Medtr5g033920.1	Mitochondrial_substrate_carrier_chr05_pseudomolecule_IMGAG_V3	85.35	969	139	1	196	1161	969	1	0	791
contig02393	Medtr5g034150.1	Multi_antimicrobial_extrusion_protein_MatE_chr05_pseudomolecule_IMGAG_V3	91.04	268	18	2	496	763	2237	1976	2e-90	333
contig02394	Medtr2g125760.1	Ribosomal_protein_S11_chr02_pseudomolecule_IMGAG_V3	88.91	451	50	0	106	556	788	1238	5e-140	498
contig02396	Medtr1g120930.1	hypothetical_protein_chr01_pseudomolecule_IMGAG_V3	83.35	937	155	1	43	979	208	1143	1e-174	613
contig02397	Medtr2g117880.2	hypothetical_protein_chr02_pseudomolecule_IMGAG_V3	87.24	290	37	0	139	428	2913	3202	6e-75	281
contig02398	Medtr4g158540.1	Enoyl-CoA_hydratase/isomerase_chr04_pseudomolecule_IMGAG_V3	91.53	1133	96	0	97	1229	1	1133	0	1485
contig02399	Medtr1g106030.1	Light_chain_3_(LC3)_chr01_pseudomolecule_IMGAG_V3	90.4	354	34	0	63	416	13	366	2e-120	432
contig02400	Medtr4g157910.1	Phosphoglucomutase/phosphomannomutase_alpha/beta/alpha_domain_I;_chr04_pseudomolecule_IMGAG_V3	94.13	1722	100	1	217	1938	1917	197	0	2605
contig02404	Medtr4g121170.1	Nitrilase/cyanide_hydratase_and_apolipoprotein_N-acyltransferase_chr04_pseudomolecule_IMGAG_V3	92.02	263	21	0	175	437	1229	967	2e-97	355
contig02405	Medtr5g097120.1	hypothetical_protein_chr05_pseudomolecule_IMGAG_V3	90.2	306	24	3	1	302	3276	2973	2e-96	351
contig02406	Medtr7g021550.1	Ycf1_chr07_pseudomolecule_IMGAG_V3	83.67	398	47	3	729	1111	2182	1788	1e-61	238
contig02407	AC233682_50.1	hypothetical_protein_AC233682.2	90.61	245	15	2	419	655	905	661	1e-80	299
contig02408	Medtr7g009550.1	Ribosomal_protein_L34e_chr07_pseudomolecule_IMGAG_V3	93.39	363	24	0	69	431	1	363	9e-150	529
contig02409	Medtr7g012730.1	Heavy_metal_transport/detoxification_protein_chr07_pseudomolecule_IMGAG_V3	89.47	190	20	0	72	261	201	12	2e-56	218
contig02411	Medtr4g136360.1	hypothetical_protein_chr04_pseudomolecule_IMGAG_V3	89.33	150	16	0	288	437	1157	1008	6e-42	170
contig02412	Medtr5g009260.1	hypothetical_protein_chr05_pseudomolecule_IMGAG_V3	90.07	957	81	3	170	1124	1362	2306	0	1142
contig02413	AC235664_1.1	Kelch-type_beta_propeller_AC235664.1	93.98	532	32	0	303	834	2064	2595	0	801
contig02414	Medtr4g078800.1	Glyoxalase/bleomycin_resistance_protein/dioxygenase_chr04_pseudomolecule_IMGAG_V3	86.63	501	67	0	107	607	340	840	2e-129	462
contig02415	Medtr6g070300.1	hypothetical_protein_chr06_pseudomolecule_IMGAG_V3	86.91	405	50	1	58	462	212	613	2e-104	379
contig02417	Medtr3g142500.1	Longin-like_chr03_pseudomolecule_IMGAG_V3	93.81	226	14	0	514	739	226	1	1e-91	337
contig02418	Medtr4g109950.1	Helix-turn-helix_motif_chr04_pseudomolecule_IMGAG_V3	94.72	417	22	0	398	814	429	13	0	652
contig02420	Medtr2g103210.1	hypothetical_protein_chr02_pseudomolecule_IMGAG_V3	89.74	78	7	1	657	733	158	235	3e-15	83.8
contig02424	Medtr2g014470.3	Lissencephaly_type-1-like_homology_motif_chr02_pseudomolecule_IMGAG_V3	89.44	833	78	5	1	832	8826	8003	0	924
contig02425	Medtr4g080680.1	hypothetical_protein_chr04_pseudomolecule_IMGAG_V3	90.28	144	13	1	1	144	143	1	2e-40	167
contig02428	Medtr8g112240.1	Nucleosome_assembly_protein_(NAP)_chr08_pseudomolecule_IMGAG_V3	89.21	278	22	3	521	794	648	375	3e-80	299
contig02429	Medtr8g132790.2	RNA-binding_region_RNP-1_(RNA_recognition_motif)_chr08_pseudomolecule_IMGAG_V3	87.13	1127	91	5	113	1221	7	1097	0	1142
contig02430	Medtr3g123390.2	Rhodanese-like_chr03_pseudomolecule_IMGAG_V3	91.71	700	53	3	11	708	3	699	0	908
contig02431	Medtr3g122460.1	Ubiquitin-associated;_Nascent_polypeptide-associated_complex_NAC_chr03_pseudomolecule_IMGAG_V3	89.24	316	31	1	349	661	682	367	1e-96	353
contig02434	Medtr3g114000.1	FeS_cluster_assembly_scaffold_IscU_chr03_pseudomolecule_IMGAG_V3	90.4	448	40	1	340	787	446	2	7e-154	543
contig02436	Medtr3g159880.1	Protein_of_unknown_function_DUF296_chr03_pseudomolecule_IMGAG_V3	88.26	1056	118	2	156	1208	1487	435	0	1102
contig02437	Medtr5g012950.1	Ribosomal_protein_L7Ae/L30e/S12e/Gadd45_chr05_pseudomolecule_IMGAG_V3	90.7	430	37	1	120	549	1	427	2e-150	531
contig02439	Medtr4g022070.1	DNA-binding_WRKY_chr04_pseudomolecule_IMGAG_V3	91.5	788	58	1	118	905	1006	1784	0	1039
contig02441	Medtr4g090150.1	Peptidase_M20_chr04_pseudomolecule_IMGAG_V3	92.45	1351	87	1	423	1773	1690	355	0	1889
contig02447	Medtr5g103680.1	Nitrate-induced_NOI_chr05_pseudomolecule_IMGAG_V3	89.42	104	11	0	159	262	16	119	3e-26	119
contig02448	Medtr8g137720.1	TENA/THI-4_protein_chr08_pseudomolecule_IMGAG_V3	83.59	646	103	1	23	668	38	680	1e-121	436
contig02449	Medtr1g100310.1	hypothetical_protein_chr01_pseudomolecule_IMGAG_V3	93.03	918	64	0	27	944	883	1800	0	1279
contig02450	Medtr7g134840.1	Protein_of_unknown_function_UPF0057_chr07_pseudomolecule_IMGAG_V3	89.03	155	17	0	305	459	155	1	2e-42	172
contig02452	Medtr7g080110.1	hypothetical_protein_chr07_pseudomolecule_IMGAG_V3	95.59	612	27	0	357	968	687	76	0	999
contig02454	Medtr3g105600.1	hypothetical_protein_chr03_pseudomolecule_IMGAG_V3	88.24	1012	119	0	294	1305	1429	418	0	1063
contig02460	Medtr2g038400.1	Mitochondrial_ribosome_chr02_pseudomolecule_IMGAG_V3	94.01	284	16	1	126	408	1	284	5e-117	420
contig02463	Medtr4g134510.1	Mitochondrial_substrate_carrier_chr04_pseudomolecule_IMGAG_V3	92.79	902	62	1	325	1226	899	1	0	1269
contig02464	Medtr3g143130.1	2OG-Fe(II)_oxygenase_chr03_pseudomolecule_IMGAG_V3	92.93	1853	131	0	404	2256	3575	1723	0	2635
contig02465	Medtr1g126740.1	hypothetical_protein_chr01_pseudomolecule_IMGAG_V3	89.52	105	11	0	1064	1168	936	832	1e-26	121
contig02466	Medtr7g021710.1	Photosystem_II_reaction_centre_protein_PsbA/D1_chr07_pseudomolecule_IMGAG_V3	98.28	874	15	0	389	1262	1	874	0	1614
contig02475	Medtr4g121820.1	Octicosapeptide/Phox/Bem1p_chr04_pseudomolecule_IMGAG_V3	90.89	549	50	0	184	732	1360	1908	0	692
contig02476	Medtr2g021880.1	Bromodomain_chr02_pseudomolecule_IMGAG_V3	90.38	1507	145	0	313	1819	1	1507	0	1838
contig02477	Medtr2g010950.1	hypothetical_protein_chr02_pseudomolecule_IMGAG_V3	89.82	285	23	2	243	524	282	1	7e-89	327
contig02479	Medtr3g064540.1	Citrate_synthase_chr03_pseudomolecule_IMGAG_V3	92.97	1522	107	0	222	1743	32	1553	0	2169
contig02485	Medtr4g121180.1	Nitrilase/cyanide_hydratase_and_apolipoprotein_N-acyltransferase_chr04_pseudomolecule_IMGAG_V3	92.22	913	71	0	192	1104	64	976	0	1205
contig02486	Medtr4g109490.1	hypothetical_protein_chr04_pseudomolecule_IMGAG_V3	80.21	940	184	2	202	1140	1542	2480	2e-102	373
contig02490	Medtr7g083380.1	Cyclin-like_F-box;_FBD;_chr07_pseudomolecule_IMGAG_V3	88.69	221	25	0	480	700	6739	6519	2e-62	240
contig02491	Medtr1g108550.1	CS_chr01_pseudomolecule_IMGAG_V3	88.69	495	50	1	138	632	120	608	1e-152	539
contig02492	Medtr7g011270.1	Hemopexin_chr07_pseudomolecule_IMGAG_V3	86.67	105	14	0	481	585	120	16	1e-19	97.6
contig02494	Medtr4g122000.1	Fumarate_lyase;_FAD_dependent_oxidoreductase_chr04_pseudomolecule_IMGAG_V3	80	605	121	0	629	1233	842	238	3e-62	240
contig02495	Medtr2g033220.1	hypothetical_protein_chr02_pseudomolecule_IMGAG_V3	95.43	634	29	0	214	847	921	288	0	1027
contig02496	Medtr2g015150.1	Enoyl-CoA_hydratase/isomerase_chr02_pseudomolecule_IMGAG_V3	84.2	367	55	1	147	510	2	368	6e-70	264
contig02497	Medtr3g106230.1	hypothetical_protein_chr03_pseudomolecule_IMGAG_V3	88.1	84	10	0	552	635	576	659	1e-16	87.7
contig02498	Medtr4g033440.1	Ribosomal_protein_L18P/L5E_chr04_pseudomolecule_IMGAG_V3	91.6	405	33	1	1	404	196	600	1e-148	525
contig02502	Medtr7g138430.2	Alpha/beta_hydrolase_fold_chr07_pseudomolecule_IMGAG_V3	87.34	458	58	0	1	458	458	1	2e-125	448
contig02504	Medtr8g132830.1	GroES-like_chr08_pseudomolecule_IMGAG_V3	89.24	762	82	0	213	974	762	1	0	860
contig02505	Medtr8g031960.1	SKP1_component_chr08_pseudomolecule_IMGAG_V3	79.51	366	75	0	1137	1502	2271	2636	2e-29	131
contig02508	Medtr1g111640.1	hypothetical_protein_chr01_pseudomolecule_IMGAG_V3	81.59	201	37	0	100	300	674	474	6e-22	105
contig02509	Medtr5g020630.1	NmrA-like_chr05_pseudomolecule_IMGAG_V3	85.87	913	129	0	87	999	11	923	0	787
contig02511	Medtr4g033520.3	hypothetical_protein_chr04_pseudomolecule_IMGAG_V3	87.63	388	38	1	35	412	203	590	6e-98	357
contig02512	Medtr4g095330.1	Ribonuclease_H_chr04_pseudomolecule_IMGAG_V3	90.06	825	82	0	37	861	675	1499	0	985
contig02514	AC233662_2.1	Histone_core;_Histone-fold_AC233662.1	91.67	276	23	0	103	378	409	134	2e-100	365
contig02516	Medtr2g120530.1	Octicosapeptide/Phox/Bem1p;_Plant_regulator_RWP-RK_chr02_pseudomolecule_IMGAG_V3	85.87	821	79	10	634	1432	3839	3034	0	648
contig02517	Medtr4g160620.1	Mitochondrial_ATP_synthase_g_subunit_chr04_pseudomolecule_IMGAG_V3	89.39	358	38	0	342	699	364	7	3e-113	408
contig02518	Medtr1g007060.1	hypothetical_protein_chr01_pseudomolecule_IMGAG_V3	94.33	141	0	2	25	161	1	137	7e-42	170
contig02519	Medtr3g136560.1	ENT;_Agenet_chr03_pseudomolecule_IMGAG_V3	92	150	12	0	3	152	3368	3219	2e-51	202
contig02520	Medtr8g039850.1	Annexin_chr08_pseudomolecule_IMGAG_V3	88.63	510	58	0	466	975	478	987	4e-156	551
contig02522	Medtr5g019500.1	UDP-glucuronosyl/UDP-glucosyltransferase_chr05_pseudomolecule_IMGAG_V3	81.15	918	158	3	197	1108	1440	532	4e-125	448
contig02523	Medtr4g157420.1	hypothetical_protein_chr04_pseudomolecule_IMGAG_V3	90.08	393	39	0	384	776	631	239	1e-131	470
contig02525	Medtr4g104400.1	Biotin_and_thiamin_synthesis_associated_chr04_pseudomolecule_IMGAG_V3	90.06	1137	109	2	165	1300	1134	1	0	1346
contig02527	Medtr2g038540.1	hypothetical_protein_chr02_pseudomolecule_IMGAG_V3	88.17	1065	123	1	172	1236	3927	2866	0	1108
contig02530	Medtr8g005580.1	Lung_seven_transmembrane_receptor_chr08_pseudomolecule_IMGAG_V3	84.14	870	135	1	672	1541	1137	271	1e-178	626
contig02533	Medtr1g086420.2	NAD-dependent_epimerase/dehydratase_chr01_pseudomolecule_IMGAG_V3	92.61	1204	89	0	61	1264	1	1204	0	1681
contig02534	Medtr2g009370.1	Ubiquinol-cytochrome_C_chaperone_chr02_pseudomolecule_IMGAG_V3	88.85	834	75	1	213	1028	1	834	0	942
contig02535	Medtr2g017280.1	hypothetical_protein_chr02_pseudomolecule_IMGAG_V3	88.08	428	51	0	116	543	10	437	5e-124	444
contig02537	Medtr7g135600.1	Bet_v_I_allergen_chr07_pseudomolecule_IMGAG_V3	87.43	167	21	0	4	170	281	447	3e-40	165
contig02539	Medtr4g121010.1	hypothetical_protein_chr04_pseudomolecule_IMGAG_V3	87.16	148	19	0	335	482	191	44	2e-33	143
contig02540	Medtr1g094100.1	SSXT_chr01_pseudomolecule_IMGAG_V3	88.6	456	34	1	386	823	458	3	5e-146	517
contig02541	Medtr3g008890.1	hypothetical_protein_chr03_pseudomolecule_IMGAG_V3	87.84	222	21	2	122	337	222	1	2e-56	218
contig02542	Medtr4g026310.1	Arginase/agmatinase/formiminoglutamase_chr04_pseudomolecule_IMGAG_V3	87.5	184	23	0	611	794	90	273	5e-45	182
contig02544	Medtr1g030990.1	hypothetical_protein_chr01_pseudomolecule_IMGAG_V3	91.98	374	30	0	198	571	101	474	6e-142	504
contig02546	Medtr1g086260.1	hypothetical_protein_chr01_pseudomolecule_IMGAG_V3	84.77	952	143	2	179	1129	6320	5370	0	722
contig02547	Medtr1g025810.2	Ubiquitin_interacting_motif_chr01_pseudomolecule_IMGAG_V3	83.7	460	75	0	954	1413	2552	3011	2e-85	317
contig02548	Medtr5g035100.1	hypothetical_protein_chr05_pseudomolecule_IMGAG_V3	90.87	241	12	5	514	750	271	37	1e-72	274
contig02549	Medtr7g076070.1	Rubrerythrin;_Ferritin-like_chr07_pseudomolecule_IMGAG_V3	89.26	754	72	1	271	1015	754	1	0	860
contig02550	Medtr1g093680.1	Aromatic_amino_acid_beta-eliminating_lyase/threonine_aldolase;_;_chr01_pseudomolecule_IMGAG_V3	90.5	1147	104	2	75	1220	1	1143	0	1400
contig02551	Medtr1g121570.1	hypothetical_protein_chr01_pseudomolecule_IMGAG_V3	90.98	266	24	0	1	266	2177	2442	2e-92	337
contig02558	Medtr7g111390.1	hypothetical_protein_chr07_pseudomolecule_IMGAG_V3	86.59	992	124	3	250	1232	2238	1247	0	900
contig02559	Medtr4g005660.1	hypothetical_protein_chr04_pseudomolecule_IMGAG_V3	93.75	1152	71	1	100	1251	244	1394	0	1669
contig02560	Medtr3g139090.1	Ctr_copper_transporter_chr03_pseudomolecule_IMGAG_V3	90.05	432	43	0	163	594	432	1	1e-145	515
contig02561	Medtr5g009030.1	THUMP_chr05_pseudomolecule_IMGAG_V3	90.57	774	73	0	301	1074	1121	348	0	955
contig02564	Medtr3g097700.1	YbaK/prolyl-tRNA_synthetase_associated_region_chr03_pseudomolecule_IMGAG_V3	88.38	912	88	2	236	1135	938	33	0	983
contig02565	Medtr1g090050.1	hypothetical_protein_chr01_pseudomolecule_IMGAG_V3	88.17	465	55	0	315	779	1249	785	2e-136	486
contig02568	Medtr8g031940.1	Phospholipid/glycerol_acyltransferase_chr08_pseudomolecule_IMGAG_V3	89.28	1511	162	0	62	1572	8	1518	0	1711
contig02570	Medtr8g009080.1	GroES-like_chr08_pseudomolecule_IMGAG_V3	87.01	408	50	1	87	491	1	408	4e-106	385
contig02571	Medtr5g048440.1	Cytochrome_P450_chr05_pseudomolecule_IMGAG_V3	87.66	389	48	0	13	401	276	664	3e-108	391
contig02572	Medtr8g099310.1	Tyrosine_protein_kinase_chr08_pseudomolecule_IMGAG_V3	95.58	996	44	0	204	1199	996	1	0	1626
contig02574	Medtr7g111960.1	Actin/actin-like_chr07_pseudomolecule_IMGAG_V3	92.86	1134	81	0	65	1198	1	1134	0	1606
contig02575	Medtr8g137680.1	hypothetical_protein_chr08_pseudomolecule_IMGAG_V3	93.98	399	24	0	166	564	1401	1799	2e-171	601
contig02576	Medtr1g125000.1	Cupredoxin_chr01_pseudomolecule_IMGAG_V3	90.32	124	11	1	593	716	1194	1316	2e-33	143
contig02579	Medtr7g107050.1	hypothetical_protein_chr07_pseudomolecule_IMGAG_V3	86.95	406	50	2	1	406	676	274	3e-102	371
contig02580	Medtr8g137280.1	hypothetical_protein_chr08_pseudomolecule_IMGAG_V3	93.96	1077	63	2	35	1109	1559	483	0	1604
contig02581	Medtr4g021990.1	hypothetical_protein_chr04_pseudomolecule_IMGAG_V3	92.86	798	57	0	296	1093	1647	850	0	1130
contig02583	Medtr1g078960.1	Syntaxin/epimorphin_family_chr01_pseudomolecule_IMGAG_V3	90.38	790	70	3	301	1090	785	2	0	946
contig02584	Medtr5g050050.1	BSD_chr05_pseudomolecule_IMGAG_V3	90.81	544	39	4	337	879	891	358	0	664
contig02587	Medtr5g083380.1	Pathogenesis-related_transcriptional_factor_and_ERF_chr05_pseudomolecule_IMGAG_V3	92.39	447	34	0	366	812	1437	991	7e-176	617
contig02589	Medtr4g160370.1	Translation_protein_SH3-like_chr04_pseudomolecule_IMGAG_V3	89.29	308	33	0	422	729	1431	1124	4e-95	349
contig02590	Medtr3g028660.1	hypothetical_protein_chr03_pseudomolecule_IMGAG_V3	90.78	347	30	2	313	658	673	328	3e-116	418
contig02591	Medtr1g065760.1	Cis-homoaconitase;_;_;_chr01_pseudomolecule_IMGAG_V3	91.53	1511	113	2	91	1592	23	1527	0	1990
contig02594	Medtr4g009220.1	hypothetical_protein_chr04_pseudomolecule_IMGAG_V3	91.5	200	17	0	111	310	315	514	1e-69	262
contig02597	Medtr7g118360.2	Proteasome_component_region_PCI_chr07_pseudomolecule_IMGAG_V3	88.51	1515	174	0	1	1515	856	2370	0	1624
contig02598	Medtr3g151500.1	Tudor;_Staphylococcus_nuclease_subtype_chr03_pseudomolecule_IMGAG_V3	91.54	319	24	1	1	316	2627	2945	3e-115	414
contig02599	Medtr2g107420.1	hypothetical_protein_chr02_pseudomolecule_IMGAG_V3	91.32	334	29	0	293	626	300	633	2e-120	432
contig02601	Medtr2g085560.1	Heat_shock_protein_Hsp20_chr02_pseudomolecule_IMGAG_V3	82.55	149	26	0	707	855	1211	1359	6e-17	89.7
contig02602	Medtr4g036490.1	Plant_lipid_transfer_protein/Par_allergen_chr04_pseudomolecule_IMGAG_V3	83	353	51	4	82	425	14	366	3e-51	202
contig02603	Medtr1g117460.1	Prenylated_rab_acceptor_PRA1_chr01_pseudomolecule_IMGAG_V3	85.97	713	98	2	676	1387	1176	1887	4e-172	605
contig02604	Medtr8g148280.1	Armadillo-like_helical;_chr08_pseudomolecule_IMGAG_V3	89.57	1103	109	1	126	1222	144	1246	0	1277
contig02605	Medtr2g107680.1	Nitrilase/cyanide_hydratase_and_apolipoprotein_N-acyltransferase_chr02_pseudomolecule_IMGAG_V3	92.81	459	32	1	1	458	464	6	0	640
contig02610	Medtr2g096500.1	hypothetical_protein_chr02_pseudomolecule_IMGAG_V3	94.23	52	3	0	349	400	202	151	4e-14	79.8
contig02611	Medtr5g066070.1	emp24/gp25L/p24;_Homeobox_chr05_pseudomolecule_IMGAG_V3	86.88	648	73	3	514	1158	639	1	4e-172	605
contig02612	Medtr7g070860.1	hypothetical_protein_chr07_pseudomolecule_IMGAG_V3	91.12	214	19	0	212	425	378	591	8e-73	274
contig02617	Medtr8g087040.1	Diacylglycerol_acyltransferase_chr08_pseudomolecule_IMGAG_V3	94.09	389	23	0	606	994	389	1	2e-167	589
contig02618	Medtr3g013440.1	D-3-phosphoglycerate_dehydrogenase_chr03_pseudomolecule_IMGAG_V3	87.43	692	83	2	132	819	160	851	0	670
contig02619	Medtr1g089640.1	Thioredoxin-like_fold_chr01_pseudomolecule_IMGAG_V3	83.7	368	54	2	15	379	419	55	1e-64	246
contig02620	Medtr5g024950.1	Diacylglycerol_acyltransferase_chr05_pseudomolecule_IMGAG_V3	91.25	80	5	2	1	80	889	966	8e-17	87.7
contig02621	Medtr3g040700.1	Plant_disease_resistance_response_protein_chr03_pseudomolecule_IMGAG_V3	79.69	320	65	0	323	642	452	133	3e-26	119
contig02622	Medtr4g022020.1	Phospholipid_methyltransferase_chr04_pseudomolecule_IMGAG_V3	90.45	471	42	1	373	840	495	25	1e-162	573
contig02623	Medtr5g078060.1	Bromodomain;_Late_nodulin_chr05_pseudomolecule_IMGAG_V3	89.37	254	25	1	329	580	49	302	2e-75	283
contig02624	Medtr6g070360.1	hypothetical_protein_chr06_pseudomolecule_IMGAG_V3	91.13	293	25	1	148	439	1737	2029	7e-101	367
contig02625	Medtr3g138070.1	hypothetical_protein_chr03_pseudomolecule_IMGAG_V3	87.32	812	103	0	260	1071	5444	4633	0	793
contig02629	AC233660_46.1	hypothetical_protein_AC233660.2	89.71	204	21	0	450	653	1678	1475	4e-62	238
contig02630	Medtr4g157060.1	Myosin_II_heavy_chain-like_chr04_pseudomolecule_IMGAG_V3	89.83	777	79	0	294	1070	2723	1947	0	914
contig02631	Medtr1g034940.1	C2_chr01_pseudomolecule_IMGAG_V3	91.16	181	16	0	296	476	508	328	2e-60	232
contig02632	Medtr3g122160.1	Band_7_protein_chr03_pseudomolecule_IMGAG_V3	91.07	1187	102	2	302	1487	1187	4	0	1501
contig02633	Medtr4g023640.1	Thiolase_chr04_pseudomolecule_IMGAG_V3	90.7	1237	115	0	254	1490	1304	68	0	1540
contig02635	Medtr5g077130.1	Beta-lactamase-like_chr05_pseudomolecule_IMGAG_V3	90.01	761	76	0	157	917	17	777	0	906
contig02638	Medtr8g087580.1	hypothetical_protein_chr08_pseudomolecule_IMGAG_V3	87.23	1104	132	1	8	1102	1115	12	0	1078
contig02639	Medtr3g043930.1	Glutamine_synthetase_type_I_chr03_pseudomolecule_IMGAG_V3	85.98	820	112	1	31	850	258	1074	0	710
contig02642	Medtr5g022960.1	hypothetical_protein_chr05_pseudomolecule_IMGAG_V3	88.07	243	29	0	364	606	44	286	5e-66	252
contig02645	Medtr3g106560.1	Ribosomal_protein_L13_chr03_pseudomolecule_IMGAG_V3	89.72	603	44	3	151	753	1	585	0	710
contig02646	Medtr8g089410.1	Ras_GTPase_chr08_pseudomolecule_IMGAG_V3	95.29	594	28	0	415	1008	594	1	0	955
contig02647	Medtr2g132820.1	Bacterial_transketolase_chr02_pseudomolecule_IMGAG_V3	94.62	1525	81	1	274	1797	2205	681	0	2365
contig02648	Medtr2g126360.1	Ribonuclease_H_chr02_pseudomolecule_IMGAG_V3	92.18	2430	190	0	251	2680	3666	1237	0	3311
contig02649	Medtr4g097390.1	Arginine_decarboxylase_chr04_pseudomolecule_IMGAG_V3	88.93	2032	225	0	731	2762	162	2193	0	2244
contig02651	Medtr7g127380.1	HesB/YadR/YfhF_chr07_pseudomolecule_IMGAG_V3	91.3	345	30	0	373	717	483	139	1e-124	446
contig02652	Medtr2g129890.1	SKIP/SNW_chr02_pseudomolecule_IMGAG_V3	87.82	1371	156	5	2	1365	1367	1	0	1366
contig02654	Medtr4g137150.1	Protein_kinase_chr04_pseudomolecule_IMGAG_V3	88.67	565	40	2	1	562	544	1	0	640
contig02655	Medtr1g006050.1	Cytochrome_c_assembly_protein_chr01_pseudomolecule_IMGAG_V3	96.91	517	14	2	2	517	1510	995	0	882
contig02656	Medtr8g129030.1	hypothetical_protein_chr08_pseudomolecule_IMGAG_V3	94.23	260	15	0	306	565	480	221	8e-110	396
contig02657	Medtr4g103960.1	hypothetical_protein_chr04_pseudomolecule_IMGAG_V3	90	400	39	1	5	403	654	255	2e-131	468
contig02658	Medtr4g125500.1	SCAMP_chr04_pseudomolecule_IMGAG_V3	91.46	410	35	0	706	1115	18	427	3e-151	535
contig02663	Medtr3g163000.1	2OG-Fe(II)_oxygenase_chr03_pseudomolecule_IMGAG_V3	87.54	955	119	0	86	1040	111	1065	0	950
contig02664	Medtr2g015120.1	Rubber_elongation_factor_chr02_pseudomolecule_IMGAG_V3	86.33	556	76	0	211	766	641	86	1e-140	500
contig02666	Medtr2g104520.1	Acid_phosphatase/vanadium-dependent_haloperoxidase_related_chr02_pseudomolecule_IMGAG_V3	92.95	312	22	0	280	591	1	312	5e-124	444
contig02669	Medtr5g017620.1	hypothetical_protein_chr05_pseudomolecule_IMGAG_V3	90.68	1041	90	3	376	1409	1339	299	0	1279
contig02670	Medtr4g069840.1	Cyclin-like_F-box_chr04_pseudomolecule_IMGAG_V3	83.03	165	28	0	204	368	731	567	6e-22	105
contig02671	Medtr7g100530.1	IMP_dehydrogenase;_chr07_pseudomolecule_IMGAG_V3	86.85	1179	155	0	60	1238	1	1179	0	1108
contig02673	Medtr3g137470.1	hypothetical_protein_chr03_pseudomolecule_IMGAG_V3	85.32	293	43	0	35	327	1270	1562	9e-63	240
contig02674	Medtr8g090100.1	Cyclin-like_F-box_chr08_pseudomolecule_IMGAG_V3	87.35	593	71	2	121	712	1478	2067	1e-161	569
contig02675	Medtr4g098660.1	C2_chr04_pseudomolecule_IMGAG_V3	90.35	311	30	0	460	770	2504	2194	2e-104	379
contig02676	Medtr3g080300.2	Phosphoribosyltransferase;_Phosphoribulokinase/uridine_kinase_chr03_pseudomolecule_IMGAG_V3	80.4	653	128	0	504	1156	1233	581	4e-74	280
contig02678	Medtr3g102180.1	hypothetical_protein_chr03_pseudomolecule_IMGAG_V3	82.61	345	43	4	4	341	2059	2393	2e-51	202
contig02679	Medtr3g008490.1	Prefoldin_beta-like_chr03_pseudomolecule_IMGAG_V3	94.71	435	23	0	88	522	36	470	0	680
contig02683	Medtr3g143710.1	Ribosomal_protein_L17_chr03_pseudomolecule_IMGAG_V3	91.61	429	36	0	127	555	46	474	2e-160	565
contig02684	Medtr3g036520.1	Protein_of_unknown_function_DUF1118_chr03_pseudomolecule_IMGAG_V3	87.92	265	31	1	341	605	558	295	7e-70	264
contig02686	Medtr5g101740.1	Tubulin_binding_cofactor_A_chr05_pseudomolecule_IMGAG_V3	84.63	410	48	1	18	412	97	506	9e-91	333
contig02687	Medtr5g035270.1	Ubiquitin;_Ribosomal_protein_S27a_chr05_pseudomolecule_IMGAG_V3	90.51	158	15	0	2	159	310	467	3e-49	194
contig02688	Medtr5g007450.1	Di-trans-poly-cis-decaprenylcistransferase_chr05_pseudomolecule_IMGAG_V3	89.37	1552	165	0	378	1929	589	2140	0	1768
contig02690	Medtr1g146030.1	Chalcone-flavanone_isomerase_chr01_pseudomolecule_IMGAG_V3	88.98	608	67	0	1	608	636	29	0	674
contig02692	Medtr3g162820.1	AAA_ATPase;_26S_proteasome_subunit_P45_chr03_pseudomolecule_IMGAG_V3	82.2	590	105	0	318	907	1205	616	9e-92	337
contig02693	Medtr8g116140.1	Ycf1_chr08_pseudomolecule_IMGAG_V3	86.42	405	51	2	198	598	506	910	3e-97	355
contig02694	Medtr3g039530.1	Methyltransferase_type_11_chr03_pseudomolecule_IMGAG_V3	91.77	231	19	0	262	492	1021	791	4e-83	307
contig02695	Medtr1g047030.2	Serine/threonine-specific_protein_phosphatase_and_bis(5-nucleosyl)-tetraphosphatase_chr01_pseudomolecule_IMGAG_V3	90.37	270	26	0	233	502	1279	1010	1e-89	329
contig02696	Medtr4g154520.1	Annexin_chr04_pseudomolecule_IMGAG_V3	87.34	932	118	0	120	1051	17	948	0	912
contig02697	Medtr4g036600.1	Sec61beta_chr04_pseudomolecule_IMGAG_V3	90.53	243	23	0	122	364	1	243	1e-80	299
contig02698	AC147501_20.1	hypothetical_protein_AC147501.9	86.63	187	25	0	244	430	172	358	2e-42	172
contig02700	Medtr5g097730.1	UDP-glucuronosyl/UDP-glucosyltransferase_chr05_pseudomolecule_IMGAG_V3	87.88	264	32	0	3	266	1177	1440	6e-72	270
contig02701	Medtr1g073680.1	Pyruvate_kinase;_;_;_chr01_pseudomolecule_IMGAG_V3	93.02	1590	104	2	404	1986	1	1590	0	2266
contig02702	Medtr5g027140.1	hypothetical_protein_chr05_pseudomolecule_IMGAG_V3	90.97	1517	133	3	419	1931	2054	538	0	1899
contig02703	Medtr2g092800.1	14-3-3_protein_chr02_pseudomolecule_IMGAG_V3	92.06	793	61	2	188	979	792	1	0	1057
contig02704	Medtr8g112530.1	TB2/DP1_and_HVA22_related_protein_chr08_pseudomolecule_IMGAG_V3	91.95	497	40	0	318	814	502	6	0	668
contig02708	Medtr2g122830.1	D-3-phosphoglycerate_dehydrogenase_chr02_pseudomolecule_IMGAG_V3	92.25	271	21	0	123	393	982	1252	4e-102	371
contig02711	Medtr4g062300.1	hypothetical_protein_chr04_pseudomolecule_IMGAG_V3	87.71	537	63	1	321	857	1223	690	6e-152	537
contig02715	Medtr3g109790.1	Protein_of_unknown_function_UPF0025;_Metallophosphoesterase_chr03_pseudomolecule_IMGAG_V3	95.25	337	16	0	1	337	237	573	2e-153	541
contig02716	Medtr5g016340.1	hypothetical_protein_chr05_pseudomolecule_IMGAG_V3	87.21	258	33	0	74	331	16	273	1e-65	250
contig02718	Medtr8g122370.1	hypothetical_protein_chr08_pseudomolecule_IMGAG_V3	84.31	153	24	0	660	812	781	933	4e-24	113
contig02721	Medtr3g115100.1	Translation_factor_chr03_pseudomolecule_IMGAG_V3	90.81	1252	113	2	313	1563	220	1470	0	1554
contig02722	Medtr5g021690.1	hypothetical_protein_chr05_pseudomolecule_IMGAG_V3	89.38	1026	109	0	312	1337	1565	540	0	1170
contig02723	Medtr2g110920.1	Thioredoxin-like_fold_chr02_pseudomolecule_IMGAG_V3	91.88	431	33	2	166	596	52	480	3e-159	561
contig02724	Medtr1g106920.1	UspA_chr01_pseudomolecule_IMGAG_V3	89.52	477	50	0	178	654	1	477	1e-155	549
contig02726	Medtr7g045700.1	Plant_lipid_transfer/seed_storage/trypsin-alpha_amylase_inhibitor_chr07_pseudomolecule_IMGAG_V3	89.5	238	25	0	292	529	20	257	1e-72	274
contig02728	Medtr4g133920.1	Protein_of_unknown_function_DUF538_chr04_pseudomolecule_IMGAG_V3	90.63	64	6	0	273	336	422	359	1e-14	79.8
contig02729	Medtr4g106900.1	SNF2-related_chr04_pseudomolecule_IMGAG_V3	89.21	547	44	2	380	914	1337	794	9e-179	626
contig02731	Medtr5g016180.2	Tetratricopeptide-like_helical;_chr05_pseudomolecule_IMGAG_V3	82.65	461	77	1	121	581	3566	4023	3e-73	276
contig02732	Medtr3g135710.1	Acetylglutamate_kinase_chr03_pseudomolecule_IMGAG_V3	86.98	860	112	0	192	1051	164	1023	0	817
contig02735	Medtr8g102930.1	Ubiquitin_chr08_pseudomolecule_IMGAG_V3	93.17	644	41	1	81	721	23	666	0	890
contig02737	Medtr5g006870.1	NADH:flavin_oxidoreductase/NADH_oxidase_chr05_pseudomolecule_IMGAG_V3	86.08	352	49	0	7	358	359	8	9e-84	309
contig02740	Medtr3g030280.1	hypothetical_protein_chr03_pseudomolecule_IMGAG_V3	90.66	578	45	1	127	704	932	364	0	726
contig02741	Medtr5g106850.1	hypothetical_protein_chr05_pseudomolecule_IMGAG_V3	82.01	139	19	1	448	586	320	188	3e-14	79.8
contig02742	Medtr5g090350.1	APC1_;_ubiquitin-protein_ligase_putative_chr05_pseudomolecule_IMGAG_V3	94.66	656	35	0	348	1003	5313	4658	0	1023
contig02743	Medtr7g097090.1	hypothetical_protein_chr07_pseudomolecule_IMGAG_V3	94.64	56	3	0	278	333	1197	1142	5e-17	87.7
contig02748	Medtr5g103870.2	Protein_of_unknown_function_UPF0172_chr05_pseudomolecule_IMGAG_V3	86.2	355	49	0	23	377	3109	2755	2e-85	315
contig02749	Medtr1g028470.1	hypothetical_protein_chr01_pseudomolecule_IMGAG_V3	91.26	183	16	0	94	276	289	107	1e-61	236
contig02750	Medtr7g012110.1	Complex_1_LYR_protein_chr07_pseudomolecule_IMGAG_V3	87.76	237	29	0	376	612	252	16	1e-62	240
contig02751	AC233656_19.3	Lipoxygenase_AC233656.1	87.28	692	83	3	697	1386	214	902	0	654
contig02752	Medtr5g012090.1	NAD-dependent_epimerase/dehydratase_chr05_pseudomolecule_IMGAG_V3	78.33	983	213	0	180	1162	1256	274	3e-68	260
contig02753	Medtr1g043170.1	Nop14-like_protein_chr01_pseudomolecule_IMGAG_V3	90.41	73	7	0	713	785	370	442	3e-17	89.7
contig02754	Medtr5g030110.1	Orn/DAP/Arg_decarboxylase_2_chr05_pseudomolecule_IMGAG_V3	92	125	10	0	1	125	856	980	3e-41	168
contig02755	Medtr1g076830.1	RNA-binding_region_RNP-1_(RNA_recognition_motif)_chr01_pseudomolecule_IMGAG_V3	81.51	703	98	5	239	932	164	843	2e-103	377
contig02756	Medtr4g133890.1	Plant_lipid_transfer/seed_storage/trypsin-alpha_amylase_inhibitor_chr04_pseudomolecule_IMGAG_V3	86.72	369	49	0	405	773	395	27	1e-93	343
contig02757	Medtr7g088440.1	Protein_kinase_chr07_pseudomolecule_IMGAG_V3	95.23	629	30	0	238	866	2903	2275	0	1009
contig02764	Medtr8g125610.1	Peroxisomal_membrane_anchor_protein_(Pex14p)_chr08_pseudomolecule_IMGAG_V3	90.91	484	43	1	153	635	57	540	7e-172	603
contig02766	Medtr8g125440.1	Tyrosine_protein_kinase_chr08_pseudomolecule_IMGAG_V3	91.69	1179	86	2	345	1511	1179	1	0	1564
contig02767	Medtr3g083690.1	AAA_ATPase;_26S_proteasome_subunit_P45_chr03_pseudomolecule_IMGAG_V3	88.71	1143	120	1	174	1316	1239	106	0	1251
contig02768	Medtr6g093310.1	Saposin_B_chr06_pseudomolecule_IMGAG_V3	91.21	671	56	1	150	817	1	671	0	825
contig02769	Medtr1g073830.1	hypothetical_protein_chr01_pseudomolecule_IMGAG_V3	90.49	1525	133	1	142	1654	2550	1026	0	1887
contig02770	Medtr7g134740.1	hypothetical_protein_chr07_pseudomolecule_IMGAG_V3	91.19	159	14	0	92	250	210	368	4e-52	204
contig02772	Medtr7g011120.1	Protein_of_unknown_function_DUF179_chr07_pseudomolecule_IMGAG_V3	90.97	720	62	1	591	1310	876	160	0	908
contig02774	Medtr2g103970.1	Multi_antimicrobial_extrusion_protein_MatE_chr02_pseudomolecule_IMGAG_V3	87.1	535	66	1	672	1203	5	539	2e-143	509
contig02777	Medtr4g160270.2	Phosphofructokinase_chr04_pseudomolecule_IMGAG_V3	83.68	809	129	1	472	1277	989	181	7e-152	537
contig02779	Medtr1g132840.1	hypothetical_protein_chr01_pseudomolecule_IMGAG_V3	83.33	600	73	2	63	641	4641	5234	6e-120	430
contig02782	Medtr1g083470.2	hypothetical_protein_chr01_pseudomolecule_IMGAG_V3	92.33	861	62	2	232	1091	1703	846	0	1172
contig02784	Medtr6g089390.1	Per1-like_chr06_pseudomolecule_IMGAG_V3	89.41	727	74	1	172	895	16	742	0	827
contig02786	Medtr3g103570.1	Protein_of_unknown_function_DUF1242_chr03_pseudomolecule_IMGAG_V3	84.4	109	17	0	115	223	59	167	4e-15	81.8
contig02787	Medtr1g023380.1	Alpha/beta_hydrolase_fold_chr01_pseudomolecule_IMGAG_V3	90.42	793	76	0	163	955	8	800	0	969
contig02789	Medtr2g008380.1	UDP-glucuronosyl/UDP-glucosyltransferase_chr02_pseudomolecule_IMGAG_V3	83.62	1099	179	1	24	1122	2915	4012	0	743
contig02791	Medtr6g009220.1	Cytochrome_P450_chr06_pseudomolecule_IMGAG_V3	89.62	318	33	0	177	494	1617	1300	1e-101	369
contig02792	Medtr8g122300.1	Nodulin-like_chr08_pseudomolecule_IMGAG_V3	78.7	446	95	0	1051	1496	1054	1499	2e-29	131
contig02793	Medtr2g076720.1	Ribosomal_protein_L1_chr02_pseudomolecule_IMGAG_V3	87.16	327	27	4	846	1166	858	541	4e-82	305
contig02795	Medtr7g127040.1	Inosine/uridine-preferring_nucleoside_hydrolase_chr07_pseudomolecule_IMGAG_V3	94.13	682	39	1	217	897	1005	324	0	1027
contig02798	Medtr5g101260.1	MAP65/ASE1_chr05_pseudomolecule_IMGAG_V3	93.44	915	54	2	1	912	838	1749	0	1330
contig02801	Medtr7g107390.1	hypothetical_protein_chr07_pseudomolecule_IMGAG_V3	92.3	701	54	0	291	991	350	1050	0	961
contig02802	Medtr5g019420.3	hypothetical_protein_chr05_pseudomolecule_IMGAG_V3	92.51	601	42	1	552	1152	978	1575	0	831
contig02803	Medtr4g078490.1	NAD-dependent_epimerase/dehydratase_chr04_pseudomolecule_IMGAG_V3	94.37	994	56	0	118	1111	38	1031	0	1526
contig02804	Medtr3g142630.1	No_apical_meristem_(NAM)_protein_chr03_pseudomolecule_IMGAG_V3	90.25	441	43	0	47	487	441	1	5e-151	533
contig02807	Medtr8g093700.1	Homeodomain-related;_chr08_pseudomolecule_IMGAG_V3	84.52	168	26	0	172	339	1	168	1e-28	127
contig02808	Medtr7g134090.1	hypothetical_protein_chr07_pseudomolecule_IMGAG_V3	93.04	1006	70	0	740	1745	985	1990	0	1398
contig02811	Medtr8g105120.1	Enoyl-CoA_hydratase/isomerase_chr08_pseudomolecule_IMGAG_V3	91.57	688	55	2	383	1068	1523	837	0	856
contig02813	Medtr5g022950.2	2OG-Fe(II)_oxygenase_chr05_pseudomolecule_IMGAG_V3	91.68	541	45	0	1	541	541	1	0	716
contig02815	Medtr5g100770.1	Stigma-specific_protein_Stig1_chr05_pseudomolecule_IMGAG_V3	90.8	1326	113	3	250	1572	531	1850	0	1649
contig02816	Medtr8g031670.1	hypothetical_protein_chr08_pseudomolecule_IMGAG_V3	94.79	288	15	0	88	375	526	813	2e-126	452
contig02818	AC235665_44.1	hypothetical_protein_AC235665.2	90.84	1114	96	2	305	1418	1328	221	0	1392
contig02819	Medtr8g034640.1	Short-chain_dehydrogenase/reductase_SDR_chr08_pseudomolecule_IMGAG_V3	86.49	185	25	0	186	370	897	713	2e-41	168
contig02820	Medtr4g022940.1	Alpha-helical_ferredoxin_chr04_pseudomolecule_IMGAG_V3	96.64	535	18	0	277	811	610	1144	0	918
contig02822	Medtr3g093640.1	Protein_of_unknown_function_DUF1313_chr03_pseudomolecule_IMGAG_V3	81.05	401	76	0	235	635	447	847	4e-48	192
contig02824	Medtr2g091450.1	Lecithin:cholesterol_acyltransferase_chr02_pseudomolecule_IMGAG_V3	84.93	146	22	0	645	790	35	180	1e-24	115
contig02827	Medtr3g012750.1	hypothetical_protein_chr03_pseudomolecule_IMGAG_V3	88.71	443	48	2	41	482	462	903	9e-131	466
contig02829	Medtr8g133360.1	Pectinesterase;_Pectinesterase_inhibitor_chr08_pseudomolecule_IMGAG_V3	89.78	2270	211	5	42	2291	1594	3862	0	2652
contig02830	Medtr5g006650.1	Prefoldin;_KIP1-like_chr05_pseudomolecule_IMGAG_V3	85.71	91	13	0	544	634	3447	3537	1e-13	77.8
contig02831	Medtr4g115240.1	hypothetical_protein_chr04_pseudomolecule_IMGAG_V3	93.73	638	34	1	1	638	484	1115	0	950
contig02832	CU013523_25.1	hypothetical_protein_CU013523.3	79.34	426	82	2	247	669	690	268	4e-32	139
contig02837	Medtr4g022340.1	Sugar_transporter_superfamily;_Aquaporin_chr04_pseudomolecule_IMGAG_V3	87.87	717	87	0	299	1015	918	202	0	731
contig02838	Medtr5g088310.1	Protein_of_unknown_function_DUF649_chr05_pseudomolecule_IMGAG_V3	92.42	686	52	0	416	1101	822	137	0	948
contig02840	Medtr5g006360.1	Survival_protein_SurE_chr05_pseudomolecule_IMGAG_V3	89.65	628	65	0	5	632	645	18	0	729
contig02841	Medtr3g163790.1	Translation_factor_chr03_pseudomolecule_IMGAG_V3	90.48	315	30	0	1	315	504	818	6e-107	387
contig02842	Medtr8g138780.1	Rapid_ALkalinization_Factor_chr08_pseudomolecule_IMGAG_V3	85.31	354	37	1	237	575	381	28	1e-83	309
contig02844	Medtr3g128170.1	Protein_kinase_chr03_pseudomolecule_IMGAG_V3	92.27	854	66	0	373	1226	902	49	0	1170
contig02846	Medtr3g122430.1	hypothetical_protein_chr03_pseudomolecule_IMGAG_V3	92.58	485	36	0	26	510	3391	3875	0	676
contig02849	Medtr3g139910.1	Peptidase_M41_chr03_pseudomolecule_IMGAG_V3	90.92	1068	92	1	2	1064	1838	2905	0	1348
contig02850	Medtr2g134900.1	hypothetical_protein_chr02_pseudomolecule_IMGAG_V3	84.62	104	16	0	554	657	1401	1504	5e-14	79.8
contig02851	Medtr5g096400.2	hypothetical_protein_chr05_pseudomolecule_IMGAG_V3	91.26	1110	88	2	210	1316	219	1322	0	1429
contig02852	Medtr2g130250.1	Got1-like_protein_chr02_pseudomolecule_IMGAG_V3	94.29	368	21	0	254	621	29	396	1e-159	563
contig02856	Medtr3g136800.1	ATP-requiring_DNA_helicase_RecQ;_chr03_pseudomolecule_IMGAG_V3	96.49	542	19	0	263	804	556	1097	0	924
contig02858	AC231338_10.1	RNA-binding_region_RNP-1_(RNA_recognition_motif)_AC231338.1	95.7	93	4	0	1	93	657	749	2e-36	153
contig02860	Medtr2g122250.1	Biotin-binding_site_chr02_pseudomolecule_IMGAG_V3	89.89	356	35	1	1	355	3147	3502	1e-114	412
contig02862	Medtr2g080750.1	hypothetical_protein_chr02_pseudomolecule_IMGAG_V3	92.41	435	33	0	1	435	1042	1476	3e-171	601
contig02865	Medtr4g152250.1	Arf_GTPase_activating_protein;_Pleckstrin_homology-type_chr04_pseudomolecule_IMGAG_V3	91.37	336	29	0	5	340	2875	2540	7e-122	436
contig02868	Medtr8g047450.1	hypothetical_protein_chr08_pseudomolecule_IMGAG_V3	83.44	1401	189	6	169	1551	2491	3866	0	963
contig02870	Medtr8g021870.1	hypothetical_protein_chr08_pseudomolecule_IMGAG_V3	92.34	274	21	0	264	537	18	291	1e-103	377
contig02873	Medtr5g065740.1	N-acyl-L-amino-acid_amidohydrolase_chr05_pseudomolecule_IMGAG_V3	91.09	752	67	0	278	1029	1067	316	0	959
contig02874	Medtr5g103870.1	Protein_of_unknown_function_UPF0172_chr05_pseudomolecule_IMGAG_V3	91.87	615	50	0	350	964	615	1	0	823
contig02878	Medtr2g006700.1	hypothetical_protein_chr02_pseudomolecule_IMGAG_V3	91.83	1298	97	2	351	1639	1589	292	0	1731
contig02880	Medtr1g129730.1	hypothetical_protein_chr01_pseudomolecule_IMGAG_V3	90.52	348	33	0	391	738	1346	1693	4e-119	428
contig02882	Medtr8g122220.1	Adenylate_cyclase_chr08_pseudomolecule_IMGAG_V3	86.35	447	61	0	4	450	447	1	1e-111	402
contig02883	Medtr3g148890.1	GRAM_chr03_pseudomolecule_IMGAG_V3	91.73	653	54	0	293	945	125	777	0	866
contig02885	Medtr5g013740.2	RAI1_like_chr05_pseudomolecule_IMGAG_V3	86.46	229	31	0	390	618	1890	1662	4e-53	208
contig02888	Medtr3g040270.1	hypothetical_protein_chr03_pseudomolecule_IMGAG_V3	80.13	448	89	0	523	970	1118	671	5e-45	182
contig02889	Medtr5g006700.1	Protein_kinase_chr05_pseudomolecule_IMGAG_V3	91.35	266	22	1	3	267	303	38	3e-92	337
contig02891	Medtr8g133200.1	SAC3/GANP;_Eukaryotic_translation_initiation_factor_3_subunit_12;_Winged_helix_repressor_DNA-binding_chr08_pseudomolecule_IMGAG_V3	89.48	485	45	5	5	483	224	708	8e-147	519
contig02892	Medtr8g116250.1	Tyrosine_protein_kinase_chr08_pseudomolecule_IMGAG_V3	92.71	1248	91	0	1	1248	1435	2682	0	1752
contig02894	Medtr3g067110.1	UDP-glucuronosyl/UDP-glucosyltransferase_chr03_pseudomolecule_IMGAG_V3	82.96	1021	174	0	231	1251	1412	392	0	644
contig02895	Medtr3g086130.1	hypothetical_protein_chr03_pseudomolecule_IMGAG_V3	94.95	99	5	0	224	322	216	118	9e-38	157
contig02897	Medtr3g107020.1	hypothetical_protein_chr03_pseudomolecule_IMGAG_V3	87.44	199	25	0	1	199	2792	2594	4e-50	196
contig02900	Medtr1g093410.1	hypothetical_protein_chr01_pseudomolecule_IMGAG_V3	92.31	169	10	3	287	453	170	337	3e-53	208
contig02901	Medtr2g077520.2	hypothetical_protein_chr02_pseudomolecule_IMGAG_V3	91.22	911	80	0	453	1363	2903	1993	0	1172
contig02902	Medtr5g038450.1	hypothetical_protein_chr05_pseudomolecule_IMGAG_V3	84.75	223	31	1	64	283	672	894	3e-41	168
contig02904	Medtr8g090220.1	RNA-binding_region_RNP-1_(RNA_recognition_motif)_chr08_pseudomolecule_IMGAG_V3	88.39	155	18	0	153	307	1	155	7e-40	165
contig02905	Medtr2g103650.1	hypothetical_protein_chr02_pseudomolecule_IMGAG_V3	86.43	221	30	0	344	564	109	329	8e-51	200
contig02910	Medtr7g100100.1	No_apical_meristem_(NAM)_protein_chr07_pseudomolecule_IMGAG_V3	88.26	622	64	2	333	951	2076	1461	0	652
contig02912	Medtr1g005140.1	NADH/Ubiquinone/plastoquinone_(complex_I)_chr01_pseudomolecule_IMGAG_V3	97.7	479	11	0	437	915	114	592	0	829
contig02913	Medtr1g126970.1	Octicosapeptide/Phox/Bem1p;_Plant_regulator_RWP-RK_chr01_pseudomolecule_IMGAG_V3	91.36	567	49	0	1	567	3537	4103	0	735
contig02916	Medtr4g115190.1	Pyruvate_kinase;_;_;_chr04_pseudomolecule_IMGAG_V3	94.26	906	51	1	18	923	1283	379	0	1376
contig02917	Medtr4g114250.1	hypothetical_protein_chr04_pseudomolecule_IMGAG_V3	91.53	354	30	0	201	554	1	354	5e-130	464
contig02918	Medtr1g094200.1	hypothetical_protein_chr01_pseudomolecule_IMGAG_V3	91.14	666	58	1	1	665	1221	556	0	844
contig02919	Medtr2g104590.1	hypothetical_protein_chr02_pseudomolecule_IMGAG_V3	91.73	1149	92	1	376	1521	1341	193	0	1520
contig02920	AC235094_12.1	Sec23/Sec24_helical_region;_Gelsolin_region_AC235094.1	91.51	106	9	0	1	106	723	828	2e-32	139
contig02922	Medtr8g146550.1	SKP1_component;_Cullin_chr08_pseudomolecule_IMGAG_V3	80.34	234	46	0	296	529	2221	1988	7e-20	99.6
contig02923	Medtr2g029130.1	PAP_fibrillin_chr02_pseudomolecule_IMGAG_V3	91.26	698	61	0	231	928	954	257	0	900
contig02924	Medtr5g106860.1	Nucleotide-sugar_transporter_chr05_pseudomolecule_IMGAG_V3	91.69	951	79	0	311	1261	1058	108	0	1259
contig02927	Medtr8g093160.1	General_substrate_transporter_chr08_pseudomolecule_IMGAG_V3	90.06	332	27	1	3	328	3183	3514	2e-110	398
contig02929	Medtr2g107470.1	Leucine-rich_repeat_chr02_pseudomolecule_IMGAG_V3	88.02	1402	159	3	212	1607	1399	1	0	1435
contig02933	Medtr3g030150.1	hypothetical_protein_chr03_pseudomolecule_IMGAG_V3	87.68	138	17	0	160	297	67	204	2e-32	139
contig02934	Medtr8g101540.1	Adenylylsulfate_kinase_chr08_pseudomolecule_IMGAG_V3	94.27	628	34	2	223	849	295	921	0	944
contig02935	Medtr5g065150.1	hypothetical_protein_chr05_pseudomolecule_IMGAG_V3	90.1	101	7	1	223	320	329	229	7e-26	117
contig02937	Medtr3g016180.1	Major_facilitator_superfamily_MFS_1_chr03_pseudomolecule_IMGAG_V3	90.73	777	71	1	96	871	796	20	0	961
contig02938	Medtr3g163200.1	Calcium-binding_EF-hand_chr03_pseudomolecule_IMGAG_V3	79.05	926	173	6	287	1202	163	1077	3e-74	280
contig02939	Medtr8g147360.1	Pyrophosphate-dependent_phosphofructokinase_PfpB_chr08_pseudomolecule_IMGAG_V3	92.11	786	60	2	1	786	1010	227	0	1051
contig02942	Medtr1g005030.1	RNA-binding_S4_chr01_pseudomolecule_IMGAG_V3	96.56	378	13	0	305	682	1477	1100	0	646
contig02943	Medtr4g158540.2	Enoyl-CoA_hydratase/isomerase_chr04_pseudomolecule_IMGAG_V3	90.37	270	26	0	97	366	1	270	1e-89	329
contig02945	Medtr7g075750.1	hypothetical_protein_chr07_pseudomolecule_IMGAG_V3	90.77	607	56	0	173	779	375	981	0	759
contig02948	Medtr8g145050.1	Pentatricopeptide_repeat_chr08_pseudomolecule_IMGAG_V3	88.72	1623	159	3	450	2051	2965	1346	0	1784
contig02949	Medtr8g102900.1	hypothetical_protein_chr08_pseudomolecule_IMGAG_V3	91.47	692	53	1	28	719	686	1	0	906
contig02950	Medtr3g024680.1	Chaperonin_Cpn60/TCP-1_chr03_pseudomolecule_IMGAG_V3	94.19	1584	92	0	400	1983	4293	2710	0	2411
contig02951	Medtr5g022600.1	Diaminopimelate_decarboxylase_chr05_pseudomolecule_IMGAG_V3	91.18	1451	113	2	408	1858	1436	1	0	1871
contig02953	Medtr3g162860.1	hypothetical_protein_chr03_pseudomolecule_IMGAG_V3	80.13	317	63	0	379	695	509	193	4e-29	129
contig02954	Medtr4g033590.1	hypothetical_protein_chr04_pseudomolecule_IMGAG_V3	91.3	138	12	0	291	428	1609	1472	2e-44	178
contig02956	Medtr5g096100.1	hypothetical_protein_chr05_pseudomolecule_IMGAG_V3	89.81	363	28	1	189	542	1	363	5e-121	434
contig02959	Medtr4g122010.1	hypothetical_protein_chr04_pseudomolecule_IMGAG_V3	91.54	1371	114	2	372	1740	1643	273	0	1782
contig02961	Medtr4g128720.1	hypothetical_protein_chr04_pseudomolecule_IMGAG_V3	87.33	505	64	0	258	762	591	87	6e-139	494
contig02962	Medtr2g007200.1	hypothetical_protein_chr02_pseudomolecule_IMGAG_V3	93.23	310	21	0	338	647	641	950	2e-125	448
contig02963	Medtr3g097550.1	Aldehyde_dehydrogenase_chr03_pseudomolecule_IMGAG_V3	83.87	874	117	5	6	877	897	46	6e-167	587
contig02965	Medtr7g020670.1	Hrf1_chr07_pseudomolecule_IMGAG_V3	85.66	816	117	0	97	912	139	954	0	690
contig02966	Medtr1g089760.1	Protein_of_unknown_function_UPF0044_chr01_pseudomolecule_IMGAG_V3	88.11	1548	167	4	208	1738	4095	2548	0	1604
contig02968	Medtr2g129600.1	Lipid-binding_START;_Homeodomain-related_chr02_pseudomolecule_IMGAG_V3	90.68	429	38	2	1	429	1262	1688	2e-146	517
contig02970	Medtr5g012520.2	Major_sperm_protein_chr05_pseudomolecule_IMGAG_V3	84.12	825	101	8	182	1001	599	1398	1e-153	543
contig02971	Medtr3g142880.1	Snf7_chr03_pseudomolecule_IMGAG_V3	92.88	365	25	1	205	568	1	365	9e-134	476
contig02973	Medtr2g009680.1	hypothetical_protein_chr02_pseudomolecule_IMGAG_V3	94.38	267	15	0	64	330	2544	2810	4e-114	410
contig02975	Medtr7g076490.1	Plant_disease_resistance_response_protein_chr07_pseudomolecule_IMGAG_V3	86.39	147	20	0	346	492	504	358	2e-30	133
contig02976	Medtr3g092610.1	hypothetical_protein_chr03_pseudomolecule_IMGAG_V3	90.2	255	25	0	237	491	302	556	4e-83	307
contig02977	Medtr4g154730.1	ABC_transporter_related_chr04_pseudomolecule_IMGAG_V3	88.49	721	80	1	165	882	47	767	0	767
contig02978	Medtr4g042390.1	Ribosomal_protein_L20_chr04_pseudomolecule_IMGAG_V3	96.49	114	4	0	692	805	404	517	8e-49	194
contig02980	AC235756_21.1	2OG-Fe(II)_oxygenase_AC235756.1	84.56	680	102	1	150	829	1155	1831	4e-144	511
contig02981	Medtr3g097390.1	Uroporphyrinogen_decarboxylase_(URO-D)_chr03_pseudomolecule_IMGAG_V3	85.86	1068	151	0	161	1228	103	1170	0	878
contig02987	Medtr3g117310.1	hypothetical_protein_chr03_pseudomolecule_IMGAG_V3	91.24	1461	112	2	52	1512	256	1700	0	1893
contig02988	Medtr3g068280.1	Cytochrome_P450_chr03_pseudomolecule_IMGAG_V3	91.45	1228	105	0	122	1349	492	1719	0	1602
contig02989	Medtr5g014590.1	Peptidase_M20_chr05_pseudomolecule_IMGAG_V3	88.91	1281	136	5	213	1488	1314	35	0	1376
contig02990	Medtr7g104950.1	hypothetical_protein_chr07_pseudomolecule_IMGAG_V3	84.92	1180	156	6	372	1532	1662	486	0	912
contig02991	Medtr2g029640.1	Blue_(type_1)_copper_domain_chr02_pseudomolecule_IMGAG_V3	87.08	1571	156	14	287	1839	2153	612	0	1376
contig02994	Medtr1g010190.1	NF-kappa-B/Rel/dorsal_chr01_pseudomolecule_IMGAG_V3	85.47	296	42	1	626	920	5516	5221	6e-62	238
contig02995	Medtr8g121480.1	ENTH/VHS;_ANTH;_chr08_pseudomolecule_IMGAG_V3	91.54	1548	122	3	1	1542	94	1638	0	2018
contig02998	Medtr1g076860.2	Conserved_hypothetical_protein_730_chr01_pseudomolecule_IMGAG_V3	94.89	176	9	0	1	176	2345	2170	3e-74	278
contig03000	Medtr5g010770.1	Cyclin-like_F-box;_F-box_protein_interaction_domain_chr05_pseudomolecule_IMGAG_V3	93.88	801	48	1	85	885	1617	2416	0	1150
contig03001	Medtr7g139760.1	Sugar_transporter_superfamily_chr07_pseudomolecule_IMGAG_V3	89.42	747	60	4	879	1612	733	1473	0	852
contig03002	Medtr3g132820.1	No_apical_meristem_(NAM)_protein_chr03_pseudomolecule_IMGAG_V3	89.09	1320	140	2	382	1697	2439	1120	0	1463
contig03003	Medtr2g107670.1	S25_ribosomal_protein_chr02_pseudomolecule_IMGAG_V3	90.49	305	29	0	208	512	323	19	3e-103	375
contig03004	Medtr7g040860.1	hypothetical_protein_chr07_pseudomolecule_IMGAG_V3	84.39	647	79	5	115	742	53	696	1e-133	476
contig03006	Medtr4g031660.1	Extensin-like_protein_chr04_pseudomolecule_IMGAG_V3	87.02	470	61	0	256	725	1549	1080	3e-125	448
contig03007	Medtr3g163610.1	hypothetical_protein_chr03_pseudomolecule_IMGAG_V3	91.1	1349	117	1	161	1509	284	1629	0	1693
contig03009	Medtr1g117760.2	hypothetical_protein_chr01_pseudomolecule_IMGAG_V3	89.6	298	31	0	297	594	1239	942	2e-94	345
contig03012	Medtr3g121990.1	hypothetical_protein_chr03_pseudomolecule_IMGAG_V3	86.08	740	97	2	262	998	1618	882	0	642
contig03013	Medtr3g140300.1	Basic_helix-loop-helix_dimerisation_region_bHLH_chr03_pseudomolecule_IMGAG_V3	93.8	1146	70	1	1	1145	2360	1215	0	1667
contig03017	Medtr5g024810.1	Hydroxymethylglutaryl-coenzyme_A_reductase_chr05_pseudomolecule_IMGAG_V3	86.13	952	129	1	260	1211	3187	2239	0	837
contig03018	AC235749_8.1	hypothetical_protein_AC235749.1	94.02	619	37	0	465	1083	2223	2841	0	934
contig03019	Medtr7g096990.1	Light_regulated_Lir1_chr07_pseudomolecule_IMGAG_V3	86.53	438	47	3	166	594	1	435	4e-109	394
contig03020	Medtr3g102680.1	hypothetical_protein_chr03_pseudomolecule_IMGAG_V3	84.81	836	127	0	1	836	2360	1525	0	650
contig03023	Medtr2g010050.1	Retrotransposon_gag_protein_chr02_pseudomolecule_IMGAG_V3	92.59	1147	83	1	5	1149	1776	2922	0	1594
contig03024	Medtr3g144480.1	Protein_of_unknown_function_DUF502_chr03_pseudomolecule_IMGAG_V3	93.81	759	47	0	210	968	777	19	0	1132
contig03025	Medtr1g083420.1	Single-strand_binding_protein_chr01_pseudomolecule_IMGAG_V3	83.18	559	73	2	59	608	26	572	3e-106	385
contig03026	Medtr2g038450.1	Basic-leucine_zipper_(bZIP)_transcription_factor_chr02_pseudomolecule_IMGAG_V3	89.66	145	15	0	123	267	100	244	2e-41	168
contig03027	Medtr8g138760.1	Galactosyl_transferase_chr08_pseudomolecule_IMGAG_V3	96.02	327	13	0	287	613	1365	1039	1e-154	545
contig03028	Medtr1g009270.1	Protein_of_unknown_function_UPF0089_chr01_pseudomolecule_IMGAG_V3	91.19	624	55	0	142	765	2650	3273	0	759
contig03032	Medtr3g166700.1	hypothetical_protein_chr03_pseudomolecule_IMGAG_V3	86.2	1080	146	3	53	1131	3616	2539	0	936
contig03033	Medtr2g110190.1	hypothetical_protein_chr02_pseudomolecule_IMGAG_V3	86.41	103	14	0	276	378	174	276	2e-18	93.7
contig03034	Medtr1g106600.1	hypothetical_protein_chr01_pseudomolecule_IMGAG_V3	91.67	792	64	2	207	998	323	1112	0	1031
contig03035	Medtr7g071130.1	hypothetical_protein_chr07_pseudomolecule_IMGAG_V3	84.17	120	19	0	159	278	2873	2992	1e-16	87.7
contig03036	Medtr4g158150.1	structural_constituent_of_ribosome_chr04_pseudomolecule_IMGAG_V3	88.41	1191	129	2	342	1526	2085	898	0	1265
contig03037	Medtr8g121390.1	Raffinose_synthase_chr08_pseudomolecule_IMGAG_V3	86.06	1994	266	3	334	2318	2388	398	0	1742
contig03038	Medtr4g107040.1	General_substrate_transporter_chr04_pseudomolecule_IMGAG_V3	91.24	1506	132	0	183	1688	1506	1	0	1939
contig03040	Medtr7g111110.1	hypothetical_protein_chr07_pseudomolecule_IMGAG_V3	87.63	291	35	1	266	556	1	290	7e-76	283
contig03041	Medtr7g126780.2	Protein_of_unknown_function_DUF662_chr07_pseudomolecule_IMGAG_V3	93.07	332	23	0	116	447	507	176	1e-133	476
contig03042	Medtr3g013730.1	hypothetical_protein_chr03_pseudomolecule_IMGAG_V3	88.32	394	46	0	361	754	445	52	1e-115	416
contig03044	Medtr5g106780.1	Homoserine_kinase;_chr05_pseudomolecule_IMGAG_V3	82.66	940	163	0	447	1386	1118	179	6e-162	571
contig03047	Medtr7g097300.1	hypothetical_protein_chr07_pseudomolecule_IMGAG_V3	86.97	1174	153	0	178	1351	221	1394	0	1114
contig03048	Medtr1g137810.1	hypothetical_protein_chr01_pseudomolecule_IMGAG_V3	91.69	1408	115	2	8	1413	586	1993	0	1848
contig03053	Medtr6g094250.1	Plastid_and_cyanobacterial_ribosomal_protein_PSRP-3/Ycf65_chr06_pseudomolecule_IMGAG_V3	91.25	297	26	0	278	574	190	486	1e-105	383
contig03054	Medtr5g007600.1	GAT;_ENTH/VHS_chr05_pseudomolecule_IMGAG_V3	89.61	1194	118	2	220	1410	10	1200	0	1376
contig03058	Medtr2g130010.1	Histidinol_dehydrogenase_chr02_pseudomolecule_IMGAG_V3	92.88	1349	96	0	223	1571	1435	87	0	1913
contig03059	Medtr1g135120.1	Short-chain_dehydrogenase/reductase_SDR_chr01_pseudomolecule_IMGAG_V3	93.89	999	58	1	199	1197	271	1266	0	1493
contig03061	AC233676_25.1	2OG-Fe(II)_oxygenase_AC233676.2	83.61	1074	172	2	249	1318	1113	40	0	696
contig03062	Medtr4g031570.1	Protein_of_unknown_function_DUF567_chr04_pseudomolecule_IMGAG_V3	90.31	289	26	1	1	289	1266	980	4e-94	345
contig03064	Medtr8g093950.1	hypothetical_protein_chr08_pseudomolecule_IMGAG_V3	92.8	1362	93	2	175	1531	2072	3433	0	1913
contig03065	Medtr2g007240.1	hypothetical_protein_chr02_pseudomolecule_IMGAG_V3	86.26	444	61	0	270	713	444	1	1e-109	396
contig03066	Medtr1g016620.1	Tyrosine_protein_kinase;_NAF_chr01_pseudomolecule_IMGAG_V3	88.63	299	34	0	240	538	1	299	8e-88	323
contig03068	Medtr2g129660.1	Oxidoreductase_FAD/NAD(P)-binding_chr02_pseudomolecule_IMGAG_V3	90.98	610	48	2	5	607	628	19	0	726
contig03069	Medtr1g099840.1	AAA_ATPase;_26S_proteasome_subunit_P45_chr01_pseudomolecule_IMGAG_V3	94.18	1272	74	0	124	1395	1	1272	0	1935
contig03070	Medtr6g025590.1	Blue_(type_1)_copper_domain_chr06_pseudomolecule_IMGAG_V3	88.54	410	44	1	273	679	410	1	1e-121	436
contig03071	Medtr2g014460.1	hypothetical_protein_chr02_pseudomolecule_IMGAG_V3	93.53	726	47	0	269	994	1050	325	0	1066
contig03072	Medtr1g093510.1	Serine/threonine-specific_protein_phosphatase_and_bis(5-nucleosyl)-tetraphosphatase_chr01_pseudomolecule_IMGAG_V3	93.24	829	51	2	92	915	1132	304	0	1148
contig03073	Medtr5g087350.1	Ribonuclease_H_chr05_pseudomolecule_IMGAG_V3	80.23	511	101	0	627	1137	3029	3539	4e-54	212
contig03075	Medtr4g098540.1	Ras_GTPase_chr04_pseudomolecule_IMGAG_V3	92.76	594	43	0	549	1142	594	1	0	837
contig03076	Medtr2g025780.1	Sugar_transporter;_Major_facilitator_superfamily_chr02_pseudomolecule_IMGAG_V3	87.58	1119	110	3	248	1366	1440	351	0	1144
contig03078	Medtr4g109660.1	hypothetical_protein_chr04_pseudomolecule_IMGAG_V3	88.2	1051	86	6	55	1085	424	1456	0	1116
contig03082	Medtr7g120830.1	Transcription_factor_CBF/NF-Y/archaeal_histone_chr07_pseudomolecule_IMGAG_V3	90.98	599	40	3	417	1006	678	85	0	757
contig03087	Medtr8g133810.1	Thioredoxin_fold_chr08_pseudomolecule_IMGAG_V3	87.8	377	46	0	203	579	984	608	1e-105	383
contig03091	Medtr7g085160.1	hypothetical_protein_chr07_pseudomolecule_IMGAG_V3	84.85	132	20	0	57	188	1098	1229	1e-21	103
contig03093	Medtr3g156450.1	Cell_division_protein_FtsZ_chr03_pseudomolecule_IMGAG_V3	92.37	1192	88	1	1	1192	161	1349	0	1637
contig03094	Medtr2g010350.1	Cytochrome_P450_chr02_pseudomolecule_IMGAG_V3	85.11	1397	190	2	165	1543	1527	131	0	1136
contig03095	Medtr1g120420.1	hypothetical_protein_chr01_pseudomolecule_IMGAG_V3	78.66	506	108	0	941	1446	1176	671	3e-34	147
contig03096	AC235679_7.1	Cupredoxin_AC235679.1	85.45	701	99	1	350	1050	1022	325	1e-163	577
contig03098	Medtr7g134290.2	Pectinacetylesterase_chr07_pseudomolecule_IMGAG_V3	83.04	1079	183	0	283	1361	160	1238	0	646
contig03099	Medtr8g011740.1	Lipoxygenase_chr08_pseudomolecule_IMGAG_V3	91.88	1454	118	0	255	1708	2735	1282	0	1947
contig03102	Medtr1g065250.1	Eukaryotic_translation_initiation_factor_4E_(eIF-4E)_chr01_pseudomolecule_IMGAG_V3	89.25	614	63	1	97	707	1	614	0	690
contig03103	Medtr5g026740.1	hypothetical_protein_chr05_pseudomolecule_IMGAG_V3	95.52	201	9	0	1	201	588	788	4e-89	327
contig03105	Medtr6g009990.1	Phosphoglucose_isomerase_(PGI)_chr06_pseudomolecule_IMGAG_V3	93.38	302	20	0	179	480	5	306	4e-123	440
contig03106	Medtr7g138050.1	hypothetical_protein_chr07_pseudomolecule_IMGAG_V3	88.69	274	28	1	489	759	343	616	1e-78	293
contig03107	Medtr6g093830.1	Gamma-glutamyltranspeptidase_chr06_pseudomolecule_IMGAG_V3	87.61	218	27	0	49	266	652	869	2e-56	218
contig03108	Medtr7g062000.1	hypothetical_protein_chr07_pseudomolecule_IMGAG_V3	91.34	1282	110	1	399	1679	315	1596	0	1653
contig03109	Medtr7g020810.1	Pathogenesis-related_transcriptional_factor_and_ERF_chr07_pseudomolecule_IMGAG_V3	85	260	26	3	1	247	260	1	2e-51	202
contig03110	Medtr5g027470.1	NmrA-like_chr05_pseudomolecule_IMGAG_V3	90.76	931	86	0	41	971	1	931	0	1164
contig03113	Medtr2g034050.1	Mlo-related_protein_chr02_pseudomolecule_IMGAG_V3	93.53	896	57	1	1	896	2571	3465	0	1308
contig03115	Medtr6g005410.1	Isocitrate/isopropylmalate_dehydrogenase_chr06_pseudomolecule_IMGAG_V3	94.86	972	49	1	396	1366	1442	471	0	1522
contig03116	AC147501_8.1	hypothetical_protein_AC147501.9	84.86	872	120	4	13	872	1035	1906	1e-180	632
contig03117	Medtr8g139700.1	Acyl_carrier_protein_(ACP)_chr08_pseudomolecule_IMGAG_V3	91.86	172	14	0	400	571	340	511	1e-59	230
contig03118	Medtr6g071260.1	hypothetical_protein_chr06_pseudomolecule_IMGAG_V3	82.61	575	98	2	483	1055	617	1191	1e-79	297
contig03119	Medtr3g040890.1	GCN5-related_N-acetyltransferase_chr03_pseudomolecule_IMGAG_V3	87.88	462	56	0	391	852	462	1	2e-132	472
contig03121	Medtr5g020960.1	hypothetical_protein_chr05_pseudomolecule_IMGAG_V3	91.83	796	65	0	448	1243	2713	1918	0	1063
contig03123	Medtr8g015890.1	AAA_ATPase;_chr08_pseudomolecule_IMGAG_V3	89.8	1176	117	1	239	1414	4367	3195	0	1376
contig03125	Medtr7g120660.1	Heavy_metal_transport/detoxification_protein_chr07_pseudomolecule_IMGAG_V3	97.33	75	2	0	719	793	103	177	2e-30	133
contig03129	Medtr5g034240.1	2OG-Fe(II)_oxygenase_chr05_pseudomolecule_IMGAG_V3	86.89	1037	133	1	32	1068	5	1038	0	973
contig03130	Medtr5g045940.1	WD40-like_chr05_pseudomolecule_IMGAG_V3	89.74	692	71	0	41	732	1050	1741	0	809
contig03132	Medtr3g101960.1	Ras_GTPase;_chr03_pseudomolecule_IMGAG_V3	85.2	581	86	0	286	866	593	13	1e-131	470
contig03137	Medtr5g022570.1	Uncharacterized_Cys-rich_domain_chr05_pseudomolecule_IMGAG_V3	90.54	1046	92	2	231	1276	1	1039	0	1181
contig03138	Medtr5g011300.1	Cytochrome_C_biogenesis_protein_chr05_pseudomolecule_IMGAG_V3	88.89	495	55	0	162	656	1	495	2e-154	545
contig03140	Medtr4g130270.3	CBS_chr04_pseudomolecule_IMGAG_V3	91.49	1058	88	2	99	1155	1656	2712	0	1368
contig03142	Medtr4g137870.1	Plant_integral_membrane_protein_chr04_pseudomolecule_IMGAG_V3	90.41	542	45	2	381	916	1304	764	0	656
contig03144	Medtr5g101680.1	Glycerophosphoryl_diester_phosphodiesterase_chr05_pseudomolecule_IMGAG_V3	85.45	165	23	1	12	175	1867	2031	3e-29	129
contig03145	Medtr8g146990.1	hypothetical_protein_chr08_pseudomolecule_IMGAG_V3	92.33	1565	116	2	421	1985	352	1912	0	2139
contig03148	Medtr4g137030.1	hypothetical_protein_chr04_pseudomolecule_IMGAG_V3	89.39	1244	126	2	104	1347	251	1488	0	1411
contig03149	Medtr2g008760.1	hypothetical_protein_chr02_pseudomolecule_IMGAG_V3	91.32	933	81	0	237	1169	1436	504	0	1207
contig03150	AC235662_22.1	Leucine-rich_repeat_AC235662.1	84.7	183	28	0	429	611	369	551	1e-32	141
contig03152	Medtr5g016960.1	Nicotinate_phosphoribosyltransferase_related_chr05_pseudomolecule_IMGAG_V3	85.19	1587	226	1	350	1927	1671	85	0	1291
contig03153	Medtr4g015430.1	PAR1_chr04_pseudomolecule_IMGAG_V3	88.95	525	58	0	218	742	525	1	3e-165	581
contig03154	Medtr5g024970.1	hypothetical_protein_chr05_pseudomolecule_IMGAG_V3	90.91	253	23	0	223	475	253	1	2e-86	319
contig03155	Medtr3g105470.1	Plant_lipid_transfer/seed_storage/trypsin-alpha_amylase_inhibitor_chr03_pseudomolecule_IMGAG_V3	85.51	490	53	3	164	641	63	546	4e-115	414
contig03157	Medtr8g118790.2	Bile_acid:sodium_symporter_chr08_pseudomolecule_IMGAG_V3	92.67	955	70	0	293	1247	1233	279	0	1338
contig03159	Medtr5g008410.1	Complex_1_LYR_protein_chr05_pseudomolecule_IMGAG_V3	84.39	269	42	0	126	394	269	1	8e-51	200
contig03160	Medtr2g095270.1	Arf_GTPase_activating_protein_chr02_pseudomolecule_IMGAG_V3	91.02	1425	128	0	184	1608	1	1425	0	1810
contig03161	Medtr6g080510.1	hypothetical_protein_chr06_pseudomolecule_IMGAG_V3	94.36	390	22	0	230	619	597	208	1e-170	599
contig03162	Medtr3g138580.1	Protein_of_unknown_function_DUF1336_chr03_pseudomolecule_IMGAG_V3	89.04	757	83	0	206	962	830	74	0	842
contig03165	Medtr4g144000.1	Octicosapeptide/Phox/Bem1p;_CBS_chr04_pseudomolecule_IMGAG_V3	91.36	1169	88	3	475	1631	1601	434	0	1513
contig03166	Medtr7g117700.1	Tetratricopeptide-like_helical_chr07_pseudomolecule_IMGAG_V3	80.97	473	48	6	54	490	638	172	6e-65	248
contig03167	Medtr4g038950.1	Phosphate-induced_protein_1_conserved_region_chr04_pseudomolecule_IMGAG_V3	87.36	269	34	0	280	548	488	220	1e-59	230
contig03170	Medtr4g160760.3	Ndr_chr04_pseudomolecule_IMGAG_V3	93.1	261	14	2	144	401	260	1	1e-99	363
contig03171	Medtr3g111270.1	Homoserine_dehydrogenase_chr03_pseudomolecule_IMGAG_V3	91.25	1131	99	0	128	1258	1	1131	0	1457
contig03174	Medtr2g126300.1	Embryo-specific_3_chr02_pseudomolecule_IMGAG_V3	85.32	361	53	0	337	697	506	146	3e-79	295
contig03175	Medtr8g138540.1	3-hydroxyacyl-CoA_dehydrogenase_chr08_pseudomolecule_IMGAG_V3	83.63	1594	257	2	394	1984	2135	543	0	1061
contig03177	Medtr1g039770.1	Calcium-binding_EF-hand_chr01_pseudomolecule_IMGAG_V3	86.34	615	78	1	3	617	3151	2543	1e-157	555
contig03179	Medtr3g025610.1	hypothetical_protein_chr03_pseudomolecule_IMGAG_V3	87.54	1364	166	2	304	1666	1568	208	0	1344
contig03181	Medtr7g110590.1	Protein_kinase;_chr07_pseudomolecule_IMGAG_V3	88.27	162	19	0	306	467	282	121	1e-41	170
contig03182	Medtr3g100690.1	hypothetical_protein_chr03_pseudomolecule_IMGAG_V3	94.13	477	28	0	2	478	2646	3122	0	724
contig03183	Medtr8g050160.1	Cytochrome_P450_chr08_pseudomolecule_IMGAG_V3	89.48	827	86	1	41	866	1	827	0	942
contig03184	Medtr5g029860.1	hypothetical_protein_chr05_pseudomolecule_IMGAG_V3	92.22	900	67	1	184	1083	1218	322	0	1225
contig03185	Medtr3g150640.1	hypothetical_protein_chr03_pseudomolecule_IMGAG_V3	90.45	555	47	2	182	733	649	98	0	672
contig03186	Medtr5g006510.1	hypothetical_protein_chr05_pseudomolecule_IMGAG_V3	86.96	253	33	0	319	571	372	120	1e-62	240
contig03187	Medtr8g096830.1	Tyrosine_protein_kinase_chr08_pseudomolecule_IMGAG_V3	94.55	1082	59	0	3	1084	10	1091	0	1677
contig03188	Medtr5g098270.1	Glyoxalase/bleomycin_resistance_protein/dioxygenase_chr05_pseudomolecule_IMGAG_V3	84.78	1288	187	3	186	1472	1312	33	0	987
contig03190	Medtr3g103780.1	Rubber_elongation_factor_chr03_pseudomolecule_IMGAG_V3	88.35	618	72	0	402	1019	635	18	0	654
contig03191	Medtr2g034600.1	hypothetical_protein_chr02_pseudomolecule_IMGAG_V3	87.02	647	78	2	1	641	723	77	2e-163	575
contig03192	AC234702_13.1	Plant_disease_resistance_response_protein_AC234702.1	89.95	189	18	1	1	189	397	584	2e-45	182
contig03193	Medtr2g022360.1	hypothetical_protein_chr02_pseudomolecule_IMGAG_V3	92.42	330	25	0	119	448	3026	3355	1e-127	456
contig03194	Medtr5g077410.1	Protein_of_unknown_function_DUF1671_chr05_pseudomolecule_IMGAG_V3	86	100	14	0	1	100	3319	3220	8e-17	87.7
contig03196	Medtr7g006100.1	Transaldolase_subfamily;_chr07_pseudomolecule_IMGAG_V3	92.52	1149	86	0	310	1458	1332	184	0	1596
contig03197	Medtr8g088290.1	UV_excision_repair_protein_Rad23;_chr08_pseudomolecule_IMGAG_V3	90.94	850	61	3	194	1034	52	894	0	1076
contig03198	Medtr1g090200.1	Tyrosine_protein_kinase_chr01_pseudomolecule_IMGAG_V3	87.58	153	18	1	289	440	951	799	3e-34	145
contig03200	Medtr4g163370.2	Prenyltransferase/squalene_oxidase_chr04_pseudomolecule_IMGAG_V3	90.8	1521	140	0	97	1617	37	1557	0	1905
contig03201	Medtr1g074300.1	ATP-requiring_DNA_helicase_RecQ;_;_chr01_pseudomolecule_IMGAG_V3	90.13	598	53	2	85	679	1570	2164	0	710
contig03203	Medtr1g083520.1	hypothetical_protein_chr01_pseudomolecule_IMGAG_V3	88.92	334	34	1	385	718	517	187	4e-100	365
contig03204	Medtr8g147670.1	Alkaline_phytoceramidase_chr08_pseudomolecule_IMGAG_V3	91.64	754	63	0	223	976	1	754	0	995
contig03209	Medtr5g079520.1	SelT/selW/selH_selenoprotein_chr05_pseudomolecule_IMGAG_V3	89.03	693	73	1	28	717	1	693	0	656
contig03210	Medtr8g106200.1	Plant_lipid_transfer/seed_storage/trypsin-alpha_amylase_inhibitor_chr08_pseudomolecule_IMGAG_V3	87.02	516	58	2	285	797	510	1	1e-137	490
contig03211	Medtr8g037400.1	SWAP/Surp;_D111/G-patch_chr08_pseudomolecule_IMGAG_V3	94.34	53	3	0	302	354	956	904	3e-15	81.8
contig03213	Medtr5g098310.1	hypothetical_protein_chr05_pseudomolecule_IMGAG_V3	84.75	236	36	0	272	507	386	151	3e-45	182
contig03214	Medtr3g159690.1	BURP_chr03_pseudomolecule_IMGAG_V3	87	100	11	2	43	141	219	121	9e-15	79.8
contig03215	Medtr1g042810.1	Homeodomain-like;_chr01_pseudomolecule_IMGAG_V3	84.72	229	35	0	100	328	1	229	7e-44	176
contig03216	Medtr7g087540.1	hypothetical_protein_chr07_pseudomolecule_IMGAG_V3	88.84	726	81	0	210	935	2579	1854	0	797
contig03217	Medtr1g122330.1	GRAS_transcription_factor_chr01_pseudomolecule_IMGAG_V3	91.42	373	30	2	564	935	1827	1456	2e-131	470
contig03218	Medtr3g163680.1	Mago_nashi_protein_chr03_pseudomolecule_IMGAG_V3	90.18	448	44	0	278	725	645	198	1e-152	539
contig03219	Medtr7g015670.1	Plant_protein_of_unknown_function_chr07_pseudomolecule_IMGAG_V3	88.86	1338	143	1	41	1378	1783	3114	0	1441
contig03222	Medtr5g014460.1	FeS_assembly_protein_SufD_chr05_pseudomolecule_IMGAG_V3	87.44	1362	150	4	370	1731	1425	85	0	1346
contig03227	Medtr8g084210.1	Protein_of_unknown_function_DUF23_chr08_pseudomolecule_IMGAG_V3	83.06	667	113	0	18	684	1371	705	2e-118	426
contig03230	Medtr8g138110.1	AMP-dependent_synthetase_and_ligase_chr08_pseudomolecule_IMGAG_V3	90.66	1231	115	0	2	1232	457	1687	0	1528
contig03231	Medtr2g091570.1	Peptidase_C26_chr02_pseudomolecule_IMGAG_V3	86.71	843	112	0	316	1158	1026	184	0	749
contig03232	Medtr5g026360.1	Protein_kinase_chr05_pseudomolecule_IMGAG_V3	92.69	547	40	0	192	738	4671	4125	0	767
contig03235	Medtr1g124730.1	hypothetical_protein_chr01_pseudomolecule_IMGAG_V3	92.23	386	24	2	180	562	2059	1677	1e-146	519
contig03236	Medtr3g144300.1	hypothetical_protein_chr03_pseudomolecule_IMGAG_V3	88.68	795	81	2	276	1064	1342	551	0	860
contig03238	Medtr5g097480.1	Reticulon_chr05_pseudomolecule_IMGAG_V3	81.12	535	101	0	220	754	657	123	2e-68	260
contig03239	Medtr8g124950.1	hypothetical_protein_chr08_pseudomolecule_IMGAG_V3	90.73	550	51	0	538	1087	919	1468	0	686
contig03240	Medtr7g070900.1	hypothetical_protein_chr07_pseudomolecule_IMGAG_V3	91.79	207	17	0	147	353	34	240	2e-73	276
contig03241	Medtr2g104500.1	Cytochrome_P450_chr02_pseudomolecule_IMGAG_V3	83.3	587	97	1	1	586	655	69	2e-104	379
contig03244	Medtr7g110920.1	Adenylosuccinate_synthetase_chr07_pseudomolecule_IMGAG_V3	89.89	277	28	0	214	490	88	364	5e-89	327
contig03247	Medtr3g067150.2	HEAT_chr03_pseudomolecule_IMGAG_V3	92.19	64	5	0	16	79	931	868	3e-17	87.7
contig03249	Medtr2g127240.1	Isocitrate/isopropylmalate_dehydrogenase_chr02_pseudomolecule_IMGAG_V3	91.67	1081	85	1	295	1375	1193	118	0	1429
contig03252	Medtr5g106070.1	Beta-Ig-H3/fasciclin_chr05_pseudomolecule_IMGAG_V3	84.49	1251	176	5	82	1317	1260	13	0	928
contig03253	Medtr7g133260.1	WW/Rsp5/WWP_chr07_pseudomolecule_IMGAG_V3	92.16	421	30	2	9	426	2446	2026	6e-159	559
contig03254	AC235488_3.1	Ubiquitin;_NPL4_AC235488.1	88.19	1245	142	3	200	1441	1	1243	0	1283
contig03256	Medtr5g099410.1	Lipocalin_chr05_pseudomolecule_IMGAG_V3	87.7	374	46	0	180	553	1023	650	7e-104	377
contig03257	Medtr4g022900.1	NADH/Ubiquinone/plastoquinone_(complex_I)_chr04_pseudomolecule_IMGAG_V3	95.51	534	21	1	306	839	2659	2129	0	825
contig03258	AC235662_15.1	TRAF-like_AC235662.1	83.04	224	38	0	284	507	1354	1131	2e-33	143
contig03260	AC234702_15.1	Plant_disease_resistance_response_protein_AC234702.1	88.04	301	36	0	115	415	62	362	2e-84	311
contig03261	Medtr6g022700.1	hypothetical_protein_chr06_pseudomolecule_IMGAG_V3	93.55	636	41	0	107	742	1580	2215	0	936
contig03263	Medtr7g139450.1	Histone-fold/TFIID-TAF/NF-Y_chr07_pseudomolecule_IMGAG_V3	91.96	784	57	1	85	862	189	972	0	1057
contig03265	Medtr5g019520.2	Creatinase;_Peptidase_M24_chr05_pseudomolecule_IMGAG_V3	92.07	492	39	0	1	492	497	6	0	666
contig03271	Medtr8g128270.1	Xylose_isomerase-like_TIM_barrel;_chr08_pseudomolecule_IMGAG_V3	92.37	1336	99	2	246	1578	1437	102	0	1826
contig03272	Medtr3g151690.1	hypothetical_protein_chr03_pseudomolecule_IMGAG_V3	87.33	1263	151	2	14	1267	2156	894	0	1233
contig03275	Medtr1g089680.1	RNA_binding_S1_chr01_pseudomolecule_IMGAG_V3	89.19	407	44	0	255	661	2	408	4e-128	458
contig03277	Medtr2g037960.1	transcription_factor_chr02_pseudomolecule_IMGAG_V3	79.18	293	55	1	505	791	130	422	3e-20	99.6
contig03278	Medtr4g025530.1	3-phosphoshikimate_1-carboxyvinyltransferase_chr04_pseudomolecule_IMGAG_V3	91.34	508	39	4	1	507	1066	1569	1e-179	628
contig03279	Medtr8g128470.1	Octicosapeptide/Phox/Bem1p;_Protein_kinase_chr08_pseudomolecule_IMGAG_V3	88.04	92	11	0	612	703	2809	2900	9e-19	95.6
contig03280	Medtr1g143320.1	Fibrillarin_chr01_pseudomolecule_IMGAG_V3	89.05	740	81	0	294	1033	938	199	0	825
contig03282	Medtr3g100510.1	Cyclin-like_F-box_chr03_pseudomolecule_IMGAG_V3	85.05	281	42	0	321	601	1364	1084	6e-58	224
contig03283	Medtr8g105860.1	hypothetical_protein_chr08_pseudomolecule_IMGAG_V3	88.34	163	19	0	221	383	185	347	1e-42	172
contig03285	Medtr7g089860.1	hypothetical_protein_chr07_pseudomolecule_IMGAG_V3	88.96	806	82	3	90	889	123	927	0	876
contig03286	Medtr5g025510.1	AAA_ATPase_chr05_pseudomolecule_IMGAG_V3	89.52	582	61	0	1	582	1336	1917	0	670
contig03290	Medtr4g129410.1	hypothetical_protein_chr04_pseudomolecule_IMGAG_V3	91.86	1498	121	1	234	1731	3465	1969	0	1994
contig03291	Medtr1g120720.1	Ribophorin_I_chr01_pseudomolecule_IMGAG_V3	93.55	744	48	0	340	1083	1410	667	0	1061
contig03292	Medtr4g134990.1	Cellulose_synthase_chr04_pseudomolecule_IMGAG_V3	88.54	96	11	0	9	104	666	571	2e-21	103
contig03294	Medtr7g088500.1	Ribosomal_protein_L5_chr07_pseudomolecule_IMGAG_V3	89.87	819	71	1	103	921	1	807	0	979
contig03296	Medtr5g045060.1	Protein_of_unknown_function_DUF962_chr05_pseudomolecule_IMGAG_V3	83.33	132	22	0	678	809	153	22	1e-16	87.7
contig03297	Medtr7g134570.1	Protein_of_unknown_function_chr07_pseudomolecule_IMGAG_V3	91.54	1253	105	1	380	1632	1252	1	0	1635
contig03298	Medtr7g032510.1	Methyltransferase_type_12_chr07_pseudomolecule_IMGAG_V3	96.28	188	7	0	206	393	1675	1488	3e-86	317
contig03301	Medtr8g145740.3	hypothetical_protein_chr08_pseudomolecule_IMGAG_V3	86.16	643	89	0	483	1125	3015	3657	9e-154	543
contig03302	Medtr5g065220.1	hypothetical_protein_chr05_pseudomolecule_IMGAG_V3	90.11	263	26	0	177	439	280	18	2e-85	315
contig03303	Medtr8g078700.1	AUX/IAA_protein_chr08_pseudomolecule_IMGAG_V3	89.26	1034	111	0	151	1184	13	1046	0	1170
contig03304	Medtr7g143340.1	hypothetical_protein_chr07_pseudomolecule_IMGAG_V3	90.73	593	55	0	348	940	6172	5580	0	739
contig03305	Medtr4g115280.1	Asparagine_synthase_chr04_pseudomolecule_IMGAG_V3	94.2	293	17	0	268	560	2278	1986	1e-124	446
contig03306	AC225507_18.1	GAT;_ENTH/VHS_AC225507.11	92	475	38	0	90	564	2031	2505	0	640
contig03309	Medtr5g029770.1	SNARE_associated_Golgi_protein_chr05_pseudomolecule_IMGAG_V3	90.66	717	67	0	23	739	783	67	0	890
contig03310	Medtr4g084280.1	Splicing_factor_PWI_chr04_pseudomolecule_IMGAG_V3	82.61	322	42	4	1	314	3059	2744	2e-45	182
contig03312	Medtr2g097800.1	Cyclin-like_F-box;_FBD;_chr02_pseudomolecule_IMGAG_V3	91.93	657	53	0	292	948	2334	1678	0	882
contig03315	Medtr5g019520.1	Creatinase;_Peptidase_M24_chr05_pseudomolecule_IMGAG_V3	91.49	1104	94	0	330	1433	1968	865	0	1443
contig03320	Medtr5g076260.1	AUX/IAA_protein_chr05_pseudomolecule_IMGAG_V3	86.95	682	68	2	282	942	68	749	0	668
contig03322	Medtr7g146060.1	hypothetical_protein_chr07_pseudomolecule_IMGAG_V3	86.94	245	32	0	570	814	503	259	5e-60	232
contig03324	Medtr3g062130.1	X8_chr03_pseudomolecule_IMGAG_V3	94.56	239	13	0	85	323	304	542	2e-102	371
contig03326	Medtr4g142990.1	hypothetical_protein_chr04_pseudomolecule_IMGAG_V3	87.31	969	123	0	218	1186	1491	523	0	946
contig03327	Medtr3g104730.1	Selenium-binding_protein_chr03_pseudomolecule_IMGAG_V3	90.69	1396	130	0	204	1599	1467	72	0	1737
contig03331	Medtr2g025450.1	hypothetical_protein_chr02_pseudomolecule_IMGAG_V3	89.02	410	42	1	103	512	433	27	1e-126	452
contig03334	Medtr3g150210.1	Blue_(type_1)_copper_domain_chr03_pseudomolecule_IMGAG_V3	87.4	484	55	2	105	588	64	541	3e-131	468
contig03335	Medtr4g152170.1	hypothetical_protein_chr04_pseudomolecule_IMGAG_V3	88.94	714	79	0	507	1220	2172	1459	0	789
contig03336	Medtr2g126640.2	Protein_kinase_chr02_pseudomolecule_IMGAG_V3	93.18	440	29	1	215	653	7411	6972	6e-179	626
contig03337	Medtr3g162410.1	Nucleotidyl_transferase;_Trimeric_LpxA-like_chr03_pseudomolecule_IMGAG_V3	90.83	796	61	7	3	787	763	1557	0	954
contig03341	Medtr5g007940.1	ARF/SAR_superfamily_chr05_pseudomolecule_IMGAG_V3	89.14	1050	112	2	7	1054	1953	3002	0	1162
contig03342	Medtr4g144510.1	hypothetical_protein_chr04_pseudomolecule_IMGAG_V3	79.81	213	43	0	725	937	1139	1351	1e-14	81.8
contig03343	Medtr3g103060.1	hypothetical_protein_chr03_pseudomolecule_IMGAG_V3	86.85	464	58	1	231	694	145	605	3e-120	432
contig03344	Medtr3g021650.1	hypothetical_protein_chr03_pseudomolecule_IMGAG_V3	82.47	1124	158	10	550	1653	664	1768	0	644
contig03345	Medtr7g022710.1	hypothetical_protein_chr07_pseudomolecule_IMGAG_V3	79.78	366	56	1	115	462	270	635	7e-40	165
contig03347	Medtr3g137990.1	Pathogenesis-related_transcriptional_factor_and_ERF_chr03_pseudomolecule_IMGAG_V3	85.2	696	82	6	285	974	774	94	2e-154	545
contig03348	Medtr7g106640.1	Cyclin-like_F-box_chr07_pseudomolecule_IMGAG_V3	94.67	150	8	0	79	228	1036	1185	4e-61	234
contig03355	Medtr6g025370.1	hypothetical_protein_chr06_pseudomolecule_IMGAG_V3	85.44	680	90	2	236	912	1	674	5e-159	561
contig03356	Medtr3g079900.1	hypothetical_protein_chr03_pseudomolecule_IMGAG_V3	88.46	468	50	2	193	656	4904	4437	4e-137	488
contig03358	Medtr5g073570.1	Cyclin-like_F-box_chr05_pseudomolecule_IMGAG_V3	92.51	334	22	1	289	622	2636	2306	6e-129	460
contig03361	Medtr6g005200.1	Ribonucleotide_reductase_chr06_pseudomolecule_IMGAG_V3	88.72	133	14	1	1120	1252	213	82	3e-31	137
contig03365	Medtr1g086790.2	BTB/POZ;_MATH;_;_;_chr01_pseudomolecule_IMGAG_V3	92.35	536	35	2	541	1073	2113	1581	0	729
contig03367	Medtr8g042790.1	Prefoldin_chr08_pseudomolecule_IMGAG_V3	93.93	313	19	0	182	494	54	366	8e-132	470
contig03368	Medtr2g125790.1	Glutaredoxin-related_protein;_Glutaredoxin_active_site_chr02_pseudomolecule_IMGAG_V3	91.91	470	38	0	81	550	8	477	4e-180	630
contig03371	Medtr3g159930.1	hypothetical_protein_chr03_pseudomolecule_IMGAG_V3	93.5	200	13	0	1	200	403	602	2e-79	293
[truncated: 9,738 more rows]
