# Supplementary material for: Transcriptome sequencing of field pea and faba bean for discovery and validation of SSR genetic markers
Source: BMC Genomics. 2012 Mar 20;13:104. doi: 10.1186/1471-2164-13-104 (PMC3352077; doi:10.1186/1471-2164-13-104)
Supplement: Additional file 6 — Bioinformatic annotation (BLASTX) of field pea unigene set against the nr database of GenBank. This file contains the BLAST results obtained as a result of comparison of field pea unigene set against the GenBank nr database at an E value < 10-10. [file 1471-2164-13-104-S6.XLS]

## Sheet: Sheet1
contig/sing name	Genbank ID	Annotations	%_identity	alignment_length	mismatches	gap_openings	q_start	q_end	s_start	s_end	e_value	bit_score
contig01982	gi|115334821|gb|ABI94026.1|	(iso)flavonoid glycosyltransferase [Medicago truncatula]	74.76	103	26	0	133	441	334	436	2e-56	172
contig03599	gi|115334813|gb|ABI94022.1|	(iso)flavonoid glycosyltransferase [Medicago truncatula]	73.17	246	63	2	780	52	195	440	1e-95	353
contig04991	gi|115334809|gb|ABI94020.1|	(iso)flavonoid glycosyltransferase [Medicago truncatula]	76.4	89	21	0	20	286	1	89	4e-43	142
contig06686	gi|115334811|gb|ABI94021.1|	(iso)flavonoid glycosyltransferase [Medicago truncatula]	58.46	130	47	2	113	481	24	153	6e-27	123
contig09136	gi|115334817|gb|ABI94024.1|	(iso)flavonoid glycosyltransferase [Medicago truncatula]	78.33	203	44	0	20	628	116	318	5e-89	330
ps_284759	gi|255585316|ref|XP_002533356.1|	(R)-limonene synthase [Ricinus communis] >gi|223526808|gb|EEF29029.1| (R)-limonene synthase [Ricinus communis]	62.77	94	35	0	285	4	66	159	2e-29	121
ps_309317	gi|255557255|ref|XP_002519658.1|	(S)-2-hydroxy-acid oxidase putative [Ricinus communis] >gi|223541075|gb|EEF42631.1| (S)-2-hydroxy-acid oxidase	78.57	56	12	0	169	2	291	346	1e-30	90.1
ps_124766	gi|124359440|gb|ABN05887.1|	[2Fe-2S]-binding [Medicago truncatula]	88.41	69	8	0	285	79	241	309	1e-26	122
contig13270	gi|255581713|ref|XP_002531659.1|	[ribulose-bisphosphate carboxylase]-lysine N-methyltransferase putative [Ricinus communis] >gi|223528717|gb|EEF30729.1| [ribulose-bisphosphate carboxylase]-lysine N-methyltransferase	74.07	135	35	0	4	408	189	323	1e-55	219
contig10351	gi|87240970|gb|ABD32828.1|	{ related [Medicago truncatula]	67.16	67	22	0	388	588	1	67	2e-24	99.4
ps_124381	gi|255574420|ref|XP_002528123.1|	1 3-beta-glucan synthase	100	49	0	0	149	3	1352	1400	2e-20	101
ps_229285	gi|56562179|emb|CAH60892.1|	1 4-alpha-glucan-maltohydrolase [Solanum lycopersicum]	65.79	38	13	1	56	169	131	167	7e-14	58.2
contig11550	gi|75265643|gb|ABA18631.1|	1 6-rhamnosyltransferase [Citrus sinensis]	45.95	111	55	1	171	488	21	131	9e-17	89.7
contig00099	gi|33694227|gb|AAQ24852.1|	10 kDa photosystem II polypeptide [Trifolium pratense]	91.91	136	11	0	680	273	1	136	1e-59	233
contig02598	gi|13111324|dbj|BAB32793.1|	110 kDa 4SNc-Tudor domain protein [Pisum sativum]	98.25	114	1	1	3	341	586	699	2e-46	189
contig09146	gi|21929220|dbj|BAC06184.1|	110 kDa 4SNc-Tudor domain protein [Pisum sativum]	98.84	86	1	0	111	368	766	851	3e-91	176
ps_662248	gi|255583486|ref|XP_002532501.1|	116 kD U5 small nuclear ribonucleoprotein component putative [Ricinus communis] >gi|223527776|gb|EEF29877.1| 116 kD U5 small nuclear ribonucleoprotein component	90.55	127	12	0	382	2	85	211	2e-60	234
ps_86337	gi|72255616|gb|AAZ66934.1|	117M18_15 [Brassica rapa]	94.44	72	4	0	55	270	271	342	8e-38	140
ps_64768	gi|221272636|emb|CAQ17049.1|	121F-specific p53 inducible RNA [Lotus japonicus] >gi|221272638|emb|CAQ17050.1| 121F-specific p53 inducible RNA [Lotus japonicus]	94.29	105	6	0	1	315	246	350	8e-42	172
ps_416896	gi|255570925|ref|XP_002526414.1|	12-oxophytodienoate reductase opr putative [Ricinus communis] >gi|223534276|gb|EEF35990.1| 12-oxophytodienoate reductase opr	81.4	129	24	0	2	388	68	196	3e-58	227
contig03657	gi|238909261|gb|ACR77749.1|	12-oxophytodienoic acid 10 10-reductase [Astragalus sinicus]	82.11	95	17	0	90	374	189	283	2e-43	167
contig03442	gi|63081244|gb|AAY30368.1|	13-hydroperoxide lyase [Medicago truncatula] >gi|87240555|gb|ABD32413.1| E-class P450 group IV [Medicago truncatula]	84.81	316	48	0	1117	170	165	480	1e-145	520
ps_208927	gi|126508570|gb|ABO15467.1|	14-3-3 protein Lil 1433-2 [Lilium longiflorum]	93.48	46	2	1	450	316	208	253	1e-15	85.9
contig00290	gi|4775555|emb|CAB42547.1|	14-3-3-like protein [Pisum sativum]	100	261	0	0	97	879	1	261	3e-143	513
contig00740	gi|195616744|gb|ACG30202.1|	14-3-3-like protein [Zea mays]	76.69	163	34	1	1162	686	1	163	1e-102	241
ps_173922	gi|15240308|ref|NP_198583.1|	15.7 kDa class I-related small heat shock protein-like (HSP15.7-CI) [Arabidopsis thaliana] >gi|9757977|dbj|BAB08313.1| heat shock hsp20 protein-like [Arabidopsis thaliana] >gi|26452658|dbj|BAC43412.1| putative low-molecular-weight heat shock protein [Arabidopsis thaliana] >gi|28973089|gb|AAO63869.1| putative low molecular-weight heat shock protein [Arabidopsis thaliana] >gi|89329761|gb|ABD67504.1…	79.55	44	9	0	3	134	94	137	2e-12	75.1
contig00114	gi|226897921|gb|ACO90355.1|	16.5 kDa oleosin [Glycine max] >gi|255625581|gb|ACU13135.1| unknown [Glycine max]	69.28	166	44	2	55	531	1	163	1e-47	194
contig04831	gi|169101|gb|AAA33671.1|	17.9 kDa heat shock protein (hsp17.9)	92.31	39	3	0	114	230	117	155	4e-26	75.1
ps_570322	gi|255577003|ref|XP_002529386.1|	1-acyl-sn-glycerol-3-phosphate acyltransferase putative [Ricinus communis] >gi|223531134|gb|EEF32982.1| 1-acyl-sn-glycerol-3-phosphate acyltransferase	88.24	136	16	0	6	413	122	257	1e-66	255
ps_65090	gi|82568693|dbj|BAE48660.1|	1-acyl-sn-glycerol-3-phosphate acyltransferase [Prunus mume]	86.67	105	14	0	112	426	19	123	4e-41	170
ps_530099	gi|255583202|ref|XP_002532366.1|	1-aminocyclopropane-1-carboxylate oxidase putative [Ricinus communis] >gi|223527922|gb|EEF30009.1| 1-aminocyclopropane-1-carboxylate oxidase	56.52	138	60	0	430	17	194	331	6e-40	166
ps_422733	gi|2360989|gb|AAD04199.1|	1-aminocyclopropane-1-carboxylate synthase; ACC synthase [Pisum sativum]	97.3	111	3	0	383	51	377	487	4e-57	223
contig04232	gi|28949891|emb|CAD70622.1|	1-aminocyclopropane-1-carboxylic acid oxidase [Cicer arietinum]	92.77	83	6	0	129	377	1	83	6e-56	154
ps_619437	gi|5231127|gb|AAD41083.1|AF151961_1	1-aminocyclopropane-1-carboxylic acid synthase [Vigna radiata]	83.87	124	20	0	1	372	133	256	2e-56	221
contig01793	gi|17342711|gb|AAL35971.1|	1-aminocyclopropanecarboxylic acid oxidase [Medicago truncatula]	90.76	314	29	1	78	1019	1	313	8e-152	541
contig02132	gi|35187000|gb|AAQ84168.1|	1-deoxy-D-xylulose 5-phosphate reductoisomerase [Pueraria montana var. lobata]	87.25	408	51	3	1225	5	1	405	0	711
contig04066	gi|21322713|emb|CAD22530.1|	1-deoxy-D-xylulose 5-phosphate synthase 1 [Medicago truncatula]	95.38	433	20	0	435	1733	285	717	0	794
ps_378142	gi|21322715|emb|CAD22531.1|	1-deoxy-D-xylulose 5-phosphate synthase 2 [Medicago truncatula] >gi|154815950|emb|CAN89180.1| 1-Deoxy-D-xylulose 5-phosphate synthase 2 precursor [Medicago truncatula]	97.32	112	3	0	3	338	431	542	5e-58	226
ps_643509	gi|154815951|emb|CAN89181.1|	1-Deoxy-D-xylulose 5-phosphate synthase 2 precursor [Medicago truncatula]	95	80	4	0	1	240	628	707	5e-36	153
ps_317853	gi|8000868|gb|AAD56390.2|AF182286_1	1-deoxy-D-xylulose-5-phosphate synthase [Artemisia annua]	72.22	108	28	2	336	19	185	292	1e-31	139
ps_284498	gi|87299429|dbj|BAE79547.1|	1-deoxyxylulose 5-phosphate synthase [Chrysanthemum x morifolium]	94.12	68	4	0	3	206	116	183	8e-29	129
contig10056	gi|255546609|ref|XP_002514364.1|	1-deoxyxylulose-5-phosphate synthase putative [Ricinus communis] >gi|223546820|gb|EEF48318.1| 1-deoxyxylulose-5-phosphate synthase	47.37	114	53	2	370	50	1	114	9e-20	99.8
ps_12717	gi|165994490|dbj|BAF99695.1|	1-O-acylglucose:anthocyanin-O-acyltransferase [Clitoria ternatea]	69.74	76	23	0	321	94	148	223	4e-30	120
ps_10770	gi|255571071|ref|XP_002526486.1|	1-phosphatidylinositol-4-phosphate 5-kinase putative [Ricinus communis] >gi|223534161|gb|EEF35877.1| 1-phosphatidylinositol-4-phosphate 5-kinase	88.46	78	9	0	235	2	371	448	2e-38	161
ps_237315	gi|255560376|ref|XP_002521203.1|	2 3-bisphosphoglycerate-independent phosphoglycerate mutase	52.46	61	28	1	431	252	396	456	6e-13	58.2
contig04486	gi|255552543|ref|XP_002517315.1|	2 4-dienoyl-CoA reductase	73.58	193	51	0	2	580	92	284	5e-76	288
contig01478	gi|255573718|ref|XP_002527780.1|	21 kDa protein precursor putative [Ricinus communis] >gi|223532815|gb|EEF34590.1| 21 kDa protein precursor	65.17	178	62	0	175	708	30	207	1e-62	244
contig04522	gi|255550351|ref|XP_002516226.1|	21 kDa protein precursor putative [Ricinus communis] >gi|223544712|gb|EEF46228.1| 21 kDa protein precursor	48.48	198	100	4	43	630	62	251	3e-32	143
ps_385530	gi|217911|dbj|BAA02696.1|	21D7 antigen [Daucus carota]	88.79	107	12	0	322	2	127	233	4e-37	157
ps_567463	gi|18448973|gb|AAL69983.1|AF465414_1	24 kDa protein SC24 [Glycine max] >gi|45384963|gb|AAS59524.1| 24 kDa seed coat protein [Glycine max]	77.14	35	8	0	173	277	60	94	1e-18	67
contig04904	gi|255576968|ref|XP_002529369.1|	26S protease regulatory subunit putative [Ricinus communis] >gi|223531189|gb|EEF33036.1| 26S protease regulatory subunit	98.4	187	3	0	831	1391	196	382	2e-177	359
contig02767	gi|255565346|ref|XP_002523664.1|	26S protease regulatory subunit 6b putative [Ricinus communis] >gi|223537064|gb|EEF38699.1| 26S protease regulatory subunit 6b	94.74	418	22	1	1430	177	1	415	0	754
contig02692	gi|255538750|ref|XP_002510440.1|	26S protease regulatory subunit S10b putative [Ricinus communis] >gi|223551141|gb|EEF52627.1| 26S protease regulatory subunit S10b	99.49	198	1	0	910	317	202	399	4e-106	388
ps_127950	gi|255538752|ref|XP_002510441.1|	26S protease regulatory subunit S10b putative [Ricinus communis] >gi|223551142|gb|EEF52628.1| 26S protease regulatory subunit S10b	96.58	117	4	0	353	3	127	243	5e-58	226
contig04594	gi|255580000|ref|XP_002530834.1|	26S proteasome non-atpase regulatory subunit putative [Ricinus communis] >gi|223529598|gb|EEF31547.1| 26S proteasome non-atpase regulatory subunit	87.39	119	15	0	162	518	25	143	2e-75	208
contig02353	gi|255538376|ref|XP_002510253.1|	26S proteasome non-ATPase regulatory subunit putative [Ricinus communis] >gi|223550954|gb|EEF52440.1| 26S proteasome non-ATPase regulatory subunit	99.53	212	1	1	673	38	1	211	6e-111	404
contig07385	gi|186489067|ref|NP_001117440.1|	26S proteasome regulatory complex subunit p42D putative [Arabidopsis thaliana]	80.33	122	24	0	72	437	1	122	7e-50	199
contig04230	gi|255553635|ref|XP_002517858.1|	26S proteasome regulatory subunit rpn1 putative [Ricinus communis] >gi|223542840|gb|EEF44376.1| 26S proteasome regulatory subunit rpn1	93.08	318	21	1	1161	211	577	894	6e-151	538
contig01978	gi|255560521|ref|XP_002521275.1|	26S proteasome regulatory subunit S3 putative [Ricinus communis] >gi|223539543|gb|EEF41131.1| 26S proteasome regulatory subunit S3	85.42	487	67	2	119	1567	1	486	0	733
contig06134	gi|11045086|emb|CAC14432.1|	26S proteasome subunit 4-like protein [Brassica napus]	98.39	62	1	0	361	176	382	443	9e-20	99.8
contig01214	gi|15131688|emb|CAC48323.1|	2-Cys peroxiredoxin [Pisum sativum]	96.58	263	9	0	1081	293	1	263	2e-123	446
ps_560938	gi|224140038|ref|XP_002323394.1|	2-cys peroxiredoxin [Populus trichocarpa] >gi|118485938|gb|ABK94814.1| unknown [Populus trichocarpa] >gi|222868024|gb|EEF05155.1| 2-cys peroxiredoxin [Populus trichocarpa]	86	50	7	0	151	2	64	113	1e-16	89.4
contig09093	gi|255584279|ref|XP_002532876.1|	2-deoxyglucose-6-phosphate phosphatase putative [Ricinus communis] >gi|223527361|gb|EEF29505.1| 2-deoxyglucose-6-phosphate phosphatase	90.28	72	7	0	1	216	198	269	4e-45	130
ps_80011	gi|255542920|ref|XP_002512523.1|	2-deoxyglucose-6-phosphate phosphatase putative [Ricinus communis] >gi|223548484|gb|EEF49975.1| 2-deoxyglucose-6-phosphate phosphatase	82.52	103	18	0	1	309	146	248	9e-33	142
contig09023	gi|255541702|ref|XP_002511915.1|	2-hydroxyacid dehydrogenase putative [Ricinus communis] >gi|223549095|gb|EEF50584.1| 2-hydroxyacid dehydrogenase	57.91	316	129	7	993	58	4	291	2e-88	330
contig06871	gi|56692178|dbj|BAD80839.1|	2-Hydroxyisoflavanone dehydratase [Glycyrrhiza echinata]	79.34	121	24	1	1	360	208	328	3e-51	204
contig06334	gi|255574292|ref|XP_002528060.1|	2-hydroxyphytanoyl-CoA lyase putative [Ricinus communis] >gi|223532521|gb|EEF34310.1| 2-hydroxyphytanoyl-CoA lyase	76.94	451	104	2	1354	2	11	457	3e-180	635
ps_538225	gi|87162794|gb|ABD28589.1|	2OG-Fe(II) oxygenase [Medicago truncatula]	88.29	111	13	0	54	386	13	123	3e-49	197
contig00496	gi|85719356|gb|ABC75361.1|	2-oxo acid dehydrogenase lipoyl-binding site [Medicago truncatula]	89.68	155	16	0	64	528	1	155	5e-76	288
ps_449451	gi|87240976|gb|ABD32834.1|	2-oxo acid dehydrogenase lipoyl-binding site [Medicago truncatula]	92.41	79	5	1	2	235	1379	1457	6e-32	140
ps_663749	gi|82568691|dbj|BAE48659.1|	2-oxoacid-dependent dioxygenase [Prunus mume]	62.5	56	20	1	3	167	248	303	1e-10	69.7
ps_569502	gi|4210330|emb|CAA11552.1|	2-oxoglutarate dehydrogenase E1 subunit [Arabidopsis thaliana]	79.82	109	22	0	327	1	503	611	5e-65	191
ps_18340	gi|255575120|ref|XP_002528465.1|	2-oxoglutarate dehydrogenase putative [Ricinus communis] >gi|223532141|gb|EEF33948.1| 2-oxoglutarate dehydrogenase	75.56	90	21	4	267	1	1	87	7e-27	123
contig13180	gi|2314805|gb|AAB65829.1|	2-oxoglutarate-dependent dioxygenase [Pisum sativum] >gi|2316036|gb|AAC49792.1| gibberellin 3 beta-hydroxylase [Pisum sativum]	100	127	0	0	268	648	78	204	4e-112	268
contig04331	gi|224054176|ref|XP_002298129.1|	2-oxoglutarate-dependent dioxygenase [Populus trichocarpa] >gi|222845387|gb|EEE82934.1| 2-oxoglutarate-dependent dioxygenase [Populus trichocarpa]	56.02	166	69	1	487	2	1	166	1e-47	192
ps_594542	gi|224056727|ref|XP_002298993.1|	2-oxoglutarate-dependent dioxygenase [Populus trichocarpa] >gi|222846251|gb|EEE83798.1| 2-oxoglutarate-dependent dioxygenase [Populus trichocarpa]	65.15	66	23	0	36	233	111	176	6e-19	97.1
contig11282	gi|224098650|ref|XP_002311230.1|	2-oxoglutarate-dependent dioxygenase [Populus trichocarpa] >gi|222851050|gb|EEE88597.1| 2-oxoglutarate-dependent dioxygenase [Populus trichocarpa]	82	50	9	1	555	406	222	270	9e-30	84.3
contig04995	gi|224092400|ref|XP_002309592.1|	2-oxoglutarate-dependent dioxygenase [Populus trichocarpa] >gi|222855568|gb|EEE93115.1| 2-oxoglutarate-dependent dioxygenase [Populus trichocarpa]	53.19	94	44	1	294	13	86	177	2e-21	105
contig10098	gi|224143055|ref|XP_002324836.1|	2-oxoglutarate-dependent dioxygenase [Populus trichocarpa] >gi|222866270|gb|EEF03401.1| 2-oxoglutarate-dependent dioxygenase [Populus trichocarpa]	53.96	139	64	1	605	189	176	313	5e-39	164
contig02133	gi|224123248|ref|XP_002330269.1|	2-oxoglutarate-dependent dioxygenase [Populus trichocarpa] >gi|222871304|gb|EEF08435.1| 2-oxoglutarate-dependent dioxygenase [Populus trichocarpa]	61.22	245	94	1	2	733	115	359	2e-91	340
ps_184928	gi|255558474|ref|XP_002520262.1|	2-oxoisovalerate dehydrogenase putative [Ricinus communis] >gi|223540481|gb|EEF42048.1| 2-oxoisovalerate dehydrogenase	69.84	63	19	0	3	191	310	372	2e-18	90.9
ps_43042	gi|87240453|gb|ABD32311.1|	2-S globulin [Medicago truncatula]	83.16	95	16	0	42	326	1	95	3e-46	166
contig00369	gi|190609941|dbj|BAG49071.1|	30S ribosomal protein S16 [Medicago truncatula]	92.31	65	5	0	166	360	1	65	4e-28	127
contig03458	gi|190609943|dbj|BAG49072.1|	30S ribosomal protein S16 [Medicago truncatula] >gi|217071470|gb|ACJ84095.1| unknown [Medicago truncatula]	94.78	115	6	0	189	533	1	115	2e-57	226
contig02045	gi|255543877|ref|XP_002513001.1|	30S ribosomal protein S31 mitochondrial precursor	66.28	86	28	1	47	301	2	87	1e-14	83.6
contig06908	gi|255573515|ref|XP_002527682.1|	3-5 exonuclease putative [Ricinus communis] >gi|223532913|gb|EEF34681.1| 3-5 exonuclease	51.43	105	51	2	322	8	1	101	3e-19	98.6
contig11034	gi|255569470|ref|XP_002525702.1|	3'-5' exonuclease putative [Ricinus communis] >gi|223535002|gb|EEF36685.1| 3'-5' exonuclease	40.93	193	96	7	3	527	511	696	3e-31	111
ps_65233	gi|255566405|ref|XP_002524188.1|	3'-5' exonuclease putative [Ricinus communis] >gi|223536557|gb|EEF38203.1| 3'-5' exonuclease	68.64	118	29	2	330	1	621	738	4e-37	157
ps_281707	gi|255549190|ref|XP_002515649.1|	3-5 exonuclease putative [Ricinus communis] >gi|223545192|gb|EEF46701.1| 3-5 exonuclease	66.93	127	35	1	2	361	1	127	4e-39	148
ps_467065	gi|4102190|gb|AAD01431.1|	35 kDa seed maturation protein [Glycine max]	43.75	112	28	2	234	4	82	193	1e-14	82.8
contig08246	gi|7488788|pir||S48698	3-dehydroquinate dehydratase (EC 4.2.1.10) / shikimate 5-dehydrogenase (EC 1.1.1.25) precursor - garden pea (fragment)	99.45	182	1	0	752	207	1	182	4e-135	362
ps_312487	gi|58047529|gb|AAW65140.1|	3-dehydroquinate dehydratase/shikimate 5-dehydrogenase [Juglans regia]	86.67	90	12	0	280	11	331	420	7e-29	114
ps_411349	gi|255619284|ref|XP_002540009.1|	3-dehydroquinate synthase putative [Ricinus communis] >gi|223500152|gb|EEF22374.1| 3-dehydroquinate synthase	94	50	3	0	1	150	62	111	1e-11	72.8
ps_154879	gi|255539497|ref|XP_002510813.1|	3-hexulose-6-phosphate isomerase putative [Ricinus communis] >gi|223549928|gb|EEF51415.1| 3-hexulose-6-phosphate isomerase	75.68	74	18	0	60	281	20	93	8e-26	119
contig04350	gi|17224608|gb|AAL37041.1|AF303583_1	3-hydroxy-3-methylglutaryl coenzyme A [Pisum sativum]	99.43	176	1	0	3	530	402	577	7e-89	331
contig08084	gi|55585878|gb|AAV54051.1|	3-hydroxy-3-methylglutaryl coenzyme A reductase; HMG-CoA reductase; EuHMGR [Eucommia ulmoides]	87.77	229	28	0	715	29	282	510	1e-96	356
ps_365947	gi|95116556|gb|ABF56518.1|	3-hydroxy-3-methylglutaryl-coenzyme A reductase [Litchi chinensis]	61.9	126	44	3	1	366	98	218	7e-36	153
ps_69415	gi|255546439|ref|XP_002514279.1|	3-hydroxyacyl-CoA dehyrogenase putative [Ricinus communis] >gi|223546735|gb|EEF48233.1| 3-hydroxyacyl-CoA dehyrogenase	72.92	96	25	1	1	285	592	687	7e-33	143
contig02943	gi|255549046|ref|XP_002515579.1|	3-hydroxybutyryl-CoA dehydratase putative [Ricinus communis] >gi|223545523|gb|EEF47028.1| 3-hydroxybutyryl-CoA dehydratase	79.35	92	19	0	100	375	45	136	1e-35	152
ps_127247	gi|148279884|gb|ABQ53993.1|	3-hydroxyisobutyryl-coenzyme A hydrolase [Cicer arietinum]	73.12	93	20	2	2	265	8	95	1e-27	125
contig00521	gi|255579643|ref|XP_002530662.1|	3-isopropylmalate dehydratase putative [Ricinus communis] >gi|223529795|gb|EEF31731.1| 3-isopropylmalate dehydratase	85.39	178	26	0	931	398	75	252	7e-73	278
contig02591	gi|255574875|ref|XP_002528344.1|	3-isopropylmalate dehydratase putative [Ricinus communis] >gi|223532212|gb|EEF34016.1| 3-isopropylmalate dehydratase	87.5	512	61	3	63	1589	1	510	0	900
ps_116188	gi|228480462|gb|ACQ41892.1|	3-ketoacyl-CoA synthase [Camellia oleifera]	78.43	51	11	0	153	1	30	80	5e-17	90.5
ps_577275	gi|151655577|gb|ABS18382.1|	3-ketoacyl-CoA synthase [Eranthis hyemalis]	79.07	86	18	0	399	142	84	169	8e-51	147
contig07623	gi|74273645|gb|ABA01490.1|	3-ketoacyl-CoA synthase [Gossypium hirsutum]	94.19	241	14	0	1	723	160	400	2e-128	461
contig11882	gi|21355055|dbj|BAC00778.1|	3-methylcrotonyl CoA carboxylase [Pisum sativum]	100	60	0	0	35	214	35	94	2e-32	120
contig04569	gi|550452|gb|AAA53140.1|	3-methylcrotonyl-CoA carboxylase biotin-carrier domain	83.44	314	52	0	2	943	361	674	1e-147	526
ps_477649	gi|255555627|ref|XP_002518849.1|	3-oxoacyl-[acyl-carrier-protein] synthase putative [Ricinus communis] >gi|223541836|gb|EEF43382.1| 3-oxoacyl-[acyl-carrier-protein] synthase	91.55	71	6	0	1	213	414	484	1e-30	135
ps_257500	gi|255586617|ref|XP_002533941.1|	3-phosphoinositide-dependent protein kinase-1 putative [Ricinus communis] >gi|223526096|gb|EEF28448.1| 3-phosphoinositide-dependent protein kinase-1	80	45	6	1	13	138	372	416	7e-14	70.1
ps_343960	gi|57168305|gb|AAW38936.1|	3-phosphoinositide-dependent protein kinase-1 [Lycopersicon esculentum]	84.71	85	13	0	292	38	410	494	3e-48	152
ps_452439	gi|87162683|gb|ABD28478.1|	4/1 protein putative [Medicago truncatula]	95.92	49	2	0	229	83	203	251	2e-18	95.1
contig02036	gi|255559955|ref|XP_002520996.1|	40S ribosomal protein S15 putative [Ricinus communis] >gi|223539833|gb|EEF41413.1| 40S ribosomal protein S15	94.74	152	8	0	74	529	1	152	1e-76	290
contig00383	gi|15242436|ref|NP_196513.1|	40S ribosomal protein S15 (RPS15D) [Arabidopsis thaliana] >gi|27923838|sp|Q9FY64|RS154_ARATH RecName: Full=40S ribosomal protein S15-4 >gi|9955538|emb|CAC05477.1| ribosomal protein S15-like [Arabidopsis thaliana] >gi|15293065|gb|AAK93643.1| putative ribosomal protein S15 [Arabidopsis thaliana] >gi|20465567|gb|AAM20266.1| putative ribosomal protein S15 [Arabidopsis thaliana] >gi|21553758|gb|AAM628…	94.08	152	9	0	713	258	1	152	5e-77	291
ps_473281	gi|189194047|ref|XP_001933362.1|	40S ribosomal protein S17 [Pyrenophora tritici-repentis Pt-1C-BFP] >gi|187978926|gb|EDU45552.1| 40S ribosomal protein S17 [Pyrenophora tritici-repentis Pt-1C-BFP]	95.16	62	3	0	356	171	86	147	6e-26	120
contig02630	gi|255544864|ref|XP_002513493.1|	40S ribosomal protein S2 putative [Ricinus communis] >gi|223547401|gb|EEF48896.1| 40S ribosomal protein S2	92.8	236	17	1	1004	297	36	270	5e-121	438
contig00042	gi|6831665|sp|O65731|RS5_CICAR	40S ribosomal protein S5 >gi|3043428|emb|CAA06491.1| 40S ribosomal protein S5 [Cicer arietinum]	94.87	195	10	0	94	678	3	197	2e-98	363
ps_408302	gi|225557669|gb|EEH05955.1|	40S ribosomal protein S8E [Ajellomyces capsulatus G186AR]	84.96	113	17	0	19	357	79	191	2e-49	196
contig01223	gi|22138108|gb|AAM93434.1|	40S ribosomal S4 protein [Glycine max] >gi|255641970|gb|ACU21252.1| unknown [Glycine max]	90	140	14	0	2	421	11	150	1e-65	251
ps_205948	gi|255565356|ref|XP_002523669.1|	4-alpha-glucanotransferase putative [Ricinus communis] >gi|223537069|gb|EEF38704.1| 4-alpha-glucanotransferase	66.13	124	42	0	374	3	20	143	4e-48	193
ps_52576	gi|41176619|gb|AAR99599.1|	4-alpha-glucanotransferase; disproportionating enzyme [Solanum tuberosum]	51.9	79	38	1	1	237	158	235	4e-20	100
ps_278461	gi|212960469|gb|ACJ38668.1|	4-coumarate coenzyme A ligase [Betula luminifera]	70.71	99	29	0	39	335	1	99	3e-36	154
contig03917	gi|17063848|gb|AAL35216.1|	4-coumarate:CoA ligase [Amorpha fruticosa]	82.86	280	48	3	1	840	123	397	0	461
ps_461020	gi|9651915|gb|AAF91309.1|AF239686_1	4-coumarate:coA ligase 2 [Rubus idaeus]	62.16	111	42	0	335	3	23	133	8e-41	149
contig06891	gi|4038971|gb|AAC97389.1|	4-coumarate:CoA ligase isoenzyme 3 [Glycine max] >gi|4038973|gb|AAC97599.1| 4-coumarate:CoA ligase isoenzyme 3 [Glycine max]	86.09	151	21	0	978	526	324	474	8e-177	268
ps_52511	gi|19773582|gb|AAL98709.1|AF279267_1	4-coumarate:coenzyme A ligase [Glycine max]	86.11	72	10	0	1	216	473	544	7e-27	123
ps_134007	gi|224077516|ref|XP_002305282.1|	4-coumarate-coa ligase [Populus trichocarpa] >gi|222848246|gb|EEE85793.1| 4-coumarate-coa ligase [Populus trichocarpa]	71.43	77	20	2	375	151	467	543	1e-19	99
ps_116994	gi|124359951|gb|ABN07967.1|	4Fe-4S ferredoxin iron-sulfur binding [Medicago truncatula]	70.37	54	16	0	2	163	31	84	3e-11	65.9
ps_314948	gi|255578864|ref|XP_002530286.1|	4-hydroxy-3-methylbut-2-en-1-yl diphosphate synthase putative [Ricinus communis] >gi|223530184|gb|EEF32093.1| 4-hydroxy-3-methylbut-2-en-1-yl diphosphate synthase	92.71	96	7	0	4	291	582	677	2e-36	154
contig07530	gi|164605000|dbj|BAF98296.1|	4-hydroxy-3-methylbut-2-en-1-yl diphosphate synthase [Hevea brasiliensis]	92.86	126	9	0	675	298	615	740	1e-63	246
ps_212241	gi|255561866|ref|XP_002521942.1|	4-hydroxybenzoate octaprenyltransferase putative [Ricinus communis] >gi|223538867|gb|EEF40466.1| 4-hydroxybenzoate octaprenyltransferase	83.13	83	14	0	249	1	113	195	6e-37	156
ps_479896	gi|221202330|ref|ZP_03575363.1|	4-hydroxyphenylpyruvate dioxygenase [Burkholderia multivorans CGD2M] >gi|221209030|ref|ZP_03582026.1| 4-hydroxyphenylpyruvate dioxygenase [Burkholderia multivorans CGD2] >gi|221214137|ref|ZP_03587109.1| 4-hydroxyphenylpyruvate dioxygenase [Burkholderia multivorans CGD1] >gi|221165792|gb|EED98266.1| 4-hydroxyphenylpyruvate dioxygenase [Burkholderia multivorans CGD1] >gi|221171152|gb|EEE03603.1| 4-…	66.33	98	33	0	294	1	6	103	5e-31	137
contig03188	gi|62003087|gb|AAX59006.1|	4-hydroxyphenylpyruvate dioxygenase [Medicago truncatula]	88.99	318	33	2	1134	187	124	437	7e-178	493
contig01594	gi|4103987|gb|AAD01907.1|	5 10-methylenetetrahydrofolate dehydrogenase-5	100	294	0	0	158	1039	1	294	5e-162	575
contig12770	gi|255542378|ref|XP_002512252.1|	5'->3' exoribonuclease putative [Ricinus communis] >gi|223548213|gb|EEF49704.1| 5'->3' exoribonuclease	56	100	44	0	437	138	597	696	2e-42	118
ps_226051	gi|255538898|ref|XP_002510514.1|	5'->3' exoribonuclease putative [Ricinus communis] >gi|223551215|gb|EEF52701.1| 5'->3' exoribonuclease	87.21	86	11	0	3	260	140	225	6e-39	163
contig09721	gi|255557847|ref|XP_002519953.1|	50S ribosomal protein L19 putative [Ricinus communis] >gi|223540999|gb|EEF42557.1| 50S ribosomal protein L19	91.26	103	9	0	146	454	144	246	9e-47	190
contig06630	gi|149390837|gb|ABR25436.1|	50S ribosomal protein l19 [Oryza sativa (indica cultivar-group)]	88	50	6	0	1	150	138	187	2e-12	75.5
contig02695	gi|255566195|ref|XP_002524085.1|	50S ribosomal protein L22 putative [Ricinus communis] >gi|223536653|gb|EEF38295.1| 50S ribosomal protein L22	75.47	106	26	2	568	251	162	264	2e-37	158
contig01918	gi|255562637|ref|XP_002522324.1|	50S ribosomal protein L25 putative [Ricinus communis] >gi|223538402|gb|EEF40008.1| 50S ribosomal protein L25	67.48	246	80	2	10	747	1	241	1e-89	334
contig01721	gi|255569265|ref|XP_002525600.1|	50S ribosomal protein L4 putative [Ricinus communis] >gi|223535036|gb|EEF36718.1| 50S ribosomal protein L4	70.45	220	65	1	222	881	49	267	4e-80	303
contig04640	gi|255554769|ref|XP_002518422.1|	50S ribosomal protein L4 putative [Ricinus communis] >gi|223542267|gb|EEF43809.1| 50S ribosomal protein L4	85.42	96	14	0	40	327	198	293	4e-42	172
ps_421444	gi|70732881|ref|YP_262649.1|	50S ribosomal protein L4 [Pseudomonas fluorescens Pf-5] >gi|109893621|sp|Q4K534|RL4_PSEF5 RecName: Full=50S ribosomal protein L4 >gi|68347180|gb|AAY94786.1| ribosomal protein L4/L1 family [Pseudomonas fluorescens Pf-5]	98.84	86	1	0	1	258	9	94	6e-43	176
ps_479507	gi|124483652|emb|CAM32699.1|	50S ribosomal subunit protein L6/L9E [Herbaspirillum seropedicae]	100	124	0	0	373	2	49	172	3e-63	244
ps_482122	gi|145332809|ref|NP_001078270.1|	5'-3' exonuclease family protein [Arabidopsis thaliana]	68.04	97	31	0	35	325	104	200	2e-41	139
ps_37082	gi|257228989|gb|ACV53021.1|	5-enolpyruvylshikimate-3-phosphate synthase [Amaranthus palmeri]	94.12	68	4	0	205	2	348	415	1e-28	129
ps_69325	gi|255549601|ref|XP_002515852.1|	5-methyltetrahydropteroyltriglutamate--homocysteine methyltransferase putative [Ricinus communis] >gi|223545007|gb|EEF46521.1| 5-methyltetrahydropteroyltriglutamate--homocysteine methyltransferase	80.81	99	19	0	63	359	42	140	1e-40	169
ps_429320	gi|255552207|ref|XP_002517148.1|	5'-nucleotidase surE putative [Ricinus communis] >gi|223543783|gb|EEF45311.1| 5'-nucleotidase surE	81.82	44	8	0	133	2	78	121	1e-14	82.8
ps_50613	gi|255573641|ref|XP_002527743.1|	5-oxoprolinase putative [Ricinus communis] >gi|223532884|gb|EEF34656.1| 5-oxoprolinase	78.29	129	28	0	38	424	118	246	2e-44	169
ps_380413	gi|164604976|dbj|BAF98284.1|	5-phosphomevelonate kinase [Hevea brasiliensis]	65.22	46	16	0	106	243	355	400	9e-33	70.1
ps_445305	gi|79336245|ref|NP_172054.3|	5PTASE13; inositol or phosphatidylinositol phosphatase [Arabidopsis thaliana]	60.87	69	27	1	6	212	151	217	7e-21	73.2
contig00500	gi|42565379|gb|AAS20966.1|	60s acidic ribosomal protein [Hyacinthus orientalis]	74.56	114	29	0	83	424	1	114	4e-20	102
contig01050	gi|255566866|ref|XP_002524416.1|	60S acidic ribosomal protein P1 putative [Ricinus communis] >gi|223536300|gb|EEF37951.1| 60S acidic ribosomal protein P1	65.18	112	39	1	575	240	1	110	2e-20	102
ps_476172	gi|255566746|ref|XP_002524357.1|	60S ribosomal protein L10 putative [Ricinus communis] >gi|223536448|gb|EEF38097.1| 60S ribosomal protein L10	91.67	36	3	0	2	109	184	219	3e-11	71.6
ps_393231	gi|189193245|ref|XP_001932961.1|	60S ribosomal protein L15 [Pyrenophora tritici-repentis Pt-1C-BFP] >gi|187978525|gb|EDU45151.1| 60S ribosomal protein L15 [Pyrenophora tritici-repentis Pt-1C-BFP]	94.74	57	3	0	27	197	144	200	4e-26	120
contig00193	gi|255590603|ref|XP_002535312.1|	60S ribosomal protein L16 putative [Ricinus communis] >gi|223523477|gb|EEF27073.1| 60S ribosomal protein L16	90.06	513	51	0	254	1792	27	539	0	867
contig05270	gi|255578546|ref|XP_002530136.1|	60S ribosomal protein L18a plant	65.89	129	42	1	654	274	38	166	3e-22	109
contig00076	gi|255551855|ref|XP_002516973.1|	60S ribosomal protein L19 putative [Ricinus communis] >gi|223544061|gb|EEF45587.1| 60S ribosomal protein L19	97.85	186	4	0	982	425	1	186	3e-79	299
ps_467112	gi|115442904|ref|XP_001218259.1|	60S ribosomal protein L19 [Aspergillus terreus NIH2624] >gi|114188128|gb|EAU29828.1| 60S ribosomal protein L19 [Aspergillus terreus NIH2624]	90.82	98	9	0	10	303	2683	2780	5e-36	153
ps_112017	gi|195635047|gb|ACG36992.1|	60S ribosomal protein L2 [Zea mays]	97.67	43	1	0	3	131	216	258	4e-16	87.4
contig02453	gi|255551787|ref|XP_002516939.1|	60S ribosomal protein L22 putative [Ricinus communis] >gi|223544027|gb|EEF45553.1| 60S ribosomal protein L22	100	59	0	0	154	330	20	78	1e-29	116
contig00345	gi|255556332|ref|XP_002519200.1|	60S ribosomal protein L29 putative [Ricinus communis] >gi|223541515|gb|EEF43064.1| 60S ribosomal protein L29	90.16	61	6	0	38	220	1	61	5e-26	120
ps_387719	gi|189196430|ref|XP_001934553.1|	60S ribosomal protein L31 [Pyrenophora tritici-repentis Pt-1C-BFP] >gi|187980432|gb|EDU47058.1| 60S ribosomal protein L31 [Pyrenophora tritici-repentis Pt-1C-BFP]	100	59	0	0	178	2	21	79	3e-26	121
contig09013	gi|7271113|emb|CAB81547.1|	68 kDa protein [Cicer arietinum]	93.23	251	14	1	744	1	254	504	2e-120	436
contig01707	gi|1568637|gb|AAC49856.1|	6a-hydroxymaackiain methyltransferase [Pisum sativum]	100	360	0	0	1255	176	1	360	0	698
contig01569	gi|603221|gb|AAB41553.1|	6-phosphogluconate dehydrogenase	94.86	486	25	0	113	1570	1	486	0	891
ps_494420	gi|1430887|emb|CAA67588.1|	70 kD heatshockprotein [Medicago sativa]	87.18	78	10	0	15	248	128	205	1e-23	112
contig01635	gi|45331285|gb|AAS57914.1|	70 kDa heat shock cognate protein 3 [Vigna radiata]	91.49	141	10	1	621	205	510	650	9e-69	263
ps_153766	gi|149676205|dbj|BAF64713.1|	70 kDa subunit of replication protein A [Ipomoea nil]	75.81	62	15	0	122	307	343	404	1e-36	102
contig04161	gi|33504428|emb|CAC86898.1|	9/13 hydroperoxide lyase [Medicago truncatula]	86.05	473	65	1	69	1484	1	473	0	851
ps_538649	gi|124361206|gb|ABN09178.1|	AAA ATPase central region [Medicago truncatula]	83.87	93	15	0	289	11	45	137	9e-36	152
ps_292094	gi|124360532|gb|ABN08542.1|	AAA ATPase central region; L-lactate dehydrogenase [Medicago truncatula]	88.5	113	13	0	345	7	508	620	7e-51	202
contig04610	gi|87241031|gb|ABD32889.1|	AAA ATPase; 26S proteasome subunit P45 [Medicago truncatula] >gi|124360940|gb|ABN08912.1| AAA ATPase; 26S proteasome subunit P45 [Medicago truncatula]	98.14	322	5	2	963	1	1	320	4e-174	614
ps_583889	gi|124360187|gb|ABN08200.1|	AAA ATPase; ABC transporter transmembrane region	95.33	107	5	0	3	323	91	197	5e-50	200
ps_351874	gi|118490730|ref|XP_001238674.1|	aaa family atpase [Eimeria tenella] >gi|109238457|emb|CAK51421.1| aaa family atpase [Eimeria tenella]	53.33	15	7	0	90	134	430	444	0	26.9
ps_41197	gi|15021761|gb|AAK77908.1|AF397903_1	AAA-metalloprotease FtsH [Pisum sativum]	97.79	136	3	0	417	10	370	505	2e-61	238
ps_593995	gi|186492938|ref|NP_001117544.1|	AAA-type ATPase family protein [Arabidopsis thaliana]	85.37	41	6	0	1	123	787	827	2e-12	75.5
ps_499190	gi|145336784|ref|NP_175929.3|	AAE18 (ACYL-ACTIVATING ENZYME 18); catalytic/ ligase [Arabidopsis thaliana] >gi|29893268|gb|AAP03028.1| acyl-activating enzyme 18 [Arabidopsis thaliana]	52.59	116	53	3	344	3	3	117	1e-24	115
contig10866	gi|30685317|ref|NP_193844.2|	AAT1 (AMINO ACID TRANSPORTER 1); L-glutamate transmembrane transporter/ L-lysine transmembrane transporter/ arginine transmembrane transporter/ cationic amino acid transmembrane transporter [Arabidopsis thaliana] >gi|30102670|gb|AAP21253.1| At4g21120 [Arabidopsis thaliana] >gi|110743257|dbj|BAE99519.1| amino acid transport protein AAT1 [Arabidopsis thaliana]	74.8	123	31	0	277	645	275	397	1e-90	197
ps_584659	gi|169659103|dbj|BAG12742.1|	ABA 8-oxidase [Lactuca sativa]	85.42	96	14	0	1	288	344	439	7e-44	179
ps_190682	gi|18151384|dbj|BAB83692.1|	ABA-glucosyltransferase [Vigna angularis]	61.69	154	56	3	3	455	111	263	8e-50	199
ps_281117	gi|255578947|ref|XP_002530326.1|	abc transporter putative [Ricinus communis] >gi|223530130|gb|EEF32042.1| abc transporter	70.09	117	35	0	8	358	206	322	8e-37	156
ps_38188	gi|255577258|ref|XP_002529511.1|	abc transporter putative [Ricinus communis] >gi|223531027|gb|EEF32880.1| abc transporter	82.65	98	17	0	1	294	1339	1436	2e-40	168
ps_610613	gi|255571308|ref|XP_002526603.1|	abc transporter putative [Ricinus communis] >gi|223534043|gb|EEF35762.1| abc transporter	91.95	149	12	0	447	1	477	625	1e-75	285
ps_659814	gi|255540959|ref|XP_002511544.1|	abc transporter putative [Ricinus communis] >gi|223550659|gb|EEF52146.1| abc transporter	57.02	121	50	3	3	359	346	464	7e-28	126
ps_178978	gi|52207936|emb|CAE47098.1|	ABC transporter [Populus tremula x Populus tremuloides]	83.61	61	10	0	215	33	668	728	7e-22	106
ps_68335	gi|224090097|ref|XP_002308937.1|	ABC transporter family cholesterol/phospholipid flippase [Populus trichocarpa] >gi|222854913|gb|EEE92460.1| ABC transporter family	80.65	62	12	0	2	187	1678	1739	7e-33	110
ps_261038	gi|224088551|ref|XP_002308470.1|	ABC transporter family retinal flippase subfamily [Populus trichocarpa] >gi|222854446|gb|EEE91993.1| ABC transporter family	50.6	83	37	1	238	2	1	83	6e-15	83.6
contig03414	gi|224058091|ref|XP_002299447.1|	ABC transporter family protein [Populus trichocarpa] >gi|222846705|gb|EEE84252.1| ABC transporter family protein [Populus trichocarpa]	80	440	84	4	2445	1138	1	439	0	603
ps_313645	gi|224100475|ref|XP_002311891.1|	ABC transporter family protein [Populus trichocarpa] >gi|222851711|gb|EEE89258.1| ABC transporter family protein [Populus trichocarpa]	94.64	112	6	1	338	3	479	588	2e-45	185
ps_642645	gi|224081252|ref|XP_002306353.1|	ABC transporter family protein [Populus trichocarpa] >gi|222855802|gb|EEE93349.1| ABC transporter family protein [Populus trichocarpa]	87.13	101	13	0	304	2	139	239	5e-42	173
ps_546675	gi|224110892|ref|XP_002315672.1|	ABC transporter family protein [Populus trichocarpa] >gi|222864712|gb|EEF01843.1| ABC transporter family protein [Populus trichocarpa]	83.51	97	16	0	388	98	700	796	1e-28	129
ps_58075	gi|224134665|ref|XP_002321878.1|	ABC transporter family protein [Populus trichocarpa] >gi|222868874|gb|EEF06005.1| ABC transporter family protein [Populus trichocarpa]	55.13	78	30	1	221	3	61	138	2e-15	85.1
contig07802	gi|124360378|gb|ABN08391.1|	ABC transporter related; Choline dehydrogenase [Medicago truncatula]	87.7	244	30	0	809	78	107	350	3e-133	441
ps_358698	gi|110740021|dbj|BAF01914.1|	ABC transporter-like [Arabidopsis thaliana]	95	80	4	0	2	241	272	351	8e-37	156
ps_166000	gi|83032237|gb|ABB97035.1|	ABC transporter-like protein [Brassica rapa]	92.73	55	4	0	1	165	824	878	2e-27	101
ps_671101	gi|4106843|gb|AAD03040.1|	abc type heme transporter subunit [Solanum tuberosum]	92.86	42	3	0	3	128	113	154	3e-14	81.3
ps_572466	gi|18404075|ref|NP_566745.1|	ABC1 family protein [Arabidopsis thaliana] >gi|15294250|gb|AAK95302.1|AF410316_1 AT3g24190/MUJ8_17 [Arabidopsis thaliana] >gi|11994238|dbj|BAB01360.1| unnamed protein product [Arabidopsis thaliana] >gi|21360391|gb|AAM47311.1| AT3g24190/MUJ8_17 [Arabidopsis thaliana]	93.33	120	8	0	1	360	353	472	1e-59	232
ps_425466	gi|15228052|ref|NP_181228.1|	ABCB1 (ATP BINDING CASSETTE SUBFAMILY B1); ATPase coupled to transmembrane movement of substances / auxin efflux transmembrane transporter/ calmodulin binding [Arabidopsis thaliana] >gi|75338892|sp|Q9ZR72|AB1B_ARATH RecName: Full=ABC transporter B family member 1; Short=ABC transporter ABCB.1; Short=AtABCB1; AltName: Full=Multidrug resistance protein 1; AltName: Full=P-glycoprotein 1; Short=AtPgp…	91.06	123	11	0	369	1	193	315	8e-58	226
ps_29814	gi|167461076|ref|ZP_02326165.1|	ABC-type dipeptide/oligopeptide/nickel transport systems periplasmic components [Paenibacillus larvae subsp. larvae BRL-230010]	61.22	147	57	0	2	442	362	508	4e-50	200
contig08300	gi|255581389|ref|XP_002531503.1|	aberrant large forked product putative [Ricinus communis] >gi|223528890|gb|EEF30890.1| aberrant large forked product	91.86	86	7	0	1	258	140	225	2e-37	158
ps_516695	gi|255579606|ref|XP_002530644.1|	aberrant large forked product putative [Ricinus communis] >gi|223529817|gb|EEF31752.1| aberrant large forked product	59.05	105	36	1	331	38	140	244	6e-23	110
ps_111709	gi|255548810|ref|XP_002515461.1|	Aberrant root formation protein putative [Ricinus communis] >gi|223545405|gb|EEF46910.1| Aberrant root formation protein	56.67	60	26	0	265	86	48	107	4e-14	80.9
ps_439680	gi|148469853|gb|ABQ65856.1|	abscisic acid 8'-hydroxylase [Glycine max]	91.92	99	8	0	1	297	347	445	2e-50	201
ps_20690	gi|86129698|gb|ABC86558.1|	abscisic acid 8'-hydroxylase [Phaseolus vulgaris]	87.79	131	16	0	1	393	279	409	3e-61	237
contig07576	gi|6739629|gb|AAF27340.1|AF186020_1	abscisic acid-activated protein kinase [Vicia faba]	89.86	148	15	1	735	292	206	349	7e-124	268
ps_374184	gi|144225743|emb|CAM84268.1|	abscisic insensitive 1B [Populus tremula]	64.94	77	27	0	231	1	247	323	2e-22	108
ps_631688	gi|144225753|emb|CAM84273.1|	abscisic insensitive 1B [Populus tremula]	91.15	113	10	0	339	1	340	452	4e-58	219
contig02018	gi|83033890|gb|ABB97398.1|	ACC oxidase [Trifolium repens]	94.1	305	18	0	1178	264	1	305	6e-154	548
ps_521909	gi|255539669|ref|XP_002510899.1|	acc synthase putative [Ricinus communis] >gi|223550014|gb|EEF51501.1| acc synthase	70	110	33	0	2	331	418	527	9e-43	176
ps_169782	gi|255577893|ref|XP_002529819.1|	acetolactate synthase putative [Ricinus communis] >gi|223530696|gb|EEF32568.1| acetolactate synthase	91.94	62	5	0	2	187	378	439	3e-24	114
ps_381027	gi|188529631|gb|ACD62514.1|	acetolactate synthase [Bassia scoparia]	46.43	112	51	4	75	383	228	335	4e-19	76.3
ps_568694	gi|164453114|gb|ABY57316.1|	acetolactate synthase [Medicago littoralis]	95.49	133	6	0	399	1	277	409	4e-66	253
contig07546	gi|164453118|gb|ABY57318.1|	acetolactate synthase [Medicago truncatula]	94.52	146	8	1	520	83	391	535	9e-74	279
ps_651530	gi|126506746|gb|ABO14801.1|	acetyl CoA carboxylase [Camellia sinensis]	100	65	0	0	2	196	1014	1078	1e-29	132
contig08714	gi|168274274|dbj|BAG09557.1|	acetylcholinesterase [Macroptilium atropurpureum]	87.63	194	21	2	575	3	11	203	5e-93	343
ps_258405	gi|1066857|gb|AAA81578.1|	acetyl-CoA carboxylase	94.07	135	7	1	404	3	706	840	8e-66	252
contig03498	gi|8886467|gb|AAF80468.1|AF163149_1	acetyl-CoA carboxylase [Glycine max] >gi|2253384|gb|AAC02267.1| biotin carboxylase precursor [Glycine max]	91.23	285	25	0	1205	351	70	354	0	516
contig06842	gi|495725|gb|AAB42144.1|	acetyl-CoA carboxylase [Medicago sativa]	86.62	142	19	1	269	694	2124	2257	3e-84	219
contig03330	gi|7619891|dbj|BAA94752.1|	acetyl-CoA carboxylase [Pisum sativum]	99.55	223	1	0	669	1	512	734	9e-135	400
contig05516	gi|145323645|ref|NP_001031974.2|	acetyl-CoA synthetase putative / acetate-CoA ligase	65.25	118	41	0	529	176	44	161	3e-61	152
ps_50030	gi|255572274|ref|XP_002527076.1|	acetyl-CoA synthetase putative [Ricinus communis] >gi|223533581|gb|EEF35320.1| acetyl-CoA synthetase	70.54	112	33	2	338	3	36	144	3e-36	154
ps_101396	gi|255541886|ref|XP_002512007.1|	acetyl-CoA synthetase putative [Ricinus communis] >gi|223549187|gb|EEF50676.1| acetyl-CoA synthetase	75.31	81	20	0	246	4	292	372	1e-41	132
ps_7645	gi|255569422|ref|XP_002525678.1|	acetylglucosaminyltransferase putative [Ricinus communis] >gi|223534978|gb|EEF36661.1| acetylglucosaminyltransferase	66.67	51	16	1	1	150	208	258	6e-13	77
ps_572051	gi|255552806|ref|XP_002517446.1|	acetylglucosaminyltransferase putative [Ricinus communis] >gi|223543457|gb|EEF44988.1| acetylglucosaminyltransferase	86	100	14	0	305	6	263	362	2e-48	195
contig13505	gi|3341443|emb|CAA11075.1|	acid phosphatase [Glycine max]	77.64	161	34	2	478	2	40	198	1e-68	262
contig01895	gi|21464654|emb|CAD30328.1|	acid phosphatase [Lupinus luteus]	84.8	454	69	1	236	1597	5	456	0	829
contig10943	gi|255566397|ref|XP_002524184.1|	aconitase putative [Ricinus communis] >gi|223536553|gb|EEF38199.1| aconitase	91.52	330	28	0	3	992	324	653	6e-174	613
ps_22927	gi|46095227|gb|AAS80150.1|	ACT11D09.4 [Cucumis melo]	75.26	97	24	0	2	292	449	545	9e-38	159
ps_533737	gi|255581945|ref|XP_002531771.1|	Actin macronuclear	76.07	117	28	1	351	1	204	319	1e-59	179
ps_623786	gi|255543673|ref|XP_002512899.1|	Actin putative [Ricinus communis] >gi|223547910|gb|EEF49402.1| Actin	84.42	77	11	1	228	1	20	96	1e-31	139
contig09675	gi|218533930|gb|ACK87035.1|	actin [Caragana korshinskii]	98.1	158	1	1	2	469	129	286	7e-81	302
ps_473845	gi|255684848|gb|ACU27913.1|	actin [Glycine max]	100	40	0	0	2	121	163	202	1e-15	85.9
contig02574	gi|1666228|gb|AAB18641.1|	actin [Pisum sativum] >gi|1666230|gb|AAB18642.1| actin [Pisum sativum] >gi|1724137|gb|AAB38511.1| actin [Pisum sativum] >gi|1724139|gb|AAB38512.1| actin [Pisum sativum]	99.47	377	2	0	65	1195	1	377	0	755
contig00271	gi|34541966|gb|AAQ74875.1|	actin [Trifolium pratense]	99.73	377	1	0	1576	446	1	377	0	755
ps_111473	gi|255684834|gb|ACU27906.1|	actin [Vicia faba]	99.16	119	1	0	357	1	40	158	3e-59	230
ps_96670	gi|255584461|ref|XP_002532961.1|	actin binding protein putative [Ricinus communis] >gi|223527271|gb|EEF29427.1| actin binding protein	62.14	140	20	2	323	3	823	962	4e-36	154
ps_288607	gi|255563641|ref|XP_002522822.1|	actin binding protein putative [Ricinus communis] >gi|223537906|gb|EEF39520.1| actin binding protein	54.33	127	57	1	5	382	568	694	2e-24	115
ps_277749	gi|224061655|ref|XP_002300588.1|	actin related protein [Populus trichocarpa] >gi|222847846|gb|EEE85393.1| actin related protein [Populus trichocarpa]	69.23	117	36	0	3	353	348	464	3e-44	181
ps_333531	gi|3818624|gb|AAC69601.1|	actin related protein 2; ARP2 [Arabidopsis thaliana]	91.23	57	5	0	171	1	66	122	3e-25	117
ps_538938	gi|124361016|gb|ABN08988.1|	Actin-binding FH2 [Medicago truncatula]	93.94	66	4	0	459	262	750	815	3e-37	127
ps_322335	gi|255541013|ref|XP_002511571.1|	Activating signal cointegrator putative [Ricinus communis] >gi|223550686|gb|EEF52173.1| Activating signal cointegrator	82.22	45	8	0	136	2	227	271	2e-14	63.5
contig04012	gi|133754630|gb|ABO38554.1|	acyl ACP-thioesterase [Arachis hypogaea]	85.62	299	43	0	1	897	114	412	4e-140	502
ps_527126	gi|229410506|gb|ACQ63293.1|	acyl acyl-carrier-protein thioesterase type B [Camellia oleifera]	73.33	120	31	2	357	1	61	178	8e-42	172
contig08797	gi|5020215|gb|AAD38039.1|AF149917_1	acyl CoA reductase [Simmondsia chinensis] >gi|5020217|gb|AAD38040.1|AF149918_1 acyl CoA reductase [synthetic construct]	55.38	195	87	0	585	1	73	267	7e-84	227
contig02028	gi|66269954|gb|AAY43331.1|	acyl desaturase [Medicago truncatula]	98.14	377	7	0	1471	341	17	393	0	716
ps_445781	gi|224121930|ref|XP_002318708.1|	acyl:coa ligase [Populus trichocarpa] >gi|222859381|gb|EEE96928.1| acyl:coa ligase [Populus trichocarpa]	77.78	45	10	0	4	138	296	340	9e-12	73.2
ps_523057	gi|224121938|ref|XP_002318710.1|	acyl:coa ligase [Populus trichocarpa] >gi|222859383|gb|EEE96930.1| acyl:coa ligase [Populus trichocarpa]	80.34	117	23	0	352	2	363	479	5e-52	206
contig12123	gi|224136077|ref|XP_002322234.1|	acyl:coa ligase [Populus trichocarpa] >gi|222869230|gb|EEF06361.1| acyl:coa ligase [Populus trichocarpa]	62.35	162	59	1	486	7	64	225	5e-45	183
contig11109	gi|224077380|ref|XP_002305237.1|	acyl:coa ligase acetate-coa synthetase-like protein [Populus trichocarpa] >gi|118487892|gb|ABK95768.1| unknown [Populus trichocarpa] >gi|222848201|gb|EEE85748.1| acyl:coa ligase acetate-coa synthetase-like protein [Populus trichocarpa]	78.92	166	35	1	1	498	381	543	8e-69	264
ps_375528	gi|224127758|ref|XP_002329170.1|	acyl:coa ligase acetate-coa synthetase-like protein [Populus trichocarpa] >gi|222870951|gb|EEF08082.1| acyl:coa ligase acetate-coa synthetase-like protein [Populus trichocarpa]	72.09	43	12	0	6	134	501	543	4e-11	70.9
contig12336	gi|162135890|gb|ABX82799.1|	acyl-ACP thioesterase [Jatropha curcas]	93.41	91	6	0	284	556	85	175	4e-50	182
ps_545433	gi|2459529|gb|AAB71729.1|	acyl-ACP thioesterase [Myristica fragrans]	62.07	58	22	0	178	5	292	349	7e-27	80.9
ps_186742	gi|18653911|gb|AAL77445.1|L78468_1	acyl-ACP thioesterase [Perilla frutescens]	79.66	59	12	0	177	1	217	275	3e-32	100
contig11863	gi|255538410|ref|XP_002510270.1|	acylamino-acid-releasing enzyme putative [Ricinus communis] >gi|223550971|gb|EEF52457.1| acylamino-acid-releasing enzyme	59.28	221	87	3	656	3	6	221	2e-64	249
ps_206085	gi|7024340|emb|CAB75874.1|	acylation enzyme [Elaeis guineensis]	98.91	92	1	0	277	2	39	130	3e-45	130
contig12657	gi|255551677|ref|XP_002516884.1|	acyl-CoA binding protein putative [Ricinus communis] >gi|223543972|gb|EEF45498.1| acyl-CoA binding protein	63.09	317	111	8	2	934	292	605	2e-89	333
contig07764	gi|255582668|ref|XP_002532113.1|	acyl-CoA dehydrogenase putative [Ricinus communis] >gi|223528216|gb|EEF30275.1| acyl-CoA dehydrogenase	88.78	98	11	0	803	510	259	356	9e-82	186
ps_409251	gi|255584835|ref|XP_002533134.1|	acyl-CoA oxidase putative [Ricinus communis] >gi|223527062|gb|EEF29246.1| acyl-CoA oxidase	85.96	114	16	0	344	3	46	159	2e-52	208
ps_94078	gi|255568361|ref|XP_002525155.1|	acyl-CoA oxidase putative [Ricinus communis] >gi|223535614|gb|EEF37282.1| acyl-CoA oxidase	87.83	115	14	0	3	347	89	203	2e-57	224
ps_314185	gi|3044212|gb|AAC13497.1|	acyl-CoA oxidase [Arabidopsis thaliana]	86.89	61	8	0	2	184	632	692	4e-22	107
contig02270	gi|15553480|gb|AAL01888.1|AF404404_1	acyl-CoA oxidase [Glycine max]	86.97	660	86	0	38	2017	5	664	0	1173
contig12185	gi|156972244|gb|ABU98950.1|	acyl-CoA oxidase [Glycine max]	89.66	174	18	0	523	2	41	214	7e-93	325
contig02153	gi|255552335|ref|XP_002517212.1|	Acyl-CoA synthetase [Ricinus communis] >gi|83320525|gb|ABC02881.1| ACS2 [Ricinus communis] >gi|223543847|gb|EEF45375.1| Acyl-CoA synthetase [Ricinus communis]	82.67	202	35	0	113	718	5	206	2e-95	352
ps_86508	gi|255587817|ref|XP_002534406.1|	acyl-CoA thioesterase putative [Ricinus communis] >gi|223525353|gb|EEF27975.1| acyl-CoA thioesterase	79.75	79	16	0	1	237	98	176	8e-29	129
ps_451284	gi|255572096|ref|XP_002526988.1|	acyl-CoA thioesterase putative [Ricinus communis] >gi|223533623|gb|EEF35360.1| acyl-CoA thioesterase	86.15	65	9	0	3	197	125	189	4e-27	117
ps_142013	gi|255558816|ref|XP_002520431.1|	acyl-CoA thioesterase putative [Ricinus communis] >gi|223540273|gb|EEF41844.1| acyl-CoA thioesterase	53.23	62	29	2	290	105	3	61	6e-20	60.8
contig12745	gi|30678177|ref|NP_563632.2|	acyl-CoA thioesterase family protein [Arabidopsis thaliana]	55.77	104	46	1	457	146	330	427	6e-27	123
contig04306	gi|124360024|gb|ABN08040.1|	Acyl-coA-binding protein ACBP; Serine/threonine protein phosphatase	89.47	285	30	0	1268	414	337	621	9e-154	506
ps_254756	gi|255556922|ref|XP_002519494.1|	acylphosphatase putative [Ricinus communis] >gi|223541357|gb|EEF42908.1| acylphosphatase	62.12	66	22	2	106	294	84	149	8e-13	76.6
contig13021	gi|255587163|ref|XP_002534162.1|	acyltransferase putative [Ricinus communis] >gi|223525766|gb|EEF28222.1| acyltransferase	73.01	163	44	0	491	3	243	405	2e-64	248
contig02629	gi|255581653|ref|XP_002531630.1|	acyltransferase putative [Ricinus communis] >gi|223528748|gb|EEF30758.1| acyltransferase	90.28	72	7	0	668	453	417	488	1e-34	150
ps_198066	gi|255578214|ref|XP_002529975.1|	acyltransferase putative [Ricinus communis] >gi|223530537|gb|EEF32418.1| acyltransferase	60.87	115	45	0	347	3	330	444	1e-35	152
contig08101	gi|255571681|ref|XP_002526784.1|	acyltransferase putative [Ricinus communis] >gi|223533860|gb|EEF35590.1| acyltransferase	57.04	135	58	1	406	2	259	374	7e-40	158
contig10498	gi|255551981|ref|XP_002517035.1|	acyltransferase putative [Ricinus communis] >gi|223543670|gb|EEF45198.1| acyltransferase	74.7	83	21	0	139	387	24	106	7e-30	133
ps_503452	gi|255539641|ref|XP_002510885.1|	acyltransferase putative [Ricinus communis] >gi|223550000|gb|EEF51487.1| acyltransferase	56.25	48	21	0	2	145	433	480	2e-11	72.4
ps_522052	gi|226320281|gb|ACO48258.1|	acyltransferase [Lycianthes dejecta] >gi|226320283|gb|ACO48259.1| acyltransferase [Capsicum annuum] >gi|226320285|gb|ACO48260.1| acyltransferase [Capsicum frutescens] >gi|226320287|gb|ACO48261.1| acyltransferase [Capsicum frutescens]	40.2	102	60	1	1	303	88	189	2e-18	95.1
ps_508487	gi|15239071|ref|NP_196710.1|	adaptin family protein [Arabidopsis thaliana] >gi|7385051|gb|AAF61671.1| beta-adaptin-like protein A [Arabidopsis thaliana] >gi|7573406|emb|CAB87709.1| beta-adaptin-like protein A [Arabidopsis thaliana]	60	120	37	4	329	3	18	126	2e-24	115
contig00651	gi|2780194|emb|CAA05979.1|	adenine nucleotide translocator [Lupinus albus]	84.4	391	43	4	85	1203	1	388	2e-171	606
contig10304	gi|255580568|ref|XP_002531108.1|	Adenosine 3'-phospho 5'-phosphosulfate transporter putative [Ricinus communis] >gi|223529304|gb|EEF31273.1| Adenosine 3'-phospho 5'-phosphosulfate transporter	87.22	133	17	0	529	131	192	324	2e-64	248
contig01638	gi|18252504|gb|AAL66290.1|AF452450_1	adenosine 5'-phosphosulfate reductase [Glycine max]	87.11	450	58	2	130	1479	24	470	0	790
ps_659855	gi|255586287|ref|XP_002533795.1|	adenosine diphosphatase putative [Ricinus communis] >gi|223526268|gb|EEF28582.1| adenosine diphosphatase	70	50	15	0	1	150	228	277	5e-15	84
ps_139912	gi|255562862|ref|XP_002522436.1|	adenosine diphosphatase putative [Ricinus communis] >gi|223538321|gb|EEF39928.1| adenosine diphosphatase	68.83	77	24	0	374	144	455	531	1e-25	119
contig00957	gi|29691166|gb|AAO89237.1|	adenosylhomocysteinase [Medicago truncatula]	97.32	485	13	0	91	1545	1	485	0	896
contig09422	gi|84993544|dbj|BAE75936.1|	adenylate isopentenyltransferase [Pisum sativum] >gi|84993548|dbj|BAE75938.1| adenylate isopentenyltransferase [Pisum sativum]	100	69	0	0	1	207	259	327	1e-33	145
contig01899	gi|255568141|ref|XP_002525046.1|	adenylate kinase 1 chloroplast putative [Ricinus communis] >gi|223535627|gb|EEF37293.1| adenylate kinase 1 chloroplast	70.61	296	59	2	1197	394	1	296	6e-106	388
contig04612	gi|255571562|ref|XP_002526727.1|	adenylosuccinate synthetase putative [Ricinus communis] >gi|223533916|gb|EEF35641.1| adenylosuccinate synthetase	84.3	363	56	1	1446	361	126	488	4e-176	622
contig12794	gi|255568908|ref|XP_002525424.1|	adenylsulfate kinase putative [Ricinus communis] >gi|223535237|gb|EEF36914.1| adenylsulfate kinase	85.42	48	7	0	312	169	159	206	1e-17	92.4
contig06412	gi|4126473|dbj|BAA36585.1|	adenylyl cyclase associated protein [Gossypium hirsutum]	77.47	182	39	1	542	3	97	278	2e-79	230
contig08102	gi|255536829|ref|XP_002509481.1|	adenylyl cyclase-associated protein putative [Ricinus communis] >gi|223549380|gb|EEF50868.1| adenylyl cyclase-associated protein	78.12	192	42	1	2	577	285	475	9e-82	306
ps_80012	gi|255561369|ref|XP_002521695.1|	Adipocyte plasma membrane-associated protein putative [Ricinus communis] >gi|223539086|gb|EEF40682.1| Adipocyte plasma membrane-associated protein	64.34	129	46	0	389	3	149	277	1e-43	178
contig06082	gi|255550417|ref|XP_002516259.1|	Adipocyte plasma membrane-associated protein putative [Ricinus communis] >gi|223544745|gb|EEF46261.1| Adipocyte plasma membrane-associated protein	59.75	159	64	1	522	46	4	161	2e-54	198
ps_170203	gi|255550754|ref|XP_002516425.1|	ADP ATP carrier protein	80.61	98	19	0	296	3	229	326	2e-42	174
ps_591687	gi|255547125|ref|XP_002514620.1|	ADP ATP carrier protein	79.8	99	20	0	55	351	128	226	1e-39	166
contig07815	gi|13487783|gb|AAK27718.1|AF356002_1	ADP-glucose pyrophosphorylase [Cicer arietinum]	92.81	167	12	0	1	501	359	525	1e-76	290
contig01914	gi|1237080|emb|CAA65539.1|	ADP-glucose pyrophosphorylase [Pisum sativum]	99.81	516	1	0	77	1624	1	516	0	994
contig03337	gi|1237086|emb|CAA65541.1|	ADP-glucose pyrophosphorylase [Pisum sativum]	97.06	204	3	2	121	723	286	489	9e-121	372
contig07796	gi|1237082|emb|CAA65540.1|	ADP-glucose pyrophosphorylase [Pisum sativum]	95.36	151	7	0	3	455	291	441	6e-79	296
ps_204240	gi|1619325|emb|CAA69978.1|	ADP-glucose pyrophosphorylase [Pisum sativum]	99.07	108	1	0	326	3	14	121	2e-57	224
ps_15162	gi|2625086|gb|AAB91463.1|	ADP-glucose pyrophosphorylase large subunit [Cucumis melo]	91.94	62	5	0	302	117	464	525	4e-25	117
contig12890	gi|13487785|gb|AAK27719.1|AF356003_1	ADP-glucose pyrophosphorylase large subunit CagpL2 [Cicer arietinum]	90.95	199	17	1	1	594	221	419	3e-137	371
ps_832	gi|259496054|gb|ACW82825.1|	ADP-glucose pyrophosphorylase large subunit L1 isoform [Lens culinaris]	97.87	47	1	0	142	2	96	142	2e-19	98.6
ps_538880	gi|29421114|dbj|BAC66692.1|	ADP-glucose pyrophosphorylase large subunit PvAGPL1 [Phaseolus vulgaris]	91.3	138	12	0	416	3	131	268	5e-70	266
ps_103684	gi|260751192|gb|ACX48912.1|	ADP-glucose pyrophosphorylase small subunit S1 isoform [Lens culinaris]	100	38	0	0	1	114	391	428	3e-14	81.3
contig09450	gi|255580381|ref|XP_002531018.1|	ADP-ribosylation factor putative [Ricinus communis] >gi|223529416|gb|EEF31378.1| ADP-ribosylation factor	97.01	67	2	0	3	203	118	184	9e-30	132
ps_99083	gi|58220034|gb|AAW67545.1|	ADP-ribosylation factor [Daucus carota]	98.18	55	1	0	285	121	1	55	2e-39	110
contig00755	gi|47026845|gb|AAT08648.1|	ADP-ribosylation factor [Hyacinthus orientalis]	86.54	104	14	1	313	2	1	103	1e-42	176
contig00332	gi|39653273|gb|AAR29293.1|	ADP-ribosylation factor [Medicago sativa] >gi|56311394|emb|CAI29265.1| ADP-ribosylation factor 1 [Medicago truncatula]	100	181	0	0	854	312	1	181	3e-99	365
contig00405	gi|20161472|dbj|BAB90396.1|	ADP-ribosylation factor [Oryza sativa Japonica Group]	88.94	208	23	1	886	263	168	372	2e-100	369
contig09584	gi|255550341|ref|XP_002516221.1|	adrenodoxin putative [Ricinus communis] >gi|223544707|gb|EEF46223.1| adrenodoxin	95	60	3	0	3	182	140	199	2e-26	122
contig04757	gi|255578375|ref|XP_002530054.1|	afc putative [Ricinus communis] >gi|223530470|gb|EEF32354.1| afc	80	315	60	2	938	3	1	314	2e-136	489
ps_451163	gi|2104547|gb|AAB57796.1|	AGAA.1 [Arabidopsis thaliana]	78	100	22	0	302	3	14	113	2e-32	141
ps_333485	gi|15230825|ref|NP_189162.1|	AGC2-1 (OXIDATIVE SIGNAL-INDUCIBLE1); kinase [Arabidopsis thaliana] >gi|75273965|sp|Q9LSF1|OXI1_ARATH RecName: Full=Serine/threonine-protein kinase OXI1; AltName: Full=Protein OXIDATIVE SIGNAL-INDUCIBLE 1 >gi|9294182|dbj|BAB02084.1| protein kinases-like protein [Arabidopsis thaliana] >gi|119935818|gb|ABM06002.1| At3g25250 [Arabidopsis thaliana]	61.4	57	22	0	39	209	229	285	1e-13	73.6
contig08388	gi|255573927|ref|XP_002527882.1|	Agglutinin-2 precursor putative [Ricinus communis] >gi|223532733|gb|EEF34513.1| Agglutinin-2 precursor	65.52	58	20	0	2	175	300	357	1e-17	92.4
contig09421	gi|84688910|gb|ABC61504.1|	AGO4-1 [Nicotiana benthamiana]	79.69	64	13	1	145	336	29	91	2e-21	105
ps_178762	gi|84688912|gb|ABC61505.1|	AGO4-2 [Nicotiana benthamiana]	85.33	75	11	0	1	225	244	318	5e-31	137
contig02667	gi|224995693|gb|ACN76809.1|	AIR12 [Phaseolus coccineus]	46.85	143	72	4	152	568	5	146	7e-27	124
ps_83484	gi|32364488|gb|AAO61677.1|	AKIN beta2 [Medicago truncatula]	94.64	56	3	0	106	273	176	231	5e-39	112
ps_267262	gi|29887975|gb|AAO61673.1|	AKIN betagamma [Medicago truncatula]	84.93	73	11	0	220	2	319	391	6e-45	129
ps_582535	gi|15218927|ref|NP_176191.1|	ALA3 (Aminophospholipid ATPase3); ATPase coupled to transmembrane movement of ions	94.64	56	3	0	160	327	676	731	4e-45	109
contig02201	gi|158122137|gb|ABW17197.1|	alanine aminotransferase 2 [Glycine max]	89.4	481	51	0	421	1863	1	481	0	887
contig01319	gi|190151606|gb|ACE63506.1|	alanine:glyoxylate aminotransferase [Vigna radiata] >gi|255645638|gb|ACU23313.1| unknown [Glycine max]	90.52	401	38	0	139	1341	1	401	0	706
contig01600	gi|255580991|ref|XP_002531313.1|	alanine-glyoxylate aminotransferase putative [Ricinus communis] >gi|223529081|gb|EEF31063.1| alanine-glyoxylate aminotransferase	81.05	438	83	0	1520	207	43	480	0	759
ps_167865	gi|255587004|ref|XP_002534095.1|	alanyl-tRNA synthetase putative [Ricinus communis] >gi|223525858|gb|EEF28289.1| alanyl-tRNA synthetase	84.44	45	7	0	137	3	313	357	4e-14	80.9
contig06031	gi|255580622|ref|XP_002531134.1|	alanyl-tRNA synthetase putative [Ricinus communis] >gi|223529283|gb|EEF31254.1| alanyl-tRNA synthetase	80.18	217	43	0	22	672	646	862	2e-95	352
contig06928	gi|30694735|ref|NP_175439.2|	ALATS (ALANYL-TRNA SYNTHETASE); ATP binding / alanine-tRNA ligase/ ligase forming aminoacyl-tRNA and related compounds / nucleic acid binding / nucleotide binding [Arabidopsis thaliana] >gi|21542451|sp|P36428|SYA_ARATH RecName: Full=Alanyl-tRNA synthetase	75.56	90	21	1	39	305	913	1002	5e-19	91.7
contig00104	gi|32328734|emb|CAE00461.1|	albumin 1 [Medicago truncatula]	50.41	123	59	2	652	290	1	123	6e-24	114
contig02563	gi|32328736|emb|CAE00462.1|	albumin 1 [Medicago truncatula]	48.33	120	59	4	52	402	1	119	5e-18	94.4
ps_605722	gi|18420834|ref|NP_568453.1|	alcohol dehydrogenase putative [Arabidopsis thaliana] >gi|158563847|sp|Q8LEB2|ADHL6_ARATH RecName: Full=Alcohol dehydrogenase-like 6 >gi|19310538|gb|AAL85002.1| AT5g24760/T4C12_30 [Arabidopsis thaliana] >gi|20334800|gb|AAM16261.1| AT5g24760/T4C12_30 [Arabidopsis thaliana]	83.1	71	12	0	214	2	173	243	7e-40	120
ps_565254	gi|15219884|ref|NP_173660.1|	alcohol dehydrogenase putative [Arabidopsis thaliana] >gi|75337342|sp|Q9SK87|ADHL2_ARATH RecName: Full=Alcohol dehydrogenase-like 2 >gi|6587844|gb|AAF18533.1|AC006551_19 Very similar to alcohol dehydrogenase [Arabidopsis thaliana] >gi|50253432|gb|AAT71918.1| At1g22440 [Arabidopsis thaliana] >gi|51972064|gb|AAU15136.1| At1g22440 [Arabidopsis thaliana]	78.38	74	16	1	63	284	9	81	5e-18	94
contig13334	gi|255568816|ref|XP_002525379.1|	alcohol dehydrogenase putative [Ricinus communis] >gi|223535342|gb|EEF37017.1| alcohol dehydrogenase	90	80	8	0	321	82	310	389	7e-35	149
ps_70095	gi|255567007|ref|XP_002524486.1|	alcohol dehydrogenase putative [Ricinus communis] >gi|223536274|gb|EEF37926.1| alcohol dehydrogenase	72.22	108	30	0	6	329	217	324	2e-39	165
ps_249871	gi|255544387|ref|XP_002513255.1|	alcohol dehydrogenase putative [Ricinus communis] >gi|223547629|gb|EEF49123.1| alcohol dehydrogenase	83.48	115	19	0	39	383	265	379	3e-50	194
ps_569868	gi|255539138|ref|XP_002510634.1|	alcohol dehydrogenase putative [Ricinus communis] >gi|223551335|gb|EEF52821.1| alcohol dehydrogenase	75.71	70	17	0	3	212	255	324	2e-43	110
contig08490	gi|29373061|gb|AAO72531.1|	alcohol dehydrogenase 1; ADH1 [Lotus corniculatus]	89.52	124	13	0	374	3	213	336	3e-60	234
ps_255391	gi|7705214|gb|AAB33480.2|	alcohol dehydrogenase ADH [Lycopersicon esculentum]	73.68	57	15	0	218	388	73	129	3e-39	94.7
ps_509624	gi|21554156|gb|AAM63235.1|	alcohol dehydrogenase-like protein [Arabidopsis thaliana]	80	70	14	0	310	101	348	417	2e-24	115
ps_197763	gi|193850549|gb|ACF22878.1|	alcohol oxidase [Glycine max]	74.1	139	36	0	6	422	525	663	5e-58	226
ps_417872	gi|6049184|gb|AAF02495.1|AF141330_1	alcohol oxidase 2 [Pichia methanolica]	74.29	35	9	0	99	203	614	648	2e-17	60.1
ps_104772	gi|255585207|ref|XP_002533306.1|	aldehyde dehydrogenase putative [Ricinus communis] >gi|223526871|gb|EEF29083.1| aldehyde dehydrogenase	87.04	108	14	0	1	324	712	819	4e-50	200
contig01516	gi|255546535|ref|XP_002514327.1|	aldehyde dehydrogenase putative [Ricinus communis] >gi|223546783|gb|EEF48281.1| aldehyde dehydrogenase	81.35	311	58	0	1	933	190	500	7e-148	527
ps_501845	gi|255546541|ref|XP_002514330.1|	aldehyde dehydrogenase putative [Ricinus communis] >gi|223546786|gb|EEF48284.1| aldehyde dehydrogenase	64.81	54	19	0	134	295	288	341	3e-14	81.6
contig04693	gi|124359402|gb|ABD28558.2|	Aldehyde dehydrogenase [Medicago truncatula]	90.11	536	27	1	1697	168	1	536	0	935
ps_20276	gi|124359955|gb|ABN07971.1|	Aldehyde dehydrogenase [Medicago truncatula]	98.35	121	2	0	1	363	447	567	7e-65	249
contig02389	gi|29373073|gb|AAO72532.1|	aldehyde dehydrogenase 1 precursor [Lotus corniculatus]	88.45	511	58	1	374	1903	32	542	0	933
ps_677047	gi|152925780|gb|ABS32108.1|	aldehyde oxidase 1 [Pisum sativum]	100	112	0	0	338	3	884	995	1e-57	225
contig12700	gi|152925782|gb|ABS32109.1|	aldehyde oxidase 2 [Pisum sativum]	95.57	158	7	0	474	1	1114	1271	7e-75	266
ps_424839	gi|255542314|ref|XP_002512220.1|	aldo/keto reductase putative [Ricinus communis] >gi|223548181|gb|EEF49672.1| aldo/keto reductase	88.64	44	5	0	133	2	251	294	8e-15	83.2
ps_162536	gi|124360837|gb|ABN08809.1|	Aldo/keto reductase [Medicago truncatula]	82.61	46	8	0	2	139	78	123	8e-15	83.2
contig00565	gi|124360836|gb|ABN08808.1|	Aldo/keto reductase [Medicago truncatula] >gi|217073081|gb|ACJ84900.1| unknown [Medicago truncatula]	89.68	339	35	1	1220	204	1	338	9e-177	624
contig09828	gi|255576337|ref|XP_002529061.1|	aldo-keto reductase putative [Ricinus communis] >gi|223531473|gb|EEF33305.1| aldo-keto reductase	85.94	64	9	0	3	194	314	377	4e-24	114
ps_151615	gi|169039|gb|AAA33643.1|	aldolase	100	56	0	0	170	3	25	80	3e-24	114
ps_618457	gi|255560932|ref|XP_002521479.1|	aldose 1-epimerase putative [Ricinus communis] >gi|223539378|gb|EEF40969.1| aldose 1-epimerase	85.29	136	20	0	2	409	123	258	2e-61	238
ps_409085	gi|21537069|gb|AAM61410.1|	aldose 1-epimerase-like protein [Arabidopsis thaliana]	60.71	112	44	0	1	336	90	201	6e-35	150
ps_548715	gi|224138866|ref|XP_002322921.1|	aldose reductase with ABC domain [Populus trichocarpa] >gi|222867551|gb|EEF04682.1| aldose reductase with ABC domain [Populus trichocarpa]	84.44	90	14	0	1	270	134	223	9e-50	168
ps_373441	gi|255540961|ref|XP_002511545.1|	aldose-1-epimerase putative [Ricinus communis] >gi|223550660|gb|EEF52147.1| aldose-1-epimerase	73.53	68	18	0	3	206	297	364	9e-23	109
contig00581	gi|34541994|gb|AAQ74889.1|	Al-induced protein [Gossypium hirsutum]	83.9	236	38	0	883	176	1	236	3e-111	405
contig11434	gi|148925503|gb|ABR19752.1|	alkaline alpha-galactosidase [Pisum sativum]	99.57	235	1	0	706	2	483	717	6e-126	453
ps_224829	gi|87162688|gb|ABD28483.1|	Alkaline phytoceramidase [Medicago truncatula]	93.14	102	7	0	3	308	77	178	9e-51	202
ps_311123	gi|255547710|ref|XP_002514912.1|	Alkylated DNA repair protein alkB putative [Ricinus communis] >gi|223545963|gb|EEF47466.1| Alkylated DNA repair protein alkB	83.05	59	10	0	178	2	215	273	5e-31	86.7
contig02441	gi|225348713|gb|ACN87318.1|	allantoate amidohydrolase [Glycine max]	87.12	466	60	0	1821	424	17	482	0	797
ps_559732	gi|42558472|gb|AAS19930.1|	allantoin permease [Phaseolus vulgaris]	84.85	66	10	0	198	1	19	84	3e-32	123
contig12195	gi|39653353|gb|AAR29343.1|	allantoinase [Robinia pseudoacacia]	96.36	55	2	0	3	167	458	512	4e-24	114
contig04743	gi|76573437|dbj|BAE45342.1|	allene oxide cyclase [Pisum sativum]	100	95	0	0	21	305	158	252	1e-38	162
ps_580479	gi|33504426|emb|CAC86897.1|	allene oxide synthase [Medicago truncatula]	94.44	90	5	0	271	2	57	146	4e-44	180
ps_15544	gi|46254823|gb|AAS86334.1|	allene oxide synthase; AOS [Hevea brasiliensis]	84.21	38	6	0	89	202	420	457	1e-20	65.1
contig07270	gi|62083994|emb|CAI29046.1|	allene-oxide cyclase [Medicago truncatula]	80.72	83	16	0	249	1	56	138	9e-33	142
ps_496858	gi|255540565|ref|XP_002511347.1|	Alliin lyase precursor putative [Ricinus communis] >gi|223550462|gb|EEF51949.1| Alliin lyase precursor	76.79	112	26	0	4	339	166	277	6e-49	192
ps_272061	gi|37543464|gb|AAL99371.1|	alpha 1 3 fucosyltransferase [Medicago sativa]	74.6	63	16	1	242	430	11	71	6e-16	87
ps_499537	gi|89475239|gb|AAL99372.2|	alpha 1 4 fucosyltransferase [Medicago sativa]	92.73	55	4	0	30	194	145	199	6e-24	107
ps_451125	gi|228404|prf||1803517A	alpha amylase	71.21	66	19	0	318	121	356	421	1e-19	99
ps_503638	gi|927575|gb|AAA73963.1|	alpha galactosidase	95.54	112	5	0	336	1	229	340	6e-58	226
contig04397	gi|38322939|emb|CAE54480.1|	alpha glucosidase II [Solanum lycopersicum]	67.5	200	62	1	593	3	13	212	1e-74	283
contig06377	gi|9294522|dbj|BAB02784.1|	alpha glucosidase-like protein [Arabidopsis thaliana]	87.74	155	19	0	946	482	374	528	8e-119	264
ps_121500	gi|255572286|ref|XP_002527082.1|	alpha/beta hydrolase putative [Ricinus communis] >gi|223533587|gb|EEF35326.1| alpha/beta hydrolase	69.05	84	22	2	130	369	64	147	3e-24	114
ps_598019	gi|255559761|ref|XP_002520900.1|	alpha/beta hydrolase putative [Ricinus communis] >gi|223540031|gb|EEF41609.1| alpha/beta hydrolase	63.08	65	22	1	209	21	47	111	8e-18	93.2
contig11256	gi|255555747|ref|XP_002518909.1|	alpha/beta hydrolase domain containing protein 1 3	77.45	204	46	0	661	50	50	253	6e-94	337
contig04802	gi|87162765|gb|ABD28560.1|	Alpha-1 4-glucan-protein synthase (UDP-forming) [Medicago truncatula]	97.99	149	3	0	2	448	62	210	3e-152	300
contig07956	gi|255547137|ref|XP_002514626.1|	Alpha-1 4-glucan-protein synthase [UDP-forming]	92.59	108	8	0	325	2	97	204	3e-102	217
ps_533841	gi|255570320|ref|XP_002526120.1|	alpha-amylase putative [Ricinus communis] >gi|223534617|gb|EEF36314.1| alpha-amylase	71.05	114	33	0	344	3	98	211	2e-38	161
contig06148	gi|255558214|ref|XP_002520134.1|	alpha-amylase putative [Ricinus communis] >gi|223540626|gb|EEF42189.1| alpha-amylase	86.47	170	23	0	695	186	578	747	3e-125	339
contig04927	gi|30962522|dbj|BAC76729.1|	alpha-amylase [Vigna angularis]	83.63	226	37	1	2	679	128	352	5e-114	414
contig04742	gi|58038194|emb|CAH05011.1|	alpha-dioxygenase [Pisum sativum]	94.89	274	14	0	46	867	370	643	7e-149	531
ps_218682	gi|5725356|emb|CAA10382.2|	alpha-D-xylosidase [Tropaeolum majus]	74.63	67	17	0	38	238	728	794	2e-25	112
contig01873	gi|45379179|emb|CAC19183.2|	alpha-expansin [Cicer arietinum]	84.8	125	19	0	385	759	121	245	5e-114	231
ps_116587	gi|255571277|ref|XP_002526588.1|	Alpha-expansin 13 precursor putative [Ricinus communis] >gi|223534082|gb|EEF35800.1| Alpha-expansin 13 precursor	82.56	86	15	0	3	260	169	254	1e-35	152
ps_292990	gi|21618283|gb|AAM67333.1|	Alpha-expansin 13 precursor (At-EXP13) (AtEx13) (Ath-ExpAlpha-1.22) [Arabidopsis thaliana]	75.44	57	14	0	20	190	133	189	3e-19	97.8
ps_181847	gi|56786743|gb|AAW29468.1|	alpha-expansin 19 [Arabidopsis thaliana]	63.04	46	17	0	87	224	212	257	3e-16	67
contig03662	gi|21615407|emb|CAD33923.1|	alpha-expansin 3 [Cicer arietinum]	92.71	247	18	0	73	813	1	247	1e-122	444
contig07996	gi|21615409|emb|CAD33924.1|	alpha-expansin 4 [Cicer arietinum]	94	100	6	0	2	301	147	246	5e-50	201
contig05254	gi|255584757|ref|XP_002533097.1|	Alpha-expansin 4 precursor putative [Ricinus communis] >gi|223527109|gb|EEF29289.1| Alpha-expansin 4 precursor	90.91	154	14	0	2	463	106	259	4e-81	305
ps_110026	gi|255537221|ref|XP_002509677.1|	Alpha-expansin 7 precursor putative [Ricinus communis] >gi|223549576|gb|EEF51064.1| Alpha-expansin 7 precursor	75.26	97	24	0	28	318	170	266	1e-38	162
ps_242570	gi|255548175|ref|XP_002515144.1|	Alpha-expansin 8 precursor putative [Ricinus communis] >gi|223545624|gb|EEF47128.1| Alpha-expansin 8 precursor	92.31	65	5	0	399	205	62	126	3e-65	140
ps_72258	gi|927577|gb|AAA73964.1|	alpha-galactosidase	56.36	110	42	2	110	421	1	110	1e-22	108
contig02693	gi|53747927|emb|CAF34023.1|	alpha-galactosidase 1 [Pisum sativum]	99.49	198	1	0	2	595	208	405	1e-111	406
contig03736	gi|255559665|ref|XP_002520852.1|	alpha-galactosidase/alpha-n-acetylgalactosaminidase putative [Ricinus communis] >gi|223539983|gb|EEF41561.1| alpha-galactosidase/alpha-n-acetylgalactosaminidase	84.49	245	38	0	738	4	92	336	3e-126	454
contig08013	gi|255581663|ref|XP_002531635.1|	alpha-glucosidase putative [Ricinus communis] >gi|223528753|gb|EEF30763.1| alpha-glucosidase	62.28	167	61	2	1	495	762	927	3e-53	212
contig00017	gi|157313302|gb|ABV32544.1|	alpha-L-arabinofuranosidase protein [Prunus persica]	79.33	300	62	1	157	1056	243	541	2e-161	514
ps_659877	gi|255565425|ref|XP_002523703.1|	alpha-l-fucosidase putative [Ricinus communis] >gi|223537007|gb|EEF38643.1| alpha-l-fucosidase	67.27	55	18	0	249	413	67	121	3e-16	88.2
ps_642930	gi|255539645|ref|XP_002510887.1|	alpha-l-fucosidase putative [Ricinus communis] >gi|223550002|gb|EEF51489.1| alpha-l-fucosidase	74.29	105	27	1	82	396	1	104	9e-30	132
ps_86711	gi|255578351|ref|XP_002530042.1|	Alpha-L-fucosidase 2 precursor putative [Ricinus communis] >gi|223530458|gb|EEF32342.1| Alpha-L-fucosidase 2 precursor	61.48	122	47	0	3	368	221	342	6e-43	176
contig11867	gi|255578353|ref|XP_002530043.1|	Alpha-L-fucosidase 2 precursor putative [Ricinus communis] >gi|223530459|gb|EEF32343.1| Alpha-L-fucosidase 2 precursor	73.53	102	27	0	3	308	284	385	3e-44	181
ps_580127	gi|255553488|ref|XP_002517785.1|	alpha-n-acetylglucosaminidase putative [Ricinus communis] >gi|223543057|gb|EEF44592.1| alpha-n-acetylglucosaminidase	66.13	62	21	0	187	2	277	338	2e-18	95.1
ps_498242	gi|134035498|gb|ABO47737.1|	alpha-tubulin [Gossypium hirsutum]	97.96	49	1	0	147	1	254	302	2e-19	99
contig08786	gi|116831754|gb|ABK28851.1|	alpha-tubulin [Medicago truncatula] >gi|124361008|gb|ABN08980.1| Tubulin/FtsZ C-terminal [Medicago truncatula]	97.32	112	3	0	336	1	1	112	1e-58	229
contig00842	gi|197320850|gb|ACH68563.1|	alpha-tubulin [Solanum tuberosum]	89.42	104	11	0	548	237	346	449	2e-43	178
ps_666012	gi|255573131|ref|XP_002527495.1|	alr/erv putative [Ricinus communis] >gi|223533135|gb|EEF34893.1| alr/erv	81.13	53	10	0	381	223	143	195	2e-20	101
ps_244313	gi|87240787|gb|ABD32645.1|	Alternative oxidase [Medicago truncatula]	90.7	43	2	1	399	277	300	342	6e-14	80.5
contig13123	gi|32130598|gb|AAP68983.1|	alternative oxidase 2b [Glycine max]	98.85	87	1	0	494	234	240	326	2e-44	181
ps_494609	gi|183229552|gb|ACC60274.1|	aluminum-activated citrate transporter [Glycine max]	94.44	36	2	0	199	306	60	95	1e-11	67.4
ps_177615	gi|255574728|ref|XP_002528272.1|	amidase putative [Ricinus communis] >gi|223532309|gb|EEF34110.1| amidase	88.57	35	4	0	7	111	30	64	6e-11	70.5
ps_515885	gi|255569802|ref|XP_002525865.1|	amidase putative [Ricinus communis] >gi|223534870|gb|EEF36559.1| amidase	59.32	59	24	0	191	15	243	301	1e-12	75.9
contig09210	gi|124359218|gb|ABN05729.1|	Amidase [Medicago truncatula]	85.48	62	9	0	2	187	571	632	6e-24	113
ps_549837	gi|145334317|ref|NP_001078540.1|	amidase family protein [Arabidopsis thaliana]	59.72	72	29	1	3	218	139	208	2e-16	89
contig11462	gi|255543899|ref|XP_002513012.1|	amidophosphoribosyltransferase putative [Ricinus communis] >gi|223548023|gb|EEF49515.1| amidophosphoribosyltransferase	86.36	132	18	0	2	397	446	577	7e-60	234
ps_174803	gi|255561152|ref|XP_002521588.1|	amine oxidase putative [Ricinus communis] >gi|223539266|gb|EEF40859.1| amine oxidase	87.94	141	17	0	424	2	93	233	2e-68	259
ps_179345	gi|255548572|ref|XP_002515342.1|	amine oxidase putative [Ricinus communis] >gi|223545286|gb|EEF46791.1| amine oxidase	83.33	48	8	0	146	3	69	116	1e-15	86.3
contig03814	gi|5733089|gb|AAD49420.1|AF172681_1	amine oxidase [Canavalia lineata]	88.47	295	34	0	886	2	295	589	6e-159	563
ps_16858	gi|255551463|ref|XP_002516777.1|	Amine oxidase [copper-containing] precursor putative [Ricinus communis] >gi|223543865|gb|EEF45391.1| Amine oxidase [copper-containing] precursor	83.33	54	9	0	2	163	530	583	2e-19	98.6
ps_530474	gi|124360795|gb|ABN08767.1|	Amine oxidase [Medicago truncatula]	75.34	73	18	1	222	4	297	367	2e-21	105
ps_552136	gi|186479101|ref|NP_174450.2|	amine oxidase/ copper ion binding / quinone binding [Arabidopsis thaliana]	56.04	91	40	1	274	2	19	108	5e-20	100
ps_34532	gi|255558468|ref|XP_002520259.1|	amino acid binding protein putative [Ricinus communis] >gi|223540478|gb|EEF42045.1| amino acid binding protein	82.86	35	6	0	244	348	1	35	1e-11	72.8
ps_171794	gi|255543679|ref|XP_002512902.1|	amino acid binding protein putative [Ricinus communis] >gi|223547913|gb|EEF49405.1| amino acid binding protein	51.79	56	26	2	81	245	187	241	6e-16	52.8
ps_29022	gi|255537131|ref|XP_002509632.1|	amino acid binding protein putative [Ricinus communis] >gi|223549531|gb|EEF51019.1| amino acid binding protein	78.81	118	25	0	355	2	226	343	9e-49	196
contig08965	gi|21553710|gb|AAM62803.1|	amino acid carrier putative [Arabidopsis thaliana]	73.51	151	40	0	28	480	23	173	2e-71	239
ps_48609	gi|224063403|ref|XP_002301129.1|	amino acid permease [Populus trichocarpa] >gi|222842855|gb|EEE80402.1| amino acid permease [Populus trichocarpa]	54.4	125	56	2	378	7	114	237	3e-22	107
ps_95023	gi|224066803|ref|XP_002302223.1|	amino acid permease [Populus trichocarpa] >gi|222843949|gb|EEE81496.1| amino acid permease [Populus trichocarpa]	62.86	35	13	0	369	265	403	437	3e-16	54.3
contig10407	gi|224092254|ref|XP_002309530.1|	amino acid permease [Populus trichocarpa] >gi|222855506|gb|EEE93053.1| amino acid permease [Populus trichocarpa]	46.99	166	86	1	136	627	339	504	3e-51	169
ps_142865	gi|224083500|ref|XP_002307053.1|	amino acid permease [Populus trichocarpa] >gi|222856502|gb|EEE94049.1| amino acid permease [Populus trichocarpa]	72.16	97	24	1	3	284	323	419	4e-35	150
ps_329629	gi|224122276|ref|XP_002330583.1|	amino acid permease [Populus trichocarpa] >gi|222872141|gb|EEF09272.1| amino acid permease [Populus trichocarpa]	52.86	70	33	1	3	212	403	471	9e-12	73.2
ps_48762	gi|15216028|emb|CAC51424.1|	amino acid permease AAP3 [Vicia faba var. minor]	93.98	83	5	0	249	1	197	279	2e-40	159
contig12836	gi|15216030|emb|CAC51425.1|	amino acid permease AAP4 [Vicia faba var. minor]	84.03	119	18	1	868	515	256	374	5e-84	211
contig01169	gi|255586130|ref|XP_002533727.1|	amino acid transporter putative [Ricinus communis] >gi|223526365|gb|EEF28658.1| amino acid transporter	57.53	438	186	0	153	1466	23	460	2e-146	523
ps_221119	gi|255583893|ref|XP_002532696.1|	amino acid transporter putative [Ricinus communis] >gi|223527563|gb|EEF29681.1| amino acid transporter	72.73	66	18	0	198	1	250	315	1e-19	99
ps_257528	gi|255580223|ref|XP_002530942.1|	amino acid transporter putative [Ricinus communis] >gi|223529501|gb|EEF31457.1| amino acid transporter	82.28	79	14	0	238	2	185	263	4e-33	144
ps_667206	gi|255572268|ref|XP_002527073.1|	amino acid transporter putative [Ricinus communis] >gi|223533578|gb|EEF35317.1| amino acid transporter	92.42	66	5	0	214	17	27	92	4e-18	94.4
contig07063	gi|255561435|ref|XP_002521728.1|	amino acid transporter putative [Ricinus communis] >gi|223539119|gb|EEF40715.1| amino acid transporter	69.96	253	74	3	113	865	5	254	2e-109	327
contig12219	gi|255559603|ref|XP_002520821.1|	amino acid transporter putative [Ricinus communis] >gi|223539952|gb|EEF41530.1| amino acid transporter	69.58	240	72	2	774	58	171	408	4e-132	345
contig08279	gi|255559605|ref|XP_002520822.1|	amino acid transporter putative [Ricinus communis] >gi|223539953|gb|EEF41531.1| amino acid transporter	65.41	133	46	0	717	319	173	305	3e-76	186
ps_537576	gi|255550966|ref|XP_002516531.1|	amino acid transporter putative [Ricinus communis] >gi|223544351|gb|EEF45872.1| amino acid transporter	43.2	125	40	1	285	4	100	224	7e-26	107
ps_171840	gi|255537737|ref|XP_002509935.1|	amino acid transporter putative [Ricinus communis] >gi|223549834|gb|EEF51322.1| amino acid transporter	92.93	99	7	0	297	1	236	334	1e-46	188
ps_564010	gi|255537896|ref|XP_002510013.1|	amino acid transporter putative [Ricinus communis] >gi|223550714|gb|EEF52200.1| amino acid transporter	53.12	128	60	0	391	8	129	256	2e-31	138
ps_650701	gi|255538442|ref|XP_002510286.1|	amino acid transporter putative [Ricinus communis] >gi|223550987|gb|EEF52473.1| amino acid transporter	85.86	99	14	0	1	297	208	306	4e-34	147
ps_288594	gi|255539144|ref|XP_002510637.1|	amino acid transporter putative [Ricinus communis] >gi|223551338|gb|EEF52824.1| amino acid transporter	72.97	37	10	0	231	121	337	373	1e-19	61.6
contig02818	gi|61967946|gb|AAX56952.1|	amino acid transporter [Pisum sativum]	90.24	461	45	0	1434	52	4	464	0	798
ps_222614	gi|61967944|gb|AAX56951.1|	amino acid transporter [Pisum sativum]	70.73	82	24	0	248	3	1	82	3e-27	124
contig03095	gi|224097816|ref|XP_002311078.1|	amino acid transporter [Populus trichocarpa] >gi|222850898|gb|EEE88445.1| amino acid transporter [Populus trichocarpa]	66.16	458	148	4	1624	272	96	552	1e-162	577
contig09832	gi|224112417|ref|XP_002316182.1|	amino acid transporter [Populus trichocarpa] >gi|222865222|gb|EEF02353.1| amino acid transporter [Populus trichocarpa]	69.75	162	48	1	1	483	269	430	8e-45	184
contig06550	gi|224113081|ref|XP_002316384.1|	amino acid transporter [Populus trichocarpa] >gi|222865424|gb|EEF02555.1| amino acid transporter [Populus trichocarpa]	79.57	235	47	1	704	3	217	451	2e-97	358
contig03518	gi|224140285|ref|XP_002323513.1|	amino acid transporter [Populus trichocarpa] >gi|222868143|gb|EEF05274.1| amino acid transporter [Populus trichocarpa]	50.79	63	31	0	913	725	371	433	2e-29	80.5
contig09240	gi|224127528|ref|XP_002329300.1|	amino acid transporter [Populus trichocarpa] >gi|222870754|gb|EEF07885.1| amino acid transporter [Populus trichocarpa]	69.03	268	83	0	902	99	192	459	4e-142	388
ps_284486	gi|224119332|ref|XP_002331285.1|	amino acid transporter [Populus trichocarpa] >gi|222873710|gb|EEF10841.1| amino acid transporter [Populus trichocarpa]	56.52	92	40	1	184	459	1	91	2e-17	92
contig09193	gi|4138679|emb|CAA70778.1|	amino acid transporter [Vicia faba]	94.09	389	23	0	72	1238	1	389	0	709
ps_609160	gi|6539600|gb|AAF15944.1|AF061434_1	amino acid transporter a [Vicia faba]	93.53	139	9	0	3	419	109	247	2e-63	244
contig10961	gi|20260650|gb|AAM13223.1|	amino acid transporter AAP4 [Arabidopsis thaliana] >gi|28059439|gb|AAO30058.1| amino acid transporter AAP4 [Arabidopsis thaliana]	78.79	165	35	0	2	496	110	274	2e-92	266
ps_645269	gi|6539604|gb|AAF15946.1|AF061436_1	amino acid transporter c [Vicia faba]	95.24	42	2	0	128	3	40	81	4e-16	87.4
contig10763	gi|15241555|ref|NP_198698.1|	amino acid transporter family protein [Arabidopsis thaliana]	73.27	202	54	0	3	608	150	351	1e-70	269
ps_279325	gi|18405629|ref|NP_030664.1|	amino acid transporter family protein [Arabidopsis thaliana] >gi|14532708|gb|AAK64155.1| unknown protein [Arabidopsis thaliana] >gi|19310729|gb|AAL85095.1| unknown protein [Arabidopsis thaliana] >gi|20197120|gb|AAD11993.2| expressed protein [Arabidopsis thaliana]	56.52	115	48	1	380	42	229	343	4e-29	115
contig04800	gi|30679549|ref|NP_195838.2|	amino acid transporter family protein [Arabidopsis thaliana] >gi|26449931|dbj|BAC42086.1| unknown protein [Arabidopsis thaliana]	56.19	226	98	2	676	2	242	466	1e-83	273
contig10029	gi|87162739|gb|ABD28534.1|	Amino acid/polyamine transporter I [Medicago truncatula]	86.8	356	47	0	1342	275	250	605	0	622
contig05190	gi|87240664|gb|ABD32522.1|	Amino acid/polyamine transporter II [Medicago truncatula]	74.48	290	71	1	32	892	7	296	4e-125	399
ps_401525	gi|33591321|ref|NP_878965.1|	amino-acid ABC transporter binding protein precursor [Bordetella pertussis Tohama I] >gi|33570963|emb|CAE40435.1| amino-acid ABC transporter binding protein precursor [Bordetella pertussis Tohama I]	67.12	73	24	0	224	6	90	162	1e-20	102
ps_39937	gi|255546696|ref|XP_002514407.1|	Aminoacylase-1 putative [Ricinus communis] >gi|223546504|gb|EEF48003.1| Aminoacylase-1	57.14	77	32	1	136	363	48	124	3e-16	88.2
contig09489	gi|124360700|gb|ABN08689.1|	Aminoacyl-tRNA synthetase class Ia [Medicago truncatula]	73.13	134	36	1	741	340	967	1099	6e-54	159
contig10995	gi|84453186|dbj|BAE71190.1|	aminoacyl-tRNA synthetase [Trifolium pratense]	96.26	187	7	1	39	599	97	281	7e-92	340
contig08190	gi|255568044|ref|XP_002524999.1|	aminoadipate-semialdehyde dehydrogenase putative [Ricinus communis] >gi|223535743|gb|EEF37406.1| aminoadipate-semialdehyde dehydrogenase	56.7	97	42	1	434	144	130	221	3e-24	113
contig02829	gi|255550269|ref|XP_002516185.1|	aminoadipic semialdehyde synthase putative [Ricinus communis] >gi|223544671|gb|EEF46187.1| aminoadipic semialdehyde synthase	69.64	695	204	4	836	2899	273	963	0	1006
ps_107985	gi|530088|gb|AAA67719.1|	aminoalcoholphosphotransferase	87.5	80	10	0	2	241	310	389	5e-34	147
contig00986	gi|206715498|emb|CAC48392.3|	aminoaldehyde dehydrogenase [Pisum sativum]	100	111	0	0	333	1	1	111	8e-49	197
ps_197682	gi|17933427|gb|AAL48287.1|AF452495_1	aminoimidazole ribonucleotide carboxylase [Vigna unguiculata]	82.14	140	24	1	2	418	368	507	6e-61	236
ps_113845	gi|71535007|gb|AAZ32901.1|	aminoimidazolecarboximide ribonucleotide transformylase/inosine monophosphate cyclohydrolase [Medicago sativa]	90.2	51	5	0	187	35	17	67	1e-19	93.6
ps_264366	gi|28412960|gb|AAO40252.1|	aminoimidazolecarboximide ribonucleotide transformylase/inosine monophosphate cyclohydrolase [Vigna unguiculata]	97.27	110	3	0	3	332	265	374	2e-59	231
ps_51608	gi|255537089|ref|XP_002509611.1|	aminomethyltransferase putative [Ricinus communis] >gi|223549510|gb|EEF50998.1| aminomethyltransferase	69.62	79	24	0	368	132	130	208	1e-35	95.5
ps_610367	gi|224132912|ref|XP_002327910.1|	aminophospholipid ATPase [Populus trichocarpa] >gi|222837319|gb|EEE75698.1| aminophospholipid ATPase [Populus trichocarpa]	87.4	127	16	0	1	381	888	1014	3e-62	240
ps_154124	gi|224055525|ref|XP_002298522.1|	aminophospholipid ATPase [Populus trichocarpa] >gi|222845780|gb|EEE83327.1| aminophospholipid ATPase [Populus trichocarpa]	70.59	51	15	0	1	153	197	247	2e-14	81.6
ps_430151	gi|224100193|ref|XP_002311782.1|	aminophospholipid ATPase [Populus trichocarpa] >gi|222851602|gb|EEE89149.1| aminophospholipid ATPase [Populus trichocarpa]	87.69	130	16	0	2	391	158	287	3e-62	240
ps_105478	gi|224121336|ref|XP_002318557.1|	aminophospholipid ATPase [Populus trichocarpa] >gi|222859230|gb|EEE96777.1| aminophospholipid ATPase [Populus trichocarpa]	78.63	117	25	1	351	1	208	323	1e-42	176
ps_12557	gi|224107853|ref|XP_002314626.1|	aminophospholipid ATPase [Populus trichocarpa] >gi|222863666|gb|EEF00797.1| aminophospholipid ATPase [Populus trichocarpa]	90.41	73	7	0	58	276	669	741	7e-43	137
ps_348003	gi|148524123|gb|ABQ81924.1|	aminotransferase 2 [Cucumis sativus]	63.04	46	17	0	176	39	21	66	7e-12	63.5
contig10920	gi|255548531|ref|XP_002515322.1|	Aminotransferase ybdL putative [Ricinus communis] >gi|223545802|gb|EEF47306.1| Aminotransferase ybdL	78.29	129	28	0	540	154	84	212	3e-83	190
ps_91085	gi|47834689|gb|AAT38998.1|	AML1 [Medicago truncatula]	100	99	0	0	447	151	176	274	4e-76	206
ps_108987	gi|47834691|gb|AAT38999.1|	AML5 [Medicago truncatula] >gi|87241360|gb|ABD33218.1| RNA-binding region RNP-1 (RNA recognition motif); RNA recognition motif 2 [Medicago truncatula]	96.72	122	4	0	368	3	267	388	3e-61	237
contig01691	gi|255549418|ref|XP_002515762.1|	AMME syndrome candidateprotein 1 protein putative [Ricinus communis] >gi|223545090|gb|EEF46601.1| AMME syndrome candidateprotein 1 protein	77.88	208	46	0	1029	406	1	208	3e-93	346
contig11290	gi|10637893|emb|CAC10555.1|	ammonium transporter (AMT1.1) [Lotus japonicus]	93.53	170	11	0	1	510	263	432	7e-71	269
contig11853	gi|224060485|ref|XP_002300222.1|	ammonium transporter [Populus trichocarpa] >gi|222847480|gb|EEE85027.1| ammonium transporter [Populus trichocarpa]	79.12	91	19	0	369	97	327	417	3e-42	135
ps_105905	gi|224107549|ref|XP_002314518.1|	ammonium transporter [Populus trichocarpa] >gi|222863558|gb|EEF00689.1| ammonium transporter [Populus trichocarpa]	98.36	61	1	0	273	91	126	186	2e-19	98.6
ps_346288	gi|255582650|ref|XP_002532104.1|	AMP deaminase putative [Ricinus communis] >gi|223528207|gb|EEF30266.1| AMP deaminase	95.92	49	2	0	3	149	579	627	4e-12	74.3
ps_98700	gi|255558258|ref|XP_002520156.1|	AMP deaminase putative [Ricinus communis] >gi|223540648|gb|EEF42211.1| AMP deaminase	91.67	72	6	0	217	2	706	777	1e-32	142
contig05291	gi|255565415|ref|XP_002523698.1|	AMP dependent CoA ligase putative [Ricinus communis] >gi|223537002|gb|EEF38638.1| AMP dependent CoA ligase	76.03	317	76	0	4	954	160	476	1e-139	499
ps_523780	gi|255556908|ref|XP_002519487.1|	AMP dependent CoA ligase putative [Ricinus communis] >gi|223541350|gb|EEF42901.1| AMP dependent CoA ligase	60	85	34	0	2	256	194	278	6e-25	110
contig12345	gi|255539437|ref|XP_002510783.1|	AMP dependent CoA ligase putative [Ricinus communis] >gi|223549898|gb|EEF51385.1| AMP dependent CoA ligase	69.23	221	68	1	91	753	5	216	2e-68	262
ps_561469	gi|255539150|ref|XP_002510640.1|	AMP dependent CoA ligase putative [Ricinus communis] >gi|223551341|gb|EEF52827.1| AMP dependent CoA ligase	83.81	105	17	0	2	316	416	520	3e-45	184
contig08214	gi|255570447|ref|XP_002526182.1|	AMP dependent ligase putative [Ricinus communis] >gi|223534486|gb|EEF36186.1| AMP dependent ligase	76.34	131	31	0	395	3	1	131	1e-46	188
ps_656914	gi|255561377|ref|XP_002521699.1|	AMP dependent ligase putative [Ricinus communis] >gi|223539090|gb|EEF40686.1| AMP dependent ligase	80	105	21	0	1	315	358	462	7e-44	179
ps_320065	gi|255539206|ref|XP_002510668.1|	AMP dependent ligase putative [Ricinus communis] >gi|223551369|gb|EEF52855.1| AMP dependent ligase	78.57	42	9	0	42	167	156	197	3e-11	71.6
ps_168518	gi|255551699|ref|XP_002516895.1|	AMP-activated protein kinase gamma regulatory subunit	81.44	97	18	0	292	2	277	373	1e-39	166
ps_170547	gi|255542654|ref|XP_002512390.1|	AMP-activated protein kinase gamma regulatory subunit	56.6	106	45	2	42	356	9	109	1e-29	132
ps_468828	gi|255558196|ref|XP_002520125.1|	AMP-activated protein kinase gamma regulatory subunit	83.72	43	7	0	130	2	173	215	8e-13	76.6
contig07718	gi|255586071|ref|XP_002533700.1|	amsh putative [Ricinus communis] >gi|223526395|gb|EEF28683.1| amsh	57.76	161	66	1	40	516	88	248	5e-43	177
ps_333793	gi|255568810|ref|XP_002525376.1|	amsh putative [Ricinus communis] >gi|223535339|gb|EEF37014.1| amsh	80.95	63	12	0	191	3	162	224	4e-25	117
ps_314595	gi|22900886|gb|AAN06953.1|	amt2-like protein [Medicago truncatula]	98.75	80	1	0	240	1	135	214	9e-41	169
ps_373645	gi|255585406|ref|XP_002533398.1|	androgen induced inhibitor of proliferation (as3) / pds5 putative [Ricinus communis] >gi|223526757|gb|EEF28984.1| androgen induced inhibitor of proliferation (as3) / pds5	71.17	111	32	0	333	1	1	111	8e-37	156
ps_224944	gi|255545484|ref|XP_002513802.1|	androgen induced inhibitor of proliferation (as3) / pds5 putative [Ricinus communis] >gi|223546888|gb|EEF48385.1| androgen induced inhibitor of proliferation (as3) / pds5	62.99	127	47	1	3	383	84	208	4e-34	147
ps_25137	gi|255587486|ref|XP_002534289.1|	Angio-associated migratory cell protein putative [Ricinus communis] >gi|223525567|gb|EEF28092.1| Angio-associated migratory cell protein	52.81	89	42	2	167	433	2	86	1e-15	86.3
ps_368769	gi|224073770|ref|XP_002304164.1|	anion exchanger family protein [Populus trichocarpa] >gi|222841596|gb|EEE79143.1| anion exchanger family protein [Populus trichocarpa]	79.76	84	17	1	254	3	350	432	1e-28	129
ps_558770	gi|224133550|ref|XP_002321602.1|	anion exchanger family protein [Populus trichocarpa] >gi|222868598|gb|EEF05729.1| anion exchanger family protein [Populus trichocarpa]	86.17	94	13	0	1	282	499	592	1e-61	169
ps_517577	gi|37783271|gb|AAP42504.1|	anionic peroxidase swpa5 [Ipomoea batatas]	69.64	56	17	0	31	198	4	59	1e-17	75.1
contig03936	gi|140055592|gb|ABO80947.1|	Ankyrin [Medicago truncatula]	90.3	165	15	1	754	263	299	463	9e-125	309
ps_202194	gi|87240864|gb|ABD32722.1|	Ankyrin [Medicago truncatula]	83.78	111	18	0	334	2	519	629	3e-48	194
ps_624168	gi|124360932|gb|ABN08904.1|	Ankyrin [Medicago truncatula]	54.55	99	33	4	78	338	158	255	4e-17	90.9
ps_456188	gi|255587402|ref|XP_002534261.1|	ankyrin repeat-containing protein putative [Ricinus communis] >gi|223525623|gb|EEF28120.1| ankyrin repeat-containing protein	80.43	92	18	0	3	278	338	429	7e-36	148
ps_186960	gi|255576418|ref|XP_002529101.1|	ankyrin repeat-containing protein putative [Ricinus communis] >gi|223531452|gb|EEF33285.1| ankyrin repeat-containing protein	79.84	129	26	0	389	3	145	273	3e-53	210
contig12810	gi|255570065|ref|XP_002525995.1|	ankyrin repeat-containing protein putative [Ricinus communis] >gi|223534727|gb|EEF36419.1| ankyrin repeat-containing protein	85.25	122	17	2	1	363	411	531	6e-53	209
ps_295601	gi|255554112|ref|XP_002518096.1|	ankyrin repeat-containing protein putative [Ricinus communis] >gi|223542692|gb|EEF44229.1| ankyrin repeat-containing protein	82.61	23	4	0	397	329	711	733	8e-16	45.1
ps_657163	gi|255547800|ref|XP_002514957.1|	ankyrin repeat-containing protein putative [Ricinus communis] >gi|223546008|gb|EEF47511.1| ankyrin repeat-containing protein	73.08	52	14	0	170	15	11	62	4e-13	77
ps_273196	gi|255537005|ref|XP_002509569.1|	ankyrin repeat-containing protein putative [Ricinus communis] >gi|223549468|gb|EEF50956.1| ankyrin repeat-containing protein	66.44	146	49	0	438	1	224	369	2e-49	197
ps_142082	gi|144923519|gb|ABP02617.1|	Ankyrin; Pentatricopeptide repeat [Medicago truncatula]	93.75	32	2	0	77	172	133	164	5e-14	66.6
contig02654	gi|18700701|gb|AAL78674.1|AF458699_1	ankyrin-kinase [Medicago truncatula]	92.23	193	14	1	577	2	260	452	2e-102	368
ps_498944	gi|21536697|gb|AAM61029.1|	ankyrin-like protein [Arabidopsis thaliana]	90.57	53	5	0	1	159	293	345	7e-20	100
ps_180870	gi|255543935|ref|XP_002513030.1|	ankyrin-repeat containing protein putative [Ricinus communis] >gi|223548041|gb|EEF49533.1| ankyrin-repeat containing protein	88.71	124	14	0	1	372	1141	1264	9e-60	232
ps_17956	gi|255569506|ref|XP_002525720.1|	annexin putative [Ricinus communis] >gi|223535020|gb|EEF36703.1| annexin	71.94	139	39	0	1	417	94	232	3e-52	207
contig00257	gi|255545700|ref|XP_002513910.1|	annexin putative [Ricinus communis] >gi|223546996|gb|EEF48493.1| annexin	77.46	315	71	0	1195	251	1	315	2e-142	509
contig05010	gi|255544037|ref|XP_002513081.1|	annexin putative [Ricinus communis] >gi|223548092|gb|EEF49584.1| annexin	63.78	127	44	1	672	298	187	313	3e-75	167
contig09260	gi|92885021|gb|ABE87577.1|	Annexin type V [Medicago truncatula]	85.51	138	20	0	223	636	32	169	9e-62	206
contig04514	gi|512400|emb|CAA52903.1|	annexin [Medicago sativa]	95.74	94	4	0	393	112	1	94	1e-35	152
contig09911	gi|92885022|gb|ABE87578.1|	Annexin [Medicago truncatula]	90.48	63	6	0	3	191	11	73	2e-25	118
ps_450215	gi|92885018|gb|ABE87574.1|	Annexin [Medicago truncatula]	90.24	41	4	0	55	177	1	41	1e-20	81.3
contig00568	gi|3176098|emb|CAA75308.1|	annexin [Medicago truncatula] >gi|22859608|emb|CAD29698.1| annexin [Medicago truncatula]	86.9	313	41	0	47	985	1	313	2e-154	549
contig06266	gi|3881978|emb|CAA72183.1|	annexin-like protein [Medicago sativa]	91.18	204	18	0	614	3	1	204	1e-100	369
contig02995	gi|144925059|gb|ABP03857.1|	ANTH [Medicago truncatula]	91.46	515	42	3	1	1539	32	545	0	835
ps_630851	gi|11612392|gb|AAG39222.1|AF253511_1	anther ethylene-upregulated protein ER1 [Nicotiana tabacum]	57.35	68	29	0	356	153	36	103	8e-16	86.7
contig00457	gi|27966032|gb|AAN77735.1|	anthocyanidin reductase [Medicago truncatula]	86.35	337	44	1	1285	281	1	337	3e-164	582
ps_264747	gi|155966005|gb|ABU40983.1|	anthocyanidin synthase [Medicago truncatula]	84.21	57	9	1	60	230	1	56	2e-19	99
contig07051	gi|255571835|ref|XP_002526860.1|	Anthocyanin 5-aromatic acyltransferase putative [Ricinus communis] >gi|223533759|gb|EEF35491.1| Anthocyanin 5-aromatic acyltransferase	57.38	122	52	2	583	218	91	207	3e-38	137
ps_427366	gi|38194913|gb|AAR13301.1|	anthocyanin acyltransferase [Phaseolus vulgaris]	56.9	58	25	0	253	80	126	183	2e-14	81.6
ps_480254	gi|255561062|ref|XP_002521543.1|	Anthranilate N-benzoyltransferase protein putative [Ricinus communis] >gi|223539221|gb|EEF40814.1| Anthranilate N-benzoyltransferase protein	57.14	70	30	0	65	274	5	74	8e-16	86.7
ps_361038	gi|255539124|ref|XP_002510627.1|	Anthranilate N-benzoyltransferase protein putative [Ricinus communis] >gi|223551328|gb|EEF52814.1| Anthranilate N-benzoyltransferase protein	48.84	86	44	0	258	1	1	86	1e-17	92.8
ps_542768	gi|255573995|ref|XP_002527915.1|	anthranilate phosphoribosyltransferase putative [Ricinus communis] >gi|223532690|gb|EEF34472.1| anthranilate phosphoribosyltransferase	88.89	99	11	0	297	1	246	344	2e-51	187
ps_165875	gi|255540627|ref|XP_002511378.1|	anthranilate phosphoribosyltransferase putative [Ricinus communis] >gi|223550493|gb|EEF51980.1| anthranilate phosphoribosyltransferase	63.56	118	42	1	1	351	266	383	1e-33	145
ps_271538	gi|224112537|ref|XP_002316223.1|	anthranilate synthase alpha subunit 1 [Populus trichocarpa] >gi|222865263|gb|EEF02394.1| anthranilate synthase	87.84	74	9	0	225	4	256	329	8e-32	139
ps_146428	gi|224106289|ref|XP_002314114.1|	anthranilate synthase alpha subunit 2 [Populus trichocarpa] >gi|222850522|gb|EEE88069.1| anthranilate synthase	88.07	109	13	1	327	1	239	346	6e-47	189
ps_532464	gi|52631037|gb|AAU84988.1|	anthranilate synthase alpha 1 [Camptotheca acuminata]	84.29	70	11	0	446	237	512	581	1e-28	129
contig04814	gi|960289|gb|AAA74900.1|	anthranilate synthase alpha subunit	81.08	185	35	0	680	126	78	262	1e-98	322
ps_132645	gi|18698985|gb|AAL77198.1|	anti-disease protein 1 [Oryza sativa]	79.31	29	6	0	114	200	82	110	2e-14	53.9
ps_466513	gi|51490682|emb|CAH04619.1|	antifreeze protein [Pseudomonas putida]	54.76	126	57	0	11	388	229	354	2e-30	134
contig10471	gi|255560015|ref|XP_002521026.1|	AP-1 complex subunit gamma-2 putative [Ricinus communis] >gi|223539863|gb|EEF41443.1| AP-1 complex subunit gamma-2	67.63	312	98	2	943	17	465	776	2e-91	340
ps_172178	gi|255557813|ref|XP_002519936.1|	AP-1 complex subunit gamma-2 putative [Ricinus communis] >gi|223540982|gb|EEF42540.1| AP-1 complex subunit gamma-2	85.71	105	15	0	1	315	518	622	2e-44	181
ps_469593	gi|70998234|ref|XP_753843.1|	AP-2 adaptor complex subunit mu [Aspergillus fumigatus Af293] >gi|66851479|gb|EAL91805.1| AP-2 adaptor complex subunit mu putative [Aspergillus fumigatus Af293] >gi|159126420|gb|EDP51536.1| AP-2 adaptor complex subunit mu	100	80	0	0	1	240	1	80	2e-56	159
contig09804	gi|255573014|ref|XP_002527437.1|	AP-2 complex subunit alpha putative [Ricinus communis] >gi|223533172|gb|EEF34929.1| AP-2 complex subunit alpha	89.87	158	16	0	2	475	438	595	2e-100	287
contig09521	gi|255564498|ref|XP_002523245.1|	AP-2 complex subunit beta-1 putative [Ricinus communis] >gi|223537541|gb|EEF39166.1| AP-2 complex subunit beta-1	71.52	165	43	2	2	484	526	690	4e-43	177
ps_195045	gi|255551058|ref|XP_002516577.1|	AP-2 complex subunit beta-1 putative [Ricinus communis] >gi|223544397|gb|EEF45918.1| AP-2 complex subunit beta-1	98.94	94	1	0	2	283	320	413	7e-47	189
ps_418103	gi|224072757|ref|XP_002303866.1|	AP2 domain-containing transcription factor [Populus trichocarpa] >gi|222841298|gb|EEE78845.1| AP2 domain-containing transcription factor [Populus trichocarpa]	55.26	76	34	2	43	270	203	274	8e-13	76.6
ps_98757	gi|224099325|ref|XP_002311438.1|	AP2 domain-containing transcription factor [Populus trichocarpa] >gi|222851258|gb|EEE88805.1| AP2 domain-containing transcription factor [Populus trichocarpa]	85.11	47	7	0	2	142	246	292	6e-24	89.7
ps_350110	gi|212717192|gb|ACJ37437.1|	AP2 domain-containing transcription factor 3 [Glycine max]	84.21	76	9	3	201	419	34	107	5e-25	96.7
ps_505482	gi|212717204|gb|ACJ37443.1|	AP2 domain-containing transcription factor 9 [Glycine max]	87.76	49	6	0	445	299	190	238	2e-24	89
ps_136595	gi|110333701|gb|ABG67697.1|	AP2/EREBP transcription factor AINTEGUMENTA-like [Medicago truncatula]	70.83	120	22	4	323	3	88	206	7e-25	116
ps_547295	gi|110333703|gb|ABG67698.1|	AP2/EREBP transcription factor PLETHORA1 [Medicago truncatula]	92.06	63	5	0	382	194	22	84	1e-23	112
ps_553509	gi|224136107|ref|XP_002327382.1|	AP2/ERF domain-containing transcription factor [Populus trichocarpa] >gi|222835752|gb|EEE74187.1| AP2/ERF domain-containing transcription factor [Populus trichocarpa]	68.09	94	30	1	284	3	1	93	6e-29	130
contig05443	gi|224053569|ref|XP_002297877.1|	AP2/ERF domain-containing transcription factor [Populus trichocarpa] >gi|222845135|gb|EEE82682.1| AP2/ERF domain-containing transcription factor [Populus trichocarpa]	59.09	110	27	2	1	276	71	180	2e-14	82.8
ps_464712	gi|224079173|ref|XP_002305780.1|	AP2/ERF domain-containing transcription factor [Populus trichocarpa] >gi|222848744|gb|EEE86291.1| AP2/ERF domain-containing transcription factor [Populus trichocarpa]	85.37	41	6	0	174	296	11	51	4e-18	77
ps_393349	gi|224126985|ref|XP_002319978.1|	AP2/ERF domain-containing transcription factor [Populus trichocarpa] >gi|222858354|gb|EEE95901.1| AP2/ERF domain-containing transcription factor [Populus trichocarpa]	57.29	96	27	2	1	246	121	216	4e-13	77.8
contig03347	gi|224141937|ref|XP_002324317.1|	AP2/ERF domain-containing transcription factor [Populus trichocarpa] >gi|222865751|gb|EEF02882.1| AP2/ERF domain-containing transcription factor [Populus trichocarpa]	71.13	194	54	1	860	285	1	194	1e-54	218
ps_143684	gi|13173164|gb|AAK14326.1|AF325506_1	APETAL2-like protein [Pisum sativum]	83.78	37	6	0	218	108	411	447	2e-20	66.2
ps_635907	gi|22329112|ref|NP_195035.2|	APM1 (AMINOPEPTIDASE M1); aminopeptidase [Arabidopsis thaliana] >gi|17473511|gb|AAL38379.1| AT4g33090/F4I10_20 [Arabidopsis thaliana] >gi|24209879|gb|AAN41401.1| aminopeptidase M [Arabidopsis thaliana] >gi|29028734|gb|AAO64746.1| At4g33090/F4I10_20 [Arabidopsis thaliana] >gi|110742477|dbj|BAE99157.1| aminopeptidase like protein [Arabidopsis thaliana]	91.49	47	4	0	232	92	109	155	6e-21	103
ps_391348	gi|255554553|ref|XP_002518315.1|	APO protein 3 mitochondrial precursor	60.19	108	43	0	327	4	12	119	3e-16	87.8
ps_548422	gi|79320742|ref|NP_001031234.1|	APO1 (ACCUMULATION OF PHOTOSYSTEM ONE 1) [Arabidopsis thaliana]	68.42	57	18	0	288	118	110	166	2e-28	85.1
ps_283378	gi|255563042|ref|XP_002522525.1|	Apoptosis inhibitor putative [Ricinus communis] >gi|223538216|gb|EEF39825.1| Apoptosis inhibitor	85.71	112	16	0	2	337	303	414	2e-49	197
contig02854	gi|255565779|ref|XP_002523879.1|	apoptosis-inducing factor putative [Ricinus communis] >gi|223536967|gb|EEF38605.1| apoptosis-inducing factor	71.35	356	98	2	1281	226	8	363	4e-145	518
ps_455718	gi|42570248|ref|NP_849878.2|	APUM23 (Arabidopsis Pumilio 23); RNA binding / binding [Arabidopsis thaliana] >gi|42572079|ref|NP_974130.1| APUM23 (Arabidopsis Pumilio 23); RNA binding / binding [Arabidopsis thaliana]	66.67	78	26	0	242	9	62	139	5e-25	117
ps_421741	gi|22330960|ref|NP_187647.2|	APUM4 (Arabidopsis Pumilio 4); RNA binding / binding [Arabidopsis thaliana]	91.4	93	8	0	1	279	901	993	2e-42	175
ps_96807	gi|10717159|gb|AAG22044.1|AF305783_1	apyrase 2 [Pisum sativum]	100	47	0	0	242	382	18	64	1e-18	96.3
contig01852	gi|11596073|dbj|BAB18890.1|	apyrase S-type [Pisum sativum] >gi|11596077|dbj|BAB18893.1| apyrase S-type [Pisum sativum] >gi|11596081|dbj|BAB18895.1| apyrase [Pisum sativum] >gi|13488667|dbj|BAB40230.1| S-type apyras [Pisum sativum] >gi|19352175|dbj|BAB85977.1| PsAPY1 [Pisum sativum]	100	455	0	0	69	1433	1	455	0	884
contig00174	gi|17025878|gb|AAL32127.1|	aquaporin [Medicago truncatula]	94.77	287	15	0	34	894	1	287	2e-155	553
contig00359	gi|73623473|gb|AAZ78659.1|	aquaporin [Phaseolus vulgaris] >gi|73623475|gb|AAZ78660.1| aquaporin [Phaseolus vulgaris]	86.75	249	33	0	958	212	1	249	1e-90	337
contig00136	gi|50402524|gb|AAT76618.1|	aquaporin [Vicia faba]	96.18	288	11	0	67	930	1	288	5e-158	561
contig01508	gi|119514508|gb|ABL76066.1|	aquaporin 2 [Bruguiera gymnorhiza]	89.4	283	30	1	27	875	1	280	3e-136	489
contig01977	gi|171190268|gb|ACB42440.1|	aquaporin PIP2;3 [Gossypium hirsutum]	86.27	102	14	0	413	108	90	191	4e-64	181
contig08042	gi|17940746|gb|AAL49752.1|AF452014_1	aquaporin-like protein [Petunia x hybrida]	89.74	78	8	0	3	236	207	284	6e-34	146
ps_57517	gi|121308314|dbj|BAF43576.1|	arabinofuranosidase/xylosidase homolog [Prunus persica]	77.27	44	10	0	132	1	15	58	4e-13	77.8
contig04300	gi|255579281|ref|XP_002530486.1|	ARF GTPase activator putative [Ricinus communis] >gi|223529983|gb|EEF31909.1| ARF GTPase activator	78.44	167	36	0	720	220	17	183	7e-71	271
contig06963	gi|255573503|ref|XP_002527677.1|	arf gtpase-activating protein putative [Ricinus communis] >gi|223532982|gb|EEF34748.1| arf gtpase-activating protein	69.97	393	112	4	75	1235	14	404	3e-131	460
ps_172323	gi|15220728|ref|NP_174323.1|	ARF6 (AUXIN RESPONSE FACTOR 6); transcription factor [Arabidopsis thaliana] >gi|12322119|gb|AAG51093.1|AC025295_1 auxin response factor 6 (ARF6) [Arabidopsis thaliana] >gi|4102600|gb|AAD01513.1| ARF6 [Arabidopsis thaliana]	90	110	11	1	20	349	1	109	1e-51	205
contig02542	gi|15236635|ref|NP_192626.1|	arginase putative [Arabidopsis thaliana] >gi|11131457|sp|Q9ZPF5|ARGI2_ARATH RecName: Full=Probable arginase >gi|4325375|gb|AAD17371.1| similar to arginases (Pfam: PF00491	61.75	332	127	2	198	1193	16	344	1e-117	427
ps_485567	gi|54648782|gb|AAV36809.1|	arginase 2 [Lycopersicon esculentum]	65	60	21	2	182	3	41	98	3e-14	81.6
contig05110	gi|187453153|emb|CAQ34913.1|	arginyl-tRNA synthetase [Canavalia ensiformis]	84.14	353	56	0	1430	372	243	595	1e-178	630
contig10908	gi|255571911|ref|XP_002526898.1|	Arginyl-tRNA--protein transferase putative [Ricinus communis] >gi|223533797|gb|EEF35529.1| Arginyl-tRNA--protein transferase	54.67	75	34	0	529	305	555	629	8e-15	83.6
contig12979	gi|119351183|gb|ABL63484.1|	argonaute 1 [Pisum sativum]	99.61	257	1	0	772	2	751	1007	2e-147	525
contig09533	gi|119351181|gb|ABL63483.1|	argonaute 2 [Pisum sativum]	96.39	166	6	0	749	252	905	1070	4e-98	285
ps_297104	gi|224106886|ref|XP_002314317.1|	argonaute protein group [Populus trichocarpa] >gi|222850725|gb|EEE88272.1| argonaute protein group [Populus trichocarpa]	81.25	32	6	0	97	2	684	715	4e-14	59.7
ps_559407	gi|224102121|ref|XP_002312555.1|	argonaute protein group [Populus trichocarpa] >gi|222852375|gb|EEE89922.1| argonaute protein group [Populus trichocarpa]	95.56	45	2	0	1	135	492	536	6e-36	95.1
ps_335452	gi|224129054|ref|XP_002320489.1|	argonaute protein group [Populus trichocarpa] >gi|222861262|gb|EEE98804.1| argonaute protein group [Populus trichocarpa]	59.32	59	24	1	243	67	65	121	4e-14	65.1
ps_526566	gi|224107945|ref|XP_002314663.1|	argonaute protein group [Populus trichocarpa] >gi|222863703|gb|EEF00834.1| argonaute protein group [Populus trichocarpa]	89.55	67	7	0	2	202	160	226	2e-26	122
ps_257348	gi|171986594|gb|ACB59277.1|	ARID/BRIGHT DNA binding domain containing protein [Lotus japonicus]	87.59	145	18	0	437	3	199	343	1e-61	238
ps_80615	gi|124360857|gb|ABN08829.1|	Armadillo [Medicago truncatula]	71.43	77	19	1	1	222	97	173	1e-29	105
ps_24894	gi|224120480|ref|XP_002331058.1|	arogenate dehydrogenase [Populus trichocarpa] >gi|222872988|gb|EEF10119.1| arogenate dehydrogenase [Populus trichocarpa]	78.05	82	18	0	248	3	339	420	1e-30	135
contig07762	gi|224139958|ref|XP_002323359.1|	aromatic and neutral amino acid transporter [Populus trichocarpa] >gi|222867989|gb|EEF05120.1| aromatic and neutral amino acid transporter [Populus trichocarpa]	65.53	412	132	3	154	1359	4	414	5e-133	478
ps_292463	gi|83853823|gb|ABC47856.1|	aromatic-rich family protein [Glycine max]	89.09	110	12	0	3	332	141	250	1e-52	208
ps_372730	gi|255583912|ref|XP_002532704.1|	ARP2/3 complex 34 kDa subunit putative [Ricinus communis] >gi|223527550|gb|EEF29671.1| ARP2/3 complex 34 kDa subunit	77.14	70	16	0	210	1	164	233	2e-32	114
contig11800	gi|255580205|ref|XP_002530933.1|	arsenical pump-driving atpase putative [Ricinus communis] >gi|223529492|gb|EEF31448.1| arsenical pump-driving atpase	94.9	98	5	0	531	238	199	296	1e-111	181
ps_75693	gi|255561268|ref|XP_002521645.1|	arsenite-resistance protein putative [Ricinus communis] >gi|223539157|gb|EEF40752.1| arsenite-resistance protein	71.43	91	24	2	323	57	334	424	2e-28	128
contig09241	gi|255548091|ref|XP_002515102.1|	arv1 putative [Ricinus communis] >gi|223545582|gb|EEF47086.1| arv1	62.86	140	52	0	397	816	2	141	1e-34	150
contig03096	gi|224770639|dbj|BAH28261.1|	ascorbate oxidase [Pisum sativum]	100	573	0	0	2043	325	1	573	0	1144
contig10749	gi|15224593|ref|NP_180655.1|	ASKdZeta (Arabidopsis SHAGGY-related protein kinase dZeta); ATP binding / kinase/ protein kinase/ protein serine/threonine kinase [Arabidopsis thaliana] >gi|147744570|sp|Q39010|KSG6_ARATH RecName: Full=Shaggy-related protein kinase zeta; AltName: Full=ASK-zeta >gi|3201623|gb|AAC20732.1| putative shaggy-like protein kinase dzeta [Arabidopsis thaliana] >gi|17381128|gb|AAL36376.1| putative shaggy pr…	95.65	115	5	0	1	345	216	330	2e-60	234
contig01196	gi|445118|prf||1908424A	Asp aminotransferase	91.69	445	30	1	183	1496	21	465	0	775
contig11505	gi|87162592|gb|ABD28387.1|	Asp/Glu racemase [Medicago truncatula]	84.88	205	30	1	63	674	65	269	3e-113	337
ps_254073	gi|109940719|emb|CAJ43590.1|	asparagine synthetase type III [Glycine max]	90.35	114	11	0	2	343	343	456	3e-58	227
contig00734	gi|19571|emb|CAA43779.1|	aspartate aminotransferase [Medicago sativa]	94.98	319	16	0	543	1499	99	417	0	612
contig01890	gi|255564272|ref|XP_002523133.1|	aspartate ammonia lyase putative [Ricinus communis] >gi|223537695|gb|EEF39318.1| aspartate ammonia lyase	73.24	411	104	3	1583	369	37	442	7e-169	575
contig10202	gi|124359523|gb|ABN05951.1|	Aspartate kinase region [Medicago truncatula]	70.71	99	29	0	43	339	1	99	7e-33	143
ps_55310	gi|124359522|gb|ABN05950.1|	Aspartate/glutamate/uridylate kinase [Medicago truncatula]	97.17	106	3	0	320	3	71	176	9e-54	212
contig01725	gi|223929912|gb|ACN24614.1|	aspartic acid protease [Phaseolus vulgaris]	79.51	122	23	1	214	573	28	149	2e-48	195
contig03202	gi|15186732|dbj|BAB62890.1|	aspartic proteinase 1 [Glycine max]	86.02	279	38	1	3	836	183	461	7e-135	483
contig01207	gi|15425751|dbj|BAB64296.1|	aspartic proteinase 2 [Glycine max]	85.83	508	72	1	1801	278	1	507	0	911
ps_122736	gi|255556768|ref|XP_002519417.1|	Aspartic proteinase Asp1 precursor putative [Ricinus communis] >gi|223541280|gb|EEF42831.1| Aspartic proteinase Asp1 precursor	59.81	107	34	2	294	1	281	386	4e-25	117
ps_86594	gi|255583547|ref|XP_002532530.1|	Aspartic proteinase nepenthesin-1 precursor putative [Ricinus communis] >gi|223527742|gb|EEF29846.1| Aspartic proteinase nepenthesin-1 precursor	75.73	103	20	1	294	1	52	154	4e-38	160
ps_29576	gi|255576176|ref|XP_002528982.1|	Aspartic proteinase nepenthesin-1 precursor putative [Ricinus communis] >gi|223531572|gb|EEF33401.1| Aspartic proteinase nepenthesin-1 precursor	61.82	55	20	1	162	1	447	501	8e-24	68.6
ps_111343	gi|255563827|ref|XP_002522914.1|	Aspartic proteinase nepenthesin-1 precursor putative [Ricinus communis] >gi|223537841|gb|EEF39457.1| Aspartic proteinase nepenthesin-1 precursor	46.81	94	50	1	20	301	10	99	5e-15	84
contig01127	gi|255543963|ref|XP_002513044.1|	Aspartic proteinase nepenthesin-1 precursor putative [Ricinus communis] >gi|223548055|gb|EEF49547.1| Aspartic proteinase nepenthesin-1 precursor	80.58	412	80	1	75	1310	21	431	1e-171	607
ps_160997	gi|255544139|ref|XP_002513132.1|	Aspartic proteinase nepenthesin-1 precursor putative [Ricinus communis] >gi|223548143|gb|EEF49635.1| Aspartic proteinase nepenthesin-1 precursor	73.68	76	19	1	3	227	283	358	2e-20	101
contig08455	gi|255541796|ref|XP_002511962.1|	Aspartic proteinase nepenthesin-1 precursor putative [Ricinus communis] >gi|223549142|gb|EEF50631.1| Aspartic proteinase nepenthesin-1 precursor	73.77	61	16	0	184	2	131	191	3e-19	97.8
ps_58760	gi|255556616|ref|XP_002519342.1|	Aspartic proteinase oryzasin-1 precursor putative [Ricinus communis] >gi|223541657|gb|EEF43206.1| Aspartic proteinase oryzasin-1 precursor	70.8	137	40	0	411	1	199	335	7e-56	219
ps_158637	gi|79333554|ref|NP_171671.2|	aspartic-type endopeptidase/ peptidase [Arabidopsis thaliana] >gi|110739487|dbj|BAF01653.1| hypothetical protein [Arabidopsis thaliana]	90.91	22	2	0	58	123	285	306	2e-15	50.8
contig03140	gi|2970556|gb|AAC05983.1|	aspartokinase-homoserine dehydrogenase [Glycine max]	90.35	373	36	0	1	1119	363	735	0	665
contig04535	gi|2970447|gb|AAC05981.1|	aspartokinase-homoserine dehydrogenase [Glycine max]	86.7	188	24	1	735	175	729	916	1e-86	323
ps_4065	gi|15238278|ref|NP_196091.1|	aspartyl aminopeptidase putative [Arabidopsis thaliana] >gi|7413533|emb|CAB86013.1| aspartyl aminopeptidase-like protein [Arabidopsis thaliana] >gi|9758446|dbj|BAB08975.1| aspartyl aminopeptidase [Arabidopsis thaliana]	59.42	69	18	2	118	294	28	96	1e-10	69.7
ps_370538	gi|18390579|ref|NP_563751.1|	aspartyl protease family protein [Arabidopsis thaliana]	77.78	45	8	1	131	3	396	440	2e-12	75.1
contig10027	gi|30680102|ref|NP_849967.1|	aspartyl protease family protein [Arabidopsis thaliana] >gi|17978947|gb|AAL47439.1| putative chloroplast nucleoid DNA-binding protein [Arabidopsis thaliana] >gi|22655368|gb|AAM98276.1| At2g17760/At2g17760 [Arabidopsis thaliana]	65.42	107	37	0	95	415	216	322	1e-42	159
contig11072	gi|255574863|ref|XP_002528338.1|	Aspartyl/glutamyl-tRNA(Asn/Gln) amidotransferase subunit B putative [Ricinus communis] >gi|223532206|gb|EEF34010.1| Aspartyl/glutamyl-tRNA(Asn/Gln) amidotransferase subunit B	83.21	131	22	0	283	675	211	341	9e-96	224
ps_188886	gi|255576044|ref|XP_002528917.1|	aspartyl-tRNA synthetase putative [Ricinus communis] >gi|223531619|gb|EEF33446.1| aspartyl-tRNA synthetase	75	52	13	0	156	1	20	71	1e-17	92.8
contig07737	gi|255564914|ref|XP_002523450.1|	aspartyl-tRNA synthetase putative [Ricinus communis] >gi|223537278|gb|EEF38909.1| aspartyl-tRNA synthetase	88.89	108	12	0	2	325	395	502	2e-62	205
ps_377766	gi|255546231|ref|XP_002514175.1|	aspartyl-tRNA synthetase putative [Ricinus communis] >gi|223546631|gb|EEF48129.1| aspartyl-tRNA synthetase	83.48	115	19	0	347	3	53	167	3e-50	201
ps_241088	gi|255556119|ref|XP_002519094.1|	AT14A putative [Ricinus communis] >gi|223541757|gb|EEF43305.1| AT14A	86.73	113	15	0	344	6	26	138	3e-50	201
ps_528557	gi|46931324|gb|AAT06466.1|	At1g09800 [Arabidopsis thaliana]	71.43	35	10	0	164	60	224	258	2e-17	56.6
ps_408338	gi|171187866|gb|ACB41529.1|	At1g15240-like protein [Arabidopsis arenosa]	71.11	45	13	1	142	8	69	112	5e-16	73.9
ps_671753	gi|222423588|dbj|BAH19763.1|	AT1G33290 [Arabidopsis thaliana]	74.07	54	14	0	3	164	322	375	8e-16	86.7
ps_293341	gi|18087568|gb|AAL58915.1|AF462826_1	At1g50840/F8A12_8 [Arabidopsis thaliana] >gi|20259545|gb|AAM13892.1| putative DNA polymerase A family protein [Arabidopsis thaliana] >gi|71013470|dbj|BAE10873.1| PolI-like A DNA polymerase [Arabidopsis thaliana]	78.46	65	14	0	37	231	693	757	1e-21	105
ps_76020	gi|16930437|gb|AAL31904.1|AF419572_1	At1g53570/F22G10_18 [Arabidopsis thaliana]	91.49	47	4	0	2	142	400	446	9e-27	93.2
contig05362	gi|164499287|gb|ABY59213.1|	At1g67050-like protein [Arabidopsis lyrata subsp. petraea]	55.84	77	25	2	81	284	5	81	1e-14	82.4
ps_73791	gi|15146206|gb|AAK83586.1|	At1g67840/F12A21_3 [Arabidopsis thaliana] >gi|21360445|gb|AAM47338.1| At1g67840/F12A21_3 [Arabidopsis thaliana]	68.75	80	24	1	3	239	280	359	5e-22	107
ps_200575	gi|222422993|dbj|BAH19480.1|	AT1G70070 [Arabidopsis thaliana]	71.23	73	21	0	221	3	441	513	7e-25	116
contig05227	gi|22654989|gb|AAM98086.1|	At1g73430/T9L24_16 [Arabidopsis thaliana]	75.88	170	41	0	512	3	10	179	7e-69	263
ps_154803	gi|14532490|gb|AAK63973.1|	At1g79600/F20B17_3 [Arabidopsis thaliana]	67.11	76	25	0	2	229	443	518	5e-17	90.5
ps_514040	gi|133778854|gb|ABO38767.1|	At2g12550 [Arabidopsis thaliana]	55.75	113	48	4	333	1	3	113	6e-26	120
ps_455299	gi|15983422|gb|AAL11579.1|AF424585_1	At2g19880/F6F22.9 [Arabidopsis thaliana]	76.67	120	28	1	362	3	379	495	2e-46	188
ps_121240	gi|222424725|dbj|BAH20316.1|	AT2G25520 [Arabidopsis thaliana]	90.91	66	6	0	2	199	61	126	1e-17	92.4
ps_427371	gi|222422925|dbj|BAH19449.1|	AT2G27900 [Arabidopsis thaliana]	68.57	70	15	4	93	281	1	69	3e-14	81.3
contig09574	gi|222423247|dbj|BAH19600.1|	AT2G35610 [Arabidopsis thaliana]	74.16	178	46	0	536	3	408	585	2e-74	281
ps_324321	gi|222423343|dbj|BAH19646.1|	AT2G38280 [Arabidopsis thaliana]	71.15	52	14	1	70	222	565	616	1e-19	71.6
ps_80256	gi|222424138|dbj|BAH20028.1|	AT2G41540 [Arabidopsis thaliana]	89.31	131	14	0	3	395	113	243	4e-65	250
ps_165532	gi|18650598|gb|AAL75899.1|	At2g43020/MFL8.12 [Arabidopsis thaliana]	67.24	58	19	0	50	223	306	363	9e-15	83.2
ps_292596	gi|19310389|gb|AAL84934.1|	At2g43480/T1O24.22 [Arabidopsis thaliana]	61.11	54	21	0	168	7	171	224	2e-15	77.8
ps_162922	gi|227204397|dbj|BAH57050.1|	AT3G12380 [Arabidopsis thaliana]	66	100	27	1	300	22	5	104	2e-29	131
ps_653886	gi|13926235|gb|AAK49592.1|AF372876_1	AT3g15820/MSJ11_22 [Arabidopsis thaliana] >gi|28416535|gb|AAO42798.1| At3g15820/MSJ11_22 [Arabidopsis thaliana]	97.96	49	1	0	155	9	125	173	8e-21	103
ps_286170	gi|87240785|gb|ABD32643.1|	AT3g20300/MQC12_5 [Medicago truncatula]	97.14	35	1	0	3	107	397	431	1e-12	75.9
ps_502402	gi|38454114|gb|AAR20751.1|	At3g24570 [Arabidopsis thaliana] >gi|41349920|gb|AAS00345.1| At3g24570 [Arabidopsis thaliana]	72.13	61	17	0	183	1	73	133	6e-35	100
ps_661537	gi|17978993|gb|AAL47457.1|	AT3g53350/F4P12_50 [Arabidopsis thaliana] >gi|21360439|gb|AAM47335.1| AT3g53350/F4P12_50 [Arabidopsis thaliana]	57.95	88	37	0	269	6	189	276	1e-18	96.3
contig13343	gi|227202762|dbj|BAH56854.1|	AT3G61960 [Arabidopsis thaliana]	80	60	12	0	184	5	5	64	2e-19	98.6
contig01328	gi|227206436|dbj|BAH57273.1|	AT3G62290 [Arabidopsis thaliana]	100	62	0	0	1	186	11	72	5e-29	130
contig05292	gi|227206336|dbj|BAH57223.1|	AT3G63400 [Arabidopsis thaliana]	72	125	35	1	42	416	65	187	5e-48	194
ps_331538	gi|154357236|gb|ABS78642.1|	At4g02390-like protein [Arabidopsis lyrata subsp. lyrata] >gi|154357238|gb|ABS78643.1| At4g02390-like protein [Arabidopsis lyrata subsp. lyrata] >gi|154357266|gb|ABS78657.1| At4g02390-like protein [Arabidopsis lyrata subsp. petraea] >gi|154357270|gb|ABS78659.1| At4g02390-like protein [Arabidopsis lyrata subsp. petraea] >gi|154357272|gb|ABS78660.1| At4g02390-like protein [Arabidopsis lyrata subsp.…	76	50	12	0	152	3	48	97	2e-16	88.6
ps_392075	gi|222424971|dbj|BAH20436.1|	AT4G02600 [Arabidopsis thaliana]	64.18	67	24	1	10	210	71	136	2e-16	89
ps_395055	gi|51536590|gb|AAU05533.1|	At4g04320 [Arabidopsis thaliana]	83.7	92	15	0	2	277	142	233	6e-37	156
contig07790	gi|15982787|gb|AAL09741.1|	AT4g05320/C17L7_240 [Arabidopsis thaliana]	97.4	77	0	2	235	11	74	150	2e-31	138
ps_127865	gi|28416691|gb|AAO42876.1|	At4g08320 [Arabidopsis thaliana] >gi|110735799|dbj|BAE99876.1| hypothetical protein [Arabidopsis thaliana]	55.56	54	18	1	307	164	25	78	4e-13	58.2
ps_193711	gi|222423323|dbj|BAH19637.1|	AT4G10000 [Arabidopsis thaliana]	73.26	86	23	0	259	2	73	158	2e-28	128
ps_416307	gi|222424859|dbj|BAH20381.1|	AT4G16130 [Arabidopsis thaliana]	96.88	96	3	0	2	289	15	110	2e-48	195
ps_11322	gi|222424554|dbj|BAH20232.1|	AT4G22670 [Arabidopsis thaliana]	88.89	63	7	0	40	228	301	363	7e-25	116
ps_584610	gi|14030719|gb|AAK53034.1|AF375450_1	AT4g32520/F8B4_220 [Arabidopsis thaliana] >gi|23308475|gb|AAN18207.1| At4g32520/F8B4_220 [Arabidopsis thaliana]	86.89	61	8	0	1	183	293	353	1e-25	119
ps_34657	gi|227204415|dbj|BAH57059.1|	AT4G35300 [Arabidopsis thaliana]	81.63	98	18	0	2	295	487	584	2e-42	175
ps_28930	gi|222424765|dbj|BAH20335.1|	AT4G35630 [Arabidopsis thaliana]	100	35	0	0	3	107	149	183	5e-12	73.9
ps_406325	gi|222424346|dbj|BAH20129.1|	AT4G35920 [Arabidopsis thaliana]	92.86	42	3	0	1	126	337	378	3e-16	88.2
ps_343330	gi|227206234|dbj|BAH57172.1|	AT5G09880 [Arabidopsis thaliana]	100	35	0	0	105	1	153	187	2e-11	72
contig06799	gi|15982743|gb|AAL09712.1|	AT5g17920/MPI7_60 [Arabidopsis thaliana]	89.03	155	17	0	1	465	371	525	7e-68	259
ps_677135	gi|222423351|dbj|BAH19650.1|	AT5G19390 [Arabidopsis thaliana]	78.57	70	14	2	2	208	610	678	1e-21	95.5
ps_179481	gi|222424813|dbj|BAH20359.1|	AT5G22070 [Arabidopsis thaliana]	78.43	102	22	0	325	20	149	250	1e-43	179
ps_531709	gi|22135801|gb|AAM91087.1|	At5g26740 [Arabidopsis thaliana]	77.78	99	22	0	2	298	421	519	8e-52	162
ps_312741	gi|154359440|gb|ABS79742.1|	At5g33280-like protein [Arabidopsis halleri subsp. halleri]	66.67	48	16	0	1	144	30	77	8e-19	72.8
ps_570100	gi|16930515|gb|AAL31943.1|AF419611_1	AT5g44240/MLN1_17 [Arabidopsis thaliana] >gi|30102492|gb|AAP21164.1| At5g44240/MLN1_17 [Arabidopsis thaliana]	71.62	74	20	1	3	221	400	473	3e-22	107
ps_607057	gi|56236086|gb|AAV84499.1|	At5g45275 [Arabidopsis thaliana] >gi|56790236|gb|AAW30035.1| At5g45275 [Arabidopsis thaliana]	88.33	60	7	0	104	283	1	60	1e-23	112
ps_474591	gi|222422851|dbj|BAH19412.1|	AT5G49030 [Arabidopsis thaliana]	87.88	99	12	0	1	297	603	701	3e-47	191
ps_322714	gi|27808510|gb|AAO24535.1|	At5g58240 [Arabidopsis thaliana] >gi|110736300|dbj|BAF00120.1| bis(5'-adenosyl)-triphosphatase-like [Arabidopsis thaliana]	92.86	42	3	0	3	128	101	142	1e-15	86.3
contig04932	gi|227202758|dbj|BAH56852.1|	AT5G58430 [Arabidopsis thaliana] >gi|227202850|dbj|BAH56898.1| AT5G58430 [Arabidopsis thaliana]	59.63	161	62	2	279	752	1	160	8e-45	184
ps_445232	gi|20453201|gb|AAM19840.1|	AT5g60600/mup24_10 [Arabidopsis thaliana]	100	56	0	0	2	169	243	298	5e-46	115
ps_187355	gi|15912315|gb|AAL08291.1|	AT5g64840/MXK3_6 [Arabidopsis thaliana] >gi|23308219|gb|AAN18079.1| At5g64840/MXK3_6 [Arabidopsis thaliana]	82.28	79	14	0	238	2	175	253	5e-29	130
ps_14392	gi|222423549|dbj|BAH19744.1|	AT5G65110 [Arabidopsis thaliana]	87.84	74	9	0	223	2	358	431	2e-29	132
ps_529163	gi|18700101|gb|AAL77662.1|	AT5g65760/MPA24_11 [Arabidopsis thaliana]	84.21	76	12	0	230	3	187	262	5e-30	133
ps_287116	gi|124360064|gb|ABN08080.1|	ATA15 protein putative [Medicago truncatula]	98.51	67	1	0	201	1	160	226	5e-29	130
contig09712	gi|18421676|ref|NP_568553.1|	ATARLA1A (ADP-ribosylation factor-like A1A); GTP binding [Arabidopsis thaliana] >gi|17065164|gb|AAL32736.1| ADP-ribosylation factor-like protein [Arabidopsis thaliana] >gi|21387117|gb|AAM47962.1| ADP-ribosylation factor-like protein [Arabidopsis thaliana] >gi|21553410|gb|AAM62503.1| ADP-ribosylation factor-like protein [Arabidopsis thaliana]	94.26	122	7	0	149	514	1	122	2e-61	238
ps_67534	gi|255585948|ref|XP_002533645.1|	ATATH9 putative [Ricinus communis] >gi|223526458|gb|EEF28733.1| ATATH9	74.71	87	22	1	1	261	416	498	4e-28	127
ps_400145	gi|255573895|ref|XP_002527866.1|	Ataxin-3 putative [Ricinus communis] >gi|223532717|gb|EEF34497.1| Ataxin-3	91.84	49	4	0	199	345	1	49	4e-20	100
contig06286	gi|18394522|ref|NP_564033.1|	ATB BETA; nucleotide binding / protein phosphatase type 2A regulator [Arabidopsis thaliana] >gi|75319459|sp|Q39247|2ABB_ARATH RecName: Full=Serine/threonine protein phosphatase 2A 55 kDa regulatory subunit B beta isoform; Short=PP2A subunit B	80.6	402	78	3	1288	83	114	501	0	622
ps_377676	gi|15232782|ref|NP_187599.1|	ATB' BETA; protein phosphatase type 2A regulator [Arabidopsis thaliana] >gi|75097015|sp|O04376|2A5B_ARATH RecName: Full=Serine/threonine protein phosphatase 2A 57 kDa regulatory subunit B' beta isoform; Short=PP2A B' subunit	91.36	81	7	0	4	246	130	210	2e-38	158
contig12955	gi|42573269|ref|NP_974731.1|	ATBIOF (BIOTIN F); 8-amino-7-oxononanoate synthase/ transaminase [Arabidopsis thaliana] >gi|67847131|gb|AAY82238.1| 7-keto-8-amino pelargonic acid synthase [Arabidopsis thaliana]	80.21	192	38	0	1	576	169	360	4e-87	323
ps_2735	gi|18378827|ref|NP_563625.1|	ATCNGC10 (CYCLIC NUCLEOTIDE GATED CHANNEL 10); calmodulin binding / cyclic nucleotide binding / ion channel [Arabidopsis thaliana] >gi|9665147|gb|AAF97331.1|AC023628_12 Putative cyclic nucleotide-regulated ion channel protein [Arabidopsis thaliana] >gi|33090209|gb|AAF76224.3|AF272002_1 CaM-regulated potassium ion channel [Arabidopsis thaliana]	85.56	90	13	0	272	3	376	465	2e-39	165
ps_591885	gi|18407073|ref|NP_566075.1|	ATCNGC3 (CYCLIC NUCLEOTIDE GATED CHANNEL 3); calmodulin binding / cyclic nucleotide binding / ion channel [Arabidopsis thaliana] >gi|186508627|ref|NP_001118537.1| ATCNGC3 (CYCLIC NUCLEOTIDE GATED CHANNEL 3); calmodulin binding / cyclic nucleotide binding / ion channel [Arabidopsis thaliana] >gi|38503240|sp|Q9SKD7|CNGC3_ARATH RecName: Full=Probable cyclic nucleotide-gated ion channel 3; Short=AtCN…	66.89	151	50	1	454	2	283	432	2e-48	195
ps_317789	gi|42573714|ref|NP_974953.1|	ATCNGC5 (CYCLIC NUCLEOTIDE GATED CHANNEL 5); calmodulin binding / cyclic nucleotide binding / potassium channel [Arabidopsis thaliana] >gi|4581205|emb|CAB40130.1| cyclic nucleotide and calmodulin-regulated ion channel [Arabidopsis thaliana] >gi|9758363|dbj|BAB08864.1| cyclic nucleotide and calmodulin-regulated ion channel [Arabidopsis thaliana]	88	50	6	0	1	150	221	270	1e-17	92.8
ps_50412	gi|18411983|ref|NP_567243.1|	ATCUL1 (ARABIDOPSIS THALIANA CULLIN 1); protein binding [Arabidopsis thaliana] >gi|79324981|ref|NP_001031575.1| ATCUL1 (ARABIDOPSIS THALIANA CULLIN 1); protein binding [Arabidopsis thaliana] >gi|79324983|ref|NP_001031576.1| ATCUL1 (ARABIDOPSIS THALIANA CULLIN 1); protein binding [Arabidopsis thaliana] >gi|68052236|sp|Q94AH6|CUL1_ARATH RecName: Full=Cullin-1 >gi|15028161|gb|AAK76704.1| putative cu…	68.67	83	26	0	251	3	136	218	9e-27	122
ps_622113	gi|186519798|ref|NP_001119162.1|	ATEXO70A1 (exocyst subunit EXO70 family protein A1); protein binding [Arabidopsis thaliana]	88.8	125	14	0	375	1	153	277	3e-58	227
ps_64227	gi|22326587|ref|NP_195974.2|	ATEXO70A1 (exocyst subunit EXO70 family protein A1); protein binding [Arabidopsis thaliana] >gi|7378639|emb|CAB83315.1| putative protein [Arabidopsis thaliana] >gi|18176064|gb|AAL59977.1| unknown protein [Arabidopsis thaliana] >gi|22136732|gb|AAM91685.1| unknown protein [Arabidopsis thaliana]	90.32	62	6	0	3	188	354	415	4e-45	114
contig06495	gi|15237198|ref|NP_200651.1|	ATEXO70B1 (exocyst subunit EXO70 family protein B1); protein binding [Arabidopsis thaliana] >gi|10177020|dbj|BAB10258.1| leucine zipper protein [Arabidopsis thaliana] >gi|20453216|gb|AAM19847.1| AT5g58430/mqj2_20 [Arabidopsis thaliana] >gi|23463065|gb|AAN33202.1| At5g58430/mqj2_20 [Arabidopsis thaliana]	72.11	251	70	2	267	1019	286	527	5e-139	364
ps_418515	gi|79323951|ref|NP_001031464.1|	ATGLR3.5 (GLUTAMATE RECEPTOR 3.5); intracellular ligand-gated ion channel [Arabidopsis thaliana]	62.03	79	30	1	3	239	5	82	1e-18	95.9
ps_299917	gi|15236339|ref|NP_192264.1|	ATGSL05 (GLUCAN SYNTHASE-LIKE 5); 1 3-beta-glucan synthase/ transferase	72	75	21	0	354	130	1529	1603	1e-35	131
ps_546140	gi|537446|gb|AAA67927.1|	AtHSP101	88.24	119	14	0	15	371	66	184	4e-53	210
contig02559	gi|18394225|ref|NP_563970.1|	ATHSRP54A (ARABIDOPSIS THALIANA SIGNAL RECOGNITION PARTICLE 54 KDA SUBUNIT); 7S RNA binding / GTP binding / mRNA binding / nucleoside-triphosphatase/ nucleotide binding [Arabidopsis thaliana] >gi|586036|sp|P37106|SR541_ARATH RecName: Full=Signal recognition particle 54 kDa protein 1; Short=SRP54 >gi|5103829|gb|AAD39659.1|AC007591_24 Identical to gb|L19997 signal recognition particle 54 kDa subuni…	82	350	63	1	100	1149	1	349	0	546
ps_509237	gi|15233583|ref|NP_193859.1|	ATK1 (ARABIDOPSIS THALIANA KINESIN 1); microtubule motor/ minus-end-directed microtubule motor [Arabidopsis thaliana] >gi|1170619|sp|Q07970|ATK1_ARATH RecName: Full=Kinesin-1; AltName: Full=Kinesin-like protein A >gi|303502|dbj|BAA01972.1| kinesin-like motor protein heavy chain [Arabidopsis thaliana] >gi|2911084|emb|CAA17546.1| kinesin-related protein katA [Arabidopsis thaliana] >gi|7268924|emb|C…	75.65	115	26	2	1	339	429	542	9e-50	174
ps_173936	gi|145334819|ref|NP_001078755.1|	ATM2 (ARABIDOPSIS THALIANA MYOSIN 2); motor [Arabidopsis thaliana]	81.08	37	7	0	29	139	769	805	1e-11	72.8
ps_627039	gi|15217709|ref|NP_176647.1|	ATMGL (ARABIDOPSIS THALIANA METHIONINE GAMMA-LYASE); catalytic/ methionine gamma-lyase [Arabidopsis thaliana] >gi|6633821|gb|AAF19680.1|AC009519_14 F1N19.23 [Arabidopsis thaliana] >gi|16226491|gb|AAL16181.1|AF428413_1 At1g64660/F1N19_22 [Arabidopsis thaliana] >gi|15450932|gb|AAK96737.1| similar to O-succinylhomoserine sulfhydrylase [Arabidopsis thaliana] >gi|30387533|gb|AAP31932.1| At1g64660 [Ara…	80.88	136	26	0	419	12	41	176	7e-60	233
ps_113388	gi|15228832|ref|NP_191829.1|	ATMRP10; ATPase coupled to transmembrane movement of substances [Arabidopsis thaliana] >gi|75335712|sp|Q9LZJ5|AB14C_ARATH RecName: Full=ABC transporter C family member 14; Short=ABC transporter ABCC.14; Short=AtABCC14; AltName: Full=Multidrug resistance-associated protein 10; AltName: Full=Glutathione S-conjugate-transporting ATPase 10; AltName: Full=ATP-energized glutathione S-conjugate pump 10 …	76.42	106	25	0	320	3	1158	1263	5e-34	142
ps_208424	gi|15219648|ref|NP_171908.1|	ATMRP5; ATPase coupled to transmembrane movement of substances / sulfonylurea receptor [Arabidopsis thaliana] >gi|90103511|sp|Q7GB25|AB5C_ARATH RecName: Full=ABC transporter C family member 5; Short=ABC transporter ABCC.5; Short=AtABCC5; AltName: Full=Multidrug resistance-associated protein 5; AltName: Full=Glutathione S-conjugate-transporting ATPase 5; AltName: Full=ATP-energized glutathione S-c…	89.47	38	4	0	309	196	1477	1514	6e-16	69.3
ps_60350	gi|255539569|ref|XP_002510849.1|	ATNAP8 putative [Ricinus communis] >gi|223549964|gb|EEF51451.1| ATNAP8	93.33	45	3	0	110	244	656	700	6e-31	88.6
ps_487687	gi|18402254|ref|NP_566638.1|	ATNHD1; potassium:hydrogen antiporter/ sodium:hydrogen antiporter [Arabidopsis thaliana] >gi|11994472|dbj|BAB02474.1| unnamed protein product [Arabidopsis thaliana] >gi|21537143|gb|AAM61484.1| unknown [Arabidopsis thaliana]	90.91	99	9	0	299	3	447	545	1e-39	165
contig04677	gi|18413722|ref|NP_567384.1|	ATNUDX14 (ARABIDOPSIS THALIANA NUDIX HYDROLASE HOMOLOG 14); ADP-glucose pyrophosphohydrolase/ ADP-ribose pyrophosphohydrolase/ ADP-sugar diphosphatase/ hydrolase [Arabidopsis thaliana] >gi|68565950|sp|Q9SZ63|NUD14_ARATH RecName: Full=Nudix hydrolase 14 chloroplastic; Short=AtNUDT14; AltName: Full=ADP-sugar diphosphatase; Short=AtASPP; Flags: Precursor >gi|15450341|gb|AAK96464.1| AT4g11980/F16J13_…	76.43	263	62	0	985	197	34	296	1e-102	377
ps_148369	gi|15219226|ref|NP_173089.1|	ATOCT3 (ARABIDOPSIS THALIANA ORGANIC CATION/CARNITINE TRANSPORTER 3); carbohydrate transmembrane transporter/ sugar:hydrogen symporter [Arabidopsis thaliana] >gi|4966360|gb|AAD34691.1|AC006341_19 Is a member of the PF|00083 sugar transporter family. [Arabidopsis thaliana] >gi|18958009|gb|AAL79578.1| At1g16390/F3O9_19 [Arabidopsis thaliana] >gi|23507793|gb|AAN38700.1| At1g16390/F3O9_19 [Arabidopsi…	53.49	86	39	3	27	281	1	81	7e-17	90.1
ps_65662	gi|240255930|ref|NP_567493.5|	ATOPT3 (OLIGOPEPTIDE TRANSPORTER); oligopeptide transporter [Arabidopsis thaliana]	86.11	144	18	2	427	2	246	388	2e-67	258
ps_562834	gi|124359320|gb|ABD28470.2|	ATP binding related [Medicago truncatula]	75.47	106	26	1	2	319	858	959	2e-33	145
ps_87108	gi|87162905|gb|ABD28700.1|	ATP binding related [Medicago truncatula] >gi|124360477|gb|ABN08487.1| ATP binding	73.33	105	28	0	2	316	114	218	3e-49	156
contig11184	gi|240255269|ref|NP_186925.4|	ATP binding / aminoacyl-tRNA ligase/ histidine-tRNA ligase/ nucleotide binding [Arabidopsis thaliana]	86.08	79	11	0	237	1	559	637	1e-53	146
ps_14112	gi|240255527|ref|NP_190280.5|	ATP binding / ATP-dependent helicase/ helicase/ hydrolase acting on acid anhydrides	56.34	142	62	0	3	428	158	299	4e-41	170
ps_547542	gi|15229022|ref|NP_190446.1|	ATP binding / DNA binding [Arabidopsis thaliana] >gi|7576215|emb|CAB87905.1| hypothetical protein [Arabidopsis thaliana]	84.31	51	8	1	47	199	242	291	1e-26	82.8
ps_393809	gi|240254530|ref|NP_180094.5|	ATP binding / kinase/ protein kinase/ protein serine/threonine kinase/ protein tyrosine kinase [Arabidopsis thaliana]	90	70	7	0	174	383	283	352	1e-48	129
ps_370678	gi|240256481|ref|NP_201353.4|	ATP binding / kinase/ protein kinase/ protein serine/threonine kinase/ protein tyrosine kinase/ ubiquitin-protein ligase [Arabidopsis thaliana]	68.33	60	19	0	1	180	732	791	6e-18	93.6
ps_374800	gi|239056180|emb|CAQ58615.1|	ATP binding / kinase/ protein serine / threonine kinase [Vitis vinifera]	91.82	110	9	0	332	3	647	756	9e-52	206
contig11172	gi|238481396|ref|NP_198107.2|	ATP binding / microtubule motor [Arabidopsis thaliana]	86.05	86	12	0	79	336	338	423	2e-46	149
ps_612787	gi|145361758|ref|NP_850475.2|	ATP binding / microtubule motor [Arabidopsis thaliana]	86.51	126	17	0	3	380	511	636	4e-56	220
contig07937	gi|30686026|ref|NP_197183.2|	ATP binding / protein kinase [Arabidopsis thaliana] >gi|26452850|dbj|BAC43504.1| unknown protein [Arabidopsis thaliana] >gi|29824123|gb|AAP04022.1| unknown protein [Arabidopsis thaliana]	62.07	58	22	0	539	366	110	167	1e-25	75.9
ps_233570	gi|255589531|ref|XP_002534993.1|	ATP binding protein putative [Ricinus communis] >gi|223524228|gb|EEF27390.1| ATP binding protein	65.38	130	44	2	1	387	52	177	3e-37	157
ps_191018	gi|255586403|ref|XP_002533848.1|	ATP binding protein putative [Ricinus communis] >gi|223526215|gb|EEF28539.1| ATP binding protein	53.42	73	34	1	91	309	1	72	1e-14	82.8
ps_238007	gi|255586012|ref|XP_002533675.1|	ATP binding protein putative [Ricinus communis] >gi|223526426|gb|EEF28705.1| ATP binding protein	61.19	134	52	1	402	1	317	449	2e-47	191
contig10778	gi|255585904|ref|XP_002533625.1|	ATP binding protein putative [Ricinus communis] >gi|223526483|gb|EEF28754.1| ATP binding protein	77.27	66	15	0	5	202	641	706	4e-22	108
contig09130	gi|255585468|ref|XP_002533427.1|	ATP binding protein putative [Ricinus communis] >gi|223526727|gb|EEF28958.1| ATP binding protein	68.25	63	20	0	128	316	19	81	3e-18	94.7
ps_85109	gi|255585370|ref|XP_002533381.1|	ATP binding protein putative [Ricinus communis] >gi|223526774|gb|EEF28999.1| ATP binding protein	75.82	91	22	0	273	1	491	581	3e-34	147
ps_554577	gi|255585257|ref|XP_002533329.1|	ATP binding protein putative [Ricinus communis] >gi|223526834|gb|EEF29050.1| ATP binding protein	75.45	110	26	1	327	1	208	317	3e-40	167
ps_243923	gi|255584936|ref|XP_002533182.1|	ATP binding protein putative [Ricinus communis] >gi|223527016|gb|EEF29205.1| ATP binding protein	68.42	114	36	0	2	343	268	381	1e-41	172
contig10385	gi|255584401|ref|XP_002532933.1|	ATP binding protein putative [Ricinus communis] >gi|223527297|gb|EEF29449.1| ATP binding protein	85.84	113	16	0	341	3	1	113	8e-42	172
ps_634651	gi|255584015|ref|XP_002532753.1|	ATP binding protein putative [Ricinus communis] >gi|223527504|gb|EEF29630.1| ATP binding protein	73.61	72	19	0	220	5	562	633	3e-23	111
ps_307952	gi|255583233|ref|XP_002532381.1|	ATP binding protein putative [Ricinus communis] >gi|223527905|gb|EEF29993.1| ATP binding protein	81.18	85	16	0	6	260	526	610	2e-47	144
ps_424117	gi|255580373|ref|XP_002531014.1|	ATP binding protein putative [Ricinus communis] >gi|223529412|gb|EEF31374.1| ATP binding protein	78.2	133	29	0	399	1	370	502	1e-54	215
ps_521821	gi|255579694|ref|XP_002530686.1|	ATP binding protein putative [Ricinus communis] >gi|223529742|gb|EEF31681.1| ATP binding protein	90.16	61	6	0	2	184	692	752	9e-15	83.2
ps_474844	gi|255578900|ref|XP_002530303.1|	ATP binding protein putative [Ricinus communis] >gi|223530159|gb|EEF32070.1| ATP binding protein	58.33	84	35	1	258	7	127	208	1e-18	95.9
ps_48729	gi|255578162|ref|XP_002529950.1|	ATP binding protein putative [Ricinus communis] >gi|223530548|gb|EEF32427.1| ATP binding protein	72.73	132	36	0	401	6	185	316	9e-49	196
ps_320310	gi|255577463|ref|XP_002529610.1|	ATP binding protein putative [Ricinus communis] >gi|223530895|gb|EEF32755.1| ATP binding protein	89.19	74	8	0	223	2	512	585	8e-48	140
ps_349902	gi|255576306|ref|XP_002529046.1|	ATP binding protein putative [Ricinus communis] >gi|223531526|gb|EEF33357.1| ATP binding protein	89.47	76	8	0	2	229	205	280	8e-32	139
ps_621815	gi|255575986|ref|XP_002528889.1|	ATP binding protein putative [Ricinus communis] >gi|223531688|gb|EEF33513.1| ATP binding protein	62.34	77	27	1	11	235	729	805	1e-16	89.4
contig04822	gi|255575722|ref|XP_002528760.1|	ATP binding protein putative [Ricinus communis] >gi|223531763|gb|EEF33582.1| ATP binding protein	79.57	372	76	1	124	1239	1	371	0	639
contig06127	gi|255574564|ref|XP_002528193.1|	ATP binding protein putative [Ricinus communis] >gi|223532405|gb|EEF34200.1| ATP binding protein	55.46	119	37	2	2	310	533	650	3e-25	118
ps_17598	gi|255573523|ref|XP_002527686.1|	ATP binding protein putative [Ricinus communis] >gi|223532917|gb|EEF34685.1| ATP binding protein	80.83	120	23	0	2	361	334	453	7e-41	169
contig04730	gi|255572979|ref|XP_002527420.1|	ATP binding protein putative [Ricinus communis] >gi|223533230|gb|EEF34986.1| ATP binding protein	77.67	206	44	3	149	760	1	205	1e-82	310
ps_219849	gi|255571602|ref|XP_002526747.1|	ATP binding protein putative [Ricinus communis] >gi|223533936|gb|EEF35661.1| ATP binding protein	77.45	102	23	0	467	162	248	349	7e-45	167
ps_66003	gi|255571408|ref|XP_002526652.1|	ATP binding protein putative [Ricinus communis] >gi|223534019|gb|EEF35740.1| ATP binding protein	89.17	120	13	0	432	73	346	465	6e-56	219
contig11929	gi|255571079|ref|XP_002526490.1|	ATP binding protein putative [Ricinus communis] >gi|223534165|gb|EEF35881.1| ATP binding protein	80.77	52	10	0	174	329	93	144	6e-41	92
ps_215508	gi|255570657|ref|XP_002526283.1|	ATP binding protein putative [Ricinus communis] >gi|223534364|gb|EEF36072.1| ATP binding protein	70.09	117	30	2	337	2	496	612	3e-38	160
contig06000	gi|255570665|ref|XP_002526287.1|	ATP binding protein putative [Ricinus communis] >gi|223534368|gb|EEF36076.1| ATP binding protein	71.43	91	26	1	1	273	633	717	4e-22	108
contig07871	gi|255569351|ref|XP_002525643.1|	ATP binding protein putative [Ricinus communis] >gi|223535079|gb|EEF36761.1| ATP binding protein	55.04	238	103	7	716	15	108	339	3e-59	232
ps_608103	gi|255569038|ref|XP_002525488.1|	ATP binding protein putative [Ricinus communis] >gi|223535167|gb|EEF36846.1| ATP binding protein	84.07	113	18	0	3	341	243	355	6e-51	203
ps_71557	gi|255568412|ref|XP_002525180.1|	ATP binding protein putative [Ricinus communis] >gi|223535477|gb|EEF37146.1| ATP binding protein	76.32	76	18	0	4	231	127	202	9e-32	114
ps_237890	gi|255567514|ref|XP_002524736.1|	ATP binding protein putative [Ricinus communis] >gi|223535920|gb|EEF37579.1| ATP binding protein	41.67	96	56	0	30	317	945	1040	5e-12	73.9
ps_16186	gi|255567058|ref|XP_002524511.1|	ATP binding protein putative [Ricinus communis] >gi|223536185|gb|EEF37838.1| ATP binding protein	50	60	28	2	21	194	368	424	8e-21	65.9
ps_111456	gi|255567064|ref|XP_002524514.1|	ATP binding protein putative [Ricinus communis] >gi|223536188|gb|EEF37841.1| ATP binding protein	60.64	94	37	1	282	1	66	158	7e-27	123
ps_339983	gi|255566464|ref|XP_002524217.1|	ATP binding protein putative [Ricinus communis] >gi|223536494|gb|EEF38141.1| ATP binding protein	77.08	48	11	0	206	63	431	478	7e-17	90.1
ps_137889	gi|255566076|ref|XP_002524026.1|	ATP binding protein putative [Ricinus communis] >gi|223536753|gb|EEF38394.1| ATP binding protein	61.73	81	31	1	245	3	662	741	3e-19	97.8
contig07878	gi|255565011|ref|XP_002523498.1|	ATP binding protein putative [Ricinus communis] >gi|223537205|gb|EEF38837.1| ATP binding protein	80.75	161	31	0	102	584	366	526	1e-60	236
ps_684	gi|255564329|ref|XP_002523161.1|	ATP binding protein putative [Ricinus communis] >gi|223537568|gb|EEF39192.1| ATP binding protein	63.73	102	37	1	3	308	315	415	2e-30	134
ps_475214	gi|255564114|ref|XP_002523054.1|	ATP binding protein putative [Ricinus communis] >gi|223537616|gb|EEF39239.1| ATP binding protein	66	100	34	0	1	300	756	855	1e-32	142
ps_397733	gi|255561647|ref|XP_002521833.1|	ATP binding protein putative [Ricinus communis] >gi|223538871|gb|EEF40469.1| ATP binding protein	89.66	116	12	0	72	419	307	422	4e-54	213
ps_91389	gi|255560697|ref|XP_002521362.1|	ATP binding protein putative [Ricinus communis] >gi|223539440|gb|EEF41030.1| ATP binding protein	66.36	110	36	1	329	3	4950	5059	2e-32	141
ps_671099	gi|255559707|ref|XP_002520873.1|	ATP binding protein putative [Ricinus communis] >gi|223540004|gb|EEF41582.1| ATP binding protein	68.18	88	28	0	64	327	619	706	3e-31	130
ps_237121	gi|255558498|ref|XP_002520274.1|	ATP binding protein putative [Ricinus communis] >gi|223540493|gb|EEF42060.1| ATP binding protein	53.91	128	48	1	2	352	206	333	3e-35	150
ps_196652	gi|255557967|ref|XP_002520012.1|	ATP binding protein putative [Ricinus communis] >gi|223540776|gb|EEF42336.1| ATP binding protein	75.82	91	22	0	274	2	1000	1090	4e-33	144
contig02688	gi|255558081|ref|XP_002520069.1|	ATP binding protein putative [Ricinus communis] >gi|223540833|gb|EEF42393.1| ATP binding protein	66.02	621	210	4	305	2164	1	597	0	680
ps_118918	gi|255557018|ref|XP_002519542.1|	ATP binding protein putative [Ricinus communis] >gi|223541405|gb|EEF42956.1| ATP binding protein	59.38	64	25	1	3	191	221	284	8e-13	76.6
ps_197485	gi|255556530|ref|XP_002519299.1|	ATP binding protein putative [Ricinus communis] >gi|223541614|gb|EEF43163.1| ATP binding protein	43.48	92	52	0	2	277	686	777	3e-12	74.7
ps_585402	gi|255555887|ref|XP_002518979.1|	ATP binding protein putative [Ricinus communis] >gi|223541966|gb|EEF43512.1| ATP binding protein	72.73	121	33	0	2	364	261	381	3e-47	191
ps_284514	gi|255553731|ref|XP_002517906.1|	ATP binding protein putative [Ricinus communis] >gi|223542888|gb|EEF44424.1| ATP binding protein	74.29	35	9	0	132	236	120	154	2e-12	63.5
contig13587	gi|255552796|ref|XP_002517441.1|	ATP binding protein putative [Ricinus communis] >gi|223543452|gb|EEF44983.1| ATP binding protein	68.24	148	45	1	4	441	200	347	3e-55	192
ps_57855	gi|255552798|ref|XP_002517442.1|	ATP binding protein putative [Ricinus communis] >gi|223543453|gb|EEF44984.1| ATP binding protein	57.14	98	42	1	49	342	11	107	3e-24	114
ps_48432	gi|255552033|ref|XP_002517061.1|	ATP binding protein putative [Ricinus communis] >gi|223543696|gb|EEF45224.1| ATP binding protein	60.22	93	37	0	1	279	1048	1140	4e-25	117
ps_361282	gi|255552319|ref|XP_002517204.1|	ATP binding protein putative [Ricinus communis] >gi|223543839|gb|EEF45367.1| ATP binding protein	91.26	103	9	0	311	3	637	739	6e-48	193
ps_479087	gi|255551625|ref|XP_002516858.1|	ATP binding protein putative [Ricinus communis] >gi|223543946|gb|EEF45472.1| ATP binding protein	77.27	66	15	0	199	2	906	971	7e-22	106
contig13164	gi|255551643|ref|XP_002516867.1|	ATP binding protein putative [Ricinus communis] >gi|223543955|gb|EEF45481.1| ATP binding protein	89.34	122	13	0	67	432	116	237	5e-67	227
contig06304	gi|255550522|ref|XP_002516311.1|	ATP binding protein putative [Ricinus communis] >gi|223544541|gb|EEF46058.1| ATP binding protein	77.04	196	45	1	655	68	596	790	2e-96	336
ps_291474	gi|255546081|ref|XP_002514100.1|	ATP binding protein putative [Ricinus communis] >gi|223546556|gb|EEF48054.1| ATP binding protein	62	100	38	0	304	5	290	389	1e-27	125
ps_148046	gi|255546297|ref|XP_002514208.1|	ATP binding protein putative [Ricinus communis] >gi|223546664|gb|EEF48162.1| ATP binding protein	55.56	63	27	1	59	244	1301	1363	5e-18	68.9
ps_295976	gi|255544480|ref|XP_002513301.1|	ATP binding protein putative [Ricinus communis] >gi|223547209|gb|EEF48704.1| ATP binding protein	79.79	94	19	0	1	282	430	523	1e-38	162
ps_460399	gi|255544644|ref|XP_002513383.1|	ATP binding protein putative [Ricinus communis] >gi|223547291|gb|EEF48786.1| ATP binding protein	68.92	74	23	1	222	1	22	94	7e-22	106
ps_44275	gi|255544746|ref|XP_002513434.1|	ATP binding protein putative [Ricinus communis] >gi|223547342|gb|EEF48837.1| ATP binding protein	57.63	59	25	1	64	240	477	531	2e-12	63.5
ps_9557	gi|255544980|ref|XP_002513551.1|	ATP binding protein putative [Ricinus communis] >gi|223547459|gb|EEF48954.1| ATP binding protein	89.74	39	4	0	2	118	625	663	7e-12	73.6
ps_529505	gi|255545234|ref|XP_002513678.1|	ATP binding protein putative [Ricinus communis] >gi|223547586|gb|EEF49081.1| ATP binding protein	67.9	81	26	0	379	137	831	911	3e-20	101
ps_146975	gi|255542330|ref|XP_002512228.1|	ATP binding protein putative [Ricinus communis] >gi|223548189|gb|EEF49680.1| ATP binding protein	63.33	90	33	1	272	3	470	558	2e-21	105
ps_72723	gi|255542412|ref|XP_002512269.1|	ATP binding protein putative [Ricinus communis] >gi|223548230|gb|EEF49721.1| ATP binding protein	53	100	46	2	322	26	350	448	1e-16	89.4
ps_523380	gi|255542888|ref|XP_002512507.1|	ATP binding protein putative [Ricinus communis] >gi|223548468|gb|EEF49959.1| ATP binding protein	68.14	113	33	1	334	5	49	161	2e-38	161
ps_128127	gi|255543198|ref|XP_002512662.1|	ATP binding protein putative [Ricinus communis] >gi|223548623|gb|EEF50114.1| ATP binding protein	96.26	107	4	0	322	2	30	136	4e-53	210
ps_371986	gi|255542265|ref|XP_002512196.1|	ATP binding protein putative [Ricinus communis] >gi|223548740|gb|EEF50230.1| ATP binding protein	72.09	43	12	0	42	170	9	51	1e-10	69.7
ps_17348	gi|255541374|ref|XP_002511751.1|	ATP binding protein putative [Ricinus communis] >gi|223548931|gb|EEF50420.1| ATP binding protein	70.8	113	32	1	1	336	89	201	9e-38	159
ps_568956	gi|255541466|ref|XP_002511797.1|	ATP binding protein putative [Ricinus communis] >gi|223548977|gb|EEF50466.1| ATP binding protein	71.64	67	19	0	1	201	387	453	1e-23	112
ps_123797	gi|255542060|ref|XP_002512094.1|	ATP binding protein putative [Ricinus communis] >gi|223549274|gb|EEF50763.1| ATP binding protein	59.81	107	36	3	3	302	451	552	3e-26	121
ps_82419	gi|255537413|ref|XP_002509773.1|	ATP binding protein putative [Ricinus communis] >gi|223549672|gb|EEF51160.1| ATP binding protein	61.18	85	33	0	263	9	15	99	4e-28	121
ps_210407	gi|255537699|ref|XP_002509916.1|	ATP binding protein putative [Ricinus communis] >gi|223549815|gb|EEF51303.1| ATP binding protein	42.47	146	48	3	1	330	122	267	9e-12	73.2
ps_184650	gi|255539459|ref|XP_002510794.1|	ATP binding protein putative [Ricinus communis] >gi|223549909|gb|EEF51396.1| ATP binding protein	49.07	108	55	0	9	332	583	690	7e-22	106
contig07412	gi|255539529|ref|XP_002510829.1|	ATP binding protein putative [Ricinus communis] >gi|223549944|gb|EEF51431.1| ATP binding protein	84.29	70	11	0	200	409	288	357	3e-50	141
ps_111922	gi|255540273|ref|XP_002511201.1|	ATP binding protein putative [Ricinus communis] >gi|223550316|gb|EEF51803.1| ATP binding protein	61.11	36	14	0	168	61	218	253	3e-11	47.8
ps_193522	gi|255540859|ref|XP_002511494.1|	ATP binding protein putative [Ricinus communis] >gi|223550609|gb|EEF52096.1| ATP binding protein	55.66	106	47	0	12	329	190	295	2e-18	95.5
ps_107772	gi|255541011|ref|XP_002511570.1|	ATP binding protein putative [Ricinus communis] >gi|223550685|gb|EEF52172.1| ATP binding protein	54.63	108	48	1	38	358	173	280	6e-24	113
ps_19065	gi|255537984|ref|XP_002510057.1|	ATP binding protein putative [Ricinus communis] >gi|223550758|gb|EEF52244.1| ATP binding protein	78.35	97	21	1	292	2	160	253	1e-29	132
contig01956	gi|15919089|emb|CAC86996.1|	ATP citrate lyase b-subunit [Lupinus albus]	95.51	423	19	0	1514	246	1	423	0	762
contig01608	gi|255552368|ref|XP_002517228.1|	ATP synthase epsilon chain mitochondrial	88.41	69	8	0	431	225	1	69	6e-31	137
ps_7363	gi|255569659|ref|XP_002525795.1|	ATP synthase gamma chain 2 chloroplast	84.62	39	6	0	119	3	293	331	6e-11	70.5
contig02439	gi|255564076|ref|XP_002523036.1|	ATP synthase subunit d putative [Ricinus communis] >gi|223537719|gb|EEF39340.1| ATP synthase subunit d	81.85	259	44	3	117	884	1	255	8e-109	398
contig04553	gi|224070859|ref|XP_002303268.1|	ATP/ADP transporter [Populus trichocarpa] >gi|222840700|gb|EEE78247.1| ATP/ADP transporter [Populus trichocarpa]	86.37	433	50	3	1534	263	192	622	0	726
contig03021	gi|150036254|gb|ABR67417.1|	ATP/GTP/Ca++ binding protein [Cucumis melo]	73	363	97	1	1088	3	219	581	2e-145	519
ps_348073	gi|259879889|gb|ACW83615.1|	Atp1 [Citrus reticulata]	96.3	54	2	0	2	163	200	253	2e-22	108
ps_40125	gi|79326098|ref|NP_001031768.1|	ATPANK2 (PANTOTHENATE KINASE 2); pantothenate kinase [Arabidopsis thaliana] >gi|186515428|ref|NP_001119092.1| ATPANK2 (PANTOTHENATE KINASE 2); pantothenate kinase [Arabidopsis thaliana]	80.3	66	13	0	199	2	38	103	2e-23	111
contig08681	gi|124360346|gb|ABN08359.1|	ATPase E1-E2 type [Medicago truncatula]	94.87	39	2	0	118	2	42	80	2e-17	76.6
ps_507144	gi|255588063|ref|XP_002534493.1|	ATP-binding cassette transporter putative [Ricinus communis] >gi|223525196|gb|EEF27890.1| ATP-binding cassette transporter	73.68	95	25	0	285	1	16	110	3e-35	150
ps_51195	gi|255572799|ref|XP_002527332.1|	ATP-binding cassette transporter putative [Ricinus communis] >gi|223533332|gb|EEF35084.1| ATP-binding cassette transporter	77.88	104	23	0	1	312	522	625	6e-48	171
ps_387889	gi|255569405|ref|XP_002525670.1|	ATP-binding cassette transporter putative [Ricinus communis] >gi|223535106|gb|EEF36788.1| ATP-binding cassette transporter	79.55	44	9	0	213	82	655	698	7e-14	80.1
ps_157111	gi|255568217|ref|XP_002525084.1|	ATP-binding cassette transporter putative [Ricinus communis] >gi|223535665|gb|EEF37331.1| ATP-binding cassette transporter	82.76	29	5	0	104	190	503	531	3e-18	53.5
ps_471600	gi|255566795|ref|XP_002524381.1|	ATP-binding cassette transporter putative [Ricinus communis] >gi|223536342|gb|EEF37992.1| ATP-binding cassette transporter	71.67	60	17	1	370	191	650	708	2e-17	92
ps_196921	gi|255566571|ref|XP_002524270.1|	ATP-binding cassette transporter putative [Ricinus communis] >gi|223536461|gb|EEF38109.1| ATP-binding cassette transporter	83	100	17	1	1	300	200	297	2e-32	125
ps_96673	gi|255566225|ref|XP_002524100.1|	ATP-binding cassette transporter putative [Ricinus communis] >gi|223536668|gb|EEF38310.1| ATP-binding cassette transporter	100	47	0	0	3	143	233	279	2e-33	95.5
contig03123	gi|255549836|ref|XP_002515969.1|	ATP-binding cassette transporter putative [Ricinus communis] >gi|223544874|gb|EEF46389.1| ATP-binding cassette transporter	78.07	374	82	1	1413	292	1077	1449	4e-171	605
ps_531427	gi|255549840|ref|XP_002515971.1|	ATP-binding cassette transporter putative [Ricinus communis] >gi|223544876|gb|EEF46391.1| ATP-binding cassette transporter	61.26	111	41	2	3	329	760	870	8e-31	136
ps_314723	gi|255546579|ref|XP_002514349.1|	ATP-binding cassette transporter putative [Ricinus communis] >gi|223546805|gb|EEF48303.1| ATP-binding cassette transporter	52.73	110	52	1	331	2	1198	1306	6e-32	120
ps_58414	gi|255544918|ref|XP_002513520.1|	ATP-binding cassette transporter putative [Ricinus communis] >gi|223547428|gb|EEF48923.1| ATP-binding cassette transporter	62.26	53	20	0	116	274	612	664	3e-25	72.8
ps_518984	gi|255545132|ref|XP_002513627.1|	ATP-binding cassette transporter putative [Ricinus communis] >gi|223547535|gb|EEF49030.1| ATP-binding cassette transporter	79.37	63	13	0	17	205	332	394	5e-22	107
ps_423673	gi|255543331|ref|XP_002512728.1|	ATP-binding cassette transporter putative [Ricinus communis] >gi|223547739|gb|EEF49231.1| ATP-binding cassette transporter	65.79	76	26	1	12	239	32	106	4e-20	100
ps_343630	gi|240256193|ref|NP_001078502.4|	ATPBRP (PLANT-SPECIFIC TFIIB-RELATED PROTEIN); RNA polymerase II transcription factor/ rDNA binding [Arabidopsis thaliana]	80.88	68	10	1	3	197	70	137	1e-19	99.4
contig01855	gi|124359946|gb|ABN07962.1|	ATP-citrate lyase/succinyl-CoA ligase [Medicago truncatula]	97.38	458	12	0	267	1640	151	608	0	897
contig04228	gi|255540075|ref|XP_002511102.1|	ATP-dependent clp protease putative [Ricinus communis] >gi|223550217|gb|EEF51704.1| ATP-dependent clp protease	81.08	37	7	0	443	333	887	923	8e-13	63.5
ps_7663	gi|255551247|ref|XP_002516670.1|	ATP-dependent clp protease ATP-binding subunit clpx putative [Ricinus communis] >gi|223544165|gb|EEF45689.1| ATP-dependent clp protease ATP-binding subunit clpx	75.51	49	12	0	68	214	464	512	2e-20	82.4
ps_98247	gi|145323770|ref|NP_001077474.1|	ATP-dependent Clp protease ClpB protein-related [Arabidopsis thaliana] >gi|8954026|gb|AAF82200.1|AC067971_8 Strong similarity to an unknown protein F23F1.11 gi|7486038 from Arabidopsis thaliana BAC F23F1 gb|AC004680. ESTs gb|T75672 gb|N65732 and gb|AA404793 come from this gene	72.95	122	32	2	363	1	1	119	1e-29	132
contig01535	gi|255557703|ref|XP_002519881.1|	ATP-dependent Clp protease proteolytic subunit putative [Ricinus communis] >gi|223540927|gb|EEF42485.1| ATP-dependent Clp protease proteolytic subunit	68.9	299	85	7	1046	174	6	294	2e-88	330
ps_112570	gi|255559547|ref|XP_002520793.1|	ATP-dependent helicase putative [Ricinus communis] >gi|223539924|gb|EEF41502.1| ATP-dependent helicase	78.12	96	21	0	3	290	782	877	7e-43	143
contig11841	gi|255552113|ref|XP_002517101.1|	ATP-dependent helicase NAM7 putative [Ricinus communis] >gi|223543736|gb|EEF45264.1| ATP-dependent helicase NAM7	60.59	269	103	3	89	886	1	268	3e-84	315
contig03616	gi|255538784|ref|XP_002510457.1|	ATP-dependent peptidase putative [Ricinus communis] >gi|223551158|gb|EEF52644.1| ATP-dependent peptidase	87.05	193	25	1	16	594	89	279	5e-91	338
ps_327598	gi|255575800|ref|XP_002528799.1|	ATP-dependent protease La putative [Ricinus communis] >gi|223531802|gb|EEF33621.1| ATP-dependent protease La	91.25	80	7	0	2	241	758	837	3e-34	147
ps_286497	gi|255566773|ref|XP_002524370.1|	ATP-dependent RNA and DNA helicase putative [Ricinus communis] >gi|223536331|gb|EEF37981.1| ATP-dependent RNA and DNA helicase	90.8	87	8	0	2	262	290	376	1e-41	172
ps_352209	gi|255576211|ref|XP_002528999.1|	ATP-dependent RNA helicase putative [Ricinus communis] >gi|223531539|gb|EEF33369.1| ATP-dependent RNA helicase	60.67	89	35	0	267	1	1247	1335	1e-23	112
contig10539	gi|255572389|ref|XP_002527133.1|	ATP-dependent RNA helicase putative [Ricinus communis] >gi|223533556|gb|EEF35296.1| ATP-dependent RNA helicase	94.59	111	6	0	447	115	633	743	4e-71	207
ps_365872	gi|255566157|ref|XP_002524066.1|	ATP-dependent RNA helicase putative [Ricinus communis] >gi|223536634|gb|EEF38276.1| ATP-dependent RNA helicase	84.13	63	10	0	189	1	896	958	2e-32	110
ps_497182	gi|255564168|ref|XP_002523081.1|	ATP-dependent RNA helicase putative [Ricinus communis] >gi|223537643|gb|EEF39266.1| ATP-dependent RNA helicase	63.43	134	46	1	4	396	482	615	4e-44	180
contig09869	gi|255563046|ref|XP_002522527.1|	ATP-dependent RNA helicase putative [Ricinus communis] >gi|223538218|gb|EEF39827.1| ATP-dependent RNA helicase	85.71	112	16	1	44	379	1	110	2e-61	167
ps_159150	gi|255558742|ref|XP_002520395.1|	ATP-dependent RNA helicase putative [Ricinus communis] >gi|223540442|gb|EEF42011.1| ATP-dependent RNA helicase	50	68	34	0	205	2	3	70	6e-11	70.5
ps_109159	gi|255542006|ref|XP_002512067.1|	ATP-dependent RNA helicase putative [Ricinus communis] >gi|223549247|gb|EEF50736.1| ATP-dependent RNA helicase	88.64	44	5	0	133	2	323	366	9e-14	79.7
ps_135473	gi|255552969|ref|XP_002517527.1|	ATP-dependent transporter putative [Ricinus communis] >gi|223543159|gb|EEF44691.1| ATP-dependent transporter	94.44	90	5	0	74	343	594	683	7e-53	171
contig05138	gi|18402122|ref|NP_565687.1|	ATPH1 (ARABIDOPSIS THALIANA PLECKSTRIN HOMOLOGUE 1); phosphoinositide binding [Arabidopsis thaliana] >gi|54036216|sp|Q9ST43|PH1_ARATH RecName: Full=Pleckstrin homology domain-containing protein 1; Short=AtPH1 >gi|3582339|gb|AAC35236.1| expressed protein [Arabidopsis thaliana] >gi|15215632|gb|AAK91361.1| At2g29700/T27A16.20 [Arabidopsis thaliana] >gi|20334886|gb|AAM16199.1| At2g29700/T27A16.20 [Ar…	74.47	141	36	0	674	252	1	141	5e-57	224
contig05461	gi|255541774|ref|XP_002511951.1|	atpob1 putative [Ricinus communis] >gi|223549131|gb|EEF50620.1| atpob1	79.95	414	80	5	1245	13	1	408	4e-178	628
contig09488	gi|255575471|ref|XP_002528637.1|	ATPP2-A13 putative [Ricinus communis] >gi|223531926|gb|EEF33740.1| ATPP2-A13	82.5	160	27	1	1	477	139	298	1e-73	280
ps_300559	gi|255537291|ref|XP_002509712.1|	ATPP2-A13 putative [Ricinus communis] >gi|223549611|gb|EEF51099.1| ATPP2-A13	68.63	51	16	0	2	154	246	296	5e-15	84
ps_576089	gi|255556693|ref|XP_002519380.1|	ATRAD3 putative [Ricinus communis] >gi|223541447|gb|EEF42997.1| ATRAD3	75.38	65	16	0	445	251	322	386	3e-43	111
ps_661628	gi|145338703|ref|NP_188552.3|	ATRAD54 (ARABIDOPSIS HOMOLOG OF RAD54); ATP binding / DNA binding / helicase/ nucleic acid binding [Arabidopsis thaliana] >gi|112419506|dbj|BAF03042.1| Rad54 [Arabidopsis thaliana] >gi|116518260|gb|ABJ99465.1| RAD54-like protein [Arabidopsis thaliana]	80	65	12	1	71	262	184	248	2e-21	105
ps_219075	gi|255547626|ref|XP_002514870.1|	Atrazine chlorohydrolase putative [Ricinus communis] >gi|223545921|gb|EEF47424.1| Atrazine chlorohydrolase	79.21	101	21	0	305	3	339	439	6e-45	183
ps_612272	gi|42569431|ref|NP_180469.3|	ATRBL1 (Arabidopsis thaliana Rhomboid-like 1) >gi|110737035|dbj|BAF00472.1| hypothetical protein [Arabidopsis thaliana]	46.67	120	54	2	5	334	245	364	2e-17	91.7
contig06427	gi|56384580|gb|AAV85851.1|	AT-rich element binding factor 1 [Pisum sativum]	91.49	141	12	0	424	2	111	251	6e-80	216
contig01813	gi|56384582|gb|AAV85852.1|	AT-rich element binding factor 2 [Pisum sativum]	98.18	110	1	1	335	9	1	110	9e-40	167
contig07686	gi|56384584|gb|AAV85853.1|	AT-rich element binding factor 3 [Pisum sativum]	98.88	178	2	0	2	535	11	188	4e-96	355
ps_633044	gi|140072127|gb|ABO84794.1|	AT-rich interaction region; Zinc finger FYVE/PHD-type [Medicago truncatula]	78.26	115	25	1	1	345	427	529	6e-35	150
contig08378	gi|15217901|ref|NP_174156.1|	AtRLP4 (Receptor Like Protein 4); protein binding [Arabidopsis thaliana]	75.21	117	29	0	41	391	477	593	7e-53	175
ps_388095	gi|145359710|ref|NP_201403.2|	ATSAC1B (SUPPRESSOR OF ACTIN 1B); phosphatidylinositol-4 5-bisphosphate 5-phosphatase [Arabidopsis thaliana] >gi|30840665|gb|AAP41367.1|AF266458_1 SAC1-like protein AtSAC1b [Arabidopsis thaliana] >gi|31415729|gb|AAP49839.1| SAC domain protein 6 [Arabidopsis thaliana]	81.48	81	15	0	244	2	436	516	1e-34	149
ps_56333	gi|15239023|ref|NP_199671.1|	ATSMC3 (ARABIDOPSIS THALIANA STRUCTURAL MAINTENANCE OF CHROMOSOME 3); ATP binding / transporter [Arabidopsis thaliana] >gi|75333958|sp|Q9FJL0|SMC4_ARATH RecName: Full=Structural maintenance of chromosomes protein 4; Short=AtSMC4; AltName: Full=Chromosome-associated protein C; Short=AtCAP-C >gi|10177350|dbj|BAB10693.1| chromosome condensation protein [Arabidopsis thaliana]	89.09	55	6	0	39	203	1069	1123	2e-21	102
ps_423181	gi|15218593|ref|NP_177419.1|	ATTIM23-2; P-P-bond-hydrolysis-driven protein transmembrane transporter/ protein transporter [Arabidopsis thaliana] >gi|12323775|gb|AAG51855.1|AC010926_18 inner mitochondrial membrane protein; 26940-26374 [Arabidopsis thaliana] >gi|603056|gb|AAA57314.1| inner mitochondrial membrane protein >gi|14596209|gb|AAK68832.1| inner mitochondrial membrane protein [Arabidopsis thaliana] >gi|18377494|gb|AAL6…	70.34	118	32	1	79	423	3	120	6e-42	173
ps_36694	gi|30685928|ref|NP_188714.2|	ATTOP6B (topoisomerase 6 subunit B); DNA topoisomerase (ATP-hydrolyzing)/ identical protein binding / protein binding [Arabidopsis thaliana] >gi|75169001|sp|Q9C5V6|TOP6B_ARATH RecName: Full=DNA topoisomerase 6 subunit B; Short=AtTOP6B; AltName: Full=Protein BRASSINOSTEROID INSENSITIVE 3; AltName: Full=Protein ROOT HAIRLESS 3; AltName: Full=Protein ELONGATED HYPOCOTYL 6 >gi|12331188|emb|CAC24690.1…	75.19	133	32	1	2	397	510	642	6e-51	203
ps_170493	gi|42572029|ref|NP_974105.1|	ATTPS6; alpha alpha-trehalose-phosphate synthase (UDP-forming)/ transferase	95.24	63	3	0	142	330	236	298	2e-52	128
ps_133641	gi|15221478|ref|NP_172129.1|	ATTPS7; alpha alpha-trehalose-phosphate synthase (UDP-forming)/ transferase	77.91	86	19	0	2	259	129	214	6e-39	163
ps_133883	gi|30698024|ref|NP_177186.2|	ATTPS8; alpha alpha-trehalose-phosphate synthase (UDP-forming)/ transferase	73.91	46	12	0	269	132	51	96	2e-21	77
ps_317189	gi|18402264|ref|NP_565693.1|	ATUBA1; ubiquitin activating enzyme/ ubiquitin-protein ligase [Arabidopsis thaliana] >gi|1750376|gb|AAB39246.1| ubiquitin activating enzyme [Arabidopsis thaliana] >gi|3150409|gb|AAC16961.1| ubiquitin activating enzyme 1 (UBA1) [Arabidopsis thaliana]	89.36	47	5	0	142	2	63	109	1e-15	85.9
ps_454000	gi|18395580|ref|NP_565303.1|	ATUPS1 (ARABIDOPSIS THALIANA UREIDE PERMEASE 1); allantoin uptake transmembrane transporter [Arabidopsis thaliana] >gi|68566149|sp|Q9ZPR7|UPS1_ARATH RecName: Full=Ureide permease 1; Short=AtUPS1 >gi|4406756|gb|AAD20067.1| expressed protein [Arabidopsis thaliana] >gi|21554091|gb|AAM63172.1| putative integral membrane protein [Arabidopsis thaliana] >gi|115646808|gb|ABJ17125.1| At2g03590 [Arabidopsi…	92.11	76	6	0	60	287	315	390	1e-23	100
contig05826	gi|15232475|ref|NP_190998.1|	ATVAMP727 (VESICLE-ASSOCIATED MEMBRANE PROTEIN 727) [Arabidopsis thaliana] >gi|145332835|ref|NP_001078283.1| ATVAMP727 (VESICLE-ASSOCIATED MEMBRANE PROTEIN 727) [Arabidopsis thaliana] >gi|27805764|sp|Q9M376|VA727_ARATH RecName: Full=Vesicle-associated membrane protein 727; Short=AtVAMP727 >gi|6822076|emb|CAB71004.1| synaptobrevin-like protein [Arabidopsis thaliana] >gi|44681344|gb|AAS47612.1| At3…	86.11	72	10	0	530	315	167	238	3e-26	121
ps_680313	gi|224107941|ref|XP_002314662.1|	autoinhibited calcium ATPase [Populus trichocarpa] >gi|222863702|gb|EEF00833.1| autoinhibited calcium ATPase [Populus trichocarpa]	40.25	159	40	3	50	361	647	805	1e-20	102
ps_357578	gi|224110004|ref|XP_002315383.1|	autoinhibited calcium ATPase [Populus trichocarpa] >gi|222864423|gb|EEF01554.1| autoinhibited calcium ATPase [Populus trichocarpa]	80	90	17	1	269	3	844	933	1e-33	145
ps_142620	gi|76150368|emb|CAJ31277.1|	autophagy protein 5 [Glycine max]	76.19	105	25	0	2	316	148	252	1e-42	175
ps_241325	gi|74831769|emb|CAJ30206.1|	autophagy protein 9 [Glycine max]	78.79	99	21	0	299	3	366	464	7e-38	159
ps_50244	gi|256542212|dbj|BAH98059.1|	autophagy protein ATG7 [Glycine max]	93.75	128	8	0	386	3	325	452	1e-52	208
contig07479	gi|140053546|gb|ABO80473.1|	AUX/IAA protein; Transcriptional factor B3; Auxin response factor [Medicago truncatula]	99.23	130	1	0	1	390	236	365	6e-68	259
ps_534838	gi|18404642|ref|NP_565882.1|	AUX1 (AUXIN RESISTANT 1); amino acid transmembrane transporter/ auxin binding / auxin influx transmembrane transporter/ transporter [Arabidopsis thaliana] >gi|75251068|sp|Q96247|AUX1_ARATH RecName: Full=Auxin transporter protein 1; AltName: Full=Auxin influx carrier protein 1; AltName: Full=Polar auxin transport inhibitor-resistant protein 1 >gi|1531758|emb|CAA67308.1| AUX1 [Arabidopsis thaliana]…	88.16	76	9	0	229	2	365	440	1e-60	138
contig05336	gi|37651177|dbj|BAC98948.1|	AUX1-like auxin influx carrier protein [Pisum sativum] >gi|224434586|dbj|BAH23797.1| putative auxin transport facilitator protein [Pisum sativum]	100	152	0	0	2	457	319	470	1e-73	280
contig10086	gi|255567186|ref|XP_002524574.1|	auxilin putative [Ricinus communis] >gi|223536127|gb|EEF37782.1| auxilin	40.1	207	96	9	562	26	3	198	5e-15	79.7
ps_566280	gi|41393668|gb|AAS02074.1|	auxin and ethylene responsive GH3-like protein [Capsicum chinense]	52.27	88	36	2	194	439	8	91	3e-14	81.3
contig03820	gi|5869967|emb|CAB55555.1|	auxin binding protein (ABP44); isovaleryl-CoA Dehydrogenase [Pisum sativum]	97.7	87	2	0	172	432	323	409	2e-69	173
ps_263797	gi|209980092|gb|ACJ04797.1|	auxin binding protein 1 [Arachis hypogaea]	80.95	105	20	0	317	3	26	130	7e-46	186
contig03943	gi|95106141|gb|ABF55222.1|	auxin conjugate hydrolase [Medicago truncatula]	80	65	13	0	6	200	352	416	2e-23	112
contig07388	gi|95106135|gb|ABF55219.1|	auxin conjugate hydrolase [Medicago truncatula]	72.81	114	22	1	24	338	2	115	1e-48	165
contig08796	gi|95106143|gb|ABF55223.1|	auxin conjugate hydrolase [Medicago truncatula]	92.74	124	9	0	1	372	353	476	7e-62	240
contig12186	gi|95106139|gb|ABF55221.1|	auxin conjugate hydrolase [Medicago truncatula]	88.31	248	29	0	807	64	173	420	2e-123	446
ps_186437	gi|95106137|gb|ABF55220.1|	auxin conjugate hydrolase [Medicago truncatula]	80.49	41	8	0	2	124	407	447	1e-11	72.8
ps_197346	gi|89511766|emb|CAJ84441.1|	auxin efflux carrier [Lupinus albus]	94.96	119	6	0	357	1	86	204	9e-60	232
contig07613	gi|224140641|ref|XP_002323690.1|	auxin efflux carrier component auxin transport protein [Populus trichocarpa] >gi|222868320|gb|EEF05451.1| auxin efflux carrier component	81.9	420	72	3	1495	248	1	414	0	651
ps_105903	gi|25986779|gb|AAM55301.1|	auxin efflux carrier protein [Medicago truncatula]	52.33	86	35	2	316	77	217	302	2e-12	75.1
ps_209888	gi|25986775|gb|AAM55299.1|	auxin efflux carrier protein [Medicago truncatula]	80.82	73	10	1	341	135	344	416	7e-26	76.6
ps_51783	gi|28204657|gb|AAM55298.2|	auxin efflux carrier protein [Medicago truncatula]	93.98	133	8	0	401	3	51	183	5e-65	249
ps_670385	gi|25986771|gb|AAM55297.1|	auxin efflux carrier protein [Medicago truncatula]	93.48	46	1	1	234	103	355	400	3e-15	60.1
ps_252651	gi|222142551|gb|ACM45962.1|	auxin efflux carrier protein 4 [Glycine max]	90.22	92	9	0	276	1	455	546	5e-41	170
ps_21948	gi|255584509|ref|XP_002532983.1|	Auxin response factor putative [Ricinus communis] >gi|223527247|gb|EEF29407.1| Auxin response factor	84.25	146	23	0	440	3	195	340	8e-58	226
ps_549626	gi|255578143|ref|XP_002529941.1|	Auxin response factor putative [Ricinus communis] >gi|223530571|gb|EEF32449.1| Auxin response factor	60.58	137	41	1	11	382	513	649	1e-34	149
ps_566777	gi|255570473|ref|XP_002526195.1|	Auxin response factor putative [Ricinus communis] >gi|223534499|gb|EEF36199.1| Auxin response factor	90.8	87	8	1	262	2	1	86	1e-41	172
ps_504520	gi|255550359|ref|XP_002516230.1|	Auxin response factor putative [Ricinus communis] >gi|223544716|gb|EEF46232.1| Auxin response factor	84	50	8	0	34	183	381	430	1e-17	92.8
ps_566397	gi|47496692|dbj|BAD19061.1|	auxin response factor 1 [Cucumis sativus]	90.91	88	8	0	266	3	1	88	2e-31	138
ps_122822	gi|73697836|gb|AAZ81522.1|	auxin response factor 2 [Gossypium arboreum]	72.73	55	13	2	135	293	282	336	3e-19	83.2
contig13156	gi|209419738|gb|ACI46673.1|	auxin response factor 8 [Solanum lycopersicum]	62.5	72	26	2	561	349	26	96	1e-18	96.3
ps_88845	gi|87240820|gb|ABD32678.1|	Auxin responsive SAUR protein [Medicago truncatula]	82.5	80	14	0	281	42	51	130	2e-31	138
ps_424562	gi|255575249|ref|XP_002528528.1|	auxin:hydrogen symporter putative [Ricinus communis] >gi|223532030|gb|EEF33840.1| auxin:hydrogen symporter	44.67	150	74	2	424	2	149	298	6e-29	130
contig08554	gi|255571296|ref|XP_002526597.1|	auxin:hydrogen symporter putative [Ricinus communis] >gi|223534037|gb|EEF35756.1| auxin:hydrogen symporter	81.9	105	19	0	1	315	347	451	2e-41	172
contig09266	gi|255561457|ref|XP_002521739.1|	auxin:hydrogen symporter putative [Ricinus communis] >gi|223539130|gb|EEF40726.1| auxin:hydrogen symporter	46.15	169	90	2	879	376	104	258	1e-92	154
contig07454	gi|1184123|gb|AAA87183.1|	auxin-induced protein [Vigna radiata]	75.56	45	11	0	349	215	185	229	9e-14	79.7
contig06280	gi|255581150|ref|XP_002531388.1|	Auxin-induced protein 5NG4 putative [Ricinus communis] >gi|223528981|gb|EEF30972.1| Auxin-induced protein 5NG4	49.52	210	103	2	15	635	3	210	2e-50	202
ps_128260	gi|255581154|ref|XP_002531390.1|	Auxin-induced protein 5NG4 putative [Ricinus communis] >gi|223528983|gb|EEF30974.1| Auxin-induced protein 5NG4	61.22	98	38	0	3	296	223	320	3e-24	114
contig10847	gi|255581160|ref|XP_002531393.1|	Auxin-induced protein 5NG4 putative [Ricinus communis] >gi|223528986|gb|EEF30977.1| Auxin-induced protein 5NG4	54.84	93	42	0	82	360	12	104	2e-14	81.6
contig11492	gi|255581162|ref|XP_002531394.1|	Auxin-induced protein 5NG4 putative [Ricinus communis] >gi|223528987|gb|EEF30978.1| Auxin-induced protein 5NG4	65.91	132	45	2	397	2	111	240	3e-65	164
ps_247779	gi|255580296|ref|XP_002530977.1|	Auxin-induced protein 5NG4 putative [Ricinus communis] >gi|223529453|gb|EEF31412.1| Auxin-induced protein 5NG4	57.97	69	29	0	78	284	3	71	9e-22	81.6
contig11675	gi|255574599|ref|XP_002528210.1|	Auxin-induced protein 5NG4 putative [Ricinus communis] >gi|223532371|gb|EEF34167.1| Auxin-induced protein 5NG4	71.19	59	17	0	184	8	92	150	5e-37	91.3
ps_176692	gi|255552664|ref|XP_002517375.1|	Auxin-induced protein 5NG4 putative [Ricinus communis] >gi|223543386|gb|EEF44917.1| Auxin-induced protein 5NG4	61.19	67	26	0	204	4	145	211	2e-16	88.6
contig09329	gi|255538892|ref|XP_002510511.1|	Auxin-induced protein 6B putative [Ricinus communis] >gi|223551212|gb|EEF52698.1| Auxin-induced protein 6B	72.16	97	24	1	86	367	2	98	2e-32	141
contig07455	gi|14484938|gb|AAK62821.1|AF332960_1	auxin-regulated dual specificity cytosolic kinase [Lycopersicon esculentum]	69.57	299	88	3	1258	371	1	297	1e-144	411
ps_444232	gi|15808946|gb|AAL08561.1|	auxin-regulated protein [Lycopersicon esculentum]	55.07	138	61	2	3	413	179	315	6e-15	83.6
contig05024	gi|229893934|gb|ACQ90306.1|	auxin-repressed protein 1 [Brassica rapa subsp. pekinensis]	78.51	121	25	1	675	316	39	159	7e-48	194
contig05448	gi|255549816|ref|XP_002515959.1|	Auxin-responsive protein IAA6 putative [Ricinus communis] >gi|223544864|gb|EEF46379.1| Auxin-responsive protein IAA6	57.5	280	90	10	795	43	46	318	2e-68	263
ps_152651	gi|223452452|gb|ACM89553.1|	Avr9/Cf-9 induced kinase [Glycine max]	91.21	91	8	1	2	274	123	212	8e-40	166
ps_452257	gi|30013671|gb|AAP03878.1|	Avr9/Cf-9 rapidly elicited protein 189 [Nicotiana tabacum]	60.19	103	41	0	319	11	370	472	3e-24	114
contig08709	gi|30013679|gb|AAP03882.1|	Avr9/Cf-9 rapidly elicited protein 276 [Nicotiana tabacum]	79.59	49	10	1	43	189	679	726	2e-13	79
ps_292293	gi|15239619|ref|NP_197398.1|	AWPM-19-like membrane family protein [Arabidopsis thaliana] >gi|21536663|gb|AAM60995.1| plasma membrane associated protein-like [Arabidopsis thaliana]	71.43	42	12	0	127	2	35	76	6e-12	66.6
contig04717	gi|255575037|ref|XP_002528424.1|	Axoneme-associated protein mst101 putative [Ricinus communis] >gi|223532160|gb|EEF33966.1| Axoneme-associated protein mst101	72.05	229	61	1	1029	352	1	229	1e-56	224
ps_655820	gi|79325527|ref|NP_001031749.1|	bacterial transferase hexapeptide repeat-containing protein [Arabidopsis thaliana] >gi|5123548|emb|CAB45314.1| UDP-N-acetylglucosamine O-acyltransferase-like protein [Arabidopsis thaliana] >gi|7269853|emb|CAB79712.1| UDP-N-acetylglucosamine O-acyltransferase-like protein [Arabidopsis thaliana] >gi|51969068|dbj|BAD43226.1| UDP-N-acetylglucosamine O-acyltransferase - like protein [Arabidopsis thali…	70.37	135	40	0	2	406	195	329	2e-40	168
ps_60294	gi|15218391|ref|NP_177366.1|	basic helix-loop-helix (bHLH) family protein (bHLH096) [Arabidopsis thaliana] >gi|75308860|sp|Q9C7T4|BH096_ARATH RecName: Full=Transcription factor bHLH96; AltName: Full=Transcription factor EN 15; AltName: Full=bHLH transcription factor bHLH096; AltName: Full=Basic helix-loop-helix protein 96; Short=bHLH 96; Short=AtbHLH96 >gi|12323671|gb|AAG51804.1|AC067754_20 unknown protein; 44011-46213 [Arab…	88.89	45	5	0	2	136	127	171	2e-19	80.1
contig12306	gi|255583220|ref|XP_002532375.1|	basic helix-loop-helix-containing protein putative [Ricinus communis] >gi|223527931|gb|EEF30018.1| basic helix-loop-helix-containing protein	61.54	130	50	1	1	390	5	133	1e-41	172
contig06353	gi|151347477|gb|ABS01351.1|	basic leucine zipper protein [Carica papaya]	39.86	143	80	4	415	5	56	180	8e-13	76.6
contig02576	gi|207999344|emb|CAQ53097.1|	basic-leucine zipper [Humulus lupulus]	52.82	142	59	3	299	700	114	254	2e-22	110
ps_133341	gi|15222731|ref|NP_175947.1|	BCDH BETA1 (BRANCHED-CHAIN ALPHA-KETO ACID DECARBOXYLASE E1 BETA SUBUNIT); 3-methyl-2-oxobutanoate dehydrogenase (2-methylpropanoyl-transferring)/ catalytic [Arabidopsis thaliana] >gi|4204270|gb|AAD10651.1| branched-chain alpha-keto acid decarboxylase E1 beta subunit [Arabidopsis thaliana] >gi|89000979|gb|ABD59079.1| At1g55510 [Arabidopsis thaliana]	93.33	75	5	0	225	1	88	162	3e-53	152
contig03393	gi|73587482|emb|CAJ27523.1|	beclin 1 protein [Medicago truncatula]	92.48	412	30	2	1437	205	86	496	0	732
ps_456484	gi|255577967|ref|XP_002529855.1|	bel1 homeotic protein putative [Ricinus communis] >gi|223530631|gb|EEF32505.1| bel1 homeotic protein	52.8	125	50	3	1	348	478	599	3e-25	117
ps_584992	gi|255577084|ref|XP_002529426.1|	bel1 homeotic protein putative [Ricinus communis] >gi|223531103|gb|EEF32952.1| bel1 homeotic protein	49.21	126	64	3	1	378	664	784	6e-24	113
ps_151144	gi|255566131|ref|XP_002524053.1|	bel1 homeotic protein putative [Ricinus communis] >gi|223536621|gb|EEF38263.1| bel1 homeotic protein	48.21	112	51	3	3	317	84	195	5e-12	73.9
ps_177211	gi|255538762|ref|XP_002510446.1|	bel1 homeotic protein putative [Ricinus communis] >gi|223551147|gb|EEF52633.1| bel1 homeotic protein	84.07	113	18	0	6	344	400	512	5e-44	180
contig09124	gi|84453182|dbj|BAE71188.1|	BEL1-like homeodomain transcription factor [Trifolium pratense]	84.62	26	4	0	104	181	626	651	1e-11	47.8
contig09530	gi|22854880|gb|AAN09798.1|	benzoyl coenzyme A: benzyl alcohol benzoyl transferase [Nicotiana tabacum]	68.46	130	41	0	711	322	6	135	2e-72	191
ps_320881	gi|34499919|gb|AAQ73546.1|	beta 1 2 xylosyltransferase [Medicago sativa]	98.53	68	1	0	2	205	444	511	1e-30	135
ps_472544	gi|62912179|gb|AAY21681.1|	beta carotene hydoxylase [Citrus maxima]	86.67	75	10	0	225	1	169	243	2e-32	141
ps_426392	gi|7682677|gb|AAF67341.1|	beta galactosidase [Vigna radiata]	93.58	109	7	0	3	329	116	224	2e-58	228
contig05509	gi|86553064|gb|AAS17751.2|	beta xylosidase [Fragaria x ananassa]	88.89	288	32	0	1	864	29	316	8e-156	553
contig06948	gi|7414433|emb|CAB85903.1|	beta-1 3 glucanase [Pisum sativum]	97.67	43	1	0	32	160	411	453	1e-21	95.5
ps_440189	gi|255578064|ref|XP_002529902.1|	Beta-1 3-galactosyltransferase sqv-2	88.46	104	12	0	1	312	115	218	2e-53	211
ps_521611	gi|255554873|ref|XP_002518474.1|	Beta-1 3-galactosyltransferase sqv-2	86.72	128	17	0	3	386	217	344	2e-66	254
ps_53073	gi|255537693|ref|XP_002509913.1|	Beta-1 3-galactosyltransferase sqv-2	75.61	123	30	0	1	369	149	271	3e-58	210
ps_77716	gi|255545088|ref|XP_002513605.1|	Beta-1 3-galactosyltransferase sqv-2	78.95	38	8	0	123	10	248	285	4e-27	75.1
ps_191072	gi|90186655|gb|ABD91577.1|	beta-1 3-glucanase [Medicago sativa]	93.33	60	4	0	180	1	397	456	2e-28	128
ps_309703	gi|71738561|gb|AAZ40342.1|	beta-1 3-glucanase 2 [Ziziphus jujuba]	81.54	65	12	0	69	263	18	82	4e-22	107
ps_316393	gi|2921323|gb|AAC04713.1|	beta-1 3-glucanase 7 [Glycine max]	93.65	63	4	0	177	365	2	64	2e-31	122
ps_3748	gi|64967536|emb|CAI93174.2|	beta-1 3-glucuronosyltransferase [Medicago truncatula]	88.41	69	8	0	2	208	250	318	2e-35	134
ps_686991	gi|255582792|ref|XP_002532170.1|	beta1 4 mannosyltransferase	82.05	78	14	0	235	2	123	200	3e-33	144
ps_38863	gi|61673388|emb|CAI68031.1|	beta-3-glucuronyltransferase [Medicago truncatula]	76.32	76	18	2	65	292	2	73	3e-24	114
contig01930	gi|224069629|ref|XP_002326388.1|	beta-alanine n-methyltransferase related [Populus trichocarpa] >gi|222833581|gb|EEE72058.1| beta-alanine n-methyltransferase related [Populus trichocarpa]	74.65	288	64	2	1082	246	5	291	2e-152	434
contig01936	gi|59668410|emb|CAI39245.1|	beta-amylase [Glycine max]	80.49	405	78	2	1	1212	132	535	0	681
ps_153602	gi|59668408|emb|CAI39244.1|	beta-amylase [Glycine max]	79.27	82	14	1	1	237	244	325	4e-32	140
ps_524125	gi|28194504|gb|AAO33578.1|AF478453_1	beta-amyrin synthase [Medicago truncatula]	75	56	14	0	84	251	707	762	3e-29	94.7
contig03200	gi|8918271|dbj|BAA97558.1|	beta-amyrin synthase [Pisum sativum]	99.74	758	2	0	61	2334	1	758	0	1490
ps_215215	gi|118582586|gb|ABL07607.1|	beta-amyrin synthase [Polygala tenuifolia]	81.25	48	9	0	3	146	714	761	5e-18	94
ps_666370	gi|76560802|gb|ABA43903.1|	beta-carotene hydroxylase [Coffea arabica]	90.52	116	11	0	1	348	174	289	9e-60	232
ps_141610	gi|114217397|dbj|BAF31234.1|	beta-D-galactosidase [Persea americana]	87.25	102	13	0	1	306	222	323	4e-54	213
ps_318122	gi|3582436|dbj|BAA33065.1|	beta-D-glucan exohydrolase [Nicotiana tabacum]	71.7	53	15	0	287	129	81	133	4e-41	85.9
ps_73952	gi|3201554|emb|CAA07070.1|	beta-D-glucosidase [Tropaeolum majus]	86.44	59	8	0	1	177	183	241	9e-50	113
ps_171402	gi|163889365|gb|ABY48135.1|	beta-D-xylosidase [Medicago truncatula]	79.81	104	21	0	3	314	464	567	9e-41	169
ps_599767	gi|15242261|ref|NP_197643.1|	beta-fructofuranosidase putative / invertase	98.86	88	1	0	1	264	236	323	6e-52	183
ps_47581	gi|255582448|ref|XP_002532011.1|	beta-fructofuranosidase putative [Ricinus communis] >gi|223528323|gb|EEF30366.1| beta-fructofuranosidase	89.33	75	8	0	2	226	504	578	1e-35	152
ps_332302	gi|33636090|emb|CAD91338.1|	beta-fructofuranosidase [Glycine max]	68	50	16	0	299	150	515	564	7e-11	70.1
ps_547336	gi|255587088|ref|XP_002534130.1|	beta-galactosidase putative [Ricinus communis] >gi|223525802|gb|EEF28247.1| beta-galactosidase	75.51	98	24	1	370	77	25	120	3e-40	167
ps_37125	gi|255563853|ref|XP_002522927.1|	beta-galactosidase putative [Ricinus communis] >gi|223537854|gb|EEF39470.1| beta-galactosidase	72.28	101	28	0	308	6	339	439	5e-47	150
contig07961	gi|255558624|ref|XP_002520337.1|	beta-galactosidase putative [Ricinus communis] >gi|223540556|gb|EEF42123.1| beta-galactosidase	65.76	257	86	2	3	767	199	455	6e-94	347
ps_89253	gi|255543993|ref|XP_002513059.1|	beta-galactosidase putative [Ricinus communis] >gi|223548070|gb|EEF49562.1| beta-galactosidase	80.33	122	24	0	368	3	78	199	2e-59	231
contig02237	gi|3204134|emb|CAA07236.1|	beta-galactosidase [Cicer arietinum]	93.02	358	25	0	3	1076	350	707	0	713
contig06828	gi|3860321|emb|CAA10128.1|	beta-galactosidase [Cicer arietinum]	93.08	260	18	0	1044	265	486	745	2e-144	516
ps_116535	gi|3641865|emb|CAA09457.1|	beta-galactosidase [Cicer arietinum]	92.41	79	6	0	246	10	86	164	4e-65	157
contig10683	gi|57232107|gb|AAW47739.1|	beta-galactosidase [Prunus persica]	81.66	289	53	1	901	35	122	408	2e-145	512
ps_512293	gi|110739914|dbj|BAF01862.1|	beta-galactosidase like protein [Arabidopsis thaliana]	86.96	92	12	0	276	1	3	94	1e-43	178
contig07317	gi|227053553|gb|ACP18875.1|	beta-galactosidase pBG(a) [Carica papaya]	79.1	67	14	0	203	3	1	67	8e-23	109
contig09798	gi|255568607|ref|XP_002525277.1|	beta-glucanase putative [Ricinus communis] >gi|223535435|gb|EEF37105.1| beta-glucanase	77.07	157	36	1	3	473	90	243	2e-69	264
ps_31352	gi|81250783|gb|ABB69781.1|	beta-glucan-binding protein 1 [Medicago truncatula]	87.39	111	14	0	2	334	452	562	1e-51	175
ps_139366	gi|81250785|gb|ABB69782.1|	beta-glucan-binding protein 2 [Medicago truncatula]	77.67	103	23	0	309	1	451	553	7e-41	169
ps_93847	gi|81250789|gb|ABB69784.1|	beta-glucan-binding protein 4 [Medicago truncatula]	82.14	84	15	0	1	252	191	274	7e-30	124
ps_5429	gi|81250791|gb|ABB69785.1|	beta-glucan-binding protein 5 [Medicago truncatula]	83.9	118	18	2	406	56	263	378	4e-61	205
contig09055	gi|255564148|ref|XP_002523071.1|	beta-glucosidase putative [Ricinus communis] >gi|223537633|gb|EEF39256.1| beta-glucosidase	57.38	61	26	0	48	230	157	217	3e-18	70.9
contig02347	gi|255564156|ref|XP_002523075.1|	beta-glucosidase putative [Ricinus communis] >gi|223537637|gb|EEF39260.1| beta-glucosidase	61.74	115	43	2	577	236	384	496	4e-32	141
ps_96708	gi|255554957|ref|XP_002518516.1|	beta-glucosidase putative [Ricinus communis] >gi|223542361|gb|EEF43903.1| beta-glucosidase	66.67	57	19	0	195	25	449	505	1e-35	95.5
contig09404	gi|255548487|ref|XP_002515300.1|	Beta-glucosidase putative [Ricinus communis] >gi|223545780|gb|EEF47284.1| Beta-glucosidase	81.25	80	15	0	98	337	26	105	1e-31	139
ps_465326	gi|255542066|ref|XP_002512097.1|	beta-glucosidase putative [Ricinus communis] >gi|223549277|gb|EEF50766.1| beta-glucosidase	75	76	19	0	66	293	11	86	1e-27	125
ps_488304	gi|170286899|dbj|BAG13451.1|	beta-glucosidase [Rosa hybrid cultivar]	65.56	90	31	1	271	2	315	403	7e-28	126
ps_54516	gi|208081617|gb|ACD65509.2|	beta-glucosidase D4 [Lotus japonicus]	77.89	95	21	0	287	3	161	255	2e-42	175
contig06058	gi|188573187|gb|ACD65511.1|	beta-glucosidase D7 [Lotus japonicus]	84.68	111	17	0	530	198	406	516	2e-53	211
contig04517	gi|158634900|gb|ABW76287.1|	beta-glucosidase G2 [Medicago truncatula]	84.92	126	18	1	502	128	23	148	4e-58	228
contig00520	gi|158634902|gb|ABW76288.1|	beta-glucosidase G3 [Medicago truncatula]	81.71	164	30	0	492	1	9	172	7e-76	286
contig04492	gi|158634904|gb|ABW76289.1|	beta-glucosidase G4 [Medicago truncatula]	89.14	442	48	0	1353	28	48	489	0	806
contig02848	gi|157416233|gb|ABV54754.1|	beta-glucosidase-like protein [Trifolium repens]	84.47	103	16	1	498	190	329	430	6e-45	183
ps_656620	gi|255547424|ref|XP_002514769.1|	beta-hexosaminidase putative [Ricinus communis] >gi|223545820|gb|EEF47323.1| beta-hexosaminidase	47.92	48	25	0	132	275	303	350	7e-19	61.6
ps_136863	gi|255707080|dbj|BAH95859.1|	betaine/proline transporter [Beta vulgaris]	68.63	51	16	0	224	72	307	357	2e-15	77
ps_38638	gi|124360639|gb|ABD33161.2|	Beta-ketoacyl synthase; SAM dependent carboxyl methyltransferase [Medicago truncatula]	77.78	90	19	2	30	296	1	89	1e-31	139
ps_165803	gi|116248667|gb|ABJ90468.1|	beta-ketoacyl-ACP synthase I [Jatropha curcas]	90.7	43	4	0	106	234	118	160	8e-15	83.2
contig10992	gi|7385203|gb|AAF61731.1|AF243183_1	beta-ketoacyl-ACP synthetase I-2 [Glycine max]	94.68	94	5	0	549	268	376	469	2e-74	184
contig06519	gi|10120315|emb|CAC08184.1|	beta-ketoacyl-acyl carrier protein synthase III [Pisum sativum]	99.25	134	1	0	551	150	192	325	4e-126	271
contig04050	gi|224135387|ref|XP_002327205.1|	beta-ketoacyl-coa synthase family protein [Populus trichocarpa] >gi|222835575|gb|EEE74010.1| beta-ketoacyl-coa synthase family protein [Populus trichocarpa]	74.7	83	21	0	536	288	344	426	4e-34	147
ps_628616	gi|224102139|ref|XP_002312562.1|	beta-ketoacyl-coa synthase family protein [Populus trichocarpa] >gi|222852382|gb|EEE89929.1| beta-ketoacyl-coa synthase family protein [Populus trichocarpa]	86.96	92	12	0	278	3	299	390	5e-39	163
ps_211064	gi|224146504|ref|XP_002326030.1|	beta-ketoacyl-coa synthase family protein [Populus trichocarpa] >gi|222862905|gb|EEF00412.1| beta-ketoacyl-coa synthase family protein [Populus trichocarpa]	57.61	92	39	0	37	312	3	94	4e-25	117
ps_105554	gi|124359309|gb|ABD28458.2|	Beta-lactamase class A; SPX	70.37	108	32	2	325	2	436	541	4e-26	120
ps_42828	gi|255542636|ref|XP_002512381.1|	beta-mannosidase putative [Ricinus communis] >gi|223548342|gb|EEF49833.1| beta-mannosidase	82.69	52	9	0	9	164	746	797	2e-18	95.1
ps_525703	gi|110742769|dbj|BAE99290.1|	beta-N-acetylhexosaminidase -like protein [Arabidopsis thaliana]	55.1	98	38	3	303	28	33	130	5e-21	103
ps_306557	gi|133251434|dbj|BAF49057.1|	beta-ring hydroxylase [Prunus mume]	81.69	71	13	0	171	383	98	168	9e-50	123
ps_443291	gi|153799897|gb|ABS50667.1|	beta-tubulin [Eucalyptus grandis]	70.59	136	39	2	405	1	56	190	1e-41	172
ps_198281	gi|255541236|ref|XP_002511682.1|	beta-tubulin cofactor d putative [Ricinus communis] >gi|223548862|gb|EEF50351.1| beta-tubulin cofactor d	52.81	89	42	0	268	2	325	413	7e-19	96.7
contig02789	gi|146762263|gb|ABQ45228.1|	beta-xylosidase/alpha-L-arabinosidase [Medicago sativa subsp. x varia]	89.47	380	40	0	1	1140	395	774	0	660
contig02833	gi|146762261|gb|ABQ45227.1|	beta-xylosidase/alpha-L-arabinosidase [Medicago sativa subsp. x varia]	95.23	692	33	0	2498	423	2	693	0	1285
contig02972	gi|186478070|ref|NP_973746.3|	BGLU11 (BETA GLUCOSIDASE 11); catalytic/ cation binding / hydrolase hydrolyzing O-glycosyl compounds [Arabidopsis thaliana]	73.33	105	28	1	317	3	26	128	5e-41	170
contig11973	gi|15222734|ref|NP_173978.1|	BGLU40 (BETA GLUCOSIDASE 40); catalytic/ cation binding / hydrolase hydrolyzing O-glycosyl compounds [Arabidopsis thaliana] >gi|9797746|gb|AAF98564.1|AC013427_7 Strong similarity to beta-glucosidase (BGQ60) from Hordeum vulgare gb|L41869 and is a member of the Glycosyl hydrolase PF|00232 family. ESTs gb|AV561121	72.67	161	44	0	297	779	335	495	6e-109	257
ps_330149	gi|30696622|ref|NP_850968.1|	BGLU46 (BETA GLUCOSIDASE 46); catalytic/ cation binding / hydrolase hydrolyzing O-glycosyl compounds [Arabidopsis thaliana]	57.89	76	30	2	367	146	25	96	1e-15	86.3
ps_115705	gi|163889364|gb|ABY48134.1|	bHLH transcription factor [Medicago truncatula]	80.95	84	14	1	74	319	16	99	2e-39	150
ps_437525	gi|224994136|dbj|BAH28881.1|	bHLH transcription factor LjTT8 [Lotus japonicus]	79	100	12	1	312	40	573	672	1e-31	139
contig06901	gi|256002927|gb|ACU52707.1|	bHLH transcription factor PTF1 [Glycine max]	66.67	87	29	2	269	9	1	83	3e-23	111
contig05793	gi|255579743|ref|XP_002530710.1|	bifunctional purine biosynthesis protein putative [Ricinus communis] >gi|223529724|gb|EEF31664.1| bifunctional purine biosynthesis protein	90.4	250	24	0	2	751	315	564	7e-138	464
contig13200	gi|255551501|ref|XP_002516796.1|	big map kinase/bmk putative [Ricinus communis] >gi|223543884|gb|EEF45410.1| big map kinase/bmk	78.64	206	38	4	3	602	326	529	2e-83	311
ps_117570	gi|224119014|ref|XP_002331304.1|	bile acid:Na+ symporter family protein [Populus trichocarpa] >gi|222873887|gb|EEF11018.1| bile acid:Na+ symporter family protein [Populus trichocarpa]	85.71	56	8	0	354	187	203	258	1e-20	102
ps_202565	gi|255568038|ref|XP_002524996.1|	bile acid:sodium symporter putative [Ricinus communis] >gi|223535740|gb|EEF37403.1| bile acid:sodium symporter	69.23	65	20	0	383	189	336	400	6e-18	93.6
ps_98958	gi|18412023|ref|NP_565182.1|	bile acid:sodium symporter family protein [Arabidopsis thaliana] >gi|16648877|gb|AAL24290.1| Unknown protein [Arabidopsis thaliana] >gi|21593677|gb|AAM65644.1| unknown [Arabidopsis thaliana] >gi|23197632|gb|AAN15343.1| Unknown protein [Arabidopsis thaliana]	89.19	74	8	0	5	226	150	223	7e-31	136
contig00682	gi|146141284|gb|ABQ01426.1|	bimodular protein [Medicago sativa subsp. falcata]	88.24	85	10	0	823	569	82	166	6e-38	162
ps_155875	gi|240256033|ref|NP_193913.4|	binding / calmodulin binding [Arabidopsis thaliana]	66.67	93	31	0	280	2	1128	1220	6e-27	123
ps_228886	gi|79378061|ref|NP_177408.3|	binding / catalytic [Arabidopsis thaliana] >gi|44917555|gb|AAS49102.1| At1g72640 [Arabidopsis thaliana]	60	60	24	0	4	183	218	277	5e-20	78.6
ps_655506	gi|18421863|ref|NP_568564.1|	binding / catalytic [Arabidopsis thaliana] >gi|90173749|sp|Q8LGI2|SCPDH_ARATH RecName: Full=Probable mitochondrial saccharopine dehydrogenase At5g39410; Short=SDH >gi|4099092|gb|AAD09232.1| unknown [Arabidopsis thaliana] >gi|10177688|dbj|BAB11014.1| unnamed protein product [Arabidopsis thaliana] >gi|115646780|gb|ABJ17115.1| At5g39410 [Arabidopsis thaliana]	75	116	28	1	346	2	44	159	2e-40	168
contig04868	gi|18416362|ref|NP_568236.1|	binding / catalytic/ coenzyme binding [Arabidopsis thaliana] >gi|13926273|gb|AAK49607.1|AF372891_1 AT5g10730/MAJ23_90 [Arabidopsis thaliana] >gi|16323238|gb|AAL15353.1| AT5g10730/MAJ23_90 [Arabidopsis thaliana] >gi|19698949|gb|AAL91210.1| putative protein [Arabidopsis thaliana] >gi|21387195|gb|AAM48001.1| unknown protein [Arabidopsis thaliana] >gi|21536539|gb|AAM60871.1| unknown [Arabidopsis thal…	81.74	115	21	0	569	225	173	287	1e-41	172
ps_110686	gi|145336886|ref|NP_176215.2|	binding / clathrin binding / protein binding / protein transporter [Arabidopsis thaliana]	96.84	95	3	0	1	285	39	133	2e-47	191
ps_110669	gi|240255306|ref|NP_187508.5|	binding / protein transporter [Arabidopsis thaliana]	80.6	67	13	0	203	3	751	817	6e-26	120
ps_233826	gi|79602205|ref|NP_973537.2|	binding / zinc ion binding [Arabidopsis thaliana] >gi|48310248|gb|AAT41783.1| At2g26695 [Arabidopsis thaliana] >gi|50198944|gb|AAT70475.1| At2g26695 [Arabidopsis thaliana]	71.43	77	22	0	106	336	1	77	7e-33	143
ps_148835	gi|79559926|ref|NP_179803.4|	binding [Arabidopsis thaliana]	80	55	11	0	27	191	398	452	3e-17	89
ps_552805	gi|238481029|ref|NP_001154282.1|	binding [Arabidopsis thaliana]	71.77	124	35	0	1	372	1209	1332	2e-45	184
ps_77590	gi|186523158|ref|NP_197072.3|	binding [Arabidopsis thaliana]	81.48	54	8	1	38	193	114	167	2e-11	46.6
ps_286036	gi|79510032|ref|NP_196582.2|	binding [Arabidopsis thaliana] >gi|110739302|dbj|BAF01564.1| hypothetical protein [Arabidopsis thaliana]	64.22	109	36	3	367	50	450	558	1e-30	123
ps_307020	gi|22330890|ref|NP_187323.2|	binding [Arabidopsis thaliana] >gi|20453090|gb|AAM19788.1| At3g06670/T8E24.10 [Arabidopsis thaliana] >gi|27764910|gb|AAO23576.1| At3g06670/T8E24.10 [Arabidopsis thaliana]	63.89	72	26	0	69	284	510	581	1e-25	98.6
contig04573	gi|27464263|gb|AAO16020.1|	biogenesis protein [Medicago truncatula]	82.9	345	58	5	1272	241	1	338	2e-141	506
contig06235	gi|12006187|gb|AAG44776.1|AF271796_1	biotin carboxyl carrier protein subunit [Glycine max]	69.89	93	28	2	448	170	60	148	7e-27	124
ps_569484	gi|255584549|ref|XP_002533001.1|	Bipolar kinesin KRP-130 putative [Ricinus communis] >gi|223527212|gb|EEF29376.1| Bipolar kinesin KRP-130	46.79	156	75	3	444	1	887	1042	1e-30	135
ps_120965	gi|39636757|gb|AAR29072.1|	blight resistance protein RGA4 [Solanum bulbocastanum]	52.44	82	38	1	256	14	924	1005	1e-14	82.4
ps_124555	gi|780267|emb|CAA55272.1|	B-like cyclin [Medicago sativa subsp. x varia]	92.62	122	9	0	367	2	165	286	2e-59	231
contig00828	gi|87240662|gb|ABD32520.1|	Blue (type 1) copper domain [Medicago truncatula]	79.1	67	13	1	478	281	113	179	1e-23	112
ps_188764	gi|87241159|gb|ABD33017.1|	Blue (type 1) copper domain [Medicago truncatula]	82.26	62	11	0	225	410	16	77	3e-24	114
ps_647478	gi|124359972|gb|ABN07988.1|	Blue (type 1) copper domain [Medicago truncatula]	81.58	38	7	0	144	257	29	66	3e-12	74.7
contig08506	gi|255548335|ref|XP_002515224.1|	Boron transporter putative [Ricinus communis] >gi|223545704|gb|EEF47208.1| Boron transporter	74.51	204	50	3	59	664	510	711	6e-80	296
contig11220	gi|255540649|ref|XP_002511389.1|	Boron transporter putative [Ricinus communis] >gi|223550504|gb|EEF51991.1| Boron transporter	84.46	148	23	1	447	4	54	199	4e-59	230
contig07182	gi|62321292|dbj|BAD94519.1|	branched-chain amino acid aminotransferase - like protein [Arabidopsis thaliana]	59.7	67	27	0	5	205	59	125	5e-12	74.7
ps_667405	gi|255579513|ref|XP_002530599.1|	branched-chain amino acid aminotransferase putative [Ricinus communis] >gi|223529847|gb|EEF31779.1| branched-chain amino acid aminotransferase	75	128	32	0	398	15	106	233	6e-53	209
contig06691	gi|28949887|emb|CAD70620.1|	branched-chain amino acid aminotransferase-like protein [Cicer arietinum]	91.09	258	23	0	3	776	292	549	7e-126	454
contig01389	gi|13194621|gb|AAK15493.1|AF325121_1	brassinosteroid biosynthetic protein LKB [Pisum sativum]	99.38	160	1	0	830	351	361	520	5e-109	343
ps_95911	gi|255552774|ref|XP_002517430.1|	BRASSINOSTEROID INSENSITIVE 1-associated receptor kinase 1 precursor putative [Ricinus communis] >gi|223543441|gb|EEF44972.1| BRASSINOSTEROID INSENSITIVE 1-associated receptor kinase 1 precursor	79.49	39	8	0	40	156	359	397	7e-11	70.1
ps_629924	gi|255546957|ref|XP_002514536.1|	BRASSINOSTEROID INSENSITIVE 1-associated receptor kinase 1 precursor putative [Ricinus communis] >gi|223546140|gb|EEF47642.1| BRASSINOSTEROID INSENSITIVE 1-associated receptor kinase 1 precursor	90	60	6	0	393	214	517	576	7e-22	106
contig09980	gi|255541684|ref|XP_002511906.1|	BRASSINOSTEROID INSENSITIVE 1-associated receptor kinase 1 precursor putative [Ricinus communis] >gi|223549086|gb|EEF50575.1| BRASSINOSTEROID INSENSITIVE 1-associated receptor kinase 1 precursor	71.63	356	85	6	224	1243	1	349	1e-135	487
ps_434643	gi|255575584|ref|XP_002528692.1|	Brassinosteroid LRR receptor kinase precursor putative [Ricinus communis] >gi|223531864|gb|EEF33681.1| Brassinosteroid LRR receptor kinase precursor	79.49	156	32	0	13	480	713	868	1e-66	255
ps_337781	gi|255547303|ref|XP_002514709.1|	Brassinosteroid LRR receptor kinase precursor putative [Ricinus communis] >gi|223546313|gb|EEF47815.1| Brassinosteroid LRR receptor kinase precursor	76.09	46	11	0	4	141	778	823	4e-13	77.8
contig08044	gi|37693462|dbj|BAC99050.1|	brassinosteroid receptor [Pisum sativum]	100	146	0	0	438	1	902	1047	2e-79	298
ps_38667	gi|255567594|ref|XP_002524776.1|	breast carcinoma amplified sequence putative [Ricinus communis] >gi|223535960|gb|EEF37619.1| breast carcinoma amplified sequence	50.72	138	67	2	411	1	582	718	2e-32	141
ps_493172	gi|255563665|ref|XP_002522834.1|	breast carcinoma amplified sequence putative [Ricinus communis] >gi|223537918|gb|EEF39532.1| breast carcinoma amplified sequence	82.61	69	11	1	1	204	410	478	8e-24	113
ps_5895	gi|255542504|ref|XP_002512315.1|	breast carcinoma amplified sequence putative [Ricinus communis] >gi|223548276|gb|EEF49767.1| breast carcinoma amplified sequence	70.79	89	21	1	252	1	121	209	6e-27	123
ps_205423	gi|124360720|gb|ABD33256.2|	Brf1-like TBP-binding [Medicago truncatula]	45.13	113	59	2	346	17	6	117	1e-14	82.8
ps_80539	gi|255561723|ref|XP_002521871.1|	brg-1 associated factor putative [Ricinus communis] >gi|223538909|gb|EEF40507.1| brg-1 associated factor	83.02	53	9	0	1	159	250	302	2e-41	101
contig04842	gi|163889370|gb|ABY48140.1|	BRICK1 [Medicago truncatula]	100	85	0	0	399	145	1	85	1e-33	145
ps_71068	gi|77416925|gb|ABA81858.1|	brittle 1 protein-like [Solanum tuberosum]	87.37	95	12	0	2	286	199	293	2e-42	175
contig06109	gi|140053518|gb|ABE79573.2|	Bromodomain [Medicago truncatula]	79.81	104	16	1	598	302	220	323	4e-62	178
ps_357341	gi|224133126|ref|XP_002327967.1|	bromodomain protein [Populus trichocarpa] >gi|222837376|gb|EEE75755.1| bromodomain protein [Populus trichocarpa]	91.07	112	10	0	337	2	490	601	1e-55	219
ps_412174	gi|224061867|ref|XP_002300638.1|	bromodomain protein [Populus trichocarpa] >gi|222842364|gb|EEE79911.1| bromodomain protein [Populus trichocarpa]	56.14	114	49	3	340	2	313	424	2e-22	108
contig13448	gi|224104539|ref|XP_002313471.1|	bromodomain protein [Populus trichocarpa] >gi|222849879|gb|EEE87426.1| bromodomain protein [Populus trichocarpa]	37.19	199	106	8	564	25	61	230	5e-30	93.2
ps_177309	gi|224093154|ref|XP_002309811.1|	bromodomain protein [Populus trichocarpa] >gi|222852714|gb|EEE90261.1| bromodomain protein [Populus trichocarpa]	88.71	62	7	0	183	368	742	803	1e-37	91.3
contig08040	gi|255577689|ref|XP_002529721.1|	bromodomain-containing protein putative [Ricinus communis] >gi|223530823|gb|EEF32687.1| bromodomain-containing protein	76.6	265	62	1	835	41	74	332	2e-99	363
contig12971	gi|255568313|ref|XP_002525131.1|	bromodomain-containing protein putative [Ricinus communis] >gi|223535590|gb|EEF37258.1| bromodomain-containing protein	70.71	99	27	1	302	12	582	680	1e-19	99
contig02476	gi|255557483|ref|XP_002519772.1|	bromodomain-containing protein putative [Ricinus communis] >gi|223541189|gb|EEF42745.1| bromodomain-containing protein	45.96	557	239	10	313	1797	1	555	1e-89	335
contig05550	gi|255554567|ref|XP_002518322.1|	bromodomain-containing protein putative [Ricinus communis] >gi|223542542|gb|EEF44082.1| bromodomain-containing protein	71.94	139	39	1	418	2	457	592	3e-55	191
contig13243	gi|255536997|ref|XP_002509565.1|	bromodomain-containing protein putative [Ricinus communis] >gi|223549464|gb|EEF50952.1| bromodomain-containing protein	63.38	71	26	0	141	353	326	396	1e-27	87.8
ps_365458	gi|255578078|ref|XP_002529909.1|	bromodomain-containing protein [Ricinus communis] >gi|223530586|gb|EEF32463.1| bromodomain-containing protein [Ricinus communis]	47.57	103	49	1	5	298	333	435	1e-15	85.9
ps_139457	gi|255539242|ref|XP_002510686.1|	bromodomain-containing protein [Ricinus communis] >gi|223551387|gb|EEF52873.1| bromodomain-containing protein [Ricinus communis]	75.93	54	13	0	163	2	175	228	4e-17	90.9
ps_19346	gi|144925057|gb|ABP03855.1|	BSD [Medicago truncatula]	83.33	54	9	0	3	164	335	388	3e-18	94.7
ps_545975	gi|144924897|gb|ABP03696.1|	BSD [Medicago truncatula]	75.61	123	30	0	371	3	24	146	6e-48	193
ps_94810	gi|255559380|ref|XP_002520710.1|	bsu-protein phosphatase putative [Ricinus communis] >gi|223540095|gb|EEF41672.1| bsu-protein phosphatase	71.67	120	34	0	362	3	398	517	8e-31	136
ps_367328	gi|255545339|ref|XP_002513730.1|	bsu-protein phosphatase putative [Ricinus communis] >gi|223547181|gb|EEF48677.1| bsu-protein phosphatase	95.83	96	4	0	289	2	16	111	2e-48	195
contig05665	gi|226506842|ref|NP_001150189.1|	BTB/POZ domain containing protein [Zea mays] >gi|195637416|gb|ACG38176.1| BTB/POZ domain containing protein [Zea mays] >gi|219887015|gb|ACL53882.1| unknown [Zea mays]	52.7	222	102	4	1244	588	6	225	1e-94	228
ps_262509	gi|255569476|ref|XP_002525705.1|	BTB/POZ domain-containing protein KCTD9 putative [Ricinus communis] >gi|223535005|gb|EEF36688.1| BTB/POZ domain-containing protein KCTD9	92.5	120	9	0	362	3	138	257	2e-54	197
contig10627	gi|229368448|gb|ACQ59090.1|	BTB/POZ protein [Nicotiana benthamiana]	94.44	36	2	0	2	109	517	552	4e-12	74.3
ps_178018	gi|87162738|gb|ABD28533.1|	BTB/POZ; MATH [Medicago truncatula]	100	55	0	0	2	166	1	55	2e-15	85.1
ps_73749	gi|124360049|gb|ABN08065.1|	BTB/POZ; Superoxide dismutase copper/zinc binding; NPH3 [Medicago truncatula]	93.7	127	8	0	1	381	38	164	4e-62	240
contig08227	gi|2746079|gb|AAC31298.1|	BTH1 [Brassica napus]	73.13	67	18	0	3	203	453	519	6e-21	103
contig02137	gi|71534908|gb|AAZ32858.1|	BURP domain-containing protein [Medicago sativa]	73.94	188	49	0	802	239	4	191	3e-74	283
ps_65842	gi|13536981|dbj|BAB40709.1|	BY-2 kinesin-like protein 5 [Nicotiana tabacum]	59.57	47	19	0	257	117	195	241	2e-15	63.2
ps_495216	gi|50252791|dbj|BAD29025.1|	bystin (51.6 kD)-like [Oryza sativa Japonica Group] >gi|50252803|dbj|BAD29036.1| bystin (51.6 kD)-like [Oryza sativa Japonica Group]	84.78	92	14	0	1	276	159	250	2e-38	161
contig07866	gi|183014149|dbj|BAG24402.1|	bZIP protein [Glycine max]	56.04	182	65	4	44	544	1	168	1e-37	159
ps_593041	gi|110749701|gb|ABG90380.1|	bZIP transcription factor [Caragana korshinskii]	91.89	74	6	0	2	223	350	423	3e-15	84.7
ps_407431	gi|59896064|gb|AAX11392.1|	bZIP transcription factor [Malus x domestica]	46.15	104	56	2	314	3	151	249	1e-24	84
contig11131	gi|51870705|dbj|BAD42432.1|	bZip transcription factor [Psophocarpus tetragonolobus]	62.62	313	105	5	3	905	82	392	1e-93	347
ps_21107	gi|224459179|gb|ACN43325.1|	bZIP transcription factor [Solanum lycopersicum]	67.35	49	16	0	249	395	20	68	4e-11	70.9
ps_598131	gi|13775109|gb|AAK39131.1|AF369791_1	bZIP transcription factor 3 [Phaseolus vulgaris]	70.59	119	34	1	359	6	136	254	4e-35	150
ps_86430	gi|113367204|gb|ABI34659.1|	bZIP transcription factor bZIP105 [Glycine max]	57.5	80	29	3	52	276	329	407	7e-14	80.1
contig10717	gi|113367206|gb|ABI34660.1|	bZIP transcription factor bZIP109 [Glycine max]	52.8	161	73	3	1	474	152	302	8e-35	151
contig10209	gi|113367244|gb|ABI34679.1|	bZIP transcription factor bZIP11 [Glycine max]	64.19	148	44	5	426	10	143	287	6e-35	150
ps_57632	gi|113367272|gb|ABI34693.1|	bZIP transcription factor bZIP114 [Glycine max]	68.29	123	37	2	363	1	39	161	1e-30	135
contig08104	gi|113367212|gb|ABI34663.1|	bZIP transcription factor bZIP117 [Glycine max]	73.84	172	43	1	489	998	26	197	8e-39	165
ps_69375	gi|113367220|gb|ABI34667.1|	bZIP transcription factor bZIP125 [Glycine max] >gi|255625777|gb|ACU13233.1| unknown [Glycine max]	80.82	73	14	1	2	220	34	105	9e-26	113
contig03212	gi|113367224|gb|ABI34669.1|	bZIP transcription factor bZIP131 [Glycine max]	67.87	221	65	2	5	649	113	332	6e-75	284
ps_416947	gi|113367248|gb|ABI34681.1|	bZIP transcription factor bZIP133 [Glycine max]	81.82	55	10	0	12	176	204	258	6e-18	93.6
contig06125	gi|113367238|gb|ABI34676.1|	bZIP transcription factor bZIP16 [Glycine max]	61.11	90	25	6	503	264	223	312	8e-17	90.1
contig10021	gi|113367276|gb|ABI34695.1|	bZIP transcription factor bZIP21 [Glycine max]	75.12	201	37	6	564	1	8	204	2e-67	258
ps_651415	gi|113367166|gb|ABI34640.1|	bZIP transcription factor bZIP35 [Glycine max]	84.3	121	19	2	6	368	61	179	1e-51	205
ps_370716	gi|113367254|gb|ABI34684.1|	bZIP transcription factor bZIP39 [Glycine max]	62.96	54	17	1	37	189	45	98	4e-14	69.3
contig12377	gi|113367232|gb|ABI34673.1|	bZIP transcription factor bZIP41 [Glycine max] >gi|255627295|gb|ACU13992.1| unknown [Glycine max]	62.96	108	40	1	8	331	53	149	1e-29	132
ps_109307	gi|113367140|gb|ABI34627.1|	bZIP transcription factor bZIP49 [Glycine max]	73.68	38	10	0	172	285	35	72	7e-19	68.2
contig06812	gi|113367184|gb|ABI34649.1|	bZIP transcription factor bZIP62 [Glycine max]	83.13	83	14	0	354	602	115	197	4e-45	109
contig05417	gi|113367186|gb|ABI34650.1|	bZIP transcription factor bZIP68 [Glycine max]	71.43	140	39	1	3	419	145	284	6e-35	151
contig09859	gi|113367192|gb|ABI34653.1|	bZIP transcription factor bZIP78 [Glycine max]	87.84	74	9	0	198	419	19	92	2e-35	152
ps_675993	gi|113367264|gb|ABI34689.1|	bZIP transcription factor bZIP79 [Glycine max]	79.31	58	12	0	3	176	172	229	5e-21	103
ps_246970	gi|113367194|gb|ABI34654.1|	bZIP transcription factor bZIP80 [Glycine max]	87.76	49	5	1	100	243	360	408	5e-30	84.3
ps_443972	gi|113367266|gb|ABI34690.1|	bZIP transcription factor bZIP82 [Glycine max]	62.11	95	36	2	69	353	77	164	7e-22	106
ps_507474	gi|113367268|gb|ABI34691.1|	bZIP transcription factor bZIP84 [Glycine max]	80.52	77	15	0	8	238	49	125	6e-35	131
ps_449195	gi|113367200|gb|ABI34657.1|	bZIP transcription factor bZIP96 [Glycine max]	76.67	90	21	0	110	379	223	312	6e-41	145
ps_51720	gi|124360106|gb|ABN08122.1|	C19orf28 protein related [Medicago truncatula]	79.63	54	11	0	199	38	1	54	1e-18	96.3
contig00346	gi|124359429|gb|ABD28590.2|	C2 [Medicago truncatula]	95.24	105	5	0	648	334	7	111	3e-77	198
contig10798	gi|124360660|gb|ABN08649.1|	C2 [Medicago truncatula]	97.37	266	7	0	2	799	142	407	8e-149	530
ps_3214	gi|87241311|gb|ABD33169.1|	C2 [Medicago truncatula]	72.29	83	23	1	2	250	52	133	3e-29	131
ps_530114	gi|124360769|gb|ABD33426.2|	C2 [Medicago truncatula]	84.21	57	9	0	181	11	62	118	2e-19	98.6
ps_497455	gi|45720180|emb|CAG14981.1|	C2 domain-containing protein [Cicer arietinum]	97.33	75	2	0	3	227	38	112	2e-41	147
contig02648	gi|87162936|gb|ABD28731.1|	C2; Peptidase cysteine peptidase active site [Medicago truncatula]	91.84	809	66	0	2680	254	1	809	0	1567
contig03217	gi|161087182|gb|ABX56674.1|	C2-H2 zinc finger protein [Glycine max] >gi|168472663|gb|ACA24108.1| C2-H2 zinc finger protein [Glycine max]	82.42	256	44	3	1331	567	164	414	1e-175	440
contig10118	gi|66947626|emb|CAJ00009.1|	C3HC4 zinc finger containing protein [Medicago truncatula]	89.23	65	7	0	355	161	319	383	1e-43	128
ps_540529	gi|255558964|ref|XP_002520505.1|	C-4 methyl sterol oxidase putative [Ricinus communis] >gi|223540347|gb|EEF41918.1| C-4 methyl sterol oxidase	95	120	6	0	360	1	96	215	1e-67	258
contig03735	gi|34978964|gb|AAQ83691.1|	C-4 sterol methyl oxidase 1 [Nicotiana benthamiana]	65.85	82	28	0	248	3	38	119	6e-37	110
ps_385836	gi|124360290|gb|ABN08303.1|	C-5 cytosine-specific DNA methylase; Vacuolar protein sorting-associated protein [Medicago truncatula]	85.82	134	19	1	3	404	1128	1260	1e-57	225
contig01122	gi|2270994|gb|AAB71227.1|	Ca+2-binding EF hand protein [Glycine max] >gi|255625919|gb|ACU13304.1| unknown [Glycine max]	75.42	240	59	1	948	229	1	238	1e-109	400
ps_543176	gi|45184321|gb|AAS55542.1|	Ca2+ and calmodulin-dependent protein kinase [Pisum sativum]	100	38	0	0	184	71	103	140	1e-22	82.8
ps_167326	gi|45184323|gb|AAS55543.1|	Ca2+ and calmodulin-dependent protein kinase [Pisum sativum] >gi|45184325|gb|AAS55544.1| Ca2+ and calmodulin-dependent protein kinase [Pisum sativum]	95.24	63	3	0	228	40	216	278	4e-27	124
ps_533046	gi|224125984|ref|XP_002319727.1|	Ca2+ antiporter/cation exchanger [Populus trichocarpa] >gi|222858103|gb|EEE95650.1| Ca2+ antiporter/cation exchanger [Populus trichocarpa]	76.19	105	25	0	5	319	353	457	6e-42	173
contig02757	gi|255541686|ref|XP_002511907.1|	caax prenyl protease ste24 putative [Ricinus communis] >gi|223549087|gb|EEF50576.1| caax prenyl protease ste24	86.05	423	59	0	1505	237	1	423	0	721
contig05841	gi|57472399|gb|AAM91028.2|	calcineurin B [Pisum sativum] >gi|58397762|gb|AAW73072.1| calcineurin B-like protein [Pisum sativum]	100	128	0	0	227	610	1	128	2e-66	255
ps_607010	gi|58532581|gb|AAW78849.1|	calcineurin B-like protein [Ammopiptanthus mongolicus] >gi|84873765|gb|ABC67909.1| calcineurin B-like protein 1 [Ammopiptanthus mongolicus]	90.2	51	5	0	399	247	152	202	9e-22	99
contig05739	gi|166788449|dbj|BAG06680.1|	calcineurin B-like protein [Phaseolus vulgaris]	92.03	138	11	0	451	38	1	138	1e-67	259
contig00833	gi|27549573|gb|AAO17040.1|	calcineurin B-like-interacting protein kinase [Pisum sativum]	98.06	516	7	1	1745	207	1	516	0	860
ps_90123	gi|223452552|gb|ACM89603.1|	calcineurin-like phosphoesterase [Glycine max]	75.26	97	24	0	5	295	1	97	1e-38	162
contig12128	gi|14589311|emb|CAC43238.1|	calcium binding protein [Sesbania rostrata]	70.07	147	44	1	195	635	27	172	5e-44	181
contig11723	gi|255582044|ref|XP_002531819.1|	calcium binding protein/cast putative [Ricinus communis] >gi|223528553|gb|EEF30576.1| calcium binding protein/cast	60.51	157	55	2	45	494	41	197	1e-45	186
ps_258846	gi|15289758|dbj|BAB63463.1|	calcium dependent protein kinase [Solanum tuberosum]	93.33	60	4	0	182	3	265	324	1e-26	122
ps_146884	gi|224078616|ref|XP_002305576.1|	calcium dependent protein kinase 15 [Populus trichocarpa] >gi|222848540|gb|EEE86087.1| calcium dependent protein kinase 15 [Populus trichocarpa]	78.16	87	19	0	3	263	162	248	2e-34	148
contig12127	gi|224075036|ref|XP_002304529.1|	calcium dependent protein kinase 22 [Populus trichocarpa] >gi|222841961|gb|EEE79508.1| calcium dependent protein kinase 22 [Populus trichocarpa]	89.53	172	18	0	516	1	323	494	7e-84	312
ps_548534	gi|224083155|ref|XP_002306955.1|	calcium dependent protein kinase 27 [Populus trichocarpa] >gi|222856404|gb|EEE93951.1| calcium dependent protein kinase 27 [Populus trichocarpa]	67.69	65	21	0	195	1	59	123	2e-18	95.1
ps_163022	gi|224131906|ref|XP_002328137.1|	calcium dependent protein kinase 6 [Populus trichocarpa] >gi|222837652|gb|EEE76017.1| calcium dependent protein kinase 6 [Populus trichocarpa]	100	38	0	0	2	115	191	228	3e-22	81.3
ps_312960	gi|224138018|ref|XP_002322709.1|	calcium dependent protein kinase 7 [Populus trichocarpa] >gi|222867339|gb|EEF04470.1| calcium dependent protein kinase 7 [Populus trichocarpa]	70.83	72	20	2	389	177	461	530	7e-17	90.1
ps_530144	gi|255575879|ref|XP_002528837.1|	calcium ion binding protein putative [Ricinus communis] >gi|223531749|gb|EEF33571.1| calcium ion binding protein	86.09	115	16	0	347	3	421	535	2e-53	211
ps_61850	gi|255562295|ref|XP_002522155.1|	calcium ion binding protein putative [Ricinus communis] >gi|223538632|gb|EEF40234.1| calcium ion binding protein	62.5	104	35	2	302	3	342	442	1e-17	92.4
ps_78188	gi|255561949|ref|XP_002521983.1|	calcium ion binding protein putative [Ricinus communis] >gi|223538787|gb|EEF40387.1| calcium ion binding protein	97.56	41	1	0	135	13	322	362	7e-18	91.3
contig01060	gi|255542263|ref|XP_002512195.1|	calcium ion binding protein putative [Ricinus communis] >gi|223548739|gb|EEF50229.1| calcium ion binding protein	74.26	136	35	0	796	389	1	136	3e-42	176
contig04093	gi|255539262|ref|XP_002510696.1|	calcium ion binding protein putative [Ricinus communis] >gi|223551397|gb|EEF52883.1| calcium ion binding protein	66.22	296	92	5	870	7	325	617	3e-90	335
ps_125538	gi|255588268|ref|XP_002534553.1|	calcium lipid binding protein putative [Ricinus communis] >gi|223525050|gb|EEF27829.1| calcium lipid binding protein	46	100	54	0	1	300	120	219	8e-16	86.7
ps_586750	gi|255541372|ref|XP_002511750.1|	calcium lipid binding protein putative [Ricinus communis] >gi|223548930|gb|EEF50419.1| calcium lipid binding protein	76	50	12	0	85	234	2	51	4e-14	80.9
contig07082	gi|255578876|ref|XP_002530292.1|	calcium/calmodulin-dependent protein kinase kinase putative [Ricinus communis] >gi|223530190|gb|EEF32099.1| calcium/calmodulin-dependent protein kinase kinase	46.24	93	49	2	284	9	4	95	9e-12	73.2
ps_96134	gi|49781338|gb|AAT68475.1|	calcium/calmodulin-regulated receptor-like kinase [Medicago sativa]	88.1	42	5	0	1	126	413	454	1e-15	86.3
ps_33860	gi|255587806|ref|XP_002534401.1|	Calcium-binding allergen Ole e putative [Ricinus communis] >gi|223525358|gb|EEF27979.1| Calcium-binding allergen Ole e	75.47	53	13	0	49	207	159	211	1e-19	90.9
ps_667084	gi|186531951|ref|NP_001119433.1|	calcium-binding EF hand family protein [Arabidopsis thaliana]	73.95	119	28	1	349	2	5	123	6e-45	183
ps_599181	gi|15220436|ref|NP_172007.1|	calcium-binding EF hand family protein [Arabidopsis thaliana] >gi|75318061|sp|O23052|Y1515_ARATH RecName: Full=Uncharacterized TPR repeat-containing protein At1g05150 >gi|2388582|gb|AAB71463.1| Contains similarity to Rattus O-GlcNAc transferase (gb|U76557). [Arabidopsis thaliana]	85.23	149	21	1	2	445	379	527	7e-62	239
contig08930	gi|28301674|emb|CAB63264.3|	calcium-binding protein [Lotus japonicus]	66.51	212	54	3	748	164	26	230	8e-56	221
ps_648187	gi|1899175|gb|AAB49984.1|	calcium-dependent calmodulin-independent protein kinase CDPK [Cucurbita pepo]	92.31	65	5	0	18	212	417	481	9e-28	126
contig03181	gi|59709749|gb|AAP72282.2|	calcium-dependent calmodulin-independent protein kinase isoform 2 [Cicer arietinum]	87.5	200	22	2	593	3	1	199	6e-84	314
contig08909	gi|255578190|ref|XP_002529963.1|	calcium-dependent protein kinase putative [Ricinus communis] >gi|223530525|gb|EEF32406.1| calcium-dependent protein kinase	85.64	195	28	0	585	1	345	539	2e-92	342
ps_632918	gi|255566227|ref|XP_002524101.1|	calcium-dependent protein kinase putative [Ricinus communis] >gi|223536669|gb|EEF38311.1| calcium-dependent protein kinase	86.76	68	9	0	204	1	429	496	2e-24	115
contig11269	gi|255549160|ref|XP_002515635.1|	calcium-dependent protein kinase putative [Ricinus communis] >gi|223545273|gb|EEF46780.1| calcium-dependent protein kinase	69.94	173	52	0	787	269	417	589	2e-66	256
contig09989	gi|255546755|ref|XP_002514436.1|	calcium-dependent protein kinase putative [Ricinus communis] >gi|223546432|gb|EEF47932.1| calcium-dependent protein kinase	60	135	54	2	175	579	1	131	1e-29	133
ps_303019	gi|255545880|ref|XP_002514000.1|	calcium-dependent protein kinase putative [Ricinus communis] >gi|223547086|gb|EEF48583.1| calcium-dependent protein kinase	80.87	115	22	0	346	2	283	397	2e-47	191
ps_350712	gi|2665890|gb|AAB88537.1|	calcium-dependent protein kinase [Fragaria x ananassa]	68	75	24	0	226	2	52	126	3e-21	104
contig06135	gi|164430467|gb|ABY55551.1|	calcium-dependent protein kinase [Swainsona canescens]	95.45	176	8	0	907	380	377	552	0	336
contig01803	gi|53988148|gb|AAV28169.1|	calcium-dependent protein kinase 1 [Vicia faba]	99.05	105	1	0	4	318	381	485	8e-42	172
ps_353857	gi|47271332|emb|CAG27839.1|	calcium-dependent protein kinase 8 [Nicotiana plumbaginifolia]	80	105	21	0	2	316	424	528	6e-43	176
contig12235	gi|60172742|gb|AAX14494.1|	calcium-dependent protein kinase CDPK1444 [Medicago truncatula] >gi|60265085|gb|AAX15706.1| calcium-dependent protein kinase [Medicago truncatula]	91.67	36	3	0	580	473	501	536	5e-18	69.3
ps_591887	gi|16904224|gb|AAL30819.1|AF435451_1	calcium-dependent protein kinase CPK4 [Nicotiana tabacum]	92.65	68	5	0	112	315	286	353	2e-61	135
ps_684810	gi|109289907|gb|AAP45171.2|	Calcium-dependent protein kinase substrate protein putative [Solanum bulbocastanum] >gi|113208413|gb|AAP45156.2| Calcium-dependent protein kinase substrate protein	75.93	54	10	3	161	313	1	50	2e-12	75.5
ps_125277	gi|56967493|gb|AAW31901.1|	calcium-dependent/calmodulin-independent protein kinase isoform 3 [Cicer arietinum]	85.09	114	17	0	3	344	24	137	4e-47	190
ps_154183	gi|258618303|gb|ACV83947.1|	calcium-regulated/ATP-independent forisome protein [Pisum sativum]	97.73	44	1	0	25	156	180	223	2e-25	92
ps_558945	gi|255584134|ref|XP_002532807.1|	calcium-transporting atpase 4 endoplasmic reticulum-type	97.28	147	4	0	442	2	183	329	6e-75	283
ps_325884	gi|153869431|gb|ABS53040.1|	Cald5H [Leucaena leucocephala]	80.36	56	11	0	219	386	63	118	2e-26	96.3
ps_18428	gi|256674141|gb|ACV04900.1|	callose synthase 5 [Arabidopsis thaliana]	85.45	110	16	0	3	332	1489	1598	1e-46	189
contig11051	gi|255552019|ref|XP_002517054.1|	calmodulin putative [Ricinus communis] >gi|223543689|gb|EEF45217.1| calmodulin	87.5	56	7	0	245	78	1	56	5e-30	102
ps_646413	gi|255546925|ref|XP_002514520.1|	Calmodulin putative [Ricinus communis] >gi|223546124|gb|EEF47626.1| Calmodulin	85.39	89	13	0	5	271	59	147	3e-38	160
contig00343	gi|34304715|gb|AAQ63461.1|	calmodulin 4 [Daucus carota] >gi|34304717|gb|AAQ63462.1| calmodulin 8 [Daucus carota]	100	149	0	0	707	261	1	149	6e-79	298
ps_419841	gi|240255912|ref|NP_193350.5|	calmodulin binding / transcription regulator [Arabidopsis thaliana] >gi|85718631|sp|O23463|CMTA5_ARATH RecName: Full=Calmodulin-binding transcription activator 5; AltName: Full=Signal-responsive protein 6; AltName: Full=Ethylene-induced calmodulin-binding protein f; Short=EICBP.f	78.48	79	17	0	238	2	6	84	2e-31	138
contig08326	gi|255585735|ref|XP_002533549.1|	calmodulin binding protein putative [Ricinus communis] >gi|223526585|gb|EEF28839.1| calmodulin binding protein	71.62	74	21	0	410	189	392	465	5e-18	94
ps_145390	gi|255579665|ref|XP_002530672.1|	calmodulin binding protein putative [Ricinus communis] >gi|223529765|gb|EEF31703.1| calmodulin binding protein	85.71	56	8	0	169	2	267	322	2e-47	113
ps_200689	gi|255578224|ref|XP_002529980.1|	calmodulin binding protein putative [Ricinus communis] >gi|223530542|gb|EEF32423.1| calmodulin binding protein	87.78	90	11	1	2	271	120	208	3e-29	131
ps_155741	gi|255575271|ref|XP_002528539.1|	calmodulin binding protein putative [Ricinus communis] >gi|223532041|gb|EEF33851.1| calmodulin binding protein	74.36	78	20	0	234	1	444	521	8e-26	119
ps_90500	gi|255571250|ref|XP_002526575.1|	calmodulin binding protein putative [Ricinus communis] >gi|223534136|gb|EEF35853.1| calmodulin binding protein	61.33	75	29	0	227	3	658	732	4e-18	94.4
ps_264578	gi|255568402|ref|XP_002525175.1|	calmodulin binding protein putative [Ricinus communis] >gi|223535472|gb|EEF37141.1| calmodulin binding protein	79.59	98	20	0	1	294	112	209	1e-26	102
contig03812	gi|255563056|ref|XP_002522532.1|	calmodulin binding protein putative [Ricinus communis] >gi|223538223|gb|EEF39832.1| calmodulin binding protein	71.73	191	52	1	28	594	59	249	2e-65	253
ps_458353	gi|255557055|ref|XP_002519560.1|	calmodulin binding protein putative [Ricinus communis] >gi|223541257|gb|EEF42809.1| calmodulin binding protein	60.53	76	28	1	2	223	197	272	3e-22	107
ps_239284	gi|255552069|ref|XP_002517079.1|	calmodulin binding protein putative [Ricinus communis] >gi|223543714|gb|EEF45242.1| calmodulin binding protein	66.67	75	24	1	223	2	283	357	1e-18	86.7
ps_114231	gi|255546139|ref|XP_002514129.1|	calmodulin binding protein putative [Ricinus communis] >gi|223546585|gb|EEF48083.1| calmodulin binding protein	80.37	107	21	0	323	3	173	279	3e-49	185
contig07297	gi|255545329|ref|XP_002513725.1|	calmodulin binding protein putative [Ricinus communis] >gi|223547176|gb|EEF48672.1| calmodulin binding protein	69.52	397	117	6	1180	2	1	390	8e-86	322
ps_343721	gi|226497208|ref|NP_001150045.1|	calmodulin binding protein [Zea mays] >gi|195636296|gb|ACG37616.1| calmodulin binding protein [Zea mays]	53.42	73	31	1	404	195	190	262	3e-26	80.1
ps_592928	gi|255545254|ref|XP_002513688.1|	calmodulin-binding heat-shock protein putative [Ricinus communis] >gi|223547596|gb|EEF49091.1| calmodulin-binding heat-shock protein	90.99	111	10	0	345	13	233	343	2e-50	190
ps_587236	gi|255541578|ref|XP_002511853.1|	calmodulin-binding heat-shock protein putative [Ricinus communis] >gi|223549033|gb|EEF50522.1| calmodulin-binding heat-shock protein	70.95	148	43	0	1	444	288	435	3e-49	197
ps_109760	gi|1698548|gb|AAB37246.1|	calmodulin-binding protein	60.42	96	38	0	293	6	250	345	7e-33	121
contig09819	gi|30697970|ref|NP_201227.3|	calmodulin-binding protein [Arabidopsis thaliana] >gi|79332100|ref|NP_001032135.1| calmodulin-binding protein [Arabidopsis thaliana] >gi|75324343|sp|Q6NPP4|CMTA2_ARATH RecName: Full=Calmodulin-binding transcription activator 2; AltName: Full=Signal-responsive protein 4; AltName: Full=Ethylene-induced calmodulin-binding protein c; Short=EICBP.c; Short=AtER66 >gi|38603814|gb|AAR24652.1| At5g64220 […	59.7	134	52	3	599	204	72	189	2e-32	143
contig05905	gi|6850916|emb|CAB71126.1|	calmodulin-binding protein [Cicer arietinum]	82.95	129	22	0	387	1	96	224	1e-59	232
ps_457686	gi|24943204|gb|AAN65370.1|	calmodulin-binding protein 60-D [Phaseolus vulgaris]	78.79	99	13	2	2	274	187	285	1e-33	145
contig10269	gi|223452436|gb|ACM89545.1|	calmodulin-binding receptor-like cytoplasmic kinase [Glycine max]	83.67	147	24	0	5	445	332	478	1e-66	256
ps_229680	gi|223452470|gb|ACM89562.1|	calmodulin-binding receptor-like cytoplasmic kinase [Glycine max]	79.45	73	14	1	331	116	351	423	2e-24	115
contig09634	gi|255556643|ref|XP_002519355.1|	calmodulin-binding transcription activator (camta) plants	75.48	155	36	1	460	2	789	943	3e-61	237
contig10100	gi|255556328|ref|XP_002519198.1|	calmodulin-binding transcription activator (camta) plants	74.58	177	44	1	576	49	531	707	2e-70	268
ps_51045	gi|255547682|ref|XP_002514898.1|	calmodulin-binding transcription activator (camta) plants	63.11	103	36	2	36	338	61	162	1e-28	129
ps_14625	gi|2501766|gb|AAB80693.1|	calmodulin-like domain protein kinase isoenzyme gamma [Glycine max]	95	60	3	0	181	2	174	233	2e-25	118
contig12775	gi|535428|gb|AAA92677.1|	calmodulin-like protein	92.13	89	7	0	484	218	62	150	4e-40	167
contig05804	gi|56744207|dbj|BAD81043.1|	calnexin [Glycine max]	77.48	151	31	2	444	1	1	151	4e-62	241
ps_12536	gi|255564850|ref|XP_002523419.1|	calpain putative [Ricinus communis] >gi|223537369|gb|EEF38998.1| calpain	59.38	128	48	2	1	372	602	725	4e-29	130
contig00746	gi|117165712|dbj|BAF36056.1|	calreticulin-1 [Glycine max] >gi|255648061|gb|ACU24486.1| unknown [Glycine max]	88.98	354	38	1	1528	470	1	354	1e-178	630
contig04263	gi|124361217|gb|ABN09189.1|	cAMP response element binding (CREB) protein [Medicago truncatula]	84.71	242	29	3	208	909	365	605	3e-112	367
ps_564324	gi|87162867|gb|ABD28662.1|	cAMP response element binding (CREB) protein [Medicago truncatula]	97.53	81	2	0	340	98	239	319	2e-48	156
ps_224028	gi|223452611|gb|ACM89632.1|	candidate disease-resistance protein [Glycine max]	71.01	69	20	0	46	252	12	80	6e-21	103
ps_614710	gi|18642534|gb|AAL76166.1|AF348333_1	candidate plant disease resistance protein [Glycine max]	72.66	128	35	0	53	436	29	156	2e-47	191
ps_425732	gi|255568384|ref|XP_002525166.1|	carbohydrate binding protein putative [Ricinus communis] >gi|223535463|gb|EEF37132.1| carbohydrate binding protein	70.27	74	21	2	344	126	553	624	1e-15	85.9
contig12695	gi|85719355|gb|ABC75360.1|	Carbohydrate kinase PfkB [Medicago truncatula]	87.14	70	9	0	196	405	24	93	8e-29	129
ps_587114	gi|255545694|ref|XP_002513907.1|	carbohydrate transporter putative [Ricinus communis] >gi|223546993|gb|EEF48490.1| carbohydrate transporter	74.6	63	15	1	82	267	1	63	9e-17	89.7
ps_405713	gi|255548127|ref|XP_002515120.1|	carbon catabolite repressor protein putative [Ricinus communis] >gi|223545600|gb|EEF47104.1| carbon catabolite repressor protein	77.78	126	28	0	384	7	49	174	7e-48	192
ps_174631	gi|255556850|ref|XP_002519458.1|	carbonic anhydrase putative [Ricinus communis] >gi|223541321|gb|EEF42872.1| carbonic anhydrase	82.05	39	7	0	193	309	208	246	2e-24	68.6
contig01476	gi|22326744|ref|NP_196765.2|	carbon-nitrogen hydrolase family protein [Arabidopsis thaliana] >gi|19715574|gb|AAL91613.1| AT5g12040/F14F18_210 [Arabidopsis thaliana] >gi|20147243|gb|AAM10335.1| AT5g12040/F14F18_210 [Arabidopsis thaliana]	86.27	284	39	0	982	131	85	368	8e-132	474
ps_386389	gi|152981142|ref|YP_001354914.1|	carboxyl-terminal processing protease [Janthinobacterium sp. Marseille] >gi|151281219|gb|ABR89629.1| carboxyl-terminal processing protease [Janthinobacterium sp. Marseille]	81.82	44	8	0	4	135	427	470	3e-12	74.7
contig05001	gi|255554320|ref|XP_002518200.1|	Carboxyl-terminal-processing protease precursor putative [Ricinus communis] >gi|223542796|gb|EEF44333.1| Carboxyl-terminal-processing protease precursor	81.33	407	75	1	1296	79	1	407	0	677
contig08126	gi|255550077|ref|XP_002516089.1|	carboxy-lyase putative [Ricinus communis] >gi|223544575|gb|EEF46091.1| carboxy-lyase	77.94	68	15	0	3	206	150	217	1e-23	112
contig00620	gi|255567721|ref|XP_002524839.1|	carboxymethylenebutenolidase putative [Ricinus communis] >gi|223535899|gb|EEF37559.1| carboxymethylenebutenolidase	82.1	257	42	3	42	800	27	282	5e-109	398
ps_203119	gi|255548409|ref|XP_002515261.1|	carboxypeptidase regulatory region-containingprotein putative [Ricinus communis] >gi|223545741|gb|EEF47245.1| carboxypeptidase regulatory region-containingprotein	76.09	92	22	1	121	396	1	91	3e-32	139
ps_636885	gi|255550664|ref|XP_002516381.1|	Carboxy-terminal kinesin putative [Ricinus communis] >gi|223544479|gb|EEF45998.1| Carboxy-terminal kinesin	65.82	79	26	1	344	111	911	989	1e-14	82.4
ps_670462	gi|255575088|ref|XP_002528449.1|	carnitine racemase putative [Ricinus communis] >gi|223532125|gb|EEF33932.1| carnitine racemase	56.64	113	47	1	39	371	1	113	5e-25	117
ps_152067	gi|170078497|ref|YP_001735135.1|	carotenoid cis-trans isomerase [Synechococcus sp. PCC 7002] >gi|169886166|gb|ACA99879.1| carotenoid cis-trans isomerase [Synechococcus sp. PCC 7002]	63.79	58	21	1	177	350	331	387	1e-28	79
ps_232871	gi|87299427|dbj|BAE79546.1|	carotenoid isomerase [Chrysanthemum x morifolium]	86.84	152	20	0	457	2	488	639	4e-73	276
ps_211435	gi|225166539|gb|ACN81327.1|	carotenoid isomerase [Citrullus lanatus]	71.3	115	33	0	12	356	18	132	6e-42	173
contig03455	gi|255581670|ref|XP_002531638.1|	casein kinase putative [Ricinus communis] >gi|223528723|gb|EEF30734.1| casein kinase	80.06	331	58	3	2033	1065	127	457	0	552
contig04145	gi|255568924|ref|XP_002525432.1|	casein kinase putative [Ricinus communis] >gi|223535245|gb|EEF36922.1| casein kinase	93.33	105	7	0	3	317	601	705	3e-51	205
ps_167199	gi|255550952|ref|XP_002516524.1|	casein kinase putative [Ricinus communis] >gi|223544344|gb|EEF45865.1| casein kinase	95.24	63	3	0	2	190	175	237	6e-30	133
ps_58617	gi|255546395|ref|XP_002514257.1|	casein kinase putative [Ricinus communis] >gi|223546713|gb|EEF48211.1| casein kinase	79.79	94	19	0	2	283	207	300	6e-42	173
contig05986	gi|255568569|ref|XP_002525258.1|	casein kinase II alpha chain	98.18	110	2	0	1023	694	257	366	6e-119	229
contig06204	gi|255569794|ref|XP_002525861.1|	caspase putative [Ricinus communis] >gi|223534866|gb|EEF36555.1| caspase	59.57	235	94	2	816	115	82	314	1e-84	304
ps_579235	gi|85540586|gb|ABC70464.1|	CASTOR protein [Glycine max]	90.24	41	4	0	24	146	243	283	4e-13	77.8
ps_26037	gi|18390592|ref|NP_563754.1|	CAT9 (CATIONIC AMINO ACID TRANSPORTER 9); cationic amino acid transmembrane transporter [Arabidopsis thaliana] >gi|13430818|gb|AAK26031.1|AF360321_1 unknown protein [Arabidopsis thaliana] >gi|21280891|gb|AAM44938.1| unknown protein [Arabidopsis thaliana]	85	120	18	0	3	362	233	352	4e-54	213
contig00661	gi|226088581|dbj|BAH37035.1|	catalase 1 [Pisum sativum]	100	494	0	0	1722	241	1	494	0	1047
contig02113	gi|255587967|ref|XP_002534456.1|	catalytic putative [Ricinus communis] >gi|223525255|gb|EEF27927.1| catalytic	79.57	93	19	0	171	449	80	172	1e-49	161
ps_123790	gi|255586628|ref|XP_002533945.1|	catalytic putative [Ricinus communis] >gi|223526076|gb|EEF28431.1| catalytic	82.61	46	8	1	15	152	73	115	3e-16	88.2
ps_216360	gi|255586172|ref|XP_002533745.1|	catalytic putative [Ricinus communis] >gi|223526333|gb|EEF28632.1| catalytic	71.79	78	20	1	348	121	205	282	1e-22	108
ps_372714	gi|255585230|ref|XP_002533317.1|	catalytic putative [Ricinus communis] >gi|223526861|gb|EEF29074.1| catalytic	84.71	85	13	0	2	256	325	409	1e-36	155
ps_105992	gi|255584867|ref|XP_002533149.1|	catalytic putative [Ricinus communis] >gi|223527044|gb|EEF29230.1| catalytic	49.52	105	43	2	41	325	6	110	7e-17	90.1
contig06776	gi|255583295|ref|XP_002532411.1|	catalytic putative [Ricinus communis] >gi|223527885|gb|EEF29975.1| catalytic	74.11	197	51	1	591	1	157	341	1e-77	292
contig07820	gi|255581730|ref|XP_002531667.1|	catalytic putative [Ricinus communis] >gi|223528698|gb|EEF30711.1| catalytic	75.21	121	30	1	363	1	84	203	2e-55	193
contig08088	gi|255581402|ref|XP_002531509.1|	catalytic putative [Ricinus communis] >gi|223528862|gb|EEF30863.1| catalytic	79.6	299	60	1	897	4	148	446	7e-143	510
ps_597320	gi|255579651|ref|XP_002530666.1|	catalytic putative [Ricinus communis] >gi|223529799|gb|EEF31735.1| catalytic	61.34	119	46	0	359	3	112	230	2e-34	148
contig10657	gi|255575457|ref|XP_002528630.1|	catalytic putative [Ricinus communis] >gi|223531919|gb|EEF33733.1| catalytic	76.79	224	52	0	673	2	183	406	6e-103	378
ps_483250	gi|255573977|ref|XP_002527906.1|	catalytic putative [Ricinus communis] >gi|223532681|gb|EEF34463.1| catalytic	87.37	95	12	0	2	286	154	248	6e-46	186
ps_295282	gi|255572132|ref|XP_002527006.1|	catalytic putative [Ricinus communis] >gi|223533641|gb|EEF35378.1| catalytic	73.81	84	22	0	6	257	205	288	2e-36	135
ps_611668	gi|255571564|ref|XP_002526728.1|	catalytic putative [Ricinus communis] >gi|223533917|gb|EEF35642.1| catalytic	68.09	94	30	1	1	282	231	310	2e-50	145
contig08309	gi|255570661|ref|XP_002526285.1|	catalytic putative [Ricinus communis] >gi|223534366|gb|EEF36074.1| catalytic	78.74	207	44	0	902	282	389	595	2e-67	259
ps_228798	gi|255569269|ref|XP_002525602.1|	catalytic putative [Ricinus communis] >gi|223535038|gb|EEF36720.1| catalytic	70.83	48	14	0	344	201	595	642	9e-12	73.2
ps_470448	gi|255568530|ref|XP_002525239.1|	catalytic putative [Ricinus communis] >gi|223535536|gb|EEF37205.1| catalytic	89.66	58	6	0	48	221	169	226	4e-22	107
contig04832	gi|255567758|ref|XP_002524857.1|	catalytic putative [Ricinus communis] >gi|223535820|gb|EEF37481.1| catalytic	79.84	129	26	0	387	1	15	143	3e-47	191
ps_11363	gi|255565607|ref|XP_002523793.1|	catalytic putative [Ricinus communis] >gi|223536881|gb|EEF38519.1| catalytic	67.01	97	32	1	293	3	16	109	4e-30	134
contig10273	gi|255563140|ref|XP_002522574.1|	catalytic putative [Ricinus communis] >gi|223538265|gb|EEF39874.1| catalytic	80.95	42	6	1	255	136	418	459	4e-11	70.9
ps_255052	gi|255560179|ref|XP_002521107.1|	catalytic putative [Ricinus communis] >gi|223539676|gb|EEF41258.1| catalytic	46.4	125	67	1	3	377	451	574	6e-26	120
contig10767	gi|255555511|ref|XP_002518792.1|	catalytic putative [Ricinus communis] >gi|223542173|gb|EEF43717.1| catalytic	53.63	179	78	1	7	528	1	179	6e-48	193
contig12977	gi|255552596|ref|XP_002517341.1|	catalytic putative [Ricinus communis] >gi|223543352|gb|EEF44883.1| catalytic	85.06	154	23	0	464	3	193	346	1e-64	248
contig06744	gi|255551016|ref|XP_002516556.1|	catalytic putative [Ricinus communis] >gi|223544376|gb|EEF45897.1| catalytic	83.2	125	21	0	380	6	1	125	1e-49	198
ps_73153	gi|255546917|ref|XP_002514516.1|	catalytic putative [Ricinus communis] >gi|223546120|gb|EEF47622.1| catalytic	80.77	78	15	0	1	234	340	417	3e-31	137
ps_405087	gi|255547405|ref|XP_002514760.1|	catalytic putative [Ricinus communis] >gi|223546364|gb|EEF47866.1| catalytic	81.36	118	22	0	355	2	286	403	4e-57	204
contig10912	gi|255540029|ref|XP_002511079.1|	catalytic putative [Ricinus communis] >gi|223550194|gb|EEF51681.1| catalytic	95.06	162	8	0	610	125	256	417	2e-88	329
contig03072	gi|114213458|dbj|BAF31132.1|	catalytic subunit of protein phosphatase 1 [Vicia faba]	99.56	226	1	0	918	241	101	326	4e-132	474
contig04184	gi|114213454|dbj|BAF31130.1|	catalytic subunit of protein phosphatase 1 [Vicia faba]	98.13	107	2	0	331	11	72	178	5e-84	226
contig05401	gi|114213456|dbj|BAF31131.1|	catalytic subunit of protein phosphatase 1 [Vicia faba]	97.73	176	4	0	529	2	1	176	2e-97	358
ps_181057	gi|145335200|ref|NP_172173.2|	catalytic/ metal ion binding / metalloendopeptidase/ zinc ion binding [Arabidopsis thaliana]	79.73	148	30	0	445	2	274	421	3e-62	240
ps_172921	gi|30690360|ref|NP_850886.1|	catalytic/ pyridoxal phosphate binding [Arabidopsis thaliana] >gi|42573483|ref|NP_974838.1| catalytic/ pyridoxal phosphate binding [Arabidopsis thaliana] >gi|110738605|dbj|BAF01228.1| hypothetical protein [Arabidopsis thaliana]	76.47	68	16	0	2	205	101	168	5e-29	110
ps_569117	gi|240254510|ref|NP_179839.5|	catalytic/ transferase [Arabidopsis thaliana]	71.84	103	25	2	2	298	804	906	9e-30	132
ps_316268	gi|28628306|gb|AAO38709.1|	cation diffusion facilitator 10 [Stylosanthes hamata]	94.74	38	2	0	15	128	342	379	2e-16	77.8
ps_548719	gi|28628304|gb|AAO38708.1|	cation diffusion facilitator 9 [Stylosanthes hamata]	86.79	106	14	0	318	1	141	246	3e-40	167
contig09452	gi|255579753|ref|XP_002530715.1|	cation efflux protein/ zinc transporter putative [Ricinus communis] >gi|223529729|gb|EEF31669.1| cation efflux protein/ zinc transporter	76.71	73	17	0	414	196	248	320	5e-26	120
ps_128609	gi|255549530|ref|XP_002515817.1|	cation efflux protein/ zinc transporter putative [Ricinus communis] >gi|223545046|gb|EEF46559.1| cation efflux protein/ zinc transporter	60.87	46	18	0	138	1	217	262	1e-16	57.8
contig03749	gi|256535783|gb|ACU82368.1|	cation exchanger 2 [Cucumis sativus]	84.37	371	58	1	1351	239	61	427	5e-171	605
contig08465	gi|124360347|gb|ABN08360.1|	Cation transporting ATPase C-terminal [Medicago truncatula]	89.58	192	18	2	585	16	104	295	4e-94	347
ps_9472	gi|255580821|ref|XP_002531231.1|	cationic amino acid transporter putative [Ricinus communis] >gi|223529191|gb|EEF31167.1| cationic amino acid transporter	58.06	62	26	2	5	190	527	584	1e-11	72.8
ps_93794	gi|255569446|ref|XP_002525690.1|	cationic amino acid transporter putative [Ricinus communis] >gi|223534990|gb|EEF36673.1| cationic amino acid transporter	70.16	124	35	1	383	18	133	256	7e-44	179
contig12759	gi|255541076|ref|XP_002511602.1|	cationic amino acid transporter putative [Ricinus communis] >gi|223548782|gb|EEF50271.1| cationic amino acid transporter	73.19	138	34	1	3	407	334	471	3e-43	177
contig09908	gi|224067463|ref|XP_002302490.1|	cationic amino acid transporter [Populus trichocarpa] >gi|222844216|gb|EEE81763.1| cationic amino acid transporter [Populus trichocarpa]	61.26	111	43	0	2	334	467	577	1e-27	126
contig05699	gi|224144852|ref|XP_002325438.1|	cationic amino acid transporter [Populus trichocarpa] >gi|222862313|gb|EEE99819.1| cationic amino acid transporter [Populus trichocarpa]	79.09	263	55	0	1126	338	158	420	2e-131	417
contig13072	gi|224113419|ref|XP_002316491.1|	cationic amino acid transporter [Populus trichocarpa] >gi|222865531|gb|EEF02662.1| cationic amino acid transporter [Populus trichocarpa]	69.72	459	116	4	12	1319	86	537	2e-148	530
ps_58140	gi|224134585|ref|XP_002321859.1|	cationic amino acid transporter [Populus trichocarpa] >gi|222868855|gb|EEF05986.1| cationic amino acid transporter [Populus trichocarpa]	58.33	60	25	1	134	313	33	90	1e-16	71.2
ps_672854	gi|224126613|ref|XP_002329598.1|	cationic amino acid transporter [Populus trichocarpa] >gi|222870307|gb|EEF07438.1| cationic amino acid transporter [Populus trichocarpa]	76.47	102	24	0	308	3	318	419	9e-33	132
contig12217	gi|577503|gb|AAB02554.1|	cationic peroxidase	73.91	46	12	0	138	1	88	133	2e-29	73.6
contig00004	gi|10241560|emb|CAB71128.2|	cationic peroxidase [Cicer arietinum]	94.91	334	17	0	200	1201	1	334	4e-177	625
ps_122965	gi|255544367|ref|XP_002513245.1|	cation-transporting atpase 13a1 putative [Ricinus communis] >gi|223547619|gb|EEF49113.1| cation-transporting atpase 13a1	87.93	58	7	0	1	174	502	559	6e-32	107
ps_341256	gi|255552023|ref|XP_002517056.1|	cation-transporting atpase plant putative [Ricinus communis] >gi|223543691|gb|EEF45219.1| cation-transporting atpase plant	74.07	54	14	0	282	121	819	872	9e-15	77
ps_499236	gi|255546632|ref|XP_002514375.1|	cation-transporting atpase plant putative [Ricinus communis] >gi|223546472|gb|EEF47971.1| cation-transporting atpase plant	80.26	76	15	0	228	1	929	1004	4e-30	134
contig05938	gi|154425355|dbj|BAF74756.1|	CBL-interacting protein kinase [Vigna unguiculata]	87.75	302	36	1	905	3	1	302	3e-149	532
contig08733	gi|229609775|gb|ACQ83503.1|	CBL-interacting protein kinase 03 [Sorghum bicolor]	76.79	56	13	0	467	300	378	433	7e-30	95.9
contig12365	gi|189332855|dbj|BAG41961.1|	CBL-interacting protein kinase 1 [Vicia faba]	95.51	156	6	1	657	193	59	214	2e-69	266
ps_334394	gi|224993592|gb|ACN76475.1|	CBL-interacting protein kinase 25 [Populus euphratica]	68.63	102	29	2	297	1	223	324	3e-27	124
contig02217	gi|186966077|gb|ACC96114.1|	CBL-interacting protein kinase 6 [Cicer arietinum]	90.32	444	38	1	1606	290	1	444	0	717
contig12703	gi|255586111|ref|XP_002533719.1|	CBL-interacting serine/threonine-protein kinase putative [Ricinus communis] >gi|223526374|gb|EEF28664.1| CBL-interacting serine/threonine-protein kinase	85.16	155	23	0	465	1	66	220	6e-74	279
contig04238	gi|255584495|ref|XP_002532976.1|	CBL-interacting serine/threonine-protein kinase putative [Ricinus communis] >gi|223527240|gb|EEF29400.1| CBL-interacting serine/threonine-protein kinase	84.32	236	35	1	1058	357	213	448	3e-107	388
ps_156909	gi|255567051|ref|XP_002524508.1|	CBL-interacting serine/threonine-protein kinase putative [Ricinus communis] >gi|223536296|gb|EEF37948.1| CBL-interacting serine/threonine-protein kinase	78.38	37	8	0	265	155	177	213	4e-17	65.5
ps_165585	gi|124360612|gb|ABN08611.1|	CBS [Medicago truncatula]	87.5	72	9	0	258	43	321	392	1e-30	135
contig11268	gi|15227986|ref|NP_181191.1|	CBS domain-containing protein / octicosapeptide/Phox/Bemp1 (PB1) domain-containing protein [Arabidopsis thaliana] >gi|4581150|gb|AAD24634.1| hypothetical protein [Arabidopsis thaliana]	87.1	62	8	0	353	538	96	157	2e-37	107
ps_82175	gi|255579162|ref|XP_002530428.1|	ccaat-binding transcription factor subunit A putative [Ricinus communis] >gi|223530036|gb|EEF31959.1| ccaat-binding transcription factor subunit A	92.31	39	3	0	170	286	51	89	3e-31	76.3
contig07606	gi|224365619|ref|YP_002608347.1|	CcmFN [Vitis vinifera] >gi|147857544|emb|CAN82856.1| hypothetical protein [Vitis vinifera] >gi|209954143|emb|CAQ77573.1| ccmFN [Vitis vinifera] >gi|239764753|gb|ACS15223.1| CcmFN [Vitis vinifera]	87.36	174	22	0	365	886	234	407	4e-113	279
ps_163610	gi|224111342|ref|XP_002332941.1|	cc-nbs-lrr resistance protein [Populus trichocarpa] >gi|222834195|gb|EEE72672.1| cc-nbs-lrr resistance protein [Populus trichocarpa]	59.78	92	36	1	274	2	314	405	3e-18	94.7
ps_315677	gi|224131512|ref|XP_002328558.1|	cc-nbs-lrr resistance protein [Populus trichocarpa] >gi|222838273|gb|EEE76638.1| cc-nbs-lrr resistance protein [Populus trichocarpa]	49.44	89	44	1	5	268	332	420	4e-12	74.3
ps_133614	gi|224094442|ref|XP_002310161.1|	cc-nbs-lrr resistance protein [Populus trichocarpa] >gi|222853064|gb|EEE90611.1| cc-nbs-lrr resistance protein [Populus trichocarpa]	53.25	77	34	1	370	146	877	953	3e-14	81.3
ps_121385	gi|255541160|ref|XP_002511644.1|	ccr4-not transcription complex putative [Ricinus communis] >gi|223548824|gb|EEF50313.1| ccr4-not transcription complex	75	120	26	1	429	82	1678	1797	7e-43	176
contig08418	gi|255578749|ref|XP_002530232.1|	CCR4-NOT transcription complex subunit putative [Ricinus communis] >gi|223530236|gb|EEF32138.1| CCR4-NOT transcription complex subunit	88.24	85	10	0	580	326	580	664	2e-42	175
ps_271705	gi|87240457|gb|ABD32315.1|	CCT [Medicago truncatula]	82.26	62	11	1	2	187	191	251	3e-13	78.2
contig01374	gi|3608177|dbj|BAA33152.1|	cdc2 [Pisum sativum]	100	294	0	0	131	1012	1	294	6e-168	595
contig02835	gi|1835258|emb|CAA99991.1|	cdc2 kinase homologue [Sesbania rostrata]	96.26	294	11	0	1074	193	1	294	1e-163	580
ps_646396	gi|149941651|dbj|BAF64847.1|	Cdc27B [Nicotiana benthamiana]	90.91	55	5	0	165	1	582	636	4e-22	107
ps_596952	gi|149941647|dbj|BAF64845.1|	Cdc27B [Nicotiana tabacum]	87.18	78	10	1	340	107	526	602	2e-49	148
contig04210	gi|1806140|emb|CAA65979.1|	cdc2MsC [Medicago sativa]	97.63	169	4	0	89	595	208	376	4e-101	330
ps_176583	gi|1806142|emb|CAA65980.1|	cdc2MsD [Medicago sativa]	93.48	92	6	0	2	277	196	287	2e-46	187
ps_232878	gi|1806144|emb|CAA65981.1|	cdc2MsE [Medicago sativa]	96.39	83	3	0	3	251	134	216	3e-40	167
ps_497400	gi|1806146|emb|CAA65982.1|	cdc2MsF [Medicago sativa]	84.51	71	11	0	316	104	243	313	4e-31	137
ps_392975	gi|156106716|gb|ABU49591.1|	CDC5-like protein [Solanum lycopersicum] >gi|156106718|gb|ABU49592.1| CDC5-like protein [Solanum lycopersicum]	78.05	41	9	0	128	6	724	764	6e-17	73.6
ps_165953	gi|255547862|ref|XP_002514988.1|	cdk10/11 putative [Ricinus communis] >gi|223546039|gb|EEF47542.1| cdk10/11	93.4	106	7	0	318	1	591	696	3e-52	207
contig09208	gi|15419985|gb|AAK97227.1|AF302013_1	CDK-activating kinase [Medicago sativa subsp. x varia]	97.09	103	3	0	310	2	1	103	8e-50	199
contig09455	gi|73761697|gb|AAZ83348.1|	CDPK-related protein kinase [Gossypium hirsutum]	87.38	317	40	0	3	953	234	550	9e-160	566
ps_76019	gi|255579294|ref|XP_002530492.1|	cell cycle control protein cwf22 putative [Ricinus communis] >gi|223529949|gb|EEF31876.1| cell cycle control protein cwf22	77.1	131	29	1	395	6	425	555	1e-34	149
contig07943	gi|66932879|gb|AAY58272.1|	cell cycle switch protein CCS52A [Pisum sativum]	100	54	0	0	233	394	57	110	1e-22	109
contig09868	gi|255561929|ref|XP_002521973.1|	cell division control protein putative [Ricinus communis] >gi|223538777|gb|EEF40377.1| cell division control protein	98.97	97	1	0	2	292	67	163	6e-51	203
ps_598426	gi|255559776|ref|XP_002520907.1|	cell division control protein 15 cdc15	87.36	87	11	0	61	321	597	683	2e-41	157
ps_208741	gi|255557949|ref|XP_002520003.1|	cell division cycle putative [Ricinus communis] >gi|223540767|gb|EEF42327.1| cell division cycle	95.33	107	5	0	323	3	315	421	6e-56	219
contig11263	gi|255546359|ref|XP_002514239.1|	cell division cycle putative [Ricinus communis] >gi|223546695|gb|EEF48193.1| cell division cycle	86.03	136	19	0	452	45	568	703	2e-62	241
ps_34852	gi|255540807|ref|XP_002511468.1|	cell division cycle putative [Ricinus communis] >gi|223550583|gb|EEF52070.1| cell division cycle	84.82	112	17	0	338	3	40	151	1e-41	172
ps_539891	gi|255563222|ref|XP_002522614.1|	Cell division cycle protein putative [Ricinus communis] >gi|223538090|gb|EEF39701.1| Cell division cycle protein	67.44	86	28	0	1	258	200	285	3e-26	121
ps_201720	gi|255569991|ref|XP_002525958.1|	Cell division protease ftsH putative [Ricinus communis] >gi|223534690|gb|EEF36382.1| Cell division protease ftsH	82.93	41	7	0	3	125	567	607	7e-18	67
ps_320446	gi|255569271|ref|XP_002525603.1|	Cell division protein ftsH putative [Ricinus communis] >gi|223535039|gb|EEF36721.1| Cell division protein ftsH	88.33	60	7	1	3	182	431	489	4e-20	100
ps_93284	gi|255544590|ref|XP_002513356.1|	Cell division protein ftsH putative [Ricinus communis] >gi|223547264|gb|EEF48759.1| Cell division protein ftsH	84.91	106	16	1	320	3	637	741	4e-42	174
ps_265011	gi|255537837|ref|XP_002509985.1|	Cell division protein ftsH putative [Ricinus communis] >gi|223549884|gb|EEF51372.1| Cell division protein ftsH	48	125	60	3	362	3	134	257	4e-20	100
ps_285063	gi|255541488|ref|XP_002511808.1|	cell division protein ftsy putative [Ricinus communis] >gi|223548988|gb|EEF50477.1| cell division protein ftsy	98.04	51	1	0	84	236	311	361	2e-20	101
ps_300659	gi|255575683|ref|XP_002528741.1|	Cell division protein ftsZ putative [Ricinus communis] >gi|223531835|gb|EEF33653.1| Cell division protein ftsZ	91.67	84	7	0	62	313	237	320	3e-38	153
ps_14296	gi|255585744|ref|XP_002533553.1|	Cell division protein kinase putative [Ricinus communis] >gi|223526578|gb|EEF28833.1| Cell division protein kinase	60.32	63	25	1	257	69	512	573	3e-18	74.3
ps_593246	gi|1764029|emb|CAB05954.1|	cell wall invertase II [Pisum sativum]	98.84	86	1	0	259	2	37	122	2e-63	187
ps_32191	gi|861157|emb|CAA84527.1|	cell wall invertase II; beta-furanofructosidase [Vicia faba var. minor]	90.54	74	7	0	275	54	371	444	0	133
ps_493991	gi|3152880|gb|AAC17166.1|	cell wall invertase; beta-fructofuranosidase [Pisum sativum]	98	100	2	0	3	302	230	329	2e-53	211
contig11468	gi|28624710|gb|AAL87025.1|	cell wall protein Exp1 precursor [Mirabilis jalapa]	66.3	92	30	1	47	319	3	94	2e-21	105
contig03328	gi|189353841|ref|YP_001949468.1|	cell wall-associated hydrolase [Burkholderia multivorans ATCC 17616] >gi|189337863|dbj|BAG46932.1| cell wall-associated hydrolase [Burkholderia multivorans ATCC 17616]	88.8	125	14	0	376	2	107	231	2e-44	181
ps_64274	gi|87162791|gb|ABD28586.1|	Cellular retinaldehyde binding/alpha-tocopherol transport; Cellular retinaldehyde-binding/triple function N-terminal [Medicago truncatula]	66.67	57	18	2	1	168	266	321	7e-11	70.1
contig06139	gi|87162529|gb|ABD28324.1|	Cellular retinaldehyde-binding/triple function C-terminal [Medicago truncatula]	90.82	98	9	0	1	294	150	247	4e-49	197
ps_579353	gi|34329342|gb|AAQ63883.1|	cellulase [Medicago truncatula]	96.49	57	2	0	262	432	483	539	4e-55	125
ps_518654	gi|119507459|dbj|BAF42037.1|	cellulase2 [Pyrus communis]	86.67	45	6	0	2	136	464	508	1e-15	85.9
contig06754	gi|255576868|ref|XP_002529320.1|	cellulose synthase putative [Ricinus communis] >gi|223531244|gb|EEF33089.1| cellulose synthase	51.49	134	61	2	64	453	1	134	3e-34	147
ps_388569	gi|255576870|ref|XP_002529321.1|	cellulose synthase putative [Ricinus communis] >gi|223531245|gb|EEF33090.1| cellulose synthase	51.16	86	32	1	6	233	130	215	1e-18	95.9
contig09107	gi|212960342|gb|ACJ38664.1|	cellulose synthase [Betula luminifera]	80.43	46	9	0	1	138	940	985	1e-15	85.9
contig12604	gi|212960378|gb|ACJ38665.1|	cellulose synthase [Betula luminifera]	92.54	134	10	0	24	425	1	134	2e-52	208
contig03292	gi|183211888|gb|ACC59194.1|	cellulose synthase [Betula platyphylla]	71.07	121	35	0	622	260	1	121	8e-46	187
contig04309	gi|162955780|gb|ABY25274.1|	cellulose synthase [Eucalyptus grandis]	95.72	374	16	0	2	1123	707	1080	0	717
ps_257448	gi|162955782|gb|ABY25275.1|	cellulose synthase [Eucalyptus grandis]	88.79	116	13	0	68	415	380	495	1e-65	220
contig01058	gi|87240554|gb|ABD32412.1|	Cellulose synthase [Medicago truncatula]	55.97	754	318	8	68	2287	6	754	0	824
ps_261915	gi|47078492|gb|AAT09894.1|	cellulose synthase [Populus tremula x Populus tremuloides]	76.81	138	32	1	1	414	569	704	7e-25	116
ps_663790	gi|224088330|ref|XP_002308412.1|	cellulose synthase [Populus trichocarpa] >gi|222854388|gb|EEE91935.1| cellulose synthase [Populus trichocarpa]	85.71	77	11	0	4	234	215	291	5e-33	143
ps_25930	gi|224114633|ref|XP_002316815.1|	cellulose synthase [Populus trichocarpa] >gi|222859880|gb|EEE97427.1| cellulose synthase [Populus trichocarpa]	92.23	103	8	0	1	309	200	302	6e-51	203
contig08164	gi|224089205|ref|XP_002308657.1|	cellulose synthase [Populus trichocarpa] >gi|224143917|ref|XP_002336091.1| predicted protein [Populus trichocarpa] >gi|222854633|gb|EEE92180.1| cellulose synthase [Populus trichocarpa] >gi|222872058|gb|EEF09189.1| predicted protein [Populus trichocarpa]	95.49	266	12	0	3	800	331	596	4e-150	534
ps_402848	gi|254554078|gb|ACT67415.1|	cellulose synthase [Shorea parvifolia subsp. parvifolia]	87.41	143	18	0	1	429	329	471	6e-71	269
ps_38781	gi|33186651|gb|AAP97495.1|	cellulose synthase [Solanum tuberosum]	95.51	89	4	0	1	267	725	813	1e-44	182
ps_160508	gi|67003907|gb|AAY60843.1|	cellulose synthase 1 [Eucalyptus grandis] >gi|162955784|gb|ABY25276.1| cellulose synthase [Eucalyptus grandis] >gi|162955790|gb|ABY25279.1| cellulose synthase [Eucalyptus grandis]	94.55	55	3	0	3	167	723	777	1e-35	115
ps_275603	gi|255564292|ref|XP_002523143.1|	Cellulose synthase A catalytic subunit 3 [UDP-forming] putative [Ricinus communis] >gi|223537705|gb|EEF39328.1| Cellulose synthase A catalytic subunit 3 [UDP-forming]	83.33	54	8	1	5	163	328	381	1e-28	100
contig12972	gi|255558007|ref|XP_002520032.1|	Cellulose synthase A catalytic subunit 3 [UDP-forming] putative [Ricinus communis] >gi|223540796|gb|EEF42356.1| Cellulose synthase A catalytic subunit 3 [UDP-forming]	90.41	73	7	0	219	1	21	93	3e-32	141
contig07162	gi|255571220|ref|XP_002526560.1|	Cellulose synthase A catalytic subunit 6 [UDP-forming] putative [Ricinus communis] >gi|223534121|gb|EEF35838.1| Cellulose synthase A catalytic subunit 6 [UDP-forming]	96.64	149	5	0	3	449	891	1039	1e-69	266
contig07463	gi|4886756|gb|AAD32031.1|AF088917_1	cellulose synthase catalytic subunit [Arabidopsis thaliana]	94.21	121	7	0	261	623	906	1026	3e-89	214
ps_526680	gi|12836997|gb|AAK08700.1|AF267742_1	cellulose synthase catalytic subunit [Arabidopsis thaliana]	95.31	64	3	0	3	194	768	831	2e-28	128
ps_82160	gi|18875454|gb|AAK11588.2|	cellulose synthase CesA-1 [Zinnia elegans]	84.35	147	23	0	3	443	333	479	1e-66	255
ps_514752	gi|13925884|gb|AAK49455.1|AF304375_1	cellulose synthase D-like protein [Nicotiana alata]	92.31	52	4	0	256	101	472	523	3e-32	102
ps_268784	gi|168020557|ref|XP_001762809.1|	cellulose synthase-like D2 glycosyltransferase family 2 [Physcomitrella patens subsp. patens] >gi|162685918|gb|EDQ72310.1| cellulose synthase-like D2	66.67	93	30	1	15	290	544	636	7e-45	140
contig08481	gi|114509156|gb|ABI75152.1|	cellulose synthase-like D2 [Physcomitrella patens]	69.35	62	19	0	164	349	1115	1176	9e-42	99.8
ps_108457	gi|224145931|ref|XP_002325817.1|	cellulose synthase-like protein [Populus trichocarpa] >gi|222862692|gb|EEF00199.1| cellulose synthase-like protein [Populus trichocarpa]	58.42	101	33	5	367	92	676	770	5e-20	100
ps_509980	gi|27372782|gb|AAO03579.1|	cellulose synthase-like protein D4 [Populus tremuloides]	91.78	146	12	0	439	2	267	412	2e-77	291
ps_385481	gi|51477435|gb|AAU04625.1|	CENP-C [Glycine max]	84.21	38	6	0	303	190	133	170	1e-10	69.7
ps_507791	gi|51477417|gb|AAU04617.1|	CENP-C [Medicago truncatula]	67.19	128	42	0	401	18	339	466	1e-39	166
ps_554921	gi|87162748|gb|ABD28543.1|	Centromere protein putative [Medicago truncatula]	75	72	18	0	413	198	514	585	8e-45	109
ps_141061	gi|218744591|dbj|BAH03514.1|	centromere specific histone H3 variant [Nicotiana tabacum] >gi|218744598|dbj|BAH03517.1| centromere specific histone H3 variant [Nicotiana tomentosiformis]	62.34	77	29	0	112	342	54	130	1e-17	92.8
contig05025	gi|255558846|ref|XP_002520446.1|	ceramidase putative [Ricinus communis] >gi|223540288|gb|EEF41859.1| ceramidase	82.52	309	53	1	1045	122	463	771	3e-152	541
ps_519537	gi|15237790|ref|NP_200706.1|	ceramidase family protein [Arabidopsis thaliana]	81.05	95	17	1	1	282	341	435	1e-23	112
ps_71698	gi|14718995|gb|AAK73021.1|AF367245_1	ceramide glucosyltransferase [Gossypium arboreum]	75.86	116	28	0	350	3	346	461	9e-46	186
contig04039	gi|49615363|gb|AAT66940.1|	CesA1 [Acacia mangium]	92.24	245	19	0	65	799	838	1082	2e-141	481
contig01831	gi|49615365|gb|AAT66941.1|	CesA2 [Acacia mangium]	84.64	677	104	3	2166	136	1	655	0	1191
ps_374688	gi|33307147|gb|AAQ02916.1|	Cf-4/9 disease resistance-like protein [Pisum sativum]	98.48	66	1	0	1	198	44	109	2e-32	141
ps_633889	gi|42571757|ref|NP_973969.1|	CH1 (CHLORINA 1); chlorophyllide a oxygenase [Arabidopsis thaliana]	92.31	26	2	0	287	210	437	462	4e-15	53.5
ps_206417	gi|145579457|pdb|2GSJ|A	Chain A Cdna Cloning And 1.75a Crystal Structure Determination Of Ppl2	62.61	115	42	2	12	353	129	242	9e-43	153
ps_166651	gi|110590522|pdb|2H39|A	Chain A Crystal Structure Of An Adp-Glucose Phosphorylase From Arabidopsis Thaliana With Bound Adp-Glucose >gi|110590523|pdb|2H39|B Chain B	57.89	76	32	1	190	417	19	93	4e-18	94.4
contig03824	gi|197304942|pdb|2QYO|A	Chain A Crystal Structure Of Isoflavone O-Methyltransferase Homolog In Complex With Biochanin A And Sah >gi|197304943|pdb|2QYO|B Chain B	78.99	138	29	1	117	530	1	137	1e-56	222
contig10772	gi|83753973|pdb|2ACV|A	Chain A Crystal Structure Of Medicago Truncatula Ugt71g1 >gi|83753974|pdb|2ACV|B Chain B	81.87	182	32	1	567	25	137	318	2e-79	298
contig10013	gi|83753975|pdb|2ACW|A	Chain A Crystal Structure Of Medicago Truncatula Ugt71g1 Complexed With Udp-Glucose >gi|83753976|pdb|2ACW|B Chain B	82.35	153	27	0	571	113	313	465	2e-71	272
contig05619	gi|152149367|pdb|2PQ6|A	Chain A Crystal Structure Of Medicago Truncatula Ugt85h2- Insights Into The Structural Basis Of A Multifunctional (Iso) Flavonoid Glycosyltransferase	80.27	147	29	0	2	442	336	482	7e-68	260
ps_473275	gi|60593475|pdb|1SEV|A	Chain A Mature And Translocatable Forms Of Glyoxysomal Malate Dehydrogenase Have Different Activities And Stabilities But Similar Crystal Structures >gi|60593476|pdb|1SEV|B Chain B	54.33	127	49	3	18	371	184	300	3e-21	104
ps_96064	gi|149241163|pdb|2DQX|A	Chain A Mutant Beta-Amylase (W55r) From Soy Bean	80.36	56	11	0	3	170	223	278	8e-21	103
contig00015	gi|109157229|pdb|2BHW|A	Chain A Pea Light-Harvesting Complex Ii At 2.5 Angstrom Resolution >gi|109157230|pdb|2BHW|B Chain B	100	139	0	0	611	195	94	232	2e-75	285
ps_437902	gi|1633130|pdb|1SCH|A	Chain A Peanut Peroxidase >gi|1633131|pdb|1SCH|B Chain B	75.49	102	25	0	306	1	176	277	3e-39	164
ps_226917	gi|109158151|pdb|2H21|A	Chain A Structure Of Rubisco Lsmt Bound To Adomet >gi|109158152|pdb|2H21|B Chain B	100	108	0	0	2	325	165	272	8e-56	219
ps_87499	gi|87240844|gb|ABD32702.1|	Chalcone and stilbene synthases N-terminal; Chalcone and stilbene synthases	95.58	113	5	0	1	339	359	471	2e-56	221
contig02008	gi|170783766|gb|ACB37367.1|	chalcone isomerase 2 [Glycine max]	87.72	57	7	0	4	174	146	202	1e-20	102
contig00356	gi|537298|gb|AAB41556.1|	chalcone reductase >gi|1096530|prf||2111449B chalcone reductase	93.27	312	21	0	1219	284	1	312	1e-167	593
ps_637479	gi|260402489|gb|ACX37403.1|	chalcone synthase [Citrus maxima]	84.21	57	9	0	176	6	96	152	9e-22	106
ps_571428	gi|219969042|emb|CAP20329.1|	chalcone synthase [Gerbera hybrid cultivar]	82.5	40	7	0	6	125	160	199	3e-11	71.6
ps_157859	gi|2351210|dbj|BAA22045.1|	chalcone synthase [Pisum sativum]	100	106	0	0	320	3	140	245	2e-54	214
contig03047	gi|87132969|gb|ABD24222.1|	chalcone synthase [Populus alba] >gi|87132979|gb|ABD24224.1| chalcone synthase [Populus alba] >gi|87132981|gb|ABD24225.1| chalcone synthase [Populus alba]	87.37	388	49	0	184	1347	4	391	0	658
contig04763	gi|194740628|gb|ACF94728.1|	chalcone synthase 6 [Robinia pseudoacacia]	72.04	93	26	0	494	216	66	158	5e-23	110
contig06288	gi|255551849|ref|XP_002516970.1|	chaperone binding protein putative [Ricinus communis] >gi|223544058|gb|EEF45584.1| chaperone binding protein	80	45	9	0	19	153	451	495	2e-11	72.4
ps_287093	gi|255570232|ref|XP_002526076.1|	chaperone clpb putative [Ricinus communis] >gi|223534573|gb|EEF36270.1| chaperone clpb	68.22	129	41	0	3	389	113	241	2e-38	161
ps_581852	gi|145300660|ref|YP_001143501.1|	chaperone CsaA [Aeromonas salmonicida subsp. salmonicida A449] >gi|142853432|gb|ABO91753.1| chaperone CsaA [Aeromonas salmonicida subsp. salmonicida A449]	31.43	35	19	1	324	235	8	42	0	24.6
contig09659	gi|124359205|gb|ABN05716.1|	Chaperone DnaK [Medicago truncatula]	77.45	102	23	0	523	218	575	676	4e-26	120
contig01607	gi|255587278|ref|XP_002534212.1|	chaperone protein DNAj putative [Ricinus communis] >gi|223525697|gb|EEF28168.1| chaperone protein DNAj	72.93	447	112	3	143	1456	1	446	9e-176	621
ps_272032	gi|255558464|ref|XP_002520257.1|	Chaperone protein dnaJ putative [Ricinus communis] >gi|223540476|gb|EEF42043.1| Chaperone protein dnaJ	76.54	81	19	0	125	367	1	81	3e-31	137
ps_543820	gi|255545870|ref|XP_002513995.1|	chaperone protein DNAj putative [Ricinus communis] >gi|223547081|gb|EEF48578.1| chaperone protein DNAj	66.32	95	32	0	3	287	267	361	1e-29	132
contig02331	gi|255575813|ref|XP_002528805.1|	chaperonin containing t-complex protein 1 eta subunit	81.69	71	13	0	717	505	460	530	1e-25	120
ps_444322	gi|255568930|ref|XP_002525435.1|	chaperonin containing t-complex protein 1 theta subunit	82.76	29	5	0	331	245	184	212	4e-26	53.1
ps_132825	gi|255551408|ref|XP_002516750.1|	chaperonin containing t-complex protein 1 zeta subunit	94.44	54	3	0	76	237	1	54	4e-33	104
ps_5578	gi|140072141|gb|ABO84808.1|	Chaperonin Cpn60/TCP-1; Phosphatidylinositol-4-phosphate 5-kinase; Zinc finger FYVE/PHD-type [Medicago truncatula]	87.5	64	8	0	194	3	1383	1446	1e-25	119
contig04090	gi|255554262|ref|XP_002518171.1|	chaperonin-60kD ch60	92.19	128	10	0	384	1	1	128	3e-61	237
contig08253	gi|255546017|ref|XP_002514068.1|	Charged multivesicular body protein 2a putative [Ricinus communis] >gi|223546524|gb|EEF48022.1| Charged multivesicular body protein 2a	93.98	83	5	0	74	322	1	83	6e-39	151
ps_112331	gi|255564757|ref|XP_002523373.1|	chitinase putative [Ricinus communis] >gi|223537461|gb|EEF39089.1| chitinase	68.75	144	44	1	8	436	253	396	8e-53	209
ps_252161	gi|1781042|emb|CAA71402.1|	chitinase [Medicago truncatula]	53.78	119	55	1	361	5	150	262	1e-33	145
ps_290181	gi|762879|dbj|BAA08708.1|	chitinase [Psophocarpus tetragonolobus]	82.02	89	16	0	343	77	20	108	3e-37	157
contig01217	gi|13560118|emb|CAB43737.2|	chitinase [Trifolium repens]	87.92	298	34	1	24	911	1	298	4e-140	501
ps_245916	gi|13560120|emb|CAB65476.2|	chitinase [Trifolium repens]	88.68	53	6	0	2	160	239	291	8e-19	96.7
contig05442	gi|37959340|gb|AAP68451.1|	chitinase class III-1; MtChitIII-1 [Medicago truncatula]	73.27	303	77	4	12	908	1	302	2e-117	426
ps_663111	gi|255586451|ref|XP_002533870.1|	Chitin-inducible gibberellin-responsive protein putative [Ricinus communis] >gi|223526192|gb|EEF28520.1| Chitin-inducible gibberellin-responsive protein	69.79	96	29	1	288	1	167	259	9e-30	132
ps_318251	gi|255586178|ref|XP_002533748.1|	Chitin-inducible gibberellin-responsive protein putative [Ricinus communis] >gi|223526336|gb|EEF28635.1| Chitin-inducible gibberellin-responsive protein	64.49	107	38	0	322	2	529	635	3e-36	154
ps_393242	gi|255586184|ref|XP_002533751.1|	Chitin-inducible gibberellin-responsive protein putative [Ricinus communis] >gi|223526339|gb|EEF28638.1| Chitin-inducible gibberellin-responsive protein	68	50	16	1	358	209	60	107	7e-11	70.1
contig11548	gi|255576316|ref|XP_002529051.1|	Chitin-inducible gibberellin-responsive protein putative [Ricinus communis] >gi|223531531|gb|EEF33362.1| Chitin-inducible gibberellin-responsive protein	78.16	87	19	0	358	98	238	324	5e-40	147
ps_198072	gi|255558448|ref|XP_002520249.1|	Chitin-inducible gibberellin-responsive protein putative [Ricinus communis] >gi|223540468|gb|EEF42035.1| Chitin-inducible gibberellin-responsive protein	76.27	59	14	0	179	3	323	381	4e-31	95.1
ps_236388	gi|66220164|gb|AAY43007.1|	chloride channel [Glycine max]	84.8	125	19	0	376	2	548	672	2e-53	211
ps_444537	gi|255579865|ref|XP_002530769.1|	chloride channel clc putative [Ricinus communis] >gi|223529685|gb|EEF31629.1| chloride channel clc	76.47	68	16	1	209	6	570	636	1e-22	108
contig12022	gi|255552337|ref|XP_002517213.1|	chloride channel clc putative [Ricinus communis] >gi|223543848|gb|EEF45376.1| chloride channel clc	81.02	295	56	1	2	886	501	794	2e-125	453
contig02344	gi|255571917|ref|XP_002526901.1|	chlorophyll A/B binding protein putative [Ricinus communis] >gi|223533800|gb|EEF35532.1| chlorophyll A/B binding protein	74.54	271	65	2	987	187	13	282	6e-112	408
ps_205439	gi|255550389|ref|XP_002516245.1|	chlorophyll A/B binding protein putative [Ricinus communis] >gi|223544731|gb|EEF46247.1| chlorophyll A/B binding protein	86.96	46	6	0	281	144	252	297	8e-24	91.3
contig05370	gi|255538312|ref|XP_002510221.1|	chlorophyll A/B binding protein putative [Ricinus communis] >gi|223550922|gb|EEF52408.1| chlorophyll A/B binding protein	82.22	135	24	0	2	406	135	269	3e-45	184
contig00036	gi|238858956|dbj|BAH70299.1|	chlorophyll a/b binding protein [Vicia cinerea]	98.02	101	2	0	595	293	166	266	7e-52	207
contig00392	gi|169061|gb|AAA33655.1|	chlorophyll a/b-binding protein [Pisum sativum]	78.72	47	10	1	1	141	158	194	9e-12	73.2
contig01538	gi|20671|emb|CAA49149.1|	chlorophyll a/b-binding protein [Pisum sativum] >gi|141448064|gb|ABO87611.1| chloroplast chlorophyll-a/b binding protein [Pisum sativum]	100	191	0	0	207	779	15	205	7e-118	401
contig01656	gi|8954298|gb|AAD27882.2|AF139470_1	chlorophyll a/b-binding protein CP24 precursor [Vigna radiata]	92.69	260	19	2	108	887	1	258	7e-129	464
ps_170499	gi|194239628|dbj|BAG55223.1|	chlorophyllase [Sesbania rostrata]	66.1	59	20	1	1	177	46	103	2e-13	79
contig05349	gi|255555150|ref|XP_002518612.1|	chloroplast alpha-glucan water dikinase putative [Ricinus communis] >gi|223542211|gb|EEF43754.1| chloroplast alpha-glucan water dikinase	84.67	137	21	0	2	412	1038	1174	4e-62	241
contig09697	gi|6066609|emb|CAB58442.1|	chloroplast channel forming outer membrane protein [Pisum sativum]	100	143	0	0	13	441	1	143	5e-78	295
contig00008	gi|157786302|gb|ABN49454.2|	chloroplast chlorophyll a/b binding protein [Pisum sativum]	100	266	0	0	1149	352	1	266	1e-152	543
ps_437723	gi|116260058|gb|ABJ91126.1|	chloroplast copper-translocating HMA8 P-ATPase [Glycine max]	83.87	62	10	0	34	219	576	637	2e-23	111
ps_664	gi|2213540|emb|CAA67296.1|	chloroplast DNA-binding protein PD3 [Pisum sativum]	100	57	0	0	246	76	1573	1629	1e-14	82.4
ps_254176	gi|141448019|gb|ABO87607.1|	chloroplast glucose-6-phosphate/phosphate translocator [Pisum sativum]	93.69	111	7	0	335	3	187	297	1e-52	209
contig05557	gi|141447993|gb|ABO87605.1|	chloroplast glutamate/malate translocator [Pisum sativum]	98.96	96	1	0	274	561	21	116	2e-72	151
ps_207351	gi|1495768|emb|CAA92823.1|	chloroplast inner envelope protein 110 kD (IEP110) [Pisum sativum]	100	105	0	0	315	1	664	768	9e-54	212
contig02782	gi|255552017|ref|XP_002517053.1|	chloroplast inner envelope protein putative [Ricinus communis] >gi|223543688|gb|EEF45216.1| chloroplast inner envelope protein	88.35	266	31	0	1028	231	76	341	1e-141	482
contig01686	gi|599956|emb|CAA83434.1|	chloroplast inner membrane protein [Pisum sativum]	95.15	103	5	1	3	311	776	875	2e-44	184
ps_174984	gi|141447981|gb|ABO87604.1|	chloroplast pentose phosphate translocator [Pisum sativum]	100	88	0	0	264	1	83	170	6e-43	176
contig04419	gi|141448032|gb|ABO87608.1|	chloroplast phosphoenolpyruvate/phosphate translocator [Pisum sativum]	100	304	0	0	1168	257	105	408	1e-161	574
contig09108	gi|141448043|gb|ABO87609.1|	chloroplast phosphoenolpyruvate/phosphate translocator [Pisum sativum]	97.93	145	3	0	99	533	10	154	2e-77	287
ps_34094	gi|8489806|gb|AAF75761.1|AF262939_1	chloroplast protein import component Toc159 [Pisum sativum]	97.96	49	1	0	148	2	549	597	2e-20	97.4
ps_349127	gi|26000725|gb|AAN75219.1|	chloroplast protein translocon component Tic40 precursor [Pisum sativum]	100	59	0	0	177	1	356	414	4e-26	120
contig00759	gi|119855475|gb|ABM01871.1|	chloroplast ribulose-1 5-bisphosphate carboxylase/oxygenase activase [Morus alba var. multicaulis]	91.89	148	12	0	3	446	99	246	5e-75	284
contig04198	gi|115334975|gb|ABI94075.1|	chloroplast ribulose-1 5-bisphosphate carboxylase/oxygenase activase small protein isoform [Acer rubrum]	97.14	140	4	0	422	3	185	324	9e-75	282
contig01864	gi|45268437|gb|AAS55852.1|	chloroplast thylakoid-bound ascorbate peroxidase [Vigna unguiculata]	88.64	176	17	1	207	725	41	216	5e-86	321
contig01585	gi|255552225|ref|XP_002517157.1|	chloroplast-targeted copper chaperone putative [Ricinus communis] >gi|223543792|gb|EEF45320.1| chloroplast-targeted copper chaperone	67.95	78	25	0	1327	1094	2	79	6e-25	120
ps_336706	gi|224102795|ref|XP_002312804.1|	cholesterol transport protein [Populus trichocarpa] >gi|222849212|gb|EEE86759.1| cholesterol transport protein [Populus trichocarpa]	86.27	102	14	0	37	342	787	888	5e-47	182
ps_66144	gi|224086046|ref|XP_002307793.1|	cholesterol transport protein [Populus trichocarpa] >gi|222857242|gb|EEE94789.1| cholesterol transport protein [Populus trichocarpa]	85.21	142	21	1	1	426	536	676	4e-44	180
ps_76593	gi|12311795|emb|CAC24490.1|	choline kinase [Pisum sativum]	100	60	0	0	2	181	284	343	1e-28	129
ps_66240	gi|255566975|ref|XP_002524470.1|	choline/ethanolamine kinase putative [Ricinus communis] >gi|223536258|gb|EEF37910.1| choline/ethanolamine kinase	66.94	124	41	0	373	2	48	171	9e-44	179
contig00009	gi|1657382|emb|CAA70317.1|	cholinephosphate cytidylyltransferase [Pisum sativum]	100	95	0	0	929	1213	161	255	1e-46	191
contig03630	gi|124359142|gb|ABN05673.1|	Chorismate mutase [Medicago truncatula]	87	100	13	0	161	460	10	109	3e-43	178
contig11230	gi|224108928|ref|XP_002315019.1|	chorismate mutase [Populus trichocarpa] >gi|222864059|gb|EEF01190.1| chorismate mutase [Populus trichocarpa]	66.02	103	35	0	2	310	217	319	3e-31	137
contig05041	gi|77547031|gb|ABA90483.1|	chorismate synthase [Glycine max]	87.16	296	38	0	1342	455	138	433	2e-147	489
ps_231017	gi|30686918|ref|NP_850847.1|	CHR17 (CHROMATIN REMODELING FACTOR17); ATP binding / DNA binding / DNA-dependent ATPase/ helicase/ hydrolase acting on acid anhydrides	93.94	99	6	0	2	298	260	358	3e-48	194
ps_597759	gi|145358870|ref|NP_199293.2|	CHR4 (CHROMATIN REMODELING 4); ATP binding / DNA binding / chromatin binding / helicase/ nucleic acid binding / protein binding / zinc ion binding [Arabidopsis thaliana]	90.32	124	12	0	374	3	811	934	1e-58	228
ps_432717	gi|145359958|ref|NP_178970.3|	CHR5 (chromatin remodeling 5); ATP binding / DNA binding / chromatin binding / helicase/ nucleic acid binding [Arabidopsis thaliana]	71.01	69	20	1	2	208	689	750	4e-39	101
ps_458573	gi|255547450|ref|XP_002514782.1|	chromatin assembly factor 1 subunit A	55.56	63	28	2	5	193	457	516	3e-11	71.6
contig09016	gi|255567903|ref|XP_002524929.1|	chromatin binding protein putative [Ricinus communis] >gi|223535764|gb|EEF37426.1| chromatin binding protein	81.61	87	13	1	51	302	232	318	3e-19	98.6
ps_554916	gi|255538164|ref|XP_002510147.1|	chromatin binding protein putative [Ricinus communis] >gi|223550848|gb|EEF52334.1| chromatin binding protein	75	44	11	0	134	3	151	194	7e-17	71.2
ps_331658	gi|224129088|ref|XP_002328887.1|	chromatin remodeling complex subunit [Populus trichocarpa] >gi|222839317|gb|EEE77654.1| chromatin remodeling complex subunit [Populus trichocarpa]	94.44	36	2	0	3	110	373	408	1e-12	75.9
ps_244753	gi|224072879|ref|XP_002303924.1|	chromatin remodeling complex subunit [Populus trichocarpa] >gi|222841356|gb|EEE78903.1| chromatin remodeling complex subunit [Populus trichocarpa]	93.15	73	5	0	1	219	1206	1278	1e-31	139
ps_97516	gi|224054306|ref|XP_002298194.1|	chromatin remodeling complex subunit [Populus trichocarpa] >gi|222845452|gb|EEE82999.1| chromatin remodeling complex subunit [Populus trichocarpa]	80	50	10	0	256	405	1	50	1e-17	92.4
ps_288473	gi|224077822|ref|XP_002305423.1|	chromatin remodeling complex subunit [Populus trichocarpa] >gi|222848387|gb|EEE85934.1| chromatin remodeling complex subunit [Populus trichocarpa]	59.57	94	38	0	2	283	487	580	1e-23	112
contig02405	gi|224104242|ref|XP_002313369.1|	chromatin remodeling complex subunit [Populus trichocarpa] >gi|222849777|gb|EEE87324.1| chromatin remodeling complex subunit [Populus trichocarpa]	83.54	79	13	0	305	69	1317	1395	4e-37	144
contig05120	gi|224100259|ref|XP_002311805.1|	chromatin remodeling complex subunit [Populus trichocarpa] >gi|222851625|gb|EEE89172.1| chromatin remodeling complex subunit [Populus trichocarpa]	52.7	222	97	2	14	655	1	216	1e-52	210
ps_179841	gi|224100361|ref|XP_002311847.1|	chromatin remodeling complex subunit [Populus trichocarpa] >gi|222851667|gb|EEE89214.1| chromatin remodeling complex subunit [Populus trichocarpa]	94.01	167	10	0	1	501	248	414	3e-88	327
ps_360986	gi|224101205|ref|XP_002312184.1|	chromatin remodeling complex subunit [Populus trichocarpa] >gi|222852004|gb|EEE89551.1| chromatin remodeling complex subunit [Populus trichocarpa]	59.46	74	30	0	11	232	52	125	1e-18	95.9
ps_679671	gi|224093501|ref|XP_002309928.1|	chromatin remodeling complex subunit [Populus trichocarpa] >gi|222852831|gb|EEE90378.1| chromatin remodeling complex subunit [Populus trichocarpa]	56.47	85	33	1	278	36	1024	1108	7e-21	90.5
ps_593925	gi|224095220|ref|XP_002310362.1|	chromatin remodeling complex subunit [Populus trichocarpa] >gi|222853265|gb|EEE90812.1| chromatin remodeling complex subunit [Populus trichocarpa]	48.15	54	28	2	128	289	137	185	4e-16	46.6
ps_650109	gi|224090059|ref|XP_002308925.1|	chromatin remodeling complex subunit [Populus trichocarpa] >gi|222854901|gb|EEE92448.1| chromatin remodeling complex subunit [Populus trichocarpa]	59.35	123	50	1	370	2	1255	1376	2e-28	128
ps_76388	gi|224081014|ref|XP_002306264.1|	chromatin remodeling complex subunit [Populus trichocarpa] >gi|222855713|gb|EEE93260.1| chromatin remodeling complex subunit [Populus trichocarpa]	57.97	69	25	1	3	197	990	1058	4e-12	74.3
contig11753	gi|224085664|ref|XP_002307656.1|	chromatin remodeling complex subunit [Populus trichocarpa] >gi|222857105|gb|EEE94652.1| chromatin remodeling complex subunit [Populus trichocarpa]	81.16	69	13	0	209	3	967	1035	9e-25	116
contig08963	gi|224125738|ref|XP_002319663.1|	chromatin remodeling complex subunit [Populus trichocarpa] >gi|222858039|gb|EEE95586.1| chromatin remodeling complex subunit [Populus trichocarpa]	84.68	111	17	2	66	398	845	953	1e-53	186
ps_119291	gi|224119656|ref|XP_002318127.1|	chromatin remodeling complex subunit [Populus trichocarpa] >gi|222858800|gb|EEE96347.1| chromatin remodeling complex subunit [Populus trichocarpa]	68.97	87	27	0	261	1	133	219	9e-40	129
ps_39479	gi|224128974|ref|XP_002320469.1|	chromatin remodeling complex subunit [Populus trichocarpa] >gi|222861242|gb|EEE98784.1| chromatin remodeling complex subunit [Populus trichocarpa]	72.73	44	12	0	236	105	76	119	4e-16	65.9
ps_17564	gi|224145438|ref|XP_002325643.1|	chromatin remodeling complex subunit [Populus trichocarpa] >gi|222862518|gb|EEF00025.1| chromatin remodeling complex subunit [Populus trichocarpa]	92.73	110	8	0	331	2	513	622	3e-68	211
ps_16129	gi|224107403|ref|XP_002314470.1|	chromatin remodeling complex subunit [Populus trichocarpa] >gi|222863510|gb|EEF00641.1| chromatin remodeling complex subunit [Populus trichocarpa]	94.03	67	4	0	203	3	7	73	5e-28	127
contig12042	gi|224110292|ref|XP_002315473.1|	chromatin remodeling complex subunit [Populus trichocarpa] >gi|222864513|gb|EEF01644.1| chromatin remodeling complex subunit [Populus trichocarpa]	88.76	169	19	0	507	1	284	452	1e-78	295
ps_619866	gi|224110590|ref|XP_002315568.1|	chromatin remodeling complex subunit [Populus trichocarpa] >gi|222864608|gb|EEF01739.1| chromatin remodeling complex subunit [Populus trichocarpa]	81.18	85	15	1	254	3	692	776	1e-36	148
ps_262288	gi|224111230|ref|XP_002315787.1|	chromatin remodeling complex subunit [Populus trichocarpa] >gi|222864827|gb|EEF01958.1| chromatin remodeling complex subunit [Populus trichocarpa]	98.59	71	1	0	215	3	785	855	7e-33	143
contig13121	gi|224139776|ref|XP_002323271.1|	chromatin remodeling complex subunit [Populus trichocarpa] >gi|222867901|gb|EEF05032.1| chromatin remodeling complex subunit [Populus trichocarpa]	47.01	117	60	4	5	349	1415	1529	5e-16	88.2
ps_134370	gi|255541636|ref|XP_002511882.1|	Chromo domain protein putative [Ricinus communis] >gi|223549062|gb|EEF50551.1| Chromo domain protein	56.76	74	28	1	1	210	1807	1880	2e-29	79.7
ps_346173	gi|255580599|ref|XP_002531123.1|	chromodomain helicase DNA binding protein putative [Ricinus communis] >gi|223529287|gb|EEF31257.1| chromodomain helicase DNA binding protein	67.29	107	35	1	2	322	1431	1536	4e-32	140
ps_587525	gi|255565329|ref|XP_002523656.1|	chromodomain helicase DNA binding protein putative [Ricinus communis] >gi|223537108|gb|EEF38742.1| chromodomain helicase DNA binding protein	52.56	78	34	2	78	302	1353	1430	6e-11	70.5
ps_212274	gi|255548778|ref|XP_002515445.1|	chromodomain helicase DNA binding protein putative [Ricinus communis] >gi|223545389|gb|EEF46894.1| chromodomain helicase DNA binding protein	79.46	112	22	2	334	2	895	1005	1e-39	165
ps_132010	gi|22770461|gb|AAN06607.1|	chromosome condensation regulator protein [Cicer arietinum]	88.28	128	14	1	382	2	64	191	8e-61	236
ps_167029	gi|255557979|ref|XP_002520018.1|	chromosome region maintenance protein 1/exportin putative [Ricinus communis] >gi|223540782|gb|EEF42342.1| chromosome region maintenance protein 1/exportin	97.09	103	3	0	309	1	126	228	1e-49	198
ps_8026	gi|255554168|ref|XP_002518124.1|	chromosome transmission fidelity factor putative [Ricinus communis] >gi|223542720|gb|EEF44257.1| chromosome transmission fidelity factor	81.11	90	17	0	271	2	435	524	1e-35	152
ps_33995	gi|124359706|gb|ABN06062.1|	Chromosome-associated kinesin KIF4A related [Medicago truncatula]	76.67	60	14	0	244	65	111	170	3e-24	92
contig11485	gi|255576294|ref|XP_002529040.1|	Chromosome-associated kinesin KIF4A putative [Ricinus communis] >gi|223531520|gb|EEF33351.1| Chromosome-associated kinesin KIF4A	69.75	119	36	0	380	24	416	534	3e-40	167
ps_553561	gi|255545966|ref|XP_002514043.1|	Chromosome-associated kinesin KIF4A putative [Ricinus communis] >gi|223547129|gb|EEF48626.1| Chromosome-associated kinesin KIF4A	80.39	102	7	1	267	1	211	312	8e-37	156
ps_99283	gi|255585095|ref|XP_002533253.1|	Chromosome-associated kinesin KLP1 putative [Ricinus communis] >gi|223526909|gb|EEF29115.1| Chromosome-associated kinesin KLP1	79.86	139	28	1	419	3	128	264	6e-55	216
contig11530	gi|42565189|ref|NP_189197.2|	CHUP1 (CHLOROPLAST UNUSUAL POSITIONING 1) [Arabidopsis thaliana] >gi|75273319|sp|Q9LI74|CHUP1_ARATH RecName: Full=Protein CHUP1 chloroplastic; AltName: Full=Protein CHLOROPLAST UNUSUAL POSITIONING 1 >gi|11994760|dbj|BAB03089.1| unnamed protein product [Arabidopsis thaliana] >gi|28071265|dbj|BAC55960.1| actin binding protein [Arabidopsis thaliana]	68.42	76	17	2	208	2	66	141	1e-18	95.9
contig01174	gi|15242306|ref|NP_196470.1|	CI51 (51 kDa subunit of complex I); 4 iron 4 sulfur cluster binding / FMN binding / NAD or NADH binding / NADH dehydrogenase (ubiquinone)/ oxidoreductase	92.13	445	35	0	1380	46	4	448	0	833
ps_104120	gi|124359697|gb|ABD32367.2|	cig3 related [Medicago truncatula]	81.97	61	11	0	6	188	947	1007	9e-22	106
ps_379989	gi|255554380|ref|XP_002518229.1|	CIL putative [Ricinus communis] >gi|223542576|gb|EEF44115.1| CIL	84.78	46	7	1	21	158	337	380	7e-12	73.6
ps_641100	gi|157884775|gb|ABV91100.1|	cinnamate/p-coumarate carboxyl methyltransferase 1 [Ocimum basilicum]	71.88	32	9	0	104	199	262	293	3e-11	53.9
ps_213639	gi|210075013|gb|ACB45309.2|	cinnamoyl CoA reductase [Leucaena leucocephala]	88.1	42	5	0	3	128	258	299	3e-15	84.7
contig04288	gi|255571350|ref|XP_002526624.1|	cinnamoyl-CoA reductase putative [Ricinus communis] >gi|223534064|gb|EEF35783.1| cinnamoyl-CoA reductase	84.09	132	21	0	2	397	191	322	1e-59	233
ps_1789	gi|255567343|ref|XP_002524651.1|	cinnamoyl-CoA reductase putative [Ricinus communis] >gi|223536012|gb|EEF37670.1| cinnamoyl-CoA reductase	62.96	54	20	0	164	3	296	349	5e-12	73.9
contig00171	gi|255556687|ref|XP_002519377.1|	cinnamoyl-CoA reductase putative [Ricinus communis] >gi|223541444|gb|EEF42994.1| cinnamoyl-CoA reductase	68.52	270	85	1	2	811	69	334	4e-106	388
ps_349924	gi|255553472|ref|XP_002517777.1|	cinnamoyl-CoA reductase putative [Ricinus communis] >gi|223543049|gb|EEF44584.1| cinnamoyl-CoA reductase	84.62	39	6	0	165	49	2	40	1e-12	76.3
ps_68426	gi|224091485|ref|XP_002309270.1|	cinnamyl alcohol dehydrogenase-like protein [Populus trichocarpa] >gi|222855246|gb|EEE92793.1| cinnamyl alcohol dehydrogenase-like protein [Populus trichocarpa]	79.09	110	23	0	332	3	106	215	1e-31	139
contig03488	gi|124360602|gb|ABN08601.1|	CIP7 related [Medicago truncatula]	83.63	837	131	8	146	2638	1	829	0	1174
contig09991	gi|30677901|ref|NP_849571.1|	CIPK9 (CBL-INTERACTING PROTEIN KINASE 9); ATP binding / kinase/ protein kinase/ protein serine/threonine kinase [Arabidopsis thaliana] >gi|13448037|gb|AAK26845.1|AF339147_1 SOS2-like protein kinase PKS6 [Arabidopsis thaliana]	76.95	282	61	2	847	14	57	338	9e-123	443
ps_26817	gi|87138101|gb|ABD28287.1|	circadian clock-associated FKF1 [Glycine max]	93.06	72	5	0	363	148	506	577	1e-47	141
ps_564400	gi|15218569|ref|NP_177415.1|	CKL2 (CASEIN KINASE 1-LIKE PROTEIN 2); ATP binding / kinase/ protein kinase/ protein serine/threonine kinase [Arabidopsis thaliana] >gi|12323761|gb|AAG51841.1|AC010926_4 putative casein kinase I; 37964-34339 [Arabidopsis thaliana] >gi|16648961|gb|AAL24332.1| putative casein kinase I [Arabidopsis thaliana] >gi|33942053|gb|AAQ55279.1| At1g72710 [Arabidopsis thaliana] >gi|62996978|gb|AAY24533.1| cas…	45.16	62	34	1	213	28	112	166	3e-15	53.5
ps_666774	gi|123449455|ref|XP_001313446.1|	Clan CA family C19	27.03	37	27	0	198	88	190	226	0	24.6
ps_324056	gi|132424661|gb|ABO33483.1|	class I KNOX homeobox transcription factor [Medicago truncatula]	97.87	47	1	0	53	193	228	274	1e-41	104
ps_522798	gi|132424653|gb|ABO33479.1|	class I KNOX homeobox transcription factor [Medicago truncatula]	100	70	0	0	362	153	219	288	9e-36	152
ps_89125	gi|33414052|gb|AAP03088.1|	class Ia chitinase [Galega orientalis]	50	74	37	2	6	227	3	69	1e-14	82.4
contig11681	gi|132424655|gb|ABO33480.1|	class II KNOX homeobox transcription factor [Medicago truncatula]	88.65	185	17	3	22	564	234	416	3e-90	323
ps_203684	gi|132424657|gb|ABO33481.1|	class II KNOX homeobox transcription factor [Medicago truncatula]	95.74	94	3	1	2	280	126	219	2e-53	172
ps_57562	gi|132424659|gb|ABO33482.1|	class II KNOX homeobox transcription factor [Medicago truncatula]	93.1	58	4	0	175	2	231	288	1e-23	112
contig08195	gi|194466081|gb|ACF74271.1|	class II small heat shock protein Le-HSP17.6 [Arachis hypogaea]	84.13	63	9	1	4	189	67	129	1e-14	82.4
ps_225092	gi|63115354|gb|AAY33856.1|	class III HD-zip protein [Gossypium barbadense]	68.47	111	35	0	334	2	596	706	2e-34	148
contig06117	gi|211906538|gb|ACJ11762.1|	class III peroxidase [Gossypium hirsutum]	70.91	110	32	0	2	331	214	323	2e-40	168
contig00615	gi|37051096|dbj|BAC81645.1|	class1 chitinase [Pisum sativum]	100	296	0	0	1217	330	1	296	0	646
contig05037	gi|255573732|ref|XP_002527787.1|	clathrin assembly protein putative [Ricinus communis] >gi|223532822|gb|EEF34597.1| clathrin assembly protein	77.49	351	76	2	285	1328	149	498	0	474
ps_331400	gi|255548898|ref|XP_002515505.1|	clathrin assembly protein putative [Ricinus communis] >gi|223545449|gb|EEF46954.1| clathrin assembly protein	83.58	67	11	0	201	1	31	97	2e-34	117
ps_483998	gi|255540561|ref|XP_002511345.1|	clathrin coat assembly protein ap-1 putative [Ricinus communis] >gi|223550460|gb|EEF51947.1| clathrin coat assembly protein ap-1	90.91	121	11	0	365	3	32	152	1e-60	235
contig06483	gi|255557603|ref|XP_002519831.1|	clathrin coat associated protein ap-50 putative [Ricinus communis] >gi|223540877|gb|EEF42435.1| clathrin coat associated protein ap-50	95.45	264	12	0	2	793	73	336	8e-146	502
ps_92709	gi|1335862|gb|AAC49294.1|	clathrin heavy chain	96.88	96	3	0	1	288	1169	1264	2e-45	182
contig02742	gi|255574808|ref|XP_002528311.1|	clathrin heavy chain putative [Ricinus communis] >gi|223532266|gb|EEF34069.1| clathrin heavy chain	92.03	251	20	0	1003	251	1407	1657	6e-116	421
ps_194020	gi|224144430|ref|XP_002325287.1|	Cl-channel clc-7 [Populus trichocarpa] >gi|222862162|gb|EEE99668.1| Cl-channel clc-7 [Populus trichocarpa]	76.92	52	12	0	2	157	415	466	9e-17	89.7
ps_173931	gi|224111216|ref|XP_002315783.1|	Cl-channel clc-7 [Populus trichocarpa] >gi|222864823|gb|EEF01954.1| Cl-channel clc-7 [Populus trichocarpa]	61.67	120	45	1	358	2	523	642	6e-29	130
contig08962	gi|255570075|ref|XP_002526000.1|	cleavage and polyadenylation specificity factor putative [Ricinus communis] >gi|223534732|gb|EEF36424.1| cleavage and polyadenylation specificity factor	80.62	160	29	1	4	477	804	963	1e-46	190
ps_152787	gi|255553723|ref|XP_002517902.1|	cleavage and polyadenylation specificity factor putative [Ricinus communis] >gi|223542884|gb|EEF44420.1| cleavage and polyadenylation specificity factor	77.36	53	12	0	34	192	303	355	7e-16	85.9
contig04528	gi|255537347|ref|XP_002509740.1|	cleavage and polyadenylation specificity factor putative [Ricinus communis] >gi|223549639|gb|EEF51127.1| cleavage and polyadenylation specificity factor	82.07	184	30	2	572	30	194	377	2e-82	308
ps_48684	gi|255542245|ref|XP_002512186.1|	Cleavage and polyadenylation specificity factor 73 kDa subunit putative [Ricinus communis] >gi|223548730|gb|EEF50220.1| Cleavage and polyadenylation specificity factor 73 kDa subunit	94.67	75	4	0	1	225	112	186	4e-34	147
contig05615	gi|255547145|ref|XP_002514630.1|	Cleavage stimulation factor 50 kDa subunit putative [Ricinus communis] >gi|223546234|gb|EEF47736.1| Cleavage stimulation factor 50 kDa subunit	69.33	163	45	1	1	474	59	221	3e-61	237
ps_631240	gi|255552848|ref|XP_002517467.1|	cleavage/polyadenylation factor ia subunit clp1p putative [Ricinus communis] >gi|223543478|gb|EEF45009.1| cleavage/polyadenylation factor ia subunit clp1p	80.7	57	11	0	2	172	301	357	9e-34	103
contig00579	gi|197294136|ref|YP_002149757.1|	clp protease proteolytic subunit [Cicer arietinum] >gi|197089824|gb|ACH41094.1| clp protease proteolytic subunit [Cicer arietinum]	83.47	121	20	0	633	271	1	121	1e-50	204
ps_639173	gi|18423503|ref|NP_568792.1|	CLPX; ATP binding / ATPase/ nucleoside-triphosphatase/ nucleotide binding / protein binding [Arabidopsis thaliana] >gi|9759182|dbj|BAB09797.1| ATP-dependent Clp protease regulatory subunit CLPX [Arabidopsis thaliana] >gi|14334860|gb|AAK59608.1| putative ATP-dependent Clp protease ATP-binding subunit ClpX1 [Arabidopsis thaliana] >gi|23296603|gb|AAN13130.1| putative ATP-dependent Clp protease ATP-b…	81.13	53	10	0	274	116	384	436	2e-24	86.7
ps_603539	gi|164564726|dbj|BAF98209.1|	CM0216.180.nc [Lotus japonicus]	70.89	79	23	0	3	239	200	278	8e-24	113
ps_340105	gi|164564730|dbj|BAF98212.1|	CM0216.280.nc [Lotus japonicus]	77.61	67	14	1	200	3	2	68	4e-21	104
contig02638	gi|164564733|dbj|BAF98215.1|	CM0216.310.nc [Lotus japonicus]	78.98	371	75	3	1110	7	1	369	6e-134	481
ps_300873	gi|164564734|dbj|BAF98216.1|	CM0216.320.nc [Lotus japonicus]	54.47	123	55	3	367	2	94	206	5e-23	110
contig10617	gi|164564735|dbj|BAF98217.1|	CM0216.330.nc [Lotus japonicus]	63.91	302	107	5	35	934	1	296	3e-96	355
ps_101923	gi|164564740|dbj|BAF98221.1|	CM0216.390.nc [Lotus japonicus]	92.19	64	5	0	3	194	359	422	2e-55	132
ps_41519	gi|164564744|dbj|BAF98225.1|	CM0216.430.nc [Lotus japonicus]	78.72	94	16	1	1	270	384	477	1e-34	140
contig05313	gi|164605514|dbj|BAF98580.1|	CM0216.440.nc [Lotus japonicus]	91.2	250	22	0	751	2	582	831	4e-129	464
contig03344	gi|164605521|dbj|BAF98587.1|	CM0216.530.nc [Lotus japonicus]	33.69	558	294	18	604	2049	133	669	2e-58	206
ps_163803	gi|164605522|dbj|BAF98588.1|	CM0216.540.nc [Lotus japonicus]	75.44	57	14	0	4	174	279	335	2e-17	92
ps_173149	gi|164605525|dbj|BAF98591.1|	CM0216.570.nc [Lotus japonicus]	57.33	75	32	0	226	2	11	85	1e-17	92.4
ps_318753	gi|164605527|dbj|BAF98593.1|	CM0216.590.nc [Lotus japonicus]	53.33	135	52	3	373	2	418	546	1e-28	129
contig01528	gi|164605535|dbj|BAF98601.1|	CM0545.290.nc [Lotus japonicus]	92.11	545	41	3	1677	49	1	539	0	998
contig11438	gi|164605531|dbj|BAF98597.1|	CM0545.360.nc [Lotus japonicus]	81.37	102	19	0	316	11	1	102	7e-43	177
contig08984	gi|164605530|dbj|BAF98596.1|	CM0545.370.nc [Lotus japonicus]	92.31	65	5	0	135	329	1	65	5e-44	128
ps_76720	gi|164605529|dbj|BAF98595.1|	CM0545.400.nc [Lotus japonicus]	72.22	90	25	0	270	1	696	785	9e-28	126
ps_505561	gi|164605528|dbj|BAF98594.1|	CM0545.410.nc [Lotus japonicus]	62.71	59	22	0	181	5	519	577	1e-31	83.6
contig06638	gi|164605542|dbj|BAF98608.1|	CM0545.430.nc [Lotus japonicus]	74.68	79	20	0	3	239	358	436	8e-44	129
ps_169688	gi|164564753|dbj|BAF98233.1|	CM0545.530.nc [Lotus japonicus]	95.88	97	4	0	293	3	359	455	4e-47	190
contig04006	gi|164564752|dbj|BAF98232.1|	CM0545.540.nc [Lotus japonicus]	79.72	143	29	0	141	569	1	143	1e-61	239
ps_502387	gi|164564748|dbj|BAF98228.1|	CM0545.610.nc [Lotus japonicus]	88.71	124	14	0	377	6	104	227	6e-58	226
ps_52294	gi|164564746|dbj|BAF98226.1|	CM0545.690.nc [Lotus japonicus]	85.33	75	8	1	105	320	1	75	3e-27	124
ps_289368	gi|111146892|gb|ABH07384.1|	CMR1 [Phaseolus vulgaris]	61.47	109	42	0	1	327	987	1095	2e-33	144
ps_150170	gi|15238657|ref|NP_200125.1|	CNGC1 (CYCLIC NUCLEOTIDE GATED CHANNEL 1); calmodulin binding / cation channel/ cyclic nucleotide binding / intracellular cyclic nucleotide activated cation channel/ inward rectifier potassium channel [Arabidopsis thaliana] >gi|38502855|sp|O65717|CNGC1_ARATH RecName: Full=Cyclic nucleotide-gated ion channel 1; Short=AtCNGC1; AltName: Full=Cyclic nucleotide- and calmodulin-regulated ion channel 1 …	88.12	101	12	0	1	303	369	469	4e-47	190
ps_21749	gi|60459560|gb|AAX18166.2|	CNGC2 [Gossypium hirsutum]	85.39	89	13	0	293	27	176	264	2e-41	155
ps_168394	gi|255563552|ref|XP_002522778.1|	coated vesicle membrane protein putative [Ricinus communis] >gi|223538016|gb|EEF39629.1| coated vesicle membrane protein	54.29	70	30	2	2	205	646	715	3e-12	71.6
ps_121693	gi|255577244|ref|XP_002529504.1|	coatomer alpha subunit putative [Ricinus communis] >gi|223531020|gb|EEF32873.1| coatomer alpha subunit	94.44	36	2	0	26	133	608	643	9e-15	73.2
contig00245	gi|33945873|emb|CAE45585.1|	coatomer alpha subunit-like protein [Lotus japonicus]	92.99	585	37	1	1813	71	1	585	0	1131
contig06631	gi|255574556|ref|XP_002528189.1|	coatomer beta subunit putative [Ricinus communis] >gi|223532401|gb|EEF34196.1| coatomer beta subunit	79.82	218	44	2	1042	389	703	914	8e-85	318
ps_72761	gi|255574558|ref|XP_002528190.1|	coatomer beta subunit putative [Ricinus communis] >gi|223532402|gb|EEF34197.1| coatomer beta subunit	62.37	93	35	0	1	279	238	330	7e-34	134
ps_84060	gi|255571263|ref|XP_002526581.1|	coatomer delta subunit putative [Ricinus communis] >gi|223534075|gb|EEF35793.1| coatomer delta subunit	94.87	39	2	0	1	117	124	162	4e-13	77.8
contig01448	gi|56311392|emb|CAI29264.1|	coatomer epsilon subunit [Medicago truncatula]	95.5	289	13	0	1119	253	1	289	2e-155	553
contig07337	gi|255536821|ref|XP_002509477.1|	coatomer gamma subunit putative [Ricinus communis] >gi|223549376|gb|EEF50864.1| coatomer gamma subunit	99.4	168	1	0	17	520	288	455	5e-81	303
contig10640	gi|15226538|ref|NP_179734.1|	coatomer protein complex subunit alpha	96.51	86	3	0	292	35	1	86	8e-46	184
ps_497016	gi|71534920|gb|AAZ32864.1|	coatomer protein complex subunit beta 2 [Medicago sativa]	97.8	91	2	0	273	1	1	91	2e-45	185
contig04898	gi|56311396|emb|CAI29266.1|	coatomer zeta1 subunit [Medicago truncatula]	98.33	180	3	0	92	631	1	180	3e-85	319
ps_26099	gi|255547434|ref|XP_002514774.1|	cohesin subunit rad21 putative [Ricinus communis] >gi|223545825|gb|EEF47328.1| cohesin subunit rad21	76.25	80	18	1	129	365	1154	1233	1e-25	119
contig11949	gi|66947630|emb|CAJ00011.1|	coiled-coil-helix-coiled-coil-helix domain containing protein [Medicago truncatula]	86.9	84	9	2	116	361	33	115	2e-31	138
ps_11717	gi|110832249|gb|ABH01186.1|	cold-induced protein [Ammopiptanthus mongolicus]	86.32	95	13	0	287	3	107	201	2e-41	171
contig05901	gi|115432144|gb|ABI97349.1|	cold-induced thioredoxin domain-containing protein [Ammopiptanthus mongolicus]	87.37	190	24	0	94	663	647	836	3e-102	330
ps_352344	gi|213053828|gb|ACJ39219.1|	cold-regulated protein [Glycine max]	79.07	43	9	0	134	6	1	43	2e-12	75.1
ps_269649	gi|255557823|ref|XP_002519941.1|	component of oligomeric golgi complex putative [Ricinus communis] >gi|223540987|gb|EEF42545.1| component of oligomeric golgi complex	94.23	52	3	0	318	163	234	285	1e-40	105
ps_87444	gi|140053486|gb|ABO80461.1|	Concanavalin A-like lectin/glucanase; U2 auxiliary factor small subunit [Medicago truncatula]	61.29	93	35	1	3	278	144	236	2e-19	98.6
ps_595663	gi|255576542|ref|XP_002529162.1|	condensin putative [Ricinus communis] >gi|223531386|gb|EEF33221.1| condensin	84.09	88	14	0	1	264	993	1080	3e-57	150
ps_49636	gi|255551775|ref|XP_002516933.1|	condensin putative [Ricinus communis] >gi|223544021|gb|EEF45547.1| condensin	45.54	112	61	1	1	336	1205	1313	6e-13	77
ps_242981	gi|224139208|ref|XP_002326795.1|	condensin complex components subunit [Populus trichocarpa] >gi|222834117|gb|EEE72594.1| condensin complex components subunit [Populus trichocarpa]	95.51	89	4	0	269	3	1023	1111	8e-34	146
contig10698	gi|224074645|ref|XP_002304405.1|	condensin complex components subunit [Populus trichocarpa] >gi|222841837|gb|EEE79384.1| condensin complex components subunit [Populus trichocarpa]	95.33	107	5	0	323	3	1	107	1e-50	202
ps_84010	gi|224102947|ref|XP_002312865.1|	condensin complex components subunit [Populus trichocarpa] >gi|222849273|gb|EEE86820.1| condensin complex components subunit [Populus trichocarpa]	68.67	83	26	0	251	3	709	791	6e-23	110
ps_225955	gi|224089995|ref|XP_002308898.1|	condensin complex components subunit [Populus trichocarpa] >gi|222854874|gb|EEE92421.1| condensin complex components subunit [Populus trichocarpa]	90.07	141	14	0	2	424	328	468	5e-68	259
ps_34667	gi|224085641|ref|XP_002307647.1|	condensin complex components subunit [Populus trichocarpa] >gi|222857096|gb|EEE94643.1| condensin complex components subunit [Populus trichocarpa]	71.43	77	22	0	2	232	962	1038	8e-24	113
ps_163842	gi|224131626|ref|XP_002321137.1|	condensin complex components subunit [Populus trichocarpa] >gi|222861910|gb|EEE99452.1| condensin complex components subunit [Populus trichocarpa]	58.18	55	23	0	66	230	550	604	1e-15	74.3
ps_116197	gi|224140989|ref|XP_002323859.1|	condensin complex components subunit [Populus trichocarpa] >gi|222866861|gb|EEF03992.1| condensin complex components subunit [Populus trichocarpa]	94.35	124	7	0	374	3	56	179	5e-62	235
contig00737	gi|90419459|ref|ZP_01227369.1|	conserved hypothetical protein [Aurantimonas manganoxydans SI85-9A1] >gi|90336396|gb|EAS50137.1| conserved hypothetical protein [Aurantimonas manganoxydans SI85-9A1]	77.14	105	24	0	265	579	44	148	1e-40	158
ps_509467	gi|237716110|ref|ZP_04546591.1|	conserved hypothetical protein [Bacteroides sp. D1] >gi|229443757|gb|EEO49548.1| conserved hypothetical protein [Bacteroides sp. D1]	39.13	23	14	0	200	268	177	199	0	21.2
ps_340110	gi|238880694|gb|EEQ44332.1|	conserved hypothetical protein [Candida albicans WO-1]	72.73	11	3	0	177	145	118	128	0	23.5
ps_134381	gi|196231855|ref|ZP_03130711.1|	conserved hypothetical protein [Chthoniobacter flavus Ellin428] >gi|196223977|gb|EDY18491.1| conserved hypothetical protein [Chthoniobacter flavus Ellin428]	39.13	23	14	0	146	214	21	43	0	23.1
contig00006	gi|169338108|ref|ZP_02863215.1|	conserved hypothetical protein [Clostridium botulinum C str. Eklund] >gi|169338126|ref|ZP_02863226.1| conserved hypothetical protein [Clostridium botulinum C str. Eklund] >gi|169338132|ref|ZP_02863230.1| conserved hypothetical protein [Clostridium botulinum C str. Eklund] >gi|118135266|gb|ABK62310.1| conserved hypothetical protein [Clostridium novyi NT] >gi|118135598|gb|ABK62642.1| conserved hypo…	71.43	98	28	0	5458	5165	2	99	4e-53	141
contig07669	gi|182701796|ref|ZP_02955128.1|	conserved hypothetical protein [Clostridium botulinum NCTC 2916] >gi|226947650|ref|YP_002802741.1| hypothetical protein CLM_0490 [Clostridium botulinum A2 str. Kyoto] >gi|226950969|ref|YP_002806060.1| hypothetical protein CLM_3990 [Clostridium botulinum A2 str. Kyoto] >gi|226950971|ref|YP_002806062.1| hypothetical protein CLM_3999 [Clostridium botulinum A2 str. Kyoto] >gi|182668006|gb|EDT79985.1|…	69.09	55	17	0	387	223	49	103	7e-29	76.3
ps_215152	gi|254497241|ref|ZP_05110049.1|	conserved hypothetical protein [Legionella drancourtii LLAP12] >gi|254353469|gb|EET12196.1| conserved hypothetical protein [Legionella drancourtii LLAP12]	35.29	34	22	0	309	208	146	179	0	25
contig00014	gi|78033430|emb|CAJ30045.1|	conserved hypothetical protein [Magnetospirillum gryphiswaldense]	52.26	243	114	7	787	65	1	234	2e-49	200
contig08624	gi|87240733|gb|ABD32591.1|	conserved hypothetical protein [Medicago truncatula]	83.56	73	7	2	372	169	8	80	7e-22	106
contig13198	gi|87162495|gb|ABD28290.1|	conserved hypothetical protein [Medicago truncatula]	48.8	125	64	0	41	415	2	126	5e-25	117
ps_132606	gi|92886089|gb|ABE88099.1|	conserved hypothetical protein [Medicago truncatula]	53.75	80	37	0	348	109	4	83	8e-13	76.6
ps_48078	gi|87162502|gb|ABD28297.1|	conserved hypothetical protein [Medicago truncatula]	82.91	117	20	0	356	6	124	240	3e-52	207
ps_394608	gi|226290795|gb|EEH46260.1|	conserved hypothetical protein [Paracoccidioides brasiliensis Pb18]	75	40	10	0	178	59	190	229	2e-14	57.8
ps_50886	gi|242021913|ref|XP_002431387.1|	conserved hypothetical protein [Pediculus humanus corporis] >gi|212516663|gb|EEB18649.1| conserved hypothetical protein [Pediculus humanus corporis]	43.33	30	17	1	180	91	524	552	0	25.4
ps_657601	gi|239890096|gb|EER11969.1|	conserved hypothetical protein [Perkinsus marinus ATCC 50983]	35.71	28	18	0	137	220	172	199	0	26.2
ps_483864	gi|189208356|ref|XP_001940511.1|	conserved hypothetical protein [Pyrenophora tritici-repentis Pt-1C-BFP] >gi|187976604|gb|EDU43230.1| conserved hypothetical protein [Pyrenophora tritici-repentis Pt-1C-BFP]	81.13	53	10	0	160	2	515	567	1e-37	92
ps_483171	gi|189202072|ref|XP_001937372.1|	conserved hypothetical protein [Pyrenophora tritici-repentis Pt-1C-BFP] >gi|187984471|gb|EDU49959.1| conserved hypothetical protein [Pyrenophora tritici-repentis Pt-1C-BFP]	44.57	92	50	1	275	3	251	342	3e-14	81.3
ps_67969	gi|255609332|ref|XP_002539036.1|	conserved hypothetical protein [Ricinus communis] >gi|223509128|gb|EEF23348.1| conserved hypothetical protein [Ricinus communis]	67.35	49	16	1	251	105	12	56	2e-12	75.5
contig02518	gi|255605097|ref|XP_002538338.1|	conserved hypothetical protein [Ricinus communis] >gi|223512663|gb|EEF24044.1| conserved hypothetical protein [Ricinus communis]	86.57	67	9	0	90	290	20	86	9e-30	118
ps_380572	gi|255600713|ref|XP_002537517.1|	conserved hypothetical protein [Ricinus communis] >gi|223516062|gb|EEF24866.1| conserved hypothetical protein [Ricinus communis]	71.74	92	26	0	367	92	58	149	1e-28	129
contig09493	gi|255595575|ref|XP_002536345.1|	conserved hypothetical protein [Ricinus communis] >gi|223520024|gb|EEF26037.1| conserved hypothetical protein [Ricinus communis]	95	40	2	0	2	121	60	99	4e-15	84.3
contig06549	gi|255591283|ref|XP_002535481.1|	conserved hypothetical protein [Ricinus communis] >gi|223522964|gb|EEF26902.1| conserved hypothetical protein [Ricinus communis]	78.43	255	54	1	98	859	26	280	7e-112	407
ps_359250	gi|255590094|ref|XP_002535169.1|	conserved hypothetical protein [Ricinus communis] >gi|223523841|gb|EEF27214.1| conserved hypothetical protein [Ricinus communis]	90.7	43	4	0	180	308	40	82	6e-15	83.6
ps_265137	gi|255589962|ref|XP_002535139.1|	conserved hypothetical protein [Ricinus communis] >gi|223523944|gb|EEF27245.1| conserved hypothetical protein [Ricinus communis]	91.89	37	3	0	236	126	1	37	4e-12	74.3
contig11469	gi|255589964|ref|XP_002535140.1|	conserved hypothetical protein [Ricinus communis] >gi|223523945|gb|EEF27246.1| conserved hypothetical protein [Ricinus communis]	86.15	65	6	2	505	320	24	87	2e-30	103
ps_135533	gi|255589950|ref|XP_002535134.1|	conserved hypothetical protein [Ricinus communis] >gi|223523950|gb|EEF27249.1| conserved hypothetical protein [Ricinus communis]	46.32	95	51	1	307	23	139	231	1e-14	82.4
ps_70398	gi|255589338|ref|XP_002534923.1|	conserved hypothetical protein [Ricinus communis] >gi|223524351|gb|EEF27460.1| conserved hypothetical protein [Ricinus communis]	76.47	85	19	2	6	257	86	169	2e-26	121
ps_217486	gi|255588184|ref|XP_002534526.1|	conserved hypothetical protein [Ricinus communis] >gi|223525107|gb|EEF27856.1| conserved hypothetical protein [Ricinus communis]	77.78	54	12	0	439	278	159	212	3e-17	91.3
contig01937	gi|255587979|ref|XP_002534461.1|	conserved hypothetical protein [Ricinus communis] >gi|223525247|gb|EEF27921.1| conserved hypothetical protein [Ricinus communis]	61.74	149	49	5	655	233	1	145	1e-38	164
contig04395	gi|255587925|ref|XP_002534442.1|	conserved hypothetical protein [Ricinus communis] >gi|223525283|gb|EEF27941.1| conserved hypothetical protein [Ricinus communis]	70.97	155	45	1	630	1094	52	205	4e-59	233
ps_400634	gi|255587909|ref|XP_002534438.1|	conserved hypothetical protein [Ricinus communis] >gi|223525295|gb|EEF27945.1| conserved hypothetical protein [Ricinus communis]	84	50	8	0	150	1	354	403	6e-20	88.2
ps_179618	gi|255587898|ref|XP_002534434.1|	conserved hypothetical protein [Ricinus communis] >gi|223525302|gb|EEF27949.1| conserved hypothetical protein [Ricinus communis]	72.45	98	22	2	279	1	309	405	8e-32	139
contig10308	gi|255587826|ref|XP_002534410.1|	conserved hypothetical protein [Ricinus communis] >gi|223525350|gb|EEF27973.1| conserved hypothetical protein [Ricinus communis]	74.14	116	26	1	2	337	310	425	2e-42	175
contig09744	gi|255587734|ref|XP_002534376.1|	conserved hypothetical protein [Ricinus communis] >gi|223525401|gb|EEF28000.1| conserved hypothetical protein [Ricinus communis]	75.63	119	29	0	689	333	171	289	2e-57	191
ps_430103	gi|255587566|ref|XP_002534314.1|	conserved hypothetical protein [Ricinus communis] >gi|223525515|gb|EEF28070.1| conserved hypothetical protein [Ricinus communis]	81.25	112	21	0	1	336	142	253	1e-48	195
ps_72944	gi|255587557|ref|XP_002534310.1|	conserved hypothetical protein [Ricinus communis] >gi|223525518|gb|EEF28072.1| conserved hypothetical protein [Ricinus communis]	79.52	83	14	3	156	395	179	259	1e-25	119
ps_468479	gi|255587452|ref|XP_002534277.1|	conserved hypothetical protein [Ricinus communis] >gi|223525593|gb|EEF28108.1| conserved hypothetical protein [Ricinus communis]	74.47	47	11	1	53	190	1	47	2e-12	75.1
contig12067	gi|255587435|ref|XP_002534270.1|	conserved hypothetical protein [Ricinus communis] >gi|223525601|gb|EEF28113.1| conserved hypothetical protein [Ricinus communis]	79.49	117	24	0	351	1	82	198	5e-50	200
ps_126122	gi|255587339|ref|XP_002534235.1|	conserved hypothetical protein [Ricinus communis] >gi|223525663|gb|EEF28149.1| conserved hypothetical protein [Ricinus communis]	68.35	79	25	0	2	238	640	718	1e-27	114
ps_17423	gi|255587268|ref|XP_002534208.1|	conserved hypothetical protein [Ricinus communis] >gi|223525703|gb|EEF28172.1| conserved hypothetical protein [Ricinus communis]	78.67	75	16	0	383	159	428	502	6e-51	125
ps_133318	gi|255587156|ref|XP_002534159.1|	conserved hypothetical protein [Ricinus communis] >gi|223525770|gb|EEF28225.1| conserved hypothetical protein [Ricinus communis]	63.46	52	19	0	214	59	7	58	7e-14	72.4
ps_85412	gi|255587118|ref|XP_002534144.1|	conserved hypothetical protein [Ricinus communis] >gi|223525790|gb|EEF28237.1| conserved hypothetical protein [Ricinus communis]	78.48	79	17	0	77	313	4	82	3e-33	134
ps_546520	gi|255586864|ref|XP_002534042.1|	conserved hypothetical protein [Ricinus communis] >gi|223525949|gb|EEF28346.1| conserved hypothetical protein [Ricinus communis]	92.73	55	4	0	166	2	502	556	9e-22	106
contig12472	gi|255586811|ref|XP_002534019.1|	conserved hypothetical protein [Ricinus communis] >gi|223525970|gb|EEF28360.1| conserved hypothetical protein [Ricinus communis]	63.33	150	50	1	435	1	155	304	2e-46	188
ps_361276	gi|255586806|ref|XP_002534017.1|	conserved hypothetical protein [Ricinus communis] >gi|223525976|gb|EEF28365.1| conserved hypothetical protein [Ricinus communis]	79.25	106	22	1	3	320	282	386	3e-42	174
contig03227	gi|255586750|ref|XP_002533995.1|	conserved hypothetical protein [Ricinus communis] >gi|223526015|gb|EEF28392.1| conserved hypothetical protein [Ricinus communis]	67.7	486	145	4	1427	6	1	479	0	653
ps_204576	gi|255586668|ref|XP_002533963.1|	conserved hypothetical protein [Ricinus communis] >gi|223526060|gb|EEF28419.1| conserved hypothetical protein [Ricinus communis]	71.23	73	21	2	65	283	162	231	3e-19	97.8
contig08477	gi|255586634|ref|XP_002533948.1|	conserved hypothetical protein [Ricinus communis] >gi|223526079|gb|EEF28434.1| conserved hypothetical protein [Ricinus communis]	63.44	93	30	3	3	269	259	350	2e-21	105
ps_221524	gi|255586547|ref|XP_002533910.1|	conserved hypothetical protein [Ricinus communis] >gi|223526131|gb|EEF28475.1| conserved hypothetical protein [Ricinus communis]	75.76	132	32	0	3	398	165	296	2e-57	224
contig12247	gi|255586441|ref|XP_002533865.1|	conserved hypothetical protein [Ricinus communis] >gi|223526187|gb|EEF28515.1| conserved hypothetical protein [Ricinus communis]	44.59	148	66	2	3	398	368	514	2e-25	118
ps_580097	gi|255586386|ref|XP_002533840.1|	conserved hypothetical protein [Ricinus communis] >gi|223526219|gb|EEF28542.1| conserved hypothetical protein [Ricinus communis]	46.96	115	58	2	478	143	28	139	1e-31	100
contig12562	gi|255586331|ref|XP_002533816.1|	conserved hypothetical protein [Ricinus communis] >gi|223526253|gb|EEF28569.1| conserved hypothetical protein [Ricinus communis]	63.7	135	49	2	185	589	135	266	1e-58	174
contig08772	gi|255586310|ref|XP_002533806.1|	conserved hypothetical protein [Ricinus communis] >gi|223526260|gb|EEF28575.1| conserved hypothetical protein [Ricinus communis]	81.46	205	36	1	47	655	34	238	2e-76	290
ps_416583	gi|255586314|ref|XP_002533808.1|	conserved hypothetical protein [Ricinus communis] >gi|223526262|gb|EEF28577.1| conserved hypothetical protein [Ricinus communis]	76.74	43	10	0	2	130	423	465	1e-10	69.7
ps_137000	gi|255586316|ref|XP_002533809.1|	conserved hypothetical protein [Ricinus communis] >gi|223526263|gb|EEF28578.1| conserved hypothetical protein [Ricinus communis]	76.85	108	25	0	2	325	601	708	2e-43	178
contig10997	gi|255586269|ref|XP_002533787.1|	conserved hypothetical protein [Ricinus communis] >gi|223526288|gb|EEF28600.1| conserved hypothetical protein [Ricinus communis]	89.06	128	14	0	426	43	49	176	7e-64	247
ps_647416	gi|255586124|ref|XP_002533724.1|	conserved hypothetical protein [Ricinus communis] >gi|223526362|gb|EEF28655.1| conserved hypothetical protein [Ricinus communis]	82.35	119	21	0	358	2	1574	1692	4e-51	203
contig12269	gi|255586113|ref|XP_002533720.1|	conserved hypothetical protein [Ricinus communis] >gi|223526375|gb|EEF28665.1| conserved hypothetical protein [Ricinus communis]	61.76	170	61	2	103	600	396	564	4e-58	207
contig09614	gi|255586088|ref|XP_002533708.1|	conserved hypothetical protein [Ricinus communis] >gi|223526382|gb|EEF28671.1| conserved hypothetical protein [Ricinus communis]	66.45	152	39	3	497	916	104	255	1e-60	210
ps_228297	gi|255586090|ref|XP_002533709.1|	conserved hypothetical protein [Ricinus communis] >gi|223526383|gb|EEF28672.1| conserved hypothetical protein [Ricinus communis]	89.32	103	11	0	1	309	241	343	4e-48	193
ps_598064	gi|255585837|ref|XP_002533596.1|	conserved hypothetical protein [Ricinus communis] >gi|223526525|gb|EEF28787.1| conserved hypothetical protein [Ricinus communis]	58.22	146	61	1	2	439	239	381	3e-35	150
ps_607024	gi|255585772|ref|XP_002533566.1|	conserved hypothetical protein [Ricinus communis] >gi|223526566|gb|EEF28823.1| conserved hypothetical protein [Ricinus communis]	79.55	44	9	0	89	220	288	331	2e-24	76.6
contig11900	gi|255585501|ref|XP_002533442.1|	conserved hypothetical protein [Ricinus communis] >gi|223526704|gb|EEF28938.1| conserved hypothetical protein [Ricinus communis]	74.83	147	37	0	441	1	83	229	3e-58	227
ps_230567	gi|255585494|ref|XP_002533439.1|	conserved hypothetical protein [Ricinus communis] >gi|223526713|gb|EEF28946.1| conserved hypothetical protein [Ricinus communis]	76.34	93	22	1	281	3	133	224	1e-31	139
ps_316824	gi|255585445|ref|XP_002533416.1|	conserved hypothetical protein [Ricinus communis] >gi|223526729|gb|EEF28959.1| conserved hypothetical protein [Ricinus communis]	67.83	115	34	1	1	336	249	363	1e-38	162
ps_196359	gi|255585295|ref|XP_002533346.1|	conserved hypothetical protein [Ricinus communis] >gi|223526811|gb|EEF29031.1| conserved hypothetical protein [Ricinus communis]	54.72	53	24	0	3	161	85	137	1e-10	69.7
ps_277438	gi|255585277|ref|XP_002533338.1|	conserved hypothetical protein [Ricinus communis] >gi|223526829|gb|EEF29047.1| conserved hypothetical protein [Ricinus communis]	56.52	115	38	3	25	333	48	162	4e-24	114
contig13455	gi|255585261|ref|XP_002533331.1|	conserved hypothetical protein [Ricinus communis] >gi|223526836|gb|EEF29052.1| conserved hypothetical protein [Ricinus communis]	59.26	54	22	0	457	296	448	501	3e-27	75.9
contig07261	gi|255585161|ref|XP_002533285.1|	conserved hypothetical protein [Ricinus communis] >gi|223526888|gb|EEF29096.1| conserved hypothetical protein [Ricinus communis]	63.27	196	72	1	300	887	89	281	4e-75	274
contig03729	gi|255584877|ref|XP_002533154.1|	conserved hypothetical protein [Ricinus communis] >gi|223527049|gb|EEF29235.1| conserved hypothetical protein [Ricinus communis]	68.49	73	23	0	314	532	31	103	2e-23	112
ps_92295	gi|255584837|ref|XP_002533135.1|	conserved hypothetical protein [Ricinus communis] >gi|223527063|gb|EEF29247.1| conserved hypothetical protein [Ricinus communis]	74.12	85	22	0	1	255	388	472	9e-31	136
ps_99231	gi|255584751|ref|XP_002533094.1|	conserved hypothetical protein [Ricinus communis] >gi|223527106|gb|EEF29286.1| conserved hypothetical protein [Ricinus communis]	62.86	105	34	2	32	331	4	107	6e-31	120
contig13467	gi|255584721|ref|XP_002533081.1|	conserved hypothetical protein [Ricinus communis] >gi|223527120|gb|EEF29296.1| conserved hypothetical protein [Ricinus communis]	78.87	71	14	2	400	191	280	349	9e-19	96.3
ps_131591	gi|255584700|ref|XP_002533071.1|	conserved hypothetical protein [Ricinus communis] >gi|223527135|gb|EEF29310.1| conserved hypothetical protein [Ricinus communis]	83.08	65	11	0	197	3	17	81	2e-13	79
contig06575	gi|255584563|ref|XP_002533008.1|	conserved hypothetical protein [Ricinus communis] >gi|223527219|gb|EEF29383.1| conserved hypothetical protein [Ricinus communis]	60.83	217	85	1	891	241	131	341	2e-72	276
contig10379	gi|255584501|ref|XP_002532979.1|	conserved hypothetical protein [Ricinus communis] >gi|223527243|gb|EEF29403.1| conserved hypothetical protein [Ricinus communis]	44.76	420	190	7	1135	2	1	404	1e-58	231
ps_88599	gi|255584505|ref|XP_002532981.1|	conserved hypothetical protein [Ricinus communis] >gi|223527245|gb|EEF29405.1| conserved hypothetical protein [Ricinus communis]	69.05	84	26	0	252	1	1	84	1e-26	122
ps_144442	gi|255584453|ref|XP_002532957.1|	conserved hypothetical protein [Ricinus communis] >gi|223527267|gb|EEF29423.1| conserved hypothetical protein [Ricinus communis]	55.26	76	33	1	1	225	752	827	3e-15	84.7
ps_440100	gi|255584422|ref|XP_002532943.1|	conserved hypothetical protein [Ricinus communis] >gi|223527294|gb|EEF29447.1| conserved hypothetical protein [Ricinus communis]	84	75	12	0	5	229	402	476	1e-18	95.9
ps_94358	gi|255584403|ref|XP_002532934.1|	conserved hypothetical protein [Ricinus communis] >gi|223527298|gb|EEF29450.1| conserved hypothetical protein [Ricinus communis]	73.02	63	17	0	3	191	173	235	2e-16	89
contig07166	gi|255584329|ref|XP_002532900.1|	conserved hypothetical protein [Ricinus communis] >gi|223527334|gb|EEF29480.1| conserved hypothetical protein [Ricinus communis]	78.23	124	27	0	3	374	330	453	8e-51	203
ps_151330	gi|255584257|ref|XP_002532866.1|	conserved hypothetical protein [Ricinus communis] >gi|223527378|gb|EEF29520.1| conserved hypothetical protein [Ricinus communis]	64.15	106	38	0	326	9	99	204	2e-31	138
ps_173475	gi|255584162|ref|XP_002532821.1|	conserved hypothetical protein [Ricinus communis] >gi|223527441|gb|EEF29578.1| conserved hypothetical protein [Ricinus communis]	81.32	91	15	1	1	267	63	153	3e-37	157
ps_574218	gi|255584002|ref|XP_002532747.1|	conserved hypothetical protein [Ricinus communis] >gi|223527524|gb|EEF29649.1| conserved hypothetical protein [Ricinus communis]	68	100	28	2	108	395	1	98	6e-29	130
ps_396069	gi|255583933|ref|XP_002532714.1|	conserved hypothetical protein [Ricinus communis] >gi|223527541|gb|EEF29663.1| conserved hypothetical protein [Ricinus communis]	77.97	118	26	0	355	2	581	698	2e-58	197
ps_417931	gi|255583748|ref|XP_002532627.1|	conserved hypothetical protein [Ricinus communis] >gi|223527647|gb|EEF29758.1| conserved hypothetical protein [Ricinus communis]	73.68	57	15	1	199	369	13	68	9e-17	89.7
ps_416800	gi|255583661|ref|XP_002532585.1|	conserved hypothetical protein [Ricinus communis] >gi|223527694|gb|EEF29802.1| conserved hypothetical protein [Ricinus communis]	55.07	138	57	2	2	400	394	529	1e-34	149
ps_258614	gi|255583634|ref|XP_002532572.1|	conserved hypothetical protein [Ricinus communis] >gi|223527699|gb|EEF29806.1| conserved hypothetical protein [Ricinus communis]	90.48	42	4	0	1	126	239	280	3e-16	88.2
contig11871	gi|255583593|ref|XP_002532552.1|	conserved hypothetical protein [Ricinus communis] >gi|223527707|gb|EEF29813.1| conserved hypothetical protein [Ricinus communis]	59.85	132	49	2	384	1	170	301	5e-34	147
contig04676	gi|255583627|ref|XP_002532569.1|	conserved hypothetical protein [Ricinus communis] >gi|223527724|gb|EEF29830.1| conserved hypothetical protein [Ricinus communis]	90.2	51	5	0	524	372	153	203	1e-17	93.2
ps_468386	gi|255583336|ref|XP_002532429.1|	conserved hypothetical protein [Ricinus communis] >gi|223527849|gb|EEF29944.1| conserved hypothetical protein [Ricinus communis]	52.54	118	33	3	286	2	1	118	4e-20	100
ps_87628	gi|255583327|ref|XP_002532426.1|	conserved hypothetical protein [Ricinus communis] >gi|223527875|gb|EEF29967.1| conserved hypothetical protein [Ricinus communis]	84.62	78	12	0	255	22	34	111	9e-31	136
ps_284626	gi|255583262|ref|XP_002532395.1|	conserved hypothetical protein [Ricinus communis] >gi|223527891|gb|EEF29980.1| conserved hypothetical protein [Ricinus communis]	73.79	103	27	1	12	320	346	447	7e-41	157
ps_79768	gi|255583208|ref|XP_002532369.1|	conserved hypothetical protein [Ricinus communis] >gi|223527925|gb|EEF30012.1| conserved hypothetical protein [Ricinus communis]	56.49	154	13	2	1	300	285	438	2e-37	158
ps_576345	gi|255583216|ref|XP_002532373.1|	conserved hypothetical protein [Ricinus communis] >gi|223527929|gb|EEF30016.1| conserved hypothetical protein [Ricinus communis]	83.93	56	9	1	60	227	2	56	2e-20	102
ps_396666	gi|255583138|ref|XP_002532335.1|	conserved hypothetical protein [Ricinus communis] >gi|223527952|gb|EEF30037.1| conserved hypothetical protein [Ricinus communis]	71.74	46	13	0	3	140	316	361	9e-12	73.2
contig10521	gi|255583148|ref|XP_002532340.1|	conserved hypothetical protein [Ricinus communis] >gi|223527957|gb|EEF30042.1| conserved hypothetical protein [Ricinus communis]	80.66	212	41	0	230	865	1	212	6e-148	322
ps_506760	gi|255583051|ref|XP_002532293.1|	conserved hypothetical protein [Ricinus communis] >gi|223527995|gb|EEF30077.1| conserved hypothetical protein [Ricinus communis]	50.6	83	36	4	47	280	39	112	3e-12	74.7
ps_90604	gi|255583042|ref|XP_002532289.1|	conserved hypothetical protein [Ricinus communis] >gi|223528023|gb|EEF30104.1| conserved hypothetical protein [Ricinus communis]	95.15	103	5	0	309	1	162	264	1e-52	209
contig09948	gi|255582925|ref|XP_002532234.1|	conserved hypothetical protein [Ricinus communis] >gi|223528091|gb|EEF30165.1| conserved hypothetical protein [Ricinus communis]	69.89	93	28	1	284	6	3	92	5e-28	127
ps_288652	gi|255582872|ref|XP_002532208.1|	conserved hypothetical protein [Ricinus communis] >gi|223528104|gb|EEF30177.1| conserved hypothetical protein [Ricinus communis]	49.38	81	41	0	243	1	49	129	6e-17	77.8
ps_674794	gi|255582878|ref|XP_002532211.1|	conserved hypothetical protein [Ricinus communis] >gi|223528107|gb|EEF30180.1| conserved hypothetical protein [Ricinus communis]	75	80	20	0	55	294	247	326	1e-22	109
ps_40615	gi|255582886|ref|XP_002532215.1|	conserved hypothetical protein [Ricinus communis] >gi|223528111|gb|EEF30184.1| conserved hypothetical protein [Ricinus communis]	54.2	131	59	2	396	7	116	245	5e-29	130
ps_366516	gi|255582779|ref|XP_002532165.1|	conserved hypothetical protein [Ricinus communis] >gi|223528152|gb|EEF30218.1| conserved hypothetical protein [Ricinus communis]	69.23	91	25	1	284	21	5	95	5e-29	130
ps_483805	gi|255582763|ref|XP_002532158.1|	conserved hypothetical protein [Ricinus communis] >gi|223528168|gb|EEF30232.1| conserved hypothetical protein [Ricinus communis]	75.28	89	22	0	31	297	421	509	7e-30	133
ps_107938	gi|255582706|ref|XP_002532131.1|	conserved hypothetical protein [Ricinus communis] >gi|223528190|gb|EEF30251.1| conserved hypothetical protein [Ricinus communis]	77.19	114	22	2	330	1	456	569	1e-38	162
contig10408	gi|255582681|ref|XP_002532119.1|	conserved hypothetical protein [Ricinus communis] >gi|223528199|gb|EEF30259.1| conserved hypothetical protein [Ricinus communis]	72.04	93	26	0	475	197	225	317	5e-23	110
contig05584	gi|255582654|ref|XP_002532106.1|	conserved hypothetical protein [Ricinus communis] >gi|223528209|gb|EEF30268.1| conserved hypothetical protein [Ricinus communis]	74.65	71	18	0	94	306	1	71	4e-22	108
contig08124	gi|255582589|ref|XP_002532077.1|	conserved hypothetical protein [Ricinus communis] >gi|223528259|gb|EEF30311.1| conserved hypothetical protein [Ricinus communis]	83.76	394	64	1	3	1184	288	680	0	704
contig09529	gi|255582524|ref|XP_002532047.1|	conserved hypothetical protein [Ricinus communis] >gi|223528290|gb|EEF30337.1| conserved hypothetical protein [Ricinus communis]	81.82	55	10	0	428	264	181	235	7e-19	96.7
ps_445218	gi|255582358|ref|XP_002531968.1|	conserved hypothetical protein [Ricinus communis] >gi|223528365|gb|EEF30404.1| conserved hypothetical protein [Ricinus communis]	54.2	131	58	3	16	402	2	125	1e-27	125
ps_5019	gi|255582166|ref|XP_002531877.1|	conserved hypothetical protein [Ricinus communis] >gi|223528485|gb|EEF30514.1| conserved hypothetical protein [Ricinus communis]	83.58	67	11	0	332	132	93	159	8e-46	116
contig05935	gi|255582121|ref|XP_002531855.1|	conserved hypothetical protein [Ricinus communis] >gi|223528505|gb|EEF30533.1| conserved hypothetical protein [Ricinus communis]	61.67	60	23	1	49	228	262	320	6e-13	77
ps_118381	gi|255582083|ref|XP_002531838.1|	conserved hypothetical protein [Ricinus communis] >gi|223528534|gb|EEF30558.1| conserved hypothetical protein [Ricinus communis]	76.74	86	20	0	43	300	671	756	5e-23	105
ps_405325	gi|255582026|ref|XP_002531810.1|	conserved hypothetical protein [Ricinus communis] >gi|223528544|gb|EEF30567.1| conserved hypothetical protein [Ricinus communis]	72.22	126	35	0	378	1	79	204	5e-39	163
ps_119132	gi|255581837|ref|XP_002531719.1|	conserved hypothetical protein [Ricinus communis] >gi|223528662|gb|EEF30678.1| conserved hypothetical protein [Ricinus communis]	77.08	48	11	0	1	144	281	328	2e-35	83.6
contig06024	gi|255581728|ref|XP_002531666.1|	conserved hypothetical protein [Ricinus communis] >gi|223528697|gb|EEF30710.1| conserved hypothetical protein [Ricinus communis]	66.99	103	33	1	137	442	1	103	2e-23	114
ps_448279	gi|255581738|ref|XP_002531671.1|	conserved hypothetical protein [Ricinus communis] >gi|223528702|gb|EEF30715.1| conserved hypothetical protein [Ricinus communis]	72.03	118	33	1	1	354	682	798	4e-42	174
ps_236235	gi|255581649|ref|XP_002531628.1|	conserved hypothetical protein [Ricinus communis] >gi|223528746|gb|EEF30756.1| conserved hypothetical protein [Ricinus communis]	86.05	43	6	1	3	131	422	463	9e-12	73.2
contig02487	gi|255581584|ref|XP_002531597.1|	conserved hypothetical protein [Ricinus communis] >gi|223528793|gb|EEF30800.1| conserved hypothetical protein [Ricinus communis]	71.22	205	55	2	872	270	32	236	7e-83	311
ps_109716	gi|255581531|ref|XP_002531571.1|	conserved hypothetical protein [Ricinus communis] >gi|223528801|gb|EEF30807.1| conserved hypothetical protein [Ricinus communis]	85.58	104	15	0	3	314	62	165	1e-51	205
contig09065	gi|255581398|ref|XP_002531507.1|	conserved hypothetical protein [Ricinus communis] >gi|223528860|gb|EEF30861.1| conserved hypothetical protein [Ricinus communis]	52.96	287	131	5	876	28	42	318	1e-71	274
ps_59508	gi|255581406|ref|XP_002531511.1|	conserved hypothetical protein [Ricinus communis] >gi|223528864|gb|EEF30865.1| conserved hypothetical protein [Ricinus communis]	82.43	74	13	0	241	20	192	265	7e-30	123
ps_409039	gi|255581180|ref|XP_002531403.1|	conserved hypothetical protein [Ricinus communis] >gi|223528996|gb|EEF30987.1| conserved hypothetical protein [Ricinus communis]	63.41	41	15	0	199	77	262	302	1e-14	55.5
contig09511	gi|255581196|ref|XP_002531411.1|	conserved hypothetical protein [Ricinus communis] >gi|223529004|gb|EEF30995.1| conserved hypothetical protein [Ricinus communis]	60.26	78	31	0	235	2	144	221	8e-20	100
ps_394926	gi|255580872|ref|XP_002531255.1|	conserved hypothetical protein [Ricinus communis] >gi|223529140|gb|EEF31119.1| conserved hypothetical protein [Ricinus communis]	64.23	137	42	3	390	1	130	263	2e-40	168
ps_178081	gi|255580690|ref|XP_002531167.1|	conserved hypothetical protein [Ricinus communis] >gi|223529237|gb|EEF31210.1| conserved hypothetical protein [Ricinus communis]	80.16	126	25	0	50	427	33	158	3e-51	204
ps_630913	gi|255580576|ref|XP_002531112.1|	conserved hypothetical protein [Ricinus communis] >gi|223529308|gb|EEF31277.1| conserved hypothetical protein [Ricinus communis]	51.81	83	40	0	300	52	2	84	3e-16	87.8
contig07681	gi|255580495|ref|XP_002531072.1|	conserved hypothetical protein [Ricinus communis] >gi|223529318|gb|EEF31286.1| conserved hypothetical protein [Ricinus communis]	62.04	324	123	1	1381	410	86	408	1e-109	401
ps_599026	gi|255580501|ref|XP_002531075.1|	conserved hypothetical protein [Ricinus communis] >gi|223529321|gb|EEF31289.1| conserved hypothetical protein [Ricinus communis]	71.19	59	17	0	182	6	4	62	5e-17	90.5
ps_16714	gi|255580419|ref|XP_002531036.1|	conserved hypothetical protein [Ricinus communis] >gi|223529389|gb|EEF31353.1| conserved hypothetical protein [Ricinus communis]	79.17	48	9	1	380	240	663	710	4e-15	84.3
contig10663	gi|255580307|ref|XP_002530982.1|	conserved hypothetical protein [Ricinus communis] >gi|223529434|gb|EEF31394.1| conserved hypothetical protein [Ricinus communis]	51.52	132	51	3	371	15	2	130	4e-27	124
ps_14440	gi|255580286|ref|XP_002530972.1|	conserved hypothetical protein [Ricinus communis] >gi|223529448|gb|EEF31407.1| conserved hypothetical protein [Ricinus communis]	77.55	49	11	0	279	425	73	121	2e-18	85.1
contig09399	gi|255580244|ref|XP_002530952.1|	conserved hypothetical protein [Ricinus communis] >gi|223529467|gb|EEF31424.1| conserved hypothetical protein [Ricinus communis]	66.01	459	112	7	1539	295	1	455	1e-135	487
ps_614410	gi|255580217|ref|XP_002530939.1|	conserved hypothetical protein [Ricinus communis] >gi|223529498|gb|EEF31454.1| conserved hypothetical protein [Ricinus communis]	84.09	44	7	0	133	2	250	293	2e-16	89
contig04130	gi|255580074|ref|XP_002530870.1|	conserved hypothetical protein [Ricinus communis] >gi|223529559|gb|EEF31510.1| conserved hypothetical protein [Ricinus communis]	85.6	125	18	0	506	132	132	256	5e-58	226
contig01901	gi|255579988|ref|XP_002530828.1|	conserved hypothetical protein [Ricinus communis] >gi|223529592|gb|EEF31541.1| conserved hypothetical protein [Ricinus communis]	89.81	206	21	1	2061	1444	27	229	5e-100	370
ps_241132	gi|255580004|ref|XP_002530836.1|	conserved hypothetical protein [Ricinus communis] >gi|223529600|gb|EEF31549.1| conserved hypothetical protein [Ricinus communis]	84.72	72	10	1	1	213	183	254	9e-20	99.8
contig06339	gi|255579897|ref|XP_002530784.1|	conserved hypothetical protein [Ricinus communis] >gi|223529639|gb|EEF31585.1| conserved hypothetical protein [Ricinus communis]	35.06	174	100	4	636	154	84	249	2e-15	70.5
contig00444	gi|255579921|ref|XP_002530796.1|	conserved hypothetical protein [Ricinus communis] >gi|223529651|gb|EEF31597.1| conserved hypothetical protein [Ricinus communis]	56.8	206	70	7	675	115	1	204	7e-38	161
ps_528162	gi|255579692|ref|XP_002530685.1|	conserved hypothetical protein [Ricinus communis] >gi|223529741|gb|EEF31680.1| conserved hypothetical protein [Ricinus communis]	54.35	92	37	2	22	282	1	91	1e-14	82.8
contig08660	gi|255579663|ref|XP_002530671.1|	conserved hypothetical protein [Ricinus communis] >gi|223529764|gb|EEF31702.1| conserved hypothetical protein [Ricinus communis]	54.27	164	72	5	508	26	133	286	1e-34	149
ps_126898	gi|255579615|ref|XP_002530648.1|	conserved hypothetical protein [Ricinus communis] >gi|223529781|gb|EEF31717.1| conserved hypothetical protein [Ricinus communis]	96.81	94	3	0	76	357	142	235	3e-53	189
contig09436	gi|255579617|ref|XP_002530649.1|	conserved hypothetical protein [Ricinus communis] >gi|223529782|gb|EEF31718.1| conserved hypothetical protein [Ricinus communis]	59.32	118	39	1	576	250	906	1023	2e-30	135
contig08593	gi|255579456|ref|XP_002530571.1|	conserved hypothetical protein [Ricinus communis] >gi|223529870|gb|EEF31801.1| conserved hypothetical protein [Ricinus communis]	44.72	199	107	3	681	94	10	206	1e-36	157
contig03350	gi|255579371|ref|XP_002530530.1|	conserved hypothetical protein [Ricinus communis] >gi|223529934|gb|EEF31862.1| conserved hypothetical protein [Ricinus communis]	55.86	367	142	6	1280	240	1	366	3e-83	313
ps_56895	gi|255579265|ref|XP_002530478.1|	conserved hypothetical protein [Ricinus communis] >gi|223529975|gb|EEF31901.1| conserved hypothetical protein [Ricinus communis]	70.73	82	24	0	49	294	146	227	1e-27	125
ps_96350	gi|255579104|ref|XP_002530400.1|	conserved hypothetical protein [Ricinus communis] >gi|223530049|gb|EEF31970.1| conserved hypothetical protein [Ricinus communis]	86.84	76	9	1	226	2	149	224	5e-44	142
ps_563488	gi|255579009|ref|XP_002530356.1|	conserved hypothetical protein [Ricinus communis] >gi|223530103|gb|EEF32017.1| conserved hypothetical protein [Ricinus communis]	61.11	144	56	0	434	3	207	350	2e-42	175
ps_4049	gi|255579023|ref|XP_002530363.1|	conserved hypothetical protein [Ricinus communis] >gi|223530110|gb|EEF32024.1| conserved hypothetical protein [Ricinus communis]	95.97	124	5	0	373	2	136	259	3e-67	257
ps_477330	gi|255578933|ref|XP_002530319.1|	conserved hypothetical protein [Ricinus communis] >gi|223530123|gb|EEF32035.1| conserved hypothetical protein [Ricinus communis]	69.47	95	28	1	456	175	333	427	5e-22	107
ps_600809	gi|255578892|ref|XP_002530299.1|	conserved hypothetical protein [Ricinus communis] >gi|223530155|gb|EEF32066.1| conserved hypothetical protein [Ricinus communis]	43.14	102	57	2	386	84	5	104	2e-18	82.8
contig08319	gi|255578898|ref|XP_002530302.1|	conserved hypothetical protein [Ricinus communis] >gi|223530158|gb|EEF32069.1| conserved hypothetical protein [Ricinus communis]	87.08	178	23	1	1	534	185	361	6e-79	296
contig07292	gi|255578827|ref|XP_002530268.1|	conserved hypothetical protein [Ricinus communis] >gi|223530200|gb|EEF32108.1| conserved hypothetical protein [Ricinus communis]	78.57	56	12	0	471	304	1	56	1e-16	64.3
contig12805	gi|255578831|ref|XP_002530270.1|	conserved hypothetical protein [Ricinus communis] >gi|223530202|gb|EEF32110.1| conserved hypothetical protein [Ricinus communis]	53.7	162	74	2	3	485	475	635	2e-38	163
ps_61245	gi|255578747|ref|XP_002530231.1|	conserved hypothetical protein [Ricinus communis] >gi|223530235|gb|EEF32137.1| conserved hypothetical protein [Ricinus communis]	45.78	83	45	2	138	386	205	284	7e-14	67
contig12529	gi|255578654|ref|XP_002530188.1|	conserved hypothetical protein [Ricinus communis] >gi|223530307|gb|EEF32202.1| conserved hypothetical protein [Ricinus communis]	60.29	68	26	1	50	250	1	68	1e-15	85.9
ps_263724	gi|255578609|ref|XP_002530166.1|	conserved hypothetical protein [Ricinus communis] >gi|223530327|gb|EEF32221.1| conserved hypothetical protein [Ricinus communis]	78.81	118	25	2	26	379	74	185	5e-31	137
ps_470772	gi|255578532|ref|XP_002530129.1|	conserved hypothetical protein [Ricinus communis] >gi|223530354|gb|EEF32245.1| conserved hypothetical protein [Ricinus communis]	39.39	132	69	1	419	57	134	265	9e-14	79.7
ps_443421	gi|255578536|ref|XP_002530131.1|	conserved hypothetical protein [Ricinus communis] >gi|223530356|gb|EEF32247.1| conserved hypothetical protein [Ricinus communis]	86.05	43	6	0	129	1	75	117	2e-16	88.6
ps_406840	gi|255578544|ref|XP_002530135.1|	conserved hypothetical protein [Ricinus communis] >gi|223530360|gb|EEF32251.1| conserved hypothetical protein [Ricinus communis]	60	75	30	1	7	231	337	410	1e-19	99.4
contig11775	gi|255578433|ref|XP_002530081.1|	conserved hypothetical protein [Ricinus communis] >gi|223530392|gb|EEF32280.1| conserved hypothetical protein [Ricinus communis]	92.78	180	12	1	537	1	339	518	5e-94	346
contig03236	gi|255578426|ref|XP_002530078.1|	conserved hypothetical protein [Ricinus communis] >gi|223530431|gb|EEF32318.1| conserved hypothetical protein [Ricinus communis]	60.11	371	131	9	1340	279	1	362	1e-103	381
ps_457766	gi|255578373|ref|XP_002530053.1|	conserved hypothetical protein [Ricinus communis] >gi|223530469|gb|EEF32353.1| conserved hypothetical protein [Ricinus communis]	54.55	99	43	1	8	298	173	271	6e-13	77
contig07417	gi|255578253|ref|XP_002529994.1|	conserved hypothetical protein [Ricinus communis] >gi|223530517|gb|EEF32399.1| conserved hypothetical protein [Ricinus communis]	70.07	274	81	2	928	110	1	269	2e-126	401
ps_258010	gi|255578202|ref|XP_002529969.1|	conserved hypothetical protein [Ricinus communis] >gi|223530531|gb|EEF32412.1| conserved hypothetical protein [Ricinus communis]	72.92	96	26	0	6	293	115	210	4e-36	154
ps_610134	gi|255578137|ref|XP_002529938.1|	conserved hypothetical protein [Ricinus communis] >gi|223530568|gb|EEF32446.1| conserved hypothetical protein [Ricinus communis]	89.53	86	9	1	2	259	139	223	1e-33	145
contig07768	gi|255578147|ref|XP_002529943.1|	conserved hypothetical protein [Ricinus communis] >gi|223530573|gb|EEF32451.1| conserved hypothetical protein [Ricinus communis]	66.09	345	113	4	1454	432	511	845	2e-104	384
ps_388059	gi|255578088|ref|XP_002529914.1|	conserved hypothetical protein [Ricinus communis] >gi|223530591|gb|EEF32468.1| conserved hypothetical protein [Ricinus communis]	62.22	90	34	1	271	2	230	316	2e-33	124
ps_211669	gi|255578035|ref|XP_002529888.1|	conserved hypothetical protein [Ricinus communis] >gi|223530615|gb|EEF32491.1| conserved hypothetical protein [Ricinus communis]	67.24	58	19	0	351	178	168	225	3e-16	88.2
ps_53475	gi|255577934|ref|XP_002529839.1|	conserved hypothetical protein [Ricinus communis] >gi|223530667|gb|EEF32540.1| conserved hypothetical protein [Ricinus communis]	68.18	110	27	1	3	308	126	235	2e-37	158
ps_547190	gi|255577665|ref|XP_002529709.1|	conserved hypothetical protein [Ricinus communis] >gi|223530811|gb|EEF32675.1| conserved hypothetical protein [Ricinus communis]	87.65	81	10	0	247	5	116	196	3e-21	104
contig04702	gi|255577683|ref|XP_002529718.1|	conserved hypothetical protein [Ricinus communis] >gi|223530820|gb|EEF32684.1| conserved hypothetical protein [Ricinus communis]	70	250	74	4	37	783	5	242	1e-70	271
ps_120612	gi|255577526|ref|XP_002529641.1|	conserved hypothetical protein [Ricinus communis] >gi|223530867|gb|EEF32728.1| conserved hypothetical protein [Ricinus communis]	84.91	106	16	0	2	319	410	515	2e-47	191
ps_543802	gi|255577538|ref|XP_002529647.1|	conserved hypothetical protein [Ricinus communis] >gi|223530873|gb|EEF32734.1| conserved hypothetical protein [Ricinus communis]	56.7	97	42	1	39	329	1	96	6e-15	83.6
contig12283	gi|255577436|ref|XP_002529597.1|	conserved hypothetical protein [Ricinus communis] >gi|223530930|gb|EEF32789.1| conserved hypothetical protein [Ricinus communis]	66.36	107	36	0	477	157	1	107	1e-41	148
contig04934	gi|255577302|ref|XP_002529532.1|	conserved hypothetical protein [Ricinus communis] >gi|223530980|gb|EEF32835.1| conserved hypothetical protein [Ricinus communis]	60	95	38	1	450	166	205	296	2e-30	107
ps_76795	gi|255576922|ref|XP_002529346.1|	conserved hypothetical protein [Ricinus communis] >gi|223531166|gb|EEF33013.1| conserved hypothetical protein [Ricinus communis]	43.42	152	51	9	3	353	116	258	7e-12	73.6
contig08255	gi|255576846|ref|XP_002529309.1|	conserved hypothetical protein [Ricinus communis] >gi|223531233|gb|EEF33078.1| conserved hypothetical protein [Ricinus communis]	71.56	225	64	2	132	806	1	222	1e-92	303
ps_102877	gi|255576731|ref|XP_002529253.1|	conserved hypothetical protein [Ricinus communis] >gi|223531289|gb|EEF33131.1| conserved hypothetical protein [Ricinus communis]	58.54	41	17	0	98	220	494	534	4e-13	49.7
contig03051	gi|255576627|ref|XP_002529203.1|	conserved hypothetical protein [Ricinus communis] >gi|223531321|gb|EEF33159.1| conserved hypothetical protein [Ricinus communis]	67.36	144	47	0	439	8	59	202	1e-46	189
contig10864	gi|255576571|ref|XP_002529176.1|	conserved hypothetical protein [Ricinus communis] >gi|223531354|gb|EEF33190.1| conserved hypothetical protein [Ricinus communis]	80.77	78	15	0	2	235	124	201	3e-34	147
ps_527784	gi|255576581|ref|XP_002529181.1|	conserved hypothetical protein [Ricinus communis] >gi|223531359|gb|EEF33195.1| conserved hypothetical protein [Ricinus communis]	48.21	168	66	6	3	443	254	420	4e-29	130
ps_240131	gi|255576475|ref|XP_002529129.1|	conserved hypothetical protein [Ricinus communis] >gi|223531408|gb|EEF33242.1| conserved hypothetical protein [Ricinus communis]	70.15	67	20	0	415	215	268	334	3e-18	94.7
contig00752	gi|255576369|ref|XP_002529077.1|	conserved hypothetical protein [Ricinus communis] >gi|223531489|gb|EEF33321.1| conserved hypothetical protein [Ricinus communis]	81.54	65	12	0	115	309	42	106	6e-23	112
ps_311114	gi|255576320|ref|XP_002529053.1|	conserved hypothetical protein [Ricinus communis] >gi|223531533|gb|EEF33364.1| conserved hypothetical protein [Ricinus communis]	77	100	23	0	300	1	234	333	4e-40	166
contig08383	gi|255576205|ref|XP_002528996.1|	conserved hypothetical protein [Ricinus communis] >gi|223531536|gb|EEF33366.1| conserved hypothetical protein [Ricinus communis]	76.83	164	37	1	5	493	195	358	2e-63	244
contig12207	gi|255576119|ref|XP_002528954.1|	conserved hypothetical protein [Ricinus communis] >gi|223531600|gb|EEF33428.1| conserved hypothetical protein [Ricinus communis]	57.83	83	35	0	283	35	1	83	1e-20	102
ps_203227	gi|255576042|ref|XP_002528916.1|	conserved hypothetical protein [Ricinus communis] >gi|223531618|gb|EEF33445.1| conserved hypothetical protein [Ricinus communis]	40.16	122	67	4	349	2	155	274	1e-14	82.4
contig10916	gi|255575898|ref|XP_002528846.1|	conserved hypothetical protein [Ricinus communis] >gi|223531697|gb|EEF33520.1| conserved hypothetical protein [Ricinus communis]	82.78	209	36	1	1	627	628	831	6e-97	357
contig06825	gi|255575827|ref|XP_002528811.1|	conserved hypothetical protein [Ricinus communis] >gi|223531723|gb|EEF33545.1| conserved hypothetical protein [Ricinus communis]	74.87	187	47	1	2	562	849	1034	2e-67	258
ps_275391	gi|255575869|ref|XP_002528832.1|	conserved hypothetical protein [Ricinus communis] >gi|223531744|gb|EEF33566.1| conserved hypothetical protein [Ricinus communis]	59.2	125	51	0	380	6	1119	1243	6e-34	146
contig09926	gi|255575726|ref|XP_002528762.1|	conserved hypothetical protein [Ricinus communis] >gi|223531765|gb|EEF33584.1| conserved hypothetical protein [Ricinus communis]	57.69	130	55	2	676	287	26	151	2e-46	140
ps_23422	gi|255575697|ref|XP_002528748.1|	conserved hypothetical protein [Ricinus communis] >gi|223531842|gb|EEF33660.1| conserved hypothetical protein [Ricinus communis]	57.89	57	24	1	2	172	246	301	2e-12	75.5
contig08698	gi|255575701|ref|XP_002528750.1|	conserved hypothetical protein [Ricinus communis] >gi|223531844|gb|EEF33662.1| conserved hypothetical protein [Ricinus communis]	81.08	111	21	1	544	212	131	240	4e-47	153
ps_192674	gi|255575580|ref|XP_002528690.1|	conserved hypothetical protein [Ricinus communis] >gi|223531862|gb|EEF33679.1| conserved hypothetical protein [Ricinus communis]	45.3	117	53	3	437	120	15	130	7e-12	73.6
contig10888	gi|255575582|ref|XP_002528691.1|	conserved hypothetical protein [Ricinus communis] >gi|223531863|gb|EEF33680.1| conserved hypothetical protein [Ricinus communis]	40.44	136	79	2	404	3	120	253	4e-25	117
contig04216	gi|255575547|ref|XP_002528674.1|	conserved hypothetical protein [Ricinus communis] >gi|223531897|gb|EEF33713.1| conserved hypothetical protein [Ricinus communis]	57.31	171	64	3	901	416	82	249	3e-42	176
contig03384	gi|255575461|ref|XP_002528632.1|	conserved hypothetical protein [Ricinus communis] >gi|223531921|gb|EEF33735.1| conserved hypothetical protein [Ricinus communis]	78.92	223	47	0	671	3	227	449	2e-142	257
ps_43469	gi|255575501|ref|XP_002528652.1|	conserved hypothetical protein [Ricinus communis] >gi|223531941|gb|EEF33755.1| conserved hypothetical protein [Ricinus communis]	71.01	69	20	1	2	208	75	138	4e-31	112
ps_49104	gi|255575304|ref|XP_002528555.1|	conserved hypothetical protein [Ricinus communis] >gi|223531999|gb|EEF33810.1| conserved hypothetical protein [Ricinus communis]	84.4	109	17	0	328	2	193	301	1e-50	202
contig12739	gi|255575052|ref|XP_002528431.1|	conserved hypothetical protein [Ricinus communis] >gi|223532107|gb|EEF33914.1| conserved hypothetical protein [Ricinus communis]	90.59	85	8	0	1	255	126	210	3e-40	167
ps_658011	gi|255575086|ref|XP_002528448.1|	conserved hypothetical protein [Ricinus communis] >gi|223532124|gb|EEF33931.1| conserved hypothetical protein [Ricinus communis]	78.33	60	13	0	3	182	409	468	2e-18	95.5
ps_138839	gi|255574990|ref|XP_002528401.1|	conserved hypothetical protein [Ricinus communis] >gi|223532189|gb|EEF33994.1| conserved hypothetical protein [Ricinus communis]	77.27	88	20	1	2	265	385	471	1e-30	135
ps_207310	gi|255574895|ref|XP_002528354.1|	conserved hypothetical protein [Ricinus communis] >gi|223532222|gb|EEF34026.1| conserved hypothetical protein [Ricinus communis]	62.86	105	39	0	3	317	267	371	3e-43	147
ps_306130	gi|255574597|ref|XP_002528209.1|	conserved hypothetical protein [Ricinus communis] >gi|223532370|gb|EEF34166.1| conserved hypothetical protein [Ricinus communis]	62.37	93	35	0	34	312	81	173	1e-30	105
contig02624	gi|255574534|ref|XP_002528178.1|	conserved hypothetical protein [Ricinus communis] >gi|223532390|gb|EEF34185.1| conserved hypothetical protein [Ricinus communis]	66.25	80	27	0	135	374	60	139	3e-29	112
ps_311953	gi|255574517|ref|XP_002528170.1|	conserved hypothetical protein [Ricinus communis] >gi|223532427|gb|EEF34221.1| conserved hypothetical protein [Ricinus communis]	82.47	97	17	0	291	1	217	313	4e-40	138
ps_90079	gi|255574436|ref|XP_002528131.1|	conserved hypothetical protein [Ricinus communis] >gi|223532470|gb|EEF34261.1| conserved hypothetical protein [Ricinus communis]	71.08	83	24	1	1	249	448	528	4e-25	117
contig02541	gi|255574282|ref|XP_002528055.1|	conserved hypothetical protein [Ricinus communis] >gi|223532516|gb|EEF34305.1| conserved hypothetical protein [Ricinus communis]	69.74	76	18	1	337	125	1	76	9e-22	106
ps_98432	gi|255574330|ref|XP_002528079.1|	conserved hypothetical protein [Ricinus communis] >gi|223532540|gb|EEF34329.1| conserved hypothetical protein [Ricinus communis]	62.79	86	32	1	265	8	47	131	7e-14	80.1
contig03165	gi|255574194|ref|XP_002528012.1|	conserved hypothetical protein [Ricinus communis] >gi|223532581|gb|EEF34368.1| conserved hypothetical protein [Ricinus communis]	79.53	215	44	1	1629	985	158	370	7e-146	334
ps_576445	gi|255574113|ref|XP_002527972.1|	conserved hypothetical protein [Ricinus communis] >gi|223532598|gb|EEF34384.1| conserved hypothetical protein [Ricinus communis]	70.14	144	43	1	432	1	217	359	1e-57	225
contig08448	gi|255574145|ref|XP_002527988.1|	conserved hypothetical protein [Ricinus communis] >gi|223532614|gb|EEF34400.1| conserved hypothetical protein [Ricinus communis]	69.57	69	17	1	2	196	166	234	4e-20	100
ps_506442	gi|255574151|ref|XP_002527991.1|	conserved hypothetical protein [Ricinus communis] >gi|223532617|gb|EEF34403.1| conserved hypothetical protein [Ricinus communis]	57.28	103	40	1	25	321	16	118	5e-24	114
ps_269147	gi|255574181|ref|XP_002528006.1|	conserved hypothetical protein [Ricinus communis] >gi|223532632|gb|EEF34418.1| conserved hypothetical protein [Ricinus communis]	46.15	91	43	4	15	269	1274	1360	1e-15	57.4
ps_581332	gi|255573973|ref|XP_002527904.1|	conserved hypothetical protein [Ricinus communis] >gi|223532679|gb|EEF34461.1| conserved hypothetical protein [Ricinus communis]	46.67	75	40	1	12	236	11	84	1e-11	72.8
contig08590	gi|255573993|ref|XP_002527914.1|	conserved hypothetical protein [Ricinus communis] >gi|223532689|gb|EEF34471.1| conserved hypothetical protein [Ricinus communis]	57.73	97	38	3	627	346	209	303	4e-17	92
contig06281	gi|255574005|ref|XP_002527920.1|	conserved hypothetical protein [Ricinus communis] >gi|223532695|gb|EEF34477.1| conserved hypothetical protein [Ricinus communis]	61.02	59	23	0	225	401	29	87	3e-14	74.7
ps_38382	gi|255574007|ref|XP_002527921.1|	conserved hypothetical protein [Ricinus communis] >gi|223532696|gb|EEF34478.1| conserved hypothetical protein [Ricinus communis]	77.92	77	15	1	10	234	342	418	1e-25	119
ps_520418	gi|255574025|ref|XP_002527930.1|	conserved hypothetical protein [Ricinus communis] >gi|223532705|gb|EEF34487.1| conserved hypothetical protein [Ricinus communis]	47.57	103	54	1	71	379	1	101	4e-20	100
ps_373230	gi|255573883|ref|XP_002527860.1|	conserved hypothetical protein [Ricinus communis] >gi|223532711|gb|EEF34491.1| conserved hypothetical protein [Ricinus communis]	81.9	105	19	0	316	2	709	813	9e-38	159
ps_17962	gi|255573913|ref|XP_002527875.1|	conserved hypothetical protein [Ricinus communis] >gi|223532726|gb|EEF34506.1| conserved hypothetical protein [Ricinus communis]	79.07	43	9	0	131	3	201	243	5e-34	83.6
ps_280042	gi|255573874|ref|XP_002527856.1|	conserved hypothetical protein [Ricinus communis] >gi|223532780|gb|EEF34559.1| conserved hypothetical protein [Ricinus communis]	82.81	64	11	0	35	226	340	403	7e-41	115
ps_426388	gi|255573801|ref|XP_002527820.1|	conserved hypothetical protein [Ricinus communis] >gi|223532794|gb|EEF34572.1| conserved hypothetical protein [Ricinus communis]	66.67	81	26	1	2	241	196	276	4e-22	107
ps_269051	gi|255573765|ref|XP_002527803.1|	conserved hypothetical protein [Ricinus communis] >gi|223532799|gb|EEF34575.1| conserved hypothetical protein [Ricinus communis]	59.85	132	50	3	390	4	410	530	4e-34	147
ps_104068	gi|255573693|ref|XP_002527768.1|	conserved hypothetical protein [Ricinus communis] >gi|223532855|gb|EEF34629.1| conserved hypothetical protein [Ricinus communis]	85.54	83	12	0	388	140	252	334	2e-46	152
ps_582087	gi|255573601|ref|XP_002527723.1|	conserved hypothetical protein [Ricinus communis] >gi|223532864|gb|EEF34636.1| conserved hypothetical protein [Ricinus communis]	63	100	36	1	299	3	18	117	1e-12	76.3
contig09703	gi|255573625|ref|XP_002527735.1|	conserved hypothetical protein [Ricinus communis] >gi|223532876|gb|EEF34648.1| conserved hypothetical protein [Ricinus communis]	78.97	195	38	2	577	2	155	348	7e-86	320
ps_437435	gi|255573590|ref|XP_002527719.1|	conserved hypothetical protein [Ricinus communis] >gi|223532909|gb|EEF34678.1| conserved hypothetical protein [Ricinus communis]	61.76	68	26	1	235	32	18	79	2e-13	78.6
ps_5566	gi|255573531|ref|XP_002527690.1|	conserved hypothetical protein [Ricinus communis] >gi|223532921|gb|EEF34689.1| conserved hypothetical protein [Ricinus communis]	82.69	104	18	0	3	314	404	507	6e-46	186
contig13578	gi|255573455|ref|XP_002527653.1|	conserved hypothetical protein [Ricinus communis] >gi|223532958|gb|EEF34724.1| conserved hypothetical protein [Ricinus communis]	68.85	61	18	1	278	99	147	207	3e-22	77.4
contig00401	gi|255573497|ref|XP_002527674.1|	conserved hypothetical protein [Ricinus communis] >gi|223532979|gb|EEF34745.1| conserved hypothetical protein [Ricinus communis]	49.39	164	74	3	1290	826	15	178	3e-39	167
ps_282269	gi|255573382|ref|XP_002527617.1|	conserved hypothetical protein [Ricinus communis] >gi|223532991|gb|EEF34756.1| conserved hypothetical protein [Ricinus communis]	80.46	87	17	0	3	263	826	912	9e-36	152
ps_264323	gi|255573416|ref|XP_002527634.1|	conserved hypothetical protein [Ricinus communis] >gi|223533008|gb|EEF34773.1| conserved hypothetical protein [Ricinus communis]	55.43	92	41	0	278	3	198	289	9e-25	116
ps_453863	gi|255573137|ref|XP_002527498.1|	conserved hypothetical protein [Ricinus communis] >gi|223533138|gb|EEF34896.1| conserved hypothetical protein [Ricinus communis]	82.47	97	17	0	292	2	455	551	2e-37	158
ps_181535	gi|255573179|ref|XP_002527519.1|	conserved hypothetical protein [Ricinus communis] >gi|223533159|gb|EEF34917.1| conserved hypothetical protein [Ricinus communis]	70.89	79	23	1	237	1	41	118	2e-23	111
ps_352804	gi|255572864|ref|XP_002527364.1|	conserved hypothetical protein [Ricinus communis] >gi|223533283|gb|EEF35036.1| conserved hypothetical protein [Ricinus communis]	53.7	108	47	1	2	316	190	297	5e-43	116
contig08127	gi|255572880|ref|XP_002527372.1|	conserved hypothetical protein [Ricinus communis] >gi|223533291|gb|EEF35044.1| conserved hypothetical protein [Ricinus communis]	75.49	102	25	0	306	1	2014	2115	3e-36	154
contig04342	gi|255572749|ref|XP_002527307.1|	conserved hypothetical protein [Ricinus communis] >gi|223533307|gb|EEF35059.1| conserved hypothetical protein [Ricinus communis]	68.87	302	92	1	32	931	138	439	2e-115	419
ps_366053	gi|255572755|ref|XP_002527310.1|	conserved hypothetical protein [Ricinus communis] >gi|223533310|gb|EEF35062.1| conserved hypothetical protein [Ricinus communis]	65.52	58	20	0	239	66	94	151	2e-15	85.5
ps_591305	gi|255572765|ref|XP_002527315.1|	conserved hypothetical protein [Ricinus communis] >gi|223533315|gb|EEF35067.1| conserved hypothetical protein [Ricinus communis]	58.44	77	32	0	3	233	162	238	4e-21	104
ps_176966	gi|255572632|ref|XP_002527249.1|	conserved hypothetical protein [Ricinus communis] >gi|223533342|gb|EEF35093.1| conserved hypothetical protein [Ricinus communis]	84.48	58	9	0	2	175	372	429	4e-20	100
ps_509202	gi|255572646|ref|XP_002527256.1|	conserved hypothetical protein [Ricinus communis] >gi|223533349|gb|EEF35100.1| conserved hypothetical protein [Ricinus communis]	86.72	128	17	0	386	3	193	320	7e-57	223
ps_423655	gi|255572499|ref|XP_002527184.1|	conserved hypothetical protein [Ricinus communis] >gi|223533449|gb|EEF35197.1| conserved hypothetical protein [Ricinus communis]	74.19	62	16	0	3	188	211	272	5e-24	103
contig10742	gi|255572539|ref|XP_002527204.1|	conserved hypothetical protein [Ricinus communis] >gi|223533469|gb|EEF35217.1| conserved hypothetical protein [Ricinus communis]	67.5	80	26	0	35	274	183	262	8e-26	119
ps_65492	gi|255572430|ref|XP_002527152.1|	conserved hypothetical protein [Ricinus communis] >gi|223533491|gb|EEF35234.1| conserved hypothetical protein [Ricinus communis]	74.19	93	24	0	2	280	31	123	1e-31	139
contig04284	gi|255572411|ref|XP_002527143.1|	conserved hypothetical protein [Ricinus communis] >gi|223533503|gb|EEF35245.1| conserved hypothetical protein [Ricinus communis]	78.88	322	63	5	185	1135	34	352	7e-134	481
contig10962	gi|255572183|ref|XP_002527031.1|	conserved hypothetical protein [Ricinus communis] >gi|223533593|gb|EEF35331.1| conserved hypothetical protein [Ricinus communis]	73.68	95	25	0	188	472	60	154	6e-37	156
contig10731	gi|255572088|ref|XP_002526984.1|	conserved hypothetical protein [Ricinus communis] >gi|223533619|gb|EEF35356.1| conserved hypothetical protein [Ricinus communis]	48.45	161	69	4	163	603	164	322	3e-31	139
contig06105	gi|255572164|ref|XP_002527022.1|	conserved hypothetical protein [Ricinus communis] >gi|223533657|gb|EEF35394.1| conserved hypothetical protein [Ricinus communis]	66.11	419	132	5	391	1617	1	418	4e-139	499
ps_130428	gi|255571966|ref|XP_002526924.1|	conserved hypothetical protein [Ricinus communis] >gi|223533676|gb|EEF35411.1| conserved hypothetical protein [Ricinus communis]	57.94	107	42	2	3	314	456	562	2e-24	115
ps_620815	gi|255571968|ref|XP_002526925.1|	conserved hypothetical protein [Ricinus communis] >gi|223533677|gb|EEF35412.1| conserved hypothetical protein [Ricinus communis]	80	25	5	0	154	80	391	415	2e-11	48.1
contig11593	gi|255571986|ref|XP_002526934.1|	conserved hypothetical protein [Ricinus communis] >gi|223533686|gb|EEF35421.1| conserved hypothetical protein [Ricinus communis]	87.28	173	22	0	520	2	22	194	1e-87	326
ps_41958	gi|255571819|ref|XP_002526852.1|	conserved hypothetical protein [Ricinus communis] >gi|223533751|gb|EEF35483.1| conserved hypothetical protein [Ricinus communis]	81.4	86	16	0	1	258	63	148	2e-34	148
contig04762	gi|255571754|ref|XP_002526820.1|	conserved hypothetical protein [Ricinus communis] >gi|223533824|gb|EEF35555.1| conserved hypothetical protein [Ricinus communis]	64.81	216	74	1	271	912	106	321	1e-61	240
ps_458543	gi|255571558|ref|XP_002526725.1|	conserved hypothetical protein [Ricinus communis] >gi|223533914|gb|EEF35639.1| conserved hypothetical protein [Ricinus communis]	53.06	98	46	0	392	99	334	431	8e-24	113
contig09785	gi|255571610|ref|XP_002526751.1|	conserved hypothetical protein [Ricinus communis] >gi|223533940|gb|EEF35665.1| conserved hypothetical protein [Ricinus communis]	91.43	70	6	0	215	6	33	102	1e-33	145
ps_174722	gi|255571435|ref|XP_002526665.1|	conserved hypothetical protein [Ricinus communis] >gi|223533965|gb|EEF35687.1| conserved hypothetical protein [Ricinus communis]	56.16	73	32	0	2	220	404	476	1e-18	96.3
ps_58470	gi|255571404|ref|XP_002526650.1|	conserved hypothetical protein [Ricinus communis] >gi|223534017|gb|EEF35738.1| conserved hypothetical protein [Ricinus communis]	82	50	9	0	195	46	77	126	2e-14	81.6
ps_446090	gi|255571342|ref|XP_002526620.1|	conserved hypothetical protein [Ricinus communis] >gi|223534060|gb|EEF35779.1| conserved hypothetical protein [Ricinus communis]	59.32	118	45	2	129	473	824	937	4e-45	140
ps_205355	gi|255571269|ref|XP_002526584.1|	conserved hypothetical protein [Ricinus communis] >gi|223534078|gb|EEF35796.1| conserved hypothetical protein [Ricinus communis]	57.69	156	58	2	446	3	117	270	5e-41	170
contig03341	gi|255571186|ref|XP_002526543.1|	conserved hypothetical protein [Ricinus communis] >gi|223534104|gb|EEF35821.1| conserved hypothetical protein [Ricinus communis]	72.17	230	64	2	1	690	223	450	6e-141	362
contig13196	gi|255571188|ref|XP_002526544.1|	conserved hypothetical protein [Ricinus communis] >gi|223534105|gb|EEF35822.1| conserved hypothetical protein [Ricinus communis]	63.93	61	20	1	5	181	313	373	2e-13	79
ps_458190	gi|255571031|ref|XP_002526466.1|	conserved hypothetical protein [Ricinus communis] >gi|223534141|gb|EEF35857.1| conserved hypothetical protein [Ricinus communis]	78.26	115	25	1	346	2	234	347	2e-47	191
ps_296164	gi|255570968|ref|XP_002526435.1|	conserved hypothetical protein [Ricinus communis] >gi|223534215|gb|EEF35930.1| conserved hypothetical protein [Ricinus communis]	74.51	102	25	1	137	439	6	107	1e-38	162
ps_179579	gi|255570869|ref|XP_002526386.1|	conserved hypothetical protein [Ricinus communis] >gi|223534248|gb|EEF35962.1| conserved hypothetical protein [Ricinus communis]	72.54	142	39	0	428	3	73	214	3e-57	224
contig11196	gi|255570799|ref|XP_002526352.1|	conserved hypothetical protein [Ricinus communis] >gi|223534311|gb|EEF36023.1| conserved hypothetical protein [Ricinus communis]	54.14	133	61	1	41	439	276	403	1e-40	158
ps_400735	gi|255570736|ref|XP_002526322.1|	conserved hypothetical protein [Ricinus communis] >gi|223534349|gb|EEF36058.1| conserved hypothetical protein [Ricinus communis]	48	125	59	2	370	14	328	452	9e-12	73.2
ps_110204	gi|255570461|ref|XP_002526189.1|	conserved hypothetical protein [Ricinus communis] >gi|223534493|gb|EEF36193.1| conserved hypothetical protein [Ricinus communis]	62.65	83	20	2	94	309	7	89	8e-30	94.4
ps_368760	gi|255570390|ref|XP_002526154.1|	conserved hypothetical protein [Ricinus communis] >gi|223534531|gb|EEF36230.1| conserved hypothetical protein [Ricinus communis]	75.44	114	27	1	340	2	1	114	3e-34	147
contig08264	gi|255570224|ref|XP_002526072.1|	conserved hypothetical protein [Ricinus communis] >gi|223534569|gb|EEF36266.1| conserved hypothetical protein [Ricinus communis]	88.42	95	11	0	124	408	20	114	1e-46	188
contig11247	gi|255570213|ref|XP_002526067.1|	conserved hypothetical protein [Ricinus communis] >gi|223534648|gb|EEF36344.1| conserved hypothetical protein [Ricinus communis]	75	124	30	1	4	372	840	963	1e-46	189
ps_254140	gi|255570116|ref|XP_002526020.1|	conserved hypothetical protein [Ricinus communis] >gi|223534667|gb|EEF36360.1| conserved hypothetical protein [Ricinus communis]	80	95	19	0	2	286	717	811	1e-38	160
ps_100240	gi|255570136|ref|XP_002526030.1|	conserved hypothetical protein [Ricinus communis] >gi|223534677|gb|EEF36370.1| conserved hypothetical protein [Ricinus communis]	59.57	94	35	2	275	3	184	273	1e-22	109
ps_507794	gi|255570015|ref|XP_002525970.1|	conserved hypothetical protein [Ricinus communis] >gi|223534702|gb|EEF36394.1| conserved hypothetical protein [Ricinus communis]	67.27	55	18	0	80	244	1242	1296	4e-13	77.8
ps_524677	gi|255570061|ref|XP_002525993.1|	conserved hypothetical protein [Ricinus communis] >gi|223534725|gb|EEF36417.1| conserved hypothetical protein [Ricinus communis]	80.88	68	13	0	3	206	292	359	1e-23	112
ps_8993	gi|255570069|ref|XP_002525997.1|	conserved hypothetical protein [Ricinus communis] >gi|223534729|gb|EEF36421.1| conserved hypothetical protein [Ricinus communis]	61.98	121	42	3	1	351	553	673	1e-32	142
contig00716	gi|255569760|ref|XP_002525844.1|	conserved hypothetical protein [Ricinus communis] >gi|223534849|gb|EEF36538.1| conserved hypothetical protein [Ricinus communis]	81.58	152	28	1	2	457	136	284	4e-71	272
contig08433	gi|255569810|ref|XP_002525869.1|	conserved hypothetical protein [Ricinus communis] >gi|223534874|gb|EEF36563.1| conserved hypothetical protein [Ricinus communis]	66.06	221	74	1	3	662	296	516	8e-75	284
ps_15432	gi|255569575|ref|XP_002525753.1|	conserved hypothetical protein [Ricinus communis] >gi|223534903|gb|EEF36589.1| conserved hypothetical protein [Ricinus communis]	72.41	145	40	0	2	436	360	504	4e-52	207
ps_254156	gi|255569420|ref|XP_002525677.1|	conserved hypothetical protein [Ricinus communis] >gi|223534977|gb|EEF36660.1| conserved hypothetical protein [Ricinus communis]	81.54	130	24	1	395	6	7	135	1e-54	215
ps_517510	gi|255569520|ref|XP_002525727.1|	conserved hypothetical protein [Ricinus communis] >gi|223535027|gb|EEF36710.1| conserved hypothetical protein [Ricinus communis]	53.33	120	56	1	360	1	6	124	4e-28	127
ps_172442	gi|255569273|ref|XP_002525604.1|	conserved hypothetical protein [Ricinus communis] >gi|223535040|gb|EEF36722.1| conserved hypothetical protein [Ricinus communis]	35.64	101	65	1	305	3	487	584	9e-14	66.6
contig01653	gi|255569279|ref|XP_002525607.1|	conserved hypothetical protein [Ricinus communis] >gi|223535043|gb|EEF36725.1| conserved hypothetical protein [Ricinus communis]	73.33	45	12	0	168	302	33	77	3e-12	75.1
ps_597898	gi|255569341|ref|XP_002525638.1|	conserved hypothetical protein [Ricinus communis] >gi|223535074|gb|EEF36756.1| conserved hypothetical protein [Ricinus communis]	62.79	86	32	1	274	17	224	308	1e-33	117
contig13041	gi|255569363|ref|XP_002525649.1|	conserved hypothetical protein [Ricinus communis] >gi|223535085|gb|EEF36767.1| conserved hypothetical protein [Ricinus communis]	56.79	81	35	1	414	172	43	120	3e-45	103
contig06959	gi|255569399|ref|XP_002525667.1|	conserved hypothetical protein [Ricinus communis] >gi|223535103|gb|EEF36785.1| conserved hypothetical protein [Ricinus communis]	44.96	129	64	5	470	105	31	154	7e-13	77.8
ps_57440	gi|255569401|ref|XP_002525668.1|	conserved hypothetical protein [Ricinus communis] >gi|223535104|gb|EEF36786.1| conserved hypothetical protein [Ricinus communis]	66.67	75	25	1	6	230	169	242	4e-22	107
contig12717	gi|255569177|ref|XP_002525557.1|	conserved hypothetical protein [Ricinus communis] >gi|223535136|gb|EEF36816.1| conserved hypothetical protein [Ricinus communis]	51.39	72	35	1	37	252	499	567	5e-14	72.4
ps_158021	gi|255569062|ref|XP_002525500.1|	conserved hypothetical protein [Ricinus communis] >gi|223535179|gb|EEF36858.1| conserved hypothetical protein [Ricinus communis]	73.91	46	12	0	65	202	58	103	7e-19	71.2
ps_573136	gi|255569112|ref|XP_002525525.1|	conserved hypothetical protein [Ricinus communis] >gi|223535204|gb|EEF36883.1| conserved hypothetical protein [Ricinus communis]	82.67	75	13	0	226	2	651	725	3e-31	137
ps_273679	gi|255568906|ref|XP_002525423.1|	conserved hypothetical protein [Ricinus communis] >gi|223535236|gb|EEF36913.1| conserved hypothetical protein [Ricinus communis]	66.1	59	17	1	126	293	1	59	3e-12	74.7
ps_627180	gi|255569018|ref|XP_002525479.1|	conserved hypothetical protein [Ricinus communis] >gi|223535292|gb|EEF36969.1| conserved hypothetical protein [Ricinus communis]	44	125	64	2	359	3	150	272	5e-21	103
ps_6734	gi|255568860|ref|XP_002525401.1|	conserved hypothetical protein [Ricinus communis] >gi|223535364|gb|EEF37039.1| conserved hypothetical protein [Ricinus communis]	86.11	36	5	0	5	112	545	580	8e-13	76.6
ps_641528	gi|255568683|ref|XP_002525313.1|	conserved hypothetical protein [Ricinus communis] >gi|223535372|gb|EEF37046.1| conserved hypothetical protein [Ricinus communis]	70.45	44	13	0	3	134	540	583	4e-13	77.8
ps_645426	gi|255568567|ref|XP_002525257.1|	conserved hypothetical protein [Ricinus communis] >gi|223535415|gb|EEF37085.1| conserved hypothetical protein [Ricinus communis]	90.48	42	4	0	197	72	60	101	1e-40	82.4
contig06649	gi|255568577|ref|XP_002525262.1|	conserved hypothetical protein [Ricinus communis] >gi|223535420|gb|EEF37090.1| conserved hypothetical protein [Ricinus communis]	63.93	61	22	0	296	114	2	62	5e-16	87.4
ps_269430	gi|255568581|ref|XP_002525264.1|	conserved hypothetical protein [Ricinus communis] >gi|223535422|gb|EEF37092.1| conserved hypothetical protein [Ricinus communis]	81.4	43	8	0	102	230	510	552	2e-26	71.2
ps_554010	gi|255568587|ref|XP_002525267.1|	conserved hypothetical protein [Ricinus communis] >gi|223535425|gb|EEF37095.1| conserved hypothetical protein [Ricinus communis]	43.48	115	62	1	336	1	989	1103	5e-23	100
ps_308970	gi|255568621|ref|XP_002525284.1|	conserved hypothetical protein [Ricinus communis] >gi|223535442|gb|EEF37112.1| conserved hypothetical protein [Ricinus communis]	77.14	70	16	0	212	3	191	260	1e-18	96.3
contig01454	gi|255568653|ref|XP_002525300.1|	conserved hypothetical protein [Ricinus communis] >gi|223535458|gb|EEF37128.1| conserved hypothetical protein [Ricinus communis]	56.28	366	132	6	1935	922	1	358	4e-71	273
ps_440247	gi|255568538|ref|XP_002525243.1|	conserved hypothetical protein [Ricinus communis] >gi|223535540|gb|EEF37209.1| conserved hypothetical protein [Ricinus communis]	37.14	140	73	4	39	413	128	265	2e-12	75.5
ps_9013	gi|255568337|ref|XP_002525143.1|	conserved hypothetical protein [Ricinus communis] >gi|223535602|gb|EEF37270.1| conserved hypothetical protein [Ricinus communis]	68.85	61	19	0	28	210	594	654	2e-17	92
ps_94398	gi|255568078|ref|XP_002525015.1|	conserved hypothetical protein [Ricinus communis] >gi|223535677|gb|EEF37342.1| conserved hypothetical protein [Ricinus communis]	57.14	77	33	1	262	32	76	143	5e-27	84.7
ps_9004	gi|255568053|ref|XP_002525003.1|	conserved hypothetical protein [Ricinus communis] >gi|223535711|gb|EEF37375.1| conserved hypothetical protein [Ricinus communis]	85.56	90	13	0	272	3	215	304	3e-38	160
ps_169499	gi|255567768|ref|XP_002524862.1|	conserved hypothetical protein [Ricinus communis] >gi|223535825|gb|EEF37486.1| conserved hypothetical protein [Ricinus communis]	72.07	111	30	1	2	331	1469	1579	3e-37	157
contig08441	gi|255567770|ref|XP_002524863.1|	conserved hypothetical protein [Ricinus communis] >gi|223535826|gb|EEF37487.1| conserved hypothetical protein [Ricinus communis]	73.54	257	68	0	421	1191	196	452	1e-101	374
contig04857	gi|255567822|ref|XP_002524889.1|	conserved hypothetical protein [Ricinus communis] >gi|223535852|gb|EEF37513.1| conserved hypothetical protein [Ricinus communis]	66.04	374	111	4	1075	2	9	382	6e-121	438
ps_582077	gi|255567707|ref|XP_002524832.1|	conserved hypothetical protein [Ricinus communis] >gi|223535892|gb|EEF37552.1| conserved hypothetical protein [Ricinus communis]	41.44	111	63	2	46	372	12	121	4e-17	90.9
ps_121660	gi|255567632|ref|XP_002524795.1|	conserved hypothetical protein [Ricinus communis] >gi|223535979|gb|EEF37638.1| conserved hypothetical protein [Ricinus communis]	85.23	88	13	0	264	1	1844	1931	1e-37	159
ps_246762	gi|255567650|ref|XP_002524804.1|	conserved hypothetical protein [Ricinus communis] >gi|223535988|gb|EEF37647.1| conserved hypothetical protein [Ricinus communis]	74.47	47	12	0	15	155	477	523	4e-14	80.9
ps_316605	gi|255567345|ref|XP_002524652.1|	conserved hypothetical protein [Ricinus communis] >gi|223536013|gb|EEF37671.1| conserved hypothetical protein [Ricinus communis]	50	96	41	3	267	1	8	102	2e-20	101
ps_82858	gi|255567349|ref|XP_002524654.1|	conserved hypothetical protein [Ricinus communis] >gi|223536015|gb|EEF37673.1| conserved hypothetical protein [Ricinus communis]	66.96	112	36	1	340	8	159	270	4e-41	170
ps_318365	gi|255567184|ref|XP_002524573.1|	conserved hypothetical protein [Ricinus communis] >gi|223536126|gb|EEF37781.1| conserved hypothetical protein [Ricinus communis]	56.58	76	33	1	18	245	148	222	3e-19	97.8
contig04735	gi|255567244|ref|XP_002524603.1|	conserved hypothetical protein [Ricinus communis] >gi|223536156|gb|EEF37811.1| conserved hypothetical protein [Ricinus communis]	60	55	22	0	419	255	27	81	2e-16	75.1
contig03460	gi|255567088|ref|XP_002524526.1|	conserved hypothetical protein [Ricinus communis] >gi|223536200|gb|EEF37853.1| conserved hypothetical protein [Ricinus communis]	73.36	428	109	5	1270	2	4	427	7e-164	581
ps_288282	gi|255566892|ref|XP_002524429.1|	conserved hypothetical protein [Ricinus communis] >gi|223536313|gb|EEF37964.1| conserved hypothetical protein [Ricinus communis]	81.48	27	5	0	185	105	61	87	2e-18	51.6
contig10770	gi|255566823|ref|XP_002524395.1|	conserved hypothetical protein [Ricinus communis] >gi|223536356|gb|EEF38006.1| conserved hypothetical protein [Ricinus communis]	71.76	131	37	0	394	2	149	279	6e-50	199
contig05962	gi|255566620|ref|XP_002524294.1|	conserved hypothetical protein [Ricinus communis] >gi|223536385|gb|EEF38034.1| conserved hypothetical protein [Ricinus communis]	70.37	189	56	2	684	118	240	426	2e-70	269
ps_108136	gi|255566500|ref|XP_002524235.1|	conserved hypothetical protein [Ricinus communis] >gi|223536512|gb|EEF38159.1| conserved hypothetical protein [Ricinus communis]	45.71	105	46	3	20	301	230	331	4e-14	80.9
ps_8073	gi|255566159|ref|XP_002524067.1|	conserved hypothetical protein [Ricinus communis] >gi|223536635|gb|EEF38277.1| conserved hypothetical protein [Ricinus communis]	83.13	83	14	0	3	251	142	224	1e-34	149
contig08953	gi|255566187|ref|XP_002524081.1|	conserved hypothetical protein [Ricinus communis] >gi|223536649|gb|EEF38291.1| conserved hypothetical protein [Ricinus communis]	83.83	167	27	0	501	1	424	590	1e-79	298
contig09102	gi|255566211|ref|XP_002524093.1|	conserved hypothetical protein [Ricinus communis] >gi|223536661|gb|EEF38303.1| conserved hypothetical protein [Ricinus communis]	40.46	262	109	6	1	645	88	344	3e-35	152
contig05772	gi|255566231|ref|XP_002524103.1|	conserved hypothetical protein [Ricinus communis] >gi|223536671|gb|EEF38313.1| conserved hypothetical protein [Ricinus communis]	61.73	196	74	1	807	223	449	644	4e-54	215
ps_583789	gi|255566241|ref|XP_002524108.1|	conserved hypothetical protein [Ricinus communis] >gi|223536676|gb|EEF38318.1| conserved hypothetical protein [Ricinus communis]	81.82	77	14	0	2	232	113	189	2e-29	132
contig09827	gi|255565972|ref|XP_002523974.1|	conserved hypothetical protein [Ricinus communis] >gi|223536701|gb|EEF38342.1| conserved hypothetical protein [Ricinus communis]	85.92	71	10	0	383	171	235	305	3e-31	137
ps_246354	gi|255565611|ref|XP_002523795.1|	conserved hypothetical protein [Ricinus communis] >gi|223536883|gb|EEF38521.1| conserved hypothetical protein [Ricinus communis]	41.53	118	68	2	488	138	513	600	8e-13	76.6
ps_179443	gi|255565615|ref|XP_002523797.1|	conserved hypothetical protein [Ricinus communis] >gi|223536885|gb|EEF38523.1| conserved hypothetical protein [Ricinus communis]	81.6	125	23	0	378	4	237	361	8e-45	182
ps_314697	gi|255565669|ref|XP_002523824.1|	conserved hypothetical protein [Ricinus communis] >gi|223536912|gb|EEF38550.1| conserved hypothetical protein [Ricinus communis]	66.92	130	41	1	63	446	4	133	2e-26	122
ps_79922	gi|255565697|ref|XP_002523838.1|	conserved hypothetical protein [Ricinus communis] >gi|223536926|gb|EEF38564.1| conserved hypothetical protein [Ricinus communis]	72.73	55	15	1	198	362	1	53	1e-14	82.8
ps_291654	gi|255565554|ref|XP_002523767.1|	conserved hypothetical protein [Ricinus communis] >gi|223536979|gb|EEF38616.1| conserved hypothetical protein [Ricinus communis]	54.88	82	28	3	87	305	7	88	9e-17	89.7
ps_15292	gi|255565453|ref|XP_002523717.1|	conserved hypothetical protein [Ricinus communis] >gi|223537021|gb|EEF38657.1| conserved hypothetical protein [Ricinus communis]	52.31	130	54	3	371	6	387	516	2e-22	108
ps_61849	gi|255565513|ref|XP_002523747.1|	conserved hypothetical protein [Ricinus communis] >gi|223537051|gb|EEF38687.1| conserved hypothetical protein [Ricinus communis]	88.04	92	11	0	118	393	137	228	1e-39	166
ps_147042	gi|255565529|ref|XP_002523755.1|	conserved hypothetical protein [Ricinus communis] >gi|223537059|gb|EEF38695.1| conserved hypothetical protein [Ricinus communis]	69.44	72	22	0	156	371	44	115	2e-22	108
ps_95605	gi|255565128|ref|XP_002523556.1|	conserved hypothetical protein [Ricinus communis] >gi|223537118|gb|EEF38751.1| conserved hypothetical protein [Ricinus communis]	82.76	87	15	0	261	1	103	189	6e-44	158
ps_325257	gi|255565146|ref|XP_002523565.1|	conserved hypothetical protein [Ricinus communis] >gi|223537127|gb|EEF38760.1| conserved hypothetical protein [Ricinus communis]	55.56	63	27	2	109	294	1	56	1e-14	62.8
contig06723	gi|255565156|ref|XP_002523570.1|	conserved hypothetical protein [Ricinus communis] >gi|223537132|gb|EEF38765.1| conserved hypothetical protein [Ricinus communis]	59.57	141	54	1	827	414	19	159	2e-46	137
ps_255023	gi|255565176|ref|XP_002523580.1|	conserved hypothetical protein [Ricinus communis] >gi|223537142|gb|EEF38775.1| conserved hypothetical protein [Ricinus communis]	53.1	113	53	2	97	435	194	304	4e-34	122
ps_459117	gi|255565001|ref|XP_002523493.1|	conserved hypothetical protein [Ricinus communis] >gi|223537200|gb|EEF38832.1| conserved hypothetical protein [Ricinus communis]	65.74	108	24	1	22	306	366	473	1e-25	119
ps_10577	gi|255565007|ref|XP_002523496.1|	conserved hypothetical protein [Ricinus communis] >gi|223537203|gb|EEF38835.1| conserved hypothetical protein [Ricinus communis]	77.66	94	18	1	1	273	125	218	6e-37	156
ps_155163	gi|255564870|ref|XP_002523429.1|	conserved hypothetical protein [Ricinus communis] >gi|223537379|gb|EEF39008.1| conserved hypothetical protein [Ricinus communis]	83.33	84	14	0	268	17	628	711	1e-34	144
contig05830	gi|255564641|ref|XP_002523315.1|	conserved hypothetical protein [Ricinus communis] >gi|223537403|gb|EEF39031.1| conserved hypothetical protein [Ricinus communis]	76.36	55	13	0	179	343	11	65	1e-12	76.3
contig11643	gi|255564655|ref|XP_002523322.1|	conserved hypothetical protein [Ricinus communis] >gi|223537410|gb|EEF39038.1| conserved hypothetical protein [Ricinus communis]	55.41	74	33	0	473	252	373	446	3e-15	81.6
ps_558399	gi|255564659|ref|XP_002523324.1|	conserved hypothetical protein [Ricinus communis] >gi|223537412|gb|EEF39040.1| conserved hypothetical protein [Ricinus communis]	58.62	58	23	2	173	3	1	55	6e-11	70.5
ps_74514	gi|255564687|ref|XP_002523338.1|	conserved hypothetical protein [Ricinus communis] >gi|223537426|gb|EEF39054.1| conserved hypothetical protein [Ricinus communis]	78.95	95	20	0	286	2	7	101	4e-35	150
ps_115543	gi|255564703|ref|XP_002523346.1|	conserved hypothetical protein [Ricinus communis] >gi|223537434|gb|EEF39062.1| conserved hypothetical protein [Ricinus communis]	84.44	45	7	0	15	149	219	263	8e-16	81.6
ps_346088	gi|255564723|ref|XP_002523356.1|	conserved hypothetical protein [Ricinus communis] >gi|223537444|gb|EEF39072.1| conserved hypothetical protein [Ricinus communis]	71.76	85	24	1	99	353	91	172	2e-14	81.6
ps_71900	gi|255564545|ref|XP_002523268.1|	conserved hypothetical protein [Ricinus communis] >gi|223537481|gb|EEF39107.1| conserved hypothetical protein [Ricinus communis]	82.8	93	16	1	2	280	628	719	3e-38	160
ps_330165	gi|255564442|ref|XP_002523217.1|	conserved hypothetical protein [Ricinus communis] >gi|223537513|gb|EEF39138.1| conserved hypothetical protein [Ricinus communis]	75	80	20	0	3	242	121	200	3e-19	98.2
ps_261734	gi|255564462|ref|XP_002523227.1|	conserved hypothetical protein [Ricinus communis] >gi|223537523|gb|EEF39148.1| conserved hypothetical protein [Ricinus communis]	82.27	141	25	0	428	6	372	512	5e-60	233
contig07599	gi|255564385|ref|XP_002523189.1|	conserved hypothetical protein [Ricinus communis] >gi|223537596|gb|EEF39220.1| conserved hypothetical protein [Ricinus communis]	37.1	124	76	1	114	479	22	145	4e-11	72.8
contig02968	gi|255564395|ref|XP_002523194.1|	conserved hypothetical protein [Ricinus communis] >gi|223537601|gb|EEF39225.1| conserved hypothetical protein [Ricinus communis]	85.92	142	20	0	5	430	458	599	3e-66	254
ps_305500	gi|255564407|ref|XP_002523200.1|	conserved hypothetical protein [Ricinus communis] >gi|223537607|gb|EEF39231.1| conserved hypothetical protein [Ricinus communis]	73.08	52	14	0	346	191	436	487	3e-27	77.8
ps_610092	gi|255564409|ref|XP_002523201.1|	conserved hypothetical protein [Ricinus communis] >gi|223537608|gb|EEF39232.1| conserved hypothetical protein [Ricinus communis]	94.17	120	7	0	360	1	263	382	1e-63	242
ps_9399	gi|255564158|ref|XP_002523076.1|	conserved hypothetical protein [Ricinus communis] >gi|223537638|gb|EEF39261.1| conserved hypothetical protein [Ricinus communis]	75.68	111	26	4	80	409	6	111	2e-37	158
ps_30804	gi|255564109|ref|XP_002523052.1|	conserved hypothetical protein [Ricinus communis] >gi|223537709|gb|EEF39331.1| conserved hypothetical protein [Ricinus communis]	90.8	87	8	0	261	1	146	232	3e-42	174
ps_113716	gi|255564086|ref|XP_002523041.1|	conserved hypothetical protein [Ricinus communis] >gi|223537724|gb|EEF39345.1| conserved hypothetical protein [Ricinus communis]	53.1	113	43	2	1	309	194	306	9e-28	126
ps_92201	gi|255563935|ref|XP_002522967.1|	conserved hypothetical protein [Ricinus communis] >gi|223537779|gb|EEF39397.1| conserved hypothetical protein [Ricinus communis]	91.43	35	3	0	3	107	361	395	3e-11	71.6
ps_95336	gi|255563941|ref|XP_002522970.1|	conserved hypothetical protein [Ricinus communis] >gi|223537782|gb|EEF39400.1| conserved hypothetical protein [Ricinus communis]	86.41	103	14	0	3	311	422	524	2e-48	195
ps_142363	gi|255563981|ref|XP_002522990.1|	conserved hypothetical protein [Ricinus communis] >gi|223537802|gb|EEF39420.1| conserved hypothetical protein [Ricinus communis]	69.09	55	17	0	57	221	757	811	1e-22	83.2
ps_100982	gi|255563845|ref|XP_002522923.1|	conserved hypothetical protein [Ricinus communis] >gi|223537850|gb|EEF39466.1| conserved hypothetical protein [Ricinus communis]	58.82	85	35	0	257	3	148	232	1e-18	95.9
ps_45961	gi|255563782|ref|XP_002522892.1|	conserved hypothetical protein [Ricinus communis] >gi|223537877|gb|EEF39492.1| conserved hypothetical protein [Ricinus communis]	68.67	83	26	0	102	350	1	83	1e-26	122
contig09850	gi|255563790|ref|XP_002522896.1|	conserved hypothetical protein [Ricinus communis] >gi|223537881|gb|EEF39496.1| conserved hypothetical protein [Ricinus communis]	51.3	115	44	2	29	337	3	117	5e-26	120
ps_190647	gi|255563667|ref|XP_002522835.1|	conserved hypothetical protein [Ricinus communis] >gi|223537919|gb|EEF39533.1| conserved hypothetical protein [Ricinus communis]	58.89	90	37	0	113	382	488	577	2e-41	118
contig12070	gi|255563671|ref|XP_002522837.1|	conserved hypothetical protein [Ricinus communis] >gi|223537921|gb|EEF39535.1| conserved hypothetical protein [Ricinus communis]	86.6	97	13	1	393	103	132	227	5e-24	114
ps_20889	gi|255563562|ref|XP_002522783.1|	conserved hypothetical protein [Ricinus communis] >gi|223538021|gb|EEF39634.1| conserved hypothetical protein [Ricinus communis]	46.4	125	60	2	373	20	283	405	6e-19	97.1
ps_417583	gi|255563002|ref|XP_002522505.1|	conserved hypothetical protein [Ricinus communis] >gi|223538196|gb|EEF39805.1| conserved hypothetical protein [Ricinus communis]	95.88	97	4	0	292	2	270	366	2e-49	198
contig11720	gi|255563162|ref|XP_002522585.1|	conserved hypothetical protein [Ricinus communis] >gi|223538276|gb|EEF39885.1| conserved hypothetical protein [Ricinus communis]	87.67	73	9	0	332	114	2	74	1e-33	134
ps_198822	gi|255562788|ref|XP_002522399.1|	conserved hypothetical protein [Ricinus communis] >gi|223538284|gb|EEF39891.1| conserved hypothetical protein [Ricinus communis]	52.08	96	40	2	52	321	6	101	2e-19	98.6
ps_399948	gi|255562854|ref|XP_002522432.1|	conserved hypothetical protein [Ricinus communis] >gi|223538317|gb|EEF39924.1| conserved hypothetical protein [Ricinus communis]	55.05	109	49	4	333	7	588	690	1e-21	105
contig09885	gi|255562918|ref|XP_002522464.1|	conserved hypothetical protein [Ricinus communis] >gi|223538349|gb|EEF39956.1| conserved hypothetical protein [Ricinus communis]	68.94	132	41	0	561	166	69	200	4e-67	192
ps_443818	gi|255562950|ref|XP_002522480.1|	conserved hypothetical protein [Ricinus communis] >gi|223538365|gb|EEF39972.1| conserved hypothetical protein [Ricinus communis]	82.79	122	21	0	366	1	375	496	5e-55	216
ps_344866	gi|255562966|ref|XP_002522488.1|	conserved hypothetical protein [Ricinus communis] >gi|223538373|gb|EEF39980.1| conserved hypothetical protein [Ricinus communis]	80.49	123	24	0	371	3	536	658	2e-34	148
ps_437827	gi|255562595|ref|XP_002522303.1|	conserved hypothetical protein [Ricinus communis] >gi|223538381|gb|EEF39987.1| conserved hypothetical protein [Ricinus communis]	72.81	114	31	0	3	344	216	329	9e-44	179
ps_507	gi|255562701|ref|XP_002522356.1|	conserved hypothetical protein [Ricinus communis] >gi|223538434|gb|EEF40040.1| conserved hypothetical protein [Ricinus communis]	47.62	63	33	0	195	7	330	392	8e-12	55.1
contig01870	gi|255562751|ref|XP_002522381.1|	conserved hypothetical protein [Ricinus communis] >gi|223538459|gb|EEF40065.1| conserved hypothetical protein [Ricinus communis]	67.65	136	44	1	604	197	26	157	5e-16	88.6
contig08834	gi|255562468|ref|XP_002522240.1|	conserved hypothetical protein [Ricinus communis] >gi|223538493|gb|EEF40098.1| conserved hypothetical protein [Ricinus communis]	58.97	78	23	1	4	210	215	292	1e-19	99.4
ps_299140	gi|255562552|ref|XP_002522282.1|	conserved hypothetical protein [Ricinus communis] >gi|223538535|gb|EEF40140.1| conserved hypothetical protein [Ricinus communis]	77.05	61	14	0	156	338	4	64	3e-19	97.8
ps_634918	gi|255562306|ref|XP_002522160.1|	conserved hypothetical protein [Ricinus communis] >gi|223538598|gb|EEF40201.1| conserved hypothetical protein [Ricinus communis]	81.25	96	18	0	2	289	154	249	2e-46	167
contig05635	gi|255562326|ref|XP_002522170.1|	conserved hypothetical protein [Ricinus communis] >gi|223538608|gb|EEF40211.1| conserved hypothetical protein [Ricinus communis]	68.97	58	18	0	524	351	368	425	2e-14	82.8
contig09695	gi|255562056|ref|XP_002522036.1|	conserved hypothetical protein [Ricinus communis] >gi|223538635|gb|EEF40236.1| conserved hypothetical protein [Ricinus communis]	71.57	102	29	0	454	149	330	431	5e-36	153
ps_61343	gi|255562140|ref|XP_002522078.1|	conserved hypothetical protein [Ricinus communis] >gi|223538677|gb|EEF40278.1| conserved hypothetical protein [Ricinus communis]	65.25	118	40	1	3	353	331	448	2e-16	89
ps_169064	gi|255561907|ref|XP_002521962.1|	conserved hypothetical protein [Ricinus communis] >gi|223538766|gb|EEF40366.1| conserved hypothetical protein [Ricinus communis]	56.25	80	33	2	236	3	114	190	1e-12	75.9
ps_256047	gi|255561959|ref|XP_002521988.1|	conserved hypothetical protein [Ricinus communis] >gi|223538792|gb|EEF40392.1| conserved hypothetical protein [Ricinus communis]	75.86	87	21	0	341	81	229	315	2e-54	147
ps_137168	gi|255561981|ref|XP_002521999.1|	conserved hypothetical protein [Ricinus communis] >gi|223538803|gb|EEF40403.1| conserved hypothetical protein [Ricinus communis]	59	100	37	2	3	290	131	230	3e-28	103
contig12243	gi|255561985|ref|XP_002522001.1|	conserved hypothetical protein [Ricinus communis] >gi|223538805|gb|EEF40405.1| conserved hypothetical protein [Ricinus communis]	69.91	113	34	0	3	341	1244	1356	4e-26	120
ps_320871	gi|255561995|ref|XP_002522006.1|	conserved hypothetical protein [Ricinus communis] >gi|223538810|gb|EEF40410.1| conserved hypothetical protein [Ricinus communis]	79.07	43	9	0	206	78	531	573	1e-17	77
ps_521637	gi|255561699|ref|XP_002521859.1|	conserved hypothetical protein [Ricinus communis] >gi|223538897|gb|EEF40495.1| conserved hypothetical protein [Ricinus communis]	83.7	135	22	0	2	406	267	401	4e-57	223
ps_601177	gi|255561705|ref|XP_002521862.1|	conserved hypothetical protein [Ricinus communis] >gi|223538900|gb|EEF40498.1| conserved hypothetical protein [Ricinus communis]	85.19	27	4	0	402	322	324	350	1e-14	52
ps_79028	gi|255561480|ref|XP_002521750.1|	conserved hypothetical protein [Ricinus communis] >gi|223538963|gb|EEF40560.1| conserved hypothetical protein [Ricinus communis]	72.55	51	14	0	173	325	230	280	2e-30	84.3
ps_489202	gi|255561638|ref|XP_002521829.1|	conserved hypothetical protein [Ricinus communis] >gi|223539042|gb|EEF40639.1| conserved hypothetical protein [Ricinus communis]	52.94	68	32	2	52	255	5	68	2e-12	75.5
contig03912	gi|255561642|ref|XP_002521831.1|	conserved hypothetical protein [Ricinus communis] >gi|223539044|gb|EEF40641.1| conserved hypothetical protein [Ricinus communis]	77.5	40	9	0	371	490	80	119	2e-14	70.1
contig06992	gi|255561301|ref|XP_002521661.1|	conserved hypothetical protein [Ricinus communis] >gi|223539052|gb|EEF40648.1| conserved hypothetical protein [Ricinus communis]	61.02	118	25	5	78	368	1	117	2e-24	115
ps_659339	gi|255561421|ref|XP_002521721.1|	conserved hypothetical protein [Ricinus communis] >gi|223539112|gb|EEF40708.1| conserved hypothetical protein [Ricinus communis]	49.15	118	60	3	403	50	845	958	2e-22	93.2
ps_277598	gi|255561423|ref|XP_002521722.1|	conserved hypothetical protein [Ricinus communis] >gi|223539113|gb|EEF40709.1| conserved hypothetical protein [Ricinus communis]	54.67	75	34	1	231	7	722	791	7e-17	80.1
contig10544	gi|255561429|ref|XP_002521725.1|	conserved hypothetical protein [Ricinus communis] >gi|223539116|gb|EEF40712.1| conserved hypothetical protein [Ricinus communis]	51.22	164	80	3	645	154	158	316	1e-25	121
ps_456646	gi|255561433|ref|XP_002521727.1|	conserved hypothetical protein [Ricinus communis] >gi|223539118|gb|EEF40714.1| conserved hypothetical protein [Ricinus communis]	62.9	124	46	0	2	373	16	139	1e-34	149
ps_185360	gi|255561286|ref|XP_002521654.1|	conserved hypothetical protein [Ricinus communis] >gi|223539166|gb|EEF40761.1| conserved hypothetical protein [Ricinus communis]	81.82	55	10	0	165	1	1	55	3e-18	94.7
ps_229058	gi|255561068|ref|XP_002521546.1|	conserved hypothetical protein [Ricinus communis] >gi|223539224|gb|EEF40817.1| conserved hypothetical protein [Ricinus communis]	70.73	82	24	0	66	311	198	279	5e-22	107
ps_422249	gi|255561102|ref|XP_002521563.1|	conserved hypothetical protein [Ricinus communis] >gi|223539241|gb|EEF40834.1| conserved hypothetical protein [Ricinus communis]	53.06	147	66	3	432	1	59	204	2e-38	161
ps_125759	gi|255561164|ref|XP_002521594.1|	conserved hypothetical protein [Ricinus communis] >gi|223539272|gb|EEF40865.1| conserved hypothetical protein [Ricinus communis]	45.83	96	52	1	296	9	8	98	2e-16	88.6
ps_142030	gi|255561166|ref|XP_002521595.1|	conserved hypothetical protein [Ricinus communis] >gi|223539273|gb|EEF40866.1| conserved hypothetical protein [Ricinus communis]	86.21	145	20	0	436	2	567	711	2e-66	254
ps_550318	gi|255561190|ref|XP_002521607.1|	conserved hypothetical protein [Ricinus communis] >gi|223539285|gb|EEF40878.1| conserved hypothetical protein [Ricinus communis]	90.18	112	11	0	339	4	111	222	4e-57	202
ps_451643	gi|255560800|ref|XP_002521413.1|	conserved hypothetical protein [Ricinus communis] >gi|223539312|gb|EEF40903.1| conserved hypothetical protein [Ricinus communis]	69.05	42	13	0	200	325	1	42	1e-10	69.7
contig11563	gi|255560872|ref|XP_002521449.1|	conserved hypothetical protein [Ricinus communis] >gi|223539348|gb|EEF40939.1| conserved hypothetical protein [Ricinus communis]	52.98	151	67	4	19	459	249	395	8e-37	156
ps_649850	gi|255560938|ref|XP_002521482.1|	conserved hypothetical protein [Ricinus communis] >gi|223539381|gb|EEF40972.1| conserved hypothetical protein [Ricinus communis]	43.52	108	60	2	359	39	308	413	9e-17	89.7
ps_417307	gi|255560940|ref|XP_002521483.1|	conserved hypothetical protein [Ricinus communis] >gi|223539382|gb|EEF40973.1| conserved hypothetical protein [Ricinus communis]	95.52	67	3	0	202	2	243	309	2e-42	127
contig00732	gi|255560958|ref|XP_002521492.1|	conserved hypothetical protein [Ricinus communis] >gi|223539391|gb|EEF40982.1| conserved hypothetical protein [Ricinus communis]	67.16	134	44	1	234	635	12	139	2e-44	182
ps_645072	gi|255560631|ref|XP_002521329.1|	conserved hypothetical protein [Ricinus communis] >gi|223539407|gb|EEF40997.1| conserved hypothetical protein [Ricinus communis]	79.66	59	12	0	1	177	36	94	2e-25	118
ps_32946	gi|255560651|ref|XP_002521339.1|	conserved hypothetical protein [Ricinus communis] >gi|223539417|gb|EEF41007.1| conserved hypothetical protein [Ricinus communis]	76.92	78	18	0	235	2	132	209	4e-26	120
[truncated: 20,296 more rows]

## Sheet: Final
contig/sing name	Genbank ID	Annotations	%_identity	alignment_length	mismatches	gap_openings	q_start	q_end	s_start	s_end	e_value	bit_score
contig00001	gi|157357381|emb|CAO63909.1|	unnamed protein product [Vitis vinifera]	88.33	60	7	0	290	111	175	234	2e-23	112
contig00003	gi|253760977|ref|XP_002489033.1|	hypothetical protein SORBIDRAFT_0351s002020 [Sorghum bicolor] >gi|241947330|gb|EES20475.1| hypothetical protein SORBIDRAFT_0351s002020 [Sorghum bicolor]	97.62	42	1	0	239	364	1	42	3e-18	94.7
contig00004	gi|10241560|emb|CAB71128.2|	cationic peroxidase [Cicer arietinum]	94.91	334	17	0	200	1201	1	334	4e-177	625
contig00005	gi|13359451|dbj|BAB33421.1|	putative senescence-associated protein [Pisum sativum]	93.81	97	6	1	255	545	1	94	1e-46	189
contig00007	gi|42521309|gb|AAS18240.1|	enolase [Glycine max]	93.24	444	30	0	193	1524	1	444	0	829
contig00008	gi|157786302|gb|ABN49454.2|	chloroplast chlorophyll a/b binding protein [Pisum sativum]	100	266	0	0	1149	352	1	266	1e-152	543
contig00009	gi|1657382|emb|CAA70317.1|	cholinephosphate cytidylyltransferase [Pisum sativum]	100	95	0	0	929	1213	161	255	1e-46	191
contig00011	gi|3893097|emb|CAA27483.1|	unnamed protein product [Pisum sativum]	100	361	0	0	649	1731	1	361	0	710
contig00015	gi|109157229|pdb|2BHW|A	Chain A Pea Light-Harvesting Complex Ii At 2.5 Angstrom Resolution >gi|109157230|pdb|2BHW|B Chain B	100	139	0	0	611	195	94	232	2e-75	285
contig00017	gi|157313302|gb|ABV32544.1|	alpha-L-arabinofuranosidase protein [Prunus persica]	79.33	300	62	1	157	1056	243	541	2e-161	514
contig00022	gi|132097|sp|P00869|RBS2_PEA	RecName: Full=Ribulose bisphosphate carboxylase small chain 3C chloroplastic; Short=RuBisCO small subunit 3C; AltName: Full=PSS15; Flags: Precursor >gi|20857|emb|CAA27865.1| ribulose 1.5-bisphosphate carboxylase (RBC) [Pisum sativum] >gi|20859|emb|CAA25390.1| ribulose bisphosphate carboxylase [Pisum sativum] >gi|225289|prf||1211236B carboxylase	100	162	0	0	154	639	19	180	2e-91	340
contig00024	gi|157358359|emb|CAO66019.1|	unnamed protein product [Vitis vinifera]	67.33	150	49	4	462	13	1	125	1e-44	186
contig00030	gi|255646157|gb|ACU23564.1|	unknown [Glycine max]	79.71	69	14	0	233	27	390	458	9e-28	126
contig00031	gi|506629|gb|AAA50172.1|	photosystem II type I chlorophyll a/b-binding protein [Glycine max] >gi|255636158|gb|ACU18421.1| unknown [Glycine max]	92.34	222	17	0	730	65	15	236	4e-127	428
contig00032	gi|5139543|emb|CAB45653.1|	putative tonoplast intrinsic protein [Pisum sativum]	100	250	0	0	1082	333	1	250	5e-118	428
contig00033	gi|282925|pir||S26688	legumin K - garden pea	99.79	478	1	0	1665	232	23	500	0	762
contig00034	gi|18203270|sp|Q9M5M7|RL10_EUPES	RecName: Full=60S ribosomal protein L10 >gi|6984130|gb|AAF34765.1|AF227620_1 60S ribosomal protein L10 [Euphorbia esula]	96.24	186	7	0	559	2	1	186	1e-101	372
contig00035	gi|224131792|ref|XP_002328109.1|	predicted protein [Populus trichocarpa] >gi|222837624|gb|EEE75989.1| predicted protein [Populus trichocarpa]	68.27	271	86	0	70	882	1	271	3e-86	323
contig00036	gi|238858956|dbj|BAH70299.1|	chlorophyll a/b binding protein [Vicia cinerea]	98.02	101	2	0	595	293	166	266	7e-52	207
contig00037	gi|217075034|gb|ACJ85877.1|	unknown [Medicago truncatula]	96.23	159	6	0	748	272	1	159	1e-76	290
contig00038	gi|4218520|emb|CAA10722.1|	legA class precursor [Pisum sativum]	99.39	494	3	0	1629	148	24	517	0	869
contig00039	gi|219935421|emb|CAG44503.1|	lipoxygenase LOXN3 [Pisum sativum]	99.88	866	1	0	52	2649	1	866	0	1693
contig00041	gi|9909849|emb|CAC04380.1|	lipoxygenase [Pisum sativum]	96.06	863	30	3	55	2631	3	865	0	1638
contig00042	gi|6831665|sp|O65731|RS5_CICAR	40S ribosomal protein S5 >gi|3043428|emb|CAA06491.1| 40S ribosomal protein S5 [Cicer arietinum]	94.87	195	10	0	94	678	3	197	2e-98	363
contig00043	gi|217070954|gb|ACJ83837.1|	unknown [Medicago truncatula]	92.14	140	11	0	41	460	82	221	4e-71	268
contig00045	gi|217071692|gb|ACJ84206.1|	unknown [Medicago truncatula]	74.83	151	38	0	776	324	1	151	6e-65	251
contig00046	gi|127384|sp|P20830|MT1_PEA	RecName: Full=Metallothionein-like protein 1; Short=MT-1 >gi|312505|emb|CAA80645.1| metallothionein-like protein [Pisum sativum]	100	55	0	0	135	299	21	75	9e-26	120
contig00047	gi|12002299|gb|AAG43285.1|AF139018_1	disease resistance response protein 230 precursor [Pisum sativum]	100	53	0	0	168	326	20	72	5e-27	124
contig00048	gi|255647164|gb|ACU24050.1|	unknown [Glycine max]	50.39	127	62	3	67	444	15	118	7e-19	98.2
contig00049	gi|217071278|gb|ACJ83999.1|	unknown [Medicago truncatula]	80.25	81	16	0	56	298	1	81	2e-67	154
contig00051	gi|7339559|emb|CAB82859.1|	seed albumin PA1 [Pisum sativum]	100	130	0	0	47	436	1	130	2e-73	279
contig00052	gi|255632711|gb|ACU16707.1|	unknown [Glycine max]	77.78	243	53	1	119	844	1	243	7e-91	322
contig00053	gi|255577918|ref|XP_002529831.1|	UDP-glucuronosyltransferase putative [Ricinus communis] >gi|223530659|gb|EEF32532.1| UDP-glucuronosyltransferase	58.4	476	196	4	1710	289	7	477	4e-166	589
contig00054	gi|255645183|gb|ACU23089.1|	unknown [Glycine max]	71.34	164	46	1	29	517	6	169	7e-64	246
contig00055	gi|118485215|gb|ABK94468.1|	unknown [Populus trichocarpa]	95.65	69	3	0	49	255	1	69	3e-30	134
contig00057	gi|255645209|gb|ACU23102.1|	unknown [Glycine max]	94.56	386	21	0	1537	380	1	386	0	676
contig00058	gi|255541454|ref|XP_002511791.1|	kinase putative [Ricinus communis] >gi|223548971|gb|EEF50460.1| kinase	82.03	295	53	0	1040	156	108	402	1e-139	500
contig00059	gi|113570|sp|P08688|ALB2_PEA	RecName: Full=Albumin-2; AltName: Full=PA2 >gi|169029|gb|AAA02981.1| albumin 2 >gi|169033|gb|AAA33641.1| major seed albumin >gi|225836|prf||1314296A albumin	99.56	227	1	0	75	755	5	231	1e-130	469
contig00060	gi|12019640|gb|AAA33685.2|	ribulose 1 5 bisphosphate carboxylase [Pisum sativum]	92.11	76	6	0	444	217	62	137	3e-36	154
contig00061	gi|255641447|gb|ACU20999.1|	unknown [Glycine max]	76.12	201	48	1	876	274	124	323	1e-122	282
contig00063	gi|255639078|gb|ACU19839.1|	unknown [Glycine max]	99.3	142	1	0	75	500	1	142	6e-76	287
contig00065	gi|118931|sp|P13239|DRR1_PEA	RecName: Full=Disease resistance response protein Pi176 >gi|169078|gb|AAA33661.1| disease resistance response protein	98.74	159	2	0	60	536	1	159	9e-83	310
contig00066	gi|255626849|gb|ACU13769.1|	unknown [Glycine max]	100	59	0	0	21	197	1	59	7e-30	133
contig00067	gi|129245|sp|P17771|OSP4_PEA	RecName: Full=Organ-specific protein P4 >gi|295829|emb|CAA35943.1| P4 protein [Pisum sativum]	99.23	130	1	0	616	227	1	130	3e-61	238
contig00068	gi|54019691|emb|CAH55839.1|	seed albumin 2 [Pisum sativum]	100	46	0	0	108	245	5	50	2e-19	98.6
contig00069	gi|3914601|sp|O65194|RBS_MEDSA	RecName: Full=Ribulose bisphosphate carboxylase small chain chloroplastic; Short=RuBisCO small subunit; Flags: Precursor >gi|3044116|gb|AAC13293.1| ribulose-1	82.08	106	19	0	348	31	1	106	2e-45	184
contig00074	gi|77540216|gb|ABA86966.1|	triosephosphate isomerase [Glycine max] >gi|255645039|gb|ACU23019.1| unknown [Glycine max]	89.64	251	26	0	77	829	1	251	3e-115	419
contig00075	gi|56809381|gb|AAW31512.1|	light-harvesting chlorophyll-a/b binding protein Lhcb2 [Pisum sativum]	100	265	0	0	85	879	1	265	1e-141	507
contig00076	gi|255551855|ref|XP_002516973.1|	60S ribosomal protein L19 putative [Ricinus communis] >gi|223544061|gb|EEF45587.1| 60S ribosomal protein L19	97.85	186	4	0	982	425	1	186	3e-79	299
contig00077	gi|2578438|emb|CAA47809.1|	legumin (minor small) [Pisum sativum]	98.17	273	5	0	850	32	1	273	9e-121	437
contig00079	gi|51704210|sp|P62929|ALB1D_PEA	RecName: Full=Albumin-1 D; AltName: Full=PA1 D; AltName: Full=PsaA1b012; Contains: RecName: Full=Albumin-1 D chain b; AltName: Full=PA1b D; AltName: Full=Leginsulin D; Contains: RecName: Full=Albumin-1 D chain a; AltName: Full=PA1a D; Flags: Precursor >gi|32328744|emb|CAE00466.1| albumin 1 [Pisum sativum]	97.01	67	2	0	201	1	29	95	3e-36	154
contig00081	gi|2765097|emb|CAA72090.1|	P54 protein [Pisum sativum]	97.93	482	10	1	38	1483	1	481	0	835
contig00082	gi|18375|emb|CAA78515.1|	dehydrin-cognate [Pisum sativum]	99.08	217	2	1	1012	362	1	216	7e-51	205
contig00083	gi|541746|emb|CAA53730.1|	lipoxygenase [Pisum sativum]	98.5	868	13	0	2790	187	1	868	0	1682
contig00084	gi|205277584|gb|ACI02059.1|	defensin-like protein [Vicia faba] >gi|205277586|gb|ACI02060.1| defensin-like protein [Vicia faba]	91.89	74	6	0	254	475	1	74	8e-29	130
contig00088	gi|68052389|sp|Q5YJU1|MATK_PEA	RecName: Full=Maturase K; AltName: Full=Intron maturase >gi|52789063|gb|AAQ92039.1| maturase-like protein [Pisum sativum]	100	420	0	0	753	2012	1	420	0	805
contig00089	gi|1705807|sp|P21226|CHI2_PEA	RecName: Full=Endochitinase A2; Flags: Precursor >gi|598347|gb|AAA75196.1| chitinase class I	98.46	324	5	0	1237	266	1	324	2e-162	576
contig00090	gi|224091140|ref|XP_002309194.1|	predicted protein [Populus trichocarpa] >gi|222855170|gb|EEE92717.1| predicted protein [Populus trichocarpa]	98.01	151	3	0	863	411	73	223	9e-83	311
contig00091	gi|76873802|emb|CAE51954.1|	putative basic PR1 [Pisum sativum]	99.38	162	1	0	68	553	1	162	2e-92	343
contig00093	gi|30841448|gb|AAP34362.1|	fiber protein Fb15 [Gossypium barbadense]	73.56	87	23	0	678	418	1	87	8e-32	141
contig00094	gi|461999|sp|P34811|EFGC_SOYBN	RecName: Full=Elongation factor G chloroplastic; Short=EF-G; Flags: Precursor	92.11	114	9	0	860	519	570	683	3e-100	218
contig00096	gi|75220301|sp|O82711|PIP22_PEA	RecName: Full=Kunitz-type trypsin inhibitor-like 2 protein; AltName: Full=Protease inhibitor from pea 2; Flags: Precursor >gi|3650368|emb|CAA09607.1| profucosidase [Pisum sativum]	99.51	203	1	0	764	156	15	217	4e-102	375
contig00097	gi|169162|gb|AAA33689.1|	shoot-specific protein	63.08	195	19	2	525	100	2	196	2e-50	202
contig00098	gi|121489623|emb|CAJ87510.1|	putative glutamine synthetase [Pisum sativum]	99.71	343	1	0	132	1160	14	356	0	682
contig00099	gi|33694227|gb|AAQ24852.1|	10 kDa photosystem II polypeptide [Trifolium pratense]	91.91	136	11	0	680	273	1	136	1e-59	233
contig00102	gi|51704209|sp|P62928|ALB1C_PEA	RecName: Full=Albumin-1 C; AltName: Full=PA1 C; AltName: Full=PsaA1b015; Contains: RecName: Full=Albumin-1 C chain b; AltName: Full=PA1b C; AltName: Full=Leginsulin C; Contains: RecName: Full=Albumin-1 C chain a; AltName: Full=PA1a C; Flags: Precursor >gi|32328748|emb|CAE00468.1| albumin 1 [Pisum sativum]	68.42	38	12	0	132	245	31	68	5e-19	65.5
contig00104	gi|32328734|emb|CAE00461.1|	albumin 1 [Medicago truncatula]	50.41	123	59	2	652	290	1	123	6e-24	114
contig00107	gi|217075524|gb|ACJ86122.1|	unknown [Medicago truncatula]	94.38	178	10	0	727	194	1	178	3e-74	282
contig00108	gi|1173198|sp|P46298|RS13_PEA	RecName: Full=40S ribosomal protein S13 >gi|396639|emb|CAA80974.1| ribosomal protein S13 [Pisum sativum]	99.34	151	1	0	64	516	1	151	2e-78	296
contig00109	gi|110319961|emb|CAG44504.1|	lipoxygenase loxN2 [Pisum sativum]	99.31	288	2	0	1152	2015	317	604	0	578
contig00111	gi|217075466|gb|ACJ86093.1|	unknown [Medicago truncatula]	93.17	205	13	1	76	687	1	205	6e-89	331
contig00112	gi|54311695|emb|CAH61462.1|	trypsin protein inhibitor 3 [Cicer arietinum]	81.77	192	34	2	751	179	17	207	1e-88	330
contig00114	gi|226897921|gb|ACO90355.1|	16.5 kDa oleosin [Glycine max] >gi|255625581|gb|ACU13135.1| unknown [Glycine max]	69.28	166	44	2	55	531	1	163	1e-47	194
contig00115	gi|266945|sp|P30707|RL9_PEA	RecName: Full=60S ribosomal protein L9; AltName: Full=Gibberellin-regulated protein GA >gi|20727|emb|CAA46273.1| GA [Pisum sativum]	98.94	188	2	0	65	628	1	188	2e-99	366
contig00116	gi|114522|sp|P08215|ATPA_PEA	RecName: Full=ATP synthase subunit alpha chloroplastic; AltName: Full=F-ATPase subunit alpha; AltName: Full=ATP synthase F1 sector subunit alpha >gi|12143|emb|CAA29352.1| atpA protein [Pisum sativum]	98.79	494	6	0	1578	97	1	494	0	887
contig00117	gi|57471714|gb|AAW50988.1|	ribosomal protein L39 [Triticum aestivum]	96.08	51	2	0	71	223	1	51	1e-15	85.9
contig00118	gi|122249722|sp|A0AT31|NLTP5_LENCU	RecName: Full=Non-specific lipid-transfer protein 5; Short=LTP5; Flags: Precursor >gi|60735414|gb|AAX35809.1| lipid transfer protein 5 precursor [Lens culinaris subsp. culinaris]	72.03	118	33	1	723	370	1	116	2e-36	156
contig00119	gi|217075456|gb|ACJ86088.1|	unknown [Medicago truncatula]	47.15	246	104	8	77	736	7	215	5e-51	205
contig00120	gi|255640724|gb|ACU20646.1|	unknown [Glycine max]	91.87	123	10	0	647	279	1	123	4e-61	238
contig00121	gi|3122060|sp|O24534|EF1A_VICFA	RecName: Full=Elongation factor 1-alpha; Short=EF-1-alpha >gi|2598657|emb|CAA10847.1| elongation factor 1-alpha (EF1-a) [Vicia faba]	99.54	436	2	0	95	1402	1	436	0	877
contig00122	gi|255627155|gb|ACU13922.1|	unknown [Glycine max]	72.9	107	29	0	52	372	1	107	5e-41	171
contig00125	gi|87240702|gb|ABD32560.1|	Mitochondrial substrate carrier [Medicago truncatula]	91.89	370	25	3	1501	407	3	372	1e-173	613
contig00128	gi|217071146|gb|ACJ83933.1|	unknown [Medicago truncatula]	93.28	119	8	0	588	232	43	161	2e-38	163
contig00129	gi|90655082|gb|ABD96088.1|	polyubiquitin [Malus x domestica]	100	149	0	0	777	331	122	270	6e-77	291
contig00131	gi|255645788|gb|ACU23386.1|	unknown [Glycine max]	86.28	277	37	1	97	924	13	289	6e-120	434
contig00132	gi|217071236|gb|ACJ83978.1|	unknown [Medicago truncatula]	96.3	81	3	0	524	282	1	81	2e-39	166
contig00133	gi|87240540|gb|ABD32398.1|	Short-chain dehydrogenase/reductase SDR [Medicago truncatula]	90.11	273	27	0	96	914	17	289	2e-141	506
contig00134	gi|729930|sp|P16270|LECN_PEA	RecName: Full=Non-seed lectin; Flags: Precursor >gi|309675|gb|AAA33675.1| lectin	100	265	0	0	854	60	1	265	4e-145	518
contig00135	gi|399024|sp|Q01516|ALFC1_PEA	RecName: Full=Fructose-bisphosphate aldolase 1 chloroplastic; Flags: Precursor >gi|169037|gb|AAA33642.1| aldolase	97.85	325	7	0	1	975	32	356	2e-180	635
contig00136	gi|50402524|gb|AAT76618.1|	aquaporin [Vicia faba]	96.18	288	11	0	67	930	1	288	5e-158	561
contig00137	gi|217072476|gb|ACJ84598.1|	unknown [Medicago truncatula]	93.23	192	13	0	593	18	13	204	3e-97	358
contig00138	gi|255558712|ref|XP_002520380.1|	Glycosyltransferase QUASIMODO1 putative [Ricinus communis] >gi|223540427|gb|EEF41996.1| Glycosyltransferase QUASIMODO1	77.78	90	19	1	308	42	120	209	1e-34	149
contig00139	gi|553111|gb|AAA33969.1|	hydroproline-rich protein	46.56	131	65	2	52	429	6	121	2e-16	90.5
contig00140	gi|544188|sp|Q01784|DF39_PEA	RecName: Full=Defensin-like protein 39; AltName: Full=Disease resistance response protein 39; Flags: Precursor >gi|169076|gb|AAA79118.1| disease resistance response protein 39 [Pisum sativum] >gi|22208745|emb|CAA36473.1| pI39 [Pisum sativum]	98.04	51	1	0	34	186	22	72	2e-25	118
contig00141	gi|148372347|gb|ABQ63097.1|	photosystem I subunit PsaD [Glycine max] >gi|255627695|gb|ACU14192.1| unknown [Glycine max]	79.81	213	36	2	132	749	1	210	5e-86	322
contig00142	gi|131384|sp|P14226|PSBO_PEA	RecName: Full=Oxygen-evolving enhancer protein 1 chloroplastic; Short=OEE1; AltName: Full=33 kDa subunit of oxygen evolving system of photosystem II; AltName: Full=OEC 33 kDa subunit; AltName: Full=33 kDa thylakoid membrane protein; Flags: Precursor >gi|20621|emb|CAA33408.1| unnamed protein product [Pisum sativum] >gi|344004|dbj|BAA02554.1| precursor for 33-kDa protein of photosystem II [Pisum sa…	100	316	0	0	128	1075	14	329	4e-177	625
contig00143	gi|168016996|ref|XP_001761034.1|	predicted protein [Physcomitrella patens subsp. patens] >gi|162687720|gb|EDQ74101.1| predicted protein [Physcomitrella patens subsp. patens]	95.45	44	2	0	464	333	26	69	1e-16	89.4
contig00144	gi|1351963|sp|P48534|APX1_PEA	RecName: Full=L-ascorbate peroxidase cytosolic; Short=AP; AltName: Full=PsAPx01 >gi|20648|emb|CAA43992.1| L-ascorbate peroxidase [Pisum sativum] >gi|169043|gb|AAA33645.1| ascorbate peroxidase	100	250	0	0	95	844	1	250	2e-142	509
contig00145	gi|217073650|gb|ACJ85185.1|	unknown [Medicago truncatula]	79.74	153	31	0	705	247	3	155	9e-70	267
contig00146	gi|130275|sp|P16002|PLAS_PEA	RecName: Full=Plastocyanin chloroplastic; Flags: Precursor >gi|20846|emb|CAA34212.1| unnamed protein product [Pisum sativum] >gi|226940|prf||1611464A plastocyanin	99.4	168	1	0	728	225	1	168	4e-73	278
contig00148	gi|123192431|gb|ABM73376.1|	Ran1 [Pisum sativum]	99.55	221	1	0	136	798	1	221	3e-129	466
contig00149	gi|169172|gb|AAA33691.1|	vegetative lectin	100	126	0	0	43	420	140	265	4e-64	248
contig00150	gi|602359|emb|CAA57492.1|	Type II chlorophyll a/b binding protein from photosystem I [Pisum sativum]	100	249	0	0	1066	320	21	269	8e-148	527
contig00151	gi|122249723|sp|A0AT32|NLTP6_LENCU	RecName: Full=Non-specific lipid-transfer protein 6; Short=LTP6; Flags: Precursor >gi|60735416|gb|AAX35810.1| lipid transfer protein 6 precursor [Lens culinaris subsp. culinaris]	79.17	120	25	1	621	262	1	118	6e-45	184
contig00152	gi|255563502|ref|XP_002522753.1|	transporter putative [Ricinus communis] >gi|223537991|gb|EEF39604.1| transporter	74.17	151	39	0	854	1306	285	435	3e-55	220
contig00153	gi|224135271|ref|XP_002327607.1|	predicted protein [Populus trichocarpa] >gi|118487921|gb|ABK95782.1| unknown [Populus trichocarpa] >gi|222836161|gb|EEE74582.1| predicted protein [Populus trichocarpa]	96.94	98	3	0	831	538	1	98	3e-49	199
contig00156	gi|114415398|emb|CAH40798.1|	putative glycine rich protein precursor [Pisum sativum]	100	50	0	0	575	426	1	50	9e-18	94
contig00157	gi|157336694|emb|CAO71379.1|	unnamed protein product [Vitis vinifera]	36.7	188	93	12	570	85	65	230	3e-21	106
contig00159	gi|10334842|gb|AAG15416.1|	seed maturation protein [Glycine tomentella]	74.58	59	15	0	63	239	9	67	7e-18	94
contig00160	gi|225447820|ref|XP_002269616.1|	PREDICTED: hypothetical protein [Vitis vinifera] >gi|157352366|emb|CAO43429.1| unnamed protein product [Vitis vinifera]	82.86	70	12	0	589	380	1	70	5e-29	131
contig00163	gi|255640342|gb|ACU20459.1|	unknown [Glycine max]	61.87	139	45	4	1006	614	1	132	2e-34	150
contig00164	gi|225440308|ref|XP_002262887.1|	PREDICTED: hypothetical protein [Vitis vinifera]	85.45	55	8	0	89	253	1	55	6e-22	107
contig00166	gi|13449404|ref|NP_085587.1|	cytochrome c oxidase subunit 1 [Arabidopsis thaliana] >gi|112253911|ref|YP_717165.1| cytochrome c oxidase subunit 1 [Brassica napus] >gi|45593157|sp|P60620|COX1_ARATH RecName: Full=Cytochrome c oxidase subunit 1; AltName: Full=Cytochrome c oxidase polypeptide I >gi|45593158|sp|P60621|COX1_RAPSA RecName: Full=Cytochrome c oxidase subunit 1; AltName: Full=Cytochrome c oxidase polypeptide I >gi|2974…	97.72	527	12	0	1706	3286	1	527	0	989
contig00167	gi|217070966|gb|ACJ83843.1|	unknown [Medicago truncatula]	92.97	128	9	0	849	466	1	128	2e-59	233
contig00169	gi|229914866|gb|ACQ90591.1|	putative transmembrane transporter [Thellungiella halophila]	91.07	571	51	0	2027	315	22	592	0	962
contig00170	gi|1370188|emb|CAA98171.1|	RAB7D [Lotus japonicus] >gi|255626709|gb|ACU13699.1| unknown [Glycine max]	75.25	198	48	1	405	995	10	207	3e-85	320
contig00171	gi|255556687|ref|XP_002519377.1|	cinnamoyl-CoA reductase putative [Ricinus communis] >gi|223541444|gb|EEF42994.1| cinnamoyl-CoA reductase	68.52	270	85	1	2	811	69	334	4e-106	388
contig00172	gi|162337|gb|AAA30271.1|	ubiquitin precursor	82.27	220	39	1	2	661	136	354	4e-97	357
contig00173	gi|217071062|gb|ACJ83891.1|	unknown [Medicago truncatula]	97.24	145	4	0	69	503	1	145	2e-69	266
contig00174	gi|17025878|gb|AAL32127.1|	aquaporin [Medicago truncatula]	94.77	287	15	0	34	894	1	287	2e-155	553
contig00175	gi|217074682|gb|ACJ85701.1|	unknown [Medicago truncatula]	83.24	358	58	3	59	1126	213	568	1e-110	404
contig00176	gi|53828196|emb|CAH59632.1|	mitochondrial phosphate translocator [Medicago truncatula]	80	45	9	1	2	136	208	250	1e-12	76.3
contig00178	gi|27466894|gb|AAO12854.1|	thioredoxin h [Pisum sativum]	100	113	0	0	68	406	1	113	4e-58	228
contig00179	gi|217075242|gb|ACJ85981.1|	unknown [Medicago truncatula]	95.56	135	6	0	791	387	1	135	4e-70	268
contig00180	gi|217070940|gb|ACJ83830.1|	unknown [Medicago truncatula]	97.59	83	2	0	24	272	1	83	7e-42	174
contig00181	gi|217071344|gb|ACJ84032.1|	unknown [Medicago truncatula]	97.02	235	7	0	1411	707	1	235	3e-124	425
contig00182	gi|55168340|gb|AAV44205.1|	unknow protein [Oryza sativa Japonica Group]	91.51	106	9	0	381	64	24	129	9e-52	191
contig00183	gi|217072066|gb|ACJ84393.1|	unknown [Medicago truncatula]	81.33	225	41	2	992	321	129	352	6e-98	361
contig00184	gi|1703042|sp|Q06931|ABR17_PEA	RecName: Full=ABA-responsive protein ABR17 >gi|20631|emb|CAA78829.1| ABA-responsive protein [Pisum sativum]	100	157	0	0	725	255	1	157	4e-83	311
contig00185	gi|7339551|emb|CAB82855.1|	convicilin [Pisum sativum]	100	613	0	0	17	1855	1	613	0	780
contig00186	gi|137582|sp|P13918|VCLC_PEA	RecName: Full=Vicilin; Flags: Precursor >gi|313671|emb|CAA32239.1| vicilin [Pisum sativum]	87.47	367	46	1	1144	44	68	433	3e-143	512
contig00187	gi|38232568|gb|AAR15081.1|	translational elongation factor 1 subunit Bbeta [Pisum sativum]	95.67	231	10	0	87	779	1	231	3e-75	286
contig00188	gi|124360831|gb|ABN08803.1|	H+-transporting two-sector ATPase alpha/beta subunit	95.18	477	23	0	115	1545	1	477	0	883
contig00189	gi|225430523|ref|XP_002285572.1|	PREDICTED: hypothetical protein [Vitis vinifera] >gi|147864286|emb|CAN83013.1| hypothetical protein [Vitis vinifera] >gi|157339825|emb|CAO44366.1| unnamed protein product [Vitis vinifera]	76.77	99	23	0	117	413	1	99	1e-39	166
contig00190	gi|225430822|ref|XP_002268407.1|	PREDICTED: hypothetical protein [Vitis vinifera]	55.22	402	151	5	1450	332	35	435	4e-113	412
contig00191	gi|255626631|gb|ACU13660.1|	unknown [Glycine max]	93.58	187	12	0	50	610	1	187	2e-94	350
contig00193	gi|255590603|ref|XP_002535312.1|	60S ribosomal protein L16 putative [Ricinus communis] >gi|223523477|gb|EEF27073.1| 60S ribosomal protein L16	90.06	513	51	0	254	1792	27	539	0	867
contig00195	gi|255629085|gb|ACU14887.1|	unknown [Glycine max]	99.16	119	1	0	746	390	22	140	1e-61	240
contig00196	gi|219522337|gb|ACL14488.1|	methionine synthase [Cicer arietinum]	93.97	763	46	0	108	2396	1	763	0	1342
contig00197	gi|13430182|gb|AAK25758.1|AF334838_1	ribosomal protein L17 [Castanea sativa]	100	131	0	0	748	356	1	131	2e-70	269
contig00198	gi|125660620|gb|ABN49455.1|	photosystem I chlorophyll a/b binding protein [Pisum sativum]	95.65	46	2	0	16	153	99	144	4e-19	97.4
contig00199	gi|9187460|emb|CAB96990.1|	putative 14-kDa proline-rich protein [Cicer arietinum]	72.59	135	31	3	784	398	1	131	1e-43	181
contig00201	gi|217071452|gb|ACJ84086.1|	unknown [Medicago truncatula]	97.56	164	4	0	775	284	1	164	1e-88	330
contig00202	gi|255637531|gb|ACU19092.1|	unknown [Glycine max]	85.76	309	44	0	1146	220	1	309	7e-154	547
contig00203	gi|217075676|gb|ACJ86198.1|	unknown [Medicago truncatula]	93.02	215	15	0	899	255	1	215	3e-116	422
contig00204	gi|129248|sp|P17772|OSS2_PEA	RecName: Full=Organ-specific protein S2 >gi|295831|emb|CAA35944.1| S2 protein [Pisum sativum]	89.71	68	7	0	5	208	76	143	7e-30	131
contig00205	gi|62287174|sp|Q6KGX3|RR7_PEA	RecName: Full=30S ribosomal protein S7 chloroplastic >gi|33338910|gb|AAQ14221.1| ribosomal protein S7 [Pisum sativum]	100	129	0	0	1615	2001	9	137	4e-65	249
contig00207	gi|225428963|ref|XP_002263938.1|	PREDICTED: hypothetical protein [Vitis vinifera]	94.64	56	3	0	473	306	1	56	4e-27	124
contig00208	gi|217072748|gb|ACJ84734.1|	unknown [Medicago truncatula]	85.24	359	52	1	6	1079	1	359	0	661
contig00210	gi|255637495|gb|ACU19074.1|	unknown [Glycine max]	76.92	65	13	1	293	481	1	65	2e-16	91.3
contig00211	gi|255627007|gb|ACU13848.1|	unknown [Glycine max]	92.24	116	9	0	151	498	29	144	2e-48	196
contig00212	gi|217075616|gb|ACJ86168.1|	unknown [Medicago truncatula]	98.31	178	3	0	98	631	1	178	2e-82	310
contig00213	gi|255627799|gb|ACU14244.1|	unknown [Glycine max]	88.1	168	20	0	61	564	1	168	1e-72	276
contig00214	gi|15242038|ref|NP_200522.1|	unknown protein [Arabidopsis thaliana] >gi|8843814|dbj|BAA97362.1| unnamed protein product [Arabidopsis thaliana] >gi|14335066|gb|AAK59797.1| AT5g57120/MUL3_6 [Arabidopsis thaliana] >gi|22135789|gb|AAM91051.1| AT5g57120/MUL3_6 [Arabidopsis thaliana]	69.62	79	24	1	1079	1315	254	329	2e-30	87.8
contig00215	gi|224062663|ref|XP_002300869.1|	predicted protein [Populus trichocarpa] >gi|118481342|gb|ABK92614.1| unknown [Populus trichocarpa] >gi|222842595|gb|EEE80142.1| predicted protein [Populus trichocarpa]	94.38	178	10	0	761	228	1	178	1e-95	353
contig00216	gi|899367|emb|CAA61747.1|	HMGI/Y [Pisum sativum] >gi|1435175|emb|CAA67752.1| HMG-I/Y [Pisum sativum]	100	145	0	0	898	464	3	147	9e-56	221
contig00217	gi|124226|sp|P24922|IF5A2_NICPL	RecName: Full=Eukaryotic translation initiation factor 5A-2; Short=eIF-5A-2; AltName: Full=eIF-4D >gi|19702|emb|CAA45104.1| eukaryotic initiation factor 5A (2) [Nicotiana plumbaginifolia]	97.48	159	4	0	720	244	1	159	4e-85	318
contig00218	gi|3913034|sp|O64407|AMYB_VIGUN	RecName: Full=Beta-amylase; AltName: Full=1 4-alpha-D-glucan maltohydrolase >gi|2995395|emb|CAA12395.1| beta amylase [Vigna unguiculata]	91.13	496	44	0	34	1521	1	496	0	922
contig00219	gi|217075200|gb|ACJ85960.1|	unknown [Medicago truncatula]	49.44	178	88	3	148	675	14	187	2e-33	147
contig00220	gi|498902|gb|AAA86950.1|	ribosomal protein L27 homolog	99.26	135	1	0	48	452	1	135	7e-60	234
contig00221	gi|255543321|ref|XP_002512723.1|	multidrug resistance-associated protein putative [Ricinus communis] >gi|223547734|gb|EEF49226.1| multidrug resistance-associated protein	90.48	105	10	0	71	385	925	1029	1e-46	178
contig00222	gi|2507443|sp|P50906|TCTP_PEA	RecName: Full=Translationally-controlled tumor protein homolog; Short=TCTP; AltName: Full=23 kDa callus protein; AltName: Full=p23; AltName: Full=PsRCI22-3 >gi|1675196|gb|AAB19090.1| callus protein P23 [Pisum sativum]	100	167	0	0	842	342	1	167	7e-92	341
contig00223	gi|255626769|gb|ACU13729.1|	unknown [Glycine max]	98.89	90	1	0	448	179	1	90	5e-38	160
contig00224	gi|255629938|gb|ACU15321.1|	unknown [Glycine max]	99.44	178	1	0	870	337	1	178	3e-97	355
contig00225	gi|109255190|gb|ABG27020.1|	SKP1-like b [Medicago truncatula] >gi|217071548|gb|ACJ84134.1| unknown [Medicago truncatula] >gi|217075170|gb|ACJ85945.1| unknown [Medicago truncatula]	93.55	155	10	0	754	290	1	155	7e-72	274
contig00226	gi|217071302|gb|ACJ84011.1|	unknown [Medicago truncatula]	91.71	181	15	0	53	595	1	181	7e-80	301
contig00227	gi|217069838|gb|ACJ83279.1|	unknown [Medicago truncatula]	90.79	228	21	2	960	277	1	224	1e-95	353
contig00228	gi|29539387|dbj|BAC67662.1|	pectin methylesterase [Pisum sativum]	99.64	553	2	0	27	1685	1	553	0	1055
contig00231	gi|205277580|gb|ACI02057.1|	fabatin precursor [Vicia faba]	72.97	74	18	1	444	229	1	74	4e-18	94.4
contig00232	gi|124359133|gb|ABD32492.2|	Ribosomal protein S28e [Medicago truncatula]	98.11	53	1	0	70	228	1	53	7e-22	107
contig00234	gi|217072252|gb|ACJ84486.1|	unknown [Medicago truncatula]	87.8	254	29	1	1422	667	1	254	1e-98	365
contig00235	gi|1168192|sp|P42654|1433B_VICFA	RecName: Full=14-3-3-like protein B; AltName: Full=VFA-1433B >gi|695767|emb|CAA88416.1| 14-3-3 brain protein homolog [Vicia faba]	99.58	240	1	0	81	800	1	240	8e-124	429
contig00236	gi|297170|emb|CAA47814.1|	vicilin 47kD protein [Pisum sativum]	99.48	384	2	0	193	1344	55	438	0	674
contig00238	gi|74486744|gb|ABA12225.1|	translation elongation factor 1A-9 [Gossypium hirsutum]	98.01	352	7	0	87	1142	1	352	0	705
contig00239	gi|217075040|gb|ACJ85880.1|	unknown [Medicago truncatula]	80.29	137	27	0	292	702	1	137	2e-52	209
contig00241	gi|255627437|gb|ACU14063.1|	unknown [Glycine max]	74.75	99	25	1	181	477	41	138	2e-36	156
contig00242	gi|225548306|gb|ACN93800.1|	defensin precursor [Vigna unguiculata]	78.21	78	15	1	39	266	1	78	5e-30	133
contig00243	gi|225438970|ref|XP_002284306.1|	PREDICTED: hypothetical protein isoform 1 [Vitis vinifera]	82.35	51	9	0	190	38	188	238	6e-18	93.6
contig00244	gi|217075254|gb|ACJ85987.1|	unknown [Medicago truncatula]	99.18	122	1	0	676	311	1	122	1e-62	243
contig00245	gi|33945873|emb|CAE45585.1|	coatomer alpha subunit-like protein [Lotus japonicus]	92.99	585	37	1	1813	71	1	585	0	1131
contig00246	gi|15230961|ref|NP_189231.1|	serine/threonine protein phosphatase 2A (PP2A) regulatory subunit B' putative [Arabidopsis thaliana] >gi|79313549|ref|NP_001030770.1| serine/threonine protein phosphatase 2A (PP2A) regulatory subunit B'	68	150	48	0	4	453	127	276	4e-76	187
contig00247	gi|6850932|emb|CAB71133.1|	hypothetical protein [Cicer arietinum]	61.45	83	31	1	427	182	1	83	6e-21	103
contig00248	gi|255630492|gb|ACU15604.1|	unknown [Glycine max]	90.38	52	5	0	6	161	104	155	2e-21	105
contig00250	gi|217074782|gb|ACJ85751.1|	unknown [Medicago truncatula]	91.88	234	19	0	923	222	28	261	2e-116	423
contig00253	gi|126148|sp|P02867|LEC_PEA	RecName: Full=Lectin; Contains: RecName: Full=Lectin beta chain; Contains: RecName: Full=Lectin alpha chain; Flags: Precursor >gi|20770|emb|CAA68497.1| lectin-precursor (AA -30 to 245) [Pisum sativum] >gi|20804|emb|CAA47011.1| Psl lectin [Pisum sativum] >gi|169113|gb|AAA33676.1| lectin >gi|194460512|gb|ACF72660.1| lectin [Pisum sativum]	100	275	0	0	5	829	1	275	2e-145	519
contig00256	gi|255630456|gb|ACU15586.1|	unknown [Glycine max]	91.3	69	6	0	105	311	1	69	9e-33	142
contig00257	gi|255545700|ref|XP_002513910.1|	annexin putative [Ricinus communis] >gi|223546996|gb|EEF48493.1| annexin	77.46	315	71	0	1195	251	1	315	2e-142	509
contig00259	gi|1710838|sp|P50246|SAHH_MEDSA	RecName: Full=Adenosylhomocysteinase; Short=AdoHcyase; AltName: Full=S-adenosyl-L-homocysteine hydrolase >gi|535584|gb|AAB41814.1| adenosylhomocysteinase [Medicago sativa]	95.67	485	21	0	64	1518	1	485	0	914
contig00260	gi|3860308|emb|CAA10123.1|	hypothetical protein [Cicer arietinum]	90.55	127	9	3	188	559	1	127	3e-55	219
contig00262	gi|255626045|gb|ACU13367.1|	unknown [Glycine max]	70.06	167	46	4	68	556	1	164	4e-58	228
contig00263	gi|23396588|sp|Q41649|FKB15_VICFA	RecName: Full=FK506-binding protein 2; AltName: Full=Peptidyl-prolyl cis-trans isomerase; Short=PPIase; Short=Rotamase; AltName: Full=15 kDa FKBP; AltName: Full=FKBP-15; Flags: Precursor >gi|1272410|gb|AAC49392.1| immunophilin precursor	96.95	131	4	0	178	570	20	150	2e-67	259
contig00264	gi|255633842|gb|ACU17282.1|	unknown [Glycine max]	92.74	124	9	0	27	398	1	124	1e-64	250
contig00265	gi|255630591|gb|ACU15655.1|	unknown [Glycine max]	59.38	96	38	2	515	231	1	93	4e-18	94.7
contig00267	gi|255625939|gb|ACU13314.1|	unknown [Glycine max]	79.82	114	23	0	133	474	13	126	3e-20	103
contig00268	gi|255626283|gb|ACU13486.1|	unknown [Glycine max]	72.88	59	16	0	70	246	1	59	2e-16	90.1
contig00269	gi|124360124|gb|ABN08140.1|	DNA-directed RNA polymerase 14 to 18 kDa subunit [Medicago truncatula]	95.86	145	6	0	99	533	1	145	2e-64	250
contig00270	gi|92870918|gb|ABE80118.1|	Ribosomal protein L24E [Medicago truncatula]	97.96	147	3	0	43	483	1	147	3e-52	209
contig00271	gi|34541966|gb|AAQ74875.1|	actin [Trifolium pratense]	99.73	377	1	0	1576	446	1	377	0	755
contig00272	gi|1174171|gb|AAB41816.1|	NTH1 [Pisum sativum]	97.55	367	9	0	193	1293	1	367	0	729
contig00273	gi|255626603|gb|ACU13646.1|	unknown [Glycine max]	73.98	123	32	1	114	482	15	136	1e-35	153
contig00274	gi|50250357|emb|CAF28623.1|	PSII 10KDa phosphoprotein [Nymphaea alba]	90.67	75	7	0	470	694	5	79	2e-31	141
contig00275	gi|255628855|gb|ACU14772.1|	unknown [Glycine max]	93.58	109	7	0	667	341	1	109	4e-30	135
contig00277	gi|217075202|gb|ACJ85961.1|	unknown [Medicago truncatula]	80.39	153	30	1	100	558	31	182	1e-53	214
contig00279	gi|21068666|emb|CAD31839.1|	putative phospholipid hydroperoxide glutathione peroxidase [Cicer arietinum]	90.43	115	11	0	827	483	1	115	1e-54	218
contig00281	gi|217071120|gb|ACJ83920.1|	unknown [Medicago truncatula]	99.29	140	1	0	84	503	1	140	7e-62	241
contig00283	gi|73919361|sp|O04287|FKB12_VICFA	RecName: Full=Peptidyl-prolyl isomerase FKBP12; AltName: Full=12 kDa FK506-binding protein; Short=12 kDa FKBP; AltName: Full=FKBP-12; AltName: Full=Immunophilin FKBP12; AltName: Full=Peptidyl-prolyl cis-trans isomerase; Short=PPIase; Short=Rotamase >gi|2104959|gb|AAB57848.1| immunophilin [Vicia faba]	93.75	112	7	0	75	410	1	112	4e-57	224
contig00284	gi|217071414|gb|ACJ84067.1|	unknown [Medicago truncatula]	95.1	204	10	0	790	179	1	204	1e-94	350
contig00286	gi|217071358|gb|ACJ84039.1|	unknown [Medicago truncatula]	97.22	72	2	0	169	384	36	107	2e-31	139
contig00287	gi|84514147|gb|ABC59082.1|	cytochrome P450 monooxygenase CYP83E8 [Medicago truncatula]	69.07	485	148	3	1624	176	18	497	0	669
contig00288	gi|225455602|ref|XP_002269873.1|	PREDICTED: hypothetical protein [Vitis vinifera]	82.01	417	75	0	2101	851	116	532	0	668
contig00290	gi|4775555|emb|CAB42547.1|	14-3-3-like protein [Pisum sativum]	100	261	0	0	97	879	1	261	3e-143	513
contig00291	gi|115466684|ref|NP_001056941.1|	Os06g0172600 [Oryza sativa (japonica cultivar-group)] >gi|226499664|ref|NP_001149323.1| LOC100282946 [Zea mays] >gi|224119458|ref|XP_002318077.1| predicted protein [Populus trichocarpa] >gi|224131468|ref|XP_002321092.1| predicted protein [Populus trichocarpa] >gi|224135953|ref|XP_002322202.1| predicted protein [Populus trichocarpa] >gi|225442365|ref|XP_002281376.1| PREDICTED: hypothetical protein…	100	62	0	0	88	273	1	62	2e-21	105
contig00292	gi|217071678|gb|ACJ84199.1|	unknown [Medicago truncatula]	96.88	160	5	0	547	68	1	160	8e-85	316
contig00295	gi|260766929|gb|ACX50406.1|	histone H4 [Eriobotrya japonica]	100	73	0	0	141	359	22	94	9e-33	142
contig00296	gi|729442|sp|P38661|PDIA6_MEDSA	RecName: Full=Probable protein disulfide-isomerase A6; AltName: Full=P5; Flags: Precursor >gi|166380|gb|AAB46930.1| glucose-regulated endoplasmic reticular protein precursor [Medicago sativa]	90.06	362	36	0	1469	384	3	364	0	645
[truncated: 21,842 more rows]
