# Supplementary material for: Transcriptome sequencing of field pea and faba bean for discovery and validation of SSR genetic markers
Source: BMC Genomics. 2012 Mar 20;13:104. doi: 10.1186/1471-2164-13-104 (PMC3352077; doi:10.1186/1471-2164-13-104)
Supplement: Additional file 7 — Bioinformatic annotation (BLASTN) of field pea unigene set against the Arabidopsis thaliana genome. This file contains the BLAST results obtained as a result of comparison of field pea unigene set against the A. thaliana genome at an E value < 10-10. [file 1471-2164-13-104-S7.XLS]

## Sheet: Sheet1
query_id	subject_id	annotation	%_identity	alignment_length	mismatches	gap_openings	q_start	q_end	s_start	s_end	e_value	bit_score
contig00004	AT4G21960.1	XR1 | PRXR1; electron carrier/ heme binding / peroxidase | chr4:11646613-11648312 REVERSE	93.24	74	5	0	347	420	145	218	3e-22	107
contig00007	AT2G36530.1	S2 | LOS2; copper ion binding / phosphopyruvate hydratase | chr2:15321081-15323786 REVERSE	81.04	1171	220	2	298	1467	106	1275	4e-154	545
contig00008	AT1G29910.1	B3, AB180, LHCB1.2 | CAB3 (CHLOROPHYLL A/B BINDING PROTEIN 3); chlorophyll binding | chr1:10472443-10473246 REVERSE	81.15	663	122	1	349	1008	804	142	3e-86	319
contig00011	ATCG00490.1	CL | large subunit of RUBISCO. Protein is tyrosine-phosphorylated and its phosphorylation state is modulated in response to	91.41	1059	91	0	670	1728	1	1059	0	1352
contig00022	AT1G67090.2	CS1A | RBCS1A (RIBULOSE BISPHOSPHATE CARBOXYLASE SMALL CHAIN 1A); copper ion binding / ribulose-bisphosphate carboxylase |	93.02	86	6	0	229	314	124	209	3e-27	123
contig00024	ATMG00030.1	F107A | hypothetical protein | chrM:11918-12241 FORWARD	98.81	168	2	0	1	168	168	1	2e-85	317
contig00032	AT3G26520.1	P2, SITIP, GAMMA-TIP2, TIP1;2 | TIP2 (TONOPLAST INTRINSIC PROTEIN 2); water channel | chr3:9722770-9723703 REVERSE	80.99	242	46	0	403	644	686	445	8e-25	115
contig00034	AT1G14320.1	C52 | SAC52 (SUPPRESSOR OF ACAULIS 52); structural constituent of ribosome | chr1:4888270-4889408 FORWARD	86.37	521	71	0	39	559	521	1	6e-132	470
contig00037	AT1G13950.1	F-5A, ELF5A-1, ATELF5A-1, EIF5A | ELF5A-1 (EUKARYOTIC ELONGATION FACTOR 5A-1); translation initiation factor | chr1:4773631	84.74	308	47	0	399	706	347	40	5e-62	238
contig00042	AT3G11940.2	RPS5A, AML1 | ATRPS5A (RIBOSOMAL PROTEIN 5A); structural constituent of ribosome | chr3:3778175-3779354 REVERSE	82.68	508	86	2	175	681	118	624	1e-78	293
contig00055	AT2G43460.1	60S ribosomal protein L38 (RPL38A) | chr2:18046285-18047292 REVERSE	82.04	206	37	0	49	254	1	206	3e-25	115
contig00057	AT5G45620.1	26S proteasome regulatory subunit, putative (RPN9) | chr5:18501590-18503868 FORWARD	79.13	992	207	0	546	1537	992	1	6e-88	325
contig00058	AT3G61080.1	fructosamine kinase family protein | chr3:22607152-22608883 FORWARD	81.45	221	41	0	817	1037	317	97	3e-24	113
contig00060	AT1G67090.1	CS1A | RBCS1A (RIBULOSE BISPHOSPHATE CARBOXYLASE SMALL CHAIN 1A); copper ion binding / ribulose-bisphosphate carboxylase |	89.41	85	9	0	362	446	383	299	7e-20	97.6
contig00063	AT5G02960.1	40S ribosomal protein S23 (RPS23B) | chr5:693280-694396 REVERSE	88.62	369	42	0	135	503	61	429	2e-110	398
contig00066	AT1G14320.2	C52 | SAC52 (SUPPRESSOR OF ACAULIS 52); structural constituent of ribosome | chr1:4888270-4889408 FORWARD	85.29	204	29	1	21	224	1	203	1e-38	159
contig00071	AT1G15270.1	FUNCTIONS IN: molecular_function unknown; INVOLVED IN: biological_process unknown; LOCATED IN: plasma membrane; EXPRESSED	81.72	186	34	0	90	275	8	193	2e-20	99.6
contig00074	AT3G55440.1	CTIMC, TPI | TPI (TRIOSEPHOSPHATE ISOMERASE); triose-phosphate isomerase | chr3:20553794-20556078 FORWARD	87.5	72	9	0	77	148	1	72	1e-11	71.9
contig00075	AT2G05070.1	CB2.2, LHCB2 | LHCB2.2; chlorophyll binding | chr2:1799436-1800329 REVERSE	79.36	688	140	2	190	876	106	792	5e-57	222
contig00076	AT3G16780.1	60S ribosomal protein L19 (RPL19B) | chr3:5708982-5710249 FORWARD	84.77	302	46	0	459	760	524	223	1e-60	234
contig00082	AT1G20440.1	R47, RD17 | COR47 (COLD-REGULATED 47) | chr1:7084722-7085664 REVERSE	93.22	59	4	0	414	472	755	697	7e-16	85.7
contig00088	ATCG00040.1	TK | Encodes a maturase located in the trnK intron in the chloroplast genome. | chrC:2056-3636 REVERSE	80.63	222	43	0	1778	1999	1089	1310	8e-20	99.6
contig00090	AT5G41700.1	C8, ATUBC8 | UBC8 (UBIQUITIN CONJUGATING ENZYME 8); protein binding / ubiquitin-protein ligase | chr5:16676072-16677223 FOR	82.25	445	79	0	410	854	445	1	2e-59	230
contig00094	AT1G62750.1	SCO1, ATSCO1/CPEF-G, SCO1 | SCO1 (SNOWY COTYLEDON 1); ATP binding / translation elongation factor/ translation factor, nucl	78.71	606	124	3	206	806	2352	1747	4e-38	159
contig00098	AT1G66200.1	GSR2 | ATGSR2; copper ion binding / glutamate-ammonia ligase | chr1:24655520-24657520 REVERSE	81.26	998	187	0	147	1144	55	1052	3e-139	496
contig00108	AT3G60770.1	40S ribosomal protein S13 (RPS13A) | chr3:22460525-22461656 REVERSE	84.76	361	55	0	157	517	94	454	2e-74	280
contig00111	AT5G59240.1	40S ribosomal protein S8 (RPS8B) | chr5:23902626-23903670 REVERSE	83.44	308	51	0	136	443	61	368	2e-52	206
contig00115	AT1G33140.1	Y2 | PGY2 (PIGGYBACK2); structural constituent of ribosome | chr1:12023360-12024502 FORWARD	80.71	560	105	1	65	621	1	560	2e-65	250
contig00116	ATCG00120.1	PA | Encodes the ATPase alpha subunit, which is a subunit of ATP synthase and part of the CF1 portion which catalyzes the c	87.8	1484	181	0	95	1578	1484	1	0	1507
contig00117	AT3G02190.1	60S ribosomal protein L39 (RPL39B) | chr3:406005-406342 REVERSE	81.82	154	28	0	71	224	1	154	1e-15	83.8
contig00120	AT1G27970.1	F2B | NTF2B (NUCLEAR TRANSPORT FACTOR 2B); Ran GTPase binding / protein transporter | chr1:9746921-9747787 FORWARD	80.12	347	69	0	280	626	377	31	9e-33	141
contig00121	AT1G07940.2	elongation factor 1-alpha / EF-1-alpha | chr1:2463350-2464792 REVERSE	86.85	1338	176	0	95	1432	1	1338	0	1257
contig00125	AT5G14040.1	mitochondrial phosphate transporter | chr5:4531059-4532965 REVERSE	79.86	879	175	2	433	1310	1084	207	2e-87	323
contig00127	AT3G59540.1	60S ribosomal protein L38 (RPL38B) | chr3:21995897-21996742 REVERSE	81.41	199	37	0	56	254	5	203	5e-21	101
contig00128	AT4G01150.1	unknown protein | chr4:493692-494668 FORWARD	81.94	227	41	0	263	489	461	235	6e-28	125
contig00129	AT4G05320.1	Q10 | UBQ10 (POLYUBIQUITIN 10); protein binding | chr4:2718559-2719932 FORWARD	85.94	384	54	0	370	753	648	265	1e-90	333
contig00131	AT4G10340.1	CB5 | LHCB5 (LIGHT HARVESTING COMPLEX OF PHOTOSYSTEM II 5); chlorophyll binding | chr4:6408200-6409496 FORWARD	80	665	133	0	259	923	175	839	1e-69	264
contig00133	AT1G54870.1	binding / catalytic/ oxidoreductase | chr1:20459011-20460417 FORWARD	82.14	140	25	0	477	616	556	695	4e-14	79.8
contig00135	AT4G38970.1	fructose-bisphosphate aldolase, putative | chr4:18163714-18165659 REVERSE	81.85	606	110	0	190	795	409	1014	3e-89	329
contig00136	AT1G01620.2	P1C, TMP-B, PIP1;3 | PIP1C (PLASMA MEMBRANE INTRINSIC PROTEIN 1C); water channel | chr1:225986-226960 REVERSE	83.28	317	53	0	613	929	319	635	8e-53	208
contig00137	AT2G21330.3	fructose-bisphosphate aldolase, putative | chr2:9128416-9130152 REVERSE	80.23	440	87	0	31	470	596	157	2e-45	182
contig00141	AT4G02770.1	AD-1 | PSAD-1 (photosystem I subunit D-1) | chr4:1229247-1229873 REVERSE	81.65	425	78	0	306	730	181	605	1e-57	224
contig00142	AT5G66570.1	BO-1, OEE1, OEE33, OE33, PSBO1, MSP-1 | PSBO1 (PS II OXYGEN-EVOLVING COMPLEX 1); oxygen evolving/ poly(U) binding | chr5:26	79.26	323	67	0	548	870	472	794	5e-23	109
contig00144	AT1G07890.8	X1, CS1 | APX1 (ascorbate peroxidase 1); L-ascorbate peroxidase | chr1:2438005-2439435 FORWARD	82.91	158	27	0	373	530	279	436	5e-20	99.6
contig00148	AT5G20010.1	N-1, RAN1, ATRAN1 | RAN-1; GTP binding / GTPase/ protein binding | chr5:6760364-6761747 FORWARD	87.87	503	61	0	145	647	10	512	9e-145	513
contig00150	AT3G61470.1	CA2 | LHCA2; chlorophyll binding | chr3:22745736-22747032 FORWARD	79.15	633	132	0	317	949	774	142	7e-53	208
contig00153	AT4G25740.1	40S ribosomal protein S10 (RPS10A) | chr4:13107488-13108751 REVERSE	84.24	330	52	0	490	819	342	13	4e-63	242
contig00154	AT1G29920.1	B2, AB165, LHCB1.1 | CAB2 (CHLOROPHYLL A/B-BINDING PROTEIN 2); chlorophyll binding | chr1:10475089-10475892 REVERSE	92	50	4	0	20	69	751	800	4e-11	67.9
contig00166	ATMG01360.1	X1 | cytochrome c oxidase subunit 1 | chrM:349830-351413 REVERSE	96.65	1584	53	0	1706	3289	1	1584	0	2678
contig00167	AT5G04800.4	40S ribosomal protein S17 (RPS17D) | chr5:1389217-1389642 FORWARD	82.18	348	62	0	502	849	348	1	5e-50	198
contig00169	AT2G01970.1	endomembrane protein 70, putative | chr2:452197-454819 REVERSE	80.32	1697	334	0	328	2024	1763	67	0	716
contig00170	AT1G52280.1	RABG3d | AtRABG3d (Arabidopsis Rab GTPase homolog G3d); GTP binding | chr1:19468150-19469449 REVERSE	82.66	369	64	0	558	926	184	552	1e-57	224
contig00172	AT4G05320.6	Q10 | UBQ10 (POLYUBIQUITIN 10); protein binding | chr4:2718559-2719932 FORWARD	84.22	431	68	0	56	486	685	1115	3e-85	315
contig00173	AT3G48930.1	B1080 | EMB1080 (embryo defective 1080); structural constituent of ribosome | chr3:18141017-18142189 REVERSE	82.05	440	79	0	69	508	1	440	3e-64	246
contig00174	AT3G53420.2	P2A, PIP2, PIP2;1 | PIP2A (PLASMA MEMBRANE INTRINSIC PROTEIN 2A); water channel | chr3:19803906-19805454 REVERSE	79.25	559	116	0	283	841	244	802	8e-47	188
contig00175	AT4G27500.1	I1 | PPI1 (PROTON PUMP INTERACTOR 1); protein binding | chr4:13743614-13745900 FORWARD	90.14	71	7	0	872	942	1465	1535	9e-16	85.7
contig00179	AT4G09800.1	S18C | RPS18C (S18 RIBOSOMAL PROTEIN); RNA binding / nucleic acid binding / structural constituent of ribosome | chr4:61738	84.21	456	70	2	337	791	455	1	8e-86	317
contig00180	AT3G16080.1	60S ribosomal protein L37 (RPL37C) | chr3:5454892-5455677 FORWARD	83.27	251	42	0	24	274	1	251	5e-40	165
contig00181	AT3G54890.1	CA1 | LHCA1; chlorophyll binding | chr3:20339706-20340922 REVERSE	81.32	530	99	0	708	1237	701	172	5e-70	266
contig00187	AT2G18110.1	elongation factor 1-beta, putative / EF-1-beta, putative | chr2:7872636-7873713 FORWARD	79.7	266	54	0	507	772	421	686	4e-20	99.6
contig00188	ATCG00480.1	PB | chloroplast-encoded gene for beta subunit of ATP synthase | chrC:52660-54156 REVERSE	88.75	1440	162	0	145	1584	31	1470	0	1536
contig00189	AT2G24940.1	MAPR2 | AtMAPR2 (Arabidopsis thaliana membrane-associated progesterone binding protein 2); heme binding | chr2:10609447-106	83.19	113	19	0	198	310	82	194	2e-12	73.8
contig00191	AT3G05590.1	L18 | RPL18 (RIBOSOMAL PROTEIN L18); structural constituent of ribosome | chr3:1621511-1622775 FORWARD	81.02	274	52	0	330	603	281	554	1e-29	131
contig00193	ATMG00090.1	ribosomal protein S3 | chrM:25482-28733 REVERSE	89.43	1694	146	5	170	1857	1	1667	0	1784
contig00195	AT1G15930.1	40S ribosomal protein S12 (RPS12A) | chr1:5471702-5472741 FORWARD	81.03	195	37	0	429	623	390	196	2e-18	93.7
contig00196	AT3G03780.3	MS2 | AtMS2; 5-methyltetrahydropteroyltriglutamate-homocysteine S-methyltransferase/ methionine synthase | chr3:957602-9607	79.4	2189	451	0	120	2308	13	2201	0	763
contig00197	AT1G04480.1	60S ribosomal protein L23 (RPL23A) | chr1:1216110-1217257 FORWARD	87.11	419	54	0	330	748	419	1	2e-111	402
contig00198	AT3G47470.1	CA4, CAB4 | LHCA4 (LIGHT-HARVESTING CHLOROPHYLL-PROTEIN COMPLEX I SUBUNIT A4); chlorophyll binding | chr3:17493622-17494773	88.24	85	10	0	56	140	662	746	1e-17	89.7
contig00201	AT1G09590.1	60S ribosomal protein L21 (RPL21A) | chr1:3106549-3107606 FORWARD	87.41	143	18	0	489	631	287	145	1e-32	141
contig00202	AT4G39230.1	isoflavone reductase, putative | chr4:18266024-18267604 REVERSE	81.71	164	30	0	437	600	704	541	2e-16	87.7
contig00205	ATCG00900.1	S7.1, RPS7 | encodes a chloroplast ribosomal protein S7, a constituent of the small subunit of the ribosomal complex | chrC	93.35	376	25	0	1627	2002	34	409	4e-142	505
contig00206	AT1G26910.1	60S ribosomal protein L10 (RPL10B) | chr1:9321709-9322813 FORWARD	87.85	107	12	1	22	127	1	107	2e-21	101
contig00207	AT4G33865.1	40S ribosomal protein S29 (RPS29C) | chr4:16233395-16234114 REVERSE	85.96	171	24	0	303	473	171	1	3e-35	149
contig00208	AT1G02305.1	cathepsin B-like cysteine protease, putative | chr1:455816-457974 FORWARD	79.76	252	51	0	744	995	751	1002	9e-19	95.6
contig00211	AT3G16140.1	AH-1 | PSAH-1 (photosystem I subunit H-1) | chr3:5468670-5469415 REVERSE	82.29	192	34	0	204	395	141	332	7e-24	111
contig00212	AT5G45775.2	60S ribosomal protein L11 (RPL11D) | chr5:18565281-18566496 REVERSE	83.33	510	85	0	122	631	25	534	9e-92	337
contig00213	AT3G52300.1	PQ | ATPQ (ATP SYNTHASE D CHAIN, MITOCHONDRIAL); hydrogen ion transmembrane transporter | chr3:19396689-19398119 FORWARD	78.37	356	77	0	181	536	121	476	5e-19	95.6
contig00214	AT5G57120.1	FUNCTIONS IN: molecular_function unknown; INVOLVED IN: biological_process unknown; LOCATED IN: nucleolus; EXPRESSED IN: 21	84	100	16	0	1146	1245	818	917	1e-11	71.9
contig00215	AT2G34480.1	60S ribosomal protein L18A (RPL18aB) | chr2:14532916-14534161 REVERSE	85.09	530	79	0	225	754	537	8	5e-118	424
contig00217	AT1G69410.1	ELF5A-3, ELF5A-3 | ELF5A-3 (EUKARYOTIC ELONGATION FACTOR 5A-3); translation initiation factor | chr1:26089301-26090194 FORW	83.82	408	66	0	244	651	474	67	3e-76	285
contig00218	AT4G15210.2	BETA-AMY, AT-BETA-AMY, RAM1 | BAM5 (BETA-AMYLASE 5); beta-amylase | chr4:8666852-8669357 REVERSE	88.24	68	8	0	622	689	595	662	2e-11	71.9
contig00220	AT4G15000.1	60S ribosomal protein L27 (RPL27C) | chr4:8571896-8572303 FORWARD	79.95	404	81	0	48	451	1	404	3e-38	159
contig00221	AT2G07680.1	MRP11 | ATMRP11; ATPase, coupled to transmembrane movement of substances | chr2:3515637-3522491 FORWARD	83.82	136	22	0	240	375	2513	2648	2e-19	95.6
contig00222	AT3G16640.1	TP | TCTP (TRANSLATIONALLY CONTROLLED TUMOR PROTEIN) | chr3:5669709-5670729 REVERSE	80	255	48	1	591	842	255	1	1e-19	97.6
contig00223	AT3G61110.1	S27A | ARS27A (ARABIDOPSIS RIBOSOMAL PROTEIN S27); structural constituent of ribosome | chr3:22611710-22612632 FORWARD	86.6	209	28	0	240	448	209	1	2e-48	192
contig00224	AT5G39850.1	40S ribosomal protein S9 (RPS9C) | chr5:15950053-15951171 FORWARD	81.69	568	104	0	281	848	590	23	5e-81	301
contig00225	AT1G75950.1	P1, ASK1, ATSKP1, SKP1A, UIP1 | SKP1 (S PHASE KINASE-ASSOCIATED PROTEIN 1); protein binding / ubiquitin-protein ligase | ch	82.51	183	32	0	287	469	483	301	4e-23	109
contig00226	AT5G28050.2	cytidine/deoxycytidylate deaminase family protein | chr5:10044209-10045484 REVERSE	79.62	260	53	0	227	486	244	503	5e-19	95.6
contig00230	AT1G22780.1	L, RPS18A, PFL1 | PFL (POINTED FIRST LEAVES); RNA binding / nucleic acid binding / structural constituent of ribosome | chr	83.43	356	56	3	4	358	366	13	4e-55	214
contig00232	AT3G10090.1	40S ribosomal protein S28 (RPS28A) | chr3:3108960-3109154 REVERSE	81.68	191	32	1	70	260	1	188	8e-20	97.6
contig00235	AT2G42590.3	F9, GF14 MU | GRF9 (GENERAL REGULATORY FACTOR 9); calcium ion binding / protein binding / protein phosphorylated amino acid	79.22	688	141	2	108	794	28	714	8e-55	214
contig00238	AT5G60390.3	elongation factor 1-alpha / EF-1-alpha | chr5:24289226-24290675 FORWARD	84.69	1058	162	0	87	1144	1	1058	0	813
contig00244	AT5G28060.1	40S ribosomal protein S24 (RPS24B) | chr5:10069791-10070792 REVERSE	83.81	383	62	0	294	676	383	1	6e-71	268
contig00245	AT1G62020.1	coatomer protein complex, subunit alpha, putative | chr1:22919814-22923728 FORWARD	79.06	1676	348	1	141	1813	1676	1	2e-143	509
contig00246	AT4G15415.1	B' GAMMA | ATB' GAMMA; poly(U) binding / protein phosphatase type 2A regulator | chr4:8817707-8819349 FORWARD	81.43	140	26	0	280	419	619	758	6e-12	71.9
contig00250	AT4G34670.1	40S ribosomal protein S3A (RPS3aB) | chr4:16548724-16550222 FORWARD	77.84	555	123	0	300	854	705	151	8e-28	125
contig00251	AT3G08520.1	60S ribosomal protein L41 (RPL41D) | chr3:2586032-2586206 FORWARD	92.31	78	6	0	262	339	78	1	7e-23	107
contig00256	AT1G15120.1	ubiquinol-cytochrome C reductase complex 7.8 kDa protein, putative / mitochondrial hinge protein, putative | chr1:5203091-	81.29	155	29	0	141	295	37	191	7e-14	77.8
contig00259	AT3G23810.1	HH2, ATSAHH2 | SAHH2 (S-ADENOSYL-L-HOMOCYSTEINE (SAH) HYDROLASE 2); adenosylhomocysteinase/ binding / catalytic | chr3:8588	82.56	1319	230	0	89	1407	26	1344	0	791
contig00263	AT5G48580.1	BP15-2 | FKBP15-2; FK506 binding / peptidyl-prolyl cis-trans isomerase | chr5:19696156-19697304 REVERSE	85.11	94	14	0	242	335	131	224	5e-13	75.8
contig00264	AT1G70600.1	structural constituent of ribosome | chr1:26621168-26621608 REVERSE	83.07	443	69	1	27	469	1	437	2e-76	285
contig00267	AT3G51880.3	GB1, NFD1 | HMGB1 (HIGH MOBILITY GROUP B 1); DNA binding / chromatin binding / structural constituent of chromatin / transc	86.51	126	17	0	315	440	219	344	7e-25	115
contig00269	AT5G51940.1	PB6A, NRPD6A, NRPE6A | NRPB6A; DNA binding / DNA-directed RNA polymerase | chr5:21104679-21105796 FORWARD	82.38	244	43	0	293	536	192	435	3e-33	143
contig00270	AT3G53020.1	V1, RPL24B, RPL24 | STV1 (SHORT VALVE1); structural constituent of ribosome | chr3:19660749-19661912 REVERSE	82.1	391	70	0	43	433	1	391	1e-56	220
contig00271	AT5G09810.1	T2, ACT7 | ACT7 (ACTIN 7); structural constituent of cytoskeleton | chr5:3052809-3054220 FORWARD	84.83	1134	172	0	443	1576	1134	1	0	884
contig00274	ATCG00710.1	BH | Encodes a 8 kD phosphoprotein that is a component of the photosystem II oxygen evolving core. Its exact molecular func	89.36	188	20	0	476	663	1	188	1e-54	214
contig00281	AT3G11510.1	40S ribosomal protein S14 (RPS14B) | chr3:3623757-3624866 REVERSE	81.41	398	74	0	120	517	34	431	3e-51	202
contig00283	AT5G64350.1	BP12, ATFKBP12 | FKBP12 (FK506-BINDING PROTEIN); FK506 binding / peptidyl-prolyl cis-trans isomerase | chr5:25734810-257359	79.87	303	59	2	75	376	1	302	6e-21	101
contig00284	AT4G16720.1	60S ribosomal protein L15 (RPL15A) | chr4:9400156-9401315 REVERSE	79.97	589	116	2	203	790	588	1	2e-55	216
contig00286	AT2G21580.1	40S ribosomal protein S25 (RPS25B) | chr2:9236629-9237510 FORWARD	84.74	308	47	0	61	368	1	308	4e-62	238
contig00288	AT5G62190.1	H75 | PRH75; ATP-dependent helicase/ DEAD/H-box RNA helicase binding | chr5:24980542-24983879 REVERSE	82.19	247	44	0	937	1183	1441	1195	3e-32	141
contig00290	AT1G35160.1	F4, 14-3-3PHI, GF14 PHI | GF14 PHI (GF14 PROTEIN PHI CHAIN); protein binding / protein phosphorylated amino acid binding |	79.26	704	146	0	121	824	34	737	1e-61	238
contig00291	AT4G29390.1	40S ribosomal protein S30 (RPS30B) | chr4:14465212-14465902 REVERSE	86.17	188	26	0	88	275	1	188	1e-40	167
contig00292	AT1G26630.2	R12, ATELF5A-2, ELF5A-2 | FBR12 (FUMONISIN B1-RESISTANT12); translation initiation factor | chr1:9205968-9207013 FORWARD	83.85	322	52	0	186	507	359	38	2e-58	226
contig00295	AT2G28740.1	S4 | HIS4; DNA binding | chr2:12329643-12329954 REVERSE	83.88	273	44	0	117	389	40	312	2e-48	192
contig00296	AT2G47470.4	PDIL2-1, UNE5, MEE30, PDI11, ATPDI11 | UNE5 (UNFERTILIZED EMBRYO SAC 5); protein disulfide isomerase | chr2:19481503-194836	84.38	256	40	0	1106	1361	352	97	2e-47	190
contig00299	AT3G11500.1	small nuclear ribonucleoprotein G, putative / snRNP-G, putative / Sm protein G, putative | chr3:3621626-3622474 REVERSE	80.57	175	34	0	75	249	8	182	1e-13	77.8
contig00305	AT3G49910.1	60S ribosomal protein L26 (RPL26A) | chr3:18504311-18504751 FORWARD	82.14	280	50	0	185	464	151	430	3e-38	159
contig00306	AT2G18740.1	small nuclear ribonucleoprotein E, putative / snRNP-E, putative / Sm protein E, putative | chr2:8123334-8124710 FORWARD	85.38	260	38	0	185	444	1	260	8e-55	214
contig00307	AT2G16595.1	FUNCTIONS IN: molecular_function unknown; INVOLVED IN: biological_process unknown; LOCATED IN: endomembrane system; EXPRES	85.23	88	13	0	652	739	528	441	1e-11	71.9
contig00314	AT4G31700.1	S6 | RPS6 (RIBOSOMAL PROTEIN S6); structural constituent of ribosome | chr4:15346306-15347714 REVERSE	83.41	446	74	0	524	969	446	1	9e-80	297
contig00315	AT2G21260.1	mannose 6-phosphate reductase (NADPH-dependent), putative | chr2:9105693-9107308 REVERSE	79.23	626	130	0	474	1099	725	100	2e-53	210
contig00316	AT5G59690.1	histone H4 | chr5:24051649-24051960 FORWARD	82.48	274	48	0	202	475	310	37	2e-39	163
contig00323	AT5G02780.2	In2-1 protein, putative | chr5:630957-632485 FORWARD	83.61	122	20	0	85	206	67	188	3e-15	83.8
contig00324	AT3G60245.1	60S ribosomal protein L37a (RPL37aC) | chr3:22268803-22269750 FORWARD	84.19	272	43	0	67	338	7	278	3e-50	198
contig00325	AT1G09640.1	elongation factor 1B-gamma, putative / eEF-1B gamma, putative | chr1:3120162-3122152 FORWARD	80	450	90	0	377	826	1245	796	1e-43	178
contig00326	AT5G18620.2	R17 | CHR17 (CHROMATIN REMODELING FACTOR17); ATP binding / DNA binding / DNA-dependent ATPase/ helicase/ hydrolase, acting	80.66	393	76	0	573	965	3090	2698	2e-43	176
contig00327	AT5G67400.1	peroxidase 73 (PER73) (P73) (PRXR11) | chr5:26894896-26896300 FORWARD	83.19	119	20	0	737	855	718	836	2e-13	77.8
contig00329	AT4G38740.1	C1 | ROC1 (ROTAMASE CYP 1); peptidyl-prolyl cis-trans isomerase | chr4:18083620-18084138 REVERSE	80.13	453	90	0	403	855	461	9	8e-46	184
contig00332	AT5G14670.1	ARFA1B | ATARFA1B (ADP-ribosylation factor A1B); GTP binding / phospholipase activator/ protein binding | chr5:4729319-4730	85.71	455	65	0	358	812	497	43	1e-106	387
contig00334	AT1G31340.1	B1, NEDD8, ATRUB1 | RUB1 (RELATED TO UBIQUITIN 1); protein binding | chr1:11218076-11219417 REVERSE	81.36	456	85	0	567	1022	456	1	2e-59	230
contig00335	AT5G22440.2	60S ribosomal protein L10A (RPL10aC) | chr5:7435328-7436486 REVERSE	82.12	537	96	0	159	695	88	624	1e-81	303
contig00336	AT4G18100.1	60S ribosomal protein L32 (RPL32A) | chr4:10035715-10036475 REVERSE	81.76	318	58	0	132	449	85	402	9e-42	170
contig00343	AT3G56800.1	M3, acam-3 | CAM3 (CALMODULIN 3); calcium ion binding | chr3:21034981-21035920 REVERSE	86.89	450	59	0	258	707	450	1	5e-118	424
contig00345	AT3G06700.3	60S ribosomal protein L29 (RPL29A) | chr3:2117519-2117800 REVERSE	84	150	24	0	38	187	1	150	6e-23	107
contig00348	AT1G07930.2	elongation factor 1-alpha / EF-1-alpha | chr1:2459014-2460458 FORWARD	84.13	630	100	0	168	797	1	630	1e-127	456
contig00349	AT5G10860.1	CBS domain-containing protein | chr5:3429173-3430142 REVERSE	80.29	279	55	0	384	662	483	205	2e-25	117
contig00351	AT4G25570.1	YB-2 | ACYB-2; carbon-monoxide oxygenase | chr4:13053887-13055518 REVERSE	81.46	151	28	0	258	408	119	269	2e-13	77.8
contig00352	AT1G52300.1	60S ribosomal protein L37 (RPL37B) | chr1:19475213-19476152 REVERSE	82.93	246	42	0	56	301	6	251	4e-37	155
contig00357	AT5G47570.1	unknown protein | chr5:19292869-19294666 REVERSE	87.01	77	10	0	425	501	239	163	2e-12	73.8
contig00359	AT4G17340.1	P2;2, DELTA-TIP2 | TIP2;2 (TONOPLAST INTRINSIC PROTEIN 2;2); water channel | chr4:9699318-9700250 FORWARD	84.11	107	17	0	717	823	242	136	2e-13	77.8
contig00360	AT1G72170.1	unknown protein | chr1:27156403-27157516 FORWARD	80.95	147	28	0	136	282	67	213	2e-11	69.9
contig00361	AT4G20440.4	smB (small nuclear ribonucleoprotein associated protein B) | chr4:11022843-11023616 REVERSE	96.2	79	3	0	429	507	365	443	4e-30	133
contig00363	AT4G11010.1	PK3 | NDPK3 (NUCLEOSIDE DIPHOSPHATE KINASE 3); ATP binding / nucleoside diphosphate kinase | chr4:6732780-6734298 REVERSE	81.24	453	83	2	333	784	659	208	6e-53	208
contig00365	AT1G47640.1	unknown protein | chr1:17518409-17519998 REVERSE	79.69	384	78	0	773	1156	384	1	4e-33	143
contig00368	AT5G52840.1	NADH-ubiquinone oxidoreductase-related | chr5:21413718-21414794 FORWARD	82.83	198	34	0	393	590	405	208	2e-27	123
contig00370	AT1G21720.1	C1 | PBC1 (PROTEASOME BETA SUBUNIT C1); peptidase/ threonine-type endopeptidase | chr1:7626394-7628070 FORWARD	80.42	613	120	0	195	807	613	1	1e-69	264
contig00371	AT3G63010.1	GID1B, GID1B | GID1B (GA INSENSITIVE DWARF1B); hydrolase | chr3:23289717-23290998 FORWARD	86.75	83	11	0	353	435	386	304	1e-13	77.8
contig00373	AT2G21660.2	GRP7, CCR2 | CCR2 (COLD, CIRCADIAN RHYTHM, AND RNA BINDING 2); RNA binding / double-stranded DNA binding / single-stranded	81.94	155	28	0	657	811	167	13	5e-16	85.7
contig00376	AT2G36460.1	fructose-bisphosphate aldolase, putative | chr2:15296929-15298387 REVERSE	79.09	794	166	0	541	1334	821	28	1e-67	258
contig00377	AT2G02760.1	UBC2, UBC2 | ATUBC2 (UBIQUITING-CONJUGATING ENZYME 2); ubiquitin-protein ligase | chr2:774271-775149 FORWARD	84.3	414	65	0	233	646	1	414	3e-82	305
contig00378	AT3G09200.1	60S acidic ribosomal protein P0 (RPP0B) | chr3:2823364-2825020 REVERSE	82.52	515	90	0	278	792	115	629	1e-82	307
contig00379	AT2G37130.2	peroxidase 21 (PER21) (P21) (PRXR5) | chr2:15598225-15599734 REVERSE	80.82	219	42	0	751	969	324	106	1e-20	101
contig00383	AT5G09510.1	40S ribosomal protein S15 (RPS15D) | chr5:2955698-2956554 REVERSE	82.81	448	75	2	255	701	459	13	4e-69	262
contig00384	AT5G35680.2	eukaryotic translation initiation factor 1A, putative / eIF-1A, putative / eIF-4C, putative | chr5:13858152-13858589 REVER	83.49	430	71	0	215	644	430	1	2e-77	289
contig00389	ATMG01275.1	D1A, NAD1, ND1 | Encodes subunit of mitochondrial NAD(P)H dehydrogenase that is trans-spliced from three precursors, NAD1A,	97.67	387	9	0	1622	2008	387	1	0	696
contig00390	AT2G03680.2	R1, SKU6 | SPR1 (SPIRAL1) | chr2:1121398-1121850 FORWARD	87.01	77	10	0	489	565	344	268	2e-12	73.8
contig00392	AT1G29930.1	B1, AB140, CAB140, LHCB1.3 | CAB1 (CHLOROPHYLL A/B BINDING PROTEIN 1); chlorophyll binding | chr1:10478071-10478874 FORWARD	82.79	122	19	1	25	144	683	804	1e-11	69.9
contig00393	AT1G06890.2	transporter-related | chr1:2111728-2114038 REVERSE	78.93	299	63	0	565	863	785	487	3e-18	93.7
contig00395	AT3G52590.1	Q1, EMB2167, ERD16, HAP4 | UBQ1 (UBIQUITIN EXTENSION PROTEIN 1); protein binding / structural constituent of ribosome | chr	84.75	387	59	0	35	421	1	387	2e-80	299
contig00396	ATCG00210.1	F6 | hypothetical protein | chrC:28089-28178 FORWARD	93.26	89	6	0	851	939	1	89	7e-29	129
contig00397	AT2G18600.1	RUB1-conjugating enzyme, putative | chr2:8073337-8074565 REVERSE	82.89	228	39	0	351	578	286	513	3e-33	143
contig00398	AT1G61520.1	CA3 | LHCA3; chlorophyll binding | chr1:22700152-22701149 FORWARD	78.94	660	137	2	301	959	815	157	2e-47	190
contig00399	AT2G30060.1	Ran-binding protein 1b (RanBP1b) | chr2:12827035-12828551 FORWARD	84.57	175	27	0	167	341	70	244	4e-30	133
contig00402	AT2G31610.1	40S ribosomal protein S3 (RPS3A) | chr2:13450384-13451669 FORWARD	82.83	530	91	0	476	1005	583	54	3e-89	329
contig00404	AT5G19770.1	A3 | TUA3; structural constituent of cytoskeleton | chr5:6682761-6684474 REVERSE	85.36	758	111	0	5	762	574	1331	1e-177	622
contig00405	AT1G70490.2	ARFA1D, ARFA1D | ARFA1D; GTP binding / phospholipase activator/ protein binding | chr1:26564162-26565152 REVERSE	85.54	491	71	0	327	817	527	37	8e-114	410
contig00406	AT5G59880.1	F3 | ADF3 (ACTIN DEPOLYMERIZING FACTOR 3); actin binding | chr5:24120382-24121628 FORWARD	79.95	419	78	2	247	662	416	1	2e-37	157
contig00410	AT3G49010.3	BBC1, BBC1, RSU2 | ATBBC1 (ARABIDOPSIS THALIANA BREAST BASIC CONSERVED 1); structural constituent of ribosome | chr3:181669	79.42	413	85	0	47	459	4	416	7e-34	145
contig00413	AT2G36160.1	40S ribosomal protein S14 (RPS14A) | chr2:15169925-15171159 FORWARD	86.39	169	23	0	44	212	283	451	1e-36	153
contig00414	AT4G22310.1	unknown protein | chr4:11791443-11792638 FORWARD	81.37	263	49	0	389	651	263	1	2e-30	133
contig00417	AT1G74270.1	60S ribosomal protein L35a (RPL35aC) | chr1:27928415-27929466 REVERSE	81.67	300	55	0	40	339	1	300	3e-38	159
contig00420	AT3G17390.1	O3, SAMS3, MAT4 | MTO3 (METHIONINE OVER-ACCUMULATOR 3); methionine adenosyltransferase | chr3:5952484-5953665 REVERSE	83.29	1125	188	0	105	1229	18	1142	0	739
contig00428	AT1G67785.1	unknown protein | chr1:25416100-25416984 REVERSE	88.89	99	11	0	106	204	34	132	2e-23	109
contig00433	AT1G12310.1	calmodulin, putative | chr1:4187500-4187946 REVERSE	86.81	144	19	0	179	322	15	158	7e-31	135
contig00435	AT5G60360.1	G2, AALP | AALP (Arabidopsis aleurain-like protease); cysteine-type peptidase | chr5:24280044-24282152 FORWARD	77.43	567	128	0	334	900	1053	487	6e-23	109
contig00440	AT5G54500.1	R1 | FQR1 (FLAVODOXIN-LIKE QUINONE REDUCTASE 1); FMN binding / oxidoreductase, acting on NADH or NADPH, quinone or similar	80.69	290	56	0	250	539	193	482	1e-29	131
contig00441	AT3G14790.1	M3, ATRHM3 | RHM3 (RHAMNOSE BIOSYNTHESIS 3); UDP-L-rhamnose synthase/ catalytic | chr3:4964791-4966875 FORWARD	89.71	68	7	0	203	270	1318	1385	1e-14	79.8
contig00445	AT1G05510.1	Protein is tyrosine-phosphorylated and its phosphorylation state is modulated in response to ABA in Arabidopsis thaliana s	82.35	119	21	0	634	752	243	125	3e-11	69.9
contig00454	AT4G24190.2	D | SHD (SHEPHERD); ATP binding / unfolded protein binding | chr4:12551902-12555851 REVERSE	79.34	1239	251	3	1095	2329	991	2228	4e-112	406
contig00456	AT1G02500.2	M1, SAM-1, MAT1 | SAM1 (S-ADENOSYLMETHIONINE SYNTHETASE 1); methionine adenosyltransferase | chr1:519037-520218 FORWARD	83.78	863	140	0	101	963	13	875	7e-171	601
contig00458	AT3G57870.1	US5, EMB1637, SCE1, SCE1A, ATSCE1 | SCE1 (SUMO CONJUGATION ENZYME 1); SUMO ligase | chr3:21428831-21430110 REVERSE	79.21	428	89	0	232	659	55	482	4e-33	143
contig00460	AT1G75270.1	AR2 | DHAR2 (DEHYDROASCORBATE REDUCTASE 2); glutathione binding / glutathione dehydrogenase (ascorbate) | chr1:28250255-282	83.87	124	20	0	702	825	260	137	2e-16	87.7
contig00461	AT5G15200.1	40S ribosomal protein S9 (RPS9B) | chr5:4935124-4936334 REVERSE	80.52	534	104	0	97	630	1	534	9e-61	234
contig00464	AT5G01600.1	FER1, FER1 | ATFER1; ferric iron binding / iron ion binding | chr5:228149-229594 REVERSE	82.48	137	24	0	351	487	307	443	1e-14	81.8
contig00465	AT2G42590.2	F9, GF14 MU | GRF9 (GENERAL REGULATORY FACTOR 9); calcium ion binding / protein binding / protein phosphorylated amino acid	84.36	211	33	0	428	638	728	518	1e-37	157
contig00466	AT1G77120.1	H1, ADH, ATADH, ATADH1 | ADH1 (ALCOHOL DEHYDROGENASE 1); alcohol dehydrogenase | chr1:28975509-28977216 FORWARD	84.3	293	46	0	304	596	1100	808	4e-55	216
contig00473	AT2G18020.1	B2296 | EMB2296 (embryo defective 2296); structural constituent of ribosome | chr2:7837151-7838160 FORWARD	83.97	755	121	0	362	1116	755	1	6e-152	537
contig00474	AT2G44610.1	B6, ATRABH1B, ATRAB6A, RAB6A | RAB6A; GTP binding / protein binding | chr2:18411778-18413883 REVERSE	81.06	470	89	0	138	607	19	488	3e-58	226
contig00477	AT1G32210.1	DAD1 | ATDAD1 (DEFENDER AGAINST APOPTOTIC DEATH 1) | chr1:11606047-11607652 REVERSE	84.59	292	45	0	262	553	341	50	3e-57	222
contig00478	AT3G62560.1	GTP-binding protein, putative | chr3:23137539-23138880 FORWARD	81.25	576	108	0	177	752	1	576	4e-66	252
contig00479	AT3G52730.1	ubiquinol-cytochrome C reductase UQCRX/QCR9-like family protein | chr3:19543146-19544167 REVERSE	82.78	180	31	0	147	326	30	209	7e-24	111
contig00480	ATCG00080.1	BI | PSII I protein | chrC:7583-7693 FORWARD	90.09	111	11	0	839	949	1	111	3e-30	133
contig00482	AT1G77710.1	INVOLVED IN: biological_process unknown; LOCATED IN: cellular_component unknown; EXPRESSED IN: 24 plant structures; EXPRES	80.72	249	48	0	61	309	9	257	2e-24	113
contig00485	AT3G62870.1	60S ribosomal protein L7A (RPL7aB) | chr3:23242862-23244273 REVERSE	78.35	739	160	0	82	820	28	766	3e-49	196
contig00489	AT5G64260.1	L2 | EXL2 (EXORDIUM LIKE 2) | chr5:25703980-25704897 FORWARD	82.42	182	32	0	641	822	565	746	2e-22	107
contig00491	AT5G48760.2	60S ribosomal protein L13A (RPL13aD) | chr5:19771315-19772686 REVERSE	84.06	320	51	0	134	453	85	404	2e-59	230
contig00493	AT5G13440.1	ubiquinol-cytochrome C reductase iron-sulfur subunit, mitochondrial, putative / Rieske iron-sulfur protein, putative | chr	79.37	509	105	0	381	889	782	274	3e-43	176
contig00495	AT1G05720.1	selenoprotein family protein | chr1:1717677-1718849 REVERSE	80.32	188	37	0	388	575	470	283	3e-14	79.8
contig00497	AT4G14800.1	D2 | PBD2 (20S PROTEASOME BETA SUBUNIT 2); peptidase/ threonine-type endopeptidase | chr4:8500398-8502058 FORWARD	80.43	419	82	0	89	507	554	136	9e-45	180
contig00498	AT4G14710.4	ARD2 | acireductone dioxygenase [iron(II)-requiring]/ metal ion binding | chr4:8424943-8426360 REVERSE	79.48	497	100	2	312	807	538	43	1e-38	161
contig00499	AT5G50370.1	adenylate kinase, putative | chr5:20509382-20510631 REVERSE	79.66	467	95	0	109	575	52	518	2e-42	172
contig00502	AT5G14780.1	H | FDH (FORMATE DEHYDROGENASE); NAD or NADH binding / binding / catalytic/ cofactor binding / oxidoreductase, acting on th	90.77	65	6	0	725	789	571	635	1e-14	81.8
contig00505	AT4G02890.4	Q14 | UBQ14; protein binding | chr4:1278747-1279664 REVERSE	85.84	233	33	0	1	233	794	562	3e-51	200
contig00506	ATCG00540.1	TA | Encodes cytochrome f apoprotein; involved in photosynthetic electron transport chain; encoded by the chloroplast genom	87.44	963	120	1	3206	4167	1	963	0	902
contig00507	AT4G28750.1	AE-1 | PSAE-1 (PSA E1 KNOCKOUT); catalytic | chr4:14202951-14203888 REVERSE	80.19	207	37	2	400	604	220	424	2e-12	73.8
contig00509	AT3G23390.1	60S ribosomal protein L36a/L44 (RPL36aA) | chr3:8375427-8376224 FORWARD	83.77	308	50	0	46	353	1	308	5e-55	214
contig00512	AT1G74920.1	DH10A8 | ALDH10A8; 3-chloroallyl aldehyde dehydrogenase/ oxidoreductase | chr1:28139175-28142573 REVERSE	78.8	797	169	0	355	1151	1454	658	3e-62	240
contig00513	AT5G49970.1	PPOX, PDX3 | ATPPOX (A. THALIANA PYRIDOXIN (PYRODOXAMINE) 5'-PHOSPHATE OXIDASE); pyridoxamine-phosphate oxidase | chr5:2032	83.25	191	32	0	873	1063	694	884	1e-27	125
contig00517	AT1G11840.4	GLX1 | ATGLX1 (GLYOXALASE I HOMOLOG); lactoylglutathione lyase/ metal ion binding | chr1:3996045-3997518 FORWARD	80.03	661	132	0	1305	1965	20	680	3e-69	264
contig00518	AT1G08380.1	AO | PSAO (photosystem I subunit O) | chr1:2641004-2641739 REVERSE	83.23	155	26	0	262	416	419	265	8e-21	101
contig00519	AT4G26230.1	60S ribosomal protein L31 (RPL31B) | chr4:13286026-13286553 FORWARD	81.03	290	55	0	310	599	308	19	3e-32	139
contig00521	AT2G43090.1	aconitase C-terminal domain-containing protein | chr2:17918957-17919712 FORWARD	84.35	115	18	0	819	933	320	206	8e-16	85.7
contig00526	AT5G13870.1	GT-A4 | EXGT-A4 (ENDOXYLOGLUCAN TRANSFERASE A4); hydrolase, acting on glycosyl bonds / hydrolase, hydrolyzing O-glycosyl co	79.47	487	100	0	97	583	86	572	4e-42	172
contig00527	AT4G38790.1	ER lumen protein retaining receptor family protein | chr4:18111426-18112977 FORWARD	80.9	775	148	0	212	986	41	815	2e-99	363
contig00533	AT4G39150.1	DNAJ heat shock N-terminal domain-containing protein | chr4:18233651-18235740 REVERSE	82.39	142	25	0	669	810	655	514	2e-15	83.8
contig00534	AT2G39390.1	60S ribosomal protein L35 (RPL35B) | chr2:16450803-16451762 REVERSE	80.78	359	69	0	300	658	359	1	6e-40	165
contig00535	AT2G33220.1	FUNCTIONS IN: molecular_function unknown; INVOLVED IN: photorespiration; LOCATED IN: mitochondrion, mitochondrial membrane	79.53	430	88	0	89	518	1	430	8e-37	155
contig00536	AT2G37600.2	60S ribosomal protein L36 (RPL36A) | chr2:15774410-15775203 REVERSE	81.48	162	30	0	332	493	303	142	2e-15	83.8
contig00539	AT4G23400.1	P1D, PIP1;5 | PIP1;5 (PLASMA MEMBRANE INTRINSIC PROTEIN 1;5); water channel | chr4:12220792-12222155 FORWARD	81.88	320	58	0	585	904	535	854	1e-42	174
contig00540	AT5G14740.5	2, CA18, BETA CA2 | CA2 (CARBONIC ANHYDRASE 2); carbonate dehydratase/ zinc ion binding | chr5:4758257-4762315 FORWARD	78.65	370	79	0	440	809	399	768	2e-22	107
contig00541	AT1G07770.2	S15A | RPS15A (ribosomal protein s15a); structural constituent of ribosome | chr1:2408413-2409065 REVERSE	84.58	389	60	0	317	705	389	1	3e-79	295
contig00542	AT2G04390.1	40S ribosomal protein S17 (RPS17A) | chr2:1527911-1528336 FORWARD	79.4	335	69	0	316	650	335	1	1e-25	117
contig00543	AT2G44100.2	GDI1, AT-GDI1 | ATGDI1 (ARABIDOPSIS THALIANA GUANOSINE NUCLEOTIDE DIPHOSPHATE DISSOCIATION INHIBITOR 1); RAB GDP-dissociati	79.17	653	136	0	337	989	1286	634	5e-55	216
contig00545	AT3G48890.1	MP2, ATMAPR3, MSBP2, MAPR3 | ATMP2; heme binding | chr3:18129669-18131353 FORWARD	81.01	237	45	0	600	836	504	268	3e-24	113
contig00548	ATCG01310.1	L2.2 | encodes a chloroplast ribosomal protein L2, a constituent of the large subunit of the ribosomal complex | chrC:15280	94.12	391	23	0	2876	3266	391	1	4e-168	593
contig00550	ATCG01110.1	HH | Encodes the 49KDa plastid NAD(P)H dehydrogenase subunit H protein. Its transcription is regulated by an ndhF-specific	87.92	1010	122	0	1	1010	171	1180	0	952
contig00552	AT4G32470.2	ubiquinol-cytochrome C reductase complex 14 kDa protein, putative | chr4:15669705-15671095 REVERSE	85.29	102	15	0	315	416	293	192	2e-15	83.8
contig00553	AT1G73230.1	nascent polypeptide-associated complex (NAC) domain-containing protein | chr1:27540506-27541364 REVERSE	80.25	395	78	0	142	536	43	437	7e-40	165
contig00555	AT5G10780.2	FUNCTIONS IN: molecular_function unknown; INVOLVED IN: biological_process unknown; LOCATED IN: cellular_component unknown;	85.45	165	24	0	501	665	347	183	2e-31	137
contig00556	AT5G56600.1	N3, PRF3 | PRF3 (PROFILIN 3); actin binding | chr5:22909882-22910821 REVERSE	79.27	275	57	0	595	869	458	184	2e-18	93.7
contig00557	AT1G12010.1	1-aminocyclopropane-1-carboxylate oxidase, putative / ACC oxidase, putative | chr1:4056274-4057670 FORWARD	80.89	314	60	0	468	781	397	710	2e-34	147
contig00559	AT5G01330.1	C3 | PDC3 (pyruvate decarboxylase-3); carboxy-lyase/ catalytic/ magnesium ion binding / pyruvate decarboxylase/ thiamin pyr	80.15	549	109	0	347	895	1777	1229	2e-57	224
contig00560	AT3G23730.1	xyloglucan:xyloglucosyl transferase, putative / xyloglucan endotransglycosylase, putative / endo-xyloglucan transferase, p	80.8	276	53	0	421	696	370	645	2e-28	127
contig00561	AT5G10450.2	F6, AFT1, 14-3-3lambda | GRF6 (G-box regulating factor 6); protein binding / protein phosphorylated amino acid binding | ch	79.86	561	113	0	257	817	123	683	3e-55	216
contig00563	AT5G27770.1	60S ribosomal protein L22 (RPL22C) | chr5:9836166-9837113 FORWARD	84.62	247	38	0	190	436	375	129	2e-47	188
contig00565	AT1G60730.2	aldo/keto reductase family protein | chr1:22358613-22360082 REVERSE	83.51	279	46	0	582	860	648	370	7e-47	188
contig00566	AT1G27350.1	FUNCTIONS IN: molecular_function unknown; INVOLVED IN: biological_process unknown; LOCATED IN: cellular_component unknown;	90.54	74	7	0	305	378	200	127	6e-18	91.7
contig00567	AT1G06760.1	histone H1, putative | chr1:2076687-2077616 REVERSE	88.61	79	7	2	234	311	184	261	4e-11	69.9
contig00569	AT1G06680.1	BP-1, OEE2, PSII-P, OE23 | PSBP-1 (PHOTOSYSTEM II SUBUNIT P-1); poly(U) binding | chr1:2047940-2049186 FORWARD	85.71	154	22	0	701	854	349	196	1e-29	131
contig00571	AT1G66240.1	X1, ATATX1 | ATX1 (ARABIDOPSIS HOMOLOG OF ANTI-OXIDANT 1); metal ion binding | chr1:24686445-24687327 REVERSE	84.13	126	20	0	318	443	216	91	6e-18	91.7
contig00572	AT2G47170.1	F1A1C | ARF1A1C; GTP binding / phospholipase activator/ protein binding | chr2:19367264-19368518 FORWARD	86.45	524	71	0	363	886	546	23	2e-133	476
contig00573	AT4G03210.2	H9 | XTH9 (XYLOGLUCAN ENDOTRANSGLUCOSYLASE/HYDROLASE 9); hydrolase, acting on glycosyl bonds / xyloglucan:xyloglucosyl tran	83.94	137	22	0	602	738	451	587	2e-19	97.6
contig00576	AT5G43060.1	cysteine proteinase, putative / thiol protease, putative | chr5:17269784-17272117 REVERSE	81.76	318	58	0	465	782	424	741	3e-41	170
contig00577	AT1G26880.1	60S ribosomal protein L34 (RPL34A) | chr1:9315640-9316681 REVERSE	82.39	284	50	0	332	615	314	31	1e-40	167
contig00578	AT4G15800.1	LFL33 | RALFL33 (ralf-like 33); signal transducer | chr4:8984915-8985265 FORWARD	83.33	132	22	0	264	395	312	181	1e-16	87.7
contig00579	ATCG00670.1	PP1, PCLPP | Encodes the only ClpP (caseinolytic protease) encoded within the plastid genome. Contains a highly conserved	81.76	170	31	0	271	440	363	194	1e-17	91.7
contig00580	AT5G22880.1	B, HTB2 | HTB2; DNA binding | chr5:7652130-7652567 REVERSE	83.9	236	38	0	241	476	166	401	1e-40	167
contig00581	AT5G19140.1	AILP1, AILP1 | AILP1 | chr5:6423398-6425785 FORWARD	81.36	279	52	0	191	469	693	415	1e-32	141
contig00584	AT2G36170.1	ubiquitin extension protein 2 (UBQ2) / 60S ribosomal protein L40 (RPL40A) | chr2:15172153-15173046 FORWARD	85.45	385	56	0	24	408	1	385	1e-86	319
contig00586	AT5G12200.1	dihydropyrimidinase / DHPase / dihydropyrimidine amidohydrolase / hydantoinase (PYD2) | chr5:3941700-3944727 REVERSE	78.13	887	194	0	720	1606	562	1448	3e-56	220
contig00588	ATMG00210.1	L5 | encodes a mitochondrial ribosomal protein L5, a constituent of the large subunit of the ribosomal complex | chrM:57774	94.62	558	30	0	1414	1971	558	1	0	835
contig00589	AT5G03630.1	MDAR2 | ATMDAR2; monodehydroascorbate reductase (NADH) | chr5:922378-924616 REVERSE	78.92	389	82	0	297	685	1241	853	2e-26	121
contig00591	AT1G74050.1	60S ribosomal protein L6 (RPL6C) | chr1:27847256-27848680 REVERSE	80.7	399	77	0	88	486	33	431	1e-44	180
contig00592	AT5G36230.1	eIF4-gamma/eIF5/eIF2-epsilon domain-containing protein | chr5:14273519-14276773 FORWARD	82.61	299	52	0	313	611	1184	886	2e-44	180
contig00596	AT3G09440.1	heat shock cognate 70 kDa protein 3 (HSC70-3) (HSP70-3) | chr3:2903434-2905632 REVERSE	82.44	1640	288	0	210	1849	34	1673	0	950
contig00597	AT5G02500.1	C70-1, HSP70-1, AT-HSC70-1, HSC70 | HSC70-1 (HEAT SHOCK COGNATE PROTEIN 70-1); ATP binding | chr5:554055-556334 REVERSE	82.78	302	52	0	440	741	1853	1552	2e-46	186
contig00600	AT2G28840.2	ankyrin repeat family protein | chr2:12378672-12380474 FORWARD	86.61	127	17	0	507	633	1009	883	3e-25	117
contig00604	AT4G24830.2	arginosuccinate synthase family | chr4:12793085-12795857 REVERSE	81	621	116	2	878	1497	896	277	4e-74	280
contig00610	AT1G20696.3	GB3, NFD3, NFD03 | HMGB3 (HIGH MOBILITY GROUP B 3); DNA binding / chromatin binding / structural constituent of chromatin /	83.43	181	30	0	409	589	262	82	1e-26	121
contig00612	AT1G36240.1	60S ribosomal protein L30 (RPL30A) | chr1:13614890-13616233 FORWARD	80.42	337	66	0	287	623	337	1	5e-34	145
contig00614	AT3G09600.2	myb family transcription factor | chr3:2946459-2948200 FORWARD	83.15	184	31	0	786	969	127	310	4e-26	119
contig00615	AT1G05850.1	M1, ERH2, ELP1, CTL1, ELP, HOT2, ATCTL1 | POM1 (POM-POM1); chitinase | chr1:1766833-1768117 REVERSE	81.22	245	46	0	550	794	737	493	2e-26	121
contig00616	AT5G13850.1	CA3 | NACA3 (NASCENT POLYPEPTIDE-ASSOCIATED COMPLEX SUBUNIT ALPHA-LIKE PROTEIN 3) | chr5:4471361-4472676 FORWARD	81.58	228	42	0	237	464	168	395	4e-26	119
contig00617	AT1G63000.1	S/ER, UER1 | NRS/ER (NUCLEOTIDE-RHAMNOSE SYNTHASE/EPIMERASE-REDUCTASE); UDP-4-keto-6-deoxy-glucose-3,5-epimerase/ UDP-4-ket	82.9	269	46	0	645	913	593	325	7e-41	168
contig00619	AT3G25530.1	BDH, ATGHBDH, GLYR1, GR1 | GLYR1 (GLYOXYLATE REDUCTASE 1); 3-hydroxybutyrate dehydrogenase/ phosphogluconate dehydrogenase	76.35	812	189	1	76	884	10	821	3e-15	83.8
contig00620	AT2G32520.1	dienelactone hydrolase family protein | chr2:13805823-13807442 REVERSE	79.57	279	57	0	336	614	244	522	1e-20	101
contig00621	AT1G48030.2	LPD1 | mtLPD1 (mitochondrial lipoamide dehydrogenase 1); ATP binding / dihydrolipoyl dehydrogenase | chr1:17717432-17719141	86.88	221	29	0	1517	1737	338	118	1e-52	208
contig00623	AT3G04120.1	PC, GAPC-1, GAPC1 | GAPC1 (GLYCERALDEHYDE-3-PHOSPHATE DEHYDROGENASE C SUBUNIT 1); glyceraldehyde-3-phosphate dehydrogenase	83.23	966	162	0	312	1277	986	21	7e-180	630
contig00624	AT2G36060.1	Z3, UEV1C | ubiquitin-conjugating enzyme family protein | chr2:15143012-15143998 REVERSE	84.38	416	65	0	162	577	15	430	3e-83	309
contig00626	AT1G79530.1	PCP-1 | GAPCP-1 (GLYCERALDEHYDE-3-PHOSPHATE DEHYDROGENASE OF PLASTID 1); NAD or NADH binding / binding / catalytic/ glycera	80.26	998	197	0	312	1309	256	1253	2e-115	416
contig00627	AT5G18380.1	40S ribosomal protein S16 (RPS16C) | chr5:6090253-6090693 REVERSE	81.9	232	42	0	226	457	183	414	1e-28	127
contig00631	AT1G29850.3	double-stranded DNA-binding family protein | chr1:10447866-10449691 FORWARD	83.98	206	33	0	281	486	148	353	2e-34	147
contig00633	AT3G45980.1	B, HTB9 | HTB9; DNA binding | chr3:16897492-16897944 REVERSE	84.36	275	43	0	179	453	451	177	6e-52	204
contig00635	AT3G22230.1	60S ribosomal protein L27 (RPL27B) | chr3:7844136-7844543 REVERSE	80.54	185	36	0	262	446	220	404	6e-15	81.8
contig00637	AT5G07090.1	40S ribosomal protein S4 (RPS4B) | chr5:2202410-2203805 FORWARD	83.97	761	122	0	271	1031	761	1	4e-153	541
contig00639	AT4G12800.1	AL | PSAL (photosystem I subunit L) | chr4:7521469-7522493 FORWARD	80.59	443	86	0	388	830	172	614	2e-49	196
contig00643	AT3G56020.1	60S ribosomal protein L41 (RPL41G) | chr3:20790826-20791043 REVERSE	96.15	78	3	0	361	438	78	1	6e-30	131
contig00645	AT2G23090.1	unknown protein | chr2:9829657-9830274 REVERSE	86.96	92	12	0	276	367	94	185	1e-16	87.7
contig00646	AT2G34160.1	nucleic acid binding | chr2:14426283-14427220 FORWARD	81.59	201	37	0	370	570	267	67	5e-22	105
contig00647	AT1G08830.2	D1 | CSD1 (COPPER/ZINC SUPEROXIDE DISMUTASE 1); superoxide dismutase | chr1:2827700-2829053 FORWARD	81.38	290	54	0	235	524	82	371	2e-34	147
contig00648	AT1G48830.2	40S ribosomal protein S7 (RPS7A) | chr1:18059854-18060935 REVERSE	79.28	497	103	0	202	698	569	73	5e-41	168
contig00650	AT5G19780.1	A5 | TUA5; structural constituent of cytoskeleton | chr5:6687212-6688926 FORWARD	83.14	967	162	1	299	1265	1	966	9e-176	617
contig00651	AT3G08580.2	C1 | AAC1 (ADP/ATP CARRIER 1); ATP:ADP antiporter/ binding | chr3:2605706-2607030 REVERSE	83.07	898	152	0	305	1202	245	1142	4e-163	575
contig00653	AT5G10980.1	histone H3 | chr5:3472591-3473349 REVERSE	85.68	377	54	0	194	570	377	1	2e-86	319
contig00654	AT5G39740.1	I7, RPL5B | 60S ribosomal protein L5 (RPL5B) | chr5:15903365-15905185 FORWARD	83.21	554	93	0	92	645	22	575	8e-99	361
contig00658	AT1G56070.1	S1 | LOS1; copper ion binding / translation elongation factor/ translation factor, nucleic acid binding | chr1:20968245-209	82.6	1379	240	0	342	1720	2417	1039	0	831
contig00661	AT4G35090.2	T2 | CAT2 (CATALASE 2); catalase | chr4:16701105-16703215 REVERSE	79.85	1181	238	0	542	1722	1181	1	1e-126	454
contig00663	AT4G30996.1	unknown protein | chr4:15101464-15102461 FORWARD	83.97	156	25	0	90	245	290	135	6e-24	111
contig00664	AT2G01250.1	60S ribosomal protein L7 (RPL7B) | chr2:132943-134264 REVERSE	80.07	537	107	0	521	1057	729	193	3e-55	216
contig00666	AT3G49870.1	ARLA1C | ATARLA1C (ADP-ribosylation factor-like A1C); GTP binding | chr3:18492674-18494021 REVERSE	82.55	510	89	0	338	847	510	1	4e-82	305
contig00670	AT5G23740.1	S11-BETA | RPS11-BETA (RIBOSOMAL PROTEIN S11-BETA); structural constituent of ribosome | chr5:8008251-8009330 REVERSE	79.85	392	79	0	58	449	1	392	9e-36	151
contig00673	AT4G02840.1	small nuclear ribonucleoprotein D1, putative / snRNP core protein D1, putative / Sm protein D1, putative | chr4:1264726-12	86.69	248	33	0	327	574	248	1	1e-59	230
contig00676	AT4G14550.1	A14, SLR | IAA14 (INDOLE-3-ACETIC ACID INDUCIBLE 14); protein binding / transcription factor/ transcription repressor | chr	82.76	348	60	0	463	810	334	681	1e-54	214
contig00678	AT4G13930.1	M4 | SHM4 (serine hydroxymethyltransferase 4); catalytic/ glycine hydroxymethyltransferase/ pyridoxal phosphate binding | c	81.79	1373	250	0	330	1702	1415	43	0	739
contig00686	AT1G60950.1	D A, ATFD2 | FED A; 2 iron, 2 sulfur cluster binding / electron carrier/ iron-sulfur cluster binding | chr1:22444565-224450	85.42	96	14	0	223	318	437	342	3e-14	79.8
contig00688	AT5G09440.1	L4 | EXL4 (EXORDIUM LIKE 4) | chr5:2938397-2939233 FORWARD	87.64	89	11	0	561	649	608	520	5e-17	89.7
contig00690	ATMG00160.1	X2 | cytochrome c oxidase subunit 2 | chrM:40502-42628 REVERSE	92.42	501	19	4	481	962	14	514	0	642
contig00695	AT3G46320.1	histone H4 | chr3:17020043-17020354 REVERSE	87.94	141	17	0	33	173	172	312	3e-34	145
contig00697	AT3G56340.1	40S ribosomal protein S26 (RPS26C) | chr3:20892309-20893343 REVERSE	81.5	254	47	0	55	308	1	254	8e-30	131
contig00700	AT5G56950.1	A03, NFA3, NAP1;3 | NAP1;3 (NUCLEOSOME ASSEMBLY PROTEIN 1;3); DNA binding | chr5:23032618-23035299 FORWARD	80.75	530	102	0	663	1192	894	365	7e-63	242
contig00701	AT3G29360.2	UDP-glucose 6-dehydrogenase, putative | chr3:11267375-11268817 REVERSE	78.97	1398	292	2	91	1487	1	1397	1e-117	424
contig00702	ATCG00280.1	BC | chloroplast gene encoding a CP43 subunit of the photosystem II reaction center. promoter contains a blue-light respon	91.26	1418	124	0	995	2412	1418	1	0	1828
contig00706	ATCG00220.1	BM | PSII low MW protein | chrC:28707-28811 REVERSE	91.75	97	8	0	243	339	97	1	3e-29	129
contig00708	AT4G11150.1	F, emb2448, TUFF, VHA-E1 | TUF (VACUOLAR ATP SYNTHASE SUBUNIT E1); proton-transporting ATPase, rotational mechanism | chr4:	84.44	257	40	0	769	1025	257	1	4e-48	192
contig00710	ATCG00380.1	S4 | Chloroplast encoded ribosomal protein S4 | chrC:45223-45828 REVERSE	86.5	489	63	1	1884	2369	606	118	6e-123	442
contig00711	AT2G44060.2	late embryogenesis abundant family protein / LEA family protein | chr2:18226922-18227988 FORWARD	80.5	159	31	0	955	1113	407	249	5e-11	69.9
contig00713	AT1G79550.2	K | PGK (PHOSPHOGLYCERATE KINASE); phosphoglycerate kinase | chr1:29924347-29926295 REVERSE	81.06	1193	226	0	246	1438	1193	1	1e-162	573
contig00715	AT5G10390.1	histone H3 | chr5:3269065-3269475 REVERSE	84.35	409	64	0	56	464	1	409	9e-82	303
contig00720	AT3G29320.1	glucan phosphorylase, putative | chr3:11252871-11257587 FORWARD	78.89	848	179	0	699	1546	580	1427	9e-69	262
contig00724	AT3G62840.2	FUNCTIONS IN: molecular_function unknown; LOCATED IN: small nucleolar ribonucleoprotein complex, nucleus; EXPRESSED IN: 22	83.64	269	44	0	192	460	34	302	7e-46	184
contig00725	AT5G03240.3	Q3 | UBQ3 (POLYUBIQUITIN 3); protein binding | chr5:771976-772896 REVERSE	82.84	338	58	0	68	405	229	566	6e-54	210
contig00726	AT1G43170.3	P1, RPL3A | ARP1 (ARABIDOPSIS RIBOSOMAL PROTEIN 1); structural constituent of ribosome | chr1:16266992-16268631 FORWARD	82.52	1127	197	0	224	1350	1127	1	0	672
contig00727	AT2G44180.1	P2A | MAP2A (METHIONINE AMINOPEPTIDASE 2A); aminopeptidase/ metalloexopeptidase | chr2:18269442-18271785 REVERSE	86.29	124	16	1	391	514	238	360	1e-21	103
contig00728	AT3G58700.1	60S ribosomal protein L11 (RPL11B) | chr3:21711661-21712816 FORWARD	81.07	523	99	0	109	631	8	530	4e-66	252
contig00734	AT5G11520.1	P3, YLS4 | ASP3 (ASPARTATE AMINOTRANSFERASE 3); L-aspartate:2-oxoglutarate aminotransferase | chr5:3685257-3687721 REVERSE	80.46	614	120	0	828	1441	676	1289	5e-70	266
contig00737	AT1G28135.1	unknown protein | chr1:9829332-9829487 FORWARD	95.77	71	3	0	240	310	18	88	2e-25	117
contig00738	ATCG00720.1	TB | Encodes the cytochrome b(6) subunit of the cytochrome b6f complex. | chrC:74841-76292 FORWARD	91.19	647	57	0	931	1577	647	1	0	831
contig00739	AT2G39730.3	A | RCA (RUBISCO ACTIVASE); ADP binding / ATP binding / enzyme regulator/ ribulose-1,5-bisphosphate carboxylase/oxygenase a	81.98	877	158	0	567	1443	1078	202	3e-136	486
contig00740	AT1G78300.1	F2, 14-3-3OMEGA, GF14 OMEGA | GRF2 (GENERAL REGULATORY FACTOR 2); protein binding / protein phosphorylated amino acid bindi	80.25	724	141	1	403	1126	749	28	4e-79	295
contig00741	AT4G31300.1	A1 | PBA1; endopeptidase/ peptidase/ threonine-type endopeptidase | chr4:15188927-15190935 FORWARD	81.69	284	52	0	583	866	311	28	1e-35	151
contig00742	AT2G21580.2	40S ribosomal protein S25 (RPS25B) | chr2:9236629-9237510 FORWARD	81.25	144	27	0	366	509	324	181	5e-12	71.9
contig00744	AT1G23290.1	L27A, RPL27AB | RPL27AB; structural constituent of ribosome | chr1:8263007-8263447 FORWARD	87.57	185	23	0	427	611	222	38	6e-46	184
contig00746	AT1G56340.1	T1 | CRT1 (CALRETICULIN 1); calcium ion binding / unfolded protein binding | chr1:21090059-21092630 REVERSE	81.86	1042	186	1	397	1435	1129	88	1e-159	563
contig00749	AT3G45030.1	40S ribosomal protein S20 (RPS20A) | chr3:16471606-16472312 REVERSE	81.41	312	58	0	205	516	369	58	4e-38	159
contig00750	AT1G65350.1	Q13 | UBQ13; protein binding | chr1:24272518-24277275 REVERSE	85.65	230	33	0	273	502	680	451	5e-49	194
contig00754	AT1G54290.1	eukaryotic translation initiation factor SUI1, putative | chr1:20268710-20269390 REVERSE	83.55	310	48	1	244	553	32	338	2e-52	206
contig00755	AT1G10630.1	ARFA1F | ATARFA1F (ARABIDOPSIS THALIANA ADP-RIBOSYLATION FACTOR A1F); GTP binding / copper ion binding / phospholipase acti	87.12	233	30	0	6	238	251	19	3e-58	224
contig00757	AT5G08180.1	ribosomal protein L7Ae/L30e/S12e/Gadd45 family protein | chr5:2631843-2633374 REVERSE	81.1	164	31	0	453	616	317	154	3e-14	79.8
contig00758	AT2G27530.2	Y1 | PGY1 (PIGGYBACK1); RNA binding / structural constituent of ribosome | chr2:11763443-11764570 REVERSE	82.64	363	61	2	452	813	455	94	9e-52	204
contig00760	AT3G27380.2	H2-1 | SDH2-1; electron carrier/ succinate dehydrogenase | chr3:10131209-10132673 REVERSE	84.48	580	90	0	318	897	256	835	2e-121	436
contig00763	AT5G35630.3	2, GLN2, ATGSL1 | GS2 (GLUTAMINE SYNTHETASE 2); glutamate-ammonia ligase | chr5:13831220-13833239 FORWARD	81.29	962	178	2	343	1303	1271	311	1e-129	464
contig00765	AT5G42300.1	L5 | UBL5 (UBIQUITIN-LIKE PROTEIN 5) | chr5:16913611-16913832 REVERSE	83.18	220	37	0	54	273	1	220	2e-33	143
contig00766	AT3G09500.1	60S ribosomal protein L35 (RPL35A) | chr3:2917047-2917895 FORWARD	84.18	196	31	0	270	465	367	172	2e-33	143
contig00768	AT1G04980.1	PDIL2-2, ATPDI10, PDI10 | ATPDIL2-2 (PDI-LIKE 2-2); protein disulfide isomerase | chr1:1413869-1416120 REVERSE	82.75	284	49	0	530	813	517	800	1e-42	174
contig00770	AT1G17880.1	nascent polypeptide-associated complex (NAC) domain-containing protein / BTF3b-like transcription factor, putative | chr1:	81.7	224	41	0	56	279	13	236	1e-26	119
contig00771	AT5G64040.1	AN | PSAN; calmodulin binding | chr5:25628724-25629409 REVERSE	81.99	272	49	0	206	477	516	245	1e-35	151
contig00773	AT1G60390.1	BURP domain-containing protein / polygalacturonase, putative | chr1:22247611-22249556 REVERSE	91.38	58	5	0	312	369	1861	1804	1e-12	75.8
contig00774	AT1G76690.1	R2, ATOPR2 | OPR2 | chr1:28778976-28780355 FORWARD	83.74	123	20	0	834	956	609	487	9e-16	85.7
contig00778	AT4G20150.1	unknown protein | chr4:10888529-10889500 REVERSE	85.34	116	17	0	99	214	43	158	5e-19	95.6
contig00780	AT4G40040.2	histone H3.2 | chr4:18557539-18558236 REVERSE	84.67	411	63	0	64	474	1	411	2e-85	315
contig00782	AT2G19740.1	60S ribosomal protein L31 (RPL31A) | chr2:8513577-8514346 FORWARD	89.38	113	12	0	378	490	131	19	3e-29	129
contig00783	AT5G53560.1	B5-A, B5 #2, ATCB5-E, CB5-E | CB5-E (CYTOCHROME B5 ISOFORM E); heme binding | chr5:21759628-21760353 FORWARD	83.1	213	36	0	117	329	31	243	2e-31	137
contig00784	AT1G08450.1	T3 | CRT3 (CALRETICULIN 3); calcium ion binding / unfolded protein binding | chr1:2668008-2671800 REVERSE	77.59	848	190	0	552	1399	992	145	1e-42	174
contig00786	AT3G18000.1	T1, XPL1, PEAMT | XPL1 (XIPOTL 1); methyltransferase/ phosphoethanolamine N-methyltransferase | chr3:6154578-6157331 FORWAR	80.65	248	48	0	840	1087	329	82	1e-23	111
contig00790	AT3G24830.1	60S ribosomal protein L13A (RPL13aB) | chr3:9064613-9065871 FORWARD	82.04	362	65	0	211	572	148	509	3e-51	202
contig00791	AT1G56045.1	ribosomal protein L41 family protein | chr1:20962686-20963268 FORWARD	93.59	78	5	0	281	358	78	1	3e-25	115
contig00792	AT1G65930.1	isocitrate dehydrogenase, putative / NADP+ isocitrate dehydrogenase, putative | chr1:24539088-24541861 FORWARD	81.6	1098	196	1	147	1244	30	1121	1e-163	577
contig00794	AT1G53240.1	malate dehydrogenase (NAD), mitochondrial | chr1:19854966-19856802 REVERSE	81.77	362	66	0	472	833	292	653	1e-48	194
contig00802	AT3G18130.1	CK1C_AT | RACK1C_AT (RECEPTOR FOR ACTIVATED C KINASE 1 C); nucleotide binding | chr3:6211109-6212371 REVERSE	79.95	783	155	2	352	1133	821	40	7e-78	291
contig00806	AT5G54160.1	OMT1, OMT1 | ATOMT1 (O-METHYLTRANSFERASE 1); caffeate O-methyltransferase/ myricetin 3'-O-methyltransferase/ quercetin 3-O-	83.55	152	25	0	600	751	845	694	4e-21	103
contig00807	AT2G02570.4	nucleic acid binding | chr2:698361-700794 REVERSE	87.04	108	14	0	278	385	873	766	3e-21	103
contig00809	AT3G02230.1	P1, ATRGP1 | RGP1 (REVERSIBLY GLYCOSYLATED POLYPEPTIDE 1); cellulose synthase (UDP-forming) | chr3:415463-417304 FORWARD	82.22	731	130	0	79	809	64	794	3e-116	418
contig00812	AT4G34050.1	caffeoyl-CoA 3-O-methyltransferase, putative | chr4:16310844-16311973 FORWARD	79.69	699	142	0	208	906	775	77	3e-55	216
contig00813	AT1G65980.2	X1 | TPX1 (thioredoxin-dependent peroxidase 1); antioxidant/ oxidoreductase | chr1:24559595-24560753 REVERSE	83.66	202	33	0	136	337	86	287	4e-32	139
contig00814	AT4G11600.1	GPX6, PHGPX, LSC803 | ATGPX6 (GLUTATHIONE PEROXIDASE 6); glutathione peroxidase | chr4:7010021-7011330 REVERSE	81.82	209	38	0	322	530	668	460	3e-24	113
contig00818	AT5G03520.1	RAB8C, ATRABE1D, ATRAB-E1D, RAB-E1D | ATRAB8C; GTP binding | chr5:883679-885158 FORWARD	82.34	453	80	0	235	687	37	489	1e-69	264
contig00821	AT5G16450.2	dimethylmenaquinone methyltransferase family protein | chr5:5374357-5375342 FORWARD	80.88	251	48	0	391	641	229	479	2e-25	117
contig00825	AT1G04410.1	malate dehydrogenase, cytosolic, putative | chr1:1189418-1191267 REVERSE	80.67	869	168	0	396	1264	869	1	1e-107	391
contig00827	AT5G28540.1	P1 | BIP1; ATP binding | chr5:10540665-10543274 REVERSE	81.01	1838	347	2	314	2150	1957	121	0	860
contig00829	AT4G21110.1	G10 family protein | chr4:11267673-11268774 FORWARD	80.14	277	55	0	171	447	21	297	2e-24	113
contig00832	AT2G45440.1	DPS2 | DHDPS2 (DIHYDRODIPICOLINATE SYNTHASE); catalytic/ dihydrodipicolinate synthase/ lyase | chr2:18731294-18732867 FORWA	84.72	216	33	0	808	1023	512	297	3e-40	167
contig00833	AT4G18700.1	PK12, SnRK3.9, ATWL4, WL4 | CIPK12 (CBL-INTERACTING PROTEIN KINASE 12); ATP binding / kinase/ protein kinase/ protein serin	82.94	557	92	1	984	1540	759	206	2e-94	347
contig00836	AT1G51410.1	cinnamyl-alcohol dehydrogenase, putative (CAD) | chr1:19059885-19061424 FORWARD	89.39	66	7	0	1111	1176	105	40	8e-13	75.8
contig00841	AT1G32470.1	glycine cleavage system H protein, mitochondrial, putative | chr1:11739479-11740246 REVERSE	84.93	146	22	0	526	671	233	88	6e-25	115
contig00842	AT4G14960.2	A6 | TUA6; structural constituent of cytoskeleton | chr4:8548769-8550319 REVERSE	87.55	273	34	0	273	545	1314	1042	3e-72	272
contig00846	AT2G21130.1	peptidyl-prolyl cis-trans isomerase / cyclophilin (CYP2) / rotamase | chr2:9055619-9056143 REVERSE	78.57	308	66	0	187	494	121	428	1e-16	87.7
contig00847	AT1G44575.2	Q4, PSBS | NPQ4 (NONPHOTOCHEMICAL QUENCHING); chlorophyll binding / xanthophyll binding | chr1:16871768-16872548 FORWARD	85.15	101	15	0	643	743	311	211	1e-14	81.8
contig00849	AT1G52600.1	signal peptidase, putative | chr1:19590612-19592486 FORWARD	82.45	530	93	0	323	852	530	1	1e-84	313
contig00850	AT2G36320.1	zinc finger (AN1-like) family protein | chr2:15229388-15229873 FORWARD	87.04	108	14	0	189	296	1	108	2e-21	103
contig00851	AT4G29840.1	O2, TS | MTO2 (METHIONINE OVER-ACCUMULATOR 2); threonine synthase | chr4:14599434-14601014 REVERSE	81.06	1077	204	0	406	1482	1442	366	1e-145	517
contig00855	AT5G13490.2	C2 | AAC2 (ADP/ATP carrier 2); ATP:ADP antiporter/ binding | chr5:4336034-4337379 FORWARD	85.15	882	126	3	343	1220	268	1148	0	690
contig00858	AT5G19510.1	elongation factor 1B alpha-subunit 2 (eEF1Balpha2) | chr5:6581854-6583137 REVERSE	81.38	188	32	1	402	586	289	476	1e-17	91.7
contig00859	AT2G39770.1	T1, VTC1, SOZ1, EMB101, GMP1 | CYT1 (CYTOKINESIS DEFECTIVE 1); mannose-1-phosphate guanylyltransferase/ nucleotidyltransfer	79.43	1050	214	2	199	1247	1	1049	3e-96	353
contig00860	AT3G14290.1	E2 | PAE2; endopeptidase/ peptidase/ threonine-type endopeptidase | chr3:4764364-4766381 FORWARD	85.21	649	96	0	125	773	1	649	3e-148	525
contig00861	AT5G03300.1	K2 | ADK2 (ADENOSINE KINASE 2); adenosine kinase/ copper ion binding / kinase | chr5:796573-798997 FORWARD	80.72	446	86	0	778	1223	632	187	6e-51	202
contig00864	AT5G65360.1	histone H3 | chr5:26120099-26120509 REVERSE	86.24	378	52	0	237	614	378	1	7e-92	337
contig00866	AT1G47420.1	FUNCTIONS IN: molecular_function unknown; INVOLVED IN: biological_process unknown; LOCATED IN: mitochondrion, nucleus; EXP	88.76	89	10	0	644	732	655	743	2e-19	97.6
contig00868	AT1G71950.1	identical protein binding / serine-type endopeptidase | chr1:27080453-27081573 REVERSE	83.89	149	24	0	360	508	223	371	4e-22	105
contig00871	AT1G14810.1	semialdehyde dehydrogenase family protein | chr1:5102684-5104633 REVERSE	78.32	784	170	0	481	1264	902	119	4e-52	206
contig00872	AT5G42790.1	F1, ATPSM30 | PAF1; endopeptidase/ peptidase/ threonine-type endopeptidase | chr5:17159270-17160975 REVERSE	80.87	528	101	0	580	1107	528	1	4e-64	246
contig00876	AT3G10920.1	D1, MEE33, ATMSD1 | MSD1 (MANGANESE SUPEROXIDE DISMUTASE 1); metal ion binding / superoxide dismutase | chr3:3418015-341958	79.51	410	84	0	442	851	683	274	2e-34	147
contig00878	AT1G13440.1	PC-2, GAPC2 | GAPC2 (GLYCERALDEHYDE-3-PHOSPHATE DEHYDROGENASE C2); NAD or NADH binding / binding / catalytic/ glyceraldehyd	88.99	427	47	0	9	435	662	236	4e-133	474
contig00880	AT1G27450.2	T1, ATAPT1 | APT1 (ADENINE PHOSPHORIBOSYL TRANSFERASE 1); adenine phosphoribosyltransferase | chr1:9532421-9533807 FORWARD	81.85	292	53	0	269	560	59	350	5e-38	159
contig00884	AT1G05205.1	unknown protein | chr1:1509352-1510249 REVERSE	83.33	156	26	0	99	254	57	212	1e-21	103
contig00886	AT1G20580.1	small nuclear ribonucleoprotein, putative / snRNP, putative / Sm protein, putative | chr1:7128979-7130371 FORWARD	81.96	316	57	0	445	760	316	1	7e-43	174
contig00889	AT3G56490.1	zinc-binding protein, putative / protein kinase C inhibitor, putative | chr3:20941532-20943129 FORWARD	82.28	237	42	0	192	428	93	329	2e-31	137
contig00892	AT3G12580.1	P70 | HSP70 (heat shock protein 70); ATP binding | chr3:3991487-3993689 REVERSE	81.95	1856	335	0	386	2241	1856	1	0	1023
contig00897	AT1G67430.1	60S ribosomal protein L17 (RPL17B) | chr1:25262209-25263627 FORWARD	83.28	305	51	0	279	583	500	196	1e-50	200
contig00907	AT4G34110.1	B2, PABP2, ATPAB2 | PAB2 (POLY(A) BINDING 2); RNA binding / translation initiation factor | chr4:16336732-16339892 FORWARD	85.03	187	28	0	829	1015	1438	1252	1e-34	149
contig00909	AT3G53990.1	universal stress protein (USP) family protein | chr3:19989658-19991019 REVERSE	80.42	189	37	0	267	455	437	249	7e-15	81.8
contig00915	AT1G49760.1	B8, PABP8 | PAB8 (POLY(A) BINDING PROTEIN 8); RNA binding / translation initiation factor | chr1:18416740-18419753 FORWARD	83.03	218	37	0	977	1194	1265	1048	1e-31	139
contig00916	AT5G11770.1	NADH-ubiquinone oxidoreductase 20 kDa subunit, mitochondrial | chr5:3791148-3792929 REVERSE	84.12	447	71	0	245	691	202	648	2e-87	323
contig00918	AT2G28910.1	IP4 | CXIP4 (CAX INTERACTING PROTEIN 4); nucleic acid binding / zinc ion binding | chr2:12415992-12416990 REVERSE	84.48	116	18	0	125	240	1	116	2e-16	87.7
contig00921	AT4G38970.2	fructose-bisphosphate aldolase, putative | chr4:18163769-18165659 REVERSE	82.54	355	61	1	1	354	410	764	3e-52	204
contig00922	AT2G32260.1	CCT1, CCT1 | cholinephosphate cytidylyltransferase, putative / phosphorylcholine transferase, putative / CTP:phosphocholine	82.88	479	79	1	606	1081	593	115	4e-79	295
contig00924	AT4G40030.3	histone H3.2 | chr4:18555840-18556417 REVERSE	81.51	411	76	0	352	762	411	1	3e-54	212
contig00925	AT5G08680.1	ATP synthase beta chain, mitochondrial, putative | chr5:2821992-2824683 FORWARD	83.4	1199	199	0	491	1689	460	1658	0	799
contig00926	AT3G07910.1	FUNCTIONS IN: molecular_function unknown; INVOLVED IN: biological_process unknown; LOCATED IN: endomembrane system; EXPRES	89.66	58	6	0	130	187	35	92	7e-11	67.9
contig00927	AT5G64400.2	unknown protein | chr5:25748922-25749947 FORWARD	87.85	107	13	0	215	321	145	251	3e-23	109
contig00929	AT1G74670.1	gibberellin-responsive protein, putative | chr1:28053378-28053893 FORWARD	92.16	51	4	0	334	384	249	299	3e-11	69.9
contig00931	AT3G48170.1	DH10A9 | ALDH10A9; 3-chloroallyl aldehyde dehydrogenase/ oxidoreductase | chr3:17786290-17789918 REVERSE	85.27	224	33	0	80	303	1277	1500	2e-45	182
contig00932	AT5G35530.1	40S ribosomal protein S3 (RPS3C) | chr5:13710355-13712192 REVERSE	83.57	140	23	0	399	538	578	439	3e-19	95.6
contig00933	AT2G25310.1	carbohydrate binding | chr2:10777436-10779123 REVERSE	79.9	408	80	2	252	658	178	584	3e-33	143
contig00934	AT5G07460.1	SR2, ATMSRA2 | PMSR2 (PEPTIDEMETHIONINE SULFOXIDE REDUCTASE 2); oxidoreductase, acting on sulfur group of donors, disulfide	92.31	52	4	0	695	746	203	152	8e-12	71.9
contig00936	AT5G60920.1	B | COB (COBRA) | chr5:24511466-24513932 REVERSE	78.33	503	109	0	183	685	94	596	5e-30	133
contig00939	AT1G14920.1	I, RGA2 | GAI (GIBBERELLIC ACID INSENSITIVE); transcription factor | chr1:5149414-5151015 FORWARD	80.34	412	81	0	807	1218	704	1115	2e-42	174
contig00940	AT1G13440.2	PC-2, GAPC2 | GAPC2 (GLYCERALDEHYDE-3-PHOSPHATE DEHYDROGENASE C2); NAD or NADH binding / binding / catalytic/ glyceraldehyd	92.13	89	7	0	2	90	404	316	3e-27	121
contig00943	AT3G62030.2	C4 | peptidyl-prolyl cis-trans isomerase, chloroplast / cyclophilin / rotamase / cyclosporin A-binding protein (ROC4) | chr	79.03	248	52	0	1313	1560	836	589	8e-14	79.8
contig00945	AT5G20620.1	Q4 | UBQ4; protein binding | chr5:6973315-6974463 REVERSE	85.04	341	51	0	13	353	1025	685	2e-72	272
contig00947	AT2G20450.1	60S ribosomal protein L14 (RPL14A) | chr2:8813923-8815071 FORWARD	86.18	152	21	0	313	464	383	232	5e-31	135
contig00950	AT5G54270.1	CB3, LHCB3*1 | LHCB3 (LIGHT-HARVESTING CHLOROPHYLL B-BINDING PROTEIN 3); structural molecule | chr5:22038424-22039383 FORWA	86.52	141	17	1	294	434	766	628	1e-27	123
contig00957	AT4G13940.1	G1, EMB1395, SAHH1, MEE58, ATSAHH1 | MEE58 (MATERNAL EFFECT EMBRYO ARREST 58); adenosylhomocysteinase/ copper ion binding |	84.61	1345	203	4	120	1462	30	1372	0	993
contig00958	AT3G04770.2	SAb | RPSAb (40S ribosomal protein SA B); structural constituent of ribosome | chr3:1309544-1310846 REVERSE	81.4	586	109	0	762	1347	629	44	1e-79	297
contig00959	AT5G38650.1	proteasome maturation factor UMP1 family protein | chr5:15471208-15472699 REVERSE	84.78	92	14	0	340	431	266	175	6e-12	71.9
contig00964	AT4G16450.1	unknown protein | chr4:9280132-9280541 FORWARD	81.9	221	40	0	568	788	293	73	1e-26	121
contig00966	AT2G45180.1	protease inhibitor/seed storage/lipid transfer protein (LTP) family protein | chr2:18626377-18626781 FORWARD	85.71	84	12	0	302	385	259	342	7e-12	71.9
contig00969	AT5G61170.1	40S ribosomal protein S19 (RPS19C) | chr5:24611158-24612202 FORWARD	80.81	396	76	0	118	513	16	411	2e-45	182
contig00972	AT3G05700.1	INVOLVED IN: response to water deprivation; CONTAINS InterPro DOMAIN/s: Drought induced 19 (InterPro:IPR008598); BEST Arab	84.03	119	19	0	294	412	145	263	7e-16	85.7
contig00973	AT5G01530.1	chlorophyll A-B binding protein CP29 (LHCB4) | chr5:209084-210243 FORWARD	78.21	647	141	0	239	885	860	214	1e-39	165
contig00975	AT3G46010.2	F1, atadf, ATADF1 | ADF1 (ACTIN DEPOLYMERIZING FACTOR 1); actin binding | chr3:16909679-16910678 REVERSE	84.62	91	14	0	372	462	445	355	2e-11	69.9
contig00978	AT5G47080.1	B1 | CKB1; protein kinase regulator | chr5:19124969-19126397 REVERSE	83.08	597	101	0	424	1020	253	849	4e-95	349
contig00982	AT1G02130.1	RAB1B, ARA5, ARA-5, ATRABD2A, RABD2A | ARA-5 (ARABIDOPSIS RAS 5); GTP binding | chr1:400350-401788 REVERSE	80.7	575	111	0	302	876	575	1	2e-68	260
contig00983	AT5G46020.1	unknown protein | chr5:18663075-18664629 REVERSE	82.44	131	23	0	422	552	410	280	1e-13	77.8
contig00990	AT5G17870.1	RP6 | PSRP6 (PLASTID-SPECIFIC 50S RIBOSOMAL PROTEIN 6) | chr5:5907817-5908137 FORWARD	88.89	63	7	0	171	233	110	172	2e-11	69.9
contig00994	AT2G28000.1	N60A, CH-CPN60A, SLP | CPN60A (CHAPERONIN-60ALPHA); ATP binding / protein binding | chr2:11926603-11929184 FORWARD	80.26	856	169	0	249	1104	184	1039	2e-97	357
contig00996	AT5G66680.1	L1 | DGL1; dolichyl-diphosphooligosaccharide-protein glycotransferase | chr5:26617840-26620581 REVERSE	77.63	380	85	0	922	1301	910	1289	6e-14	79.8
contig01005	AT5G54750.1	transport protein particle (TRAPP) component Bet3, putative | chr5:22242080-22243477 FORWARD	78.28	557	121	0	166	722	1	557	7e-34	145
contig01007	AT1G72330.1	AAT2 | ALAAT2 (ALANINE AMINOTRANSFERASE 2); ATP binding / L-alanine:2-oxoglutarate aminotransferase | chr1:27233637-2723657	78.17	1342	293	0	273	1614	212	1553	2e-91	337
contig01009	AT1G76200.1	unknown protein | chr1:28593351-28593980 FORWARD	87.2	125	16	0	334	458	191	67	7e-27	121
contig01011	AT1G47830.1	clathrin coat assembly protein, putative | chr1:17613346-17614784 REVERSE	83.04	401	68	0	345	745	401	1	3e-67	256
contig01012	AT3G27240.1	cytochrome c1, putative | chr3:10056144-10058370 REVERSE	85.07	596	89	0	487	1082	827	232	2e-133	476
contig01016	AT4G10040.1	TC-2 | CYTC-2 (cytochrome c-2); electron carrier/ heme binding / iron ion binding | chr4:6277083-6278281 FORWARD	82.32	328	58	0	294	621	328	1	9e-48	190
contig01019	AT3G57150.1	P57, AtNAP57, CBF5, AtCBF5 | NAP57 (Arabidopsis thaliana homologue of NAP57); pseudouridine synthase | chr3:21154255-211559	82.13	1080	193	0	227	1306	112	1191	1e-173	611
contig01020	AT3G22890.1	S1 | APS1 (ATP SULFURYLASE 1); sulfate adenylyltransferase (ATP) | chr3:8112837-8114734 FORWARD	80.88	842	161	0	689	1530	499	1340	4e-108	392
contig01021	AT5G56150.2	C30 | UBC30 (ubiquitin-conjugating enzyme 30); ubiquitin-protein ligase | chr5:22729756-22730964 FORWARD	82.87	362	62	0	171	532	82	443	2e-58	226
contig01022	AT3G11400.2	F3G1, ATEIF3G1 | eukaryotic translation initiation factor 3G / eIF3g | chr3:3578536-3580366 FORWARD	78.18	275	60	0	747	1021	691	965	5e-11	69.9
contig01024	AT2G43750.1	SB, ACS1, CPACS1, ATCS-B | OASB (O-ACETYLSERINE (THIOL) LYASE B); cysteine synthase | chr2:18129604-18132322 REVERSE	80.21	672	133	0	428	1099	1068	397	9e-74	278
contig01025	AT1G64520.1	N12a | RPN12a (Regulatory Particle non-ATPase 12a); peptidase | chr1:23956459-23958120 FORWARD	82.01	417	75	0	251	667	175	591	5e-60	232
contig01026	AT4G27320.1	PHOS34, PHOS34 | universal stress protein (USP) family protein | chr4:13678860-13680717 REVERSE	82.35	119	21	0	232	350	121	239	5e-11	69.9
contig01027	ATCG00340.1	AB | Encodes the D1 subunit of photosystem I and II reaction centers. | chrC:37375-39579 REVERSE	91.67	1548	127	2	16	1561	658	2205	0	2030
contig01030	AT3G23990.1	P60, HSP60-3B | HSP60 (HEAT SHOCK PROTEIN 60); ATP binding | chr3:8669013-8672278 FORWARD	80.67	357	69	0	1	357	420	776	5e-39	161
contig01031	AT1G27400.1	60S ribosomal protein L17 (RPL17A) | chr1:9515230-9516725 FORWARD	78.8	500	106	0	310	809	500	1	1e-35	151
contig01032	AT1G50370.1	serine/threonine protein phosphatase, putative | chr1:18658894-18661672 FORWARD	86	907	125	2	133	1038	1	906	0	775
contig01044	AT3G46440.2	S5 | UXS5; UDP-glucuronate decarboxylase/ catalytic | chr3:17089268-17091611 REVERSE	81.87	965	175	0	132	1096	46	1010	4e-138	492
contig01047	AT2G31390.1	pfkB-type carbohydrate kinase family protein | chr2:13383635-13386116 REVERSE	79.07	492	103	0	507	998	519	28	6e-38	159
contig01051	AT3G43190.1	S4, ATSUS4 | SUS4; UDP-glycosyltransferase/ sucrose synthase/ transferase, transferring glycosyl groups | chr3:15179204-151	85.11	376	56	0	1057	1432	1613	1238	8e-81	301
contig01053	AT3G03490.1	X19-1 | PEX19-1 (peroxin 19-1) | chr3:830302-831759 REVERSE	86.05	86	12	0	227	312	178	263	6e-13	75.8
contig01056	AT1G75330.1	C | OTC (ORNITHINE CARBAMOYLTRANSFERASE); amino acid binding / carboxyl- or carbamoyltransferase/ ornithine carbamoyltransf	79.39	587	121	0	522	1108	911	325	1e-51	204
contig01057	AT3G53180.1	catalytic/ glutamate-ammonia ligase | chr3:19707068-19711188 FORWARD	81.66	169	30	1	435	602	959	791	1e-14	81.8
contig01059	AT3G58610.2	ketol-acid reductoisomerase | chr3:21671561-21674639 FORWARD	78.87	1543	326	0	270	1812	1774	232	1e-132	474
contig01064	AT2G40590.1	40S ribosomal protein S26 (RPS26B) | chr2:16945215-16946345 REVERSE	81.56	179	33	0	379	557	245	67	2e-18	93.7
contig01065	AT3G20820.1	leucine-rich repeat family protein | chr3:7280930-7282027 FORWARD	85.87	92	13	0	992	1083	954	1045	5e-14	79.8
contig01066	AT2G26500.1	cytochrome b6f complex subunit (petM), putative | chr2:11270370-11270747 FORWARD	86.14	101	14	0	347	447	368	268	3e-17	89.7
contig01069	AT3G06050.1	XIIF, ATPRXIIF | PRXIIF (PEROXIREDOXIN IIF); antioxidant/ peroxidase | chr3:1826311-1827809 REVERSE	79.94	319	58	4	517	832	451	136	2e-19	97.6
contig01070	AT3G06300.1	-P4H-2 | AT-P4H-2 (A. THALIANA P4H ISOFORM 2); oxidoreductase, acting on paired donors, with incorporation or reduction of	84.07	113	18	0	790	902	410	298	1e-14	81.8
contig01071	AT5G09920.1	B15.9, ATRPB15.9, RPB15.9.9, NRPB4 | NRPB4; DNA-directed RNA polymerase | chr5:3096276-3097370 FORWARD	82.49	377	66	0	344	720	377	1	9e-58	224
contig01075	AT5G51120.1	BN1, ATPABN1 | PABN1 (POLYADENYLATE-BINDING PROTEIN 1); RNA binding / poly(A) binding / protein binding | chr5:20779760-207	85.23	149	22	0	282	430	322	470	1e-26	121
contig01080	AT1G75630.1	A-P4 | AVA-P4; ATPase | chr1:28400662-28402032 FORWARD	86.36	484	66	0	125	608	16	499	3e-121	436
contig01082	AT5G20920.3	F2 BETA | EIF2 BETA; translation initiation factor | chr5:7094994-7096661 REVERSE	83.57	414	68	0	248	661	789	376	6e-75	281
contig01084	AT5G14320.1	30S ribosomal protein S13, chloroplast (CS13) | chr5:4617839-4618772 REVERSE	79.89	189	38	0	238	426	498	310	2e-12	73.8
contig01085	AT3G24506.1	unknown protein | chr3:8928366-8929281 REVERSE	83.69	141	23	0	307	447	381	241	1e-19	97.6
contig01087	AT3G42830.1	ring-box protein Roc1/Rbx1/Hrt1, putative | chr3:14929714-14930678 REVERSE	85.1	255	38	0	327	581	348	94	7e-52	204
contig01088	AT5G58060.2	T61, ATYKT61, ATGP1 | YKT61 | chr5:23498277-23500128 FORWARD	83.89	180	29	0	455	634	454	633	2e-28	127
contig01090	AT3G59970.3	HFR1 | MTHFR1 (METHYLENETETRAHYDROFOLATE REDUCTASE 1); methylenetetrahydrofolate reductase (NADPH) | chr3:22151303-22154323	80.46	865	167	2	1054	1917	1070	207	8e-88	325
contig01095	AT1G27530.1	FUNCTIONS IN: molecular_function unknown; INVOLVED IN: biological_process unknown; LOCATED IN: cellular_component unknown;	81.05	512	97	0	110	621	1	512	3e-64	246
contig01097	AT5G43940.1	T5, ADH2, GSNOR | HOT5 (sensitive to hot temperatures 5); S-(hydroxymethyl)glutathione dehydrogenase/ S-nitrosoglutathione	82.37	987	170	4	414	1398	1103	119	3e-154	545
contig01099	AT4G09320.1	PK1 | NDPK1; ATP binding / nucleoside diphosphate kinase | chr4:5923424-5924366 FORWARD	80.23	440	87	0	280	719	503	64	3e-45	182
contig01101	AT5G08170.1	B1873, ATAIH | EMB1873 (EMBRYO DEFECTIVE 1873); agmatine deiminase | chr5:2628663-2631047 REVERSE	85.47	117	15	2	603	718	481	596	1e-14	81.8
contig01102	AT5G26751.1	SK11, SK 11 | ATSK11; protein kinase/ protein serine/threonine kinase | chr5:9399582-9401839 REVERSE	81.49	978	178	1	197	1174	48	1022	2e-140	500
contig01103	AT5G66140.1	D2 | PAD2 (PROTEASOME ALPHA SUBUNIT D 2); endopeptidase/ peptidase/ threonine-type endopeptidase | chr5:26437445-26438677 R	78.8	632	134	0	96	727	1	632	2e-47	190
contig01104	AT4G22380.1	ribosomal protein L7Ae/L30e/S12e/Gadd45 family protein | chr4:11812041-11812922 REVERSE	82.67	375	65	0	276	650	375	1	5e-59	228
contig01105	AT4G02080.1	AR1, ATSARA1C, ATSAR2 | ATSAR2 (ARABIDOPSIS THALIANA SECRETION-ASSOCIATED RAS SUPER FAMILY 2); GTP binding | chr4:921554-92	81.62	419	77	0	367	785	467	49	1e-56	220
contig01107	AT3G01120.1	O1, CGS, ATCYS1, CGS1 | MTO1 (METHIONINE OVERACCUMULATION 1); cystathionine gamma-synthase | chr3:39234-41865 REVERSE	79.72	853	173	0	510	1362	1574	722	5e-86	319
contig01108	AT1G32990.1	PL11 | PRPL11 (PLASTID RIBOSOMAL PROTEIN L11); structural constituent of ribosome | chr1:11955827-11957139 FORWARD	83.48	230	38	0	351	580	253	482	8e-37	155
contig01117	AT2G19590.1	O1 | ACO1 (ACC OXIDASE 1); 1-aminocyclopropane-1-carboxylate oxidase | chr2:8476239-8477354 REVERSE	86.05	86	12	0	870	955	740	825	7e-13	75.8
contig01119	AT3G16150.1	L-asparaginase, putative / L-asparagine amidohydrolase, putative | chr3:5471794-5473033 FORWARD	83.22	143	24	0	974	1116	311	169	3e-18	93.7
contig01124	AT1G22450.1	X6B, ATCOX6B2 | COX6B (CYTOCHROME C OXIDASE 6B); cytochrome-c oxidase | chr1:7925447-7926918 FORWARD	85.41	185	27	0	98	282	373	557	2e-36	153
contig01128	AT3G27740.1	RA | CARA (CARBAMOYL PHOSPHATE SYNTHETASE A); carbamoyl-phosphate synthase (glutamine-hydrolyzing)/ carbamoyl-phosphate syn	78.08	511	112	0	229	739	170	680	1e-27	125
contig01134	AT5G53880.1	unknown protein | chr5:21872995-21873195 REVERSE	91.23	57	5	0	371	427	57	1	1e-12	73.8
contig01135	AT1G78870.2	C35, UBC13A | UBC35 (UBIQUITIN-CONJUGATING ENZYME 35); protein binding / ubiquitin-protein ligase | chr1:29650589-29652203	83.33	438	73	0	300	737	438	1	1e-69	264
contig01137	AT4G32150.1	MP711, ATVAMP711 | ATVAMP711 (ARABIDOPSIS THALIANA VESICLE-ASSOCIATED MEMBRANE PROTEIN 711) | chr4:15526407-15527651 REVERS	79.67	551	112	0	486	1036	557	7	1e-51	204
contig01142	AT1G36980.1	unknown protein | chr1:14025084-14026727 FORWARD	88.24	119	14	0	234	352	156	274	6e-28	125
contig01145	AT5G35590.1	A1 | PAA1 (PROTEASOME ALPHA SUBUNIT A 1); endopeptidase/ peptidase/ threonine-type endopeptidase | chr5:13765417-13767768 R	80.15	660	131	0	139	798	1	660	2e-71	270
contig01147	AT2G33470.2	TP1 | GLTP1 (glycolipid transfer protein 1); glycolipid binding / glycolipid transporter | chr2:14176599-14177950 REVERSE	89.19	74	8	0	311	384	109	182	2e-15	83.8
contig01149	AT4G02620.1	vacuolar ATPase subunit F family protein | chr4:1149419-1151132 REVERSE	81.39	274	49	1	334	605	359	86	2e-30	133
contig01150	AT5G23540.1	26S proteasome regulatory subunit, putative | chr5:7937772-7939339 FORWARD	82.39	846	149	0	215	1060	82	927	2e-139	496
contig01161	AT5G27120.1	SAR DNA-binding protein, putative | chr5:9541287-9543684 FORWARD	77.68	1062	237	0	575	1636	1313	252	5e-58	226
contig01163	AT3G18820.1	RABG3F, ATRAB7B, RAB71, RABG3F, RAB7B | ATRAB7B (ARABIDOPSIS RAB GTPASE HOMOLOG G3F); GTP binding | chr3:6484266-6486005 FO	82.03	551	99	0	358	908	578	28	1e-82	307
contig01165	AT4G03210.1	H9 | XTH9 (XYLOGLUCAN ENDOTRANSGLUCOSYLASE/HYDROLASE 9); hydrolase, acting on glycosyl bonds / xyloglucan:xyloglucosyl tran	78.19	486	106	0	170	655	148	633	3e-27	123
contig01167	AT1G11860.2	aminomethyltransferase, putative | chr1:4001801-4003245 FORWARD	80.99	526	100	0	481	1006	626	101	2e-65	250
contig01172	AT1G61700.1	DNA-directed RNA polymerase II, putative (RPB10) | chr1:22787105-22788112 FORWARD	84.04	94	15	0	403	496	101	8	8e-11	67.9
contig01174	AT5G08530.1	51 | CI51 (51 kDa subunit of complex I); 4 iron, 4 sulfur cluster binding / FMN binding / NAD or NADH binding / NADH dehydr	83.51	1255	205	1	17	1269	1375	121	0	841
contig01185	AT3G21640.1	D1, UCU2, FKBP42, ATFKBP42 | TWD1 (TWISTED DWARF 1); FK506 binding / calmodulin binding / peptidyl-prolyl cis-trans isomera	80.54	447	87	0	262	708	157	603	2e-49	196
contig01188	AT3G55005.1	N1B | TON1B (tonneau 1b) | chr3:20384131-20386193 FORWARD	78.98	333	70	0	20	352	1	333	6e-22	105
contig01189	ATCG00750.1	S11 | 30S chloroplast ribosomal protein S11 | chrC:78960-79376 REVERSE	84.42	385	60	0	311	695	386	2	1e-76	287
contig01191	ATMG00640.1	F25 | encodes a plant b subunit of mitochondrial ATP synthase based on structural similarity and the presence in the F(0) c	90.49	568	54	0	1773	2340	568	1	0	698
contig01192	AT2G05630.1	G8D | autophagy 8d (APG8d) | chr2:2083211-2084775 REVERSE	84.48	335	52	0	256	590	344	10	3e-66	252
contig01193	AT5G53300.2	C10 | UBC10 (ubiquitin-conjugating enzyme 10); ubiquitin-protein ligase | chr5:21632802-21633989 REVERSE	84.42	443	69	0	109	551	1	443	5e-90	331
contig01195	AT2G21170.1	M | TIM (TRIOSEPHOSPHATE ISOMERASE); catalytic/ triose-phosphate isomerase | chr2:9071047-9073106 REVERSE	81.78	774	141	0	236	1009	948	175	2e-115	416
contig01196	AT4G31990.3	P5, AAT3, ATAAT1 | ASP5 (ASPARTATE AMINOTRANSFERASE 5); L-aspartate:2-oxoglutarate aminotransferase | chr4:15470876-1547352	81.11	974	184	0	375	1348	238	1211	5e-132	472
contig01197	AT1G26550.1	peptidyl-prolyl cis-trans isomerase PPIC-type family protein | chr1:9171800-9172716 FORWARD	82.64	432	72	1	216	647	429	1	6e-68	258
contig01198	AT3G05560.3	60S ribosomal protein L22-2 (RPL22B) | chr3:1614641-1615204 FORWARD	84.36	358	56	0	90	447	14	371	2e-70	266
contig01203	AT3G62250.1	Q5 | UBQ5 (ubiquitin 5); protein binding / structural constituent of ribosome | chr3:23037138-23037611 FORWARD	87.25	455	58	0	292	746	455	1	2e-123	442
contig01206	AT3G27090.1	FUNCTIONS IN: molecular_function unknown; INVOLVED IN: biological_process unknown; LOCATED IN: cellular_component unknown;	80.19	414	82	0	401	814	888	475	2e-41	170
contig01208	AT1G08570.2	HT4 | ACHT4 (ATYPICAL CYS HIS RICH THIOREDOXIN 4); oxidoreductase, acting on sulfur group of donors, disulfide as acceptor	80.63	413	80	0	708	1120	572	160	1e-45	184
contig01212	AT1G09630.1	RAB11C, ATRABA2A, ATRAB-A2A, RAB-A2A | ATRAB11C (ARABIDOPSIS RAB GTPASE 11C); GTP binding | chr1:3118350-3119571 REVERSE	79.24	448	88	1	433	880	461	19	1e-35	151
contig01214	AT5G06290.1	Cys Prx B | 2-Cys Prx B (2-Cysteine peroxiredoxin B); antioxidant/ peroxiredoxin | chr5:1919380-1921211 FORWARD	82.12	537	94	2	321	856	791	256	1e-76	287
contig01221	AT4G10430.3	FUNCTIONS IN: molecular_function unknown; INVOLVED IN: biological_process unknown; LOCATED IN: integral to membrane; CONTA	81.87	386	70	0	636	1021	490	875	2e-53	210
contig01225	AT4G02600.2	O1, ATMLO1 | MLO1; calmodulin binding | chr4:1144141-1147156 FORWARD	80	445	87	2	533	976	711	1154	2e-38	161
contig01233	AT2G40300.1	FER4 | ATFER4 (ferritin 4); binding / ferric iron binding / oxidoreductase/ transition metal ion binding | chr2:16831501-16	83.62	177	29	0	318	494	292	468	1e-26	121
contig01234	AT1G23800.1	DH2B7, ALDH2B | ALDH2B7; 3-chloroallyl aldehyde dehydrogenase/ aldehyde dehydrogenase (NAD) | chr1:8412238-8414804 REVERSE	78.88	677	143	0	731	1407	1067	391	1e-52	208
contig01235	AT1G30580.1	GTP binding | chr1:10831953-10835454 REVERSE	80.12	1132	221	4	283	1412	1181	52	5e-119	428
contig01241	AT2G21600.1	RER1B | ATRER1B | chr2:9243550-9244579 FORWARD	80.17	363	72	0	81	443	533	171	4e-35	149
contig01243	AT5G42570.1	FUNCTIONS IN: molecular_function unknown; INVOLVED IN: intracellular protein transport; LOCATED IN: endoplasmic reticulum,	84.73	131	20	0	383	513	235	365	1e-20	101
contig01244	AT5G61790.1	X1, ATCNX1 | calnexin 1 (CNX1) | chr5:24827394-24829642 REVERSE	79.78	836	169	0	902	1737	992	157	2e-85	317
contig01245	AT2G39460.2	RPL23A, RPL23A, RPL23AA | RPL23AA (RIBOSOMAL PROTEIN L23AA); RNA binding / nucleotide binding / structural constituent of r	86.08	194	27	0	275	468	401	208	6e-42	170
contig01246	AT5G50375.1	I1 | CPI1 (CYCLOPROPYL ISOMERASE); cycloeucalenol cycloisomerase | chr5:20511856-20513931 FORWARD	81.15	419	79	0	673	1091	440	22	1e-51	204
contig01247	AT2G25110.1	F2 | SDF2 (STROMAL CELL-DERIVED FACTOR 2-LIKE PROTEIN PRECURSOR) | chr2:10684428-10685838 FORWARD	83.58	134	22	0	767	900	269	136	1e-17	91.7
contig01249	AT5G66190.1	LFNR1, FNR1 | FNR1 (FERREDOXIN-NADP(+)-OXIDOREDUCTASE 1); NADPH dehydrogenase/ electron transporter, transferring electrons	81.53	823	152	0	300	1122	1039	217	2e-118	426
contig01253	AT3G47810.3	G1 | MAG1 (MAIGO 1); hydrolase/ protein serine/threonine phosphatase | chr3:17637256-17639017 REVERSE	78.24	533	116	0	358	890	533	1	2e-31	137
contig01254	AT1G09200.1	histone H3 | chr1:2971722-2972132 REVERSE	88.82	152	17	0	147	298	81	232	6e-41	167
contig01258	AT4G14342.1	pre-mRNA splicing factor 10 kDa subunit, putative | chr4:8253789-8255405 REVERSE	87.55	257	32	0	321	577	257	1	2e-67	256
contig01259	AT2G25610.1	H+-transporting two-sector ATPase, C subunit family protein | chr2:10901585-10902494 REVERSE	82.49	497	87	0	160	656	527	31	3e-79	295
contig01260	AT1G78630.1	b1473 | emb1473 (embryo defective 1473); structural constituent of ribosome | chr1:29575997-29577406 FORWARD	81.74	356	65	0	391	746	602	247	2e-47	190
contig01261	AT5G56030.1	P81-2, ERD8, HSP90.2 | HSP81-2 (HEAT SHOCK PROTEIN 81-2); ATP binding | chr5:22686923-22689433 FORWARD	84.81	665	101	0	113	777	13	677	6e-146	517
contig01262	AT5G61150.2	P4 | VIP4 (VERNALIZATION INDEPENDENCE 4); protein binding | chr5:24603846-24607528 REVERSE	80.88	204	39	0	1144	1347	1080	1283	2e-18	95.6
contig01265	AT5G23290.1	F5 | PDF5 (PREFOLDIN 5); unfolded protein binding | chr5:7846144-7847428 FORWARD	84.16	101	16	0	378	478	304	404	2e-12	73.8
contig01266	AT2G20760.1	protein binding / structural molecule | chr2:8943279-8945108 REVERSE	81.03	174	33	0	636	809	510	683	3e-15	83.8
contig01267	AT1G53910.3	P2.12 | RAP2.12; DNA binding / transcription factor | chr1:20135242-20136581 FORWARD	83.77	191	31	0	976	1166	539	349	5e-30	133
contig01268	AT1G09780.1	2,3-biphosphoglycerate-independent phosphoglycerate mutase, putative / phosphoglyceromutase, putative | chr1:3165550-31678	78.91	1342	283	0	576	1917	1448	107	3e-115	416
contig01269	AT3G21690.1	MATE efflux family protein | chr3:7638750-7641861 FORWARD	85.87	92	13	0	1193	1284	617	526	7e-14	79.8
contig01272	AT5G01650.1	macrophage migration inhibitory factor family protein / MIF family protein | chr5:242734-244033 REVERSE	82.99	335	57	0	541	875	335	1	4e-54	212
contig01273	AT5G20190.1	binding | chr5:6814093-6815171 FORWARD	83.19	119	20	0	740	858	658	776	2e-13	77.8
contig01275	AT3G20670.1	A13 | HTA13; DNA binding | chr3:7229472-7229963 FORWARD	87.64	89	11	0	306	394	239	151	2e-17	89.7
contig01276	AT5G11900.1	eukaryotic translation initiation factor SUI1 family protein | chr5:3834154-3836023 FORWARD	81.34	268	50	0	348	615	586	319	5e-31	135
contig01277	AT2G19900.1	NADP-ME1 | ATNADP-ME1 (NADP-malic enzyme 1); malate dehydrogenase (oxaloacetate-decarboxylating) (NADP+)/ malic enzyme/ oxi	80.45	629	123	0	1109	1737	917	289	1e-71	272
contig01278	AT5G42020.1	P, BIP2 | BIP2; ATP binding | chr5:16807697-16810480 REVERSE	82.24	428	76	0	24	451	1255	1682	3e-64	246
contig01280	AT4G30920.1	cytosol aminopeptidase family protein | chr4:15046589-15049304 REVERSE	82.69	335	58	0	683	1017	1379	1045	2e-51	204
contig01282	AT5G02610.1	60S ribosomal protein L35 (RPL35D) | chr5:587611-588547 FORWARD	81.17	308	58	0	120	427	46	353	7e-36	151
contig01283	AT5G64740.1	SA6, IXR2, E112, PRC1 | CESA6 (CELLULOSE SYNTHASE 6); cellulose synthase/ transferase, transferring glycosyl groups | chr5:	80.85	1034	198	0	1335	2368	880	1913	5e-134	480
contig01284	AT3G23820.1	E6 | GAE6 (UDP-D-GLUCURONATE 4-EPIMERASE 6); UDP-glucuronate 4-epimerase/ catalytic | chr3:8603645-8605027 FORWARD	82.37	312	54	1	716	1026	1077	766	9e-43	174
contig01286	AT5G45130.1	RAB5A, ATRABF2A, RABF2A, RAB5A, RHA1, ATRAB-F2A, RAB-F2A | RHA1 (RAB HOMOLOG 1); GTP binding | chr5:18244495-18246060 FORWA	81.61	174	32	0	368	541	107	280	1e-17	91.7
contig01287	AT3G61070.2	X11E | PEX11E | chr3:22604873-22606159 REVERSE	83.23	155	26	0	128	282	49	203	1e-20	101
contig01288	AT5G42090.1	LOCATED IN: endomembrane system, integral to membrane; EXPRESSED IN: 24 plant structures; EXPRESSED DURING: 14 growth stag	79.45	657	135	0	415	1071	1320	664	8e-60	232
contig01292	AT5G22060.1	J2, J2 | ATJ2; protein binding | chr5:7303798-7305668 REVERSE	85.14	222	33	0	1195	1416	312	91	9e-44	178
contig01295	AT4G19045.1	protein binding | chr4:10438213-10439788 REVERSE	80.97	310	59	0	9	318	271	580	1e-34	147
contig01299	AT3G13550.2	S9, EMB144, COP10, CIN4 | FUS9 (FUSCA 9); protein binding / ubiquitin-protein ligase | chr3:4423828-4424797 REVERSE	80.22	182	36	0	294	475	157	338	5e-13	75.8
contig01300	AT2G22240.1	MIPS2, MIPS2 | MIPS2 (MYO-INOSITOL-1-PHOSTPATE SYNTHASE 2); binding / catalytic/ inositol-3-phosphate synthase | chr2:94519	78.68	1393	295	2	250	1641	1533	142	1e-107	391
contig01303	AT2G25950.1	unknown protein | chr2:11068735-11070524 FORWARD	80.87	549	105	0	86	634	28	576	3e-67	256
contig01308	AT1G29980.1	INVOLVED IN: biological_process unknown; LOCATED IN: plasma membrane, anchored to membrane; EXPRESSED IN: 24 plant structu	84.77	243	37	0	455	697	540	782	8e-47	188
contig01316	AT3G12120.2	D2 | FAD2 (FATTY ACID DESATURASE 2); delta12-fatty acid dehydrogenase/ omega-6 fatty acid desaturase | chr3:3860592-3861743	83.94	218	35	0	645	862	1031	814	1e-36	155
contig01318	ATCG01300.1	L23.2 | One of two chloroplast genes that encode chloroplast ribosomal protein L23, a constituent of the large subunit of	90.63	256	18	1	127	382	254	5	5e-86	319
contig01319	AT2G13360.2	T, AGT1 | AGT (ALANINE:GLYOXYLATE AMINOTRANSFERASE); alanine-glyoxylate transaminase/ serine-glyoxylate transaminase/ serin	79.09	569	119	0	688	1256	550	1118	1e-45	184
contig01321	AT1G48350.1	ribosomal protein L18 family protein | chr1:17867269-17868215 FORWARD	81.52	276	51	0	280	555	186	461	3e-33	143
contig01322	AT3G47340.2	N1, DIN6, AT-ASN1 | ASN1 (GLUTAMINE-DEPENDENT ASPARAGINE SYNTHASE 1); asparagine synthase (glutamine-hydrolyzing) | chr3:17	79.6	353	72	0	268	620	163	515	7e-29	129
contig01325	AT1G11545.1	xyloglucan:xyloglucosyl transferase, putative / xyloglucan endotransglycosylase, putative / endo-xyloglucan transferase, p	79.95	439	88	0	122	560	112	550	3e-42	172
contig01327	AT4G30260.1	integral membrane Yip1 family protein | chr4:14816890-14818722 REVERSE	80.45	491	96	0	407	897	328	818	4e-54	212
contig01328	AT3G62290.1	ARFA1E | ATARFA1E (ADP-ribosylation factor A1E); GTP binding / phospholipase activator/ protein binding | chr3:23052287-230	90.27	185	18	0	1	185	358	542	3e-58	224
contig01330	AT1G57720.2	elongation factor 1B-gamma, putative / eEF-1B gamma, putative | chr1:21377873-21380114 FORWARD	80.28	507	100	0	895	1401	736	1242	7e-54	212
contig01332	AT1G76030.1	vacuolar ATP synthase subunit B / V-ATPase B subunit / vacuolar proton pump B subunit / V-ATPase 57 kDa subunit | chr1:285	83.29	431	72	0	54	484	468	38	8e-76	283
contig01334	AT3G53610.3	RAB8 | ATRAB8; GTP binding | chr3:19876531-19878264 REVERSE	82.94	545	93	0	254	798	1	545	2e-93	343
contig01336	AT2G15970.1	R413-PM1, WCOR413, WCOR413-LIKE, ATCOR413-PM1, FL3-5A3 | COR413-PM1 | chr2:6950163-6951012 FORWARD	87.18	78	10	0	601	678	249	172	6e-13	75.8
contig01338	AT1G67350.2	unknown protein | chr1:25235917-25236783 FORWARD	88.51	87	10	0	287	373	66	152	2e-18	93.7
contig01341	AT3G53580.1	diaminopimelate epimerase family protein | chr3:19864784-19866907 FORWARD	78.17	623	136	0	520	1142	334	956	3e-37	157
contig01345	AT5G38830.1	tRNA synthetase class I (C) family protein | chr5:15545764-15548094 REVERSE	85.55	173	25	0	338	510	695	523	9e-34	145
contig01346	AT1G69620.1	L34 | RPL34 (RIBOSOMAL PROTEIN L34); structural constituent of ribosome | chr1:26189900-26191081 FORWARD	82.66	248	43	0	313	560	344	97	9e-36	151
contig01350	AT3G55280.3	L23AB | RPL23AB (RIBOSOMAL PROTEIN L23AB); RNA binding / nucleotide binding / structural constituent of ribosome | chr3:205	83.67	300	49	0	241	540	141	440	2e-52	206
contig01353	AT1G29250.1	nucleic acid binding | chr1:10223461-10224592 REVERSE	82.45	188	33	0	141	328	55	242	7e-24	111
contig01356	AT3G60640.1	G8G | ATG8G (AUTOPHAGY 8G); microtubule binding | chr3:22416118-22416971 FORWARD	83.08	260	44	0	181	440	91	350	2e-40	167
contig01362	AT4G38920.1	A-P3, ATVHA-C3 | ATVHA-C3 (VACUOLAR-TYPE H(+)-ATPASE C3); ATPase | chr4:18147330-18148853 FORWARD	85.12	484	72	0	353	836	493	10	3e-107	389
contig01368	AT2G28190.1	D2, CZSOD2 | CSD2 (COPPER/ZINC SUPEROXIDE DISMUTASE 2); superoxide dismutase | chr2:12014548-12016303 FORWARD	84.66	378	58	0	342	719	641	264	2e-77	289
contig01371	AT3G47490.1	HNH endonuclease domain-containing protein | chr3:17498337-17500731 FORWARD	82.95	129	22	0	368	496	436	564	9e-15	81.8
contig01372	AT3G10950.1	60S ribosomal protein L37a (RPL37aB) | chr3:3423893-3424566 FORWARD	82.9	269	46	0	228	496	269	1	3e-41	168
contig01374	AT3G48750.1	KA;1, CDC2AAT, CDK2, CDC2, CDC2A, CDKA1 | CDC2 (CELL DIVISION CONTROL 2); cyclin-dependent protein kinase/ kinase/ protein	79.43	593	122	0	131	723	1	593	9e-53	208
contig01379	AT1G54100.2	DH7B4 | ALDH7B4 (Aldehyde Dehydrogenase 7B4); 3-chloroallyl aldehyde dehydrogenase/ oxidoreductase | chr1:20195435-20198853	80.37	535	105	0	904	1438	842	308	1e-58	228
contig01380	AT3G13570.1	L30A | SCL30a; RNA binding / nucleic acid binding / nucleotide binding | chr3:4429564-4431602 REVERSE	83.94	137	22	0	287	423	235	371	2e-19	97.6
contig01381	AT5G62700.1	B3 | TUB3; GTP binding / GTPase/ structural molecule | chr5:25184501-25186426 FORWARD	82.77	1283	220	1	323	1604	1292	10	0	783
contig01382	AT2G20280.1	zinc finger (CCCH-type) family protein | chr2:8740054-8742349 REVERSE	84.21	133	21	0	827	959	731	863	2e-19	97.6
contig01383	AT1G11430.1	plastid developmental protein DAG, putative | chr1:3847273-3848938 FORWARD	83.15	368	62	0	595	962	584	217	8e-62	238
contig01384	AT1G51060.1	A10 | HTA10; DNA binding | chr1:18926948-18927443 FORWARD	80.22	182	36	0	479	660	281	100	5e-13	75.8
contig01387	AT2G19720.1	s15ab | rps15ab (ribosomal protein S15A B); structural constituent of ribosome | chr2:8510223-8511258 REVERSE	77.98	386	85	0	131	516	1	386	9e-18	91.7
contig01389	AT3G19820.2	F1, DIM, EVE1, DIM1, CBB1 | DWF1 (DWARF 1); calmodulin binding / catalytic | chr3:6879835-6881616 REVERSE	79.35	581	116	2	236	812	1673	1093	6e-47	188
contig01394	AT4G34840.1	MTN2, ATMTAN2, MTN2, MTAN2 | ATMTN2; methylthioadenosine nucleosidase | chr4:16606299-16607748 FORWARD	90.32	62	6	0	211	272	593	532	6e-13	75.8
contig01396	AT4G37870.1	K1, PEPCK | PCK1 (PHOSPHOENOLPYRUVATE CARBOXYKINASE 1); ATP binding / phosphoenolpyruvate carboxykinase (ATP)/ phosphoenolp	83.97	1073	171	1	3	1074	1508	436	0	755
contig01399	AT2G25210.1	60S ribosomal protein L39 (RPL39A) | chr2:10740157-10740379 FORWARD	86.61	127	17	0	167	293	133	7	6e-26	117
contig01401	AT3G26420.1	RZ-1A | ATRZ-1A; RNA binding / nucleotide binding | chr3:9671953-9673055 FORWARD	80.89	157	30	0	591	747	257	101	2e-12	73.8
contig01404	AT3G25920.1	L15 | RPL15; structural constituent of ribosome | chr3:9491268-9492558 REVERSE	83.46	133	22	0	296	428	271	403	4e-17	89.7
contig01405	AT2G47610.1	60S ribosomal protein L7A (RPL7aA) | chr2:19529854-19531401 FORWARD	80.34	595	117	0	196	790	769	175	4e-66	252
contig01406	AT5G10400.1	histone H3 | chr5:3270478-3270888 REVERSE	84.69	98	15	0	283	380	371	274	2e-13	75.8
contig01410	AT4G00100.1	RPS13A, RPS13, PFL2 | ATRPS13A (ARABIDOPSIS THALIANA RIBOSOMAL PROTEIN S13A); structural constituent of ribosome | chr4:371	81.69	284	52	0	13	296	284	1	4e-36	151
contig01414	AT3G53650.1	histone H2B, putative | chr3:19889358-19889774 FORWARD	86.07	122	17	0	2	123	223	344	5e-23	107
contig01415	AT4G24820.2	26S proteasome regulatory subunit, putative (RPN7) | chr4:12790471-12792599 REVERSE	79.44	929	191	0	340	1268	232	1160	2e-88	327
contig01416	AT5G10840.1	endomembrane protein 70, putative | chr5:3424910-3427797 REVERSE	79.21	1193	248	0	840	2032	733	1925	4e-102	373
contig01418	ATCG01010.1	HF | Chloroplast encoded NADH dehydrogenase unit. | chrC:110398-112638 REVERSE	86.36	1012	137	1	1852	2862	1439	428	0	904
contig01420	AT2G25520.1	phosphate translocator-related | chr2:10860950-10861993 FORWARD	80.9	602	115	0	1333	1934	887	286	1e-74	281
contig01422	ATMG00480.1	FB, ATP8 | Encodes subunit 8 of the mitochondrial F(O) ATP synthase complex. | chrM:129909-130385 FORWARD	93.99	383	23	0	256	638	383	1	6e-164	577
contig01423	AT5G02870.2	60S ribosomal protein L4/L1 (RPL4D) | chr5:657830-659526 FORWARD	83.33	240	40	0	512	751	357	118	5e-38	159
contig01428	AT1G56450.1	G1 | PBG1; peptidase/ threonine-type endopeptidase | chr1:21141970-21144186 FORWARD	78.22	528	115	0	162	689	103	630	8e-31	135
contig01429	AT2G03090.1	EXPA15, EXP15, ATEXP15, ATHEXP ALPHA 1.3 | ATEXPA15 (ARABIDOPSIS THALIANA EXPANSIN A15) | chr2:917361-918554 REVERSE	81	200	38	0	517	716	434	633	8e-19	95.6
contig01432	AT3G04730.1	A16 | IAA16; transcription factor | chr3:1288993-1290415 REVERSE	87.84	74	9	0	519	592	617	544	1e-12	75.8
contig01434	AT5G58420.1	40S ribosomal protein S4 (RPS4D) | chr5:23619599-23620896 FORWARD	84.94	166	25	0	255	420	761	596	5e-30	131
contig01436	AT5G20080.1	NADH-cytochrome b5 reductase, putative | chr5:6782708-6786360 FORWARD	82.61	529	92	0	405	933	368	896	3e-86	319
contig01437	AT5G22080.1	DNAJ heat shock N-terminal domain-containing protein | chr5:7310600-7313540 REVERSE	79.69	586	119	0	383	968	632	47	7e-56	218
contig01439	AT1G74370.1	zinc finger (C3HC4-type RING finger) family protein | chr1:27958200-27958985 REVERSE	89.39	66	7	0	435	500	132	197	4e-13	75.8
contig01440	AT1G12840.1	T3, ATVHA-C | DET3 (DE-ETIOLATED 3); proton-transporting ATPase, rotational mechanism | chr1:4375584-4378220 FORWARD	79.65	629	128	0	769	1397	899	271	7e-60	232
contig01442	AT3G51240.1	H, TT6, F3'H | F3H (FLAVANONE 3-HYDROXYLASE); naringenin 3-dioxygenase | chr3:19025409-19026658 FORWARD	77.86	551	122	0	477	1027	839	289	1e-27	125
contig01445	AT1G52980.1	GTP-binding family protein | chr1:19737493-19740201 FORWARD	80.77	806	154	1	619	1423	586	1391	1e-98	361
contig01448	AT2G34840.2	coatomer protein epsilon subunit family protein / COPE family protein | chr2:14702932-14704165 FORWARD	86.26	131	18	0	374	504	521	391	2e-25	117
contig01449	AT5G55990.1	L2, ATCBL2 | CBL2 (CALCINEURIN B-LIKE 2); calcium ion binding | chr5:22672189-22673579 FORWARD	83.59	195	32	0	358	552	88	282	2e-30	133
contig01450	AT1G68650.1	unknown protein | chr1:25775825-25777683 FORWARD	92.11	76	6	0	261	336	173	248	3e-21	103
contig01451	AT1G50900.1	FUNCTIONS IN: molecular_function unknown; INVOLVED IN: biological_process unknown; LOCATED IN: chloroplast, chloroplast st	82.11	218	39	0	155	372	145	362	2e-27	123
contig01456	AT2G30050.1	transducin family protein / WD-40 repeat family protein | chr2:12825540-12826448 FORWARD	79.44	355	73	0	449	803	730	376	9e-28	125
contig01461	AT3G45930.1	histone H4 | chr3:16883390-16883701 FORWARD	83.77	302	49	0	54	355	1	302	8e-54	210
contig01463	AT4G37930.1	M1, STM, SHMT1 | SHM1 (SERINE TRANSHYDROXYMETHYLTRANSFERASE 1); glycine hydroxymethyltransferase/ poly(U) binding | chr4:17	82.23	1159	206	0	484	1642	1331	173	0	664
contig01465	AT2G28315.1	LOCATED IN: membrane; CONTAINS InterPro DOMAIN/s: Protein of unknown function DUF250 (InterPro:IPR004853); BEST Arabidopsi	88.04	92	11	0	194	285	61	152	1e-18	95.6
contig01466	AT3G02468.1	uORF9 | CPuORF9 (Conserved peptide upstream open reading frame 9) | chr3:509815-510068 FORWARD	85.95	121	11	1	1522	1642	118	4	3e-22	107
contig01467	AT3G55360.1	R10, ECR, ATTSC13, TSC13 | CER10; 3-oxo-5-alpha-steroid 4-dehydrogenase/ fatty acid elongase/ trans-2-enoyl-CoA reductase (	83.19	113	19	0	551	663	797	685	3e-12	73.8
contig01468	AT2G47710.1	universal stress protein (USP) family protein | chr2:19555045-19555956 REVERSE	83.18	107	18	0	295	401	473	367	3e-11	69.9
contig01469	AT3G16920.1	chitinase | chr3:5776663-5777886 REVERSE	81.38	145	27	0	365	509	427	571	3e-12	73.8
contig01470	AT1G53750.1	T1A | RPT1A (REGULATORY PARTICLE TRIPLE-A 1A); ATPase | chr1:20065921-20068324 REVERSE	83.82	1162	188	0	185	1346	118	1279	0	813
contig01471	AT2G44620.1	ACP-1, MTACP1 | MTACP-1 (MITOCHONDRIAL ACYL CARRIER PROTEIN 1); acyl carrier/ cofactor binding / phosphopantetheine binding	82.14	140	25	0	217	356	169	308	3e-14	79.8
contig01475	AT4G25810.1	R6, XTH23 | XTR6 (XYLOGLUCAN ENDOTRANSGLYCOSYLASE 6); hydrolase, acting on glycosyl bonds / hydrolase, hydrolyzing O-glycos	80.33	305	60	0	412	716	328	632	6e-29	129
contig01476	AT5G12040.1	carbon-nitrogen hydrolase family protein | chr5:3885162-3887772 FORWARD	79.05	673	141	0	225	897	1010	338	3e-55	216
contig01478	AT1G14890.1	enzyme inhibitor/ pectinesterase/ pectinesterase inhibitor | chr1:5137045-5137704 FORWARD	89.23	65	7	0	523	587	469	533	3e-12	73.8
contig01483	AT3G53730.1	histone H4 | chr3:19912659-19912970 REVERSE	83.85	291	47	0	41	331	1	291	5e-52	204
contig01484	AT2G20840.1	secretory carrier membrane protein (SCAMP) family protein | chr2:8971925-8974400 REVERSE	80.49	287	56	0	391	677	280	566	9e-28	125
contig01485	AT5G03940.1	C, 54CP, CPSRP54, SRP54CP | CPSRP54 (CHLOROPLAST SIGNAL RECOGNITION PARTICLE 54 KDA SUBUNIT); 7S RNA binding / GTP binding	78.43	677	146	0	7	683	936	260	9e-46	184
contig01486	AT3G47340.1	N1, DIN6, AT-ASN1 | ASN1 (GLUTAMINE-DEPENDENT ASPARAGINE SYNTHASE 1); asparagine synthase (glutamine-hydrolyzing) | chr3:17	81.71	257	47	0	752	1008	1553	1297	2e-31	137
contig01487	AT3G62580.1	FUNCTIONS IN: molecular_function unknown; INVOLVED IN: biological_process unknown; LOCATED IN: endomembrane system; EXPRES	82.16	241	43	0	269	509	617	377	2e-31	137
contig01492	AT1G32060.1	K | PRK (PHOSPHORIBULOKINASE); ATP binding / phosphoribulokinase/ protein binding | chr1:11532668-11534406 FORWARD	77.7	897	198	2	295	1190	1131	236	3e-43	176
contig01493	AT5G01410.1	X1, ATPDX1.3, RSR4, PDX1.3, ATPDX1 | RSR4 (REDUCED SUGAR RESPONSE 4); protein heterodimerization/ protein homodimerization	82.58	775	133	2	219	992	61	834	2e-125	450
contig01498	AT2G31560.2	unknown protein | chr2:13436611-13437312 FORWARD	86.9	84	11	0	456	539	381	298	3e-14	79.8
contig01499	AT5G08300.1	succinyl-CoA ligase (GDP-forming) alpha-chain, mitochondrial, putative / succinyl-CoA synthetase, alpha chain, putative /	80.62	779	149	2	267	1044	149	926	9e-90	331
contig01500	AT3G44110.1	J3, ATJ | ATJ3; protein binding | chr3:15869115-15871059 REVERSE	78.46	845	173	3	7	845	187	1028	2e-56	220
contig01501	AT3G20800.1	rcd1-like cell differentiation protein, putative | chr3:7271412-7273897 REVERSE	80.94	661	124	2	166	825	154	813	4e-79	295
contig01503	AT5G06660.1	unknown protein | chr5:2046863-2047453 FORWARD	83.33	114	19	0	319	432	524	411	7e-13	75.8
contig01505	AT3G18410.2	NADH-ubiquinone oxidoreductase-related | chr3:6323203-6323761 FORWARD	81.32	182	34	0	468	649	233	52	7e-18	91.7
contig01506	AT3G52090.1	RPB13.6, NRPB11, NRPD11, NRPE11 | NRPB11; DNA binding / DNA-directed RNA polymerase | chr3:19318069-19318998 REVERSE	86.81	91	12	0	462	552	267	177	3e-16	85.7
contig01508	AT4G35100.1	P3, PIP3A, PIP2;7, SIMIP | PIP3 (PLASMA MEMBRANE INTRINSIC PROTEIN 3); water channel | chr4:16708672-16709958 FORWARD	80.78	718	138	0	74	791	39	756	3e-89	329
contig01510	AT2G20420.1	succinyl-CoA ligase (GDP-forming) beta-chain, mitochondrial, putative / succinyl-CoA synthetase, beta chain, putative / SC	79.51	1220	250	0	253	1472	1253	34	2e-121	436
contig01511	AT1G29150.1	S9, RPN6 | ATS9 (ARABIDOPSIS NON-ATPASE SUBUNIT 9) | chr1:10181240-10182499 FORWARD	80.41	725	142	0	399	1123	1172	448	1e-83	311
contig01517	AT4G26260.1	OX4 | MIOX4; inositol oxygenase | chr4:13297939-13300146 FORWARD	80.66	393	74	2	430	821	301	692	2e-38	161
contig01519	AT1G79010.1	NADH-ubiquinone oxidoreductase 23 kDa subunit, mitochondrial (TYKY) | chr1:29725138-29726933 REVERSE	82.26	496	88	0	211	706	152	647	4e-76	285
contig01521	AT4G33510.1	S2 | DHS2 (3-deoxy-d-arabino-heptulosonate 7-phosphate synthase); 3-deoxy-7-phosphoheptulonate synthase | chr4:16116496-161	79.1	1287	269	0	287	1573	1488	202	6e-116	418
contig01526	AT5G20830.2	S1, ASUS1, atsus1 | SUS1 (SUCROSE SYNTHASE 1); UDP-glycosyltransferase/ sucrose synthase | chr5:7050599-7054032 REVERSE	80.76	785	151	0	3	787	1547	763	2e-98	359
contig01527	AT5G50460.1	protein transport protein SEC61 gamma subunit, putative | chr5:20552168-20552509 REVERSE	83.76	197	32	0	306	502	197	1	1e-31	137
contig01528	AT5G06600.3	P12 | UBP12 (UBIQUITIN-SPECIFIC PROTEASE 12); ubiquitin thiolesterase/ ubiquitin-specific protease | chr5:2020682-2027834 R	81.79	1439	259	1	8	1443	1661	223	0	771
contig01531	AT2G02470.1	6 | AL6 (ALFIN-LIKE 6); DNA binding / methylated histone residue binding | chr2:652837-654621 FORWARD	82.69	260	45	0	143	402	136	395	5e-38	159
contig01533	AT3G53620.1	PPa4 | AtPPa4 (Arabidopsis thaliana pyrophosphorylase 4); inorganic diphosphatase | chr3:19881491-19883308 FORWARD	83.04	395	67	0	237	631	62	456	3e-58	226
contig01535	AT5G45390.1	PP4, NCLPP4 | CLPP4 (CLP PROTEASE P4); serine-type endopeptidase | chr5:18396351-18397586 FORWARD	81.85	314	57	0	424	737	614	301	1e-41	170
contig01536	AT4G28730.1	glutaredoxin family protein | chr4:14199174-14200712 FORWARD	79.1	244	51	0	336	579	476	233	3e-14	79.8
contig01537	AT3G17760.2	D5 | GAD5 (glutamate decarboxylase 5); calmodulin binding | chr3:6078893-6080838 REVERSE	78.57	1106	231	6	256	1358	139	1241	5e-70	266
contig01539	AT3G20560.1	PDIL5-3, PDI12, ATPDI12 | ATPDIL5-3 (PDI-LIKE 5-3); protein disulfide isomerase | chr3:7182182-7186390 FORWARD	80.73	327	63	0	1002	1328	341	15	7e-35	149
contig01543	AT1G17370.2	P1B | UBP1B (oligouridylate binding protein 1B); mRNA 3'-UTR binding | chr1:5951842-5954825 REVERSE	83.71	221	36	0	625	845	394	614	6e-36	153
contig01551	AT2G33040.1	ATP synthase gamma chain, mitochondrial (ATPC) | chr2:14018978-14021047 REVERSE	83.74	203	33	0	877	1079	751	953	2e-32	141
contig01554	AT1G19600.1	pfkB-type carbohydrate kinase family protein | chr1:6779085-6780898 FORWARD	79.77	341	69	0	519	859	280	620	7e-29	129
contig01555	AT5G18380.2	40S ribosomal protein S16 (RPS16C) | chr5:6090128-6090693 REVERSE	82.11	123	22	0	228	350	183	305	1e-11	69.9
contig01556	AT1G24510.1	T-complex protein 1 epsilon subunit, putative / TCP-1-epsilon, putative / chaperonin, putative | chr1:8685504-8688101 REVE	80.73	1489	287	0	236	1724	80	1568	0	676
contig01558	AT1G01230.1	ORMDL family protein | chr1:97620-99046 FORWARD	80.67	269	52	0	141	409	269	1	7e-27	121
contig01563	AT2G23940.1	unknown protein | chr2:10184199-10185097 FORWARD	81.82	154	28	0	286	439	226	379	2e-15	83.8
contig01566	AT4G33670.1	L-galactose dehydrogenase (L-GalDH) | chr4:16169670-16171446 REVERSE	81.9	221	40	0	846	1066	503	283	2e-26	121
contig01569	AT3G02360.1	6-phosphogluconate dehydrogenase family protein | chr3:482498-483958 FORWARD	78.25	1421	309	0	134	1554	22	1442	2e-100	367
contig01574	AT3G07680.1	emp24/gp25L/p24 family protein | chr3:2455627-2456652 FORWARD	82.87	181	31	0	269	449	527	347	1e-24	113
contig01575	AT3G16240.1	LTA-TIP, TIP2;1, DELTA-TIP1, AQP1, ATTIP2;1 | DELTA-TIP; ammonia transporter/ methylammonium transmembrane transporter/ wat	89.83	59	6	0	823	881	125	67	4e-11	69.9
contig01577	AT3G11270.1	E34 | MEE34 (maternal effect embryo arrest 34) | chr3:3528989-3531317 FORWARD	80.6	268	52	0	273	540	173	440	2e-26	119
contig01579	AT5G09650.1	PPa6 | AtPPa6 (Arabidopsis thaliana pyrophosphorylase 6); inorganic diphosphatase/ pyrophosphatase | chr5:2991331-2993117 R	79.94	643	127	2	200	841	897	256	3e-61	236
contig01582	AT2G41490.1	T | GPT (UDP-GLCNAC%3ADOLICHOL+PHOSPHATE+GLCNAC-1-P+TRANSFERASE); UDP-N-acetylglucosamine-dolichyl-phosphate N-acetylglucos	82.58	287	50	0	904	1190	650	364	5e-42	172
contig01583	AT1G15690.1	P1, ATAVP3, AVP-3 | AVP1; ATPase/ hydrogen-translocating pyrophosphatase | chr1:5399115-5402185 FORWARD	83.61	970	156	3	366	1334	2305	1338	0	638
contig01584	AT3G55770.5	LIM domain-containing protein | chr3:20703799-20705115 FORWARD	80.89	403	77	0	391	793	500	98	6e-47	188
contig01592	AT5G58030.1	transport protein particle (TRAPP) component Bet3 family protein | chr5:23487021-23488483 REVERSE	81.87	557	101	0	81	637	1	557	1e-81	303
contig01593	AT2G19830.1	F7.2, VPS32 | SNF7.2 | chr2:8558101-8559389 REVERSE	83.84	359	55	1	358	716	175	530	9e-65	248
contig01595	AT3G03880.1	unknown protein | chr3:998123-999029 FORWARD	85.27	129	19	0	715	843	357	485	8e-22	105
contig01596	AT3G26510.4	octicosapeptide/Phox/Bem1p (PB1) domain-containing protein | chr3:9711886-9712588 REVERSE	91.94	62	5	0	192	253	28	89	2e-15	83.8
contig01600	AT2G38400.1	T3 | AGT3 (ALANINE:GLYOXYLATE AMINOTRANSFERASE 3); alanine-glyoxylate transaminase/ catalytic/ pyridoxal phosphate binding	82.17	129	23	0	222	350	1416	1288	4e-12	73.8
contig01602	AT2G47400.1	12-1, CP12 | CP12-1 | chr2:19446889-19447263 FORWARD	85.15	101	15	0	319	419	196	296	8e-15	81.8
contig01603	AT2G47110.1	Q6 | UBQ6; protein binding | chr2:19344701-19345174 FORWARD	87.25	400	51	0	12	411	400	1	1e-107	389
contig01606	AT5G06360.1	ribosomal protein S8e family protein | chr5:1944835-1946512 FORWARD	80.06	707	141	0	201	907	73	779	2e-75	283
contig01607	AT4G39960.1	DNAJ heat shock family protein | chr4:18534194-18536320 FORWARD	86.47	207	28	0	443	649	310	516	1e-46	188
contig01609	AT1G10950.1	endomembrane protein 70, putative | chr1:3659322-3663622 FORWARD	79.58	808	165	0	123	930	962	1769	2e-78	293
contig01611	AT5G48230.2	B1276, ACAT2 | ACAT2 (ACETOACETYL-COA THIOLASE 2); acetyl-CoA C-acetyltransferase/ catalytic | chr5:19552570-19555122 REVER	82.1	458	82	0	138	595	28	485	1e-67	258
contig01612	AT1G42970.1	PB | GAPB (GLYCERALDEHYDE-3-PHOSPHATE DEHYDROGENASE B SUBUNIT); glyceraldehyde-3-phosphate dehydrogenase (NADP+)/ glycerald	81.35	890	166	0	366	1255	1232	343	7e-125	448
contig01613	AT5G08290.1	S8 | YLS8; catalytic | chr5:2666043-2666936 FORWARD	85.12	383	57	0	213	595	416	34	7e-83	307
contig01617	AT5G17770.1	CBR, CBR1 | ATCBR (ARABIDOPSIS THALIANA NADH:CYTOCHROME B5 REDUCTASE 1); cytochrome-b5 reductase | chr5:5864543-5866495 REV	80.11	704	140	0	283	986	139	842	5e-76	285
contig01620	AT4G20980.3	eukaryotic translation initiation factor 3 subunit 7, putative / eIF-3 zeta, putative / eIF3d, putative | chr4:11216997-11	83.23	632	106	0	1	632	1367	736	3e-114	412
contig01621	AT5G55160.1	M2, SUMO 2, SUMO2, ATSUMO2 | SUMO2 (SMALL UBIQUITIN-LIKE MODIFIER 2); protein binding / protein tag | chr5:22383747-2238477	83.01	206	35	0	165	370	70	275	8e-30	131
contig01624	AT1G65820.3	microsomal glutathione s-transferase, putative | chr1:24485213-24486682 FORWARD	91.67	60	5	0	709	768	210	151	4e-14	79.8
contig01625	AT3G52180.2	PTPKIS1, DSP4, SEX4 | SEX4 (STARCH-EXCESS 4); polysaccharide binding / protein tyrosine/serine/threonine phosphatase | chr3	85.26	190	28	0	299	488	236	425	1e-36	155
contig01626	AT2G37110.1	unknown protein | chr2:15592689-15593726 FORWARD	93.02	86	6	0	722	807	350	265	3e-27	123
contig01627	AT3G46830.1	RAB11A, ATRABA2C, ATRAB-A2C, RAB-A2C | ATRABA2C (ARABIDOPSIS RAB GTPASE HOMOLOG A2C); GTP binding | chr3:17246699-17248362	83.09	136	23	0	89	224	157	22	6e-17	87.7
contig01632	AT1G19580.1	MMA CA1 | GAMMA CA1 (GAMMA CARBONIC ANHYDRASE 1); carbonate dehydratase | chr1:6774937-6777092 FORWARD	79.48	575	118	0	222	796	37	611	1e-51	204
contig01633	AT1G25260.1	acidic ribosomal protein P0-related | chr1:8854163-8855766 REVERSE	88.73	71	8	0	426	496	469	399	1e-13	77.8
contig01638	AT4G04610.1	R1, APR, PRH19, ATAPR1 | APR1 (APS REDUCTASE 1); adenylyl-sulfate reductase | chr4:2325069-2326718 FORWARD	79.2	452	94	0	367	818	304	755	2e-35	151
contig01639	AT1G47330.1	FUNCTIONS IN: molecular_function unknown; INVOLVED IN: biological_process unknown; LOCATED IN: plasma membrane; EXPRESSED	80	575	115	0	786	1360	659	85	1e-58	228
contig01643	AT1G12410.1	PR2, NCLPP2, CLP2 | CLP2 (CLP PROTEASE PROTEOLYTIC SUBUNIT 2); serine-type endopeptidase | chr1:4223099-4224954 FORWARD	85	100	15	0	310	409	251	350	4e-14	79.8
contig01644	AT1G52590.1	FUNCTIONS IN: molecular_function unknown; INVOLVED IN: biological_process unknown; LOCATED IN: plastoglobule; EXPRESSED IN	80.22	182	36	0	245	426	473	292	4e-13	75.8
contig01645	AT5G38470.2	DNA repair protein RAD23, putative | chr5:15404720-15407251 FORWARD	84.09	132	21	0	883	1014	585	454	1e-18	95.6
contig01647	AT2G33120.2	R1, VAMP722, ATVAMP722 | SAR1 (SYNAPTOBREVIN-RELATED PROTEIN 1) | chr2:14043785-14045337 REVERSE	84.21	190	30	0	103	292	343	532	3e-32	139
contig01648	AT5G26360.1	chaperonin, putative | chr5:9255561-9258891 REVERSE	79.17	1608	333	2	293	1899	1640	34	4e-145	515
contig01649	AT5G18110.1	BP | NCBP (NOVEL CAP-BINDING PROTEIN); RNA binding / translation initiation factor | chr5:5989105-5990588 REVERSE	78.98	509	107	0	189	697	662	154	1e-38	161
contig01651	AT1G71480.1	nuclear transport factor 2 (NTF2) family protein | chr1:26932079-26933086 FORWARD	82.03	128	23	0	511	638	445	572	8e-12	71.9
contig01654	AT2G30490.1	C4H, C4H, CYP73A5 | C4H (CINNAMATE-4-HYDROXYLASE); trans-cinnamate 4-monooxygenase | chr2:12993861-12995683 REVERSE	78.56	1096	235	0	538	1633	1220	125	4e-83	309
contig01655	AT4G39280.1	phenylalanyl-tRNA synthetase, putative / phenylalanine--tRNA ligase, putative | chr4:18281641-18284831 REVERSE	87.85	107	13	0	20	126	794	688	4e-23	109
contig01656	AT1G15820.1	CB6, CP24 | LHCB6 (LIGHT HARVESTING COMPLEX PSII SUBUNIT 6); chlorophyll binding | chr1:5446685-5447676 REVERSE	79.41	476	98	0	243	718	130	605	2e-40	167
contig01657	AT1G58290.1	MA1 | HEMA1; glutamyl-tRNA reductase | chr1:21624028-21626051 REVERSE	82.11	218	39	0	3	220	577	794	4e-27	123
contig01658	AT5G01010.3	EXPRESSED IN: 23 plant structures; EXPRESSED DURING: 14 growth stages; CONTAINS InterPro DOMAIN/s: GOLD (InterPro:IPR00903	79.82	223	45	0	1023	1245	639	417	1e-15	85.7
contig01661	AT5G53800.1	unknown protein | chr5:21848180-21849935 FORWARD	90	70	7	0	145	214	636	567	2e-15	83.8
contig01662	AT5G15090.1	AC3, ATVDAC3 | VDAC3 (VOLTAGE DEPENDENT ANION CHANNEL 3); voltage-gated anion channel | chr5:4889641-4891389 REVERSE	90	60	6	0	999	1058	69	10	1e-11	71.9
contig01664	AT5G02270.1	NAP9, NAP9 | ATNAP9; transporter | chr5:467269-469041 REVERSE	81.31	551	103	0	705	1255	611	61	5e-73	276
contig01665	AT1G56580.1	unknown protein | chr1:21198402-21198902 REVERSE	82.2	118	21	0	179	296	113	230	4e-11	67.9
contig01666	AT2G33120.1	R1, VAMP722, ATVAMP722 | SAR1 (SYNAPTOBREVIN-RELATED PROTEIN 1) | chr2:14043785-14045337 REVERSE	87.96	108	13	0	265	372	99	206	5e-24	111
contig01668	AT2G27860.1	S1 | AXS1 (UDP-D-apiose/UDP-D-xylose synthase 1); NAD or NADH binding / UDP-glucuronate decarboxylase | chr2:11864684-11866	81.14	896	169	0	371	1266	1133	238	2e-121	436
contig01669	AT4G29590.1	methyltransferase | chr4:14512736-14514404 REVERSE	85.87	92	13	0	163	254	920	829	1e-14	79.8
contig01670	AT4G04640.1	PC1 | ATPC1; enzyme regulator | chr4:2350761-2351882 REVERSE	85.44	261	36	2	265	524	173	432	2e-50	200
contig01672	AT4G35450.1	R2, AFT, AKR2A | AKR2 (ANKYRIN REPEAT-CONTAINING PROTEIN 2); protein binding | chr4:16839862-16841759 FORWARD	80.65	279	52	2	732	1009	661	938	6e-23	109
contig01673	AT2G42220.1	rhodanese-like domain-containing protein | chr2:17592105-17593305 FORWARD	87.34	79	10	0	376	454	506	584	1e-13	77.8
contig01674	AT3G26340.1	20S proteasome beta subunit E, putative | chr3:9650600-9652572 REVERSE	81.04	559	106	0	450	1008	707	149	1e-70	268
contig01676	ATCG00600.1	TG | Cytochrome b6-f complex, subunit V. Disruption of homologous gene in Chlamydomonas results in disruption of cytochrome	93.46	107	7	0	627	733	107	1	3e-37	157
contig01677	AT2G03290.1	protein transmembrane transporter | chr2:999422-1000434 FORWARD	92.45	53	4	0	97	149	463	515	1e-12	73.8
contig01682	AT1G65270.1	unknown protein | chr1:24241855-24244504 FORWARD	79.31	203	42	0	582	784	469	671	5e-11	69.9
contig01684	AT1G78900.2	A-A | VHA-A (VACUOLAR ATP SYNTHASE SUBUNIT A); ATP binding / hydrogen ion transporting ATP synthase, rotational mechanism /	83.32	1721	287	0	546	2266	1766	46	0	1136
contig01688	AT4G31700.2	S6 | RPS6 (RIBOSOMAL PROTEIN S6); structural constituent of ribosome | chr4:15346306-15347075 REVERSE	85.6	125	18	0	22	146	176	52	3e-22	105
contig01689	AT5G11500.1	unknown protein | chr5:3676747-3678946 FORWARD	80.2	490	97	0	508	997	490	1	4e-51	202
contig01690	AT5G28840.1	E | GME (GDP-D-MANNOSE 3',5'-EPIMERASE); GDP-mannose 3,5-epimerase/ NAD or NADH binding / catalytic | chr5:10862472-1086402	83.41	874	136	5	486	1352	1025	154	8e-146	517
contig01691	AT2G38710.2	AMMECR1 family | chr2:16184517-16186764 REVERSE	80.92	152	29	0	770	921	260	109	1e-11	71.9
contig01693	AT4G22930.1	R4, DHOASE | PYR4 (PYRIMIDIN 4); dihydroorotase/ hydrolase/ hydrolase, acting on carbon-nitrogen (but not peptide) bonds, i	78.1	443	97	0	740	1182	607	1049	7e-23	109
contig01694	AT3G05760.1	nucleic acid binding / zinc ion binding | chr3:1707981-1709910 FORWARD	81.96	194	35	0	265	458	154	347	1e-22	107
contig01695	AT5G62740.1	band 7 family protein | chr5:25201320-25202535 FORWARD	79.24	578	120	0	221	798	172	749	1e-48	194
contig01699	AT2G29450.1	GSTU5, ATGSTU1, AT103-1A | ATGSTU5 (ARABIDOPSIS THALIANA GLUTATHIONE S-TRANSFERASE TAU 5); glutathione binding / glutathion	83.33	102	17	0	154	255	151	252	7e-11	67.9
contig01700	AT5G03455.1	C25, ARATH;CDC25, ACR2 | CDC25; arsenate reductase/ protein tyrosine phosphatase | chr5:862592-863949 FORWARD	81.43	140	26	0	259	398	268	407	6e-12	71.9
contig01701	AT1G11200.1	unknown protein | chr1:3753896-3755459 FORWARD	81.85	248	45	0	438	685	686	439	9e-31	135
contig01704	AT5G03290.1	isocitrate dehydrogenase, putative / NAD+ isocitrate dehydrogenase, putative | chr5:794043-795939 FORWARD	81.88	839	150	2	582	1419	959	122	4e-123	442
contig01709	AT2G41760.1	unknown protein | chr2:17422864-17424255 FORWARD	86.36	110	15	0	354	463	242	133	3e-20	99.6
contig01712	AT4G28390.1	C3, ATAAC3 | AAC3 (ADP/ATP CARRIER 3); ATP:ADP antiporter/ binding | chr4:14041486-14042781 REVERSE	80.59	608	118	0	445	1052	965	358	3e-71	270
contig01714	AT5G62930.1	GDSL-motif lipase/hydrolase family protein | chr5:25254912-25256357 FORWARD	84.03	119	19	0	627	745	179	61	5e-16	85.7
contig01715	AT3G02090.2	PBETA | mitochondrial processing peptidase beta subunit, putative | chr3:365624-368534 FORWARD	78.52	852	181	2	956	1806	658	1508	2e-51	204
contig01717	AT4G36660.1	unknown protein | chr4:17285953-17287281 REVERSE	82.86	210	36	0	423	632	465	256	1e-29	131
contig01722	AT5G45750.1	RABA1c | AtRABA1c (Arabidopsis Rab GTPase homolog A1c); GTP binding | chr5:18559318-18560639 FORWARD	80.15	519	101	2	79	596	1	518	2e-49	196
contig01723	AT4G04614.1	unknown protein | chr4:2327308-2327914 REVERSE	82.35	136	24	0	241	376	524	389	3e-14	79.8
contig01725	AT1G11910.1	aspartyl protease family protein | chr1:4017119-4019874 REVERSE	85.87	92	13	0	370	461	223	314	2e-14	79.8
contig01727	AT4G29040.1	T2a | RPT2a (regulatory particle AAA-ATPase 2a); ATPase | chr4:14312369-14314386 FORWARD	83.67	1096	179	0	417	1512	1307	212	0	753
contig01731	AT5G46110.4	E2, TPT | APE2 (ACCLIMATION OF PHOTOSYNTHESIS TO ENVIRONMENT 2); antiporter/ triose-phosphate transmembrane transporter | c	79.28	584	121	0	65	648	628	1211	5e-50	198
contig01738	AT2G46820.2	AC8, TMP14, PSAP, PSI-P | PSI-P (PHOTOSYSTEM I P SUBUNIT); DNA binding | chr2:19243729-19244870 FORWARD	88.24	68	8	0	223	290	434	367	8e-12	71.9
contig01740	AT3G22845.1	emp24/gp25L/p24 protein-related | chr3:8087373-8088550 FORWARD	78.66	417	89	0	411	827	494	78	9e-27	121
contig01743	AT2G33450.1	50S ribosomal protein L28, chloroplast (CL28) | chr2:14173620-14174380 FORWARD	83.25	203	34	0	222	424	431	229	2e-30	133
contig01744	AT2G01140.1	fructose-bisphosphate aldolase, putative | chr2:95006-96491 REVERSE	80.23	612	121	0	505	1116	397	1008	2e-66	254
contig01748	AT3G51800.2	G2 | ATG2; aminopeptidase/ metalloexopeptidase | chr3:19211261-19213568 REVERSE	80.39	724	142	0	775	1498	739	16	4e-83	309
contig01752	AT2G33840.1	tRNA synthetase class I (W and Y) family protein | chr2:14315011-14317329 FORWARD	80	335	67	0	691	1025	658	992	4e-30	133
contig01753	AT3G05060.1	SAR DNA-binding protein, putative | chr3:1413174-1415564 REVERSE	83.67	245	40	0	213	457	367	611	3e-41	168
contig01756	AT4G02330.1	PMEPCRB | ATPMEPCRB; pectinesterase | chr4:1032479-1034928 FORWARD	85.54	83	12	0	750	832	1262	1180	8e-11	69.9
contig01758	AT3G24170.3	GR1 | ATGR1 (glutathione-disulfide reductase); FAD binding / NADP or NADPH binding / glutathione-disulfide reductase/ oxido	79.58	720	147	0	1057	1776	789	70	1e-68	262
contig01759	AT3G09630.2	60S ribosomal protein L4/L1 (RPL4A) | chr3:2953813-2955444 FORWARD	79.11	962	201	0	541	1502	1079	118	2e-84	313
contig01760	AT3G48420.1	haloacid dehalogenase-like hydrolase family protein | chr3:17929743-17931551 FORWARD	78.46	701	151	0	273	973	223	923	4e-48	192
contig01762	AT1G23820.1	DS1 | SPDS1 (spermidine synthase 1); spermidine synthase | chr1:8420278-8422724 FORWARD	80.03	731	146	0	551	1281	987	257	8e-78	291
contig01764	ATCG00650.1	S18 | chloroplast-encoded ribosomal protein S18 | chrC:67917-68222 FORWARD	85.02	227	34	0	45	271	231	5	2e-44	180
contig01767	ATMG01190.1	P1 | ATPase subunit 1 | chrM:302166-303689 REVERSE	94.24	989	57	0	1	989	523	1511	0	1509
contig01769	AT5G37070.1	unknown protein | chr5:14651091-14652147 FORWARD	81.5	173	32	0	98	270	67	239	2e-17	89.7
contig01772	AT3G14420.2	(S)-2-hydroxy-acid oxidase, peroxisomal, putative / glycolate oxidase, putative / short chain alpha-hydroxy acid oxidase,	81.15	971	183	0	144	1114	40	1010	1e-132	474
contig01773	AT3G55280.2	L23AB | RPL23AB (RIBOSOMAL PROTEIN L23AB); RNA binding / nucleotide binding / structural constituent of ribosome | chr3:205	82.15	353	63	0	166	518	106	458	1e-50	200
contig01775	AT5G54770.1	I1, TZ, THI4 | THI1; protein homodimerization | chr5:22246634-22247891 FORWARD	82.42	563	97	1	446	1006	923	361	4e-88	325
contig01776	AT4G02580.1	NADH-ubiquinone oxidoreductase 24 kDa subunit, putative | chr4:1134586-1136906 FORWARD	80.89	497	95	0	190	686	166	662	4e-60	232
contig01781	AT3G12860.1	nucleolar protein Nop56, putative | chr3:4091678-4093921 FORWARD	80.12	342	68	0	434	775	1275	934	5e-32	139
contig01784	AT1G29310.1	P-P-bond-hydrolysis-driven protein transmembrane transporter | chr1:10252662-10254526 FORWARD	79.62	1379	277	2	209	1587	1426	52	1e-138	494
contig01791	AT1G36730.1	eukaryotic translation initiation factor 5, putative / eIF-5, putative | chr1:13898706-13900025 REVERSE	79	538	113	0	1021	1558	550	13	3e-41	170
contig01792	AT1G09340.1	B, CSP41B | CRB (CHLOROPLAST RNA BINDING); binding / catalytic/ coenzyme binding | chr1:3015473-3018035 FORWARD	79.17	869	181	0	249	1117	990	122	1e-76	287
contig01793	AT1G05010.1	E, ACO4, EAT1 | EFE (ETHYLENE-FORMING ENZYME); 1-aminocyclopropane-1-carboxylate oxidase | chr1:1431419-1432695 REVERSE	82.42	182	32	0	585	766	508	689	2e-22	107
contig01800	AT1G50010.1	A2 | TUA2; structural constituent of cytoskeleton | chr1:18517737-18519729 FORWARD	85.07	951	141	1	1	951	950	1	0	751
contig01803	AT5G23580.1	PK9, ATCDPK9, CPK12, ATCPK12 | CDPK9 (CALMODULIN-LIKE DOMAIN PROTEIN KINASE 9); ATP binding / calcium ion binding / calmodu	80.8	224	43	0	44	267	1166	1389	1e-21	103
contig01810	AT3G04500.1	RNA recognition motif (RRM)-containing protein | chr3:1212065-1213795 REVERSE	80.32	376	74	0	315	690	640	265	5e-38	159
contig01817	AT3G59870.1	unknown protein | chr3:22116361-22118052 REVERSE	81.51	476	88	0	259	734	860	385	3e-64	246
contig01820	AT2G34250.2	protein transport protein sec61, putative | chr2:14462635-14464572 FORWARD	80.91	875	167	0	187	1061	55	929	1e-113	410
contig01821	AT5G22740.1	CSLA02, CSLA02, ATCSLA2 | ATCSLA02; mannan synthase/ transferase, transferring glycosyl groups | chr5:7555379-7559866 REVER	79.01	1091	229	0	459	1549	1298	208	2e-94	347
contig01824	AT3G11730.1	FP8, ATRABD1, RABD1 | ATFP8; GTP binding / GTP-dependent protein binding / myosin XI tail binding | chr3:3709490-3711397 RE	84.09	352	54	2	72	422	1	351	7e-62	238
contig01825	AT5G64813.1	P1 | LIP1 (Light Insensitive Period1); GTPase | chr5:25910836-25912625 FORWARD	84.39	346	53	1	178	522	230	575	1e-65	250
contig01826	AT1G64880.1	ribosomal protein S5 family protein | chr1:24105713-24108780 FORWARD	87.07	116	15	0	493	608	1340	1225	2e-23	111
contig01830	AT4G14880.2	SA1, CYTACS1, ATCYS-3A | OASA1 (O-ACETYLSERINE (THIOL) LYASE (OAS-TL) ISOFORM A1); cysteine synthase | chr4:8518209-8520050	82.22	568	101	0	115	682	11	578	5e-88	325
contig01831	AT5G05170.1	SA3, IXR1, ATCESA3, ATH-B, CEV1 | CEV1 (CONSTITUTIVE EXPRESSION OF VSP 1); cellulose synthase/ transferase, transferring gl	82.97	1016	173	0	182	1197	1892	877	0	642
contig01834	AT2G18040.1	N1AT | PIN1AT (PEPTIDYLPROLYL CIS/TRANS ISOMERASE, NIMA-INTERACTING 1); peptidyl-prolyl cis-trans isomerase | chr2:7842346-	82.64	144	25	0	333	476	211	354	1e-16	87.7
contig01835	AT5G13510.1	ribosomal protein L10 family protein | chr5:4341294-4341956 FORWARD	81.94	227	41	0	307	533	181	407	8e-28	125
contig01837	AT5G60760.1	2-phosphoglycerate kinase-related | chr5:24438465-24442004 FORWARD	83.72	215	35	0	1139	1353	868	1082	7e-35	149
contig01845	AT2G24270.1	DH11A3 | ALDH11A3; 3-chloroallyl aldehyde dehydrogenase/ glyceraldehyde-3-phosphate dehydrogenase (NADP+) | chr2:10327325-1	78.89	1454	307	0	214	1667	25	1478	7e-125	448
contig01847	AT4G35220.1	cyclase family protein | chr4:16752636-16753966 FORWARD	81.17	154	29	0	717	870	433	280	7e-13	75.8
contig01849	AT3G59800.1	unknown protein | chr3:22094597-22096174 REVERSE	82.67	225	38	1	142	365	225	1	3e-29	129
contig01850	AT4G36890.1	X14 | IRX14 (irregular xylem 14); transferase, transferring glycosyl groups / xylosyltransferase | chr4:17379631-17381627 R	82.72	353	59	2	616	967	857	506	2e-50	200
contig01855	AT5G49460.1	LB-2 | ACLB-2 (ATP CITRATE LYASE SUBUNIT B 2); ATP citrate synthase | chr5:20055048-20058195 FORWARD	80	1625	324	1	4	1627	187	1811	0	636
contig01863	AT3G02080.1	40S ribosomal protein S19 (RPS19A) | chr3:364138-365161 REVERSE	82.97	323	55	0	344	666	338	16	7e-52	204
contig01864	AT4G08390.3	PX | SAPX (STROMAL ASCORBATE PEROXIDASE); L-ascorbate peroxidase | chr4:5315071-5317071 FORWARD	79.41	408	84	0	297	704	232	639	2e-33	143
contig01868	AT2G29550.1	B7 | TUB7; structural constituent of cytoskeleton | chr2:12644258-12645932 REVERSE	83.86	1146	184	1	520	1665	1310	166	0	797
contig01869	AT1G22360.2	UGT85A2 | AtUGT85A2 (UDP-glucosyl transferase 85A2); UDP-glycosyltransferase/ glucuronosyltransferase/ transferase, transfe	84.82	112	17	0	373	484	1219	1108	3e-16	87.7
contig01874	AT3G13110.1	SERAT2;2, SAT-1, SAT-A, SAT3, SAT-M | ATSERAT2;2 (SERINE ACETYLTRANSFERASE 2;2); serine O-acetyltransferase | chr3:4214939-	88.75	80	9	0	489	568	998	919	2e-16	87.7
contig01875	AT3G13120.1	30S ribosomal protein S10, chloroplast, putative | chr3:4220310-4221526 REVERSE	82.15	297	53	0	321	617	560	264	5e-41	168
contig01876	AT1G27385.3	unknown protein | chr1:9510475-9512820 REVERSE	81.67	240	44	0	239	478	207	446	2e-28	127
contig01884	AT5G59890.1	F4, ATADF4 | ADF4 (ACTIN DEPOLYMERIZING FACTOR 4); actin binding | chr5:24122545-24123596 FORWARD	84.93	146	22	0	303	448	1	146	4e-25	115
contig01886	AT1G18070.2	EF-1-alpha-related GTP-binding protein, putative | chr1:6214236-6218211 REVERSE	83.1	491	83	0	1240	1730	791	301	8e-85	315
contig01890	AT2G47510.2	M1 | FUM1 (FUMARASE 1); catalytic/ fumarate hydratase | chr2:19498614-19502020 FORWARD	84.21	418	66	0	1142	1559	541	124	6e-82	305
contig01891	AT3G27430.2	B1 | PBB1; endopeptidase/ peptidase/ threonine-type endopeptidase | chr3:10152910-10155052 FORWARD	81.15	504	95	0	26	529	534	31	2e-64	246
contig01892	AT5G16440.1	P1 | IPP1 (ISOPENTENYL DIPHOSPHATE ISOMERASE 1); isopentenyl-diphosphate delta-isomerase | chr5:5371765-5373575 FORWARD	80.63	506	98	0	594	1099	695	190	3e-58	226
contig01894	AT1G65290.1	ACP2 | mtACP2 (mitochondrial acyl carrier protein 2); acyl carrier/ metal ion binding | chr1:24249088-24250366 REVERSE	80.92	262	50	0	193	454	118	379	2e-27	123
contig01895	AT5G34850.1	PAP26, PAP26 | PAP26 (PURPLE ACID PHOSPHATASE 26); acid phosphatase/ protein serine/threonine phosphatase | chr5:13108475-1	78.8	585	122	2	1010	1593	775	1358	2e-38	161
contig01896	AT5G16990.1	NADP-dependent oxidoreductase, putative | chr5:5581831-5583849 REVERSE	79.2	399	83	0	544	942	382	780	4e-30	133
contig01899	AT2G37250.1	K, ATPADK1 | ADK (ADENOSINE KINASE); adenylate kinase/ nucleotide kinase | chr2:15641991-15643318 FORWARD	77.16	486	111	0	538	1023	708	223	3e-15	83.8
contig01901	ATMG00510.1	D7 | NADH dehydrogenase subunit 7 | chrM:132071-138153 FORWARD	95.67	208	9	0	1247	1454	1	208	2e-92	341
contig01902	AT5G67320.1	S15 | HOS15 (high expression of osmotically responsive genes 15) | chr5:26857268-26860974 FORWARD	84.4	141	22	0	280	420	117	257	5e-22	105
contig01903	AT1G73180.2	eukaryotic translation initiation factor-related | chr1:27518335-27521014 FORWARD	79.4	335	69	0	411	745	823	1157	3e-25	117
contig01906	AT3G19760.1	eukaryotic translation initiation factor 4A, putative / eIF-4A, putative / DEAD box RNA helicase, putative | chr3:6863790-	81.51	833	154	0	250	1082	1223	391	1e-119	430
contig01907	AT3G27890.1	R | NQR (NADPH:QUINONE OXIDOREDUCTASE); FMN reductase | chr3:10350807-10351938 REVERSE	81.09	201	38	0	256	456	259	459	1e-19	97.6
contig01908	AT5G51700.1	S2, ATRAR1, RPR2, RAR1 | PBS2 (PPHB SUSCEPTIBLE 2); protein binding / zinc ion binding | chr5:21001373-21003143 REVERSE	89.47	95	10	0	243	337	118	212	2e-23	109
contig01909	AT5G08160.2	PK3 | ATPK3; ATP binding / kinase/ protein kinase/ protein serine/threonine kinase | chr5:2625903-2627942 REVERSE	82.35	323	57	0	426	748	758	436	9e-47	188
contig01910	AT5G09660.4	DH2 | PMDH2 (peroxisomal NAD-malate dehydrogenase 2); malate dehydrogenase | chr5:2993691-2995551 REVERSE	81.98	383	69	0	9	391	448	830	3e-54	212
contig01911	AT2G32090.2	lactoylglutathione lyase family protein / glyoxalase I family protein | chr2:13644720-13645608 FORWARD	84.91	106	16	0	339	444	227	332	2e-15	83.8
contig01913	AT1G30120.1	H-E1 BETA | PDH-E1 BETA (PYRUVATE DEHYDROGENASE E1 BETA); pyruvate dehydrogenase (acetyl-transferring) | chr1:10584350-1058	80.23	976	191	2	659	1633	245	1219	6e-107	389
contig01914	AT5G48300.1	G1, APS1 | ADG1 (ADP GLUCOSE PYROPHOSPHORYLASE 1); glucose-1-phosphate adenylyltransferase | chr5:19570326-19572557 FORWARD	79.34	1360	281	0	266	1625	202	1561	8e-131	468
contig01915	AT5G51570.1	band 7 family protein | chr5:20949511-20951234 FORWARD	79.7	197	40	0	97	293	574	770	1e-12	73.8
contig01916	AT3G06610.1	DNA-binding enhancer protein-related | chr3:2060837-2061845 FORWARD	80.24	248	49	0	362	609	314	67	2e-21	103
contig01919	AT3G55800.1	PASE | SBPASE (sedoheptulose-bisphosphatase); phosphoric ester hydrolase/ sedoheptulose-bisphosphatase | chr3:20709640-2071	79.59	823	168	0	461	1283	293	1115	4e-80	299
contig01920	AT4G18040.1	F4E, CUM1, AT.EIF4E1 | EIF4E (EUKARYOTIC TRANSLATION INITATION FACTOR 4E); RNA binding / RNA cap binding / protein binding	82.07	290	52	0	320	609	629	340	3e-39	163
contig01922	AT1G72520.1	lipoxygenase, putative | chr1:27308611-27312589 FORWARD	89.06	64	7	0	2472	2535	818	755	3e-11	71.9
contig01924	AT2G01060.1	myb family transcription factor | chr2:73456-74902 REVERSE	79.76	410	80	1	615	1024	449	43	2e-35	151
contig01930	AT3G53140.1	O-diphenol-O-methyl transferase, putative | chr3:19695692-19697355 FORWARD	90	60	6	0	279	338	825	766	1e-11	71.9
contig01935	AT5G38710.1	proline oxidase, putative / osmotic stress-responsive proline dehydrogenase, putative | chr5:15501340-15503899 FORWARD	100	39	0	0	503	541	961	999	2e-13	77.8
contig01942	AT1G27310.1	F2A | NTF2A (NUCLEAR TRANSPORT FACTOR 2A); Ran GTPase binding / protein transporter | chr1:9484615-9485790 REVERSE	81.97	233	42	0	149	381	80	312	4e-29	129
contig01946	AT4G36960.2	RNA recognition motif (RRM)-containing protein | chr4:17427349-17429589 FORWARD	82.45	188	33	0	1024	1211	775	962	2e-23	111
contig01947	AT4G12590.1	unknown protein | chr4:7451291-7452976 REVERSE	83.48	351	58	0	448	798	264	614	3e-61	236
contig01948	AT2G46280.2	IP-1, TIF3I1 | TRIP-1 (TGF-BETA RECEPTOR INTERACTING PROTEIN 1); nucleotide binding / protein binding | chr2:19003656-19005	82.93	246	42	0	865	1110	742	987	1e-36	155
contig01950	AT4G25680.1	unknown protein | chr4:13088425-13089952 FORWARD	78.5	428	92	0	658	1085	443	16	6e-26	119
contig01952	AT5G49510.2	F3 | PDF3 (PREFOLDIN 3); unfolded protein binding | chr5:20080729-20082456 FORWARD	82.14	392	70	0	177	568	139	530	4e-57	222
contig01956	AT1G60810.1	LA-2 | ACLA-2; ATP citrate synthase | chr1:22388691-22390993 REVERSE	80.2	1076	213	0	271	1346	1244	169	1e-123	444
contig01959	AT3G22120.1	LP | CWLP (CELL WALL-PLASMA MEMBRANE LINKER PROTEIN); lipid binding | chr3:7795283-7796287 REVERSE	84.38	96	15	0	469	564	981	886	1e-11	71.9
contig01963	AT5G27470.1	seryl-tRNA synthetase / serine--tRNA ligase | chr5:9695087-9697154 FORWARD	84.21	152	24	0	681	832	604	755	2e-23	111
contig01966	AT1G12780.1	E1 | UGE1 (UDP-D-glucose/UDP-D-galactose 4-epimerase 1); UDP-glucose 4-epimerase/ protein dimerization | chr1:4356124-43581	79.95	793	159	0	255	1047	1041	249	8e-84	311
contig01968	AT3G62830.2	S2, ATUXS2 | AUD1; UDP-glucuronate decarboxylase/ catalytic/ dTDP-glucose 4,6-dehydratase | chr3:23232539-23235353 FORWARD	84.07	835	133	0	510	1344	367	1201	8e-171	601
contig01969	AT5G44860.1	unknown protein | chr5:18110688-18111653 REVERSE	89.77	88	9	0	249	336	65	152	2e-21	103
contig01970	AT3G22200.1	P2, GABA-T, HER1 | POP2 (POLLEN-PISTIL INCOMPATIBILITY 2); 4-aminobutyrate transaminase/ 4-aminobutyrate:pyruvate transamin	82.47	388	68	0	577	964	626	1013	3e-59	230
contig01971	AT3G02470.4	SAMDC (S-ADENOSYLMETHIONINE DECARBOXYLASE); adenosylmethionine decarboxylase | chr3:510223-511323 FORWARD	81.65	158	29	0	456	613	788	631	2e-15	83.8
contig01973	AT2G41530.1	SFGH, SFGH | SFGH (S-FORMYLGLUTATHIONE HYDROLASE); S-formylglutathione hydrolase/ hydrolase, acting on ester bonds | chr2:1	80.52	580	110	1	476	1055	625	49	3e-65	250
contig01974	AT2G42490.1	copper amine oxidase, putative | chr2:17691600-17695526 REVERSE	80.14	1289	256	0	567	1855	1985	697	4e-148	525
contig01976	AT5G21090.1	leucine-rich repeat protein, putative | chr5:7164758-7166904 FORWARD	84.62	208	32	0	567	774	347	140	5e-38	159
contig01978	AT1G75990.1	26S proteasome regulatory subunit S3, putative (RPN3) | chr1:28524623-28526718 REVERSE	80.98	410	78	0	692	1101	571	980	2e-48	194
contig01979	AT5G04170.1	calcium-binding EF hand family protein | chr5:1145579-1147519 FORWARD	80.28	360	69	2	481	839	989	631	1e-30	135
contig01981	AT3G54900.1	IP1, ATGRXCP | CXIP1 (CAX INTERACTING PROTEIN 1); antiporter/ glutathione disulfide oxidoreductase | chr3:20341850-20342371	84.87	119	18	0	68	186	520	402	2e-18	93.7
contig01983	AT4G35630.1	AT | PSAT; O-phospho-L-serine:2-oxoglutarate aminotransferase | chr4:16904205-16905497 FORWARD	81.55	1084	192	3	295	1377	217	1293	2e-155	549
contig01984	AT1G79590.2	P52, ATSYP52 | SYP52 (SYNTAXIN OF PLANTS 52); SNAP receptor | chr1:29947064-29948304 FORWARD	92.45	53	4	0	448	500	458	406	3e-12	73.8
contig01985	AT1G16180.1	TMS membrane family protein / tumour differentially expressed (TDE) family protein | chr1:5540905-5542670 FORWARD	77.49	702	158	0	342	1043	214	915	8e-32	139
contig01986	AT1G72710.1	L2 | CKL2 (CASEIN KINASE 1-LIKE PROTEIN 2); ATP binding / kinase/ protein kinase/ protein serine/threonine kinase | chr1:27	81.3	861	158	1	963	1823	909	52	3e-118	426
contig01990	AT1G72370.2	0, AP40, RP40, RPSAA | P40; structural constituent of ribosome | chr1:27243148-27244842 REVERSE	82.07	329	59	0	10	338	491	163	5e-46	184
contig01991	AT3G56190.2	PHA-SNAP2, ASNAP | ALPHA-SNAP2 (ALPHA-SOLUBLE NSF ATTACHMENT PROTEIN 2); binding / soluble NSF attachment protein | chr3:20	78.97	542	114	0	303	844	722	181	2e-41	170
contig01992	AT4G24400.2	PK8, PKS11 | CIPK8 (CBL-INTERACTING PROTEIN KINASE 8); kinase/ protein kinase | chr4:12617379-12620443 FORWARD	80.24	668	132	0	950	1617	683	16	1e-73	278
contig01999	AT1G17280.2	C34 | UBC34 (ubiquitin-conjugating enzyme 34); ubiquitin-protein ligase | chr1:5917146-5919162 REVERSE	85.39	356	52	0	291	646	25	380	2e-78	293
contig02000	AT5G59950.4	RNA and export factor-binding protein, putative | chr5:24140235-24141410 FORWARD	79.66	236	48	0	557	792	488	253	2e-16	87.7
contig02001	AT3G52270.1	ATP binding / RNA polymerase II transcription factor | chr3:19387180-19388902 REVERSE	97.5	40	1	0	772	811	810	849	1e-11	71.9
contig02003	AT4G18710.1	N2, DWF12, UCU1, ATSK21, SK21 | BIN2 (BRASSINOSTEROID-INSENSITIVE 2); glycogen synthase kinase 3/ kinase/ protein kinase |	79.85	1042	210	0	204	1245	53	1094	1e-110	400
contig02006	AT5G43600.1	AAH-2, UAH | UAH (UREIDOGLYCOLATE AMIDOHYDROLASE); allantoate deiminase/ metallopeptidase | chr5:17512651-17515280 FORWARD	80.9	267	51	0	580	846	1083	817	1e-27	125
contig02014	AT4G33070.1	pyruvate decarboxylase, putative | chr4:15952519-15954676 REVERSE	80.55	437	85	0	1431	1867	620	184	7e-48	192
contig02015	AT2G37180.1	28, PIP2;3, PIP2C | RD28 (RESPONSIVE TO DESICCATION 28); water channel | chr2:15617779-15618937 FORWARD	81.25	272	51	0	572	843	535	806	9e-31	135
contig02016	AT5G14680.1	universal stress protein (USP) family protein | chr5:4731620-4733025 REVERSE	83.7	135	22	0	313	447	507	373	2e-18	93.7
contig02026	AT3G04670.1	KY39, ATWRKY39 | WRKY39; calmodulin binding / transcription factor | chr3:1266530-1267691 REVERSE	86.73	113	15	0	1	113	784	896	3e-22	105
contig02028	AT2G43710.1	I2, FAB2 | SSI2; acyl-[acyl-carrier-protein] desaturase/ stearoyl-CoA 9-desaturase | chr2:18120107-18122495 FORWARD	80.1	779	155	0	474	1252	1070	292	6e-85	315
contig02029	AT1G16470.2	B1 | PAB1 (PROTEASOME SUBUNIT PAB1); endopeptidase/ peptidase/ threonine-type endopeptidase | chr1:5623122-5625439 FORWARD	81.86	689	125	0	290	978	689	1	5e-103	375
contig02031	AT3G02720.1	DJ-1 family protein / protease-related | chr3:586336-588088 FORWARD	87.64	89	11	0	1215	1303	922	1010	1e-16	89.7
contig02033	AT3G18830.1	PLT5 | ATPLT5 (POLYOL TRANSPORTER 5); D-ribose transmembrane transporter/ D-xylose transmembrane transporter/ carbohydrate	79.91	214	43	0	308	521	277	490	5e-15	83.8
contig02035	AT1G56190.2	phosphoglycerate kinase, putative | chr1:21028622-21030454 FORWARD	80.79	1208	232	0	426	1633	1	1208	4e-157	555
contig02036	AT1G04270.1	S15 | RPS15 (CYTOSOLIC RIBOSOMAL PROTEIN S15); structural constituent of ribosome | chr1:1141852-1142960 REVERSE	82.73	417	70	2	107	522	34	449	1e-62	240
contig02037	AT1G26480.1	F12, GF14 IOTA | GRF12 (GENERAL REGULATORY FACTOR 12); protein binding / protein phosphorylated amino acid binding | chr1:9	82.14	196	35	0	1	196	580	385	7e-24	111
contig02038	AT2G39990.1	F2 | EIF2; translation initiation factor | chr2:16698332-16699929 REVERSE	84.95	93	14	0	244	336	190	282	2e-12	73.8
contig02040	AT1G51200.2	zinc finger (AN1-like) family protein | chr1:18985690-18986211 FORWARD	90.16	61	6	0	774	834	455	515	3e-12	73.8
contig02044	AT1G78150.2	unknown protein | chr1:29404996-29406341 FORWARD	84.85	132	20	0	863	994	242	111	3e-21	103
contig02045	AT2G21290.1	unknown protein | chr2:9112888-9113184 FORWARD	100	40	0	0	261	300	254	293	2e-14	79.8
contig02047	AT5G27490.1	integral membrane Yip1 family protein | chr5:9703130-9704653 REVERSE	83.2	244	41	0	605	848	506	263	6e-38	159
contig02049	AT1G33810.1	unknown protein | chr1:12265084-12266655 FORWARD	89.81	108	11	0	299	406	253	360	1e-28	127
contig02051	AT4G31860.1	protein phosphatase 2C, putative / PP2C, putative | chr4:15406685-15408589 REVERSE	78.43	867	185	2	152	1017	8	873	2e-56	220
contig02055	AT1G27650.1	U2AF35A | ATU2AF35A; RNA binding / nucleic acid binding / nucleotide binding / zinc ion binding | chr1:9615152-9616042 FORW	87.37	95	12	0	82	176	1	95	3e-18	93.7
contig02061	AT5G65470.1	unknown protein | chr5:26172432-26174904 FORWARD	82.32	164	29	0	482	645	268	431	1e-18	95.6
contig02063	AT5G63650.1	RK2-5, SNRK2.5, SRK2H | SNRK2.5 (SNF1-RELATED PROTEIN KINASE 2.5); kinase | chr5:25481631-25483495 REVERSE	80.27	826	163	0	364	1189	838	13	6e-94	345
contig02064	AT5G50850.1	B1 | MAB1 (MACCI-BOU); catalytic/ pyruvate dehydrogenase (acetyl-transferring) | chr5:20689671-20692976 FORWARD	80.73	929	179	0	193	1121	104	1032	3e-117	422
contig02065	AT1G04190.1	tetratricopeptide repeat (TPR)-containing protein | chr1:1106617-1108557 REVERSE	81.76	148	27	0	524	671	404	551	3e-14	79.8
contig02069	AT4G03280.2	TC, PGR1 | PETC (PHOTOSYNTHETIC ELECTRON TRANSFER C); electron transporter, transferring electrons from cytochrome b6/f com	79.74	380	74	1	187	566	632	256	5e-32	139
contig02070	AT4G26860.1	pyridoxal phosphate binding | chr4:13503291-13504693 REVERSE	83.21	131	22	0	840	970	716	586	6e-16	85.7
contig02077	AT5G16960.1	NADP-dependent oxidoreductase, putative | chr5:5574537-5575884 REVERSE	81.89	127	23	0	1	127	509	635	2e-11	69.9
contig02083	AT5G56670.1	40S ribosomal protein S30 (RPS30C) | chr5:22935413-22935981 REVERSE	84.86	185	28	0	59	243	1	185	3e-34	145
contig02084	AT1G51160.2	synbindin, putative | chr1:18950057-18951560 FORWARD	78.28	419	91	0	329	747	419	1	4e-23	109
contig02087	AT1G32790.1	D11 | RNA-binding protein, putative | chr1:11875174-11877188 REVERSE	79.47	302	62	0	384	685	1037	736	2e-22	107
contig02088	AT5G56000.1	heat shock protein 81-4 (HSP81-4) | chr5:22677602-22680067 REVERSE	85.31	245	36	0	1	245	257	13	5e-51	200
contig02089	ATCG00170.1	OC2 | RNA polymerase beta' subunit-2 | chrC:15938-20068 REVERSE	86.54	676	91	0	818	1493	1436	761	3e-176	618
contig02090	AT3G03920.1	Gar1 RNA-binding region family protein | chr3:1009123-1010379 REVERSE	81.01	158	30	0	247	404	196	353	5e-13	75.8
contig02093	AT4G35300.3	TMT2 (TONOPLAST MONOSACCHARIDE TRANSPORTER2); carbohydrate transmembrane transporter/ nucleoside transmembrane transporter	78.64	426	89	2	430	854	265	689	4e-22	107
contig02098	AT3G02420.1	unknown protein | chr3:496179-498772 REVERSE	79.82	451	91	0	233	683	464	914	4e-42	172
contig02099	AT1G27090.1	glycine-rich protein | chr1:9404041-9406098 REVERSE	83.19	119	20	0	1379	1497	170	52	2e-13	77.8
contig02104	AT5G58590.1	NBP1 | RANBP1 (RAN BINDING PROTEIN 1); protein binding | chr5:23680319-23681714 REVERSE	79.02	386	81	0	107	492	54	439	2e-27	123
contig02106	AT5G57230.1	FUNCTIONS IN: molecular_function unknown; INVOLVED IN: biological_process unknown; LOCATED IN: cellular_component unknown;	84.03	119	19	0	433	551	332	214	6e-16	85.7
contig02107	AT3G04910.1	K1, ZIK4, ATWNK1 | WNK1 (WITH NO LYSINE (K) 1); kinase/ protein kinase/ protein serine/threonine kinase | chr3:1355084-1358	80.47	676	130	2	105	779	40	714	1e-73	278
contig02117	AT4G19640.1	A7, ARA-7, ATRABF2B, ATRAB5B, RABF2B, ATRAB-F2B, RAB-F2B | ARA7; GTP binding | chr4:10687441-10689449 REVERSE	82.01	239	43	0	636	874	266	28	3e-30	133
contig02120	AT2G30810.1	gibberellin-regulated family protein | chr2:13127945-13128630 REVERSE	91.67	60	5	0	128	187	282	223	1e-14	79.8
contig02121	AT1G65650.1	H2 | UCH2; ubiquitin thiolesterase/ ubiquitin-specific protease | chr1:24415172-24417466 REVERSE	83.75	160	26	0	90	249	1	160	1e-23	111
contig02132	AT5G62790.1	R, PDE129 | DXR (1-DEOXY-D-XYLULOSE 5-PHOSPHATE REDUCTOISOMERASE); 1-deoxy-D-xylulose-5-phosphate reductoisomerase | chr5:2	77.75	872	194	0	141	1012	1100	229	2e-47	190
contig02135	AT5G18580.1	SS, TON2, EMB40, FS1, GDO, FASS 2 | FASS (FASS 1); protein phosphatase type 2B regulator | chr5:6175154-6178214 FORWARD	84.32	287	45	0	1	287	410	124	2e-54	212
contig02136	AT1G07830.1	ribosomal protein L29 family protein | chr1:2422549-2423392 FORWARD	81.36	279	52	0	292	570	429	151	1e-32	141
contig02141	AT2G05830.4	eukaryotic translation initiation factor 2B family protein / eIF-2B family protein | chr2:2229964-2231839 FORWARD	78.68	455	97	0	583	1037	358	812	5e-30	133
contig02143	AT3G56460.1	oxidoreductase, zinc-binding dehydrogenase family protein | chr3:20933029-20934425 REVERSE	79.83	466	94	0	524	989	839	374	8e-44	178
contig02146	AT5G02570.1	histone H2B, putative | chr5:576742-577140 REVERSE	88.89	63	7	0	155	217	399	337	7e-12	69.9
contig02150	AT5G04590.1	R | SIR; sulfite reductase (ferredoxin)/ sulfite reductase | chr5:1319404-1322298 FORWARD	81.22	197	37	0	1223	1419	1205	1009	2e-19	97.6
contig02151	AT3G03890.2	FMN binding | chr3:999837-1001996 REVERSE	92.31	52	4	0	342	393	311	362	1e-11	71.9
contig02152	AT1G25280.3	TLP10 | AtTLP10 (TUBBY LIKE PROTEIN 10); phosphoric diester hydrolase/ transcription factor | chr1:8865676-8866608 FORWARD	86.92	107	14	0	1523	1629	697	803	2e-20	101
contig02153	AT3G05970.1	CS6, ATLACS6 | LACS6 (long-chain acyl-CoA synthetase 6); long-chain-fatty-acid-CoA ligase | chr3:1786510-1791746 REVERSE	81.38	290	54	0	383	672	298	587	1e-34	147
contig02156	AT5G49940.2	U2, ATCNFU2 | NFU2 (NIFU-LIKE PROTEIN 2); structural molecule | chr5:20315464-20317067 FORWARD	79.55	269	55	0	402	670	521	253	2e-19	97.6
contig02158	AT4G00585.1	unknown protein | chr4:251157-252284 REVERSE	81.62	185	34	0	354	538	242	58	1e-19	97.6
contig02159	AT5G58390.1	peroxidase, putative | chr5:23599755-23601244 REVERSE	89.83	59	6	0	151	209	212	154	1e-11	69.9
contig02161	AT2G27020.1	G1 | PAG1; endopeptidase/ peptidase/ threonine-type endopeptidase | chr2:11528515-11530858 REVERSE	80.57	458	89	0	90	547	1	458	4e-51	202
contig02165	AT5G30510.1	S1, ARRPS1 | RPS1 (RIBOSOMAL PROTEIN S1); RNA binding / structural constituent of ribosome | chr5:11619262-11621223 REVERSE	85.22	318	47	0	277	594	1146	829	1e-67	258
contig02167	AT5G17310.2	UTP--glucose-1-phosphate uridylyltransferase, putative / UDP-glucose pyrophosphorylase, putative / UGPase, putative | chr5	81.48	880	163	0	784	1663	1106	227	5e-126	452
contig02168	AT1G75380.3	wound-responsive protein-related | chr1:28281789-28283631 REVERSE	79.07	626	131	0	402	1027	870	245	4e-51	202
contig02169	AT3G53430.1	60S ribosomal protein L12 (RPL12B) | chr3:19809895-19810395 REVERSE	82.11	436	78	0	300	735	464	29	2e-64	246
contig02170	AT1G63460.1	glutathione peroxidase, putative | chr1:23535118-23536326 FORWARD	80.24	339	67	0	282	620	416	78	9e-33	141
contig02174	AT4G16695.1	unknown protein | chr4:9394259-9395251 FORWARD	85.58	104	15	0	149	252	70	173	8e-17	87.7
contig02175	AT5G02490.1	heat shock cognate 70 kDa protein 2 (HSC70-2) (HSP70-2) | chr5:550296-552565 REVERSE	83.71	399	65	0	1	399	834	436	1e-73	276
contig02178	AT3G56940.1	D1, CHL27, ACSF | CRD1 (COPPER RESPONSE DEFECT 1); DNA binding / magnesium-protoporphyrin IX monomethyl ester (oxidative) c	83.08	792	134	0	423	1214	1031	240	7e-143	507
contig02179	AT1G72730.1	eukaryotic translation initiation factor 4A, putative / eIF-4A, putative | chr1:27378040-27379593 REVERSE	81.11	974	182	2	383	1355	1124	152	3e-127	456
contig02181	AT1G76150.1	H2, ATECH2 | maoC-like dehydratase domain-containing protein | chr1:28575236-28577637 REVERSE	81.82	143	26	0	650	792	589	731	2e-13	77.8
contig02183	AT5G67530.1	peptidyl-prolyl cis-trans isomerase cyclophilin-type family protein | chr5:26941260-26943878 FORWARD	84.25	273	41	2	385	656	223	494	2e-45	184
contig02184	AT1G79230.3	1, ATMST1, MST1, ATRDH1 | MST1 (MERCAPTOPYRUVATE SULFURTRANSFERASE 1); 3-mercaptopyruvate sulfurtransferase/ sulfurtransfer	81.23	730	137	0	384	1113	851	122	1e-98	361
contig02185	AT2G02710.1	P, PLPB | PLPB (PAS/LOV PROTEIN B); signal transducer/ two-component sensor | chr2:758812-760608 REVERSE	86.36	88	12	0	266	353	752	839	4e-14	79.8
contig02186	AT4G27745.1	FUNCTIONS IN: molecular_function unknown; INVOLVED IN: biological_process unknown; LOCATED IN: cellular_component unknown;	84.4	109	17	0	268	376	26	134	9e-15	81.8
contig02189	AT3G03070.1	NADH-ubiquinone oxidoreductase-related | chr3:696593-698069 REVERSE	84.16	101	16	0	217	317	124	224	2e-12	73.8
contig02191	AT3G04830.1	binding | chr3:1326289-1329132 FORWARD	77.73	449	100	0	236	684	178	626	2e-19	97.6
contig02193	AT4G35250.1	vestitone reductase-related | chr4:16771401-16773269 REVERSE	80.52	693	135	0	203	895	355	1047	2e-81	303
contig02194	AT3G22110.1	C1 | PAC1; endopeptidase/ peptidase/ threonine-type endopeptidase | chr3:7792819-7793571 REVERSE	81.58	380	70	0	1	380	380	1	3e-50	198
contig02198	AT5G58230.1	I1, MEE70, ATMSI1 | MSI1 (MULTICOPY SUPRESSOR OF IRA1); protein binding | chr5:23556112-23557994 FORWARD	79.14	1232	257	0	70	1301	1	1232	9e-112	404
contig02201	AT1G23310.1	T1, AOAT1 | GGT1 (GLUTAMATE:GLYOXYLATE AMINOTRANSFERASE); L-alanine:2-oxoglutarate aminotransferase/ glycine:2-oxoglutarate	79.58	666	136	0	1162	1827	742	1407	9e-63	242
contig02202	AT1G04850.1	ubiquitin-associated (UBA)/TS-N domain-containing protein | chr1:1365311-1368706 REVERSE	82.21	163	29	0	94	256	1037	875	3e-18	93.7
contig02205	AT5G54600.2	50S ribosomal protein L24, chloroplast (CL24) | chr5:22183046-22184403 FORWARD	81.43	140	26	0	578	717	302	163	9e-12	71.9
contig02206	AT1G52740.1	A9 | HTA9 (HISTONE H2A PROTEIN 9); DNA binding | chr1:19645409-19646221 FORWARD	79.68	310	63	0	284	593	392	83	5e-25	115
contig02207	AT4G10920.2	LP | KELP; DNA binding / transcription coactivator/ transcription regulator | chr4:6697894-6699103 REVERSE	82.76	116	20	0	516	631	379	494	7e-12	71.9
contig02208	AT3G14940.1	PPC3 | ATPPC3 (PHOSPHOENOLPYRUVATE CARBOXYLASE 3); phosphoenolpyruvate carboxylase | chr3:5025584-5029476 FORWARD	78.46	2734	580	3	482	3209	2747	17	0	737
contig02216	AT3G60600.3	P27-1 | VAP (VESICLE ASSOCIATED PROTEIN); protein binding | chr3:22400537-22401669 FORWARD	83.21	137	23	0	748	884	317	181	5e-17	89.7
contig02217	AT4G30960.1	PK6, SIP3, SNRK3.14, ATCIPK6 | SIP3 (SOS3-INTERACTING PROTEIN 3); ATP binding / kinase/ protein kinase/ protein serine/thre	79.67	718	146	0	822	1539	803	86	6e-70	266
contig02218	AT5G59910.1	B4 | HTB4; DNA binding | chr5:24127206-24127658 FORWARD	89.06	64	7	0	117	180	79	142	2e-12	71.9
contig02220	AT5G25460.1	unknown protein | chr5:8863430-8865394 FORWARD	90.16	61	6	0	524	584	480	540	4e-12	73.8
contig02222	AT4G34190.1	P1 | SEP1 (STRESS ENHANCED PROTEIN 1); chlorophyll binding | chr4:16372606-16373511 REVERSE	84.8	125	19	0	249	373	371	247	1e-19	97.6
contig02227	AT2G26080.1	GLDP2 | AtGLDP2 (Arabidopsis thaliana glycine decarboxylase P-protein 2); ATP binding / glycine dehydrogenase (decarboxylat	81.19	2605	487	1	552	3153	413	3017	0	1275
contig02231	AT1G79930.2	P91 | HSP91; ATP binding | chr1:30063924-30067067 REVERSE	85.05	194	29	0	2262	2455	194	1	2e-36	155
contig02237	AT3G13750.1	AL1 | BGAL1 (Beta galactosidase 1); beta-galactosidase/ catalytic/ cation binding / heme binding / peroxidase/ sugar bindin	80.51	313	61	0	46	358	1511	1823	3e-31	137
contig02240	AT5G05780.1	N8A, AE3, ATHMOV34 | RPN8A (RP NON-ATPASE SUBUNIT 8A) | chr5:1735862-1738176 FORWARD	80.47	676	132	0	40	715	208	883	1e-78	293
contig02241	AT4G02850.1	phenazine biosynthesis PhzC/PhzF family protein | chr4:1266535-1268569 REVERSE	87.18	78	10	0	211	288	15	92	8e-13	75.8
contig02244	AT5G40770.1	PHB3 | ATPHB3 (PROHIBITIN 3) | chr5:16315589-16316621 REVERSE	79.69	522	104	2	433	953	752	232	7e-44	178
contig02255	AT3G61440.2	CYSC1, CYSC1 | CYSC1 (CYSTEINE SYNTHASE C1); L-3-cyanoalanine synthase/ cysteine synthase | chr3:22736383-22737792 FORWARD	80.65	672	129	1	506	1177	52	722	2e-78	293
contig02259	AT4G24990.1	GP4 | ATGP4 | chr4:12849973-12851249 REVERSE	81.97	294	53	0	190	483	22	315	3e-39	163
contig02262	AT5G37310.1	LOCATED IN: integral to membrane, Golgi apparatus, plant-type cell wall; EXPRESSED IN: 23 plant structures; EXPRESSED DURI	82.16	538	96	0	222	759	1781	1244	3e-82	305
contig02265	AT1G14290.1	H2 | SBH2 (SPHINGOID BASE HYDROXYLASE 2); catalytic/ sphingosine hydroxylase | chr1:4880307-4881784 REVERSE	80.42	332	65	0	308	639	686	355	4e-33	143
contig02266	AT2G24520.1	A5 | AHA5 (Arabidopsis H(+)-ATPase 5); ATPase | chr2:10415522-10419730 FORWARD	79.15	1175	245	0	106	1280	730	1904	2e-106	387
contig02267	AT3G20770.1	N3 | EIN3 (ETHYLENE-INSENSITIVE3); transcription factor | chr3:7260702-7262588 REVERSE	82.41	324	57	0	135	458	580	903	3e-47	190
contig02270	AT2G35690.1	X5 | ACX5 (ACYL-COA OXIDASE 5); FAD binding / acyl-CoA dehydrogenase/ acyl-CoA oxidase/ electron carrier/ oxidoreductase/ o	78.68	985	210	0	325	1309	297	1281	2e-76	287
contig02271	AT4G08810.1	B1 | SUB1; calcium ion binding | chr4:5616204-5617862 REVERSE	83.61	305	50	0	680	984	697	1001	7e-53	208
contig02272	AT1G02610.1	zinc finger (C3HC4-type RING finger) family protein | chr1:553181-555854 REVERSE	86.67	105	14	0	851	955	201	97	2e-19	97.6
contig02274	AT4G14240.2	FUNCTIONS IN: molecular_function unknown; INVOLVED IN: biological_process unknown; LOCATED IN: cellular_component unknown;	79.13	230	48	0	126	355	473	244	4e-13	75.8
contig02278	AT2G03120.1	SPP | ATSPP (ARABIDOPSIS SIGNAL PEPTIDE PEPTIDASE); aspartic-type endopeptidase | chr2:937554-940083 FORWARD	82.08	240	43	0	796	1035	390	151	1e-30	135
contig02281	AT3G05000.1	transport protein particle (TRAPP) component Bet3 family protein | chr3:1387444-1388697 REVERSE	82.12	179	32	0	664	842	248	70	1e-20	101
contig02283	AT2G18450.1	H1-2 | SDH1-2; succinate dehydrogenase | chr2:7997510-8000801 REVERSE	81.09	1655	313	0	522	2176	1784	130	0	799
contig02284	AT1G17890.1	R2 | GER2; binding / catalytic/ coenzyme binding | chr1:6154478-6155596 REVERSE	78.46	664	143	0	464	1127	230	893	5e-45	182
contig02293	AT1G15370.1	FUNCTIONS IN: molecular_function unknown; INVOLVED IN: transport; EXPRESSED IN: 24 plant structures; EXPRESSED DURING: 15	81.15	191	36	0	72	262	59	249	2e-18	93.7
contig02295	AT5G57350.1	A3, ATAHA3 | AHA3; ATPase/ hydrogen-exporting ATPase, phosphorylative mechanism | chr5:23231208-23236381 REVERSE	80.83	678	128	2	1232	1908	2078	1402	2e-79	297
contig02296	AT3G12800.1	RB, DECR | SDRB (SHORT-CHAIN DEHYDROGENASE-REDUCTASE B); binding / catalytic/ oxidoreductase | chr3:4063463-4064757 REVERSE	79.7	335	65	1	373	704	271	605	1e-26	121
contig02297	AT3G57290.1	F3E, TIF3E1, ATEIF3E-1, INT-6, ATINT6, INT6 | EIF3E (EUKARYOTIC TRANSLATION INITIATION FACTOR 3E); translation initiation f	80.08	1019	203	0	276	1294	157	1175	1e-113	410
contig02298	AT1G26470.1	FUNCTIONS IN: molecular_function unknown; INVOLVED IN: regulation of transcription; LOCATED IN: nucleus, H4/H2A histone ac	85.31	143	21	0	137	279	94	236	1e-25	117
contig02299	AT3G42790.1	3 | AL3 (ALFIN-LIKE 3); DNA binding / methylated histone residue binding | chr3:14878128-14879618 REVERSE	84.88	172	26	0	779	950	560	731	9e-31	135
contig02305	AT1G03900.1	NAP4 | ATNAP4 (Arabidopsis thaliana non-intrinsic ABC protein 4); ATPase, coupled to transmembrane movement of substances /	86.73	113	15	0	43	155	34	146	8e-22	105
contig02306	AT5G45410.3	unknown protein | chr5:18402071-18403282 REVERSE	81.17	223	42	0	821	1043	646	868	7e-23	109
contig02307	AT2G14740.2	VSR3 | ATVSR3 (ARABIDOPSIS THALIANA VACULOLAR SORTING RECEPTOR 3); calcium ion binding | chr2:6308895-6312303 FORWARD	79.72	498	100	1	3	499	813	316	6e-44	178
contig02311	AT2G32720.1	#4, ATCB5-B, CB5-B | CB5-B (CYTOCHROME B5 ISOFORM B); heme binding | chr2:13877013-13878447 REVERSE	89.71	68	6	1	357	423	271	338	4e-12	71.9
contig02315	AT3G45600.1	T3 | TET3 (TETRASPANIN3) | chr3:16733973-16735854 REVERSE	85.07	134	20	0	59	192	1	134	2e-22	107
contig02317	AT1G70660.1	Z2, UEV1B | MMZ2 (MMS ZWEI HOMOLOGE 2); protein binding / ubiquitin-protein ligase | chr1:26640755-26641949 FORWARD	87.59	137	17	0	160	296	22	158	8e-32	137
contig02319	AT3G25230.2	F1, ATFKBP62, FKBP62 | ROF1 (ROTAMASE FKBP 1); FK506 binding / calmodulin binding / peptidyl-prolyl cis-trans isomerase | c	78.07	985	213	1	887	1871	1100	119	6e-61	236
contig02323	AT3G55620.1	b1624 | emb1624 (embryo defective 1624); ribosome binding / translation initiation factor | chr3:20634581-20636312 FORWARD	81.25	400	75	0	323	722	176	575	7e-50	198
contig02325	AT4G15770.1	RNA binding / protein binding | chr4:8978060-8978623 FORWARD	78.7	540	114	1	59	597	7	546	1e-35	151
contig02327	AT5G05670.1	signal recognition particle binding | chr5:1695916-1697534 REVERSE	80.8	224	43	0	36	259	470	247	1e-21	103
contig02329	AT5G44730.1	haloacid dehalogenase-like hydrolase family protein | chr5:18045588-18046519 REVERSE	88.42	95	11	0	396	490	208	302	1e-20	101
contig02330	AT2G26070.1	E1 | RTE1 (REVERSION-TO-ETHYLENE SENSITIVITY1) | chr2:11105741-11106607 REVERSE	85.71	91	13	0	612	702	241	151	1e-13	77.8
contig02331	AT3G11830.1	chaperonin, putative | chr3:3732734-3736156 FORWARD	90.91	77	7	0	721	797	1385	1309	1e-19	97.6
contig02332	AT5G41390.1	FUNCTIONS IN: molecular_function unknown; INVOLVED IN: biological_process unknown; CONTAINS InterPro DOMAIN/s: Protein of	79.64	501	102	0	216	716	31	531	1e-45	184
contig02333	AT5G06390.1	A17 | FLA17 (FASCICLIN-LIKE ARABINOGALACTAN PROTEIN 17 PRECURSOR) | chr5:1952939-1955047 FORWARD	81.33	450	84	0	127	576	781	1230	3e-58	226
contig02352	AT1G52370.3	ribosomal protein L22 family protein | chr1:19507052-19508699 FORWARD	80.48	210	41	0	168	377	546	337	8e-18	91.7
contig02356	AT3G51300.1	AC11, ROP1, ROP1AT, ATRAC11, ATROP1 | ROP1 (RHO-RELATED PROTEIN FROM PLANTS 1); GTP binding / GTPase activating protein bin	84.43	578	90	0	201	778	1	578	2e-120	432
contig02357	AT1G69510.2	FUNCTIONS IN: molecular_function unknown; INVOLVED IN: biological_process unknown; LOCATED IN: cellular_component unknown;	83.62	116	19	0	316	431	133	248	4e-14	79.8
contig02358	AT4G10610.2	P37, ATRBP37 | CID12; RNA binding | chr4:6557336-6559019 FORWARD	80.1	206	41	0	728	933	638	433	4e-15	83.8
contig02359	AT4G34030.1	CB | MCCB (3-METHYLCROTONYL-COA CARBOXYLASE); biotin carboxylase/ methylcrotonoyl-CoA carboxylase | chr4:16301298-16303949	80.11	563	112	0	1109	1671	839	277	2e-48	194
contig02360	AT3G50070.1	CD3;3 | CYCD3;3 (CYCLIN D3;3); cyclin-dependent protein kinase | chr3:18565322-18566669 REVERSE	82.45	245	43	0	796	1040	572	328	1e-33	145
contig02363	AT3G22440.1	hydroxyproline-rich glycoprotein family protein | chr3:7959854-7961886 FORWARD	84.47	264	39	2	906	1168	1007	745	8e-45	182
contig02364	AT3G23900.2	RNA recognition motif (RRM)-containing protein | chr3:8632717-8635852 REVERSE	82.88	146	25	0	443	588	418	563	2e-17	91.7
contig02370	AT3G09800.2	protein binding | chr3:3007153-3007916 REVERSE	79.53	215	44	0	112	326	25	239	1e-13	77.8
contig02373	AT5G59470.1	PQ-loop repeat family protein / transmembrane family protein | chr5:23978611-23979414 FORWARD	87.32	71	9	0	403	473	235	305	4e-11	69.9
contig02374	AT2G35260.1	unknown protein | chr2:14849642-14851601 FORWARD	84.52	155	24	0	534	688	463	617	3e-25	117
contig02377	AT2G43950.1	P37, ATOEP37 | OEP37; ion channel | chr2:18200553-18202644 REVERSE	82.03	295	53	0	170	464	1030	736	7e-40	165
contig02379	AT2G21410.1	A-A2 | VHA-A2 (VACUOLAR PROTON ATPASE A2); ATPase | chr2:9162703-9168141 FORWARD	79.58	475	97	0	1076	1550	1699	1225	1e-41	172
contig02383	AT5G05100.1	nucleic acid binding | chr5:1505461-1506940 REVERSE	90.14	71	7	0	1199	1269	110	40	9e-16	85.7
contig02384	AT5G15450.1	G6, CLPB3, CLPB-P | CLPB3 (CASEIN LYTIC PROTEINASE B3); ATP binding / ATPase/ nucleoside-triphosphatase/ nucleotide binding	86.9	84	11	0	1	84	948	1031	1e-14	79.8
contig02385	AT5G26780.2	M2 | SHM2 (SERINE HYDROXYMETHYLTRANSFERASE 2); catalytic/ glycine hydroxymethyltransferase/ pyridoxal phosphate binding | c	83	812	135	2	214	1022	217	1028	5e-141	502
contig02389	AT3G48000.1	DH2B4, ALDH2, ALDH2A | ALDH2B4 (ALDEHYDE DEHYDROGENASE 2B4); 3-chloroallyl aldehyde dehydrogenase/ ATP binding / aldehyde d	79.09	722	149	2	794	1514	505	1225	1e-55	218
contig02394	AT3G15640.2	cytochrome c oxidase family protein | chr3:5299273-5301371 FORWARD	83.51	188	31	0	346	533	292	479	2e-28	127
contig02396	AT5G19290.1	esterase/lipase/thioesterase family protein | chr5:6494113-6495105 FORWARD	85.71	119	17	0	286	404	247	365	1e-20	101
contig02397	AT2G31380.1	H | STH; protein domain specific binding / transcription factor/ zinc ion binding | chr2:13382150-13383302 FORWARD	88.18	110	13	0	151	260	13	122	9e-25	115
contig02398	AT4G13360.1	catalytic | chr4:7775133-7777701 FORWARD	81.99	472	85	0	149	620	185	656	7e-69	262
contig02400	AT1G70730.3	phosphoglucomutase, cytoplasmic, putative / glucose phosphomutase, putative | chr1:26669020-26673166 REVERSE	78.05	1599	341	4	335	1924	1871	274	2e-100	367
contig02407	AT3G22850.1	unknown protein | chr3:8089067-8090275 FORWARD	82.58	132	23	0	424	555	681	550	2e-14	79.8
contig02408	AT3G28900.1	60S ribosomal protein L34 (RPL34C) | chr3:10902864-10904415 REVERSE	86.08	158	22	0	105	262	37	194	3e-32	139
contig02409	AT3G56240.1	H | CCH (COPPER CHAPERONE); copper chaperone | chr3:20863460-20864402 REVERSE	82.86	140	24	0	159	298	144	5	6e-17	87.7
contig02410	AT1G49820.1	MTK | ATMTK (ARABIDOPSIS THALIANA S-METHYL-5-THIORIBOSE KINASE); S-methyl-5-thioribose kinase | chr1:18443005-18444907 FORW	80.27	299	59	0	836	1134	806	508	1e-27	125
contig02412	AT4G23860.3	PHD finger protein-related | chr4:12409336-12411336 FORWARD	79.77	351	71	0	257	607	139	489	3e-30	133
contig02414	AT3G46460.1	C13 | UBC13 (ubiquitin-conjugating enzyme 13); ubiquitin-protein ligase | chr3:17096120-17097315 REVERSE	81.84	479	87	0	125	603	19	497	2e-68	260
contig02415	AT1G23750.1	DNA-binding protein-related | chr1:8400638-8401171 FORWARD	78.76	306	65	0	87	392	39	344	8e-18	91.7
contig02417	AT1G80500.1	FUNCTIONS IN: molecular_function unknown; INVOLVED IN: transport, ER to Golgi vesicle-mediated transport; LOCATED IN: intr	81.1	365	67	1	341	703	401	37	1e-41	170
contig02418	AT2G42680.1	F1A, ATMBF1A | MBF1A (MULTIPROTEIN BRIDGING FACTOR 1A); DNA binding / transcription coactivator | chr2:17774972-17776116 FO	79.4	403	83	0	402	804	425	23	1e-32	141
contig02420	AT5G46070.1	GTP binding / GTPase | chr5:18683468-18688397 FORWARD	82.61	368	64	0	197	564	190	557	4e-57	222
contig02421	AT1G32900.1	starch synthase, putative | chr1:11920582-11923506 REVERSE	79.67	482	96	2	312	792	266	746	5e-39	163
contig02422	AT1G05250.1	peroxidase, putative | chr1:1525924-1527169 REVERSE	90.91	55	5	0	1008	1062	239	185	5e-11	69.9
contig02424	AT4G21660.1	proline-rich spliceosome-associated (PSP) family protein | chr4:11506259-11509772 REVERSE	81.71	563	100	2	29	591	1016	457	4e-76	285
contig02425	AT5G59150.1	RABA2D, ATRAB-A2D | ATRABA2D (HOARABIDOPSIS RAB GTPASE HOMOLOG A2D); GTP binding | chr5:23876858-23878244 FORWARD	84.1	371	59	0	552	922	371	1	9e-71	268
contig02428	AT1G18800.1	P2 | NRP2 (NAP1-RELATED PROTEIN 2); DNA binding / chromatin binding / histone binding | chr1:6481466-6483463 REVERSE	78.42	482	104	0	675	1156	524	43	1e-29	131
contig02430	AT4G27700.1	rhodanese-like domain-containing protein | chr4:13826541-13827673 REVERSE	79.14	302	63	0	310	611	271	572	4e-20	99.6
contig02431	AT3G49470.1	CA2 | NACA2 (NASCENT POLYPEPTIDE-ASSOCIATED COMPLEX SUBUNIT ALPHA-LIKE PROTEIN 2) | chr3:18341072-18342273 FORWARD	82.73	110	19	0	349	458	652	543	1e-10	67.9
contig02433	AT5G10240.2	N3 | ASN3 (ASPARAGINE SYNTHETASE 3); asparagine synthase (glutamine-hydrolyzing) | chr5:3212934-3216418 REVERSE	79.62	373	76	0	1134	1506	1016	1388	4e-31	137
contig02434	AT4G22220.1	U1, ATISU1 | ISU1; structural molecule | chr4:11759444-11760881 REVERSE	82.23	332	59	0	352	683	440	109	1e-47	190
contig02436	AT1G20850.1	P2 | XCP2 (xylem cysteine peptidase 2); cysteine-type peptidase/ peptidase | chr1:7252208-7253537 FORWARD	79.93	269	54	0	478	746	749	481	8e-22	105
contig02439	AT3G58730.1	vacuolar ATP synthase subunit D (VATD) / V-ATPase D subunit / vacuolar proton pump D subunit (VATPD) | chr3:21718495-21719	79.37	635	126	3	134	767	18	648	2e-50	200
contig02440	AT5G22950.1	S24.1 | VPS24.1 | chr5:7681380-7682720 FORWARD	82.91	351	60	0	321	671	82	432	2e-56	220
contig02441	AT4G20070.1	AAH | ATAAH (Arabidopsis thaliana Allantoate Amidohydrolase); allantoate deiminase/ metallopeptidase | chr4:10861548-108645	83.95	162	26	0	734	895	1262	1101	1e-24	115
contig02446	AT5G67220.1	nitrogen regulation family protein | chr5:26820276-26821926 REVERSE	83.74	123	20	0	339	461	274	396	3e-16	85.7
contig02447	AT5G55850.2	I | NOI | chr5:22603617-22604951 FORWARD	85.26	95	14	0	168	262	76	170	1e-13	77.8
contig02449	AT3G06720.2	-IMP, ATKAP ALPHA, AIMP ALPHA | IMPA-1 (IMPORTIN ALPHA ISOFORM 1); binding / protein transporter | chr3:2120559-2123555 FOR	81.65	267	47	2	39	304	691	956	1e-27	125
contig02456	AT4G25840.1	P1 | GPP1 (glycerol-3-phosphatase 1); catalytic/ hydrolase | chr4:13139026-13140719 FORWARD	82.63	167	29	0	129	295	229	395	5e-21	101
contig02460	AT5G47890.1	NADH-ubiquinone oxidoreductase B8 subunit, putative | chr5:19388806-19390409 FORWARD	85.37	82	12	0	252	333	128	209	9e-11	67.9
contig02463	AT5G19760.1	dicarboxylate/tricarboxylate carrier (DTC) | chr5:6679591-6681845 REVERSE	79.02	820	170	2	351	1169	864	46	4e-64	246
contig02464	AT5G64030.1	dehydration-responsive protein-related | chr5:25624965-25628257 FORWARD	81.51	557	103	0	1278	1834	1616	1060	2e-76	287
contig02465	AT4G11410.1	short-chain dehydrogenase/reductase (SDR) family protein | chr4:6945127-6947186 REVERSE	83.87	124	20	0	1001	1124	167	44	2e-16	87.7
contig02466	ATCG00020.1	BA | Encodes chlorophyll binding protein D1, a part of the photosystem II reaction center core | chrC:383-1444 REVERSE	94.48	869	48	0	389	1257	1	869	0	1342
contig02467	AT1G16920.1	B11, ATRABA1B | ATRABA1B (ARABIDOPSIS RAB GTPASE HOMOLOG A1B); GTP binding | chr1:5787489-5789147 REVERSE	82.31	260	46	0	138	397	25	284	5e-36	151
contig02468	AT1G02330.1	FUNCTIONS IN: molecular_function unknown; INVOLVED IN: biological_process unknown; LOCATED IN: cellular_component unknown;	78.42	431	90	1	324	754	253	680	3e-24	113
contig02469	AT2G27920.1	PL51 | SCPL51 (SERINE CARBOXYPEPTIDASE-LIKE 51); serine-type carboxypeptidase | chr2:11885777-11889043 REVERSE	80.75	265	51	0	109	373	106	370	2e-26	121
contig02470	AT3G03773.2	FUNCTIONS IN: molecular_function unknown; INVOLVED IN: biological_process unknown; LOCATED IN: endomembrane system; CONTAI	83.18	107	18	0	360	466	494	388	3e-11	69.9
contig02472	AT2G37660.1	binding / catalytic/ coenzyme binding | chr2:15795481-15796977 REVERSE	79.41	437	90	0	244	680	947	511	4e-36	153
contig02479	AT2G42790.1	Y3 | CSY3 (citrate synthase 3); citrate (SI)-synthase | chr2:17803132-17805991 REVERSE	78.93	1082	228	0	530	1611	310	1391	2e-91	337
contig02480	AT1G16810.2	unknown protein | chr1:5756150-5756694 FORWARD	85.39	89	13	0	364	452	343	431	2e-12	73.8
contig02482	AT5G56010.1	P81-3 | HSP81-3; ATP binding / unfolded protein binding | chr5:22681410-22683911 FORWARD	84.26	826	127	1	256	1078	2017	1192	1e-171	603
contig02485	AT5G64370.1	TA-UP | BETA-UP (beta-ureidopropionase); beta-ureidopropionase | chr5:25739264-25741031 FORWARD	80.04	566	113	0	537	1102	391	956	3e-58	226
contig02490	AT2G45660.1	L20, SOC1 | AGL20 (AGAMOUS-LIKE 20); transcription factor | chr2:18807799-18810193 REVERSE	86.83	167	22	0	825	991	167	1	2e-37	157
contig02493	AT4G34588.1	uORF2 | CPuORF2 (Conserved peptide upstream open reading frame 2) | chr4:16522098-16522226 FORWARD	85.26	95	14	0	1023	1117	129	35	2e-13	77.8
contig02494	AT1G58440.1	1, SQE1 | XF1; squalene monooxygenase | chr1:21714094-21717246 REVERSE	79.12	431	90	0	864	1294	610	180	2e-32	141
contig02495	AT4G17170.1	-RAB2, ATRABB1C, ATRAB2A, RAB2A, RABB1C, ATRAB-B1B, RAB-B1B | RABB1C (ARABIDOPSIS RAB GTPASE HOMOLOG B1C); GTP binding / GT	86.37	587	80	0	261	847	587	1	1e-149	529
contig02496	AT4G14430.1	R10, ATECI2, ECI2, ECHIB, PEC12 | IBR10 (INDOLE-3-BUTYRIC ACID RESPONSE 10); catalytic/ dodecenoyl-CoA delta-isomerase | ch	85.86	99	14	0	263	361	118	216	3e-16	85.7
contig02498	AT3G20230.1	50S ribosomal protein L18 family | chr3:7055639-7056679 REVERSE	87.36	87	11	0	23	109	180	266	3e-16	85.7
contig02501	AT1G10940.1	K1, SNRK2-4, SNRK2.4, SRK2A | SNRK2.4 (SNF1-RELATED PROTEIN KINASE 2.4); kinase | chr1:3656050-3658170 REVERSE	85.55	173	24	1	5	176	466	638	7e-32	137
contig02504	AT5G20720.2	N20, CPN10, CHCPN10, ATCPN21, CPN21 | CPN20 (CHAPERONIN 20); calmodulin binding | chr5:7015015-7016354 FORWARD	77.63	465	104	0	373	837	602	138	2e-19	97.6
contig02505	AT1G63690.1	protease-associated (PA) domain-containing protein | chr1:23618490-23622082 FORWARD	80.78	281	54	0	1137	1417	1042	1322	9e-29	129
contig02512	AT1G11750.1	PP6, NCLPP1, NCLPP6 | CLPP6; serine-type endopeptidase | chr1:3967609-3969535 FORWARD	81.82	176	32	0	457	632	412	587	7e-19	95.6
contig02514	AT1G07790.1	B1 | HTB1; DNA binding | chr1:2413049-2413495 FORWARD	84.79	263	40	0	111	373	437	175	5e-52	204
contig02515	AT5G42420.1	transporter-related | chr5:16968819-16970225 FORWARD	77.53	623	140	0	578	1200	283	905	1e-27	125
contig02517	AT2G19680.2	mitochondrial ATP synthase g subunit family protein | chr2:8501865-8502622 FORWARD	83.04	112	19	0	567	678	142	31	8e-12	71.9
contig02521	AT2G44050.1	S1 | COS1 (COI1 SUPPRESSOR1); 6,7-dimethyl-8-ribityllumazine synthase | chr2:18224304-18225917 FORWARD	78.67	347	74	0	422	768	325	671	1e-20	101
contig02525	AT2G43360.1	O2, BIOB | BIO2 (BIOTIN AUXOTROPH 2); biotin synthase | chr2:18010918-18013129 REVERSE	77.54	779	174	1	394	1171	908	130	7e-35	149
contig02527	AT4G16260.1	catalytic/ cation binding / hydrolase, hydrolyzing O-glycosyl compounds | chr4:9200180-9201441 REVERSE	90.14	71	7	0	269	339	980	910	8e-16	85.7
contig02529	AT4G04210.1	X4 | PUX4; protein binding | chr4:2030391-2031670 FORWARD	84.21	152	24	0	345	496	319	470	1e-23	111
contig02532	AT2G01490.1	phytanoyl-CoA dioxygenase (PhyH) family protein | chr2:221316-223187 FORWARD	85.39	89	13	0	473	561	379	467	2e-12	73.8
contig02533	AT3G63140.1	P41A | CSP41A (CHLOROPLAST STEM-LOOP BINDING PROTEIN OF 41 KDA); mRNA binding / poly(U) binding | chr3:23327006-23328620 RE	79.01	362	76	0	532	893	487	848	9e-25	115
contig02538	AT3G09680.1	40S ribosomal protein S23 (RPS23A) | chr3:2969197-2970291 REVERSE	88.31	154	18	0	215	368	427	274	1e-39	163
contig02540	AT5G28640.1	3, GIF, GIF1 | AN3 (ANGUSTIFOLIA 3); protein binding / transcription coactivator | chr5:10647831-10649620 REVERSE	83.25	209	35	0	611	819	215	7	2e-31	137
contig02544	AT1G75690.1	chaperone protein dnaJ-related | chr1:28422273-28423170 REVERSE	81.52	184	34	0	386	569	280	463	5e-19	95.6
contig02545	AT2G35840.2	sucrose-phosphatase 1 (SPP1) | chr2:15053952-15055776 FORWARD	79.22	255	53	0	1185	1439	285	31	1e-15	85.7
contig02546	AT4G02730.1	transducin family protein / WD-40 repeat family protein | chr4:1207759-1209066 FORWARD	81.62	136	25	0	434	569	747	612	1e-11	71.9
contig02553	AT2G05840.2	A2 | PAA2 (20S PROTEASOME SUBUNIT PAA2); endopeptidase/ peptidase/ threonine-type endopeptidase | chr2:2234226-2235973 FORW	80.8	427	82	0	8	434	434	8	1e-49	196
contig02559	AT1G48900.1	signal recognition particle 54 kDa protein 3 / SRP54 (SRP-54C) | chr1:18084972-18087743 REVERSE	81.25	1317	246	1	253	1569	154	1469	1e-175	617
contig02565	AT2G35240.1	plastid developmental protein DAG, putative | chr2:14845099-14846262 REVERSE	80.41	342	67	0	436	777	575	234	2e-34	147
contig02568	AT4G00400.1	AT8 | GPAT8 (glycerol-3-phosphate acyltransferase 8); acyltransferase/ glycerol-3-phosphate O-acyltransferase | chr4:174312	80.04	566	113	0	142	707	73	638	5e-58	226
contig02572	AT3G50000.1	A2, ATCKA2 | CKA2 (CASEIN KINASE II, ALPHA CHAIN 2); kinase | chr3:18534487-18536743 FORWARD	83.37	944	157	0	205	1148	1205	262	9e-179	626
contig02574	AT3G12110.1	T11 | ACT11 (actin-11); structural constituent of cytoskeleton | chr3:3858116-3859609 FORWARD	84.02	1095	175	0	104	1198	40	1134	0	783
contig02575	AT3G17000.1	C32 | UBC32 (ubiquitin-conjugating enzyme 32); ubiquitin-protein ligase | chr3:5797296-5799467 FORWARD	84.46	251	39	0	310	560	148	398	3e-47	188
contig02580	AT4G16180.2	unknown protein | chr4:9167891-9170323 REVERSE	80.24	167	33	0	613	779	908	742	6e-11	69.9
contig02581	AT1G16880.2	uridylyltransferase-related | chr1:5773796-5775272 FORWARD	80.31	259	51	0	598	856	571	313	6e-23	109
contig02583	AT3G09740.1	P71, ATSYP71 | SYP71 (SYNTAXIN OF PLANTS 71); protein transporter | chr3:2989615-2991354 FORWARD	83.55	304	50	0	304	607	791	488	3e-52	206
contig02584	AT1G26300.1	BSD domain-containing protein | chr1:9096023-9099746 REVERSE	86.73	98	13	0	368	465	905	808	9e-18	91.7
contig02585	AT4G39780.1	AP2 domain-containing transcription factor, putative | chr4:18458216-18459034 REVERSE	82.26	124	22	0	301	424	416	293	1e-11	71.9
contig02587	AT3G08690.1	C11, ATUBC11 | UBC11 (UBIQUITIN-CONJUGATING ENZYME 11); ubiquitin-protein ligase | chr3:2641487-2642489 FORWARD	81.07	428	81	0	370	797	443	16	2e-52	206
contig02589	AT2G19810.1	zinc finger (CCCH-type) family protein | chr2:8550419-8551498 FORWARD	85.71	203	29	0	932	1134	485	283	5e-42	172
contig02591	AT4G13430.1	L1 | IIL1 (ISOPROPYL MALATE ISOMERASE LARGE SUBUNIT 1); 4 iron, 4 sulfur cluster binding / hydro-lyase/ lyase | chr4:780419	79.67	1151	234	0	315	1465	253	1403	3e-118	426
contig02592	AT4G26570.1	CBL3, CBL3 | ATCBL3 (ARABIDOPSIS THALIANA CALCINEURIN B-LIKE 3); calcium ion binding | chr4:13408608-13409998 REVERSE	82.06	563	101	0	84	646	97	659	3e-85	315
contig02593	AT5G10920.1	argininosuccinate lyase, putative / arginosuccinase, putative | chr5:3441805-3443892 FORWARD	81.7	224	41	0	134	357	1145	922	6e-26	119
contig02594	AT1G49300.2	RAB7, ATRABG3E, RABG3E | RABG3E (RAB GTPASE HOMOLOG G3E); GTP binding | chr1:18234842-18236968 FORWARD	83.82	173	28	0	138	310	28	200	3e-27	121
contig02597	AT4G11420.1	F3A, ATEIF3A-1, EIF3A-1, ATTIF3A1, TIF3A1 | EIF3A (EUKARYOTIC TRANSLATION INITIATION FACTOR 3A); translation initiation fac	89.8	98	10	0	1024	1121	2026	2123	1e-24	115
contig02601	AT1G79320.1	MC6 | AtMC6 (metacaspase 6); cysteine-type endopeptidase | chr1:29836686-29837908 FORWARD	90.24	82	8	0	317	398	277	358	6e-20	99.6
contig02604	AT5G47540.1	binding | chr5:19283265-19285328 REVERSE	79.32	590	122	0	487	1076	283	872	6e-51	202
contig02605	AT2G27450.2	P1, ATNLP1, CPA | NLP1 (NITRILASE-LIKE PROTEIN 1); N-carbamoylputrescine amidase/ hydrolase, acting on carbon-nitrogen (but	83.53	334	54	1	1	333	548	215	4e-56	218
contig02611	AT1G21900.1	emp24/gp25L/p24 family protein | chr1:7691165-7692327 REVERSE	86.67	75	10	0	877	951	288	214	5e-11	69.9
contig02612	AT2G03870.1	small nuclear ribonucleoprotein, putative / snRNP, putative / Sm protein, putative | chr2:1180306-1181256 FORWARD	81.89	254	46	0	127	380	1	254	3e-32	139
contig02625	AT2G32070.1	CCR4-NOT transcription complex protein, putative | chr2:13640829-13641656 REVERSE	81.74	219	38	2	421	638	647	430	1e-20	101
contig02630	AT1G58380.1	6 | XW6; structural constituent of ribosome | chr1:21689115-21690085 FORWARD	81.66	578	106	0	352	929	794	217	4e-82	305
contig02632	AT5G54100.1	band 7 family protein | chr5:21954035-21956500 REVERSE	81.69	508	93	0	720	1227	913	406	3e-71	270
contig02633	AT5G48880.3	PKT2 (PEROXISOMAL 3-KETO-ACYL-COA THIOLASE 2); acetyl-CoA C-acyltransferase/ catalytic | chr5:19814576-19817021 REVERSE	80.65	341	66	0	1079	1419	494	154	5e-36	153
contig02635	AT3G10850.1	X2-2, GLY2 | GLY2; hydroxyacylglutathione hydrolase | chr3:3397756-3399522 REVERSE	79.94	329	66	0	280	608	140	468	6e-29	129
contig02638	AT5G65960.1	unknown protein | chr5:26385413-26387197 FORWARD	82.39	159	28	0	390	548	694	536	3e-18	93.7
contig02640	AT5G51720.1	unknown protein | chr5:21009645-21010227 FORWARD	84.38	96	15	0	130	225	312	217	5e-12	71.9
contig02641	AT5G09680.2	cytochrome b5 domain-containing protein | chr5:2999362-3000185 REVERSE	80.43	230	45	0	557	786	281	510	5e-20	99.6
contig02644	AT3G26650.1	PA, GAPA-1 | GAPA (GLYCERALDEHYDE 3-PHOSPHATE DEHYDROGENASE A SUBUNIT); glyceraldehyde-3-phosphate dehydrogenase/ protein b	81.5	600	109	2	292	890	187	785	1e-78	293
contig02646	AT4G35950.1	AC6, RAC2, ATROP5, ATRAC6, ROP5 | ARAC6 (ARABIDOPSIS RAC-LIKE 6); GTP binding | chr4:17024051-17025514 REVERSE	84.17	581	92	0	428	1008	581	1	3e-117	422
contig02647	AT3G60750.1	transketolase, putative | chr3:22454004-22456824 FORWARD	79.98	994	196	3	806	1797	1691	699	5e-101	369
contig02648	AT3G15730.1	DALPHA1, PLD | PLDALPHA1 (PHOSPHOLIPASE D ALPHA 1); phospholipase D | chr3:5330835-5333474 FORWARD	80.55	653	127	0	588	1240	2096	1444	2e-76	287
contig02649	AT2G16500.1	C1, ARGDC1, ARGDC, SPE1 | ADC1 (ARGININE DECARBOXYLASE 1); arginine decarboxylase | chr2:7150796-7152904 REVERSE	79.74	380	77	0	918	1297	277	656	9e-33	143
contig02650	AT3G47950.1	A4 | AHA4; ATPase/ hydrogen-exporting ATPase, phosphorylative mechanism | chr3:17693015-17697801 FORWARD	81.09	2480	469	0	9	2488	391	2870	0	1172
contig02652	AT1G77180.2	chromatin protein family | chr1:28999791-29001632 REVERSE	80.97	431	82	0	335	765	1028	598	1e-51	204
contig02654	AT3G59830.1	ankyrin protein kinase, putative | chr3:22103006-22105323 REVERSE	82.91	158	27	0	359	516	996	839	2e-20	99.6
contig02655	ATMG00960.1	B203 | Encodes a protein of the mitochondrial membrane which has been shown to be present in a number of unidentified compl	94.56	515	26	2	4	517	515	2	0	783
contig02656	AT4G30220.1	XF | RUXF (SMALL NUCLEAR RIBONUCLEOPROTEIN F) | chr4:14803100-14804259 REVERSE	78.91	256	54	0	310	565	256	1	2e-14	79.8
contig02657	AT3G20060.1	C19 | UBC19 (ubiquitin-conjugating enzyme19); ubiquitin-protein ligase | chr3:7002927-7004283 REVERSE	81.42	296	54	1	15	309	401	106	1e-33	143
contig02658	AT1G11180.1	secretory carrier membrane protein (SCAMP) family protein | chr1:3745829-3748307 FORWARD	81.22	229	41	2	821	1048	580	807	2e-19	97.6
contig02661	AT4G34270.1	TIP41-like family protein | chr4:16404138-16406153 REVERSE	87.59	137	17	0	570	706	511	647	2e-31	137
contig02663	AT5G20550.1	oxidoreductase, 2OG-Fe(II) oxygenase family protein | chr5:6952569-6953856 REVERSE	81.82	132	24	0	783	914	793	924	1e-11	71.9
contig02668	AT4G39660.1	T2 | AGT2 (ALANINE:GLYOXYLATE AMINOTRANSFERASE 2); alanine-glyoxylate transaminase/ catalytic/ pyridoxal phosphate binding	79.13	1193	249	0	272	1464	199	1391	1e-107	391
contig02669	AT4G37040.1	P1D | MAP1D (METHIONINE AMINOPEPTIDASE 1D); aminopeptidase/ metalloexopeptidase | chr4:17455175-17457085 FORWARD	81.59	603	110	1	512	1113	917	315	1e-82	307
contig02671	AT1G79470.1	inosine-5'-monophosphate dehydrogenase | chr1:29894772-29896661 REVERSE	80.22	465	90	2	756	1219	700	1163	4e-43	176
contig02676	AT5G40870.1	UK/UPRT1 | AtUK/UPRT1 (Uridine kinase/Uracil phosphoribosyltransferase 1); ATP binding / kinase/ uracil phosphoribosyltrans	82.27	908	161	0	448	1355	1367	460	1e-147	523
contig02677	AT5G20570.1	C1, RBX1, HRT1, ATRBX1 | RBX1 (RING-BOX 1); protein binding | chr5:6956905-6958221 REVERSE	84.07	270	43	0	383	652	357	88	7e-49	194
contig02681	AT4G19860.1	lecithin:cholesterol acyltransferase family protein / LACT family protein | chr4:10777655-10780260 REVERSE	78.02	464	102	0	517	980	307	770	2e-23	111
contig02683	AT5G09770.1	ribosomal protein L17 family protein | chr5:3035267-3036518 REVERSE	82.26	389	69	0	82	470	1	389	9e-58	224
contig02686	AT2G30410.1	S, TFCA | KIS (KIESEL); unfolded protein binding | chr2:12959812-12960552 FORWARD	83.45	139	23	0	130	268	50	188	1e-18	93.7
contig02688	AT1G65010.1	unknown protein | chr1:24149543-24154024 FORWARD	93.62	47	3	0	824	870	442	488	8e-11	69.9
contig02691	AT3G60900.1	A10 | FLA10 | chr3:22499573-22500841 REVERSE	86.36	176	24	0	951	1126	548	373	8e-38	159
contig02692	AT5G43010.1	T4A | RPT4A; ATPase | chr5:17248563-17251014 REVERSE	80.85	590	113	0	318	907	1196	607	1e-72	274
contig02693	AT5G08380.1	AGAL1 | AtAGAL1 (Arabidopsis thaliana ALPHA-GALACTOSIDASE 1); alpha-galactosidase/ catalytic/ hydrolase, hydrolyzing O-glyc	80.22	182	36	0	74	255	709	890	5e-13	75.8
contig02694	AT5G13710.2	T1, CPH | SMT1 (STEROL METHYLTRANSFERASE 1); sterol 24-C-methyltransferase | chr5:4424048-4426866 REVERSE	85.23	88	13	0	279	366	1004	917	4e-12	71.9
contig02697	AT3G60540.2	sec61beta family protein | chr3:22375132-22375377 REVERSE	81.6	212	36	2	131	339	7	218	9e-20	97.6
contig02699	AT1G80230.1	cytochrome c oxidase family protein | chr1:30169784-30170999 REVERSE	83.48	224	37	0	392	615	289	512	1e-35	151
contig02701	AT3G52990.2	pyruvate kinase, putative | chr3:19649336-19652237 FORWARD	81.49	1021	187	2	967	1986	406	1425	3e-143	509
contig02702	AT1G31850.2	dehydration-responsive protein, putative | chr1:11431165-11433443 FORWARD	81.49	497	88	3	1314	1806	914	418	2e-60	234
contig02704	AT1G74520.1	HVA22A | ATHVA22A | chr1:28008109-28009156 REVERSE	86.32	95	13	0	713	807	98	4	5e-16	85.7
contig02705	AT3G48680.1	MMA CAL2 | GAMMA CAL2 (GAMMA CARBONIC ANHYDRASE-LIKE 2); transferase | chr3:18035107-18036773 FORWARD	89.11	101	11	0	763	863	242	142	3e-24	113
contig02708	AT1G52240.2	ROPGEF11, ROPGEF11 | ROPGEF11 (RHO GUANYL-NUCLEOTIDE EXCHANGE FACTOR 11); Rho guanyl-nucleotide exchange factor | chr1:1945	83.04	224	38	0	123	346	1	224	2e-33	143
contig02721	AT4G20360.1	RAB8D, ATRABE1B | ATRABE1B (ARABIDOPSIS RAB GTPASE HOMOLOG E1B); GTP binding / GTPase/ translation elongation factor | chr4	83.36	535	89	0	320	854	188	722	8e-97	355
contig02722	AT3G51160.1	R1, MUR_1, GMD2 | MUR1 (MURUS 1); GDP-mannose 4,6-dehydratase | chr3:19007232-19008353 REVERSE	79.63	751	150	1	598	1348	836	89	8e-72	272
contig02727	AT1G07920.1	elongation factor 1-alpha / EF-1-alpha | chr1:2455559-2457001 FORWARD	84.68	248	38	0	1	248	1004	1251	9e-48	190
contig02733	AT1G56110.1	P56 | NOP56 (Arabidopsis homolog of nucleolar protein Nop56) | chr1:20984544-20986893 REVERSE	86.34	161	22	0	648	808	457	617	9e-34	145
contig02736	AT4G29190.1	zinc finger (CCCH-type) family protein | chr4:14392233-14393303 REVERSE	83.09	272	46	0	1015	1286	488	217	1e-42	174
contig02742	AT3G11130.1	clathrin heavy chain, putative | chr3:3482575-3491667 REVERSE	81.13	620	117	0	369	988	4853	4234	5e-81	301
contig02746	AT2G02500.1	PD, ATMEPCT, MCT | ISPD; 2-C-methyl-D-erythritol 4-phosphate cytidylyltransferase | chr2:671054-673124 REVERSE	78.64	295	63	0	639	933	601	895	8e-16	85.7
contig02747	AT1G31130.1	unknown protein | chr1:11114963-11115928 REVERSE	86.31	168	23	0	400	567	937	770	1e-35	151
contig02752	AT4G12250.1	E5 | GAE5 (UDP-D-GLUCURONATE 4-EPIMERASE 5); UDP-glucuronate 4-epimerase/ catalytic | chr4:7289538-7290848 REVERSE	81.89	668	121	0	264	931	1190	523	7e-100	365
contig02755	AT2G37220.1	29 kDa ribonucleoprotein, chloroplast, putative / RNA-binding protein cp29, putative | chr2:15634980-15636331 REVERSE	83.24	179	30	0	334	512	283	461	2e-25	117
contig02757	AT4G01320.1	STE24, STE24 | ATSTE24; endopeptidase/ metalloendopeptidase | chr4:545905-549002 FORWARD	78.44	872	188	0	271	1142	1235	364	1e-61	238
contig02766	AT5G50000.1	protein kinase, putative | chr5:20342838-20345033 REVERSE	78.78	740	157	0	541	1280	962	223	7e-57	222
contig02767	AT5G58290.1	T3 | RPT3 (REGULATORY PARTICLE TRIPLE-A ATPASE 3); ATPase | chr5:23569155-23571116 FORWARD	82.42	1075	189	0	232	1306	1169	95	2e-180	632
contig02769	AT3G10050.1	R1 | OMR1 (L-O-METHYLTHREONINE RESISTANT 1); L-threonine ammonia-lyase | chr3:3099164-3101741 REVERSE	80.11	749	149	0	770	1518	1151	403	3e-81	303
contig02774	AT1G61890.1	MATE efflux family protein | chr1:22868103-22871163 REVERSE	95.16	62	3	0	665	726	961	1022	6e-20	99.6
contig02776	AT5G22300.1	T4 | NIT4 (NITRILASE 4); 3-cyanoalanine hydratase/ cyanoalanine nitrilase/ indole-3-acetonitrile nitrilase/ nitrilase/ nitr	81.15	419	79	0	633	1051	746	328	1e-51	204
contig02777	AT4G26270.1	K3 | PFK3 (PHOSPHOFRUCTOKINASE 3); 6-phosphofructokinase | chr4:13301094-13304030 REVERSE	80.97	431	82	0	847	1277	968	538	1e-51	204
contig02778	AT2G14720.2	R-2 | VSR-2; calcium ion binding | chr2:6300878-6304156 REVERSE	82.95	434	74	0	89	522	529	962	8e-73	274
contig02782	AT3G63410.1	G1, VTE3, IEP37, E37 | APG1 (ALBINO OR PALE GREEN MUTANT 1); 2-methyl-6-phytyl-1,4-benzoquinone methyltransferase/ S-adenos	78.21	491	107	0	349	839	893	403	1e-27	125
contig02783	AT1G65660.1	P1 | SMP1 (SWELLMAP 1); nucleic acid binding / single-stranded RNA binding | chr1:24418295-24421231 REVERSE	79.01	1353	276	3	163	1508	1352	1	2e-115	416
contig02784	AT1G16560.3	Per1-like family protein | chr1:5668945-5670343 FORWARD	79.44	287	59	0	463	749	298	584	1e-20	101
contig02786	AT5G20165.1	unknown protein | chr5:6805803-6806730 REVERSE	89.47	95	10	0	129	223	73	167	2e-23	109
contig02797	AT5G13050.2	FCL | 5-FCL (5-FORMYLTETRAHYDROFOLATE CYCLOLIGASE); 5-formyltetrahydrofolate cyclo-ligase | chr5:4137262-4138711 REVERSE	83.61	122	20	0	356	477	397	518	3e-15	83.8
contig02798	AT5G55230.1	MAP65-1, MAP65-1 | ATMAP65-1 (MICROTUBULE-ASSOCIATED PROTEINS 65-1); microtubule binding | chr5:22402716-22405182 FORWARD	80.4	454	89	0	50	503	884	1337	1e-48	194
contig02799	AT2G33800.1	ribosomal protein S5 family protein | chr2:14300925-14302352 REVERSE	82.08	413	74	0	587	999	415	827	5e-60	232
contig02801	AT2G41250.1	haloacid dehalogenase-like hydrolase family protein | chr2:17200862-17202551 REVERSE	77.95	644	142	0	299	942	181	824	2e-35	151
contig02802	AT4G36780.1	transcription regulator | chr4:17332989-17334212 REVERSE	87.05	139	18	0	246	384	110	248	5e-30	133
contig02804	AT1G01720.1	AF1, ANAC002 | ATAF1; transcription activator/ transcription factor | chr1:268471-269514 FORWARD	87.5	112	14	0	201	312	287	176	6e-24	111
contig02808	AT3G62120.2	tRNA synthetase class II (G, H, P and S) family protein | chr3:23001227-23003849 REVERSE	80.98	983	187	0	360	1342	208	1190	3e-130	466
contig02815	AT4G26850.1	C2 | VTC2 (vitamin c defective 2); GDP-D-glucose phosphorylase/ GDP-galactose:glucose-1-phosphate guanyltransferase/ GDP-ga	80.69	554	107	0	481	1034	217	770	3e-65	250
contig02816	AT5G41340.1	C4, ATUBC4 | UBC4 (UBIQUITIN CONJUGATING ENZYME 4); ubiquitin-protein ligase | chr5:16538296-16539956 REVERSE	81.47	448	83	0	88	535	1	448	1e-59	230
contig02820	ATCG01090.1	HI | Encodes subunit of the chloroplast NAD(P)H dehydrogenase complex | chrC:119244-119762 REVERSE	92.49	466	35	0	915	1380	9	474	0	646
contig02822	AT5G58710.1	C7 | ROC7; peptidyl-prolyl cis-trans isomerase | chr5:23717840-23719495 FORWARD	82.94	510	87	0	178	687	106	615	6e-87	321
contig02826	AT3G04780.1	Encodes a protein with little sequence identity with any other protein of known structure or function. Part of this prote	80.87	298	57	0	1	298	328	31	2e-32	139
contig02829	AT4G33150.2	lysine-ketoglutarate reductase/saccharopine dehydrogenase bifunctional enzyme | chr4:15985479-15991069 REVERSE	79.6	446	91	0	201	646	205	650	9e-39	163
contig02831	AT2G32080.2	R ALPHA-1 | PUR ALPHA-1; nucleic acid binding | chr2:13642716-13644036 REVERSE	80.6	232	45	0	405	636	655	886	3e-21	103
contig02833	AT5G64570.1	L4, ATBXL4 | XYL4; hydrolase, hydrolyzing O-glycosyl compounds / xylan 1,4-beta-xylosidase | chr5:25810227-25813309 REVERSE	81.95	266	48	0	1582	1847	935	670	5e-34	147
contig02837	AT1G80760.1	P6;1, NIP6, NLM7 | NIP6;1 (NOD26-LIKE INTRINSIC PROTEIN 6;1); boron transporter/ glycerol transmembrane transporter/ urea t	83.33	210	35	0	439	648	793	584	6e-32	139
contig02839	AT2G14045.2	unknown protein | chr2:5907133-5908154 FORWARD	80.92	152	29	0	58	209	1	152	6e-12	71.9
contig02841	AT2G43030.1	ribosomal protein L3 family protein | chr2:17894898-17895713 FORWARD	84.02	219	35	0	47	265	547	765	1e-37	157
contig02844	AT4G32830.1	AUR1 | AtAUR1 (ATAURORA1); histone kinase(H3-S10 specific) / kinase/ protein serine/threonine kinase | chr4:15842557-158443	79.72	779	158	0	412	1190	845	67	7e-78	291
contig02849	AT2G26140.1	sh4 | ftsh4 (FtsH protease 4); ATP-dependent peptidase/ ATPase/ metallopeptidase | chr2:11131939-11135126 REVERSE	78.9	725	148	1	2	721	971	1695	1e-57	224
contig02850	AT3G59990.3	P2B | MAP2B (METHIONINE AMINOPEPTIDASE 2B); aminopeptidase/ metalloexopeptidase | chr3:22155921-22158551 REVERSE	81.5	1065	197	0	41	1105	232	1296	2e-155	549
contig02852	AT3G03180.1	Got1-like family protein | chr3:733531-734421 FORWARD	86.84	76	10	0	467	542	245	320	1e-11	71.9
contig02853	AT1G61790.1	OST3/OST6 family protein | chr1:22814390-22815430 FORWARD	85.64	181	26	0	839	1019	698	878	5e-36	153
contig02854	AT5G22140.1	pyridine nucleotide-disulphide oxidoreductase family protein | chr5:7340284-7341657 REVERSE	85.25	122	18	0	1133	1254	173	52	5e-20	99.6
contig02856	AT5G11170.1	ATP binding / ATP-dependent helicase/ helicase/ nucleic acid binding | chr5:3553334-3556646 FORWARD	82.29	734	130	0	68	801	544	1277	6e-118	424
contig02859	AT1G71920.3	histidinol-phosphate aminotransferase, putative | chr1:27067333-27068999 FORWARD	77.92	960	206	3	286	1243	1049	94	1e-51	204
contig02864	AT2G20360.1	binding / catalytic/ coenzyme binding | chr2:8786070-8789098 FORWARD	82.97	317	54	0	172	488	142	458	2e-50	200
contig02871	AT4G02610.1	tryptophan synthase, alpha subunit, putative | chr4:1147662-1149217 FORWARD	83.03	165	28	0	900	1064	230	66	9e-22	105
contig02875	AT2G18990.1	ND9 | TXND9 (THIOREDOXIN DOMAIN-CONTAINING PROTEIN 9 HOMOLOG) | chr2:8238851-8239932 REVERSE	81.09	275	52	0	219	493	190	464	3e-30	133
contig02878	AT4G26910.1	2-oxoacid dehydrogenase family protein | chr4:13520127-13522889 REVERSE	81.84	380	69	0	682	1061	1064	685	5e-52	206
contig02881	AT2G41835.1	zinc finger (C2H2 type, AN1-like) family protein | chr2:17458020-17459414 REVERSE	79.09	287	60	0	148	434	1	287	1e-18	93.7
contig02884	AT1G58684.1	40S ribosomal protein S2, putative | chr1:21770021-21771217 REVERSE	84.43	488	76	0	267	754	214	701	5e-100	365
contig02888	AT5G12470.1	unknown protein | chr5:4044950-4047290 REVERSE	85	100	15	0	853	952	562	463	6e-14	79.8
contig02889	AT4G14780.1	protein kinase, putative | chr4:8492989-8494480 FORWARD	88.24	68	8	0	111	178	416	349	3e-12	71.9
contig02890	AT2G22430.1	HB6 | ATHB6; DNA binding / protein binding / sequence-specific DNA binding / transcription activator/ transcription factor	84.48	174	27	0	907	1080	381	208	2e-29	131
contig02892	AT3G51550.1	R | FER (FERONIA); kinase/ protein kinase | chr3:19117877-19120564 REVERSE	79.64	938	191	0	76	1013	1513	2450	6e-94	345
contig02896	AT2G25910.2	3'-5' exonuclease domain-containing protein / K homology domain-containing protein / KH domain-containing protein | chr2:1	78.53	545	117	0	295	839	169	713	4e-36	153
contig02899	AT5G48385.1	FUNCTIONS IN: molecular_function unknown; INVOLVED IN: biological_process unknown; LOCATED IN: cellular_component unknown;	82.43	148	26	0	715	862	1177	1030	2e-16	87.7
contig02901	AT1G55360.1	unknown protein | chr1:20666526-20668502 REVERSE	79.38	611	126	0	585	1195	1127	517	5e-54	212
contig02907	AT2G20490.1	P10, EDA27 | NOP10; RNA binding | chr2:8831897-8832723 FORWARD	80.75	161	31	0	88	248	1	161	1e-12	73.8
contig02912	ATMG00580.1	D4 | NADH dehydrogenase subunit 4 | chrM:161693-169674 FORWARD	95.62	1027	45	0	401	1427	462	1488	0	1645
contig02913	AT4G33410.1	signal peptide peptidase family protein | chr4:16081640-16083119 FORWARD	80.07	291	58	0	1	291	549	839	1e-25	117
contig02916	AT4G26390.1	pyruvate kinase, putative | chr4:13342207-13344418 FORWARD	83.22	566	95	0	343	908	1049	484	3e-101	369
contig02918	AT5G18480.1	SIP6 | PGSIP6 (PLANT GLYCOGENIN-LIKE STARCH INITIATION PROTEIN 6); transferase, transferring glycosyl groups / transferase,	84.29	191	30	0	444	634	815	625	8e-33	141
contig02919	AT5G22000.3	F2A | RHF2A (RING-H2 GROUP F2A); protein binding / zinc ion binding | chr5:7277436-7279553 FORWARD	82.24	411	73	0	1069	1479	441	31	4e-61	236
contig02924	AT4G35335.1	nucleotide-sugar transmembrane transporter/ sugar:hydrogen symporter | chr4:16807286-16810015 FORWARD	80.85	632	121	0	398	1029	965	334	2e-78	293
contig02934	AT3G03900.1	adenylylsulfate kinase, putative | chr3:1002975-1004271 REVERSE	88.64	88	10	0	644	731	419	506	8e-19	95.6
contig02938	AT4G38810.2	calcium-binding EF hand family protein | chr4:18115607-18118860 REVERSE	82.29	175	31	0	294	468	176	350	1e-20	101
contig02939	AT1G12000.1	pyrophosphate--fructose-6-phosphate 1-phosphotransferase beta subunit, putative / pyrophosphate-dependent 6-phosphofructos	83.57	493	81	0	58	550	948	456	3e-91	335
contig02942	ATMG00980.1	SL2 | ribosomal protein L2 | chrM:260224-260601 REVERSE	93.99	366	22	0	305	670	378	13	4e-156	551
contig02948	AT5G57870.2	eukaryotic translation initiation factor 4F, putative / eIF-4F, putative | chr5:23439755-23443433 FORWARD	82.94	170	26	1	1606	1775	1181	1015	5e-21	103
contig02949	AT1G32520.1	unknown protein | chr1:11758422-11759272 REVERSE	79.02	448	91	1	88	532	656	209	4e-32	139
contig02950	AT5G20890.1	chaperonin, putative | chr5:7087020-7089906 REVERSE	81.28	1565	291	2	402	1965	1582	19	0	763
contig02951	AT5G11880.1	diaminopimelate decarboxylase, putative / DAP carboxylase, putative | chr5:3827806-3829942 REVERSE	78.72	1034	218	2	459	1491	1403	371	4e-77	289
contig02953	AT4G22140.2	DNA binding / protein binding / zinc ion binding | chr4:11728093-11730230 REVERSE	81.91	376	68	0	322	697	581	206	2e-52	206
contig02955	AT5G61410.2	E | RPE; catalytic/ ribulose-phosphate 3-epimerase | chr5:24684085-24685836 REVERSE	83.31	695	116	0	297	991	133	827	5e-128	458
contig02959	AT4G33680.1	D2 | AGD2 (ABERRANT GROWTH AND DEATH 2); L,L-diaminopimelate aminotransferase/ transaminase | chr4:16171847-16174630 REVERS	79.79	584	118	0	376	959	1382	799	7e-57	222
contig02960	AT3G10940.1	protein phosphatase-related | chr3:3422259-3423394 REVERSE	93.62	47	3	0	269	315	767	721	4e-11	69.9
contig02965	AT1G30890.2	integral membrane HRF1 family protein | chr1:10994890-10995999 FORWARD	82.71	376	65	0	220	595	109	484	2e-59	230
contig02966	AT1G04280.1	unknown protein | chr1:1143643-1146541 REVERSE	86.67	90	12	0	877	966	933	844	4e-15	83.8
contig02968	AT2G34710.1	B, ATHB14, ATHB-14, PHB-1D | PHB (PHABULOSA); DNA binding / transcription factor | chr2:14639548-14643993 REVERSE	82.4	125	22	0	302	426	1675	1799	1e-12	73.8
contig02971	AT5G09260.1	S20.2 | VPS20.2 (VACUOLAR PROTEIN SORTING-ASSOCIATED PROTEIN 20.2) | chr5:2876797-2878355 FORWARD	80.99	284	53	1	205	487	1	284	6e-21	101
contig02975	AT1G58170.1	disease resistance-responsive protein-related / dirigent protein-related | chr1:21536188-21536745 FORWARD	87.84	74	9	0	342	415	487	414	3e-13	75.8
contig02978	ATCG00065.1	S12A, RPS12 | chloroplast gene encoding ribosomal protein s12. The gene is located in three distinct loci on the chloroplas	88.24	102	12	0	704	805	13	114	1e-22	107
contig02980	AT3G11200.1	2 | AL2 (ALFIN-LIKE 2); DNA binding / methylated histone residue binding | chr3:3508387-3510418 REVERSE	82.25	338	60	0	137	474	22	359	1e-48	194
contig02981	AT2G40490.1	ME2 | HEME2; uroporphyrinogen decarboxylase | chr2:16912961-16914988 FORWARD	82.33	249	44	0	236	484	193	441	1e-33	145
contig02984	AT3G21865.1	X22 | PEX22 (peroxin 22); protein binding | chr3:7701308-7703218 REVERSE	85.12	168	25	0	748	915	503	336	8e-31	135
contig02986	AT3G22290.1	unknown protein | chr3:7882082-7885260 FORWARD	85.71	210	30	0	378	587	170	379	9e-44	178
contig02987	AT5G60160.1	aspartyl aminopeptidase, putative | chr5:24223887-24226783 REVERSE	79.09	220	46	0	1095	1314	1018	1237	2e-11	71.9
contig02988	AT3G20500.1	PAP18, PAP18 | PAP18 (PURPLE ACID PHOSPHATASE 18); acid phosphatase/ protein serine/threonine phosphatase | chr3:7157926-71	78.45	427	92	0	182	608	143	569	2e-25	117
contig02991	AT4G12610.2	P74, ATRAP74 | transcription initiation factor IIF alpha subunit (TFIIF-alpha) family protein | chr4:7454970-7458318 FORWAR	88.11	143	17	0	1304	1446	584	442	1e-24	115
contig02995	AT5G35200.1	epsin N-terminal homology (ENTH) domain-containing protein | chr5:13462463-13465581 REVERSE	83.48	224	37	0	112	335	211	434	2e-35	151
contig02996	AT1G66670.1	PP3, NCLPP3 | CLPP3; serine-type endopeptidase | chr1:24863995-24865646 REVERSE	88.12	101	12	0	246	346	241	341	3e-22	105
contig02997	AT2G44525.1	unknown protein | chr2:18382130-18383320 FORWARD	79.41	272	56	0	148	419	88	359	6e-19	95.6
contig03000	AT4G20330.1	transcription initiation factor-related | chr4:10982683-10984039 REVERSE	92.31	52	4	0	256	307	211	262	1e-11	71.9
contig03005	AT3G01850.2	ribulose-phosphate 3-epimerase, cytosolic, putative / pentose-5-phosphate 3-epimerase, putative | chr3:300428-301987 REVER	82.24	214	38	0	515	728	409	622	3e-27	123
contig03007	AT5G63570.1	A1 | GSA1 (GLUTAMATE-1-SEMIALDEHYDE-2,1-AMINOMUTASE); glutamate-1-semialdehyde 2,1-aminomutase | chr5:25451957-25453620 FOR	81.23	389	73	0	274	662	190	578	6e-48	192
contig03010	AT5G45680.1	FKBP13, FKBP13 | FK506-binding protein 1 (FKBP13) | chr5:18530894-18532128 FORWARD	79.39	262	54	0	312	573	527	266	8e-18	91.7
contig03012	AT5G24650.1	mitochondrial import inner membrane translocase subunit Tim17/Tim22/Tim23 family protein | chr5:8437123-8438859 FORWARD	86.44	118	16	0	657	774	372	255	2e-22	107
contig03013	AT5G22330.1	TIP49A, RIN1 | RIN1 (RESISTANCE TO PSEUDOMONAS SYRINGAE PV MACULICOLA INTERACTOR 1); protein binding | chr5:7391026-7394071	80.89	858	164	0	66	923	1080	223	3e-105	383
contig03017	AT4G35460.1	NTRB, NTRB, NTR1 | NTRB (NADPH-DEPENDENT THIOREDOXIN REDUCTASE B); thioredoxin-disulfide reductase | chr4:16842218-16843740	83.7	276	45	0	269	544	1087	812	2e-47	190
contig03018	AT4G13710.1	pectate lyase family protein | chr4:7962550-7966012 FORWARD	80.25	734	145	0	97	830	427	1160	5e-82	305
contig03021	AT5G27540.2	RO1 | MIRO1 (Miro-related GTP-ase 1); GTP binding | chr5:9722816-9727112 FORWARD	81.13	212	40	0	865	1076	881	670	3e-21	103
contig03023	AT5G64410.1	OPT4, OPT4 | OPT4 (OLIGOPEPTIDE TRANSPORTER 4); oligopeptide transporter | chr5:25750921-25754974 REVERSE	79.82	560	113	0	327	886	1357	1916	1e-54	214
contig03024	AT1G43130.1	V2 | LCV2 (LIKE COV 2) | chr1:16228661-16231158 REVERSE	78.85	454	94	2	453	905	531	79	3e-27	123
contig03027	AT4G02500.1	XT2, XXT2, XT2 | XT2 (UDP-XYLOSYLTRANSFERASE 2); UDP-xylosyltransferase/ transferase/ transferase, transferring glycosyl gr	80.79	203	39	0	408	610	1262	1060	2e-18	93.7
contig03029	AT1G50430.1	F5, PA, LE, ST7R, 7RED | DWF5 (DWARF 5); sterol delta7 reductase | chr1:18682175-18685555 REVERSE	79.58	906	185	0	300	1205	1262	357	6e-82	305
contig03032	AT4G27820.1	LU9 | BGLU9 (BETA GLUCOSIDASE 9); catalytic/ cation binding / hydrolase, hydrolyzing O-glycosyl compounds | chr4:13857873-1	93.88	49	3	0	727	775	521	473	3e-12	73.8
contig03034	AT1G02560.1	PP5, NCLPP5, NCLPP1 | CLPP5 (NUCLEAR ENCODED CLP PROTEASE 5); serine-type endopeptidase | chr1:538000-539805 FORWARD	84.7	464	71	0	349	812	271	734	1e-97	357
contig03036	AT1G73840.1	P1 | ESP1 (ENHANCED SILENCING PHENOTYPE 1) | chr1:27763937-27766328 REVERSE	80.61	165	32	0	1333	1497	197	33	4e-12	73.8
contig03037	AT3G57520.2	SIP2 | AtSIP2 (Arabidopsis thaliana seed imbibition 2); hydrolase, hydrolyzing O-glycosyl compounds | chr3:21289299-2129269	83.09	136	23	0	1139	1274	1448	1313	4e-16	87.7
contig03038	AT5G17010.3	sugar transporter family protein | chr5:5587851-5592332 REVERSE	88.17	93	11	0	561	653	1134	1042	3e-19	97.6
contig03039	AT2G33430.1	L1, DAL | DAL1 (DIFFERENTIATION AND GREENING-LIKE 1) | chr2:14162732-14164729 FORWARD	83.29	377	63	0	255	631	250	626	7e-65	248
contig03041	AT3G09980.1	unknown protein | chr3:3069358-3071145 FORWARD	79.29	309	64	0	132	440	527	219	5e-22	105
contig03042	AT1G33490.1	unknown protein | chr1:12150941-12152276 REVERSE	81.5	173	32	0	654	826	248	76	4e-17	89.7
contig03047	AT5G13930.1	S, TT4, ATCHS | TT4 (TRANSPARENT TESTA 4); naringenin-chalcone synthase | chr5:4488762-4490035 FORWARD	88.31	77	9	0	280	356	118	194	2e-14	81.8
contig03048	AT1G15130.1	hydroxyproline-rich glycoprotein family protein | chr1:5206217-5209848 REVERSE	77.91	1227	271	0	597	1823	961	2187	2e-75	283
contig03053	AT1G68590.2	plastid-specific 30S ribosomal protein 3, putative / PSRP-3, putative | chr1:25757593-25758169 REVERSE	87.21	86	11	0	479	564	394	479	2e-15	83.8
contig03054	AT5G16880.2	VHS domain-containing protein / GAT domain-containing protein | chr5:5549658-5551274 FORWARD	82.03	256	46	0	543	798	333	588	5e-33	143
contig03055	AT5G44110.1	POP1, ATNAP2, POP1 | POP1; transporter | chr5:17754222-17755672 REVERSE	80.73	550	106	0	401	950	662	113	2e-65	250
contig03058	AT5G63890.2	HDH | ATHDH (HISTIDINOL DEHYDROGENASE); histidinol dehydrogenase | chr5:25565600-25568104 REVERSE	79.58	906	185	0	263	1168	1362	457	4e-89	329
contig03059	AT2G14835.2	zinc finger (C3HC4-type RING finger) family protein | chr2:6367238-6370610 FORWARD	83.67	147	24	0	199	345	1	147	2e-20	101
contig03060	AT3G47520.1	H | MDH (MALATE DEHYDROGENASE); L-malate dehydrogenase/ binding / catalytic/ malate dehydrogenase/ oxidoreductase/ oxidored	81.94	227	41	0	470	696	1055	829	5e-28	125
contig03064	AT3G42050.1	vacuolar ATP synthase subunit H family protein | chr3:14228846-14232228 REVERSE	82.98	235	40	0	674	908	467	701	9e-35	149
contig03068	AT1G30510.2	RFNR2 | ATRFNR2 (ROOT FNR 2); FAD binding / NADP or NADPH binding / electron carrier/ ferredoxin-NADP+ reductase/ oxidoredu	88.76	89	10	0	207	295	434	346	1e-19	97.6
contig03069	AT3G05530.1	T5A, ATS6A.2 | RPT5A (REGULATORY PARTICLE TRIPLE-A ATPASE 5A); ATPase/ calmodulin binding | chr3:1603540-1605993 FORWARD	83.74	1187	193	0	199	1385	79	1265	0	823
contig03071	AT1G61150.6	FUNCTIONS IN: molecular_function unknown; INVOLVED IN: biological_process unknown; LOCATED IN: cellular_component unknown;	80.14	574	114	0	343	916	604	31	1e-60	234
contig03072	AT2G39840.1	PP4 | TOPP4; protein serine/threonine phosphatase | chr2:16627430-16628789 FORWARD	79.96	544	105	4	326	867	935	394	3e-45	182
contig03075	AT1G75840.1	AC5, ATGP3, ROP4, ATROP4 | ARAC5 (RAC-LIKE GTP BINDING PROTEIN 5); GTP binding / GTPase | chr1:28475964-28477377 FORWARD	82.38	386	68	0	739	1124	404	19	3e-58	226
contig03080	AT2G40800.1	FUNCTIONS IN: molecular_function unknown; INVOLVED IN: biological_process unknown; LOCATED IN: mitochondrion; EXPRESSED IN	78.94	527	109	2	566	1091	512	1037	8e-35	149
contig03082	AT2G37060.3	-YB8 | NF-YB8 (NUCLEAR FACTOR Y, SUBUNIT B8); transcription factor | chr2:15576336-15577660 FORWARD	84.98	293	44	0	529	821	377	85	4e-60	232
contig03083	AT5G08100.1	L-asparaginase / L-asparagine amidohydrolase | chr5:2593242-2594586 REVERSE	79.66	236	48	0	332	567	235	470	2e-16	87.7
contig03093	AT1G75780.1	B1 | TUB1; GTP binding / GTPase/ structural molecule | chr1:28451378-28453602 REVERSE	81.4	1129	210	0	1	1129	158	1286	1e-162	573
contig03095	AT2G39130.1	amino acid transporter family protein | chr2:16323171-16326744 REVERSE	80.07	306	61	0	584	889	1332	1027	5e-27	123
contig03096	AT5G21100.1	L-ascorbate oxidase, putative | chr5:7168312-7170719 FORWARD	79.75	237	48	0	416	652	1616	1380	8e-17	89.7
contig03098	AT3G62060.1	pectinacetylesterase family protein | chr3:22980123-22982734 FORWARD	84.62	130	20	0	292	421	178	307	6e-20	99.6
contig03101	AT3G13470.1	chaperonin, putative | chr3:4389685-4392624 FORWARD	81.76	1184	216	0	93	1276	547	1730	0	634
contig03108	AT3G25140.1	UT8, QUA1 | QUA1 (QUASIMODO 1); polygalacturonate 4-alpha-galacturonosyltransferase/ transferase, transferring glycosyl gro	79.27	1148	237	1	445	1591	445	1592	1e-104	381
contig03109	AT5G64750.1	R1 | ABR1 (ABA REPRESSOR1); DNA binding / transcription factor | chr5:25891679-25893656 FORWARD	87.84	74	9	0	33	106	629	556	3e-13	75.8
contig03113	AT5G49720.1	GH9A1, DEC, KOR, RSW2, IRX2, KOR1 | ATGH9A1 (ARABIDOPSIS THALIANA GLYCOSYL HYDROLASE 9A1); cellulase/ hydrolase, hydrolyzin	79.97	669	132	2	114	781	1078	1745	9e-65	248
contig03114	AT5G46180.1	LTA-OAT | delta-OAT; ornithine-oxo-acid transaminase | chr5:18718766-18721271 REVERSE	79.51	610	125	0	422	1031	389	998	1e-45	184
contig03115	AT5G14590.1	isocitrate dehydrogenase, putative / NADP+ isocitrate dehydrogenase, putative | chr5:4703533-4706627 REVERSE	81.3	861	160	1	500	1359	1347	487	3e-117	422
contig03117	AT5G27200.1	P5 | ACP5 (acyl carrier protein 5); acyl carrier | chr5:9571185-9571989 FORWARD	97.56	41	1	0	427	467	268	308	2e-12	73.8
contig03118	AT5G23530.1	CXE18 | AtCXE18 (Arabidopsis thaliana carboxyesterase 18); carboxylesterase | chr5:7933366-7934373 REVERSE	91.07	56	5	0	491	546	376	431	1e-11	71.9
contig03119	AT5G13780.1	GCN5-related N-acetyltransferase, putative | chr5:4447610-4448603 REVERSE	80.52	426	83	0	388	813	465	40	2e-46	186
contig03120	AT1G76490.1	G1, HMGR1 | HMG1 (HYDROXY METHYLGLUTARYL COA REDUCTASE 1); hydroxymethylglutaryl-CoA reductase | chr1:28695801-28698206 FOR	82.21	208	37	0	27	234	1502	1709	4e-26	119
contig03121	AT5G66390.1	peroxidase 72 (PER72) (P72) (PRXR8) | chr5:26516063-26517329 REVERSE	79.94	349	70	0	893	1241	553	205	3e-31	137
contig03123	AT1G59870.1	N3, PDR8, ATPDR8 | PEN3 (PENETRATION 3); ATPase, coupled to transmembrane movement of substances / cadmium ion transmembran	84	250	40	0	431	680	4202	3953	8e-44	178
contig03126	AT1G47490.1	RBP47C | ATRBP47C (ARABIDOPSIS THALIANA RNA-BINDING PROTEIN 47C); RNA binding | chr1:17424801-17427182 FORWARD	84.38	128	20	0	969	1096	682	809	1e-18	95.6
contig03128	AT3G46970.1	PHS2, PHS2 | PHS2 (ALPHA-GLUCAN PHOSPHORYLASE 2); phosphorylase/ transferase, transferring glycosyl groups | chr3:17301625-	77.88	1049	232	0	73	1121	1459	2507	2e-62	240
contig03131	AT5G11260.1	5, TED 5 | HY5 (ELONGATED HYPOCOTYL 5); DNA binding / double-stranded DNA binding / transcription factor | chr5:3593583-359	83.25	203	34	0	787	989	271	473	4e-30	133
contig03132	AT5G65270.1	RABA4a | AtRABA4a (Arabidopsis Rab GTPase homolog A4a); GTP binding | chr5:26083437-26084550 FORWARD	80	470	94	0	379	848	503	34	2e-46	186
contig03134	AT2G37340.1	Z33, ATRSZ33 | RSZ33; nucleic acid binding / nucleotide binding / zinc ion binding | chr2:15670372-15672331 REVERSE	85.31	143	21	0	672	814	416	274	2e-25	117
contig03135	AT3G23490.1	N | CYN (CYANASE); DNA binding / cyanate hydratase/ hydro-lyase | chr3:8423238-8424415 REVERSE	85.37	164	24	0	401	564	398	235	6e-31	135
contig03139	AT4G37560.1	formamidase, putative / formamide amidohydrolase, putative | chr4:17646489-17648457 FORWARD	81.4	258	48	0	333	590	289	546	7e-30	131
contig03140	AT1G31230.1	-HSDH I, AK-HSDH | AK-HSDH I (ASPARTATE KINASE-HOMOSERINE DEHYDROGENASE I); aspartate kinase/ homoserine dehydrogenase | ch	78.98	566	119	0	127	692	1198	1763	6e-44	178
contig03145	AT4G22010.1	s4 | sks4 (SKU5 Similar 4); copper ion binding / oxidoreductase | chr4:11663429-11666463 FORWARD	88.75	80	9	0	1815	1894	1456	1535	4e-16	87.7
contig03146	AT2G18960.1	A1, PMA, OST2 | AHA1 (ARABIDOPSIS H+ ATPASE 1); ATPase/ hydrogen-exporting ATPase, phosphorylative mechanism / protein bind	80	680	136	0	36	715	830	151	2e-71	270
contig03147	AT2G22780.1	DH1 | PMDH1 (PEROXISOMAL NAD-MALATE DEHYDROGENASE 1); L-malate dehydrogenase/ binding / catalytic/ malate dehydrogenase/ ox	80.73	441	85	0	169	609	106	546	1e-50	200
contig03151	AT5G54640.1	A1, RAT5 | RAT5 (RESISTANT TO AGROBACTERIUM TRANSFORMATION 5); DNA binding | chr5:22196540-22197279 FORWARD	85.44	103	15	0	130	232	232	130	2e-16	85.7
contig03152	AT4G36940.1	PRT1 | NAPRT1 (NICOTINATE PHOSPHORIBOSYLTRANSFERASE 1); nicotinate phosphoribosyltransferase | chr4:17416938-17419883 FORWA	79.31	638	132	0	567	1204	1463	826	1e-55	218
contig03157	AT2G26900.1	bile acid:sodium symporter family protein | chr2:11475156-11477870 REVERSE	78.32	798	171	2	360	1156	1163	367	1e-48	194
contig03160	AT5G54310.1	D5 | AGD5 (ARF-GAP domain 5); ARF GTPase activator/ DNA binding / zinc ion binding | chr5:22057262-22061066 REVERSE	85.11	282	42	0	271	552	88	369	5e-58	226
contig03162	AT5G10750.1	unknown protein | chr5:3399072-3399980 FORWARD	81.14	281	53	0	422	702	644	364	2e-31	137
contig03165	AT3G52950.1	CBS domain-containing protein / octicosapeptide/Phox/Bemp1 (PB1) domain-containing protein | chr3:19634866-19636536 FORWAR	84.13	126	20	0	1500	1625	610	485	2e-17	91.7
contig03168	AT1G75460.1	ATP-dependent protease La (LON) domain-containing protein | chr1:28327986-28328822 FORWARD	86.54	104	14	0	3	106	314	211	3e-19	95.6
contig03171	AT5G21060.3	homoserine dehydrogenase family protein | chr5:7149153-7152745 REVERSE	85.06	328	49	0	605	932	484	811	7e-69	262
contig03175	AT3G06860.1	P2, ATMFP2 | MFP2 (MULTIFUNCTIONAL PROTEIN 2); 3-hydroxyacyl-CoA dehydrogenase/ enoyl-CoA hydratase | chr3:2161926-2166009	78.43	663	143	0	761	1423	1771	1109	3e-44	180
contig03178	AT2G06530.1	S2.1 | VPS2.1 | chr2:2588740-2590285 REVERSE	80.63	542	105	0	164	705	13	554	4e-63	242
contig03179	AT3G51860.1	X3, ATHCX1, CAX1-LIKE, ATCAX3 | CAX3 (CATION EXCHANGER 3); calcium:cation antiporter/ calcium:hydrogen antiporter/ cation:c	81.01	237	45	0	590	826	1086	850	5e-24	113
contig03181	AT3G51850.1	K13 | CPK13; ATP binding / calcium ion binding / calmodulin-dependent protein kinase/ kinase/ protein kinase/ protein serin	83.28	329	55	0	4	332	572	244	2e-55	216
contig03187	AT4G33950.1	T1, SNRK2-6, SRK2E, SNRK2.6, P44 | OST1 (OPEN STOMATA 1); calcium-dependent protein serine/threonine kinase/ kinase/ protei	81.16	536	101	0	75	610	76	611	7e-69	262
contig03188	AT1G06570.1	S1, HPD | PDS1 (PHYTOENE DESATURATION 1); 4-hydroxyphenylpyruvate dioxygenase | chr1:2012015-2013543 REVERSE	79.89	373	75	0	208	580	1395	1023	1e-33	145
contig03191	AT1G36320.1	unknown protein | chr1:13671876-13673939 FORWARD	85.71	84	12	0	382	465	372	289	7e-12	71.9
contig03196	AT5G13420.1	transaldolase, putative | chr5:4302080-4304212 REVERSE	78.41	866	187	0	533	1398	1094	229	2e-60	234
contig03197	AT2G17190.1	ubiquitin family protein | chr2:7478272-7481361 REVERSE	86.96	92	12	0	834	925	682	773	2e-16	87.7
contig03200	AT1G78955.1	MS1 | CAMS1 (Camelliol C synthase 1); beta-amyrin synthase | chr1:29689153-29694255 REVERSE	87.04	162	21	0	706	867	649	810	2e-36	155
contig03201	AT5G03560.1	nucleobase:cation symporter | chr5:900673-902719 REVERSE	89.89	89	9	0	260	348	307	395	6e-22	105
contig03204	AT4G22330.1	CES1 | ATCES1; catalytic/ hydrolase, acting on carbon-nitrogen (but not peptide) bonds, in linear amides | chr4:11798483-11	80.54	221	43	0	340	560	130	350	2e-19	97.6
contig03208	AT3G24730.1	catalytic | chr3:9030152-9030894 REVERSE	84	125	20	0	281	405	280	404	3e-17	89.7
contig03212	AT1G43700.1	P1 | VIP1 (VIRE2-INTERACTING PROTEIN 1); protein binding / transcription factor | chr1:16484352-16486017 FORWARD	82.76	145	25	0	149	293	559	703	3e-17	89.7
contig03215	AT3G02940.1	B107, AtMYB107 | MYB107 (myb domain protein 107); DNA binding / transcription factor | chr3:662141-663830 FORWARD	83.65	104	17	0	242	345	143	246	3e-12	71.9
contig03217	AT1G34370.3	OP1 | STOP1 (sensitive to proton rhizotoxicity 1); nucleic acid binding / transcription factor/ zinc ion binding | chr1:125	79.42	515	99	2	913	1420	701	187	2e-42	174
contig03218	AT1G02140.1	E63, MAGO, HAP1 | MAGO (MAGO NASHI); protein binding | chr1:403467-404401 REVERSE	79.44	428	88	0	282	709	449	22	1e-35	151
contig03219	AT3G30390.2	amino acid transporter family protein | chr3:11977112-11978827 REVERSE	87.95	83	10	0	1142	1224	1150	1232	1e-15	85.7
contig03224	AT5G47200.1	RABD2B, ATRAB1A | ATRAB1A; GTP binding | chr5:19167029-19168718 FORWARD	82.3	531	94	0	189	719	1	531	1e-82	307
contig03227	AT5G44670.1	unknown protein | chr5:18019209-18021266 REVERSE	88.06	134	16	0	346	479	1091	958	7e-32	139
contig03228	AT3G46040.1	S15AD | RPS15AD (ribosomal protein S15A D); structural constituent of ribosome | chr3:16914891-16915529 FORWARD	84.77	348	52	1	298	645	359	13	3e-69	262
contig03229	AT2G44360.1	unknown protein | chr2:18320855-18321584 REVERSE	79.93	299	60	0	105	403	13	311	1e-25	117
contig03230	AT3G16910.1	E7, ACN1 | AAE7 (ACYL-ACTIVATING ENZYME 7); AMP binding / acetate-CoA ligase | chr3:5773231-5775411 REVERSE	84.69	98	15	0	1124	1221	1588	1685	8e-13	75.8
contig03231	AT1G78670.1	GGH3 | ATGGH3 (gamma-glutamyl hydrolase 3); catalytic/ hydrolase/ omega peptidase | chr1:29591053-29593319 FORWARD	85.09	114	17	0	437	550	938	825	1e-17	91.7
contig03235	AT1G34000.1	P2 | OHP2 (ONE-HELIX PROTEIN 2) | chr1:12358151-12358902 REVERSE	82.79	215	34	1	198	412	497	286	4e-29	129
contig03237	AT2G37940.1	FUNCTIONS IN: molecular_function unknown; INVOLVED IN: biological_process unknown; EXPRESSED IN: 22 plant structures; EXPR	86.67	90	12	0	390	479	76	165	4e-15	83.8
contig03244	AT3G57610.1	SS | ADSS (ADENYLOSUCCINATE SYNTHASE); adenylosuccinate synthase | chr3:21334519-21336603 REVERSE	84.71	170	26	0	319	488	208	377	6e-30	131
contig03245	AT2G36880.2	T3 | MAT3 (methionine adenosyltransferase 3); methionine adenosyltransferase | chr2:15479721-15480893 REVERSE	79.83	848	163	7	1	843	325	1169	6e-72	272
contig03249	AT1G80560.1	3-isopropylmalate dehydrogenase, chloroplast, putative | chr1:30287833-30290126 FORWARD	82.1	732	126	1	437	1168	1057	331	3e-114	412
contig03254	AT2G47970.1	NPL4 family protein | chr2:19629525-19630973 FORWARD	79.93	294	56	1	933	1226	734	1024	2e-23	111
contig03257	ATCG01080.1	HG | NADH dehydrogenase ND6 | chrC:118377-118907 REVERSE	84.15	492	75	1	324	815	513	25	1e-84	313
contig03259	AT1G75110.1	A2 | RRA2 (REDUCED RESIDUAL ARABINOSE 2) | chr1:28194348-28195885 REVERSE	81.31	321	58	2	562	881	733	1052	9e-34	145
contig03263	AT1G08970.2	P5C, NF-YC9 | NF-YC9 (NUCLEAR FACTOR Y, SUBUNIT C9); DNA binding / transcription factor | chr1:2883144-2883839 FORWARD	80.28	284	56	0	314	597	172	455	5e-26	119
contig03265	AT4G36760.1	APP1, APP1 | ATAPP1; N-1-naphthylphthalamic acid binding / aminopeptidase | chr4:17326688-17329979 FORWARD	82.91	158	27	0	328	485	170	13	2e-20	99.6
contig03269	AT1G47260.1	FI, GAMMA CA2 | GAMMA CA2 (GAMMA CARBONIC ANHYDRASE 2); carbonate dehydratase | chr1:17321384-17323347 REVERSE	79.7	335	68	0	321	655	235	569	9e-28	125
contig03270	AT1G45000.2	26S proteasome regulatory complex subunit p42D, putative | chr1:17009220-17011607 FORWARD	81.7	519	94	1	60	578	659	142	6e-71	268
contig03271	AT5G57655.2	xylose isomerase family protein | chr5:23347030-23349805 FORWARD	81.35	681	122	4	466	1142	1214	535	3e-84	313
contig03276	AT3G19480.1	D-3-phosphoglycerate dehydrogenase, putative / 3-PGDH, putative | chr3:6752590-6754650 FORWARD	81.79	714	130	0	744	1457	1235	522	7e-106	385
contig03278	AT2G45300.1	3-phosphoshikimate 1-carboxyvinyltransferase / 5-enolpyruvylshikimate-3-phosphate / EPSP synthase | chr2:18677518-18679868	80.86	371	65	2	136	503	1192	1559	6e-40	165
contig03279	AT1G79570.1	protein kinase family protein | chr1:29932856-29937540 REVERSE	82.86	776	133	0	282	1057	2866	3641	1e-135	484
contig03280	AT5G52470.1	B1, FBR1, ATFIB1, ATFBR1, SKIP7 | FIB1 (FIBRILLARIN 1); snoRNA binding | chr5:21294290-21296509 FORWARD	81.73	602	110	0	429	1030	785	184	8e-87	321
contig03281	AT3G52370.1	A15 | FLA15 (FASCICLIN-LIKE ARABINOGALACTAN PROTEIN 15 PRECURSOR) | chr3:19417549-19419549 FORWARD	80.73	524	101	0	77	600	1178	655	1e-61	238
contig03283	AT4G16530.1	unknown protein | chr4:9311355-9315554 FORWARD	84.04	94	15	0	221	314	1654	1747	6e-11	67.9
contig03286	AT1G31770.1	ABC transporter family protein | chr1:11375252-11377644 REVERSE	93.22	59	4	0	1	59	1360	1418	5e-16	85.7
contig03290	AT1G49670.1	R | NQR; binding / catalytic/ oxidoreductase/ zinc ion binding | chr1:18381591-18386021 REVERSE	78.39	509	110	0	430	938	1694	1186	3e-31	137
contig03294	AT4G01310.1	ribosomal protein L5 family protein | chr4:544166-545480 REVERSE	86.05	86	12	0	736	821	613	698	7e-13	75.8
contig03297	AT5G26740.3	unknown protein | chr5:9292436-9294407 FORWARD	82.5	200	35	0	862	1061	770	571	9e-26	119
contig03300	AT5G58740.1	nuclear movement family protein | chr5:23725936-23727528 REVERSE	79.58	377	77	0	91	467	43	419	2e-31	137
contig03303	AT2G22670.3	A8 | IAA8; transcription factor | chr2:9637136-9638459 FORWARD	79.82	327	66	0	826	1152	601	927	1e-27	125
contig03304	AT2G46230.1	FUNCTIONS IN: molecular_function unknown; INVOLVED IN: biological_process unknown; LOCATED IN: cellular_component unknown;	80.4	398	78	0	357	754	578	181	1e-41	170
contig03305	AT1G76860.1	small nuclear ribonucleoprotein, putative / snRNP, putative / Sm protein, putative | chr1:28854594-28855637 REVERSE	79.44	248	51	0	275	522	287	40	1e-16	87.7
contig03306	AT5G25760.2	X4 | PEX4 (PEROXIN4); protein binding / ubiquitin-protein ligase | chr5:8967983-8969173 FORWARD	80.26	385	76	0	124	508	34	418	1e-38	161
contig03309	AT4G17790.1	INVOLVED IN: biological_process unknown; EXPRESSED IN: 23 plant structures; EXPRESSED DURING: 15 growth stages; CONTAINS I	80.35	173	34	0	84	256	734	562	2e-12	73.8
contig03311	AT4G26510.2	ATP binding / kinase/ phosphotransferase, alcohol group as acceptor / uracil phosphoribosyltransferase | chr4:13384503-133	81.51	146	26	1	295	439	1379	1234	6e-11	67.9
contig03312	AT4G18800.1	HSGBP, ATRAB11B, ATRABA1D | ATRABA1D (ARABIDOPSIS RAB GTPASE HOMOLOG A1D); GTP binding | chr4:10320156-10321339 REVERSE	82.51	263	46	0	686	948	263	1	2e-37	157
contig03316	AT1G51590.2	mannosyl-oligosaccharide 1,2-alpha-mannosidase, putative | chr1:19128315-19131406 REVERSE	80.53	863	168	0	8	870	418	1280	4e-104	379
contig03318	AT5G40490.1	RNA recognition motif (RRM)-containing protein | chr5:16225483-16227423 FORWARD	86.05	86	12	0	316	401	176	261	5e-13	75.8
contig03321	AT3G60340.2	palmitoyl protein thioesterase family protein | chr3:22304395-22306389 FORWARD	92.73	55	4	0	242	296	134	188	1e-13	77.8
contig03322	AT1G01090.1	H-E1 ALPHA | PDH-E1 ALPHA (PYRUVATE DEHYDROGENASE E1 ALPHA); pyruvate dehydrogenase (acetyl-transferring) | chr1:47705-4916	79.43	559	112	1	566	1124	1016	461	5e-48	192
contig03326	AT3G55010.2	PURM, PUR5 | PUR5; ATP binding / phosphoribosylformylglycinamidine cyclo-ligase | chr3:20386818-20388549 FORWARD	81.51	265	49	0	808	1072	577	313	2e-31	137
contig03327	AT4G14030.1	P1 | SBP1 (selenium-binding protein 1); selenium binding | chr4:8098121-8100165 REVERSE	78.95	399	82	2	703	1100	974	577	7e-23	109
contig03333	AT2G46510.1	AIB | ATAIB (ABA-INDUCIBLE BHLH-TYPE TRANSCRIPTION FACTOR); DNA binding / transcription factor | chr2:19091187-19092887 REV	87.1	155	20	0	501	655	1138	1292	6e-35	149
contig03335	AT5G50920.1	PC, ATHSP93-V, HSP93-V, DCA1, CLPC1 | CLPC1; ATP binding / ATP-dependent peptidase/ ATPase | chr5:20715710-20719800 REVERSE	82.08	653	117	0	567	1219	2672	2020	1e-100	367
contig03336	AT1G80070.1	S2, EMB33, EMB177, EMB14 | SUS2 (ABNORMAL SUSPENSOR 2) | chr1:30118052-30127574 FORWARD	79.18	269	55	1	361	628	7005	6737	7e-15	81.8
contig03337	AT4G39210.1	L3 | APL3; glucose-1-phosphate adenylyltransferase | chr4:18260332-18263181 FORWARD	80.35	173	34	0	121	293	889	1061	2e-12	73.8
contig03339	AT1G51730.1	RWD domain-containing protein | chr1:19186812-19188638 REVERSE	87.65	81	10	0	123	203	15	95	1e-14	81.8
contig03341	AT3G04350.1	unknown protein | chr3:1153972-1156469 REVERSE	88.06	67	8	0	395	461	1040	1106	4e-11	69.9
contig03342	AT1G72160.1	SEC14 cytosolic factor family protein / phosphoglyceride transfer family protein | chr1:27153823-27155609 REVERSE	81.41	156	29	0	669	824	824	979	6e-14	79.8
contig03347	AT5G25190.1	ethylene-responsive element-binding protein, putative | chr5:8707007-8707655 REVERSE	80.33	244	48	0	583	826	278	35	3e-21	103
contig03350	AT1G08370.1	P1, ATDCP1 | DCP1 (decapping 1); m7G(5')pppN diphosphatase/ protein homodimerization | chr1:2638355-2640367 FORWARD	80.47	215	42	0	1012	1226	269	55	4e-18	93.7
contig03352	AT1G21750.2	PDIL1-1 | ATPDIL1-1 (PDI-LIKE 1-1); protein disulfide isomerase | chr1:7645767-7648695 FORWARD	79.5	317	65	0	949	1265	455	139	4e-24	113
contig03353	AT1G71860.3	P1, ATPTP1 | PTP1 (PROTEIN TYROSINE PHOSPHATASE 1); protein tyrosine phosphatase | chr1:27026866-27028675 FORWARD	82.52	206	36	0	824	1029	670	875	4e-27	123
contig03357	AT5G15650.1	P2, ATRGP2 | RGP2 (REVERSIBLY GLYCOSYLATED POLYPEPTIDE 2); transferase, transferring hexosyl groups | chr5:5092203-5094093	82.04	323	58	0	47	369	362	40	6e-45	180
contig03358	AT1G22410.1	2-dehydro-3-deoxyphosphoheptonate aldolase, putative / 3-deoxy-D-arabino-heptulosonate 7-phosphate synthase, putative / DA	82.95	305	49	1	314	618	1550	1249	3e-47	188
contig03360	AT5G47930.1	40S ribosomal protein S27 (RPS27D) | chr5:19406423-19407329 REVERSE	83.82	204	33	0	247	450	252	49	2e-33	143
contig03361	AT3G27060.1	O2 | TSO2 (TSO meaning 'ugly' in Chinese); oxidoreductase/ ribonucleoside-diphosphate reductase/ transition metal ion bindi	82.26	186	32	1	1170	1355	887	703	6e-20	99.6
contig03362	AT5G16710.1	AR3 | DHAR3 (dehydroascorbate reductase 1); glutathione dehydrogenase (ascorbate) | chr5:5483312-5484926 FORWARD	81.37	322	58	2	694	1014	480	160	2e-34	147
contig03366	AT5G19150.2	carbohydrate kinase family | chr5:6426280-6428402 REVERSE	82.97	182	31	0	865	1046	384	203	8e-25	115
contig03368	AT3G15660.2	GRX4, GRX4 | GRX4 (GLUTAREDOXIN 4); metal ion binding | chr3:5308134-5309383 REVERSE	81.25	272	51	0	257	528	214	485	6e-31	135
contig03369	AT5G38660.1	E1 | APE1 (ACCLIMATION OF PHOTOSYNTHESIS TO ENVIRONMENT) | chr5:15473285-15475497 REVERSE	82.79	122	21	0	364	485	328	449	8e-13	75.8
contig03370	AT2G01220.1	nucleotidyltransferase | chr2:123301-126213 FORWARD	83.22	149	25	0	366	514	1136	988	2e-19	97.6
contig03374	AT5G65730.1	xyloglucan:xyloglucosyl transferase, putative / xyloglucan endotransglycosylase, putative / endo-xyloglucan transferase, p	79.94	359	72	0	148	506	334	692	8e-33	141
contig03375	AT3G53260.1	L2, ATPAL2 | PAL2; phenylalanine ammonia-lyase | chr3:19744256-19746619 REVERSE	78.47	497	106	1	913	1408	1514	1018	7e-29	129
contig03376	AT5G57660.1	COL5, COL5 | zinc finger (B-box type) family protein | chr5:23355573-23356729 FORWARD	90.63	96	9	0	238	333	944	849	5e-26	119
contig03377	AT2G04570.1	GDSL-motif lipase/hydrolase family protein | chr2:1594747-1596129 FORWARD	95.65	46	2	0	1187	1232	130	85	8e-13	75.8
contig03378	AT2G40290.1	eukaryotic translation initiation factor 2 subunit 1, putative / eIF-2A, putative / eIF-2-alpha, putative | chr2:16829030-	81.63	762	138	2	474	1234	788	28	6e-106	385
contig03381	AT1G21065.1	unknown protein | chr1:7374210-7375644 FORWARD	80.8	323	62	0	199	521	328	650	4e-35	149
contig03384	AT2G36630.1	unknown protein | chr2:15352767-15355050 REVERSE	83.52	358	58	1	820	1176	559	202	2e-60	234
contig03387	AT5G18800.2	NADH-ubiquinone oxidoreductase 19 kDa subunit (NDUFA8) family protein | chr5:6267304-6268393 FORWARD	80	265	52	1	341	604	269	5	1e-19	97.6
contig03393	AT3G61710.1	ATG6 | autophagy protein Apg6 family | chr3:22839477-22842253 REVERSE	79.15	662	138	0	260	921	1454	793	1e-55	218
contig03397	AT5G23120.1	F136 | HCF136; protein binding | chr5:7778154-7780463 FORWARD	80.51	749	144	2	413	1159	1112	364	9e-84	311
contig03399	AT5G06130.2	chaperone protein dnaJ-related | chr5:1853754-1855763 REVERSE	81.51	146	27	0	432	577	344	199	5e-13	75.8
contig03401	AT2G20120.1	V1 | COV1 (CONTINUOUS VASCULAR RING) | chr2:8687568-8689321 REVERSE	80.45	578	111	2	460	1036	176	752	2e-53	210
contig03406	AT3G21215.1	RNA-binding protein, putative | chr3:7442873-7445231 REVERSE	80.86	444	77	4	597	1036	947	508	5e-45	182
contig03409	AT3G01090.3	IN10 | AKIN10 (Arabidopsis SNF1 kinase homolog 10); protein binding / protein kinase | chr3:31437-33977 REVERSE	79.93	852	170	1	275	1126	73	923	5e-80	299
contig03413	AT1G35670.1	CDPK2, CPK11, ATCPK11 | ATCDPK2 (CALCIUM-DEPENDENT PROTEIN KINASE 2); calmodulin-dependent protein kinase/ kinase | chr1:13	81.91	398	72	0	317	714	196	593	9e-56	218
contig03414	AT1G64550.1	GCN3 | ATGCN3; transporter | chr1:23968850-23973369 FORWARD	79.85	1231	247	1	345	1574	2105	875	4e-130	466
contig03416	AT1G10590.2	DNA-binding protein-related | chr1:3502324-3502991 REVERSE	88.41	69	8	0	571	639	249	181	2e-12	73.8
contig03420	AT1G76160.1	s5 | sks5 (SKU5 Similar 5); copper ion binding / oxidoreductase | chr1:28578211-28581020 REVERSE	84.92	126	19	0	795	920	1037	912	8e-20	99.6
contig03421	AT3G20890.1	RNA binding / nucleic acid binding / nucleotide binding | chr3:7320218-7321054 FORWARD	82.52	143	25	0	462	604	384	242	6e-16	85.7
contig03422	AT3G13060.1	T5 | ECT5; FUNCTIONS IN: molecular_function unknown; INVOLVED IN: biological_process unknown; LOCATED IN: cellular_componen	85.23	176	26	0	681	856	1512	1337	3e-33	143
contig03425	AT4G12780.1	heat shock protein binding | chr4:7512200-7516655 FORWARD	80.63	222	43	0	130	351	2492	2713	2e-20	99.6
contig03426	AT3G27160.1	S1 | GHS1 (GLUCOSE HYPERSENSITIVE 1); structural constituent of ribosome | chr3:10017531-10018854 FORWARD	91.23	57	5	0	328	384	423	367	9e-13	73.8
contig03431	AT3G23080.2	FUNCTIONS IN: molecular_function unknown; INVOLVED IN: biological_process unknown; LOCATED IN: mitochondrion; EXPRESSED IN	93.15	73	5	0	968	1040	797	869	9e-22	105
contig03433	AT3G53520.1	S1, ATUXS1 | UXS1 (UDP-GLUCURONIC ACID DECARBOXYLASE 1); UDP-glucuronate decarboxylase/ catalytic | chr3:19841635-19844057	80.39	928	182	0	1085	2012	1300	373	3e-109	396
contig03441	AT1G26355.1	1L1 | SP1L1 (SPIRAL1-LIKE1) | chr1:9117950-9118611 REVERSE	86.59	82	11	0	279	360	229	310	4e-13	75.8
contig03447	AT5G17900.1	FUNCTIONS IN: molecular_function unknown; INVOLVED IN: biological_process unknown; LOCATED IN: extracellular region; CONTA	84.16	101	16	0	939	1039	733	833	2e-12	73.8
contig03449	AT1G34350.1	unknown protein | chr1:12534585-12535927 FORWARD	92.45	53	4	0	97	149	146	94	9e-13	73.8
contig03450	AT2G39450.1	P11, ATMTP11 | MTP11; cation transmembrane transporter/ manganese ion transmembrane transporter/ manganese:hydrogen antipor	81.6	462	83	2	585	1045	706	1166	4e-58	226
contig03451	AT4G18150.1	unknown protein | chr4:10050211-10053790 FORWARD	90.28	72	7	0	30	101	219	148	7e-17	87.7
contig03455	AT3G13670.1	protein kinase family protein | chr3:4469434-4473234 FORWARD	80.15	670	131	2	1206	1874	1215	547	2e-67	258
contig03459	AT5G20510.1	5 | AL5 (ALFIN-LIKE 5); DNA binding / methylated histone residue binding | chr5:6939991-6942846 REVERSE	80.95	273	52	0	180	452	40	312	6e-29	129
contig03460	AT3G14860.2	NHL repeat-containing protein | chr3:4998591-5000894 REVERSE	81.38	494	89	1	627	1120	695	205	4e-64	246
contig03464	AT5G05010.2	clathrin adaptor complexes medium subunit-related | chr5:1477137-1479872 FORWARD	80.57	525	98	4	199	721	1	523	3e-50	200
contig03465	AT4G15802.1	FUNCTIONS IN: molecular_function unknown; INVOLVED IN: biological_process unknown; LOCATED IN: cellular_component unknown;	87.63	194	24	0	89	282	1	194	5e-49	194
contig03468	AT1G15500.1	NTT2 | ATNTT2; ATP:ADP antiporter | chr1:5326426-5328688 FORWARD	85.88	170	24	0	721	890	498	329	3e-34	147
contig03469	AT4G38570.1	S2 | PIS2 (PROBABLE CDP-DIACYLGLYCEROL--INOSITOL 3-PHOSPHATIDYLTRANSFERASE 2); phosphotransferase, for other substituted ph	85.87	92	13	0	329	420	133	224	2e-14	79.8
contig03471	AT1G53400.1	unknown protein | chr1:19925009-19926400 FORWARD	82.86	210	36	0	160	369	121	330	8e-30	131
contig03475	AT3G54110.1	PUMP1, UCP, PUMP1, ATUCP1, UCP1 | PUMP1 (PLANT UNCOUPLING MITOCHONDRIAL PROTEIN 1); binding / oxidative phosphorylation unc	79.55	396	78	1	506	898	481	876	6e-32	139
contig03482	AT5G11200.1	DEAD/DEAH box helicase, putative | chr5:3567389-3570686 FORWARD	81.75	1145	209	0	228	1372	133	1277	2e-174	613
contig03483	AT1G53420.1	serine/threonine protein kinase-related | chr1:19926626-19931494 REVERSE	78.35	508	110	0	193	700	2368	1861	7e-31	135
contig03485	AT1G75440.1	C16 | UBC16 (ubiquitin-conjugating enzyme 16); small conjugating protein ligase/ ubiquitin-protein ligase | chr1:28313623-2	81.94	299	54	0	154	452	61	359	4e-40	165
contig03492	AT5G43900.1	A2, ATMYA2, XI-2, XI-6 | MYA2 (ARABIDOPSIS MYOSIN 2); GTP-dependent protein binding / Rab GTPase binding / motor | chr5:176	81.04	480	87	2	516	995	190	665	6e-56	218
contig03496	AT3G63490.1	ribosomal protein L1 family protein | chr3:23444269-23446020 FORWARD	81	200	38	0	576	775	827	628	1e-18	95.6
contig03498	AT5G35360.2	C2 | CAC2; acetyl-CoA carboxylase/ biotin carboxylase | chr5:13584300-13587827 FORWARD	82.49	1182	206	1	1	1181	1419	238	0	694
contig03505	AT1G76700.1	DNAJ heat shock N-terminal domain-containing protein | chr1:28780619-28783022 REVERSE	80.57	664	126	1	255	918	55	715	4e-77	289
contig03507	AT2G31200.1	F6, ATADF6 | ADF6 (ACTIN DEPOLYMERIZING FACTOR 6); actin binding | chr2:13294171-13294948 FORWARD	87.39	119	15	0	534	652	326	208	2e-25	117
contig03508	AT4G21980.2	G8A, ATG8A | APG8A (AUTOPHAGY 8A); APG8 activating enzyme/ APG8-specific protease/ Atg8 ligase | chr4:11655868-11656809 FOR	81.19	303	57	0	240	542	398	96	4e-35	149
contig03513	AT1G15860.2	INVOLVED IN: biological_process unknown; EXPRESSED IN: 23 plant structures; EXPRESSED DURING: 13 growth stages; CONTAINS I	78.69	244	52	0	331	574	202	445	1e-11	71.9
contig03517	AT1G19450.1	integral membrane protein, putative / sugar transporter family protein | chr1:6731671-6734633 REVERSE	82.08	318	55	2	1214	1530	572	256	6e-39	163
contig03520	AT2G41710.1	ovule development protein, putative | chr2:17400274-17402903 REVERSE	82.06	418	75	0	184	601	110	527	1e-60	234
contig03522	ATCG00680.1	BB | encodes for CP47, subunit of the photosystem II reaction center. | chrC:72371-73897 FORWARD	90.83	458	41	1	176	632	1508	1051	1e-148	525
contig03526	AT2G29560.1	enolase, putative | chr2:12646635-12649694 FORWARD	78.99	690	145	0	219	908	33	722	1e-55	218
contig03527	AT4G10790.1	UBX domain-containing protein | chr4:6640752-6643035 REVERSE	81.62	272	50	0	773	1044	571	842	6e-33	143
contig03531	AT5G39970.1	catalytic | chr5:15998155-16000751 FORWARD	81.48	162	30	0	750	911	1462	1301	4e-15	83.8
contig03535	AT5G19910.1	SOH1 family protein | chr5:6731484-6732821 REVERSE	79.42	311	64	0	568	878	374	64	4e-23	109
contig03541	AT5G17230.2	Y | phytoene synthase (PSY) / geranylgeranyl-diphosphate geranylgeranyl transferase | chr5:5659839-5662087 REVERSE	77.73	705	157	0	48	752	481	1185	3e-36	153
contig03543	AT1G43670.1	fructose-1,6-bisphosphatase, putative / D-fructose-1,6-bisphosphate 1-phosphohydrolase, putative / FBPase, putative | chr1	79.23	857	177	1	98	953	31	887	3e-74	280
contig03544	AT3G15840.3	FI | PIFI (post-illumination chlorophyll fluorescence increase) | chr3:5356782-5358418 REVERSE	79.66	349	69	2	297	644	179	526	3e-24	113
contig03545	AT4G37670.1	GCN5-related N-acetyltransferase (GNAT) family protein / amino acid kinase family protein | chr4:17696472-17698836 REVERSE	83.74	203	33	0	1009	1211	1165	1367	2e-32	141
contig03548	AT1G74470.1	geranylgeranyl reductase | chr1:27991248-27992845 FORWARD	81.43	770	143	0	627	1396	616	1385	3e-108	392
contig03549	AT5G42050.1	FUNCTIONS IN: molecular_function unknown; EXPRESSED IN: 22 plant structures; EXPRESSED DURING: 13 growth stages; CONTAINS	80.07	271	54	0	67	337	899	629	3e-23	109
contig03551	AT3G62980.1	R1 | TIR1 (TRANSPORT INHIBITOR RESPONSE 1); auxin binding / protein binding / ubiquitin-protein ligase | chr3:23273479-2327	84.8	171	26	0	389	559	1620	1450	5e-30	133
contig03557	AT5G53850.1	haloacid dehalogenase-like hydrolase family protein | chr5:21861617-21864817 REVERSE	81.74	230	42	0	361	590	295	524	5e-27	123
contig03558	AT1G61770.1	DNAJ heat shock N-terminal domain-containing protein | chr1:22810220-22812370 FORWARD	86.08	79	11	0	1211	1289	257	179	6e-11	69.9
contig03564	AT3G61050.2	MC2TYPE4, NTMC2T4 | NTMC2T4; lipid binding | chr3:22597485-22600932 FORWARD	78.5	828	178	0	635	1462	965	138	3e-59	230
contig03570	AT4G14965.1	MAPR4 | AtMAPR4 (Arabidopsis thaliana membrane-associated progesterone binding protein 4); heme binding | chr4:8551356-8553	82.44	131	23	0	627	757	311	181	1e-13	77.8
contig03571	AT4G35550.1	-4, WOX13, ATWOX13 | WOX13 (WUSCHEL-RELATED HOMEOBOX 13); DNA binding / transcription factor | chr4:16875814-16877167 REVER	85.26	95	14	0	122	216	130	224	2e-13	77.8
contig03574	AT2G40890.1	P98A3 | CYP98A3 (cytochrome P450, family 98, subfamily A, polypeptide 3); monooxygenase/ p-coumarate 3-hydroxylase | chr2:1	83.5	206	34	0	409	614	1343	1138	5e-32	139
contig03576	AT1G73320.1	FUNCTIONS IN: molecular_function unknown; INVOLVED IN: biological_process unknown; LOCATED IN: cellular_component unknown;	86.41	103	14	0	105	207	773	875	8e-19	93.7
contig03577	AT5G51150.1	unknown protein | chr5:20789034-20791495 FORWARD	79.96	569	114	0	175	743	815	247	2e-47	190
contig03584	AT5G62640.3	proline-rich family protein | chr5:25149584-25152351 REVERSE	89.55	67	7	0	21	87	67	1	4e-14	77.8
contig03585	AT5G63110.1	A6, AXE1, ATHDA6, RTS1, RPD3B, SIL1 | HDA6 (HISTONE DEACETYLASE 6); histone deacetylase | chr5:25315834-25318227 REVERSE	78.79	594	124	2	287	879	556	1148	5e-39	163
contig03597	AT3G28710.1	H+-transporting two-sector ATPase, putative | chr3:10773144-10775594 REVERSE	82.73	1025	177	0	320	1344	1025	1	3e-179	628
contig03600	AT1G09150.1	pseudouridine synthase and archaeosine transglycosylase (PUA) domain-containing protein | chr1:2946599-2948908 FORWARD	79.55	308	63	0	557	864	350	43	1e-23	111
contig03601	AT4G24280.1	Hsc70-1 | cpHsc70-1 (chloroplast heat shock protein 70-1); ATP binding | chr4:12590094-12593437 FORWARD	87.67	73	9	0	381	453	2038	1966	1e-12	73.8
contig03604	AT1G17160.2	pfkB-type carbohydrate kinase family protein | chr1:5867678-5869175 FORWARD	81.14	175	33	0	801	975	746	920	9e-16	85.7
contig03608	AT3G03910.1	H3 | GDH3 (GLUTAMATE DEHYDROGENASE 3); binding / catalytic/ oxidoreductase/ oxidoreductase, acting on the CH-NH2 group of d	79.78	890	180	0	2	891	253	1142	1e-91	337
contig03609	AT5G27650.1	PWWP domain-containing protein | chr5:9785511-9789094 FORWARD	83.26	221	37	0	349	569	505	725	1e-33	145
contig03614	AT2G38810.2	A8 | HTA8 (HISTONE H2A 8); DNA binding | chr2:16219444-16220679 REVERSE	84.47	161	25	0	334	494	395	235	8e-27	121
contig03615	AT5G14390.1	FUNCTIONS IN: molecular_function unknown; INVOLVED IN: biological_process unknown; LOCATED IN: endomembrane system; EXPRES	80.33	666	129	2	318	982	115	779	4e-70	266
contig03617	AT5G61510.1	NADP-dependent oxidoreductase, putative | chr5:24737084-24738975 REVERSE	81.2	266	50	0	494	759	595	860	1e-29	131
contig03618	AT4G28830.1	methyltransferase/ nucleic acid binding | chr4:14232490-14233917 FORWARD	79.04	272	57	0	452	723	340	611	2e-16	87.7
contig03619	AT1G14720.1	R2, EXGT-A2, ATXTH28 | XTR2 (XYLOGLUCAN ENDOTRANSGLYCOSYLASE RELATED 2); hydrolase, acting on glycosyl bonds / xyloglucan:x	85.54	83	12	0	554	636	650	568	3e-11	69.9
contig03623	AT5G16870.1	aminoacyl-tRNA hydrolase | chr5:5546975-5548542 REVERSE	80.19	323	64	0	156	478	510	188	2e-30	133
contig03626	AT5G23860.1	B8 | TUB8; structural constituent of cytoskeleton | chr5:8042962-8044528 FORWARD	81.21	1059	198	1	3	1061	1058	1	9e-145	513
contig03636	AT5G11650.1	hydrolase, alpha/beta fold family protein | chr5:3745069-3746816 FORWARD	82.35	170	30	0	551	720	644	475	3e-20	99.6
contig03637	AT3G23620.1	brix domain-containing protein | chr3:8480147-8481873 FORWARD	82.05	156	28	0	337	492	220	375	2e-16	87.7
contig03638	AT2G27600.1	D1, VPS4 | SKD1 (SUPPRESSOR OF K+ TRANSPORT GROWTH DEFECT1); ATP binding / nucleoside-triphosphatase/ nucleotide binding |	81.86	1075	186	1	100	1165	1076	2	2e-168	593
contig03644	AT2G33150.1	T3, PED1, KAT2 | PKT3 (PEROXISOMAL 3-KETOACYL-COA THIOLASE 3); acetyl-CoA C-acyltransferase | chr2:14047814-14050983 REVERS	79.32	1064	220	0	363	1426	277	1340	8e-100	365
contig03646	ATMG00060.1	D5C, NAD5.3, NAD5 | Mitochondrial NADH dehydrogenase subunit 5. The gene is trans-spliced from the three different pre-curs	96.47	170	6	0	1	170	170	1	1e-77	289
contig03647	AT2G16700.1	F5, ATADF5 | ADF5 (ACTIN DEPOLYMERIZING FACTOR 5); actin binding | chr2:7244717-7245467 FORWARD	79.66	349	71	0	40	388	349	1	2e-29	129
contig03648	AT1G12050.1	fumarylacetoacetase, putative | chr1:4072904-4075856 FORWARD	84.4	109	17	0	47	155	815	707	9e-15	81.8
contig03649	AT1G60660.1	#5, ATCB5LP, CB5LP | CB5LP (CYTOCHROME B5-LIKE PROTEIN); heme binding | chr1:22342589-22342954 REVERSE	82.79	122	21	0	369	490	229	350	4e-13	75.8
contig03651	AT1G15690.2	P1, ATAVP3, AVP-3 | AVP1; ATPase/ hydrogen-translocating pyrophosphatase | chr1:5399115-5402185 FORWARD	82.1	1112	199	0	3	1114	1589	478	1e-178	626
contig03654	AT5G60640.1	PDIL1-4, PDI2, ATPDI2 | ATPDIL1-4 (PDI-LIKE 1-4); protein disulfide isomerase | chr5:24371141-24373993 REVERSE	79.29	396	82	0	510	905	1237	1632	1e-30	135
contig03659	AT5G53140.1	protein phosphatase 2C, putative / PP2C, putative | chr5:21549228-21552132 FORWARD	77.95	449	99	0	787	1235	397	845	1e-21	105
contig03663	AT5G03080.1	phosphatidic acid phosphatase-related / PAP2-related | chr5:721976-722656 FORWARD	94	50	3	0	788	837	583	632	7e-13	75.8
contig03667	AT2G47490.1	mitochondrial substrate carrier family protein | chr2:19487549-19489311 FORWARD	82	200	36	0	672	871	566	367	2e-23	111
contig03669	AT4G10480.2	nascent polypeptide associated complex alpha chain protein, putative / alpha-NAC, putative | chr4:6478089-6479079 REVERSE	80.95	168	32	0	231	398	419	252	3e-14	79.8
contig03673	AT1G21920.1	MORN (Membrane Occupation and Recognition Nexus) repeat-containing protein /phosphatidylinositol-4-phosphate 5-kinase-rela	82.04	206	37	0	171	376	812	607	3e-25	115
contig03676	AT2G45200.1	S12, ATGOS12 | GOS12 (GOLGI SNARE 12); SNARE binding | chr2:18637689-18639640 REVERSE	82.03	256	46	0	160	415	10	265	2e-33	143
contig03681	AT4G22340.3	phosphatidate cytidylyltransferase, putative / CDP-diglyceride synthetase, putative | chr4:11800150-11802621 REVERSE	80.97	657	123	2	460	1115	562	1217	6e-79	295
contig03685	AT3G61790.1	seven in absentia (SINA) family protein | chr3:22871974-22873543 REVERSE	84.16	101	16	0	544	644	376	476	1e-12	73.8
contig03687	AT4G20890.1	B9 | TUB9; GTP binding / GTPase/ structural molecule | chr4:11182218-11183840 FORWARD	83.83	470	76	0	18	487	364	833	1e-89	329
contig03688	AT1G49630.2	PREP2 | ATPREP2 (ARABIDOPSIS THALIANA PRESEQUENCE PROTEASE 2); catalytic/ metal ion binding / metalloendopeptidase/ metallo	81.09	645	120	2	141	784	1043	400	4e-79	295
contig03691	AT1G58080.1	ATP-PRT1, HISN1A | ATATP-PRT1 (ATP PHOSPHORIBOSYL TRANSFERASE 1); ATP phosphoribosyltransferase | chr1:21504562-21507429 RE	86.43	140	19	0	75	214	764	625	2e-28	127
contig03694	AT2G19520.1	E, ACG1, MSI4, NFC4, NFC04, ATMSI4 | FVE; metal ion binding | chr2:8456006-8459235 FORWARD	77.57	419	94	0	963	1381	725	307	1e-15	85.7
contig03698	AT1G10840.1	F3H1 | TIF3H1; translation initiation factor | chr1:3607885-3610299 REVERSE	80.51	785	153	0	269	1053	139	923	2e-93	343
contig03699	AT4G28510.1	PHB1 | ATPHB1 (PROHIBITIN 1) | chr4:14084970-14086372 REVERSE	78.92	669	140	1	218	886	830	163	2e-50	200
contig03705	AT4G39100.1	L1 | SHL1 (short life); transcription factor/ zinc-mediated transcriptional activator | chr4:18218298-18220134 REVERSE	81.18	170	32	0	261	430	244	413	2e-15	83.8
contig03707	AT4G22920.1	NYE1, NYE1 | NYE1 (NON-YELLOWING 1) | chr4:12016776-12017969 REVERSE	81.6	212	38	1	553	763	500	289	3e-21	103
contig03708	AT4G34230.2	D5, CAD-5 | ATCAD5 (CINNAMYL ALCOHOL DEHYDROGENASE 5); cinnamyl-alcohol dehydrogenase | chr4:16386898-16388666 REVERSE	87.76	98	12	0	208	305	148	245	6e-20	99.6
contig03709	AT5G53160.2	unknown protein | chr5:21561026-21561953 FORWARD	79.92	254	51	0	329	582	106	359	5e-20	99.6
contig03711	AT1G16720.1	F173 | HCF173 (high chlorophyll fluorescence phenotype 173); binding / catalytic/ transcription repressor | chr1:5723161-57	83	300	50	1	1403	1702	1465	1763	7e-45	182
contig03713	AT5G09880.1	RNA recognition motif (RRM)-containing protein | chr5:3081646-3085179 REVERSE	85.45	268	37	2	1	267	738	472	3e-52	206
contig03718	AT4G02930.1	elongation factor Tu, putative / EF-Tu, putative | chr4:1295751-1298354 REVERSE	81.27	1196	218	3	228	1419	163	1356	1e-163	577
contig03724	AT1G13690.1	E1 | ATE1; nucleic acid binding / nucleotide binding | chr1:4693380-4694179 FORWARD	84.04	332	53	0	96	427	34	365	3e-62	238
contig03727	AT5G09830.1	BolA-like family protein | chr5:3057816-3058769 REVERSE	81.82	165	30	0	92	256	55	219	2e-17	89.7
contig03730	AT4G02100.1	DNAJ heat shock N-terminal domain-containing protein | chr4:930228-932049 FORWARD	96.34	82	3	0	571	652	452	533	3e-32	139
contig03731	AT3G06810.1	R3 | IBR3 (IBA-RESPONSE 3); acyl-CoA dehydrogenase/ oxidoreductase | chr3:2146534-2150654 FORWARD	79.13	623	130	0	712	1334	1510	2132	2e-51	204
contig03732	AT3G10640.1	S60.1 | VPS60.1 | chr3:3323501-3324905 REVERSE	81.52	514	95	0	259	772	13	526	4e-70	266
contig03734	AT3G23150.1	R2 | ETR2 (ethylene response 2); ethylene binding / glycogen synthase kinase 3/ protein histidine kinase/ receptor | chr3:8	85.34	116	17	0	1944	2059	644	529	2e-18	95.6
contig03735	AT4G22756.1	O1-2, ATSMO1, ATSMO1-2, SMO1 | SMO1-2 (STEROL C4-METHYL OXIDASE 1-2); 4,4-dimethyl-9beta,19-cyclopropylsterol-4alpha-methyl	89.83	59	6	0	248	306	128	70	2e-11	69.9
contig03736	AT3G56310.1	alpha-galactosidase, putative / melibiase, putative / alpha-D-galactoside galactohydrolase, putative | chr3:20882886-20885	81.65	376	69	0	207	582	1036	661	4e-50	198
contig03741	AT1G13320.2	2AA3 | PP2AA3 (PROTEIN PHOSPHATASE 2A SUBUNIT A3); binding / protein phosphatase type 2A regulator | chr1:4563970-4567348 R	80.32	930	183	0	123	1052	1217	288	3e-108	392
contig03742	AT5G58970.2	UCP2 | ATUCP2 (UNCOUPLING PROTEIN 2); oxidative phosphorylation uncoupler | chr5:23809437-23811018 REVERSE	87.18	78	10	0	140	217	53	130	2e-13	75.8
contig03747	AT4G12400.2	stress-inducible protein, putative | chr4:7338866-7341239 REVERSE	77.37	738	167	0	917	1654	778	1515	8e-32	139
contig03751	AT5G65770.2	NC4 | LINC4 (LITTLE NUCLEI4) | chr5:26311587-26315544 FORWARD	90.32	62	6	0	688	749	1263	1202	9e-13	75.8
contig03759	AT5G64460.7	FUNCTIONS IN: molecular_function unknown; INVOLVED IN: biological_process unknown; LOCATED IN: cellular_component unknown;	82.81	128	20	1	84	209	394	521	1e-12	73.8
contig03760	AT5G16040.1	regulator of chromosome condensation (RCC1) family protein | chr5:5240860-5243308 REVERSE	79.49	829	167	1	782	1610	944	119	1e-77	291
contig03763	AT3G09840.1	C48, ATCDC48, CDC48A | CDC48 (CELL DIVISION CYCLE 48); ATPase/ identical protein binding | chr3:3019494-3022832 FORWARD	80.6	2252	429	4	134	2381	68	2315	0	975
contig03770	AT1G77210.1	sugar transporter, putative | chr1:29009036-29010980 REVERSE	87.32	71	9	0	150	220	112	182	4e-11	69.9
contig03776	AT1G74330.2	ATP binding / protein kinase/ protein serine/threonine kinase/ protein tyrosine kinase | chr1:27943535-27947109 REVERSE	81.63	294	54	0	20	313	322	615	9e-37	155
contig03780	AT5G09930.1	GCN2, GCN2 | ATGCN2; transporter | chr5:3097643-3100241 REVERSE	79.59	1205	241	5	9	1210	772	1974	3e-102	373
contig03781	AT4G27960.2	C9 | UBC9 (UBIQUITIN CONJUGATING ENZYME 9); ubiquitin-protein ligase | chr4:13916065-13917293 REVERSE	82.86	426	73	0	158	583	110	535	2e-70	266
contig03783	AT2G14170.3	DH6B2 | ALDH6B2; 3-chloroallyl aldehyde dehydrogenase/ methylmalonate-semialdehyde dehydrogenase (acylating)/ oxidoreductas	79.06	788	165	0	653	1440	1178	391	2e-66	254
contig03784	AT1G67730.1	R159, KCR1 | YBR159; ketoreductase/ oxidoreductase | chr1:25391676-25393365 FORWARD	81.48	162	30	0	418	579	729	568	1e-15	83.8
contig03785	AT2G44500.1	unknown protein | chr2:18374447-18376435 FORWARD	82.12	179	32	0	514	692	1544	1366	1e-20	101
contig03792	AT5G52640.1	P81-1, ATHS83, HSP81.1, HSP83, ATHSP90.1 | ATHSP90.1 (HEAT SHOCK PROTEIN 90.1); ATP binding / unfolded protein binding | ch	82.4	1523	262	2	123	1639	40	1562	0	886
contig03793	AT3G11450.1	DNAJ heat shock N-terminal domain-containing protein / cell division protein-related | chr3:3605459-3607477 REVERSE	84.47	103	16	0	652	754	475	373	2e-13	77.8
contig03797	AT2G17340.1	pantothenate kinase-related | chr2:7541615-7544089 REVERSE	80.58	242	47	0	809	1050	545	304	2e-22	107
contig03801	AT5G03340.1	cell division cycle protein 48, putative / CDC48, putative | chr5:810091-813133 REVERSE	85.23	88	13	0	342	429	2335	2248	5e-12	71.9
contig03808	AT4G36640.2	SEC14 cytosolic factor family protein / phosphoglyceride transfer family protein | chr4:17277187-17278181 REVERSE	79.89	179	36	0	352	530	22	200	5e-11	69.9
contig03810	AT3G13062.1	FUNCTIONS IN: molecular_function unknown; INVOLVED IN: biological_process unknown; LOCATED IN: cellular_component unknown;	81.7	153	28	0	701	853	696	848	1e-14	81.8
contig03814	AT4G12280.1	copper amine oxidase family protein | chr4:7301769-7302994 FORWARD	80.24	167	33	0	261	427	185	19	3e-11	69.9
contig03815	AT2G04700.1	ferredoxin thioredoxin reductase catalytic beta chain family protein | chr2:1646961-1648345 FORWARD	82.8	279	48	0	262	540	380	102	2e-42	172
contig03817	ATMG01080.1	P9 | subunit 9 of mitochondrial F0-ATPase | chrM:278895-279152 FORWARD	89.2	213	23	0	574	786	30	242	2e-62	240
contig03818	AT5G63680.1	pyruvate kinase, putative | chr5:25490507-25492530 FORWARD	78.74	1477	314	0	154	1630	57	1533	7e-122	438
contig03820	AT3G45300.1	D, ATIVD | IVD (ISOVALERYL-COA-DEHYDROGENASE); ATP binding / isovaleryl-CoA dehydrogenase | chr3:16621659-16624848 REVERSE	78.43	394	80	1	10	398	800	1193	1e-22	107
contig03822	AT4G19880.3	FUNCTIONS IN: molecular_function unknown; INVOLVED IN: response to cadmium ion; LOCATED IN: chloroplast; EXPRESSED IN: 23	78.77	471	100	0	897	1367	563	93	2e-32	141
contig03823	AT2G44350.2	CS, CSY4 | ATCS; ATP binding / ATP citrate synthase/ citrate (SI)-synthase | chr2:18316673-18320524 FORWARD	79.91	443	83	2	611	1050	508	947	2e-39	165
contig03825	AT2G25940.1	PHA-VPE, ALPHAVPE | ALPHA-VPE (alpha-vacuolar processing enzyme); cysteine-type endopeptidase | chr2:11063496-11066020 REVE	86.52	89	12	0	1244	1332	625	537	1e-14	81.8
contig03831	AT5G09430.1	hydrolase | chr5:2932162-2933362 FORWARD	84.17	139	22	0	391	529	385	523	1e-20	101
contig03833	AT1G65700.2	small nuclear ribonucleoprotein, putative / snRNP, putative / Sm protein, putative | chr1:24434463-24435870 REVERSE	83.5	200	33	0	314	513	213	14	5e-31	135
contig03838	AT3G08740.1	elongation factor P (EF-P) family protein | chr3:2654788-2656154 REVERSE	85.29	102	15	0	628	729	266	165	2e-15	83.8
contig03843	AT4G27440.2	RB | PORB (PROTOCHLOROPHYLLIDE OXIDOREDUCTASE B); oxidoreductase/ protochlorophyllide reductase | chr4:13725648-13727107 FO	80.99	405	77	0	187	591	1206	802	3e-48	192
contig03845	AT2G36930.1	zinc finger (C2H2 type) family protein | chr2:15510002-15511347 REVERSE	86.25	80	11	0	83	162	19	98	5e-12	71.9
contig03846	AT1G43890.3	RAB18, RAB18-1, RABC1 | ATRAB18 (ARABIDOPSIS RAB GTPASE HOMOLOG B18); GTP binding | chr1:16646934-16648395 FORWARD	82.57	218	38	0	413	630	187	404	1e-29	131
contig03850	AT3G12630.1	zinc finger (AN1-like) family protein | chr3:4012707-4013189 FORWARD	87.04	108	14	0	5	112	297	404	1e-21	103
contig03853	AT5G17520.1	P1, MEX1 | RCP1 (ROOT CAP 1); maltose transmembrane transporter | chr5:5772796-5775231 REVERSE	80.33	239	47	0	541	779	959	721	2e-20	101
contig03864	AT5G10160.1	beta-hydroxyacyl-ACP dehydratase, putative | chr5:3185819-3187159 FORWARD	78.96	347	73	0	270	616	602	256	4e-23	109
contig03866	AT2G43810.2	small nuclear ribonucleoprotein F, putative / U6 snRNA-associated Sm-like protein, putative / Sm protein F, putative | chr	85.5	131	17	2	3	132	67	196	1e-18	93.7
contig03868	AT3G63190.1	F | RRF (RIBOSOME RECYCLING FACTOR, CHLOROPLAST PRECURSOR) | chr3:23342861-23344640 REVERSE	80.09	437	87	0	498	934	376	812	2e-35	151
contig03870	AT3G51030.1	TRX1, ATTRX H1 | ATTRX1; oxidoreductase, acting on sulfur group of donors, disulfide as acceptor | chr3:18951123-18951955 R	89.83	59	6	0	470	528	167	109	3e-11	69.9
contig03871	AT3G25040.1	ER lumen protein retaining receptor, putative / HDEL receptor, putative | chr3:9124479-9126051 FORWARD	84.62	195	30	0	621	815	430	624	6e-35	149
contig03873	AT4G24740.1	C2, AME1 | AFC2 (ARABIDOPSIS FUS3-COMPLEMENTING GENE 2); kinase/ protein kinase | chr4:12754729-12757653 REVERSE	80.3	198	39	0	41	238	392	195	1e-15	83.8
contig03876	AT3G63520.1	D1, ATCCD1, ATNCED1, NCED1 | CCD1 (CAROTENOID CLEAVAGE DIOXYGENASE 1); 9-cis-epoxycarotenoid dioxygenase | chr3:23452940-23	80.43	414	79	2	330	742	626	1038	4e-39	163
contig03881	AT1G10430.1	2A-2 | PP2A-2; protein serine/threonine phosphatase | chr1:3428705-3430437 REVERSE	83.44	797	132	0	314	1110	16	812	9e-151	533
contig03884	AT5G27640.2	F3B1, EIF3B, ATEIF3B-1, EIF3B-1, ATTIF3B1 | TIF3B1 (TRANSLATION INITIATION FACTOR 3B1); nucleic acid binding / translation	79.71	350	71	0	292	641	1660	2009	1e-29	131
contig03888	ATCG01070.1	HE | NADH dehydrogenase ND4L | chrC:117804-118109 REVERSE	87.45	271	32	2	127	395	1	271	2e-66	252
contig03895	AT3G10620.1	NUDX26 | ATNUDX26 (ARABIDOPSIS THALIANA NUDIX HYDROLASE HOMOLOG 26); bis(5'-adenosyl)-pentaphosphatase/ bis(5'-nucleosyl)-t	82.26	186	32	1	415	600	436	620	4e-20	99.6
contig03896	AT4G31580.2	Z-22, SRZ22, RSZP22 | SRZ-22; protein binding | chr4:15306983-15308064 FORWARD	89.19	74	8	0	384	457	572	499	2e-15	83.8
contig03897	AT1G64980.1	unknown protein | chr1:24137840-24138619 REVERSE	81.61	685	126	0	111	795	742	58	3e-98	359
contig03901	AT1G58180.3	BCA6, BCA6 | carbonic anhydrase family protein / carbonate dehydratase family protein | chr1:21538010-21539290 REVERSE	90.91	55	5	0	576	630	241	187	4e-11	69.9
contig03909	AT1G20330.1	T2, CVP1, FRL1 | SMT2 (STEROL METHYLTRANSFERASE 2); S-adenosylmethionine-dependent methyltransferase | chr1:7038968-7040053	78.85	974	205	1	139	1111	88	1061	3e-77	289
contig03912	AT1G35470.2	SPla/RYanodine receptor (SPRY) domain-containing protein | chr1:13051636-13054922 REVERSE	84.21	95	15	0	387	481	200	294	2e-11	69.9
contig03913	AT4G23100.2	L1, PAD2, GSH1, CAD2 | GSH1 (GLUTAMATE-CYSTEINE LIGASE); glutamate-cysteine ligase | chr4:12103779-12106751 REVERSE	81.11	1043	197	0	178	1220	214	1256	4e-142	505
contig03917	AT1G51680.3	L1, 4CL.1, AT4CL1 | 4CL1 (4-COUMARATE:COA LIGASE 1); 4-coumarate-CoA ligase | chr1:19159080-19161464 REVERSE	81.52	211	39	0	554	764	977	1187	6e-23	109
contig03922	AT1G74380.1	T5 | XXT5 (XYLOGLUCAN XYLOSYLTRANSFERASE 5); transferase/ transferase, transferring glycosyl groups / xyloglucan 6-xylosylt	77.79	851	189	0	449	1299	1337	487	1e-46	188
contig03928	AT1G09840.6	SK41 | ATSK41 (SHAGGY-LIKE PROTEIN KINASE 41); ATP binding / protein kinase/ protein serine/threonine kinase | chr1:3196114	81.82	330	60	0	83	412	990	661	2e-44	178
contig03931	AT1G07360.1	zinc finger (CCCH-type) family protein / RNA recognition motif (RRM)-containing protein | chr1:2260562-2262795 REVERSE	81.11	630	119	0	138	767	19	648	5e-82	305
contig03932	AT2G37500.2	arginine biosynthesis protein ArgJ family | chr2:15739904-15742430 REVERSE	86.05	86	12	0	355	440	769	854	6e-13	75.8
contig03934	AT4G35830.2	aconitate hydratase, cytoplasmic / citrate hydro-lyase / aconitase (ACO) | chr4:16973007-16977278 REVERSE	80.98	615	116	1	225	838	1620	2234	2e-75	283
contig03945	AT5G62130.1	Per1-like protein-related | chr5:24950685-24952918 REVERSE	85.39	89	13	0	1024	1112	239	151	3e-12	73.8
contig03950	AT2G26590.3	adhesion regulating molecule family | chr2:11311182-11314717 REVERSE	90	130	13	0	401	530	704	833	5e-37	155
contig03951	AT3G48330.2	MT1 | PIMT1 (PROTEIN-L-ISOASPARTATE METHYLTRANSFERASE 1); protein-L-isoaspartate (D-aspartate) O-methyltransferase | chr3:1	80.28	355	68	2	430	783	618	265	3e-30	133
contig03958	AT1G70710.1	GH9B1, CEL1 | ATGH9B1 (ARABIDOPSIS THALIANA GLYCOSYL HYDROLASE 9B1); cellulase/ hydrolase, hydrolyzing O-glycosyl compounds	79.92	259	52	0	65	323	338	80	4e-21	101
contig03959	AT4G24440.2	transcription initiation factor IIA gamma chain / TFIIA-gamma (TFIIA-S) | chr4:12633460-12634553 FORWARD	80.83	313	60	0	98	410	1	313	6e-34	145
contig03961	AT4G19003.1	S25 | VPS25 | chr4:10407571-10408582 REVERSE	80.11	357	71	0	211	567	1	357	6e-34	145
contig03965	AT4G14560.1	A1, AXR5 | IAA1 (INDOLE-3-ACETIC ACID INDUCIBLE); protein binding / transcription factor | chr4:8361182-8361780 FORWARD	85.31	143	21	0	477	619	446	304	2e-25	117
contig03966	AT1G28110.2	PL45 | SCPL45 (SERINE CARBOXYPEPTIDASE-LIKE 45 PRECURSOR); serine-type carboxypeptidase | chr1:9804153-9806832 REVERSE	80.54	221	43	0	569	789	1114	1334	2e-19	97.6
contig03969	AT3G54660.1	, EMB2360, ATGR2 | GR (GLUTATHIONE REDUCTASE); ATP binding / glutathione-disulfide reductase | chr3:20230356-20233100 REVER	78.26	943	205	0	436	1378	1634	692	2e-63	244
contig03972	AT3G04080.1	APY1 | ATAPY1 (APYRASE 1); ATPase/ calmodulin binding / nucleotide diphosphatase | chr3:1068068-1070917 REVERSE	83.55	152	25	0	579	730	1139	988	5e-21	103
contig03979	AT1G32400.3	M2A | TOM2A (TOBAMOVIRUS MULTIPLICATION 2A); protein binding | chr1:11689393-11690873 REVERSE	85.71	84	12	0	138	221	712	795	7e-12	71.9
contig03983	AT3G20970.1	U4, ATNFU2 | NFU4; structural molecule | chr3:7348277-7350069 FORWARD	82.2	236	42	0	690	925	562	797	1e-30	135
contig03984	AT5G53120.5	DS3, SPMS | SPDS3 (SPERMIDINE SYNTHASE 3); spermidine synthase/ spermine synthase | chr5:21535429-21537653 FORWARD	80.53	262	49	1	472	733	337	596	3e-23	109
contig03985	AT4G37550.1	formamidase, putative / formamide amidohydrolase, putative | chr4:17643684-17645729 FORWARD	79.58	578	118	0	225	802	1341	764	1e-53	210
contig03988	AT4G32520.2	M3 | SHM3 (SERINE HYDROXYMETHYLTRANSFERASE 3); catalytic/ glycine hydroxymethyltransferase/ pyridoxal phosphate binding | c	85.09	114	17	0	361	474	319	432	5e-18	91.7
contig03989	AT1G72090.1	radical SAM domain-containing protein / TRAM domain-containing protein | chr1:27123617-27126767 FORWARD	80.06	331	66	0	481	811	466	796	2e-30	133
contig03998	AT4G26900.1	-HF, HISN4 | AT-HF (HIS HF); imidazoleglycerol-phosphate synthase | chr4:13515514-13519608 FORWARD	79.29	507	105	0	298	804	1666	1160	3e-42	172
contig04002	AT2G07698.1	ATP synthase alpha chain, mitochondrial, putative | chr2:3361474-3364028 FORWARD	94.51	729	39	1	1	729	904	1631	0	1120
contig04003	AT2G40650.1	pre-mRNA splicing factor PRP38 family protein | chr2:16963588-16965596 REVERSE	84.21	95	15	0	550	644	516	422	3e-11	69.9
contig04004	AT4G29850.1	unknown protein | chr4:14601818-14602874 REVERSE	86.96	92	12	0	216	307	312	221	9e-17	87.7
contig04006	AT2G32180.1	AC18 | PTAC18 (PLASTID TRANSCRIPTIONALLY ACTIVE 18) | chr2:13672362-13672781 REVERSE	82.91	117	20	0	336	452	184	300	2e-12	73.8
contig04012	AT1G08510.1	TB | FATB (fatty acyl-ACP thioesterases B); acyl carrier/ acyl-[acyl-carrier-protein] hydrolase | chr1:2691546-2693409 REVE	80.49	410	80	0	4	413	358	767	7e-44	178
contig04015	AT1G04170.1	F2 GAMMA | EIF2 GAMMA; translation factor, nucleic acid binding / translation initiation factor | chr1:1097423-1099702 FORW	79.64	329	67	0	647	975	1103	775	1e-26	121
contig04017	AT4G31750.1	N2 | WIN2 (HOPW1-1-INTERACTING 2); protein serine/threonine phosphatase | chr4:15364657-15367207 REVERSE	82.2	781	139	0	85	865	57	837	2e-124	446
contig04027	AT2G18230.1	PPa2 | AtPPa2 (Arabidopsis thaliana pyrophosphorylase 2); inorganic diphosphatase/ pyrophosphatase | chr2:7932139-7933560 R	83.13	409	68	1	216	623	160	568	2e-67	256
contig04032	AT1G07040.1	unknown protein | chr1:2161225-2163035 REVERSE	79.06	234	49	0	761	994	675	908	9e-13	75.8
contig04033	AT1G73030.1	S46.2 | VPS46.2 | chr1:27473938-27474848 FORWARD	80.8	224	43	0	43	266	310	533	1e-21	103
contig04037	ATCG00770.1	S8 | chloroplast 30S ribosomal protein S8 | chrC:80068-80472 REVERSE	81.43	210	39	0	24	233	211	2	8e-23	107
contig04040	AT1G72550.2	tRNA synthetase beta subunit family protein | chr1:27319999-27323908 REVERSE	85.09	161	24	0	92	252	664	824	5e-29	129
contig04043	AT3G26618.1	F1-3 | ERF1-3 (eukaryotic release factor 1-3); translation release factor | chr3:9788854-9790161 FORWARD	78.59	640	137	0	296	935	1282	643	3e-45	182
contig04047	AT5G23750.2	remorin family protein | chr5:8010004-8011453 REVERSE	81.86	215	39	0	411	625	575	361	1e-25	117
contig04051	AT4G11960.1	RL1B | PGRL1B (PGR5-Like B) | chr4:7175340-7177709 REVERSE	84.17	278	44	0	399	676	268	545	5e-51	202
contig04052	AT5G20850.1	RAD51, RAD51 | ATRAD51; ATP binding / DNA binding / DNA-dependent ATPase/ damaged DNA binding / nucleoside-triphosphatase/	82.55	361	63	0	169	529	997	637	1e-55	216
contig04053	AT1G64510.1	ribosomal protein S6 family protein | chr1:23954993-23956205 REVERSE	82.74	168	29	0	386	553	425	258	2e-21	103
contig04057	AT3G10410.1	pl49 | scpl49 (serine carboxypeptidase-like 49); serine-type carboxypeptidase | chr3:3235518-3238063 REVERSE	83.01	153	26	0	372	524	381	533	3e-19	97.6
contig04058	AT1G59610.1	L3, CF1 | ADL3 (ARABIDOPSIS DYNAMIN-LIKE 3); GTPase | chr1:21893413-21900780 FORWARD	79.09	440	92	0	1403	1842	1135	1574	1e-32	143
contig04060	AT1G54780.1	thylakoid lumen 18.3 kDa protein | chr1:20439533-20440953 FORWARD	81.82	187	34	0	472	658	407	593	1e-20	101
contig04066	AT4G15560.1	A1, DEF, CLA, DXS, DXPS2 | CLA1 (CLOROPLASTOS ALTERADOS 1); 1-deoxy-D-xylulose-5-phosphate synthase | chr4:8884218-8887254	78.58	1181	251	2	1	1180	428	1607	5e-86	319
contig04068	AT5G25757.1	unknown protein | chr5:8965515-8967460 REVERSE	78.8	467	96	2	64	527	724	1190	2e-28	127
contig04075	AT2G47690.1	NADH-ubiquinone oxidoreductase-related | chr2:19551263-19552052 FORWARD	87.61	226	28	0	121	346	103	328	2e-58	226
contig04077	AT1G70000.1	DNA-binding family protein | chr1:26363674-26364635 REVERSE	84.91	159	24	0	865	1023	488	330	1e-27	125
contig04078	AT2G18460.1	V3 | LCV3 (like cov 3) | chr2:8001638-8002854 FORWARD	84.31	102	16	0	258	359	29	130	3e-13	75.8
contig04079	AT5G66530.1	aldose 1-epimerase family protein | chr5:26553821-26555575 REVERSE	80.63	253	49	0	399	651	881	629	4e-24	113
contig04085	AT5G20090.3	unknown protein | chr5:6787543-6788000 REVERSE	79.1	244	51	0	82	325	20	263	3e-14	79.8
contig04093	AT1G20760.1	calcium-binding EF hand family protein | chr1:7209515-7214773 FORWARD	82.47	251	44	0	452	702	1298	1048	5e-35	149
contig04097	AT5G52552.1	uORF14 | CPuORF14 (Conserved peptide upstream open reading frame 14) | chr5:21329119-21329277 REVERSE	90.28	72	7	0	387	458	159	88	8e-17	87.7
contig04099	AT5G56280.1	N6A | CSN6A | chr5:22783617-22785530 REVERSE	83.57	359	59	0	12	370	319	677	5e-64	244
contig04100	AT2G40320.1	unknown protein | chr2:16840330-16842139 FORWARD	78.43	459	97	2	522	979	505	962	6e-23	109
contig04101	ATCG00790.1	L16 | chloroplast gene encoding a ribosomal protein L16, which is a constituent of 50S large ribosomal subunit | chrC:81189	85.24	393	58	0	1	393	9	401	3e-86	319
contig04105	AT2G15430.1	P36A, RPB35.5A, NRPB3, NRPD3, NRPE3A | NRPB3; DNA binding / DNA-directed RNA polymerase/ protein dimerization | chr2:673366	78.65	267	57	0	94	360	694	960	9e-14	77.8
contig04113	AT4G08900.1	arginase | chr4:5703499-5705180 FORWARD	77.87	759	165	1	239	994	993	235	7e-38	159
contig04116	AT3G12480.1	-YC11 | NF-YC11 (NUCLEAR FACTOR Y, SUBUNIT C11); DNA binding / transcription factor | chr3:3958065-3960278 FORWARD	81.52	276	51	0	153	428	1	276	4e-33	143
contig04118	AT2G36870.1	xyloglucan:xyloglucosyl transferase, putative / xyloglucan endotransglycosylase, putative / endo-xyloglucan transferase, p	92.16	51	4	0	183	233	327	277	2e-11	69.9
contig04119	AT1G29990.1	F6 | PDF6 (PREFOLDIN 6); unfolded protein binding | chr1:10507666-10508821 FORWARD	81.34	209	39	0	14	222	308	100	2e-22	105
contig04120	AT4G15093.1	catalytic LigB subunit of aromatic ring-opening dioxygenase family | chr4:8618454-8619472 FORWARD	80.54	185	36	0	496	680	527	343	1e-14	81.8
contig04122	AT3G24430.1	F101 | HCF101 (HIGH-CHLOROPHYLL-FLUORESCENCE 101); ATP binding | chr3:8868731-8872154 REVERSE	79.63	1178	240	0	40	1217	1421	244	3e-120	432
contig04123	AT1G32130.1	FUNCTIONS IN: molecular_function unknown; INVOLVED IN: biological_process unknown; LOCATED IN: cellular_component unknown;	82.51	183	32	0	205	387	773	591	3e-23	109
contig04124	AT1G12240.1	BETAFRUCT4, VAC-INV | ATBETAFRUCT4; beta-fructofuranosidase/ hydrolase, hydrolyzing O-glycosyl compounds | chr1:4153699-415	93.22	59	4	0	381	439	1807	1865	5e-16	85.7
contig04125	AT4G18030.1	dehydration-responsive family protein | chr4:10012850-10015267 REVERSE	83.54	158	26	0	1387	1544	849	692	3e-22	107
contig04129	AT3G01640.1	GHMP kinase family protein | chr3:239418-241198 FORWARD	78.59	425	91	0	318	742	310	734	1e-26	121
contig04130	AT3G32930.1	unknown protein | chr3:13489595-13490704 FORWARD	81.25	176	33	0	208	383	671	496	8e-17	87.7
contig04134	AT4G00370.1	TR2, PHT4;4 | ANTR2; inorganic phosphate transmembrane transporter/ organic anion transmembrane transporter | chr4:163153-1	81.12	498	93	1	298	795	1547	1051	1e-60	234
contig04136	AT4G11080.1	high mobility group (HMG1/2) family protein | chr4:6760898-6763272 REVERSE	83.54	158	26	0	626	783	509	666	1e-22	107
contig04137	AT3G61140.1	S6, ATFUS6, CSN1, COP11, EMB78, ATSK31, SK31 | FUS6 (FUSCA 6) | chr3:22626335-22628895 FORWARD	78.33	360	78	0	493	852	1208	849	1e-18	95.6
contig04139	AT1G03457.1	RNA-binding protein, putative | chr1:861109-864019 REVERSE	88.3	94	11	0	105	198	331	238	2e-20	99.6
contig04140	AT5G27450.2	K, MK | MK (MEVALONATE KINASE); mevalonate kinase | chr5:9691051-9692975 FORWARD	85	100	15	0	715	814	544	643	6e-14	79.8
contig04145	AT3G03940.1	protein kinase family protein | chr3:1014412-1018244 REVERSE	79.55	313	64	0	6	318	1792	2104	2e-24	113
contig04147	AT5G05990.1	mitochondrial glycoprotein family protein / MAM33 family protein | chr5:1806911-1807895 REVERSE	91.07	56	5	0	345	400	752	697	1e-11	71.9
contig04152	AT5G08190.2	-YB12 | NF-YB12 (NUCLEAR FACTOR Y, SUBUNIT B12); DNA binding / transcription factor | chr5:2636204-2637125 FORWARD	82.58	287	50	0	162	448	1	287	2e-42	172
contig04154	AT5G08580.1	calcium-binding EF hand family protein | chr5:2780976-2782961 REVERSE	82.3	226	40	0	269	494	614	839	2e-29	131
contig04155	AT4G17040.1	ATP-dependent Clp protease proteolytic subunit, putative | chr4:9586740-9589297 REVERSE	80.4	199	39	0	23	221	514	712	4e-16	85.7
contig04160	AT3G20920.2	translocation protein-related | chr3:7328763-7330698 REVERSE	87.37	95	12	0	335	429	315	409	3e-18	93.7
contig04162	AT1G80950.1	phospholipid/glycerol acyltransferase family protein | chr1:30412653-30414935 REVERSE	85.37	164	24	0	141	304	577	740	7e-31	135
contig04167	AT3G18190.1	chaperonin, putative | chr3:6232226-6233836 FORWARD	79.49	1131	232	0	274	1404	1611	481	3e-111	402
contig04168	AT5G46030.1	unknown protein | chr5:18670531-18671138 FORWARD	80.62	227	44	0	325	551	227	1	7e-21	101
contig04177	AT2G29570.1	NA2, ATPCNA2 | PCNA2 (PROLIFERATING CELL NUCLEAR ANTIGEN 2); DNA binding / DNA polymerase processivity factor | chr2:126501	79.47	609	125	0	354	962	609	1	3e-55	216
contig04178	AT2G30260.1	B'' | U2B'' (U2 small nuclear ribonucleoprotein B); RNA binding / nucleic acid binding / nucleotide binding | chr2:12905557	80.95	231	44	0	78	308	49	279	4e-23	109
contig04182	AT5G05920.1	S, EDA22 | DHS (DEOXYHYPUSINE SYNTHASE) | chr5:1777781-1779699 REVERSE	78.49	939	198	2	43	977	1070	132	9e-65	248
contig04184	AT1G64040.1	PP3 | TOPP3; protein serine/threonine phosphatase | chr1:23758626-23760274 REVERSE	81.47	394	71	2	30	421	515	122	2e-46	186
contig04187	AT4G25550.1	protein binding | chr4:13048519-13050873 FORWARD	81.85	573	104	0	165	737	9	581	6e-84	311
contig04189	AT4G07990.1	DNAJ heat shock N-terminal domain-containing protein | chr4:4825650-4829608 REVERSE	86.32	95	13	0	60	154	654	560	3e-16	85.7
contig04193	AT5G27430.1	signal peptidase subunit family protein | chr5:9687470-9689185 FORWARD	93.55	62	4	0	531	592	191	130	8e-18	91.7
contig04197	AT3G54300.2	VAMP727, VAMP727 | ATVAMP727 (VESICLE-ASSOCIATED MEMBRANE PROTEIN 727) | chr3:20108355-20110127 REVERSE	82.3	514	89	2	232	744	1	513	4e-75	281
contig04205	AT4G15930.1	microtubule motor | chr4:9036344-9037825 FORWARD	84.38	128	20	0	234	361	347	220	5e-19	95.6
contig04208	AT4G17870.1	FUNCTIONS IN: molecular_function unknown; INVOLVED IN: biological_process unknown; LOCATED IN: cellular_component unknown;	87.5	80	10	0	65	144	110	189	3e-14	79.8
contig04209	AT4G20870.1	H2, ATFAH2 | FAH2 (FATTY ACID HYDROXYLASE 2); catalytic/ fatty acid alpha-hydroxylase | chr4:11174620-11175878 REVERSE	88	75	9	0	835	909	99	25	2e-13	77.8
contig04210	AT5G10270.1	KC;1 | CDKC;1 (Cyclin-dependent kinase C;1); kinase | chr5:3221715-3224674 REVERSE	84.33	134	21	0	386	519	922	1055	4e-20	99.6
contig04212	AT3G15260.2	protein phosphatase 2C, putative / PP2C, putative | chr3:5138842-5140242 FORWARD	81.32	182	34	0	353	534	571	752	9e-18	91.7
contig04215	AT2G30840.1	2-oxoglutarate-dependent dioxygenase, putative | chr2:13135581-13136833 REVERSE	82.76	116	20	0	387	502	647	762	6e-12	71.9
contig04230	AT4G28470.1	N1B, ATRPN1B | RPN1B (26S PROTEASOME REGULATORY SUBUNIT S2 1B); binding / enzyme regulator | chr4:14067082-14072357 REVERSE	79.57	881	177	3	305	1182	2579	1699	4e-79	295
contig04233	AT2G42500.1	2A-4 | PP2A-4; hydrolase/ protein serine/threonine phosphatase | chr2:17698099-17701226 REVERSE	81.88	872	156	2	289	1159	38	908	2e-128	460
contig04236	AT5G51970.2	sorbitol dehydrogenase, putative / L-iditol 2-dehydrogenase, putative | chr5:21111820-21113284 FORWARD	79.54	479	98	0	128	606	116	594	4e-42	172
contig04241	AT5G36880.2	acetyl-CoA synthetase, putative / acetate-CoA ligase, putative | chr5:14534961-14540296 REVERSE	80.86	1181	226	0	284	1464	994	2174	2e-155	549
contig04244	AT1G79440.1	DH5F1, SSADH1, SSADH | ALDH5F1; 3-chloroallyl aldehyde dehydrogenase/ NAD or NADH binding / succinate-semialdehyde dehydrog	78.37	490	106	0	460	949	554	1043	2e-29	131
contig04246	AT3G19910.1	zinc finger (C3HC4-type RING finger) family protein | chr3:6926497-6929324 FORWARD	91.07	56	5	0	386	441	992	937	6e-12	71.9
contig04249	AT3G08620.1	KH domain-containing protein | chr3:2617925-2620314 FORWARD	78.76	386	80	2	331	715	833	449	3e-20	99.6
contig04252	AT4G05150.1	octicosapeptide/Phox/Bem1p (PB1) domain-containing protein | chr4:2660339-2662675 FORWARD	86.73	113	15	0	260	372	455	343	5e-22	105
contig04253	AT3G12560.1	FL9, ATTBP2 | TRFL9 (TRF-LIKE 9); DNA bending/ DNA binding / telomeric DNA binding | chr3:3982272-3984848 REVERSE	82.91	199	33	1	425	622	1520	1718	2e-25	117
contig04254	AT3G02530.1	chaperonin, putative | chr3:528806-532457 REVERSE	82.1	894	158	2	107	999	502	1394	4e-129	462
contig04257	AT2G02960.3	zinc finger (C3HC4-type RING finger) family protein | chr2:862346-863980 REVERSE	82.76	174	30	0	440	613	178	351	2e-22	107
contig04260	AT4G12420.1	U5 | SKU5; copper ion binding / oxidoreductase | chr4:7349941-7352868 REVERSE	80.6	335	65	0	293	627	751	1085	8e-35	149
contig04265	AT2G28160.1	T1, ATBHLH029, FRU, BHLH029, ATBHLH29 | FRU (FER-LIKE REGULATOR OF IRON UPTAKE); DNA binding / transcription factor | chr2:	93.33	60	4	0	130	189	486	427	1e-16	87.7
contig04268	AT1G21870.1	glucose-6-phosphate/phosphate translocator-related | chr1:7678208-7679697 FORWARD	79.83	803	161	1	178	979	38	840	3e-80	299
contig04270	AT1G16080.1	unknown protein | chr1:5514394-5515761 FORWARD	78.86	369	78	0	378	746	282	650	3e-24	113
contig04274	AT1G06430.1	SH8 | FTSH8; ATP-dependent peptidase/ ATPase/ metallopeptidase/ zinc ion binding | chr1:1960214-1962525 REVERSE	80.7	1632	308	3	134	1762	232	1859	0	722
contig04283	AT3G18140.2	transducin family protein / WD-40 repeat family protein | chr3:6213225-6214567 REVERSE	85.29	102	14	1	553	654	653	553	4e-13	75.8
contig04284	AT2G17230.1	L5 | EXL5 (EXORDIUM LIKE 5) | chr2:7494892-7495983 REVERSE	85.42	96	14	0	898	993	852	947	5e-14	79.8
contig04285	AT3G54700.1	carbohydrate transmembrane transporter/ phosphate transmembrane transporter/ sugar:hydrogen symporter | chr3:20248463-2025	84	125	20	0	3	127	403	527	6e-17	89.7
contig04286	AT1G54210.1	G12, ATG12A | ATG12A (AUTOPHAGY 12 A); protein binding | chr1:20241278-20242020 FORWARD	80.77	260	50	0	13	272	291	32	2e-26	119
contig04290	AT3G52120.1	SWAP (Suppressor-of-White-APricot)/surp domain-containing protein / D111/G-patch domain-containing protein | chr3:19329243	85.71	98	14	0	617	714	1105	1202	2e-15	83.8
contig04295	AT1G53000.1	cytidylyltransferase family | chr1:19745330-19747133 REVERSE	79.37	315	64	1	193	506	107	421	5e-21	101
contig04299	AT4G21470.1	FMN/FHY | ATFMN/FHY (riboflavin kinase/FMN hydrolase); FMN adenylyltransferase/ riboflavin kinase | chr4:11431284-11433197	85.06	154	23	0	325	478	1018	865	2e-27	123
contig04300	AT3G17980.1	C2 domain-containing protein | chr3:6152417-6153115 FORWARD	82.22	135	24	0	550	684	201	67	1e-13	77.8
contig04302	AT2G47590.1	R2 | PHR2 (photolyase/blue-light receptor 2); DNA photolyase | chr2:19521888-19523732 FORWARD	80.25	314	61	1	57	369	671	358	2e-27	123
contig04304	AT3G02350.1	UT9 | GAUT9 (Galacturonosyltransferase 9); polygalacturonate 4-alpha-galacturonosyltransferase/ transferase, transferring g	81.78	214	39	0	225	438	671	458	4e-25	115
contig04306	AT5G27630.1	BP5 | ACBP5 (ACYL-COA BINDING PROTEIN 5); acyl-CoA binding | chr5:9776101-9780780 FORWARD	79.68	443	90	0	808	1250	1478	1036	1e-39	165
contig04310	AT5G19350.2	RNA-binding protein 45 (RBP45), putative | chr5:6518978-6521295 FORWARD	88.71	62	7	0	224	285	122	61	6e-11	67.9
contig04312	AT5G42800.1	R, TT3, M318 | DFR (DIHYDROFLAVONOL 4-REDUCTASE); dihydrokaempferol 4-reductase | chr5:17164296-17165864 REVERSE	85.44	103	15	0	272	374	241	343	8e-16	85.7
contig04315	AT1G66680.1	401 | AR401 | chr1:24866352-24868888 REVERSE	79.23	337	65	3	272	604	103	438	4e-18	93.7
contig04317	AT4G27720.1	LOCATED IN: plasma membrane; EXPRESSED IN: 21 plant structures; EXPRESSED DURING: 13 growth stages; CONTAINS InterPro DOMA	88.62	167	19	0	590	756	1271	1105	1e-44	180
contig04318	AT1G14840.1	MAP70-4 | ATMAP70-4 (microtubule-associated proteins 70-4); microtubule binding | chr1:5112415-5115299 REVERSE	81.2	766	142	2	500	1264	166	930	9e-99	361
contig04325	AT2G20560.1	DNAJ heat shock family protein | chr2:8848353-8849815 REVERSE	84.68	111	17	0	1075	1185	189	79	9e-16	85.7
contig04326	AT5G27760.1	hypoxia-responsive family protein | chr5:9830396-9831559 FORWARD	85.32	109	16	0	522	630	175	67	3e-17	89.7
contig04327	AT3G54670.1	N8, SMC1, ATSMC1 | TTN8 (TITAN8); ATP binding / transporter | chr3:20235818-20243701 FORWARD	82.58	132	23	0	647	778	231	100	4e-14	79.8
contig04328	AT1G50920.1	GTP-binding protein-related | chr1:18870555-18872570 FORWARD	79.32	822	170	0	18	839	58	879	1e-74	281
contig04330	AT3G07670.1	SET domain-containing protein | chr3:2451651-2454617 FORWARD	87.57	185	23	0	832	1016	775	959	1e-45	184
contig04332	AT2G24830.1	zinc finger (CCCH-type) family protein / D111/G-patch domain-containing protein | chr2:10576993-10579154 REVERSE	85.26	95	14	0	137	231	953	859	2e-13	77.8
contig04337	AT5G05080.2	C22 | UBC22 (ubiquitin-conjugating enzyme 22); ubiquitin-protein ligase | chr5:1498727-1499972 REVERSE	79.38	485	100	0	503	987	485	1	9e-31	135
contig04341	AT1G30230.2	elongation factor 1-beta / EF-1-beta | chr1:10639286-10640601 FORWARD	82.35	119	21	0	409	527	566	448	3e-11	69.9
contig04343	AT2G15240.1	UNC-50 family protein | chr2:6615980-6618862 REVERSE	85.07	201	30	0	394	594	288	88	1e-38	161
contig04344	AT1G30620.3	R8, MUR4, UXE1 | MUR4 (MURUS 4); UDP-arabinose 4-epimerase/ catalytic | chr1:10855496-10857970 FORWARD	80.07	542	107	1	19	559	490	1031	1e-53	210
contig04345	AT3G14930.3	ME1 | HEME1; uroporphyrinogen decarboxylase | chr3:5021290-5022577 FORWARD	80.58	278	54	0	304	581	944	667	3e-27	123
contig04348	AT2G33860.1	T, ARF3 | ETT (ETTIN); DNA binding / transcription factor | chr2:14325444-14328613 REVERSE	79.03	248	52	0	467	714	713	466	3e-14	79.8
contig04349	AT1G60780.1	P13 | HAP13 (HAPLESS 13); protein binding | chr1:22369289-22371885 REVERSE	79.36	1226	253	0	248	1473	52	1277	1e-117	424
contig04352	AT4G32010.1	L1, HSI2-L1, VAL2 | HSL1 (HSI2-LIKE 1); transcription factor | chr4:15481231-15484897 FORWARD	89.53	86	9	0	235	320	1115	1030	1e-20	99.6
contig04354	AT5G47840.1	K2 | AMK2 (Adenosine monophosphate kinase); ATP binding / adenylate kinase/ nucleobase, nucleoside, nucleotide kinase/ nucl	79.37	509	105	0	363	871	200	708	2e-43	176
contig04358	AT5G18680.1	TLP11 | AtTLP11 (TUBBY LIKE PROTEIN 11); phosphoric diester hydrolase/ transcription factor | chr5:6228358-6230426 REVERSE	91.53	59	5	0	362	420	980	922	2e-13	77.8
contig04361	AT3G27820.1	MDAR4, MDAR4 | MDAR4 (MONODEHYDROASCORBATE REDUCTASE 4); monodehydroascorbate reductase (NADH) | chr3:10315249-10317881 FOR	79.49	624	126	2	87	709	1	623	2e-52	206
contig04363	AT2G46100.1	unknown protein | chr2:18953326-18954467 FORWARD	82.97	182	31	0	355	536	656	475	7e-25	115
contig04364	AT5G17280.1	unknown protein | chr5:5686355-5686762 FORWARD	87.34	79	10	0	226	304	275	353	7e-14	77.8
contig04372	AT2G05920.1	subtilase family protein | chr2:2269831-2272207 REVERSE	89.23	65	7	0	343	407	1709	1645	3e-12	73.8
contig04376	AT5G50250.1	31 kDa ribonucleoprotein, chloroplast, putative / RNA-binding protein RNP-T, putative / RNA-binding protein 1/2/3, putativ	83.64	110	18	0	463	572	391	500	9e-13	75.8
contig04379	AT1G10200.1	IM1 | WLIM1; transcription factor/ zinc ion binding | chr1:3346677-3347763 REVERSE	83	247	42	0	100	346	1	247	2e-37	157
contig04384	AT3G12740.1	IS1 | ALIS1 (ALA-INTERACTING SUBUNIT 1); phospholipid transporter | chr3:4049739-4051561 FORWARD	84.62	104	16	0	443	546	340	443	3e-14	79.8
contig04385	AT2G18980.1	peroxidase, putative | chr2:8233419-8235294 REVERSE	86.87	99	13	0	591	689	585	487	3e-18	93.7
contig04386	AT3G51810.1	EM1, GEA1, AT3, EM1 | EM1 (LATE EMBRYOGENESIS ABUNDANT 1) | chr3:19214818-19215461 FORWARD	88.73	71	8	0	119	189	88	158	5e-14	77.8
contig04389	AT2G20130.1	V1 | LCV1 (LIKE COV 1) | chr2:8690614-8692234 REVERSE	82.55	149	26	0	434	582	731	583	2e-17	89.7
contig04390	AT4G33430.1	K1, RKS10, SERK3, ELG, ATSERK3, ATBAK1 | BAK1 (BRI1-ASSOCIATED RECEPTOR KINASE); kinase/ protein binding / protein heterodi	78.76	744	157	1	492	1234	669	1412	1e-54	214
contig04404	AT4G10030.1	hydrolase, alpha/beta fold family protein | chr4:6270490-6273098 REVERSE	81.97	183	33	0	447	629	947	1129	1e-20	101
contig04407	AT3G59360.2	R6, ATUTR6 | UTR6 (UDP-GALACTOSE TRANSPORTER 6); nucleotide-sugar transmembrane transporter/ sugar:hydrogen symporter | chr	78.76	904	192	0	392	1295	1060	157	3e-71	270
contig04409	AT1G15880.1	S11, atgos11 | GOS11 (golgi snare 11); SNARE binding | chr1:5458718-5460089 REVERSE	78.05	451	95	2	323	772	190	637	1e-19	97.6
contig04411	AT5G02120.1	P | OHP (ONE HELIX PROTEIN) | chr5:419144-419633 FORWARD	82.79	122	21	0	113	234	329	208	3e-13	75.8
contig04413	AT3G29090.1	E31, ATPME31 | pectinesterase family protein | chr3:11073804-11075335 FORWARD	80.72	166	32	0	1	166	463	298	3e-13	75.8
contig04415	AT2G04350.2	long-chain-fatty-acid--CoA ligase family protein / long-chain acyl-CoA synthetase family protein (LACS8) | chr2:1516086-15	80.32	315	61	1	1599	1913	1489	1802	2e-27	125
contig04417	AT4G05420.1	B1A | DDB1A (DAMAGED DNA BINDING PROTEIN 1A); DNA binding / protein binding | chr4:2746288-2752663 FORWARD	82.28	779	138	0	30	808	786	8	1e-125	450
contig04419	AT5G33320.1	E1, PPT, ARAPPT | CUE1 (CAB UNDEREXPRESSED 1); antiporter/ triose-phosphate transmembrane transporter | chr5:12588950-12591	78.96	808	170	0	333	1140	1148	341	2e-66	254
contig04422	AT5G66930.3	unknown protein | chr5:26725839-26727549 FORWARD	79.02	224	47	0	9	232	380	157	4e-12	71.9
contig04424	AT5G17060.1	ARFB1B | ATARFB1B; GTP binding | chr5:5611056-5612639 FORWARD	81.5	173	32	0	480	652	518	346	3e-17	89.7
contig04426	AT2G43560.1	immunophilin / FKBP-type peptidyl-prolyl cis-trans isomerase family protein | chr2:18073995-18075385 REVERSE	83.83	167	27	0	333	499	277	443	2e-25	117
contig04433	AT3G46740.1	C75-III | TOC75-III (TRANSLOCON AT THE OUTER ENVELOPE MEMBRANE OF CHLOROPLASTS 75-III); P-P-bond-hydrolysis-driven protein	79.04	458	96	0	83	540	1418	961	1e-34	147
contig04440	AT3G45640.1	MPK3, MPK3 | ATMPK3 (ARABIDOPSIS THALIANA MITOGEN-ACTIVATED PROTEIN KINASE 3); MAP kinase/ kinase/ protein binding / protei	83.7	184	30	0	263	446	104	287	1e-28	127
contig04442	AT3G26060.1	PRX Q | ATPRX Q; antioxidant/ peroxiredoxin | chr3:9524807-9526123 FORWARD	82.17	359	64	0	246	604	632	274	9e-52	204
contig04445	AT1G20950.1	pyrophosphate--fructose-6-phosphate 1-phosphotransferase-related / pyrophosphate-dependent 6-phosphofructose-1-kinase-rela	80.12	835	165	1	632	1466	544	1377	9e-90	331
contig04446	AT1G45050.1	UBC2-1, UBC15 | ATUBC2-1; ubiquitin-protein ligase | chr1:17031337-17032967 FORWARD	80.5	323	63	0	215	537	157	479	1e-32	141
contig04455	AT5G56360.1	calmodulin-binding protein | chr5:22823586-22827950 REVERSE	85.15	101	15	0	417	517	423	323	9e-15	81.8
contig04462	AT5G20950.2	glycosyl hydrolase family 3 protein | chr5:7107609-7110775 REVERSE	82.56	195	34	0	951	1145	840	1034	2e-25	117
contig04463	AT4G35260.1	H1 | IDH1 (ISOCITRATE DEHYDROGENASE 1); isocitrate dehydrogenase (NAD+)/ oxidoreductase, acting on the CH-OH group of donor	81.08	719	136	0	414	1132	989	271	2e-94	347
contig04465	AT5G54440.1	unknown protein | chr5:22100056-22107695 FORWARD	85.21	284	42	0	21	304	452	169	1e-59	230
contig04466	AT3G16630.2	KINESIN-13A, KINESIN-13A | KINESIN-13A; ATP binding / microtubule motor | chr3:5662660-5667261 REVERSE	85.42	96	14	0	54	149	263	168	2e-14	79.8
contig04467	AT5G51410.2	LUC7 N_terminus domain-containing protein | chr5:20881821-20883577 REVERSE	85.6	125	18	0	330	454	683	559	5e-22	105
contig04471	AT1G48860.1	3-phosphoshikimate 1-carboxyvinyltransferase, putative / 5-enolpyruvylshikimate-3-phosphate, putative / EPSP synthase, put	79.73	518	105	0	10	527	1112	595	1e-48	194
contig04473	AT5G17440.1	LUC7 N_terminus domain-containing protein | chr5:5749849-5753415 FORWARD	81.33	375	68	2	91	464	1	374	3e-42	172
contig04474	AT5G18520.1	LOCATED IN: endomembrane system, integral to membrane; EXPRESSED IN: 24 plant structures; EXPRESSED DURING: 14 growth stag	79.4	398	82	0	694	1091	608	1005	9e-32	139
contig04487	AT5G17330.1	D, GAD1 | GAD; calmodulin binding / glutamate decarboxylase | chr5:5711141-5714839 FORWARD	80.79	911	175	0	72	982	25	935	6e-116	418
contig04488	AT3G16840.1	ATP binding / ATP-dependent helicase/ helicase/ nucleic acid binding | chr3:5738020-5743042 REVERSE	93.62	47	3	0	432	478	224	178	2e-11	69.9
contig04492	AT5G36890.2	LU42 | BGLU42 (BETA GLUCOSIDASE 42); beta-glucosidase/ catalytic/ cation binding / hydrolase, hydrolyzing O-glycosyl compou	83.21	131	22	0	1061	1191	419	289	8e-16	85.7
contig04494	AT1G67280.1	lactoylglutathione lyase, putative / glyoxalase I, putative | chr1:25188563-25190547 REVERSE	81.89	668	121	0	334	1001	253	920	6e-100	365
contig04495	AT4G36980.2	unknown protein | chr4:17434283-17437012 REVERSE	81.5	227	42	0	700	926	263	37	2e-25	117
contig04498	AT2G19940.2	N-acetyl-gamma-glutamyl-phosphate reductase/ NAD or NADH binding / binding / catalytic/ oxidoreductase, acting on the alde	79.6	299	59	2	364	661	350	647	4e-18	93.7
contig04501	AT2G44860.2	60S ribosomal protein L24, putative | chr2:18501034-18502128 REVERSE	80.88	251	47	1	545	794	251	1	4e-23	109
contig04502	AT1G20270.1	oxidoreductase, 2OG-Fe(II) oxygenase family protein | chr1:7021383-7022923 REVERSE	82.4	233	41	0	93	325	607	839	1e-31	137
contig04511	AT3G08010.1	AB2 | ATAB2; RNA binding | chr3:2556046-2557426 FORWARD	88.06	67	8	0	363	429	1029	1095	2e-11	69.9
contig04512	AT5G42080.2	L1, ADL1A, AG68, DRP1A | ADL1 (ARABIDOPSIS DYNAMIN-LIKE PROTEIN); GTP binding / GTPase/ protein binding | chr5:16821564-168	78	500	110	0	925	1424	1073	574	6e-26	119
contig04519	AT5G42270.1	R1, FTSH5 | VAR1 (VARIEGATED 1); ATP-dependent peptidase/ ATPase/ metallopeptidase | chr5:16902659-16905102 FORWARD	85.39	527	75	2	5	529	700	1226	2e-116	418
contig04524	AT1G14530.2	H1 | THH1 (TOM THREE HOMOLOG 1); virion binding | chr1:4971420-4973597 REVERSE	79.51	566	115	1	347	911	866	301	9e-49	194
contig04525	AT5G42740.1	glucose-6-phosphate isomerase, cytosolic (PGIC) | chr5:17136080-17140622 FORWARD	80.71	1265	242	2	74	1336	283	1547	1e-157	557
contig04526	AT1G70810.1	C2 domain-containing protein | chr1:26704207-26705091 FORWARD	90.91	66	6	0	282	347	109	174	2e-15	83.8
contig04528	AT1G63170.1	zinc finger (C3HC4-type RING finger) family protein | chr1:23425574-23427073 FORWARD	82.01	139	25	0	55	193	1097	959	8e-14	77.8
contig04532	AT5G65290.2	LMBR1 integral membrane family protein | chr5:26089814-26093617 FORWARD	81.01	611	115	1	541	1151	194	803	2e-75	283
contig04534	AT5G03406.1	ATP binding / aminoacyl-tRNA ligase/ histidine-tRNA ligase/ nucleotide binding | chr5:839966-841444 FORWARD	81.29	310	56	2	15	322	500	191	3e-32	139
contig04535	AT4G19710.2	-HSDH II, AK-HSDH | bifunctional aspartate kinase/homoserine dehydrogenase, putative / AK-HSDH, putative | chr4:10725229-10	88.46	78	9	0	587	664	2333	2256	2e-15	83.8
contig04542	AT2G33340.3	nucleotide binding / ubiquitin-protein ligase | chr2:14126703-14131000 REVERSE	86.88	160	21	0	425	584	215	374	2e-35	151
contig04543	AT5G59970.1	histone H4 | chr5:24146352-24146663 REVERSE	95.35	43	2	0	1	43	269	311	9e-12	69.9
contig04544	AT3G18480.1	CASP | AtCASP (Arabidopsis thaliana CCAAT-displacement protein alternatively spliced product) | chr3:6336924-6341596 FORWAR	77.99	518	114	0	223	740	611	94	3e-27	123
contig04547	AT2G45240.1	P1A | MAP1A (METHIONINE AMINOPEPTIDASE 1A); aminopeptidase/ metalloexopeptidase | chr2:18656059-18658906 FORWARD	81.2	484	91	0	341	824	1155	672	6e-62	238
contig04550	AT3G58140.1	phenylalanyl-tRNA synthetase class IIc family protein | chr3:21529988-21532386 REVERSE	77.92	770	170	0	4	773	385	1154	6e-44	178
contig04558	AT2G05710.1	aconitate hydratase, cytoplasmic, putative / citrate hydro-lyase/aconitase, putative | chr2:2141591-2146350 FORWARD	87.2	125	16	0	298	422	2824	2948	8e-27	121
contig04566	AT1G26520.1	FUNCTIONS IN: molecular_function unknown; INVOLVED IN: biological_process unknown; LOCATED IN: cellular_component unknown;	81.84	424	77	0	155	578	175	598	2e-59	230
contig04572	AT5G47880.2	F1-1 | ERF1-1 (EUKARYOTIC RELEASE FACTOR 1-1); translation release factor | chr5:19386555-19387865 REVERSE	81.94	227	41	0	39	265	248	22	3e-28	125
contig04573	AT5G54290.1	cytochrome c biogenesis protein family | chr5:22051097-22053923 FORWARD	84.09	132	21	0	775	906	525	394	1e-18	95.6
contig04577	AT1G06960.3	small nuclear ribonucleoprotein U2B, putative / spliceosomal protein, putative | chr1:2135982-2137533 FORWARD	81.88	149	27	0	293	441	515	367	1e-14	81.8
contig04583	AT2G29260.1	tropinone reductase, putative / tropine dehydrogenase, putative | chr2:12582523-12583954 FORWARD	81.65	218	40	0	280	497	818	601	5e-25	115
contig04585	AT3G04050.1	pyruvate kinase, putative | chr3:1049795-1051522 FORWARD	83.07	189	32	0	129	317	96	284	5e-27	121
contig04586	AT3G49601.1	FUNCTIONS IN: molecular_function unknown; INVOLVED IN: biological_process unknown; LOCATED IN: cellular_component unknown;	83.65	104	17	0	630	733	281	178	1e-11	71.9
contig04588	AT3G13930.1	dihydrolipoamide S-acetyltransferase, putative | chr3:4596240-4600143 FORWARD	85.56	284	41	0	497	780	315	598	1e-61	238
contig04590	AT3G03060.1	ATP binding / ATPase/ nucleoside-triphosphatase/ nucleotide binding | chr3:692188-695424 FORWARD	81.99	161	29	0	17	177	841	1001	2e-17	89.7
contig04591	AT5G35160.1	LOCATED IN: integral to membrane, Golgi apparatus; EXPRESSED IN: 24 plant structures; EXPRESSED DURING: 13 growth stages;	79.68	1757	354	1	252	2005	1883	127	3e-177	622
contig04594	AT4G38630.1	N10, MCB1, ATMCB1, MBP1 | RPN10 (REGULATORY PARTICLE NON-ATPASE 10); peptide receptor | chr4:18057357-18059459 REVERSE	88.24	68	8	0	83	150	1	68	6e-12	71.9
contig04595	AT2G14260.2	P | PIP; aminopeptidase | chr2:6041441-6043475 REVERSE	81.84	468	84	1	243	710	82	548	2e-64	246
contig04602	AT1G45191.2	LU1 | BGLU1 (BETA GLUCOSIDASE 1); catalytic/ cation binding / hydrolase, hydrolyzing O-glycosyl compounds | chr1:17116044-1	95.24	42	2	0	22	63	279	238	5e-11	67.9
contig04605	AT2G18400.1	ribosomal protein L6 family protein | chr2:7989665-7989973 REVERSE	88.89	63	7	0	59	121	247	309	1e-11	69.9
contig04610	AT2G20140.1	26S protease regulatory complex subunit 4, putative | chr2:8692736-8694837 FORWARD	83.79	734	119	0	14	747	941	208	3e-144	511
contig04613	AT3G14750.1	unknown protein | chr3:4953765-4955373 REVERSE	82.79	122	21	0	671	792	737	616	9e-13	75.8
contig04617	AT1G09330.1	unknown protein | chr1:3013003-3014903 REVERSE	82.93	328	56	0	218	545	30	357	1e-52	206
contig04618	AT4G01100.1	NT1 | ADNT1 (ADENINE NUCLEOTIDE TRANSPORTER 1); ADP transmembrane transporter/ AMP transmembrane transporter/ ATP transmemb	79.6	446	91	0	351	796	641	196	3e-39	163
contig04619	AT1G44800.1	nodulin MtN21 family protein | chr1:16914342-16916858 REVERSE	83.04	112	19	0	524	635	470	359	1e-11	71.9
contig04620	AT4G24330.1	unknown protein | chr4:12603848-12606229 REVERSE	95.74	47	2	0	349	395	1409	1363	9e-14	77.8
contig04622	AT5G10540.1	peptidase M3 family protein / thimet oligopeptidase family protein | chr5:3328119-3332462 FORWARD	79.05	611	128	0	478	1088	1360	1970	3e-49	196
contig04625	AT1G02850.5	LU11 | BGLU11 (BETA GLUCOSIDASE 11); catalytic/ cation binding / hydrolase, hydrolyzing O-glycosyl compounds | chr1:630569-	89.02	82	9	0	625	706	183	102	8e-18	91.7
contig04630	AT4G31880.1	LOCATED IN: cytosol, chloroplast; EXPRESSED IN: 24 plant structures; EXPRESSED DURING: 14 growth stages; BEST Arabidopsis	80.49	287	56	0	233	519	205	491	1e-27	125
contig04632	AT3G54190.1	FUNCTIONS IN: molecular_function unknown; INVOLVED IN: biological_process unknown; EXPRESSED IN: 22 plant structures; EXPR	79.41	476	98	0	137	612	716	241	2e-40	167
contig04637	AT1G77470.1	replication factor C 36 kDA, putative | chr1:29112194-29114323 REVERSE	80.87	460	85	1	741	1200	595	139	2e-53	210
contig04639	AT1G34430.1	B3003 | EMB3003 (embryo defective 3003); acyltransferase/ dihydrolipoyllysine-residue acetyltransferase/ protein binding |	80.56	638	123	1	522	1158	1355	718	3e-72	274
contig04643	AT5G40780.2	T1 | LHT1; amino acid transmembrane transporter | chr5:16323823-16327082 FORWARD	83.11	225	38	0	90	314	73	297	3e-34	145
contig04650	AT5G05200.1	ABC1 family protein | chr5:1544206-1547082 REVERSE	82.4	233	41	0	596	828	1190	958	2e-31	137
contig04655	AT1G09570.1	YA, FHY2, FRE1, HY8 | PHYA (PHYTOCHROME A); G-protein coupled photoreceptor/ protein histidine kinase/ red or far-red light	80.15	811	161	0	148	958	215	1025	6e-90	331
contig04656	AT3G05170.1	phosphoglycerate/bisphosphoglycerate mutase family protein | chr3:1466738-1468219 FORWARD	90.53	95	9	0	583	677	394	488	2e-25	117
contig04657	AT2G16860.1	GCIP-interacting family protein | chr2:7304139-7305959 REVERSE	78.31	498	108	0	596	1093	400	897	2e-29	131
contig04661	AT4G01995.1	unknown protein | chr4:873075-874619 FORWARD	89.23	65	7	0	400	464	403	467	2e-12	73.8
contig04662	AT1G49170.1	unknown protein | chr1:18183561-18184434 REVERSE	81.58	152	28	0	179	330	100	251	2e-14	79.8
contig04663	AT5G53460.1	T1 | GLT1; glutamate synthase (NADH) | chr5:21700518-21709629 FORWARD	79.82	332	67	0	870	1201	6149	5818	3e-28	127
contig04665	AT3G51130.1	unknown protein | chr3:18994219-18997180 FORWARD	83.65	263	42	1	156	417	736	998	3e-42	172
contig04667	AT1G26830.1	L3A, ATCUL3A, ATCUL3, CUL3 | ATCUL3 (ARABIDOPSIS THALIANA CULLIN 3); protein binding / ubiquitin-protein ligase | chr1:9296	86.89	206	27	0	130	335	1	206	6e-49	194
contig04669	AT5G19820.1	b2734 | emb2734 (embryo defective 2734); binding / lyase | chr5:6695731-6701247 REVERSE	81.02	1075	204	0	37	1111	1990	3064	2e-144	513
contig04670	AT2G31800.1	ankyrin protein kinase, putative | chr2:13520605-13523646 REVERSE	77.87	741	164	0	345	1085	208	948	6e-41	168
contig04677	AT4G11980.1	NUDT14, ATNUDX14 | ATNUDX14 (ARABIDOPSIS THALIANA NUDIX HYDROLASE HOMOLOG 14); ADP-glucose pyrophosphohydrolase/ ADP-ribose	79.94	334	65	2	490	822	595	263	7e-25	115
contig04678	AT2G26250.1	H, KCS10 | KCS10 (3-KETOACYL-COA SYNTHASE 10); acyltransferase/ catalytic/ transferase, transferring acyl groups other than	78.85	416	88	0	138	553	643	1058	1e-28	127
contig04690	AT4G39520.1	GTP-binding protein, putative | chr4:18371329-18374000 REVERSE	81.99	944	170	0	342	1285	1094	151	1e-147	523
contig04692	AT1G70330.1	T1,AT, ATENT1 | ENT1,AT (EQUILIBRATIVE NUCLEOTIDE TRANSPORTER 1); nucleoside transmembrane transporter/ nucleoside transmem	94.44	54	3	0	203	256	229	282	4e-15	83.8
contig04696	AT5G02800.1	protein kinase family protein | chr5:635545-637374 REVERSE	79.48	497	101	1	479	975	999	504	6e-41	168
contig04704	AT5G17170.1	H1 | ENH1 (enhancer of sos3-1); electron carrier/ metal ion binding / protein binding | chr5:5649335-5650975 FORWARD	79.69	453	92	0	359	811	243	695	6e-41	168
contig04706	AT4G36750.1	quinone reductase family protein | chr4:17324642-17326215 FORWARD	82.33	249	44	0	227	475	671	423	5e-34	145
contig04714	AT3G20050.1	TCP-1 | ATTCP-1; ATP binding / protein binding / unfolded protein binding | chr3:6998544-7002266 REVERSE	84.43	122	19	0	630	751	1619	1498	9e-18	91.7
contig04717	AT1G16210.1	unknown protein | chr1:5546352-5547447 REVERSE	86.25	80	11	0	365	444	674	595	1e-11	71.9
contig04722	AT5G51550.1	L3 | EXL3 (EXORDIUM LIKE 3) | chr5:20939793-20940806 REVERSE	80.17	242	48	0	344	585	938	697	4e-20	99.6
contig04723	AT2G28550.2	P2.7, TOE1 | RAP2.7 (RELATED TO AP2.7); DNA binding / transcription factor | chr2:12226444-12228251 REVERSE	87.64	178	22	0	281	458	413	590	8e-44	178
contig04726	AT1G50480.1	FS | THFS (10-FORMYLTETRAHYDROFOLATE SYNTHETASE); ATP binding / copper ion binding / formate-tetrahydrofolate ligase | chr1	79.25	829	166	6	4	828	325	1151	8e-60	232
contig04730	AT3G13690.1	protein kinase family protein | chr3:4486920-4490011 FORWARD	85.71	133	17	2	193	324	48	179	1e-19	97.6
contig04732	AT3G54610.1	T1, GCN5, HAG1, HAC3, HAG01, BGT | GCN5; DNA binding / H3 histone acetyltransferase/ histone acetyltransferase | chr3:20213	81.55	168	31	0	409	576	1587	1420	9e-17	87.7
contig04738	AT1G62740.1	stress-inducible protein, putative | chr1:23231026-23233380 FORWARD	83.58	134	22	0	559	692	1400	1267	7e-18	91.7
contig04740	AT4G21450.1	vesicle-associated membrane family protein / VAMP family protein | chr4:11426136-11428125 FORWARD	82.55	298	52	0	388	685	346	643	6e-44	178
contig04742	AT3G01420.1	PHA-DOX1, DOX1, DIOX1 | DOX1; lipoxygenase | chr3:159689-162726 REVERSE	78.99	338	71	0	478	815	1528	1865	2e-22	107
contig04746	AT4G21490.1	B3 | NDB3; NADH dehydrogenase | chr4:11436495-11439326 REVERSE	83.21	131	22	0	462	592	1727	1597	4e-16	85.7
contig04748	AT5G54810.1	B1, TRPB, TRP2, ATTSB1 | TSB1 (TRYPTOPHAN SYNTHASE BETA-SUBUNIT 1); tryptophan synthase | chr5:22264805-22266738 REVERSE	80.03	701	140	0	356	1056	592	1292	3e-74	280
contig04750	AT3G07630.2	T2 | ADT2 (arogenate dehydratase 2); arogenate dehydratase/ prephenate dehydratase | chr3:2435457-2437530 FORWARD	80.88	204	33	2	206	409	856	1053	1e-16	87.7
contig04751	AT5G52882.1	ATP binding / nucleoside-triphosphatase/ nucleotide binding | chr5:21434155-21438362 REVERSE	80.89	539	103	0	364	902	2015	1477	9e-66	252
contig04757	AT3G53570.4	C1, AME2 | AFC1 (ARABIDOPSIS FUS3-COMPLEMENTING GENE 1); ATP binding / kinase/ protein kinase/ protein serine/threonine kin	82.57	218	38	0	256	473	743	526	1e-29	131
contig04760	AT2G26780.1	binding | chr2:11410125-11423598 FORWARD	79.31	406	84	0	17	422	3212	3617	5e-32	139
contig04765	AT5G06370.1	NC domain-containing protein | chr5:1947299-1948432 REVERSE	84.03	119	19	0	106	224	49	167	6e-16	85.7
contig04766	AT1G76130.1	AMY2, AMY2 | AMY2 (ALPHA-AMYLASE-LIKE 2); alpha-amylase/ calcium ion binding / catalytic/ cation binding | chr1:28561647-28	78.93	807	168	2	537	1342	977	172	5e-61	236
contig04772	AT4G17486.1	unknown protein | chr4:9749992-9751201 REVERSE	81.63	147	27	0	551	697	346	492	2e-13	77.8
contig04773	AT2G07690.1	M5 | minichromosome maintenance family protein / MCM family protein | chr2:3523379-3527388 REVERSE	83.04	572	97	0	225	796	1541	970	8e-100	365
contig04775	AT1G21690.1	b1968 | emb1968 (embryo defective 1968); ATP binding / ATPase/ DNA binding / DNA clamp loader/ nucleoside-triphosphatase/ n	82.42	512	90	0	131	642	539	28	4e-81	301
contig04780	AT1G45474.2	CA5 | LHCA5; pigment binding | chr1:17179353-17180439 FORWARD	85.25	122	18	0	114	235	263	142	2e-20	99.6
contig04782	AT5G19980.1	integral membrane family protein | chr5:6749907-6750932 REVERSE	79.74	311	62	1	777	1086	539	229	6e-23	109
contig04783	AT5G09900.2	B2107, RPN5A, MSA | EMB2107 (EMBRYO DEFECTIVE 2107) | chr5:3089462-3092434 REVERSE	80.39	311	61	0	262	572	1003	1313	3e-30	133
contig04784	AT2G42520.1	DEAD box RNA helicase, putative | chr2:17705382-17708744 FORWARD	80	335	67	0	20	354	1321	1655	2e-30	133
contig04785	AT5G51010.1	rubredoxin family protein | chr5:20744615-20745344 FORWARD	83.65	104	17	0	363	466	287	184	7e-12	71.9
contig04791	AT5G11960.1	unknown protein | chr5:3858852-3861462 REVERSE	84.55	110	17	0	347	456	463	572	4e-15	83.8
contig04794	AT1G04400.1	Y2, FHA, AT-PHH1, PHH1, ATCRY2 | CRY2 (CRYPTOCHROME 2); blue light photoreceptor/ protein homodimerization | chr1:1185719-1	80.94	341	65	0	128	468	1003	1343	2e-38	161
contig04795	AT2G22250.3	AAT, AAT, MEE17 | aminotransferase class I and II family protein | chr2:9458011-9460297 REVERSE	82.05	156	27	1	23	177	969	814	4e-14	79.8
contig04796	AT2G23320.1	KY15 | WRKY15; calmodulin binding / transcription factor | chr2:9924998-9926154 FORWARD	90.16	61	6	0	206	266	730	790	1e-12	73.8
contig04797	AT5G19180.1	R1 | ECR1 (E1 C-terminal related 1); NEDD8 activating enzyme/ protein heterodimerization/ small protein activating enzyme |	77.55	539	120	1	567	1105	919	382	1e-20	101
contig04799	AT2G30200.1	[acyl-carrier-protein] S-malonyltransferase/ binding / catalytic/ transferase | chr2:12883162-12885482 REVERSE	81.22	458	86	0	537	994	1082	625	3e-58	226
contig04803	AT1G51540.1	INVOLVED IN: biological_process unknown; LOCATED IN: Golgi apparatus; EXPRESSED IN: 22 plant structures; EXPRESSED DURING:	79.31	962	199	0	268	1229	271	1232	3e-89	329
contig04804	AT4G29120.1	6-phosphogluconate dehydrogenase NAD-binding domain-containing protein | chr4:14350861-14351865 FORWARD	83.73	166	27	0	778	943	779	944	7e-25	115
contig04811	AT2G39020.1	GCN5-related N-acetyltransferase (GNAT) family protein | chr2:16295392-16296102 FORWARD	83.21	268	45	0	471	738	407	674	8e-43	174
contig04814	AT5G05730.1	A1, TRP5, AMT1, WEI2 | ASA1 (ANTHRANILATE SYNTHASE ALPHA SUBUNIT 1); anthranilate synthase | chr5:1719740-1722811 REVERSE	84.8	125	19	0	496	620	371	247	1e-19	97.6
contig04820	AT1G03030.1	phosphoribulokinase/uridine kinase family protein | chr1:701621-703568 FORWARD	91.03	78	7	0	495	572	648	571	5e-20	99.6
contig04825	AT5G25560.1	zinc finger (C3HC4-type RING finger) family protein | chr5:8899486-8901391 FORWARD	82.58	155	27	0	400	554	839	685	2e-18	93.7
contig04827	AT1G03250.1	unknown protein | chr1:793576-795159 REVERSE	82.22	180	32	0	300	479	143	322	1e-21	103
contig04829	AT1G41830.1	S6 | SKS6 (SKU5-SIMILAR 6); pectinesterase | chr1:15603892-15607802 REVERSE	79.95	429	86	0	196	624	534	106	4e-41	168
contig04832	AT5G10460.1	haloacid dehalogenase-like hydrolase family protein | chr5:3287822-3289844 FORWARD	79.13	254	53	0	86	339	323	70	1e-15	83.8
contig04842	AT2G22640.1	PC300, BRK1 | BRK1 (BRICK1) | chr2:9623283-9623938 FORWARD	85.23	149	22	0	227	375	173	25	5e-27	121
contig04848	AT1G16270.1	protein kinase family protein | chr1:5563890-5568145 FORWARD	87.11	225	29	0	186	410	2867	2643	1e-55	216
contig04849	AT5G63150.1	unknown protein | chr5:25330244-25330660 FORWARD	94.12	51	3	0	308	358	381	331	1e-13	77.8
contig04851	AT5G42970.1	P8, FUS4, EMB134, COP14, CSN4, FUS8, ATS4 | COP8 (CONSTITUTIVE PHOTOMORPHOGENIC 8); protein binding | chr5:17237470-1724064	78.88	734	154	1	611	1343	941	208	1e-55	218
contig04853	AT3G03960.1	chaperonin, putative | chr3:1024432-1027604 FORWARD	78.68	1238	262	2	293	1528	1265	28	7e-94	345
contig04856	AT2G42740.1	L16A | RPL16A; structural constituent of ribosome | chr2:17791794-17792946 FORWARD	82.97	323	55	0	137	459	1	323	4e-52	204
contig04857	AT3G18240.2	unknown protein | chr3:6255810-6257695 FORWARD	82.84	134	23	0	174	307	977	844	3e-15	83.8
contig04859	AT5G26742.2	b1138 | emb1138 (embryo defective 1138); ATP binding / ATP-dependent helicase/ RNA binding / helicase/ nucleic acid binding	84.56	136	21	0	750	885	679	814	4e-21	103
contig04860	AT1G68010.1	R | HPR; glycerate dehydrogenase/ poly(U) binding | chr1:25493418-25495720 FORWARD	79.31	1020	209	2	341	1359	1019	1	2e-90	333
contig04865	AT4G14300.1	heterogeneous nuclear ribonucleoprotein, putative / hnRNP, putative | chr4:8231179-8232785 FORWARD	88.75	80	9	0	21	100	499	578	1e-16	87.7
contig04868	AT5G10730.1	binding / catalytic/ coenzyme binding | chr5:3390822-3392947 REVERSE	81.01	158	30	0	391	548	695	538	3e-13	75.8
contig04869	AT1G31800.1	P97A3, LUT5 | CYP97A3 (CYTOCHROME P450-TYPE MONOOXYGENASE 97A3); carotene beta-ring hydroxylase/ oxygen binding | chr1:1139	78.8	953	200	2	8	959	476	1427	8e-72	272
contig04873	AT4G10270.1	wound-responsive family protein | chr4:6374805-6375077 FORWARD	94.12	51	3	0	327	377	223	273	8e-14	77.8
contig04874	AT5G27030.1	R3 | TPR3 (TOPLESS-RELATED 3) | chr5:9508913-9515263 REVERSE	79.7	399	81	0	4	402	2413	2811	2e-35	149
contig04876	AT2G27170.2	N7, SMC3 | TTN7 (TITAN7); ATP binding / protein binding | chr2:11609319-11617064 REVERSE	79.63	599	122	0	124	722	76	674	2e-56	220
contig04883	AT1G05570.1	LS1, GSL06, ATGSL6, ATGSL06, GSL6 | CALS1 (CALLOSE SYNTHASE 1); 1,3-beta-glucan synthase/ transferase, transferring glycosy	86.47	133	18	0	319	451	5821	5689	1e-26	121
contig04889	AT2G02800.2	K2B | APK2B (PROTEIN KINASE 2B); ATP binding / kinase/ protein kinase/ protein serine/threonine kinase | chr2:796889-799250	80.08	236	47	0	841	1076	712	947	1e-18	95.6
contig04895	AT4G08920.1	Y1, BLU1, HY4, OOP2, ATCRY1 | CRY1 (CRYPTOCHROME 1); ATP binding / blue light photoreceptor/ protein homodimerization/ prot	77.95	857	189	0	6	862	679	1535	3e-50	200
contig04896	AT4G17050.1	LYAH | UGLYAH (UREIDOGLYCINE AMINOHYDROLASE); transcription factor | chr4:9589662-9592413 FORWARD	86.91	191	25	0	748	938	649	839	2e-44	180
contig04897	AT2G20890.1	B29, THF1 | PSB29 | chr2:8987783-8989185 FORWARD	85.45	110	16	0	336	445	274	383	8e-18	91.7
contig04901	AT2G35190.1	SN11, ATNPSN11, NSPN11 | NPSN11 (NOVEL PLANT SNARE 11); SNAP receptor/ protein transporter | chr2:14831087-14832979 FORWARD	85.02	227	34	0	523	749	677	451	1e-44	180
contig04903	AT5G03040.2	d2 | iqd2 (IQ-domain 2); calmodulin binding | chr5:710380-712406 REVERSE	81.25	160	30	0	795	954	650	809	7e-14	79.8
contig04904	AT5G19990.1	T6A, ATSUG1 | RPT6A (REGULATORY PARTICLE TRIPLE-A ATPASE 6A); ATPase | chr5:6752144-6754918 FORWARD	81.63	1127	203	3	250	1372	112	1238	6e-162	571
contig04907	AT5G36290.2	unknown protein | chr5:14302977-14304972 FORWARD	78.98	566	116	1	255	817	851	286	1e-42	174
contig04911	AT4G19210.1	RLI2, RLI2 | ATRLI2; transporter | chr4:10501906-10504776 FORWARD	82.09	469	82	2	145	612	1288	1755	5e-65	248
contig04912	AT1G12230.1	transaldolase, putative | chr1:4148050-4150708 FORWARD	82.39	284	50	0	22	305	493	776	2e-40	167
contig04915	AT4G31530.1	binding / catalytic | chr4:15282281-15284064 FORWARD	81.34	461	85	1	404	863	869	409	1e-57	224
contig04920	AT1G32550.1	ferredoxin family protein | chr1:11771969-11774117 REVERSE	79.76	252	51	0	526	777	477	226	6e-19	95.6
contig04921	AT5G54855.1	pollen Ole e 1 allergen and extensin family protein | chr5:22282902-22284251 FORWARD	82.27	203	36	0	110	312	79	281	8e-26	117
contig04922	AT1G09740.1	ethylene-responsive protein, putative | chr1:3154603-3155834 FORWARD	82.79	122	21	0	434	555	476	355	6e-13	75.8
contig04923	AT3G18040.1	K9 | MPK9 (MAP KINASE 9); MAP kinase | chr3:6174800-6178150 FORWARD	80.5	1169	228	0	404	1572	13	1181	2e-143	509
contig04925	AT5G18650.1	zinc finger (C3HC4-type RING finger) family protein | chr5:6218260-6220374 FORWARD	80.42	383	75	0	363	745	262	644	1e-39	165
contig04934	AT1G22030.1	unknown protein | chr1:7759337-7760415 REVERSE	88.71	62	7	0	96	157	998	937	6e-11	67.9
contig04935	AT1G71380.1	GH9B3, ATCEL3 | ATCEL3 (ARABIDOPSIS THALIANA CELLULASE 3); catalytic/ hydrolase, hydrolyzing O-glycosyl compounds | chr1:26	81.61	174	32	0	319	492	394	567	2e-17	91.7
contig04938	AT4G35785.3	nucleic acid binding / nucleotide binding | chr4:16953708-16955127 REVERSE	83.58	134	22	0	603	736	356	223	1e-17	91.7
contig04939	AT4G26530.2	fructose-bisphosphate aldolase, putative | chr4:13391566-13392937 FORWARD	79.1	311	65	0	273	583	956	646	1e-20	101
contig04944	AT5G55920.1	I2 | nucleolar protein, putative | chr5:22645742-22649383 REVERSE	78.88	786	166	0	243	1028	913	1698	6e-63	242
contig04947	AT1G20460.1	unknown protein | chr1:7091505-7092993 FORWARD	86.05	86	12	0	710	795	86	1	5e-13	75.8
contig04953	AT3G01150.2	B | PTB1 (POLYPYRIMIDINE TRACT-BINDING PROTEIN 1); RNA binding / nucleic acid binding / nucleotide binding | chr3:51732-543	90.14	71	7	0	576	646	932	862	4e-16	85.7
contig04956	AT5G01460.1	LMBR1 integral membrane family protein | chr5:186823-190008 FORWARD	80.75	930	176	3	919	1846	589	1517	2e-110	400
contig04957	AT3G42180.3	catalytic/ transferase, transferring glycosyl groups | chr3:14326618-14328644 REVERSE	100	38	0	0	22	59	401	438	4e-13	75.8
contig04958	AT2G27040.1	O4, OCP11 | AGO4 (ARGONAUTE 4); nucleic acid binding | chr2:11536795-11541503 REVERSE	78.75	480	100	2	469	947	2215	2693	2e-28	127
contig04959	AT1G29880.1	glycyl-tRNA synthetase / glycine--tRNA ligase | chr1:10459662-10462781 REVERSE	79.53	1197	244	1	867	2063	1628	433	5e-117	422
contig04968	AT4G24060.1	Dof-type zinc finger domain-containing protein | chr4:12503970-12505417 FORWARD	86.81	91	12	0	249	339	152	242	4e-16	85.7
contig04975	AT1G20575.1	dolichyl-phosphate beta-D-mannosyltransferase, putative / dolichol-phosphate mannosyltransferase, putative / mannose-P-dol	77.9	629	139	0	223	851	97	725	9e-34	145
contig04979	AT2G24765.1	F3, ARL1, ATARL1 | ARF3 (ADP-RIBOSYLATION FACTOR 3); protein binding | chr2:10562822-10564961 FORWARD	81.6	489	90	0	99	587	528	40	3e-67	256
contig04980	AT4G24780.1	pectate lyase family protein | chr4:12770631-12772227 REVERSE	83.19	226	38	0	93	318	482	707	7e-35	147
contig04992	AT1G23170.1	unknown protein | chr1:8212724-8215516 FORWARD	80.77	156	30	0	843	998	1224	1069	2e-11	71.9
contig04997	AT1G02800.1	CEL2, CEL2 | ATCEL2; cellulase/ hydrolase, hydrolyzing O-glycosyl compounds | chr1:613386-616103 REVERSE	83.38	337	56	0	1	337	197	533	5e-58	224
contig04999	AT5G66010.1	RNA binding / nucleic acid binding / nucleotide binding | chr5:26399612-26400753 FORWARD	89.83	59	6	0	881	939	95	37	4e-11	69.9
contig05000	AT5G46630.2	clathrin adaptor complexes medium subunit family protein | chr5:18920580-18923060 FORWARD	79.13	254	53	0	185	438	1	254	1e-15	83.8
contig05001	AT4G17740.2	C-terminal processing protease, putative | chr4:9867088-9869719 REVERSE	80.84	407	78	0	179	585	1415	1009	9e-47	188
contig05002	AT5G06950.4	BP-1B, TGA2 | AHBP-1B; DNA binding / transcription activator/ transcription factor/ transcription repressor | chr5:2152323-	90.24	82	8	0	712	793	607	526	4e-20	99.6
contig05014	AT1G76550.1	pyrophosphate--fructose-6-phosphate 1-phosphotransferase alpha subunit, putative / pyrophosphate-dependent 6-phosphofructo	80.52	308	54	1	615	916	1481	1174	2e-31	137
contig05017	AT5G63470.2	-YC4 | NF-YC4 (NUCLEAR FACTOR Y, SUBUNIT C4); DNA binding / transcription factor | chr5:25416332-25417084 REVERSE	84.86	284	43	0	220	503	425	142	2e-57	222
contig05020	AT3G28730.1	HMG, SSRP1, NFD | ATHMG (ARABIDOPSIS THALIANA HIGH MOBILITY GROUP); transcription factor | chr3:10784954-10788498 FORWARD	83.13	243	41	0	187	429	1036	1278	2e-37	157
contig05022	AT3G18070.2	LU43 | BGLU43 (BETA GLUCOSIDASE 43); catalytic/ cation binding / hydrolase, hydrolyzing O-glycosyl compounds | chr3:6187294	93.15	73	4	1	1111	1183	347	276	2e-19	97.6
contig05024	AT5G40950.1	L27 | RPL27 (RIBOSOMAL PROTEIN LARGE SUBUNIT 27); structural constituent of ribosome | chr5:16410866-16411845 FORWARD	80.24	167	33	0	380	546	413	247	3e-11	69.9
contig05037	AT2G01600.1	epsin N-terminal homology (ENTH) domain-containing protein | chr2:268975-272356 FORWARD	80.11	729	139	3	35	762	199	922	1e-73	278
contig05041	AT1G48850.1	B1144 | EMB1144 (embryo defective 1144); chorismate synthase | chr1:18065154-18067956 REVERSE	80.67	771	149	0	521	1291	1233	463	1e-94	347
contig05043	AT3G20362.1	unknown protein | chr3:7103817-7104250 FORWARD	94.74	76	4	0	407	482	144	69	2e-26	119
contig05049	AT2G04030.1	88, EMB1956, HSP90.5 | CR88; ATP binding | chr2:1281983-1285909 FORWARD	82.54	653	114	0	142	794	2057	1405	6e-108	391
contig05051	AT1G63940.2	AR6 | monodehydroascorbate reductase, putative | chr1:23730095-23733534 FORWARD	80.08	251	50	0	248	498	428	178	1e-20	101
contig05054	AT1G17745.1	DH | PGDH (3-PHOSPHOGLYCERATE DEHYDROGENASE); phosphoglycerate dehydrogenase | chr1:6101157-6104979 FORWARD	82.52	206	36	0	187	392	1075	1280	4e-27	123
contig05060	AT4G21150.1	P6 | HAP6 (HAPLESS 6); dolichyl-diphosphooligosaccharide-protein glycotransferase | chr4:11278646-11283599 FORWARD	91.38	58	5	0	1058	1115	710	653	1e-12	75.8
contig05061	AT2G32170.1	LOCATED IN: cellular_component unknown; EXPRESSED IN: 24 plant structures; EXPRESSED DURING: 15 growth stages; CONTAINS In	78.28	617	131	1	264	877	724	1340	2e-37	157
contig05062	AT1G13580.2	G13 | LAG13 (LAG1 LONGEVITY ASSURANCE HOMOLOG 3) | chr1:4645006-4646765 REVERSE	83.06	124	21	0	663	786	535	658	6e-14	79.8
contig05065	AT5G48220.2	indole-3-glycerol phosphate synthase, putative | chr5:19550439-19552046 FORWARD	78.81	741	154	2	10	748	767	28	2e-53	210
contig05069	AT3G27300.3	PD5 | G6PD5 (glucose-6-phosphate dehydrogenase 5); glucose-6-phosphate dehydrogenase | chr3:10083318-10086288 REVERSE	81.22	623	116	1	9	630	1064	442	1e-80	299
contig05073	AT1G11090.1	hydrolase, alpha/beta fold family protein | chr1:3702655-3703629 FORWARD	83.84	99	16	0	962	1060	269	171	5e-11	69.9
contig05075	AT2G37190.1	60S ribosomal protein L12 (RPL12A) | chr2:15619559-15620059 REVERSE	82.11	246	44	0	120	365	492	247	2e-32	139
contig05077	AT3G51820.1	G4, G4, CHLG | G4; chlorophyll synthetase | chr3:19216301-19218934 REVERSE	81.03	738	140	0	275	1012	247	984	2e-96	353
contig05083	AT2G15560.1	INVOLVED IN: response to oxidative stress; LOCATED IN: cellular_component unknown; CONTAINS InterPro DOMAIN/s: Protein of	87.5	72	9	0	167	238	231	160	5e-12	71.9
contig05084	AT5G59180.1	PB7 | NRPB7; DNA-directed RNA polymerase/ RNA binding | chr5:23883499-23884976 FORWARD	81.93	415	69	6	205	617	1	411	8e-45	180
contig05085	AT4G33060.1	peptidyl-prolyl cis-trans isomerase cyclophilin-type family protein | chr4:15948535-15951954 FORWARD	83.82	173	28	0	990	1162	173	1	1e-26	121
contig05087	AT3G26935.1	zinc finger (DHHC type) family protein | chr3:9933001-9935218 REVERSE	80.47	338	66	0	154	491	836	499	9e-35	147
contig05096	AT1G63770.4	peptidase M1 family protein | chr1:23657791-23663476 REVERSE	77.67	430	96	0	422	851	2237	2666	1e-17	91.7
contig05099	AT5G46210.1	L4, ATCUL4 | CUL4 (CULLIN4); protein binding / ubiquitin-protein ligase | chr5:18731569-18736653 REVERSE	81.63	1067	196	0	128	1194	1081	2147	5e-159	561
contig05100	AT4G01900.1	I, GLB1 | GLB1 (GLNB1 HOMOLOG); acetylglutamate kinase regulator | chr4:821736-823294 FORWARD	78.74	348	74	0	220	567	197	544	2e-21	103
contig05103	AT4G30190.1	A2, PMA2 | AHA2; ATPase/ hydrogen-exporting ATPase, phosphorylative mechanism | chr4:14770820-14775920 REVERSE	83.72	387	63	0	16	402	1749	2135	1e-70	268
contig05105	AT5G24690.1	INVOLVED IN: biological_process unknown; LOCATED IN: mitochondrion, chloroplast, plastid, chloroplast inner membrane, chlo	82.72	191	33	0	997	1187	832	1022	2e-25	117
contig05110	AT4G26300.1	b1027 | emb1027 (embryo defective 1027); ATP binding / aminoacyl-tRNA ligase/ arginine-tRNA ligase/ nucleotide binding | ch	89.42	104	11	0	733	836	1568	1465	6e-26	119
contig05112	AT3G62370.1	unknown protein | chr3:23080789-23083234 FORWARD	85.4	137	20	0	642	778	587	451	3e-24	113
contig05115	AT5G12190.1	RNA recognition motif (RRM)-containing protein | chr5:3940731-3941105 REVERSE	82.98	329	56	0	336	664	329	1	4e-53	208
contig05119	AT5G11340.1	GCN5-related N-acetyltransferase (GNAT) family protein | chr5:3619226-3621068 FORWARD	80	335	64	2	149	483	34	365	3e-26	119
contig05130	AT2G03270.1	DNA-binding protein, putative | chr2:994071-995990 FORWARD	81.9	232	41	1	870	1101	1353	1123	5e-26	119
contig05137	AT1G62040.1	G8C | ATG8C (autophagy 8c); microtubule binding | chr1:22933216-22934253 FORWARD	81.99	211	30	3	1	203	140	350	9e-22	103
contig05138	AT2G29700.1	PH1 | ATPH1 (ARABIDOPSIS THALIANA PLECKSTRIN HOMOLOGUE 1); phosphoinositide binding | chr2:12697571-12698008 FORWARD	86.18	123	17	0	492	614	183	61	3e-23	109
contig05139	AT5G17620.1	FUNCTIONS IN: molecular_function unknown; INVOLVED IN: biological_process unknown; LOCATED IN: cellular_component unknown;	80.24	420	82	1	270	689	109	527	2e-40	167
contig05142	AT3G20870.1	metal transporter family protein | chr3:7309499-7312476 REVERSE	81.07	317	60	0	208	524	338	654	2e-36	153
contig05155	AT2G42320.2	nucleolar protein gar2-related | chr2:17628102-17630657 FORWARD	80.97	226	43	0	924	1149	1466	1241	2e-22	107
contig05156	AT3G17510.1	PK1, SnRK3.16 | CIPK1 (CBL-INTERACTING PROTEIN KINASE 1); kinase/ protein binding | chr3:5989309-5992627 REVERSE	79.93	304	59	2	96	398	711	409	3e-21	103
contig05158	AT1G54580.1	P2 | ACP2 (ACYL CARRIER PROTEIN 2); acyl carrier | chr1:20389572-20390770 FORWARD	90.77	65	6	0	344	408	311	247	7e-15	81.8
contig05159	AT4G11380.1	beta-adaptin, putative | chr4:6920608-6925444 FORWARD	85.31	177	26	0	721	897	198	22	7e-34	145
contig05161	AT1G67560.1	lipoxygenase family protein | chr1:25319926-25324117 FORWARD	80.63	160	31	0	1131	1290	1829	1670	2e-11	71.9
contig05165	AT2G43770.1	transducin family protein / WD-40 repeat family protein | chr2:18134272-18135303 REVERSE	82.44	353	62	0	439	791	851	499	5e-53	208
contig05166	AT5G47760.1	LP2, ATPGLP2, ATPK5 | ATPGLP2 (ARABIDOPSIS THALIANA 2-PHOSPHOGLYCOLATE PHOSPHATASE 2); phosphoglycolate phosphatase/ protei	81.92	260	47	0	528	787	428	687	4e-33	143
contig05172	AT3G20650.2	mRNA capping enzyme family protein | chr3:7221168-7223939 REVERSE	83.33	204	34	0	199	402	91	294	3e-31	135
contig05179	AT2G38940.1	PT2, PHT1;4 | ATPT2 (ARABIDOPSIS THALIANA PHOSPHATE TRANSPORTER 2); carbohydrate transmembrane transporter/ inorganic phosp	79.68	251	51	0	464	714	1382	1132	2e-18	93.7
contig05182	AT2G19170.1	P3 | SLP3; serine-type peptidase | chr2:8314154-8317620 REVERSE	80.66	362	70	0	405	766	1711	2072	3e-39	163
contig05187	AT2G33310.3	A13 | IAA13; transcription factor | chr2:14114569-14115757 REVERSE	90.48	84	8	0	381	464	636	553	2e-21	103
contig05188	AT1G21760.1	FBP7, FBP7 | FBP7 (F-BOX PROTEIN 7) | chr1:7649324-7651613 FORWARD	81.11	180	34	0	627	806	594	415	2e-16	87.7
contig05199	AT5G66920.1	s17 | sks17 (SKU5 Similar 17); copper ion binding / oxidoreductase | chr5:26722963-26725370 FORWARD	83.85	130	21	0	290	419	1547	1418	5e-18	91.7
contig05205	AT1G72200.1	zinc finger (C3HC4-type RING finger) family protein | chr1:27169935-27171149 REVERSE	88.89	72	8	0	195	266	434	505	2e-14	79.8
contig05206	AT1G79430.2	L, WDY | APL (ALTERED PHLOEM DEVELOPMENT); transcription factor/ transcription regulator | chr1:29877521-29879135 REVERSE	83.89	180	29	0	14	193	349	528	9e-29	127
contig05209	AT2G38040.2	C3 | CAC3; acetyl-CoA carboxylase | chr2:15917612-15920749 FORWARD	80.49	410	80	0	858	1267	604	1013	1e-43	178
contig05214	AT3G23640.2	L1 | HGL1 (heteroglycan glucosidase 1); hydrolase, hydrolyzing O-glycosyl compounds | chr3:8502355-8509358 FORWARD	83.65	104	17	0	660	763	2717	2614	1e-11	71.9
contig05217	AT5G40540.1	protein kinase, putative | chr5:16237630-16239470 FORWARD	81.87	182	33	0	57	238	649	830	4e-20	99.6
contig05219	AT1G80380.3	phosphoribulokinase/uridine kinase-related | chr1:30217895-30219784 FORWARD	80.58	242	47	0	716	957	557	316	3e-22	107
contig05220	AT4G16210.1	HIA, E-COAH-2 | ECHIA (ENOYL-COA HYDRATASE/ISOMERASE A); catalytic | chr4:9176864-9177978 REVERSE	80.88	272	52	0	423	694	178	449	2e-28	127
contig05226	AT2G25737.1	unknown protein | chr2:10977174-10979677 FORWARD	83.33	192	32	0	323	514	232	423	1e-28	127
contig05227	AT1G73430.2	sec34-like family protein | chr1:27604096-27610829 FORWARD	80.44	271	53	0	7	277	533	263	1e-25	117
contig05232	AT3G02710.1	nuclear associated protein-related / NAP-related | chr3:583184-585780 FORWARD	81.07	317	59	1	194	510	760	1075	4e-34	145
contig05236	AT1G16190.1	DNA repair protein RAD23, putative | chr1:5543267-5545892 FORWARD	81.36	236	44	0	1159	1394	236	1	7e-26	119
contig05237	AT4G29490.1	aminopeptidase/ manganese ion binding | chr4:14487943-14491321 FORWARD	82.74	168	29	0	253	420	172	339	1e-21	103
contig05238	AT5G17710.2	B1241 | EMB1241 (embryo defective 1241); adenyl-nucleotide exchange factor/ chaperone binding / protein binding / protein h	82.11	218	37	2	610	826	566	782	1e-22	107
contig05240	AT3G22970.2	unknown protein | chr3:8152923-8153881 FORWARD	93.44	61	4	0	177	237	497	437	5e-17	89.7
contig05243	AT3G54050.1	fructose-1,6-bisphosphatase, putative / D-fructose-1,6-bisphosphate 1-phosphohydrolase, putative / FBPase, putative | chr3	81.15	382	72	0	704	1085	871	1252	3e-46	186
contig05244	AT5G22480.1	zinc finger (ZPR1-type) family protein | chr5:7451643-7456168 REVERSE	78.39	546	118	0	305	850	103	648	3e-34	147
contig05246	AT4G35410.2	clathrin adaptor complex small chain family protein | chr4:16832572-16833796 FORWARD	81.36	381	71	0	65	445	1	381	3e-48	192
contig05252	AT4G38130.2	1, ATHD1, HDA1, RPD3A, HDA19 | HD1 (HISTONE DEACETYLASE 1); basal transcription repressor/ histone deacetylase/ protein bin	80.4	398	78	0	781	1178	1085	688	2e-41	170
contig05254	AT2G39700.1	EXPA4, ATEXP4, ATHEXP ALPHA 1.6 | ATEXPA4 (ARABIDOPSIS THALIANA EXPANSIN A4) | chr2:16544246-16545434 REVERSE	79.4	335	69	0	17	351	325	659	1e-25	117
contig05256	AT2G16430.2	P10, ATPAP10 | PAP10 (PURPLE ACID PHOSPHATASE 10); acid phosphatase/ protein serine/threonine phosphatase | chr2:7120502-71	82.39	335	59	0	500	834	850	1184	2e-49	196
contig05259	AT5G57170.1	macrophage migration inhibitory factor family protein / MIF family protein | chr5:23162201-23163140 REVERSE	80.88	204	37	2	85	287	1	203	2e-14	79.8
contig05260	AT1G21780.2	BTB/POZ domain-containing protein | chr1:7652476-7653866 FORWARD	84.69	98	15	0	209	306	34	131	3e-13	75.8
contig05262	AT4G27650.1	L1 | PEL1 (PELOTA); translation release factor | chr4:13803459-13807556 REVERSE	78.84	293	62	0	3	295	671	379	3e-17	89.7
contig05275	AT2G37630.1	PHAN, AS1, ATMYB91, MYB91 | AS1 (ASYMMETRIC LEAVES 1); DNA binding / protein homodimerization/ transcription factor | chr2:	79.54	303	62	0	491	793	330	28	4e-23	109
contig05278	AT5G50960.1	P35 | NBP35 (NUCLEOTIDE BINDING PROTEIN 35); iron-sulfur cluster binding / nucleotide binding / protein homodimerization |	79.42	554	114	0	433	986	554	1	1e-48	194
contig05279	AT4G16143.2	PA-2 | IMPA-2 (IMPORTIN ALPHA ISOFORM 2); binding / protein transporter | chr4:9134450-9137134 REVERSE	85.95	121	17	0	536	656	1397	1517	7e-22	105
contig05282	AT2G29530.3	mitochondrial import inner membrane translocase (TIM10) | chr2:12641026-12642243 REVERSE	88.41	69	8	0	265	333	204	272	1e-12	73.8
contig05288	AT5G38030.1	MATE efflux family protein | chr5:15171486-15175302 REVERSE	86.25	80	11	0	294	373	1043	964	6e-12	71.9
contig05289	AT4G38510.4	vacuolar ATP synthase subunit B, putative / V-ATPase B subunit, putative / vacuolar proton pump B subunit, putative / V-AT	83.33	300	49	1	3	302	656	358	6e-48	190
contig05291	AT4G05160.1	4-coumarate--CoA ligase, putative / 4-coumaroyl-CoA synthase, putative | chr4:2664451-2666547 FORWARD	81.01	158	30	0	775	932	1255	1412	6e-13	75.8
contig05294	AT4G33950.2	T1, SNRK2-6, SRK2E, SNRK2.6, P44 | OST1 (OPEN STOMATA 1); calcium-dependent protein serine/threonine kinase/ kinase/ protei	81.45	221	41	0	2	222	430	650	2e-24	113
contig05295	AT2G42500.2	2A-4 | PP2A-4; hydrolase/ protein serine/threonine phosphatase | chr2:17698099-17701226 REVERSE	83.26	675	111	2	439	1112	764	91	2e-118	426
contig05298	AT4G30240.1	protein binding | chr4:14808359-14809745 REVERSE	86.6	97	13	0	1255	1351	101	5	6e-17	89.7
contig05299	AT4G34640.1	S1, ERG9 | SQS1 (SQUALENE SYNTHASE 1); farnesyl-diphosphate farnesyltransferase | chr4:16538489-16541655 FORWARD	79.49	985	192	2	476	1452	1064	82	1e-95	351
contig05304	AT2G35490.1	plastid-lipid associated protein PAP, putative | chr2:14912309-14913797 REVERSE	90.91	55	5	0	795	849	782	836	5e-11	69.9
contig05307	AT4G23570.3	T1A | SGT1A; protein binding | chr4:12300015-12302493 FORWARD	82.18	174	31	0	206	379	977	804	5e-20	99.6
contig05313	AT2G21390.1	coatomer protein complex, subunit alpha, putative | chr2:9152428-9156577 FORWARD	80.65	155	30	0	384	538	3269	3115	3e-11	69.9
contig05317	AT5G50870.1	C27 | UBC27 (ubiquitin-conjugating enzyme 27); ubiquitin-protein ligase | chr5:20699626-20700998 REVERSE	82.35	204	36	0	647	850	311	108	4e-26	119
contig05318	AT2G31440.1	protein binding | chr2:13399309-13400971 REVERSE	83.18	107	18	0	81	187	10	116	1e-11	69.9
contig05319	AT1G10030.1	G28 | ERG28 (Arabidopsis homolog of yeast ergosterol28) | chr1:3273972-3275631 FORWARD	80	300	60	0	173	472	58	357	3e-26	119
contig05324	AT5G45300.2	Y2, BAM8 | BMY2 (BETA-AMYLASE 2); beta-amylase/ catalytic/ cation binding | chr5:18353636-18356696 FORWARD	85.15	101	15	0	436	536	446	346	8e-15	81.8
contig05325	AT1G75060.2	unknown protein | chr1:28181481-28183285 REVERSE	84.07	182	29	0	291	472	94	275	6e-30	131
contig05336	AT2G38120.1	X1, WAV5, PIR1, MAP1 | AUX1 (AUXIN RESISTANT 1); amino acid transmembrane transporter/ auxin binding / auxin influx transme	79.65	452	92	0	2	453	949	1400	2e-40	167
contig05338	AT3G52120.2	SWAP (Suppressor-of-White-APricot)/surp domain-containing protein / D111/G-patch domain-containing protein | chr3:19329243	88	100	12	0	163	262	388	487	2e-21	103
contig05339	AT1G14000.1	K | VIK (VH1-INTERACTING KINASE); ATP binding / protein kinase/ protein serine/threonine/tyrosine kinase | chr1:4797606-480	79.44	861	175	2	503	1362	1100	241	1e-76	287
contig05340	AT5G22360.1	VAMP714, VAMP714 | ATVAMP714 (VESICLE-ASSOCIATED MEMBRANE PROTEIN 714) | chr5:7404379-7405654 REVERSE	82.76	435	75	0	547	981	564	130	5e-63	242
contig05346	AT2G18250.1	COAD | ATCOAD (4-phosphopantetheine adenylyltransferase); nucleotidyltransferase/ pantetheine-phosphate adenylyltransferase	86.43	140	19	0	284	423	416	277	1e-28	127
contig05347	AT4G01080.1	unknown protein | chr4:466626-468275 REVERSE	91.23	57	5	0	242	298	1272	1216	1e-12	73.8
contig05352	AT2G16720.1	B7, ATMYB7, ATY49 | MYB7 (MYB DOMAIN PROTEIN 7); DNA binding / transcription factor | chr2:7255669-7256550 REVERSE	82.94	299	51	0	2	300	335	37	3e-47	188
[truncated: 4,157 more rows]
