# Supplementary material for: Transcriptome sequencing of field pea and faba bean for discovery and validation of SSR genetic markers
Source: BMC Genomics. 2012 Mar 20;13:104. doi: 10.1186/1471-2164-13-104 (PMC3352077; doi:10.1186/1471-2164-13-104)
Supplement: Additional file 8 — Bioinformatic annotation (BLASTN) of faba bean unigene set against the Medicago truncatula genome. This file contains the BLAST results obtained as a result of comparison of faba bean unigene set against the M. truncatula genome at an E value < 10-10. [file 1471-2164-13-104-S8.XLS]

## Sheet: Sheet1
query_id	subject_id	annotation	%_identity	alignment_length	mismatches	gap_openings	q_start	q_end	s_start	s_end	e_value	bit_score
contig00003	Medtr3g169390.1	hypothetical_protein_chr03_pseudomolecule_IMGAG_V3	97.42	310	5	2	2665	2974	1	307	2e-151	537
contig00004	CU179634_36.1	hypothetical_protein_CU179634.6	95.53	246	11	0	53	298	336	91	3e-111	400
contig00005	Medtr6g012740.1	Chlorophyll_A-B_binding_protein_chr06_pseudomolecule_IMGAG_V3	83.93	666	107	0	106	771	798	133	2e-132	472
contig00008	Medtr3g169360.1	Aldehyde_dehydrogenase_chr03_pseudomolecule_IMGAG_V3	99.2	249	2	0	26	274	559	311	4e-134	478
contig00010	AC233109_30.1	hypothetical_protein_AC233109.4	96.94	98	2	1	379	476	472	376	2e-39	163
contig00016	Medtr2g029830.1	hypothetical_protein_chr02_pseudomolecule_IMGAG_V3	82.55	510	65	5	368	877	679	194	1e-81	303
contig00017	Medtr4g019450.1	Plant_self-incompatibility_S1_chr04_pseudomolecule_IMGAG_V3	82.96	223	38	0	63	285	1739	1961	8e-33	141
contig00018	Medtr1g007230.1	hypothetical_protein_chr01_pseudomolecule_IMGAG_V3	99.41	170	1	0	1	170	170	1	8e-89	329
contig00020	Medtr4g079010.1	Aquaporin_chr04_pseudomolecule_IMGAG_V3	79.83	233	47	0	469	701	668	436	5e-17	89.7
contig00022	AC233685_60.1	Transferase_AC233685.2	86.07	524	73	0	153	676	2512	1989	7e-129	460
contig00024	Medtr2g132470.1	Ribosomal_protein_L10E_chr02_pseudomolecule_IMGAG_V3	87.86	527	64	0	23	549	527	1	3e-152	537
contig00027	Medtr3g019800.1	hypothetical_protein_chr03_pseudomolecule_IMGAG_V3	92.86	70	5	0	424	493	280	211	2e-20	99.6
contig00035	Medtr7g135860.1	Bet_v_I_allergen_chr07_pseudomolecule_IMGAG_V3	82.86	455	78	0	50	504	1	455	2e-63	242
contig00038	Medtr3g169410.1	hypothetical_protein_chr03_pseudomolecule_IMGAG_V3	96.86	1369	43	0	497	1865	1681	313	0	2339
contig00039	Medtr3g163960.1	hypothetical_protein_chr03_pseudomolecule_IMGAG_V3	87.02	493	59	1	233	725	1209	722	7e-132	470
contig00040	Medtr4g036880.1	Plant_lipid_transfer_protein/Par_allergen_chr04_pseudomolecule_IMGAG_V3	81.1	328	62	0	285	612	333	6	3e-38	159
contig00043	Medtr4g124610.1	Ubiquitin_chr04_pseudomolecule_IMGAG_V3	84.27	674	106	0	421	1094	674	1	2e-139	496
contig00044	Medtr8g021540.1	hypothetical_protein_chr08_pseudomolecule_IMGAG_V3	87.93	2444	293	2	273	2715	2804	362	0	2490
contig00047	Medtr4g124610.3	Ubiquitin_chr04_pseudomolecule_IMGAG_V3	88.36	730	80	5	5	730	412	1140	0	733
contig00048	Medtr4g036840.1	Plant_lipid_transfer_protein/Par_allergen_chr04_pseudomolecule_IMGAG_V3	81.1	328	59	1	38	365	9	333	5e-37	155
contig00050	Medtr6g020270.1	hypothetical_protein_chr06_pseudomolecule_IMGAG_V3	86.19	543	75	0	354	896	1586	1044	2e-135	482
contig00053	Medtr8g040130.1	hypothetical_protein_chr08_pseudomolecule_IMGAG_V3	87.18	195	24	1	309	503	1126	933	8e-45	180
contig00054	Medtr5g104980.1	Chlorophyll_A-B_binding_protein_chr05_pseudomolecule_IMGAG_V3	93.47	796	52	0	161	956	796	1	0	1166
contig00057	Medtr3g109450.1	Ribosomal_protein_L11_chr03_pseudomolecule_IMGAG_V3	92.55	282	21	0	1	282	540	259	5e-109	392
contig00058	AC157372_6.1	Photosystem_II_manganese-stabilizing_protein_PsbO_AC157372.2	91.52	990	84	0	167	1156	990	1	0	1296
contig00059	Medtr1g107930.1	Ribosomal_protein_L19e;_chr01_pseudomolecule_IMGAG_V3	83.18	559	94	0	43	601	1	559	2e-99	363
contig00060	Medtr1g006510.1	hypothetical_protein_chr01_pseudomolecule_IMGAG_V3	98.83	257	0	1	258	511	498	242	1e-135	482
contig00061	Medtr4g121200.1	Isochorismatase_hydrolase_chr04_pseudomolecule_IMGAG_V3	93.19	734	50	0	446	1179	803	70	0	1059
contig00062	AC233109_16.1	Protein_kinase_AC233109.4	88.15	211	25	0	171	381	2390	2180	6e-57	220
contig00063	Medtr8g070810.1	hypothetical_protein_chr08_pseudomolecule_IMGAG_V3	82.83	198	16	2	59	244	826	1017	2e-32	139
contig00064	Medtr7g135830.1	Bet_v_I_allergen_chr07_pseudomolecule_IMGAG_V3	83	453	77	0	42	494	1	453	6e-77	287
contig00065	Medtr4g022960.1	hypothetical_protein_chr04_pseudomolecule_IMGAG_V3	96.14	647	22	3	1	644	696	1342	0	1019
contig00066	Medtr7g047030.1	Pectinesterase;_Pectinesterase_inhibitor_chr07_pseudomolecule_IMGAG_V3	88.17	1665	197	0	204	1868	1665	1	0	1697
contig00068	Medtr3g162880.1	Dehydrin_chr03_pseudomolecule_IMGAG_V3	84.51	284	26	4	632	906	275	1	2e-53	210
contig00069	Medtr5g045910.1	hypothetical_protein_chr05_pseudomolecule_IMGAG_V3	92.29	480	37	0	250	729	1623	1144	0	658
contig00071	Medtr1g006720.1	hypothetical_protein_chr01_pseudomolecule_IMGAG_V3	98.38	1360	21	1	1	1359	440	1799	0	2472
contig00072	Medtr1g125710.1	Tyrosine_protein_kinase_chr01_pseudomolecule_IMGAG_V3	89.91	892	88	2	17	907	8041	8931	0	1039
contig00075	Medtr5g076780.1	hypothetical_protein_chr05_pseudomolecule_IMGAG_V3	95.24	126	6	0	1	126	9	134	2e-51	202
contig00077	Medtr7g093780.1	Plant_lipid_transfer/seed_storage/trypsin-alpha_amylase_inhibitor_chr07_pseudomolecule_IMGAG_V3	86.49	74	10	0	205	278	179	252	8e-11	67.9
contig00078	Medtr4g135650.1	hypothetical_protein_chr04_pseudomolecule_IMGAG_V3	83.72	129	21	0	341	469	412	540	4e-17	89.7
contig00080	Medtr6g013700.2	Cyclin-like_F-box_chr06_pseudomolecule_IMGAG_V3	89.64	222	23	0	215	436	5425	5204	3e-68	258
contig00081	Medtr3g097220.1	Tetratricopeptide-like_helical_chr03_pseudomolecule_IMGAG_V3	91.84	870	71	0	117	986	1	870	0	1162
contig00083	Medtr5g030090.1	hypothetical_protein_chr05_pseudomolecule_IMGAG_V3	88.03	351	42	0	108	458	363	13	8e-100	363
contig00084	Medtr7g081140.1	NAD-dependent_epimerase/dehydratase_chr07_pseudomolecule_IMGAG_V3	84.44	405	50	1	63	467	1	392	1e-86	319
contig00085	Medtr5g100060.1	YjgF-like_protein_chr05_pseudomolecule_IMGAG_V3	82.98	423	72	0	294	716	567	145	7e-71	268
contig00086	Medtr7g120910.1	hypothetical_protein_chr07_pseudomolecule_IMGAG_V3	86.39	404	55	0	228	631	631	228	3e-100	365
contig00088	Medtr8g039860.1	Annexin_chr08_pseudomolecule_IMGAG_V3	85.9	929	119	2	41	969	1	917	0	807
contig00089	Medtr4g097290.1	C2_chr04_pseudomolecule_IMGAG_V3	92.1	1203	92	1	314	1516	3639	2440	0	1628
contig00090	Medtr2g009450.1	hypothetical_protein_chr02_pseudomolecule_IMGAG_V3	91.76	267	22	0	242	508	568	302	3e-97	355
contig00091	Medtr5g022610.1	SKP1_component_chr05_pseudomolecule_IMGAG_V3	82.97	458	78	0	293	750	468	11	2e-77	289
contig00092	Medtr4g124600.1	HSP20-like_chaperone_chr04_pseudomolecule_IMGAG_V3	86.46	480	58	2	54	526	1	480	6e-120	430
contig00093	Medtr1g065890.1	BURP_chr01_pseudomolecule_IMGAG_V3	83.59	707	113	1	362	1065	707	1	5e-134	478
contig00097	Medtr4g096490.2	hypothetical_protein_chr04_pseudomolecule_IMGAG_V3	87.28	228	25	2	38	264	4055	4279	4e-54	210
contig00100	Medtr8g146750.1	hypothetical_protein_chr08_pseudomolecule_IMGAG_V3	89.98	978	98	0	85	1062	1211	234	0	1162
contig00101	Medtr5g010100.1	Homeodomain-related;_chr05_pseudomolecule_IMGAG_V3	89.32	543	46	2	87	623	1066	1602	4e-177	620
contig00102	AC234842_9.1	hypothetical_protein_AC234842.1	84.38	967	151	0	58	1024	2063	3029	0	720
contig00103	Medtr4g080080.1	hypothetical_protein_chr04_pseudomolecule_IMGAG_V3	92.04	754	60	0	236	989	1049	296	0	1019
contig00104	Medtr6g070860.1	SFT2-like_chr06_pseudomolecule_IMGAG_V3	89.64	772	80	0	1	772	459	1230	0	896
contig00105	Medtr2g114590.1	Histone_H2A;_Histone-fold_chr02_pseudomolecule_IMGAG_V3	89.19	296	32	0	146	441	84	379	1e-90	333
contig00106	Medtr2g077120.1	Photosystem_II_protein_PsbR_chr02_pseudomolecule_IMGAG_V3	90.51	411	39	0	14	424	1	411	1e-142	505
contig00107	AC234842_19.1	hypothetical_protein_AC234842.1	86.35	989	135	0	348	1336	1261	273	0	890
contig00108	Medtr1g028610.1	Thioredoxin-related;_Thioredoxin_domain_2;_chr01_pseudomolecule_IMGAG_V3	81.37	263	49	0	286	548	272	10	2e-30	133
contig00109	Medtr4g009010.1	hypothetical_protein_chr04_pseudomolecule_IMGAG_V3	95.9	195	7	1	78	271	779	973	2e-85	315
contig00110	AC235488_9.1	Ribosomal_protein_L21e_AC235488.1	83.72	479	78	0	66	544	10	488	4e-90	331
contig00113	Medtr3g025490.1	HMG1/2_(high_mobility_group)_box_chr03_pseudomolecule_IMGAG_V3	90.5	463	35	4	100	559	1	457	5e-155	547
contig00114	Medtr4g165600.1	hypothetical_protein_chr04_pseudomolecule_IMGAG_V3	88.04	184	19	1	115	298	1	181	1e-46	186
contig00117	Medtr4g140590.1	hypothetical_protein_chr04_pseudomolecule_IMGAG_V3	89.33	356	38	0	439	794	659	304	5e-112	404
contig00118	Medtr5g091910.1	Glycine_rich_chr05_pseudomolecule_IMGAG_V3	87.5	96	12	0	44	139	1	96	4e-19	95.6
contig00119	Medtr7g145900.1	Ribosomal_protein_60S_chr07_pseudomolecule_IMGAG_V3	86.39	191	26	0	61	251	1	191	2e-42	172
contig00120	Medtr7g081180.1	NAD-dependent_epimerase/dehydratase_chr07_pseudomolecule_IMGAG_V3	89.44	142	15	0	1	142	142	1	6e-40	163
contig00121	Medtr6g022680.1	hypothetical_protein_chr06_pseudomolecule_IMGAG_V3	93.24	562	38	0	90	651	201	762	0	813
contig00123	Medtr3g163210.1	Phytochelatin_synthetase-like_conserved_region_chr03_pseudomolecule_IMGAG_V3	89.4	547	56	1	1	545	1988	1442	1e-176	618
contig00124	Medtr1g146050.1	Chalcone-flavanone_isomerase_chr01_pseudomolecule_IMGAG_V3	84.94	644	97	0	47	690	22	665	4e-143	507
contig00125	Medtr2g122810.1	Photosystem_I_reaction_centre_subunit_VI_chr02_pseudomolecule_IMGAG_V3	92.57	444	30	1	129	569	444	1	2e-175	615
contig00128	Medtr7g111390.1	hypothetical_protein_chr07_pseudomolecule_IMGAG_V3	86.89	946	118	2	82	1021	1296	2241	0	884
contig00129	Medtr1g006230.1	hypothetical_protein_chr01_pseudomolecule_IMGAG_V3	93.2	353	10	2	64	412	343	1	6e-146	517
contig00130	Medtr4g159740.1	Malic_oxidoreductase_chr04_pseudomolecule_IMGAG_V3	92.51	1776	133	0	78	1853	1	1776	0	2466
contig00132	Medtr8g106370.1	Plant_lipid_transfer/seed_storage/trypsin-alpha_amylase_inhibitor_chr08_pseudomolecule_IMGAG_V3	88.24	136	16	0	374	509	262	127	2e-33	143
contig00134	Medtr5g020650.1	NmrA-like_chr05_pseudomolecule_IMGAG_V3	89.19	74	8	0	741	814	721	794	3e-15	83.8
contig00135	Medtr5g048580.1	hypothetical_protein_chr05_pseudomolecule_IMGAG_V3	92.12	1078	82	1	205	1282	1293	219	0	1459
contig00136	Medtr7g046950.1	Pectinesterase;_Pectinesterase_inhibitor_chr07_pseudomolecule_IMGAG_V3	86.01	1615	225	1	1	1614	1615	1	0	1368
contig00137	Medtr4g104210.1	hypothetical_protein_chr04_pseudomolecule_IMGAG_V3	93.45	168	10	1	2	169	1298	1464	2e-62	238
contig00138	Medtr6g070180.1	Chlorophyll_A-B_binding_protein_chr06_pseudomolecule_IMGAG_V3	89.43	870	89	1	123	989	870	1	0	991
contig00139	Medtr4g137470.1	Cupin_chr04_pseudomolecule_IMGAG_V3	89.71	982	98	1	24	1002	1082	101	0	1100
contig00142	Medtr2g009530.1	hypothetical_protein_chr02_pseudomolecule_IMGAG_V3	85.56	90	13	0	36	125	1	90	4e-13	75.8
contig00143	Medtr8g099360.1	hypothetical_protein_chr08_pseudomolecule_IMGAG_V3	87.22	970	124	0	246	1215	1623	654	0	940
contig00144	Medtr5g088200.1	hypothetical_protein_chr05_pseudomolecule_IMGAG_V3	96.97	165	5	0	653	817	809	645	7e-77	287
contig00146	Medtr3g157410.1	Blue_(type_1)_copper_domain_chr03_pseudomolecule_IMGAG_V3	90.73	507	44	1	70	576	1	504	1e-179	628
contig00147	AC233662_10.1	Chlorophyll_A-B_binding_protein_AC233662.1	93.02	731	51	0	145	875	2	732	0	1045
contig00148	Medtr4g025460.1	hypothetical_protein_chr04_pseudomolecule_IMGAG_V3	90.93	430	39	0	76	505	203	632	7e-154	543
contig00150	Medtr8g012680.1	Ribosomal_protein_S8E_chr08_pseudomolecule_IMGAG_V3	85.09	644	93	1	69	712	1	641	3e-144	511
contig00151	Medtr4g096150.1	S25_ribosomal_protein_chr04_pseudomolecule_IMGAG_V3	87.87	305	37	0	78	382	19	323	3e-84	311
contig00152	Medtr8g024850.1	SAM_dependent_carboxyl_methyltransferase_chr08_pseudomolecule_IMGAG_V3	81.31	594	111	0	104	697	48	641	1e-79	297
contig00154	Medtr5g036270.1	Bet_v_I_allergen_chr05_pseudomolecule_IMGAG_V3	85.01	447	67	0	22	468	10	456	3e-97	355
contig00155	Medtr8g139640.1	Plant_integral_membrane_protein_chr08_pseudomolecule_IMGAG_V3	85.43	350	50	1	1	349	116	465	2e-75	281
contig00157	Medtr4g160100.1	Plant_profilin_chr04_pseudomolecule_IMGAG_V3	91.58	392	33	0	266	657	392	1	1e-145	515
contig00158	Medtr5g086050.1	PEBP_chr05_pseudomolecule_IMGAG_V3	82.54	355	62	0	110	464	311	665	3e-54	212
contig00159	AC235674_2.2	Cytochrome_b561_/_ferric_reductase_transmembrane_AC235674.1	91.13	688	61	0	113	800	1	688	0	880
contig00161	Medtr8g005130.1	hypothetical_protein_chr08_pseudomolecule_IMGAG_V3	86.47	170	23	0	259	428	170	1	3e-37	155
contig00162	Medtr3g005130.1	Ribosomal_protein_S19e_chr03_pseudomolecule_IMGAG_V3	91.44	432	37	0	54	485	1	432	7e-160	563
contig00163	Medtr7g081170.1	NAD-dependent_epimerase/dehydratase_chr07_pseudomolecule_IMGAG_V3	87.62	105	13	0	331	435	982	878	3e-22	105
contig00164	Medtr6g017580.1	Calcium-binding_EF-hand_chr06_pseudomolecule_IMGAG_V3	95.52	335	15	0	267	601	335	1	2e-154	545
contig00165	Medtr3g163080.1	Complex_1_LYR_protein_chr03_pseudomolecule_IMGAG_V3	91.5	353	27	1	52	401	2	354	3e-128	458
contig00166	AC234842_15.1	hypothetical_protein_AC234842.1	88.21	831	94	3	206	1035	2812	3639	0	848
contig00169	Medtr5g015980.1	GRAS_transcription_factor_chr05_pseudomolecule_IMGAG_V3	88.28	418	46	2	6	423	1606	2020	6e-119	426
contig00172	Medtr3g043750.1	hypothetical_protein_chr03_pseudomolecule_IMGAG_V3	93.55	713	34	4	755	1458	382	1091	0	991
contig00176	Medtr4g009180.1	Ribosomal_protein_L37e;_chr04_pseudomolecule_IMGAG_V3	94.1	288	17	0	15	302	1	288	8e-122	436
contig00177	Medtr5g012870.1	Major_intrinsic_protein_chr05_pseudomolecule_IMGAG_V3	90.51	738	70	0	175	912	738	1	0	908
contig00178	Medtr2g025860.1	Hpt_chr02_pseudomolecule_IMGAG_V3	91.16	441	39	0	238	678	441	1	2e-160	565
contig00180	Medtr6g022700.1	hypothetical_protein_chr06_pseudomolecule_IMGAG_V3	92.78	1178	80	4	5	1179	1388	213	0	1631
contig00181	Medtr4g022230.1	Ribosomal_protein_L7Ae/L30e/S12e/Gadd45_chr04_pseudomolecule_IMGAG_V3	91.92	433	35	0	89	521	1	433	3e-165	581
contig00183	Medtr2g024850.1	Ribosomal_protein_S11_chr02_pseudomolecule_IMGAG_V3	91.81	452	37	0	61	512	1	452	7e-172	603
contig00184	AC235488_12.1	Ribosomal_protein_S7_AC235488.1	85.66	488	70	0	246	733	621	134	2e-114	412
contig00185	AC233662_59.1	RNA-binding_S4_AC233662.1	89.49	409	43	0	24	432	512	104	5e-132	470
contig00186	Medtr7g103050.2	5-methyltetrahydropteroyltriglutamate--homocysteine_S-methyltransferase_chr07_pseudomolecule_IMGAG_V3	91.71	2027	168	0	295	2321	2258	232	0	2686
contig00187	Medtr7g123960.1	Rhodanese-like_chr07_pseudomolecule_IMGAG_V3	87.93	381	46	0	233	613	490	110	5e-108	391
contig00188	Medtr3g087420.1	Glutamine_synthetase_type_I_chr03_pseudomolecule_IMGAG_V3	90.76	1071	99	0	317	1387	1071	1	0	1338
contig00189	Medtr1g086630.1	Phenazine_biosynthesis_PhzC/PhzF_protein_chr01_pseudomolecule_IMGAG_V3	83.62	586	85	3	77	661	1	576	1e-108	392
contig00190	Medtr1g099940.2	Dormancyauxin_associated_chr01_pseudomolecule_IMGAG_V3	85.5	393	48	3	333	722	387	1	3e-85	315
contig00191	Medtr3g125220.1	Ferritin/ribonucleotide_reductase-like_chr03_pseudomolecule_IMGAG_V3	92.81	1127	81	0	321	1447	1432	306	0	1592
contig00192	Medtr5g072270.1	Major_facilitator_superfamily_MFS_1_chr05_pseudomolecule_IMGAG_V3	97.71	306	6	1	28	332	2797	2492	1e-141	502
contig00193	Medtr1g073730.1	TRASH_chr01_pseudomolecule_IMGAG_V3	90.86	339	31	0	343	681	339	1	1e-118	426
contig00194	Medtr5g089400.1	Major_intrinsic_protein_chr05_pseudomolecule_IMGAG_V3	88.48	868	100	0	33	900	1	868	0	928
contig00195	Medtr3g169510.1	Tetratricopeptide-like_helical_chr03_pseudomolecule_IMGAG_V3	97.98	247	5	0	54	300	247	1	9e-126	450
contig00196	Medtr3g031560.1	Hypothetical_plant_protein_chr03_pseudomolecule_IMGAG_V3	85.84	692	98	0	852	1543	1769	2460	4e-169	595
contig00197	Medtr3g144140.1	Actin/actin-like_chr03_pseudomolecule_IMGAG_V3	93.77	1139	71	0	404	1542	1149	11	0	1695
contig00198	Medtr7g084800.1	Elongation_factor_P-like_protein_YeiP_chr07_pseudomolecule_IMGAG_V3	90.16	762	75	0	74	835	19	780	0	916
contig00200	Medtr2g024910.1	Ribosomal_L18ae_protein_chr02_pseudomolecule_IMGAG_V3	90.04	261	25	1	204	463	261	1	1e-81	303
contig00204	Medtr2g095410.1	Chlorophyll_A-B_binding_protein_chr02_pseudomolecule_IMGAG_V3	92.46	782	56	1	75	853	14	795	0	1078
contig00205	Medtr4g012190.1	Late_nodulin_chr04_pseudomolecule_IMGAG_V3	93.45	1054	68	1	1	1053	1292	239	0	1534
contig00208	Medtr5g089540.1	Ribosomal_protein_L10;_Ribosomal_protein_60S_chr05_pseudomolecule_IMGAG_V3	89.56	833	87	0	158	990	1	833	0	961
contig00209	Medtr8g138060.1	ARF/SAR_superfamily_chr08_pseudomolecule_IMGAG_V3	83.51	467	77	0	200	666	85	551	3e-85	315
contig00210	Medtr2g117690.1	Zinc/iron_permease_chr02_pseudomolecule_IMGAG_V3	91.96	460	37	0	236	695	664	1123	2e-176	618
contig00211	Medtr7g068160.1	Cyclin-like_F-box_chr07_pseudomolecule_IMGAG_V3	84.39	237	34	1	180	413	564	328	2e-42	172
contig00212	Medtr1g006790.1	hypothetical_protein_chr01_pseudomolecule_IMGAG_V3	99.62	264	1	0	813	1076	1	264	5e-131	468
contig00213	Medtr6g069700.1	Enolase_chr06_pseudomolecule_IMGAG_V3	79.06	745	147	6	637	1375	530	1271	1e-49	198
contig00215	AC233660_44.1	Eukaryotic/archaeal_ribosomal_protein_S3_AC233660.2	88.08	579	69	0	130	708	1	579	3e-171	601
contig00217	Medtr4g096450.1	Nascent_polypeptide-associated_complex_NAC_chr04_pseudomolecule_IMGAG_V3	92.37	459	35	0	74	532	1	459	0	632
contig00219	Medtr8g092770.1	Ribosomal_protein_S17_chr08_pseudomolecule_IMGAG_V3	91.23	456	40	0	195	650	456	1	5e-167	587
contig00220	Medtr1g005810.1	hypothetical_protein_chr01_pseudomolecule_IMGAG_V3	98.21	616	5	1	613	1228	615	1224	0	1136
contig00221	Medtr4g110530.1	Ribosomal_protein_L5_chr04_pseudomolecule_IMGAG_V3	88.95	534	59	0	83	616	1	534	2e-168	591
contig00223	Medtr7g145770.1	hypothetical_protein_chr07_pseudomolecule_IMGAG_V3	94.87	1423	71	2	217	1637	235	1657	0	2192
contig00224	Medtr2g021510.1	Vitamin_B6_biosynthesis_protein_chr02_pseudomolecule_IMGAG_V3	86.14	945	122	1	121	1056	1	945	0	842
contig00225	Medtr7g135870.1	Bet_v_I_allergen_chr07_pseudomolecule_IMGAG_V3	85.91	149	21	0	24	172	306	454	2e-29	129
contig00226	Medtr8g119590.1	Early_nodulin_93_ENOD93_protein_chr08_pseudomolecule_IMGAG_V3	91.43	315	27	0	78	392	8	322	4e-114	410
contig00227	Medtr6g013660.1	Blue_(type_1)_copper_domain_chr06_pseudomolecule_IMGAG_V3	91.92	198	16	0	265	462	665	468	2e-70	266
contig00228	Medtr4g078670.1	Histone_H2A;_Histone-fold_chr04_pseudomolecule_IMGAG_V3	87.1	186	22	1	177	362	776	593	1e-42	172
contig00229	Medtr4g155470.1	hypothetical_protein_chr04_pseudomolecule_IMGAG_V3	90.04	974	94	1	52	1022	261	1234	0	1158
contig00230	Medtr7g111370.1	hypothetical_protein_chr07_pseudomolecule_IMGAG_V3	90.6	351	33	0	61	411	669	1019	4e-121	434
contig00231	Medtr7g116740.1	Ribosomal_protein_L14b/L23e_chr07_pseudomolecule_IMGAG_V3	91.83	416	34	0	172	587	416	1	1e-157	555
contig00232	Medtr3g124890.2	hypothetical_protein_chr03_pseudomolecule_IMGAG_V3	90.97	609	55	0	10	618	2675	2067	0	771
contig00233	Medtr3g104070.1	Nuclear_transport_factor_2_chr03_pseudomolecule_IMGAG_V3	87.63	372	46	0	48	419	1	372	1e-102	373
contig00238	Medtr8g031770.1	Ribosomal_protein_60S_chr08_pseudomolecule_IMGAG_V3	88.24	68	8	0	310	377	103	170	5e-12	71.9
contig00240	Medtr7g096810.1	Mitochondrial_substrate_carrier_chr07_pseudomolecule_IMGAG_V3	90.57	1050	90	2	420	1460	1092	43	0	1294
contig00243	Medtr8g088050.1	Tyrosine_protein_kinase;_High_mobility_group_box_chr08_pseudomolecule_IMGAG_V3	92.16	51	4	0	221	271	94	144	3e-11	69.9
contig00244	Medtr4g134620.1	14-3-3_protein_chr04_pseudomolecule_IMGAG_V3	79.67	728	148	0	65	792	1	728	2e-71	270
contig00249	Medtr5g091210.1	P60-like_chr05_pseudomolecule_IMGAG_V3	85.83	621	88	0	194	814	1770	1150	7e-151	533
contig00250	Medtr5g106420.1	Chlorophyll_A-B_binding_protein_chr05_pseudomolecule_IMGAG_V3	88.15	827	98	0	83	909	1	827	0	862
contig00252	Medtr4g078860.1	Histone_core;_Histone-fold_chr04_pseudomolecule_IMGAG_V3	90	210	20	1	4	213	383	175	2e-63	242
contig00254	Medtr5g029650.1	Histone_H3;_Histone-fold_chr05_pseudomolecule_IMGAG_V3	86.86	411	54	0	43	453	1	411	6e-107	387
contig00255	Medtr8g129960.1	hypothetical_protein_chr08_pseudomolecule_IMGAG_V3	87.26	628	78	2	151	777	870	244	4e-131	468
contig00256	Medtr8g105980.1	hypothetical_protein_chr08_pseudomolecule_IMGAG_V3	91.51	377	32	0	174	550	377	1	4e-139	494
contig00258	Medtr7g071370.1	hypothetical_protein_chr07_pseudomolecule_IMGAG_V3	82.32	622	110	0	26	647	216	837	6e-99	361
contig00259	Medtr3g122280.1	Band_7_protein_chr03_pseudomolecule_IMGAG_V3	92.86	560	40	0	75	634	303	862	0	793
contig00260	AC146550_9.1	Ribosomal_protein_S17e_AC146550.40	84.4	436	65	1	272	707	433	1	4e-87	321
contig00261	Medtr5g006570.1	Ribosomal_protein_S3Ae_chr05_pseudomolecule_IMGAG_V3	86.75	762	101	0	191	952	786	25	0	710
contig00262	Medtr2g085140.1	RNA_polymerase_Rbp10_chr02_pseudomolecule_IMGAG_V3	87.18	156	20	0	225	380	249	94	5e-36	151
contig00263	Medtr1g117110.1	Heavy_metal_transport/detoxification_protein_chr01_pseudomolecule_IMGAG_V3	90.63	224	21	0	215	438	230	7	4e-74	278
contig00264	Medtr7g138650.2	Dormancyauxin_associated_chr07_pseudomolecule_IMGAG_V3	88.59	377	41	1	61	437	1	375	6e-111	400
contig00265	Medtr7g084190.1	Ribosomal_protein_S21e_chr07_pseudomolecule_IMGAG_V3	88.21	246	29	0	296	541	321	76	4e-68	258
contig00266	Medtr7g104240.1	Protein_of_unknown_function_DUF341_chr07_pseudomolecule_IMGAG_V3	90.98	676	61	0	12	687	26	701	0	856
contig00268	Medtr5g026880.1	hypothetical_protein_chr05_pseudomolecule_IMGAG_V3	89.62	260	27	0	63	322	843	1102	3e-81	301
contig00269	Medtr5g020630.1	NmrA-like_chr05_pseudomolecule_IMGAG_V3	85.54	920	133	0	93	1012	11	930	0	769
contig00271	Medtr5g088960.1	Ribosomal_protein_L35Ae_chr05_pseudomolecule_IMGAG_V3	81.25	320	60	0	230	549	395	76	3e-38	159
contig00272	Medtr5g009820.1	hypothetical_protein_chr05_pseudomolecule_IMGAG_V3	91.63	693	58	0	341	1033	994	302	0	888
contig00273	Medtr1g007530.1	hypothetical_protein_chr01_pseudomolecule_IMGAG_V3	97.94	243	1	1	102	344	1	239	3e-123	440
contig00274	Medtr3g010210.1	hypothetical_protein_chr03_pseudomolecule_IMGAG_V3	90.66	557	52	0	141	697	1374	818	0	692
contig00276	Medtr3g123290.1	Ubiquitin;_Ribosomal_protein_L40e_chr03_pseudomolecule_IMGAG_V3	94.57	387	21	0	20	406	1	387	3e-171	601
contig00277	Medtr1g006920.1	Ribosomal_protein_S14;_Ribosomal_protein_L5_chr01_pseudomolecule_IMGAG_V3	96.58	556	13	4	402	953	1	554	0	882
contig00278	Medtr8g037220.1	Adenine_nucleotide_translocator_1_chr08_pseudomolecule_IMGAG_V3	86.54	951	125	1	273	1220	256	1206	0	866
contig00279	Medtr8g089500.1	Proteasome_alpha-subunit_chr08_pseudomolecule_IMGAG_V3	88.01	734	88	0	85	818	1	734	0	757
contig00280	Medtr2g014720.1	Tyrosinase_chr02_pseudomolecule_IMGAG_V3	83.13	486	61	7	1	471	517	38	2e-76	285
contig00283	Medtr8g146650.2	RNA-binding_region_RNP-1_(RNA_recognition_motif)_chr08_pseudomolecule_IMGAG_V3	86.04	265	37	0	335	599	1901	1637	3e-60	232
contig00284	Medtr8g134210.1	S-adenosylmethionine_synthetase_chr08_pseudomolecule_IMGAG_V3	88.43	657	76	0	35	691	740	84	0	700
contig00285	Medtr8g044460.1	MAP65/ASE1_chr08_pseudomolecule_IMGAG_V3	86.96	644	80	2	180	821	2359	1718	2e-170	599
contig00287	Medtr2g006370.1	Mlo-related_protein_chr02_pseudomolecule_IMGAG_V3	88.99	318	35	0	210	527	1578	1895	1e-96	353
contig00288	Medtr5g016540.1	DNA-binding_WRKY_chr05_pseudomolecule_IMGAG_V3	90.97	465	42	0	150	614	855	1319	1e-167	589
contig00289	Medtr5g013460.1	Protein_of_unknown_function_UPF0005_chr05_pseudomolecule_IMGAG_V3	88.91	676	72	3	417	1091	689	16	0	722
contig00290	Medtr2g017530.1	Ribosomal_protein_S6e_chr02_pseudomolecule_IMGAG_V3	87.98	599	72	0	4	602	599	1	5e-176	617
contig00292	Medtr3g024700.1	hypothetical_protein_chr03_pseudomolecule_IMGAG_V3	85.32	579	85	0	88	666	483	1061	6e-133	474
contig00293	Medtr5g029710.1	Histone_H3;_Histone-fold_chr05_pseudomolecule_IMGAG_V3	88.81	411	46	0	48	458	1	411	6e-126	450
contig00297	Medtr3g093260.1	Major_intrinsic_protein_chr03_pseudomolecule_IMGAG_V3	89.94	855	86	0	72	926	13	867	0	1013
contig00298	Medtr7g099530.1	hypothetical_protein_chr07_pseudomolecule_IMGAG_V3	90.55	878	83	0	186	1063	1991	1114	0	1082
contig00300	Medtr5g103870.2	Protein_of_unknown_function_UPF0172_chr05_pseudomolecule_IMGAG_V3	86.65	794	106	0	657	1450	3226	2433	0	733
contig00301	Medtr1g028530.1	hypothetical_protein_chr01_pseudomolecule_IMGAG_V3	86.54	1025	124	3	96	1119	1379	2390	0	936
contig00302	Medtr1g031160.1	Gibberellin_regulated_protein_chr01_pseudomolecule_IMGAG_V3	86.75	302	37	1	220	518	302	1	4e-74	278
contig00303	Medtr6g070540.1	Kunitz_inhibitor_ST1-like_chr06_pseudomolecule_IMGAG_V3	84.64	638	95	1	123	760	651	17	5e-136	484
contig00304	Medtr8g021730.3	Plant_lipoxygenase_chr08_pseudomolecule_IMGAG_V3	84.09	1056	150	1	1	1038	4654	5709	0	787
contig00305	AC235022_17.1	Thioredoxin_fold;_Thioredoxin-like_fold_AC235022.1	81.93	592	107	0	97	688	23	614	4e-88	325
contig00306	Medtr1g125080.1	ABA/WDS_induced_protein_chr01_pseudomolecule_IMGAG_V3	80.84	475	61	6	366	840	262	706	2e-56	220
contig00308	Medtr3g144130.1	Photosystem_I_reaction_centre_subunit_N_chr03_pseudomolecule_IMGAG_V3	88.31	522	49	2	169	681	519	1	2e-157	555
contig00309	AC233577_18.1	Eukaryotic_initiation_factor_1A_(eIF-1A)_AC233577.5	81.03	369	67	1	194	559	441	73	2e-42	172
contig00310	Medtr4g042470.1	Photosystem_antenna_protein-like_chr04_pseudomolecule_IMGAG_V3	89.02	255	28	0	513	767	688	942	1e-75	283
contig00311	Medtr7g089550.1	Pentatricopeptide_repeat_chr07_pseudomolecule_IMGAG_V3	89.53	468	46	1	1	465	3353	2886	1e-151	535
contig00312	Medtr2g014790.1	CBS_chr02_pseudomolecule_IMGAG_V3	88.85	646	68	1	1	642	5099	5744	0	708
contig00313	Medtr3g136490.1	Cyclic_nucleotide-binding_chr03_pseudomolecule_IMGAG_V3	93.8	581	36	0	55	635	2694	3274	0	866
contig00314	Medtr5g081230.1	Cytochrome_P450_chr05_pseudomolecule_IMGAG_V3	85.93	1471	195	4	158	1625	1489	28	0	1191
contig00315	Medtr4g136600.1	Ubiquitin;_Ribosomal_protein_S27a_chr04_pseudomolecule_IMGAG_V3	91.03	468	42	0	320	787	695	228	2e-169	595
contig00318	Medtr7g103050.1	5-methyltetrahydropteroyltriglutamate--homocysteine_S-methyltransferase_chr07_pseudomolecule_IMGAG_V3	90.77	585	54	0	90	674	7	591	0	731
contig00319	Medtr6g086510.1	TNFR/CD27/30/40/95_cysteine-rich_region_chr06_pseudomolecule_IMGAG_V3	89.94	179	18	0	110	288	555	733	3e-54	212
contig00323	Medtr2g103420.1	Actin-binding_FH2_chr02_pseudomolecule_IMGAG_V3	76.29	1219	285	2	167	1383	2748	3964	3e-16	87.7
contig00324	AC231338_13.7	hypothetical_protein_AC231338.1	93.53	139	9	0	268	406	31	169	5e-52	204
contig00325	Medtr3g043650.1	hypothetical_protein_chr03_pseudomolecule_IMGAG_V3	97.44	195	5	0	461	655	849	655	1e-94	347
contig00327	Medtr3g012620.1	Protein_of_unknown_function_DUF543_chr03_pseudomolecule_IMGAG_V3	88.84	242	27	0	76	317	35	276	2e-70	266
contig00328	Medtr4g022900.1	NADH/Ubiquinone/plastoquinone_(complex_I)_chr04_pseudomolecule_IMGAG_V3	96.05	532	19	2	66	596	2659	2129	0	831
contig00329	Medtr7g005140.1	LPS-induced_tumor_necrosis_factor_alpha_factor_chr07_pseudomolecule_IMGAG_V3	88.22	314	37	0	152	465	386	73	1e-89	329
contig00335	Medtr3g103250.1	hypothetical_protein_chr03_pseudomolecule_IMGAG_V3	93	1000	70	0	370	1369	1341	342	0	1427
contig00337	AC233577_44.1	hypothetical_protein_AC233577.5	89.33	253	27	0	56	308	1	253	6e-77	287
contig00338	Medtr3g137680.1	Kunitz_inhibitor_ST1-like_chr03_pseudomolecule_IMGAG_V3	85.44	419	61	0	76	494	43	461	5e-95	347
contig00339	Medtr4g134840.1	Protein_of_unknown_function_DUF688_chr04_pseudomolecule_IMGAG_V3	88.18	685	80	1	438	1122	2086	2769	0	668
contig00340	Medtr5g097510.1	Photosystem_II_oxygen_evolving_complex_protein_PsbP_chr05_pseudomolecule_IMGAG_V3	79.81	629	127	0	181	809	806	178	2e-62	240
contig00341	Medtr5g065330.1	Protein_of_unknown_function_UPF0185_chr05_pseudomolecule_IMGAG_V3	92.01	288	23	0	132	419	1	288	2e-107	389
contig00342	Medtr7g118080.1	Histone_H4;_Histone-fold_chr07_pseudomolecule_IMGAG_V3	87.71	293	36	0	255	547	293	1	2e-79	295
contig00345	Medtr3g086200.1	hypothetical_protein_chr03_pseudomolecule_IMGAG_V3	82.06	496	62	5	423	900	498	12	5e-75	281
contig00348	Medtr8g122510.1	Ribosomal_protein_S17_chr08_pseudomolecule_IMGAG_V3	90.66	471	41	1	259	726	471	1	3e-165	581
contig00351	Medtr5g014050.1	hypothetical_protein_chr05_pseudomolecule_IMGAG_V3	84.32	185	29	0	228	412	2992	2808	9e-32	137
contig00352	AC235753_7.1	Methionine_sulfoxide_reductase_A_AC235753.1	87.39	587	68	2	215	795	587	1	1e-161	569
contig00354	Medtr8g112630.1	hypothetical_protein_chr08_pseudomolecule_IMGAG_V3	93.25	459	31	0	334	792	1677	1219	0	664
contig00355	AC229689_3.1	Knottin_AC229689.5	87.34	229	29	0	31	259	1	229	5e-58	224
contig00356	Medtr7g134570.1	Protein_of_unknown_function_chr07_pseudomolecule_IMGAG_V3	90.7	688	59	3	7	694	376	1058	0	781
contig00360	Medtr5g010800.1	hypothetical_protein_chr05_pseudomolecule_IMGAG_V3	83.62	696	114	0	11	706	203	898	2e-133	476
contig00361	Medtr7g021550.1	Ycf1_chr07_pseudomolecule_IMGAG_V3	84.2	424	48	4	155	563	1754	2173	5e-83	307
contig00362	Medtr2g110380.1	Major_intrinsic_protein_chr02_pseudomolecule_IMGAG_V3	90.28	823	78	2	2	823	43	864	0	981
contig00365	Medtr6g041050.1	Chlorophyll_A-B_binding_protein_chr06_pseudomolecule_IMGAG_V3	86.33	139	18	1	269	407	687	550	7e-26	117
contig00367	Medtr2g077020.1	Lg106-like_chr02_pseudomolecule_IMGAG_V3	94.4	357	17	1	139	495	1	354	2e-154	545
contig00368	Medtr1g068600.1	hypothetical_protein_chr01_pseudomolecule_IMGAG_V3	89.12	294	32	0	145	438	906	613	1e-89	329
contig00370	AC233668_32.1	hypothetical_protein_AC233668.2	88.55	227	26	0	138	364	227	1	4e-64	244
contig00372	Medtr8g109650.1	hypothetical_protein_chr08_pseudomolecule_IMGAG_V3	92.5	1014	76	0	80	1093	418	1431	0	1407
contig00373	Medtr3g148720.1	hypothetical_protein_chr03_pseudomolecule_IMGAG_V3	93.4	682	45	0	340	1021	4468	3787	0	995
contig00374	Medtr8g147300.1	hypothetical_protein_chr08_pseudomolecule_IMGAG_V3	89.52	124	9	3	17	138	134	13	6e-27	121
contig00375	Medtr1g099960.1	Ribosomal_protein_L18e_chr01_pseudomolecule_IMGAG_V3	88.12	564	67	0	270	833	564	1	5e-167	587
contig00376	Medtr1g090280.1	hypothetical_protein_chr01_pseudomolecule_IMGAG_V3	92.61	609	45	0	155	763	240	848	0	850
contig00377	Medtr5g079660.1	Asparagine_synthase_chr05_pseudomolecule_IMGAG_V3	92.07	1665	126	2	180	1841	39	1700	0	2246
contig00378	Medtr8g052910.1	Ribosomal_protein_S4E;_RNA-binding_S4;_KOW;_;_chr08_pseudomolecule_IMGAG_V3	89.22	798	86	0	61	858	1	798	0	900
contig00379	Medtr2g005640.1	SKIP/SNW_chr02_pseudomolecule_IMGAG_V3	91.91	309	25	0	352	660	1477	1169	5e-115	414
contig00380	Medtr7g103940.1	Cysteine_synthase_A_chr07_pseudomolecule_IMGAG_V3	87.24	1019	115	1	285	1303	1107	104	0	1009
contig00381	Medtr1g107430.1	hypothetical_protein_chr01_pseudomolecule_IMGAG_V3	91.99	1073	86	0	264	1336	1282	210	0	1445
contig00383	Medtr7g094130.1	Translation_initiation_factor_IF5;_eIF4-gamma/eIF5/eIF2-epsilon_chr07_pseudomolecule_IMGAG_V3	87.75	1322	143	5	232	1537	1319	1	0	1324
contig00384	CU651566_3.1	Pollen_Ole_e_1_allergen_and_extensin_CU651566.9	82.25	479	85	0	65	543	1	479	2e-73	276
contig00385	Medtr2g008080.1	hypothetical_protein_chr02_pseudomolecule_IMGAG_V3	83.33	186	28	1	54	239	38	220	2e-26	119
contig00386	Medtr5g087770.1	Globin_chr05_pseudomolecule_IMGAG_V3	85.25	1105	161	2	267	1370	1792	689	0	882
contig00388	Medtr2g077490.2	Phosphoglycerate_kinase;_;_chr02_pseudomolecule_IMGAG_V3	91.63	1206	101	0	209	1414	1206	1	0	1590
contig00389	Medtr4g042430.1	Ribosomal_protein_S19/S15_chr04_pseudomolecule_IMGAG_V3	96.41	195	7	0	1276	1470	1852	2046	1e-89	331
contig00390	AC235668_5.1	WD40-like_AC235668.1	88.98	717	79	0	204	920	1401	685	0	795
contig00391	Medtr5g018870.1	Ribosomal_protein_S4E;_RNA-binding_S4;_KOW;_;_chr05_pseudomolecule_IMGAG_V3	89.99	729	73	0	225	953	798	70	0	866
contig00392	Medtr8g021740.1	hypothetical_protein_chr08_pseudomolecule_IMGAG_V3	88.2	1449	167	2	181	1629	2949	1505	0	1505
contig00393	Medtr3g080600.1	Histone_H4;_Histone-fold_chr03_pseudomolecule_IMGAG_V3	90.38	312	30	0	113	424	312	1	3e-105	381
contig00394	Medtr6g093540.1	hypothetical_protein_chr06_pseudomolecule_IMGAG_V3	89.47	76	8	0	641	716	147	222	1e-16	87.7
contig00395	Medtr3g138500.1	Cytochrome_b5_chr03_pseudomolecule_IMGAG_V3	88.85	287	32	0	88	374	1	287	2e-85	315
contig00396	Medtr1g122020.1	Protein_of_unknown_function_DUF260_chr01_pseudomolecule_IMGAG_V3	88.49	478	55	0	82	559	1332	1809	3e-144	511
contig00398	Medtr5g015480.1	hypothetical_protein_chr05_pseudomolecule_IMGAG_V3	95.3	553	26	0	232	784	1824	1272	0	890
contig00399	Medtr3g079810.1	I/LWEQ_chr03_pseudomolecule_IMGAG_V3	84.36	326	51	0	155	480	2401	2726	3e-63	242
contig00400	Medtr1g024600.1	hypothetical_protein_chr01_pseudomolecule_IMGAG_V3	90.72	97	9	0	496	592	385	289	1e-26	121
contig00401	Medtr7g134910.1	hypothetical_protein_chr07_pseudomolecule_IMGAG_V3	91.57	1518	107	2	244	1755	1713	211	0	2016
contig00403	Medtr1g065920.1	hypothetical_protein_chr01_pseudomolecule_IMGAG_V3	87.21	86	8	1	17	99	58	143	1e-14	79.8
contig00404	Medtr7g127820.1	2OG-Fe(II)_oxygenase_chr07_pseudomolecule_IMGAG_V3	88.33	1088	127	0	27	1114	8	1095	0	1150
contig00405	Medtr8g096400.1	Plant_lipid_transfer/seed_storage/trypsin-alpha_amylase_inhibitor_chr08_pseudomolecule_IMGAG_V3	91.63	263	22	0	61	323	1	263	7e-95	347
contig00409	Medtr2g017720.1	Dormancyauxin_associated_chr02_pseudomolecule_IMGAG_V3	87.61	339	39	1	15	350	1	339	2e-91	335
contig00410	Medtr7g083500.1	hypothetical_protein_chr07_pseudomolecule_IMGAG_V3	96.51	86	3	0	23	108	8235	8320	2e-34	147
contig00411	Medtr2g121690.1	Ribosomal_L28e_protein_chr02_pseudomolecule_IMGAG_V3	82.41	398	70	0	29	426	19	416	7e-61	234
contig00412	Medtr2g014470.3	Lissencephaly_type-1-like_homology_motif_chr02_pseudomolecule_IMGAG_V3	87.89	413	44	2	69	481	4809	5215	2e-115	414
contig00413	Medtr7g134400.1	Cytochrome_f_chr07_pseudomolecule_IMGAG_V3	89.72	1060	106	1	217	1273	2501	1442	0	1233
contig00416	Medtr7g077280.1	Short-chain_dehydrogenase/reductase_SDR_chr07_pseudomolecule_IMGAG_V3	91.07	56	5	0	163	218	881	826	9e-12	71.9
contig00417	Medtr5g012030.1	Calcium-binding_EF-hand_chr05_pseudomolecule_IMGAG_V3	87.61	444	55	0	96	539	1	444	6e-124	444
contig00418	Medtr2g017680.1	SBP_chr02_pseudomolecule_IMGAG_V3	87.36	617	78	0	38	654	3076	3692	2e-172	605
contig00420	Medtr2g049500.2	Aldehyde_dehydrogenase_chr02_pseudomolecule_IMGAG_V3	88.87	1483	160	2	75	1553	19	1500	0	1622
contig00422	Medtr7g025640.1	Enoyl-CoA_hydratase/isomerase_chr07_pseudomolecule_IMGAG_V3	79.83	233	29	1	99	331	1432	1646	5e-25	115
contig00424	Medtr1g124700.1	Ribosomal_protein_S13_chr01_pseudomolecule_IMGAG_V3	87.25	455	58	0	346	800	455	1	2e-123	442
contig00427	Medtr1g106700.1	Cytochrome_c_oxidase_subunit_Vc_chr01_pseudomolecule_IMGAG_V3	91.28	195	17	0	81	275	1	195	3e-66	252
contig00430	Medtr7g087860.1	hypothetical_protein_chr07_pseudomolecule_IMGAG_V3	84.28	159	25	0	178	336	534	692	8e-26	117
contig00431	Medtr4g120640.1	Phosphate-induced_protein_1_conserved_region_chr04_pseudomolecule_IMGAG_V3	83.82	828	128	2	377	1204	894	73	5e-162	571
contig00433	Medtr8g147750.1	Curculin-like_(mannose-binding)_lectin_chr08_pseudomolecule_IMGAG_V3	89.47	95	7	1	55	149	2378	2469	5e-22	105
contig00435	Medtr8g090260.1	hypothetical_protein_chr08_pseudomolecule_IMGAG_V3	90.91	495	45	0	330	824	815	321	3e-178	624
contig00436	Medtr7g046920.1	Pectinesterase;_Pectinesterase_inhibitor_chr07_pseudomolecule_IMGAG_V3	88.66	776	87	1	1	775	892	1667	0	833
contig00437	Medtr4g100680.1	Ribosomal_protein_S19/S15_chr04_pseudomolecule_IMGAG_V3	89.76	459	47	0	170	628	459	1	4e-152	537
contig00438	Medtr7g043400.1	Ribosomal_protein_S6e_chr07_pseudomolecule_IMGAG_V3	90.51	632	60	0	5	636	1	632	0	777
contig00444	Medtr7g097200.1	Ubiquinol_cytochrome_reductase_transmembrane_region;_Rieske_[2Fe-2S]_region_chr07_pseudomolecule_IMGAG_V3	91.57	759	58	1	296	1048	822	64	0	999
contig00445	Medtr1g111700.1	hypothetical_protein_chr01_pseudomolecule_IMGAG_V3	86.8	621	82	0	5	625	4986	5606	3e-165	581
contig00446	Medtr2g122910.1	Ribosomal_protein_L37e;_chr02_pseudomolecule_IMGAG_V3	91.61	274	23	0	196	469	274	1	3e-99	361
contig00447	Medtr1g118310.1	hypothetical_protein_chr01_pseudomolecule_IMGAG_V3	85.99	207	20	2	21	227	1	198	2e-44	178
contig00448	Medtr5g077700.1	hypothetical_protein_chr05_pseudomolecule_IMGAG_V3	88.86	1077	120	0	48	1124	1603	2679	0	1183
contig00449	Medtr3g098290.1	Ribosomal_protein_S13_chr03_pseudomolecule_IMGAG_V3	86.48	488	58	2	206	685	488	1	7e-123	440
contig00450	Medtr4g156510.1	RNA-binding_region_RNP-1_(RNA_recognition_motif);_Aldo/keto_reductase_chr04_pseudomolecule_IMGAG_V3	88.99	318	35	0	69	386	2762	3079	8e-97	353
contig00451	Medtr7g035080.1	Protein_of_unknown_function_UPF0054_chr07_pseudomolecule_IMGAG_V3	90.75	789	73	0	226	1014	5164	4376	0	985
contig00452	Medtr2g010800.1	Thioredoxin-like_fold;_chr02_pseudomolecule_IMGAG_V3	89.11	349	38	0	239	587	17	365	6e-108	391
contig00453	Medtr3g122910.1	hypothetical_protein_chr03_pseudomolecule_IMGAG_V3	90.88	800	58	2	1	785	1166	367	0	1017
contig00456	Medtr5g005230.1	Ribosomal_protein_S14_chr05_pseudomolecule_IMGAG_V3	89.04	146	16	0	240	385	164	19	1e-39	163
contig00457	AC235671_7.1	Peptidoglycan-binding_LysM_AC235671.2	84.96	266	37	1	289	551	1091	826	3e-52	206
contig00460	Medtr4g136630.1	Cold_acclimation_WCOR413_chr04_pseudomolecule_IMGAG_V3	88.17	558	63	1	229	783	148	705	1e-164	579
contig00461	Medtr1g147320.1	Extensin-like_region_chr01_pseudomolecule_IMGAG_V3	95.45	110	5	0	614	723	1103	994	6e-44	178
contig00462	Medtr4g012910.1	Chlorophyll_A-B_binding_protein_chr04_pseudomolecule_IMGAG_V3	91.02	768	69	0	107	874	1044	277	0	975
contig00464	Medtr8g099290.1	2OG-Fe(II)_oxygenase_chr08_pseudomolecule_IMGAG_V3	90.56	233	19	2	251	480	1523	1291	7e-73	274
contig00467	Medtr3g101370.1	hypothetical_protein_chr03_pseudomolecule_IMGAG_V3	81.9	453	79	1	230	682	222	671	1e-63	244
contig00468	Medtr6g025400.1	Short-chain_dehydrogenase/reductase_SDR_chr06_pseudomolecule_IMGAG_V3	82.91	749	128	0	205	953	776	28	1e-131	470
contig00474	Medtr5g088050.1	Nucleotidyl_transferase;_Trimeric_LpxA-like_chr05_pseudomolecule_IMGAG_V3	94.11	1086	64	0	157	1242	1	1086	0	1645
contig00475	Medtr4g114260.1	hypothetical_protein_chr04_pseudomolecule_IMGAG_V3	97.44	39	1	0	873	911	424	386	4e-11	69.9
contig00476	Medtr2g038540.1	hypothetical_protein_chr02_pseudomolecule_IMGAG_V3	88.54	1065	119	1	69	1133	2866	3927	0	1140
contig00478	Medtr2g038780.1	Small_GTP-binding_protein_domain_chr02_pseudomolecule_IMGAG_V3	95.33	578	27	0	211	788	1	578	0	932
contig00479	Medtr2g080780.1	Photosystem_II_phosphoprotein_PsbH_chr02_pseudomolecule_IMGAG_V3	96.23	212	8	0	97	308	1	212	1e-97	357
contig00483	Medtr3g136310.3	Protein_phosphatase_2C;_chr03_pseudomolecule_IMGAG_V3	93.18	440	30	0	172	611	2010	1571	0	634
contig00484	Medtr1g019460.1	Photosystem_II_protein_PsbX_chr01_pseudomolecule_IMGAG_V3	91.28	218	18	1	149	365	378	161	4e-73	274
contig00485	AC231338_13.2	Extensin-like_region_AC231338.1	86.03	272	32	1	14	279	1	272	4e-37	155
contig00486	Medtr7g107680.1	hypothetical_protein_chr07_pseudomolecule_IMGAG_V3	90.59	170	16	0	436	605	371	202	1e-53	210
contig00487	Medtr7g025840.1	Heat_shock_protein_Hsp70_chr07_pseudomolecule_IMGAG_V3	88.89	1926	211	1	237	2162	1950	28	0	2117
contig00489	Medtr4g136710.1	K+_potassium_transporter_chr04_pseudomolecule_IMGAG_V3	91.3	414	36	0	124	537	2394	2807	6e-139	494
contig00491	Medtr4g125730.1	2-hydroxy-3-oxopropionate_reductase_chr04_pseudomolecule_IMGAG_V3	91.57	534	45	0	56	589	1	534	0	702
contig00493	Medtr4g130210.1	Ribosomal_protein_S9_chr04_pseudomolecule_IMGAG_V3	87.44	430	54	0	309	738	430	1	4e-118	424
contig00494	Medtr1g099930.1	Ribosomal_L22e_protein_chr01_pseudomolecule_IMGAG_V3	88.14	371	44	0	234	604	371	1	5e-99	361
contig00495	Medtr8g148830.1	Heavy_metal_transport/detoxification_protein_chr08_pseudomolecule_IMGAG_V3	80.5	200	39	0	728	927	233	34	2e-16	87.7
contig00497	Medtr5g005270.1	Helix-loop-helix_DNA-binding_chr05_pseudomolecule_IMGAG_V3	91.24	1415	118	1	119	1527	1053	2467	0	1824
contig00498	Medtr5g095870.1	hypothetical_protein_chr05_pseudomolecule_IMGAG_V3	88.69	274	31	0	38	311	1001	1274	7e-70	264
contig00501	Medtr4g121860.1	Mss4-like_chr04_pseudomolecule_IMGAG_V3	92.04	377	30	0	268	644	34	410	1e-143	509
contig00502	Medtr1g096420.1	hypothetical_protein_chr01_pseudomolecule_IMGAG_V3	90.1	414	41	0	69	482	255	668	1e-139	496
contig00503	Medtr1g065040.1	Eukaryotic/archaeal_ribosomal_protein_S3_chr01_pseudomolecule_IMGAG_V3	87.54	353	44	0	2	354	353	1	3e-96	351
contig00504	Medtr4g095370.1	hypothetical_protein_chr04_pseudomolecule_IMGAG_V3	94.69	621	33	0	184	804	5458	6078	0	969
contig00506	Medtr5g073770.1	14-3-3_protein_chr05_pseudomolecule_IMGAG_V3	89.58	768	80	0	76	843	1	768	0	888
contig00509	Medtr2g009290.1	hypothetical_protein_chr02_pseudomolecule_IMGAG_V3	90.05	1206	120	0	3	1208	1724	519	0	1439
contig00511	Medtr7g117870.1	Photosystem_I_reaction_centre_subunit_IV/PsaE_chr07_pseudomolecule_IMGAG_V3	84.16	202	32	0	140	341	410	209	1e-34	147
contig00512	Medtr3g123330.1	Cytochrome_b5_chr03_pseudomolecule_IMGAG_V3	91.46	398	34	0	54	451	124	521	9e-147	519
contig00514	Medtr4g115540.1	hypothetical_protein_chr04_pseudomolecule_IMGAG_V3	85.04	234	29	1	28	261	1	228	4e-47	188
contig00515	Medtr2g005330.1	Ras_GTPase_chr02_pseudomolecule_IMGAG_V3	85.98	642	90	0	141	782	657	1298	1e-158	559
contig00516	Medtr2g114440.1	hypothetical_protein_chr02_pseudomolecule_IMGAG_V3	88.68	159	18	0	53	211	10	168	1e-42	172
contig00520	Medtr3g137960.1	Ribosomal_protein_L39e_chr03_pseudomolecule_IMGAG_V3	89.1	156	17	0	57	212	1	156	4e-43	174
contig00521	Medtr4g097560.1	hypothetical_protein_chr04_pseudomolecule_IMGAG_V3	88.39	155	18	0	236	390	155	1	4e-40	165
contig00523	Medtr6g080770.1	Translationally_controlled_tumor_protein_chr06_pseudomolecule_IMGAG_V3	89.08	476	52	0	250	725	476	1	3e-150	531
contig00524	Medtr1g086510.1	hypothetical_protein_chr01_pseudomolecule_IMGAG_V3	87.04	432	53	1	251	682	1497	1069	2e-113	408
contig00525	Medtr8g101690.1	Histone_H3;_Histone-fold_chr08_pseudomolecule_IMGAG_V3	91.77	413	34	0	59	471	155	567	1e-155	549
contig00526	Medtr5g072570.1	Annexin_chr05_pseudomolecule_IMGAG_V3	87.89	933	113	0	278	1210	951	19	0	954
contig00527	Medtr2g114070.1	Histone_H4;_Histone-fold_chr02_pseudomolecule_IMGAG_V3	87.74	310	38	0	96	405	1	310	6e-85	313
contig00528	Medtr3g105020.1	Ubiquitin_chr03_pseudomolecule_IMGAG_V3	87.06	201	26	0	42	242	1	201	2e-48	192
contig00529	Medtr3g144800.1	TGS;_Small_GTP-binding_protein_domain_chr03_pseudomolecule_IMGAG_V3	85.4	678	99	0	69	746	1781	2458	1e-158	559
contig00530	Medtr4g121310.2	CHCH_chr04_pseudomolecule_IMGAG_V3	87.79	426	51	1	71	495	1	426	5e-118	424
contig00532	Medtr4g142880.1	Ribosomal_protein_L7Ae/L30e/S12e/Gadd45_chr04_pseudomolecule_IMGAG_V3	89.35	432	46	0	85	516	1	432	2e-138	492
contig00533	Medtr3g094120.1	Ribosomal_protein_L1_chr03_pseudomolecule_IMGAG_V3	85.37	656	64	3	74	716	1	637	7e-163	573
contig00534	Medtr4g093030.1	Cold_acclimation_WCOR413_chr04_pseudomolecule_IMGAG_V3	87.62	420	51	1	374	792	22	441	2e-114	412
contig00535	Medtr5g098330.1	Ribosomal_L18ae_protein_chr05_pseudomolecule_IMGAG_V3	89.2	537	58	0	141	677	537	1	2e-172	605
contig00536	Medtr4g160610.1	Mitochondrial_ATP_synthase_g_subunit_chr04_pseudomolecule_IMGAG_V3	87.8	369	45	0	243	611	369	1	3e-103	375
contig00537	Medtr4g042120.1	hypothetical_protein_chr04_pseudomolecule_IMGAG_V3	97.15	527	15	0	288	814	2465	2991	0	926
contig00539	Medtr5g083950.2	CBS_chr05_pseudomolecule_IMGAG_V3	92.66	627	46	0	89	715	105	731	0	878
contig00540	Medtr6g093440.1	Ribosomal_protein_L31e_chr06_pseudomolecule_IMGAG_V3	88.46	364	42	0	63	426	1	364	2e-107	389
contig00541	Medtr4g087200.1	hypothetical_protein_chr04_pseudomolecule_IMGAG_V3	92.38	210	16	0	474	683	1421	1630	2e-77	289
contig00542	Medtr8g109040.1	Ribosomal_L37ae_protein;_chr08_pseudomolecule_IMGAG_V3	92.83	279	20	0	47	325	1	279	4e-99	361
contig00543	Medtr5g038450.1	hypothetical_protein_chr05_pseudomolecule_IMGAG_V3	82.93	656	107	3	31	685	229	880	2e-108	392
contig00544	Medtr4g042740.1	hypothetical_protein_chr04_pseudomolecule_IMGAG_V3	89.59	999	98	2	27	1019	279	1277	0	1148
contig00545	Medtr4g154520.1	Annexin_chr04_pseudomolecule_IMGAG_V3	78.12	914	200	0	93	1006	25	938	3e-58	226
contig00546	Medtr5g091110.1	hypothetical_protein_chr05_pseudomolecule_IMGAG_V3	85.1	396	53	2	220	612	855	463	2e-83	309
contig00547	Medtr5g043990.1	Mitochondrial_ATP_synthase_epsilon_chain_chr05_pseudomolecule_IMGAG_V3	87.18	195	25	0	72	266	160	354	3e-47	188
contig00548	Medtr2g043000.1	Ribosomal_protein_L30_chr02_pseudomolecule_IMGAG_V3	83.75	554	90	0	220	773	182	735	5e-106	385
contig00551	Medtr5g035270.1	Ubiquitin;_Ribosomal_protein_S27a_chr05_pseudomolecule_IMGAG_V3	91.67	468	39	0	70	537	1	468	1e-176	618
contig00555	Medtr8g120700.1	Methyl-CpG_binding_chr08_pseudomolecule_IMGAG_V3	85.05	669	76	4	321	980	658	5	3e-153	541
contig00559	Medtr3g151010.1	Cyclin-like_F-box_chr03_pseudomolecule_IMGAG_V3	88.19	237	19	1	120	347	554	790	2e-67	256
contig00560	Medtr1g009580.1	BURP_chr01_pseudomolecule_IMGAG_V3	86.3	270	30	3	46	314	264	1	1e-58	226
contig00563	Medtr4g165800.1	Ribosomal_protein_S11_chr04_pseudomolecule_IMGAG_V3	92.04	452	36	0	16	467	452	1	3e-174	611
contig00564	Medtr5g091880.1	Glycine_rich_chr05_pseudomolecule_IMGAG_V3	90.8	87	8	0	178	264	87	1	1e-23	109
contig00565	Medtr8g026300.2	Pathogenesis-related_transcriptional_factor_and_ERF_chr08_pseudomolecule_IMGAG_V3	83.11	521	76	2	453	973	1144	636	2e-92	339
contig00567	Medtr8g021190.2	Ubiquitin_chr08_pseudomolecule_IMGAG_V3	88.29	111	13	0	1	111	1255	1365	2e-26	117
contig00568	Medtr2g098050.1	hypothetical_protein_chr02_pseudomolecule_IMGAG_V3	89.08	934	102	0	267	1200	1156	223	0	1043
contig00569	Medtr7g143520.1	NAF1_chr07_pseudomolecule_IMGAG_V3	94.72	246	13	0	231	476	955	710	4e-106	385
contig00570	Medtr5g016210.1	hypothetical_protein_chr05_pseudomolecule_IMGAG_V3	81.73	312	51	1	9	320	1256	1561	4e-41	168
contig00571	Medtr4g134080.1	Ribosomal_protein_L32e_chr04_pseudomolecule_IMGAG_V3	81.82	264	48	0	102	365	82	345	2e-33	143
contig00572	Medtr4g100950.1	hypothetical_protein_chr04_pseudomolecule_IMGAG_V3	93.75	160	10	0	447	606	187	28	5e-62	238
contig00573	Medtr5g105640.1	Aldo/keto_reductase_chr05_pseudomolecule_IMGAG_V3	91.53	909	75	2	280	1187	908	1	0	1176
contig00575	Medtr8g105940.1	Light_chain_3_(LC3)_chr08_pseudomolecule_IMGAG_V3	96.95	361	11	0	174	534	1	361	2e-179	628
contig00579	Medtr1g089990.1	hypothetical_protein_chr01_pseudomolecule_IMGAG_V3	89.25	186	20	0	48	233	323	508	7e-54	210
contig00580	Medtr1g086490.1	Cyclin-like_F-box_chr01_pseudomolecule_IMGAG_V3	96.5	343	12	0	242	584	1481	1139	2e-166	585
contig00581	Medtr7g084970.1	Protein_kinase;_Tetratricopeptide-like_helical_chr07_pseudomolecule_IMGAG_V3	89.35	310	27	2	270	576	1827	1521	2e-94	345
contig00582	Medtr8g093700.1	Homeodomain-related;_chr08_pseudomolecule_IMGAG_V3	81.5	173	32	0	130	302	7	179	2e-17	89.7
contig00584	Medtr4g018970.1	2OG-Fe(II)_oxygenase_chr04_pseudomolecule_IMGAG_V3	81.6	212	39	0	19	230	1	212	1e-23	111
contig00586	Medtr4g125000.1	hypothetical_protein_chr04_pseudomolecule_IMGAG_V3	89.52	353	34	2	63	415	2734	2385	8e-109	392
contig00588	Medtr3g163610.1	hypothetical_protein_chr03_pseudomolecule_IMGAG_V3	91.25	1212	106	0	30	1241	418	1629	0	1562
contig00589	Medtr5g098110.1	hypothetical_protein_chr05_pseudomolecule_IMGAG_V3	82.32	181	30	2	175	354	327	506	3e-17	89.7
contig00590	Medtr7g089730.1	Ribosomal_protein_L29_chr07_pseudomolecule_IMGAG_V3	86.58	365	49	0	88	452	1	365	3e-91	335
contig00591	Medtr3g083590.1	Pathogenesis-related_transcriptional_factor_and_ERF_chr03_pseudomolecule_IMGAG_V3	86.02	422	58	1	182	602	838	1259	8e-89	327
contig00595	Medtr4g089690.1	Ribosomal_protein_L27e;_KOW_chr04_pseudomolecule_IMGAG_V3	79.37	223	46	0	154	376	110	332	6e-14	77.8
contig00596	Medtr2g008330.1	Ribosomal_protein_L44E_chr02_pseudomolecule_IMGAG_V3	91.82	318	26	0	39	356	1	318	3e-118	424
contig00598	Medtr7g140050.1	hypothetical_protein_chr07_pseudomolecule_IMGAG_V3	90.59	457	43	0	92	548	1059	1515	2e-160	565
contig00599	Medtr3g140050.1	hypothetical_protein_chr03_pseudomolecule_IMGAG_V3	91.36	463	39	1	376	838	836	375	9e-169	593
contig00600	Medtr1g023010.1	Cyclin-like_F-box_chr01_pseudomolecule_IMGAG_V3	90.13	314	30	1	131	443	1427	1740	1e-101	369
contig00601	Medtr5g105660.1	hypothetical_protein_chr05_pseudomolecule_IMGAG_V3	89.22	102	11	0	394	495	1382	1483	5e-25	115
contig00603	Medtr5g072490.1	Histone_H4;_Histone-fold_chr05_pseudomolecule_IMGAG_V3	89.58	307	32	0	38	344	1	307	2e-97	355
contig00604	Medtr2g019110.1	Ribosomal_protein_S27E_chr02_pseudomolecule_IMGAG_V3	90.8	261	24	0	208	468	261	1	5e-89	327
contig00605	Medtr3g139370.1	Spermine_synthase_chr03_pseudomolecule_IMGAG_V3	94.58	203	11	0	1	203	573	775	1e-85	315
contig00606	Medtr1g146080.1	Chalcone-flavanone_isomerase_chr01_pseudomolecule_IMGAG_V3	86.72	482	64	0	12	493	494	13	2e-125	448
contig00610	Medtr2g129950.1	Stress_up-regulated_Nod_19_chr02_pseudomolecule_IMGAG_V3	83.17	202	34	0	441	642	859	1060	1e-29	131
contig00611	Medtr8g146950.1	Glyoxalase/bleomycin_resistance_protein/dioxygenase_chr08_pseudomolecule_IMGAG_V3	87.83	822	100	0	354	1175	903	82	0	837
contig00613	Medtr4g163310.1	Lipid-binding_START_chr04_pseudomolecule_IMGAG_V3	87.21	876	93	4	271	1136	276	1142	0	846
contig00616	Medtr3g102820.1	hypothetical_protein_chr03_pseudomolecule_IMGAG_V3	85.49	579	70	5	60	628	303	877	8e-129	460
contig00617	Medtr2g043290.2	Thioredoxin-like_fold_chr02_pseudomolecule_IMGAG_V3	89.11	395	40	1	335	726	515	121	3e-122	438
contig00619	Medtr1g042840.1	Homeodomain-like;_chr01_pseudomolecule_IMGAG_V3	92.79	998	72	0	77	1074	808	1805	0	1407
contig00620	Medtr4g096630.1	Histone_core;_Histone-fold_chr04_pseudomolecule_IMGAG_V3	90.19	265	26	0	238	502	170	434	1e-86	319
contig00621	Medtr3g149860.1	Cyclin-like_F-box_chr03_pseudomolecule_IMGAG_V3	86.67	75	10	0	64	138	195	269	2e-11	69.9
contig00622	Medtr4g026100.1	Arginase/agmatinase/formiminoglutamase_chr04_pseudomolecule_IMGAG_V3	79.86	566	108	1	601	1166	110	669	2e-56	220
contig00624	Medtr5g013000.1	Acyl-CoA_dehydrogenase_C-terminal-like_chr05_pseudomolecule_IMGAG_V3	92.29	1155	89	0	877	2031	1	1155	0	1584
contig00625	AC233655_8.1	Cytochrome_P450_AC233655.2	90.33	1396	134	1	110	1504	103	1498	0	1689
contig00627	Medtr4g110860.1	Thiamine_biosynthesis_Thi4_protein_chr04_pseudomolecule_IMGAG_V3	84.14	454	72	0	240	693	739	286	3e-89	329
contig00629	Medtr4g087340.1	Extensin-like_region_chr04_pseudomolecule_IMGAG_V3	88.54	96	11	0	70	165	381	286	1e-21	103
contig00630	Medtr8g145430.1	hypothetical_protein_chr08_pseudomolecule_IMGAG_V3	91.22	467	41	0	337	803	693	227	4e-171	601
contig00634	Medtr5g014420.1	Cytochrome_P450_chr05_pseudomolecule_IMGAG_V3	91.35	474	38	1	120	590	1521	1994	3e-174	611
contig00635	Medtr5g035440.1	hypothetical_protein_chr05_pseudomolecule_IMGAG_V3	95.05	546	27	0	132	677	264	809	0	868
contig00636	Medtr7g120940.1	Pyruvate_kinase;_;_;_chr07_pseudomolecule_IMGAG_V3	90.22	1503	147	0	85	1587	1	1503	0	1814
contig00637	Medtr3g041150.1	hypothetical_protein_chr03_pseudomolecule_IMGAG_V3	84.91	159	23	1	32	189	384	542	6e-26	117
contig00638	Medtr3g071310.1	hypothetical_protein_chr03_pseudomolecule_IMGAG_V3	93.21	1193	80	1	141	1332	527	1719	0	1715
contig00640	Medtr2g104740.1	DnaJ_central_region_chr02_pseudomolecule_IMGAG_V3	88.67	1236	134	2	108	1337	19	1254	0	1332
contig00641	Medtr6g083480.1	C2_chr06_pseudomolecule_IMGAG_V3	89.33	506	54	0	315	820	532	27	2e-163	575
contig00642	AC234842_22.1	Gamma_thionin_AC234842.1	83.85	452	70	3	37	487	620	1069	9e-79	293
contig00644	Medtr5g097040.1	Tetratricopeptide-like_helical_chr05_pseudomolecule_IMGAG_V3	89.27	466	46	4	374	838	463	1	2e-139	496
contig00645	Medtr4g095640.1	RNA-binding_region_RNP-1_(RNA_recognition_motif)_chr04_pseudomolecule_IMGAG_V3	87.7	244	30	0	71	314	16	259	2e-64	246
contig00646	Medtr3g127950.1	Aldo/keto_reductase_chr03_pseudomolecule_IMGAG_V3	87.55	265	33	0	72	336	3552	3816	7e-70	264
contig00647	Medtr3g008920.1	Ribosomal_protein_L5_chr03_pseudomolecule_IMGAG_V3	91.76	510	42	0	176	685	510	1	0	678
contig00648	Medtr5g104160.1	Ribosomal_protein_L24/L26_chr05_pseudomolecule_IMGAG_V3	85.01	427	64	0	158	584	428	2	2e-92	339
contig00649	Medtr4g079020.1	hypothetical_protein_chr04_pseudomolecule_IMGAG_V3	89.29	168	18	0	250	417	168	1	7e-48	190
contig00650	Medtr4g100800.1	Tyrosine_protein_kinase_chr04_pseudomolecule_IMGAG_V3	88.13	497	59	0	58	554	1200	1696	4e-146	517
contig00652	Medtr8g128950.1	Histone_H4;_Histone-fold_chr08_pseudomolecule_IMGAG_V3	88.46	312	36	0	177	488	312	1	8e-91	333
contig00654	Medtr8g121420.1	Plant_lipid_transfer/seed_storage/trypsin-alpha_amylase_inhibitor_chr08_pseudomolecule_IMGAG_V3	90.59	255	24	0	479	733	451	705	3e-85	315
contig00656	Medtr4g092560.1	Ribosomal_L38e_protein_chr04_pseudomolecule_IMGAG_V3	90.51	137	13	0	102	238	67	203	2e-41	168
contig00657	Medtr3g169540.1	Photosystem_I_psaA_chr03_pseudomolecule_IMGAG_V3	96.77	341	9	1	1	341	339	1	4e-166	583
contig00658	Medtr4g078900.1	Histone_core;_Histone-fold_chr04_pseudomolecule_IMGAG_V3	88.1	269	32	0	221	489	175	443	1e-74	280
contig00659	Medtr7g127340.1	Protein_kinase_chr07_pseudomolecule_IMGAG_V3	88.64	220	22	1	109	328	422	638	6e-61	234
contig00660	Medtr5g006460.1	Glyoxalase/bleomycin_resistance_protein/dioxygenase_chr05_pseudomolecule_IMGAG_V3	90.87	416	38	0	31	446	6	421	5e-148	523
contig00662	Medtr5g027360.1	Mob1/phocein_chr05_pseudomolecule_IMGAG_V3	94.87	643	32	1	29	671	1	642	0	932
contig00663	Medtr7g071220.1	UspA_chr07_pseudomolecule_IMGAG_V3	82.04	245	44	0	275	519	223	467	1e-31	137
contig00666	Medtr1g010610.1	NAD-dependent_epimerase/dehydratase_chr01_pseudomolecule_IMGAG_V3	81.38	188	35	0	673	860	1589	1402	8e-19	95.6
contig00668	Medtr7g140540.1	Protein_kinase_chr07_pseudomolecule_IMGAG_V3	92.05	365	28	1	1	364	392	28	7e-137	486
contig00669	Medtr4g042390.1	Ribosomal_protein_L20_chr04_pseudomolecule_IMGAG_V3	95.12	123	6	0	650	772	404	526	4e-49	196
contig00670	Medtr4g130400.1	Leucine-rich_repeat_chr04_pseudomolecule_IMGAG_V3	83.64	813	127	2	213	1019	475	1287	2e-155	549
contig00671	Medtr3g043620.1	Photosystem_I_psaA_and_psaB_chr03_pseudomolecule_IMGAG_V3	97.58	786	17	2	267	1050	4446	3661	0	1392
contig00672	Medtr8g102220.1	hypothetical_protein_chr08_pseudomolecule_IMGAG_V3	89.1	312	31	1	26	334	329	640	2e-94	345
contig00674	Medtr5g043970.1	Ribosomal_protein_L34e_chr05_pseudomolecule_IMGAG_V3	92.17	345	27	0	56	400	1	345	7e-132	470
contig00678	Medtr2g104520.1	Acid_phosphatase/vanadium-dependent_haloperoxidase_related_chr02_pseudomolecule_IMGAG_V3	92.76	304	22	0	249	552	1	304	3e-119	428
contig00679	Medtr7g111100.1	60_kDa_inner_membrane_insertion_protein_chr07_pseudomolecule_IMGAG_V3	91.32	438	38	0	101	538	1	438	5e-161	567
contig00680	Medtr5g096480.1	Longin-like_chr05_pseudomolecule_IMGAG_V3	87.06	657	85	0	77	733	1	657	2e-179	628
contig00683	Medtr2g052360.1	Ribosomal_protein_L18_chr02_pseudomolecule_IMGAG_V3	89.14	359	39	0	174	532	143	501	1e-111	402
contig00685	Medtr1g124560.1	Mitochondrial_substrate_carrier_chr01_pseudomolecule_IMGAG_V3	90.77	1170	108	0	192	1361	2167	998	0	1463
contig00686	Medtr7g020840.1	Ribosomal_protein_L30e_chr07_pseudomolecule_IMGAG_V3	94.5	327	18	0	78	404	13	339	1e-142	505
contig00689	Medtr2g097150.1	Eukaryotic_translation_initiation_factor_SUI1_chr02_pseudomolecule_IMGAG_V3	95.92	343	14	0	167	509	1	343	1e-161	569
contig00692	Medtr5g034460.1	Ribosomal_protein_L15_chr05_pseudomolecule_IMGAG_V3	85.78	443	60	1	2	444	1	440	3e-103	375
contig00694	Medtr4g039070.1	Parallel_beta-helix_repeat_chr04_pseudomolecule_IMGAG_V3	91.33	369	32	0	65	433	645	1013	3e-134	478
contig00697	Medtr3g130390.1	Alpha/beta_hydrolase_fold_chr03_pseudomolecule_IMGAG_V3	91.61	584	49	0	246	829	1085	502	0	769
contig00698	Medtr2g100750.1	hypothetical_protein_chr02_pseudomolecule_IMGAG_V3	92.08	341	27	0	152	492	372	712	2e-129	462
contig00699	Medtr3g034400.1	Gamma_interferon_inducible_lysosomal_thiol_reductase_GILT_chr03_pseudomolecule_IMGAG_V3	84.75	682	95	3	363	1041	1578	903	2e-145	515
contig00700	Medtr2g033420.1	hypothetical_protein_chr02_pseudomolecule_IMGAG_V3	90.53	475	33	1	134	596	574	1048	1e-170	599
contig00702	Medtr1g132570.1	hypothetical_protein_chr01_pseudomolecule_IMGAG_V3	87.5	776	97	0	59	834	227	1002	0	769
contig00703	Medtr2g122250.1	Biotin-binding_site_chr02_pseudomolecule_IMGAG_V3	89.82	1140	95	2	341	1459	3506	2367	0	1362
contig00704	Medtr8g031940.1	Phospholipid/glycerol_acyltransferase_chr08_pseudomolecule_IMGAG_V3	89.48	1511	159	0	44	1554	8	1518	0	1735
contig00706	Medtr2g103320.1	hypothetical_protein_chr02_pseudomolecule_IMGAG_V3	90.28	782	75	1	138	918	308	1089	0	940
contig00707	Medtr1g079000.1	Ubiquitin_chr01_pseudomolecule_IMGAG_V3	84.98	333	50	0	219	551	684	352	6e-70	264
contig00708	Medtr7g105560.1	Ubiquitin-associated;_Nascent_polypeptide-associated_complex_NAC_chr07_pseudomolecule_IMGAG_V3	91.54	449	38	0	216	664	164	612	1e-167	589
contig00709	Medtr3g159530.1	Protein_kinase_chr03_pseudomolecule_IMGAG_V3	82.86	140	21	1	317	456	3449	3313	1e-15	83.8
contig00710	Medtr7g134670.1	Cupin_region_chr07_pseudomolecule_IMGAG_V3	85.36	560	82	0	99	658	69	628	9e-129	460
contig00711	Medtr3g068120.1	hypothetical_protein_chr03_pseudomolecule_IMGAG_V3	87.21	172	5	2	440	607	241	83	9e-45	180
contig00714	Medtr3g150920.1	MtN3_and_saliva_related_transmembrane_protein_chr03_pseudomolecule_IMGAG_V3	82.99	147	25	0	862	1008	232	86	3e-18	93.7
contig00715	Medtr8g122330.1	hypothetical_protein_chr08_pseudomolecule_IMGAG_V3	83.69	613	91	2	280	889	877	271	8e-117	420
contig00717	Medtr8g112580.1	Plant_lipid_transfer/seed_storage/trypsin-alpha_amylase_inhibitor_chr08_pseudomolecule_IMGAG_V3	86.05	387	39	1	199	585	372	1	2e-98	359
contig00718	Medtr7g132970.1	Protein_of_unknown_function_CP12_chr07_pseudomolecule_IMGAG_V3	89.72	214	22	0	228	441	155	368	1e-65	250
contig00719	Medtr7g089430.1	Auxin_Efflux_Carrier_chr07_pseudomolecule_IMGAG_V3	81.97	954	160	2	60	1001	1146	2099	5e-150	531
contig00724	Medtr2g026190.1	Protein_of_unknown_function_UPF0005_chr02_pseudomolecule_IMGAG_V3	91.11	731	62	1	255	982	773	43	0	930
contig00725	Medtr1g006540.1	ATPase_FliI/YscN_chr01_pseudomolecule_IMGAG_V3	98.92	1393	14	1	6	1397	1494	102	0	2635
contig00726	Medtr6g094220.1	hypothetical_protein_chr06_pseudomolecule_IMGAG_V3	94.74	57	3	0	93	149	88	144	2e-17	89.7
contig00727	Medtr3g150800.1	Heavy_metal_transport/detoxification_protein_chr03_pseudomolecule_IMGAG_V3	86.14	202	28	0	367	568	311	110	4e-44	178
contig00728	Medtr4g089770.1	Cytidylyltransferase_chr04_pseudomolecule_IMGAG_V3	93.35	827	55	0	119	945	32	858	0	1178
contig00729	Medtr5g032440.1	Glycine_hydroxymethyltransferase;_chr05_pseudomolecule_IMGAG_V3	90.46	388	37	0	1	388	388	1	7e-134	476
contig00730	Medtr2g046850.1	Heat_shock_protein_Hsp70_chr02_pseudomolecule_IMGAG_V3	93.62	47	3	0	371	417	952	998	5e-11	69.9
contig00731	Medtr1g028250.1	Leucine-rich_repeat_chr01_pseudomolecule_IMGAG_V3	86	543	69	3	95	630	1672	2214	3e-128	458
contig00732	AC235677_29.1	2OG-Fe(II)_oxygenase_AC235677.1	88.42	475	55	0	37	511	21	495	1e-142	505
contig00733	Medtr8g132830.2	GroES-like_chr08_pseudomolecule_IMGAG_V3	92.35	1151	88	0	1	1151	1084	2234	0	1584
contig00734	Medtr3g132970.1	ChaC-like_protein_chr03_pseudomolecule_IMGAG_V3	89.87	671	68	0	140	810	1	671	0	791
contig00736	Medtr5g083130.1	hypothetical_protein_chr05_pseudomolecule_IMGAG_V3	84.66	665	102	0	297	961	931	267	1e-143	509
contig00737	Medtr3g016960.1	Photosystem_I_psaG/psaK_protein_chr03_pseudomolecule_IMGAG_V3	94.91	216	11	0	218	433	441	226	5e-93	341
contig00739	Medtr5g105710.1	hypothetical_protein_chr05_pseudomolecule_IMGAG_V3	85.67	705	101	0	174	878	2421	1717	6e-170	597
contig00742	Medtr3g150810.1	Heavy_metal_transport/detoxification_protein_chr03_pseudomolecule_IMGAG_V3	81.42	576	80	3	85	660	38	586	2e-73	276
contig00743	Medtr2g104190.1	Light_chain_3_(LC3)_chr02_pseudomolecule_IMGAG_V3	93.57	280	17	1	312	590	339	60	4e-112	404
contig00745	Medtr7g025700.1	Heat_shock_protein_Hsp70;_chr07_pseudomolecule_IMGAG_V3	89.92	1052	99	4	5	1049	1175	124	0	1219
contig00746	Medtr5g100020.1	hypothetical_protein_chr05_pseudomolecule_IMGAG_V3	92.19	627	49	0	280	906	273	899	0	854
contig00747	Medtr2g014110.1	Protein_of_unknown_function_chr02_pseudomolecule_IMGAG_V3	90.4	875	84	0	232	1106	875	1	0	1068
contig00750	Medtr6g022890.1	hypothetical_protein_chr06_pseudomolecule_IMGAG_V3	89.43	776	78	2	114	885	298	1073	0	876
contig00752	Medtr7g118420.1	Longin-like_chr07_pseudomolecule_IMGAG_V3	93.98	332	20	0	929	1260	1473	1142	2e-140	500
contig00754	Medtr6g009290.1	hypothetical_protein_chr06_pseudomolecule_IMGAG_V3	88.49	278	26	2	102	376	13	287	1e-77	289
contig00755	Medtr8g012340.1	RNA_polymerase_Rpb4_chr08_pseudomolecule_IMGAG_V3	95.2	417	20	0	214	630	417	1	0	668
contig00758	Medtr5g029120.1	Defender_against_death_DAD_protein_chr05_pseudomolecule_IMGAG_V3	94.94	336	17	0	325	660	375	40	2e-150	531
contig00759	Medtr3g109370.1	Cys/Met_metabolism_pyridoxal-phosphate-dependent_enzymes;_;_chr03_pseudomolecule_IMGAG_V3	86.84	114	15	0	348	461	273	386	2e-22	107
contig00760	Medtr1g102980.1	hypothetical_protein_chr01_pseudomolecule_IMGAG_V3	87.44	199	25	0	68	266	815	1013	3e-49	196
contig00762	Medtr4g121170.1	Nitrilase/cyanide_hydratase_and_apolipoprotein_N-acyltransferase_chr04_pseudomolecule_IMGAG_V3	92.55	819	60	1	1	818	413	1231	0	1132
contig00763	Medtr2g103690.1	hypothetical_protein_chr02_pseudomolecule_IMGAG_V3	81.68	273	47	2	161	433	599	868	1e-29	131
contig00769	Medtr8g026300.1	Pathogenesis-related_transcriptional_factor_and_ERF_chr08_pseudomolecule_IMGAG_V3	86.57	551	66	3	135	677	1	551	2e-138	492
contig00771	Medtr4g109950.1	Helix-turn-helix_motif_chr04_pseudomolecule_IMGAG_V3	89.5	400	42	0	47	446	419	20	5e-129	460
contig00772	Medtr5g005640.1	hypothetical_protein_chr05_pseudomolecule_IMGAG_V3	89.18	610	65	1	201	810	232	840	0	678
contig00773	Medtr5g093210.1	E1_protein_and_Def2/Der2_allergen_chr05_pseudomolecule_IMGAG_V3	86.5	400	54	0	47	446	404	5	2e-100	365
contig00774	Medtr4g121950.1	Lactate/malate_dehydrogenase_chr04_pseudomolecule_IMGAG_V3	86.59	82	11	0	964	1045	748	829	1e-12	75.8
contig00775	Medtr5g100010.1	Ubiquitin_chr05_pseudomolecule_IMGAG_V3	93.44	457	30	0	306	762	457	1	0	668
contig00776	Medtr4g141040.1	HesB/YadR/YfhF_chr04_pseudomolecule_IMGAG_V3	89.21	658	62	1	1	649	1259	602	0	716
contig00778	Medtr3g024800.1	ELM2_chr03_pseudomolecule_IMGAG_V3	93.62	47	3	0	682	728	750	796	3e-11	69.9
contig00781	AC231338_13.6	hypothetical_protein_AC231338.1	86.51	126	14	1	144	266	739	614	6e-24	111
contig00782	Medtr8g071010.1	Photosystem_II_protein_PsbI_chr08_pseudomolecule_IMGAG_V3	99	100	1	0	432	531	100	1	1e-47	190
contig00785	Medtr7g139450.1	Histone-fold/TFIID-TAF/NF-Y_chr07_pseudomolecule_IMGAG_V3	92.09	784	56	1	87	864	189	972	0	1065
contig00787	Medtr2g127090.1	hypothetical_protein_chr02_pseudomolecule_IMGAG_V3	94.76	267	14	0	245	511	2304	2038	2e-116	418
contig00788	Medtr2g085560.1	Heat_shock_protein_Hsp20_chr02_pseudomolecule_IMGAG_V3	84.62	143	22	0	743	885	1184	1326	7e-23	109
contig00789	Medtr3g114810.1	Protein_kinase_chr03_pseudomolecule_IMGAG_V3	83.61	238	30	2	108	336	1162	1399	7e-39	161
contig00790	Medtr3g139090.1	Ctr_copper_transporter_chr03_pseudomolecule_IMGAG_V3	89.35	432	46	0	81	512	1	432	2e-138	492
contig00793	Medtr4g160490.1	Snf7_chr04_pseudomolecule_IMGAG_V3	80.95	546	101	1	216	761	651	109	1e-66	254
contig00795	Medtr3g104730.1	Selenium-binding_protein_chr03_pseudomolecule_IMGAG_V3	90.74	1415	130	1	88	1501	53	1467	0	1758
contig00796	Medtr5g090670.1	Rubrerythrin;_Ferritin-like_chr05_pseudomolecule_IMGAG_V3	92.45	609	46	0	175	783	112	720	0	842
contig00802	Medtr7g127680.1	hypothetical_protein_chr07_pseudomolecule_IMGAG_V3	93.31	239	16	0	246	484	1384	1146	5e-95	347
contig00803	Medtr4g160530.1	Ribosomal_protein_L31e_chr04_pseudomolecule_IMGAG_V3	90.11	374	37	0	147	520	471	98	2e-125	448
contig00806	Medtr2g024800.1	RNA-binding_region_RNP-1_(RNA_recognition_motif);_Winged_helix_repressor_DNA-binding_chr02_pseudomolecule_IMGAG_V3	90.51	706	64	1	631	1333	970	265	0	864
contig00807	Medtr1g023910.1	hypothetical_protein_chr01_pseudomolecule_IMGAG_V3	88.39	999	115	1	487	1485	1859	862	0	1053
contig00811	Medtr1g126960.2	Ribosomal_protein_L36E_chr01_pseudomolecule_IMGAG_V3	89.88	257	26	0	57	313	1	257	8e-82	303
contig00813	Medtr7g104820.1	Chloroplast_protein_import_component_Toc34_chr07_pseudomolecule_IMGAG_V3	90.95	851	74	1	379	1226	872	22	0	1072
contig00814	Medtr2g052770.1	hypothetical_protein_chr02_pseudomolecule_IMGAG_V3	92.73	523	35	2	57	576	377	899	0	722
contig00815	Medtr2g091270.1	hypothetical_protein_chr02_pseudomolecule_IMGAG_V3	81.58	190	32	1	28	217	5	191	3e-19	95.6
contig00818	Medtr3g076670.2	ATP_synthase_subunit_H_chr03_pseudomolecule_IMGAG_V3	91.08	213	19	0	272	484	213	1	3e-72	272
contig00819	Medtr1g016250.2	Protein_phosphatase_2C;_chr01_pseudomolecule_IMGAG_V3	91.37	1008	74	3	26	1027	14	1014	0	1304
contig00821	Medtr7g093160.1	2OG-Fe(II)_oxygenase_chr07_pseudomolecule_IMGAG_V3	94.25	609	35	0	224	832	1677	1069	0	930
contig00824	Medtr3g111240.1	hypothetical_protein_chr03_pseudomolecule_IMGAG_V3	85.14	740	95	2	10	737	575	1311	2e-172	605
contig00825	Medtr8g138370.1	Pectinesterase_inhibitor_chr08_pseudomolecule_IMGAG_V3	84.99	513	65	1	297	797	605	93	8e-117	420
contig00831	Medtr4g011930.1	Ferritin-like_chr04_pseudomolecule_IMGAG_V3	87.16	584	72	1	197	777	163	746	1e-158	559
contig00834	Medtr5g006220.1	Photosystem_I_protein_PsaD_chr05_pseudomolecule_IMGAG_V3	91.08	437	39	0	154	590	626	190	4e-158	557
contig00837	Medtr1g140900.1	hypothetical_protein_chr01_pseudomolecule_IMGAG_V3	91.52	731	62	0	89	819	591	1321	0	957
contig00840	Medtr5g106580.1	Longin-like_chr05_pseudomolecule_IMGAG_V3	96.04	480	15	1	83	562	1	476	0	757
contig00841	Medtr3g105640.1	hypothetical_protein_chr03_pseudomolecule_IMGAG_V3	90.4	750	63	3	14	757	2626	3372	0	904
contig00842	Medtr7g077440.4	Tetratricopeptide-like_helical_chr07_pseudomolecule_IMGAG_V3	92.95	1462	102	1	2	1463	3114	4574	0	2074
contig00843	Medtr4g121750.1	Bromodomain_chr04_pseudomolecule_IMGAG_V3	79.84	1007	164	6	1	983	1016	25	6e-112	404
contig00846	Medtr8g073390.1	Histone_H3;_Histone-fold_chr08_pseudomolecule_IMGAG_V3	87.1	411	53	0	55	465	411	1	2e-109	394
contig00847	Medtr7g020790.1	Pathogenesis-related_transcriptional_factor_and_ERF_chr07_pseudomolecule_IMGAG_V3	94.63	205	11	0	522	726	340	136	2e-86	319
contig00848	AC233577_32.1	hypothetical_protein_AC233577.5	90.5	484	44	2	1	482	2041	1558	1e-164	579
contig00849	Medtr4g081470.1	Beta-Ig-H3/fasciclin_chr04_pseudomolecule_IMGAG_V3	85.9	759	98	3	261	1016	753	1	0	644
contig00850	Medtr7g089300.1	Glutaredoxin-related_protein;_Glutaredoxin_active_site_chr07_pseudomolecule_IMGAG_V3	88.07	545	59	2	52	593	1	542	5e-158	557
contig00852	Medtr3g157050.1	Proteasome_component_region_PCI;_chr03_pseudomolecule_IMGAG_V3	93.03	1363	89	1	327	1683	1363	1	0	1909
contig00854	Medtr3g040770.1	Pleckstrin_homology-type_chr03_pseudomolecule_IMGAG_V3	85.93	398	56	0	93	490	1	398	3e-94	345
contig00855	Medtr1g013290.1	Histone_H2A;_Histone-fold_chr01_pseudomolecule_IMGAG_V3	80.58	278	54	0	210	487	317	40	2e-27	123
contig00856	Medtr2g008190.1	Ubiquinol-cytochrome_C_reductase_hinge_protein_chr02_pseudomolecule_IMGAG_V3	91.57	178	14	1	70	247	7	183	6e-59	226
contig00857	Medtr2g103840.1	hypothetical_protein_chr02_pseudomolecule_IMGAG_V3	87.36	356	42	1	69	421	187	542	3e-94	345
contig00858	Medtr6g078170.1	hypothetical_protein_chr06_pseudomolecule_IMGAG_V3	79.19	1014	209	2	572	1584	850	1862	9e-87	321
contig00860	Medtr7g140540.2	Protein_kinase_chr07_pseudomolecule_IMGAG_V3	89.02	1275	129	5	490	1757	1614	344	0	1390
contig00861	Medtr4g095350.1	Ribosomal_protein_S2_chr04_pseudomolecule_IMGAG_V3	86.28	226	28	1	48	270	266	491	2e-50	198
contig00862	Medtr4g042530.1	Di-copper_centre-containing_chr04_pseudomolecule_IMGAG_V3	89.96	259	26	0	112	370	380	122	3e-83	307
contig00864	Medtr8g105760.1	Pex19_protein_chr08_pseudomolecule_IMGAG_V3	87.83	526	51	2	58	570	6	531	2e-153	541
contig00867	Medtr6g022820.1	Ribosomal_protein_S7E_chr06_pseudomolecule_IMGAG_V3	88.02	576	69	0	199	774	576	1	2e-169	595
contig00869	Medtr8g119890.1	Ribosomal_protein_L7AE_chr08_pseudomolecule_IMGAG_V3	93.8	387	24	0	59	445	1	387	4e-164	577
contig00871	Medtr7g043420.1	Protein_of_unknown_function_DUF538_chr07_pseudomolecule_IMGAG_V3	86.84	76	10	0	72	147	462	537	5e-12	71.9
contig00872	Medtr2g014910.1	Clathrin_light_chain_chr02_pseudomolecule_IMGAG_V3	88.38	955	89	6	255	1200	942	1	0	997
contig00875	Medtr7g127100.1	hypothetical_protein_chr07_pseudomolecule_IMGAG_V3	88.61	281	30	2	328	607	401	680	7e-77	287
contig00877	Medtr5g095410.1	Calcium-binding_EF-hand_chr05_pseudomolecule_IMGAG_V3	94.67	450	24	0	120	569	1	450	0	702
contig00878	Medtr4g114320.1	CS;_SGS_chr04_pseudomolecule_IMGAG_V3	90.06	664	54	2	64	715	1	664	0	797
contig00881	Medtr4g100760.1	hypothetical_protein_chr04_pseudomolecule_IMGAG_V3	91.17	657	58	0	186	842	473	1129	0	842
contig00883	Medtr7g143600.1	Harpin-induced_1_chr07_pseudomolecule_IMGAG_V3	82.6	385	67	0	66	450	775	1159	3e-60	232
contig00884	Medtr2g088460.1	2OG-Fe(II)_oxygenase_chr02_pseudomolecule_IMGAG_V3	90.4	833	77	2	202	1031	3617	2785	0	1003
contig00885	Medtr8g015970.1	Photosynthetic_reaction_centre_protein;_Photosystem_antenna_protein-like_chr08_pseudomolecule_IMGAG_V3	94.2	345	18	2	988	1330	1123	779	2e-143	509
contig00886	Medtr2g126140.1	Glyoxalase/bleomycin_resistance_protein/dioxygenase_chr02_pseudomolecule_IMGAG_V3	86.82	296	39	0	286	581	693	398	5e-74	278
contig00887	Medtr6g013730.1	Cyclin-like_F-box;_F-box_protein_interaction_domain_chr06_pseudomolecule_IMGAG_V3	88.14	295	35	0	202	496	4175	3881	6e-83	307
contig00891	Medtr1g031350.1	hypothetical_protein_chr01_pseudomolecule_IMGAG_V3	91.83	2399	178	3	114	2500	216	2608	0	3207
contig00892	Medtr4g114460.1	Glycine_cleavage_H-protein_chr04_pseudomolecule_IMGAG_V3	91.67	468	39	0	20	487	1	468	1e-176	618
contig00893	Medtr3g150430.1	14-3-3_protein_chr03_pseudomolecule_IMGAG_V3	89.78	783	80	0	84	866	1	783	0	918
contig00895	Medtr1g065250.1	Eukaryotic_translation_initiation_factor_4E_(eIF-4E)_chr01_pseudomolecule_IMGAG_V3	86.79	371	46	1	20	387	1	371	6e-94	343
contig00896	Medtr2g123400.1	hypothetical_protein_chr02_pseudomolecule_IMGAG_V3	90.54	74	7	0	62	135	68	141	3e-18	91.7
contig00897	Medtr1g023670.1	Gibberellin_regulated_protein_chr01_pseudomolecule_IMGAG_V3	85.53	159	23	0	236	394	115	273	1e-30	133
contig00898	Medtr7g096730.1	V-ATPase_subunit_C_chr07_pseudomolecule_IMGAG_V3	92.5	1146	77	1	37	1173	1	1146	0	1598
contig00900	AC233682_50.1	hypothetical_protein_AC233682.2	84.96	492	74	0	242	733	412	903	3e-107	389
contig00901	Medtr3g127760.2	hypothetical_protein_chr03_pseudomolecule_IMGAG_V3	89.33	525	56	0	181	705	666	142	5e-170	597
contig00902	Medtr5g019380.1	hypothetical_protein_chr05_pseudomolecule_IMGAG_V3	92.99	556	39	0	257	812	801	246	0	793
contig00903	Medtr2g097890.1	Protein_kinase;_chr02_pseudomolecule_IMGAG_V3	79.39	1009	208	0	187	1195	188	1196	8e-96	351
contig00904	Medtr2g095310.1	hypothetical_protein_chr02_pseudomolecule_IMGAG_V3	83.86	254	38	1	212	462	22	275	4e-43	174
contig00905	Medtr1g047030.2	Serine/threonine-specific_protein_phosphatase_and_bis(5-nucleosyl)-tetraphosphatase_chr01_pseudomolecule_IMGAG_V3	95.13	678	33	0	34	711	163	840	0	1082
contig00906	Medtr3g127910.1	Cell_division_protein_FtsZ_chr03_pseudomolecule_IMGAG_V3	84.73	1035	158	0	17	1051	288	1322	0	799
contig00907	Medtr7g090250.1	Mitochodrial_transcription_termination_factor-related_chr07_pseudomolecule_IMGAG_V3	90.71	420	39	0	219	638	6297	5878	5e-148	523
contig00908	Medtr4g093240.1	hypothetical_protein_chr04_pseudomolecule_IMGAG_V3	93.22	59	4	0	136	194	223	165	2e-16	85.7
contig00911	Medtr4g104410.1	hypothetical_protein_chr04_pseudomolecule_IMGAG_V3	88.99	954	90	4	106	1047	7	957	0	1049
contig00912	Medtr2g126240.1	Putative_thiol-disulphide_oxidoreductase_DCC_chr02_pseudomolecule_IMGAG_V3	88.98	490	54	0	162	651	48	537	7e-154	543
contig00914	Medtr1g124960.1	hypothetical_protein_chr01_pseudomolecule_IMGAG_V3	85.71	322	44	1	480	801	465	146	7e-71	268
contig00916	Medtr2g033130.1	hypothetical_protein_chr02_pseudomolecule_IMGAG_V3	85.87	92	13	0	4	95	21	112	2e-14	79.8
contig00917	Medtr4g160310.1	Protein_of_unknown_function_DUF706_chr04_pseudomolecule_IMGAG_V3	90.31	413	40	0	7	419	539	951	2e-141	502
contig00919	Medtr5g011880.1	Cornichon_chr05_pseudomolecule_IMGAG_V3	83.17	398	67	0	74	471	1	398	2e-55	216
contig00920	Medtr2g122780.1	Ribosomal_protein_S17_chr02_pseudomolecule_IMGAG_V3	81.73	208	38	0	190	397	128	335	4e-24	111
contig00922	Medtr5g047990.1	hypothetical_protein_chr05_pseudomolecule_IMGAG_V3	90.64	299	22	2	96	391	350	645	1e-99	363
contig00923	Medtr1g106180.2	ARF/SAR_superfamily_chr01_pseudomolecule_IMGAG_V3	95.73	281	11	1	17	297	216	495	3e-127	454
contig00924	Medtr2g008680.1	Chlorophyll_A-B_binding_protein_chr02_pseudomolecule_IMGAG_V3	93.23	502	31	1	166	664	1	502	0	722
contig00925	Medtr8g129430.1	hypothetical_protein_chr08_pseudomolecule_IMGAG_V3	86.85	981	120	2	22	1002	537	1508	0	920
contig00926	Medtr1g005090.1	NADH/Ubiquinone/plastoquinone_(complex_I)_chr01_pseudomolecule_IMGAG_V3	96.4	389	12	1	316	702	303	691	0	654
contig00928	Medtr1g125430.1	Small_GTP-binding_protein_domain;_Translation_factor_chr01_pseudomolecule_IMGAG_V3	83.27	281	41	2	808	1085	714	991	3e-43	176
contig00929	Medtr6g080510.1	hypothetical_protein_chr06_pseudomolecule_IMGAG_V3	93.33	390	26	0	247	636	597	208	4e-161	567
contig00930	Medtr5g019520.1	Creatinase;_Peptidase_M24_chr05_pseudomolecule_IMGAG_V3	91.46	1101	93	1	183	1282	1968	868	0	1429
contig00932	Medtr8g129390.2	Plasma-membrane_proton-efflux_P-type_ATPase_chr08_pseudomolecule_IMGAG_V3	91.03	1304	115	2	24	1325	1685	382	0	1641
contig00934	Medtr4g005450.2	hypothetical_protein_chr04_pseudomolecule_IMGAG_V3	90.66	482	42	1	8	489	278	756	2e-169	595
contig00935	Medtr3g093230.1	Mov34-1_chr03_pseudomolecule_IMGAG_V3	93.66	930	59	0	263	1192	930	1	0	1376
contig00936	Medtr1g023760.1	hypothetical_protein_chr01_pseudomolecule_IMGAG_V3	87.7	976	114	1	64	1033	1243	2218	0	985
contig00937	Medtr5g083360.2	Translation_initiation_factor_IF5_chr05_pseudomolecule_IMGAG_V3	87.38	103	13	0	44	146	415	313	4e-21	101
contig00938	Medtr7g123910.1	hypothetical_protein_chr07_pseudomolecule_IMGAG_V3	95.79	95	4	0	314	408	118	212	1e-37	157
contig00939	Medtr7g133050.1	DNA-binding_WRKY_chr07_pseudomolecule_IMGAG_V3	89.94	686	69	0	224	909	1040	1725	0	813
contig00941	Medtr1g017070.1	hypothetical_protein_chr01_pseudomolecule_IMGAG_V3	90.64	994	87	2	163	1156	104	1091	0	1225
contig00942	Medtr2g117520.1	Ribosomal_L18ae_protein_chr02_pseudomolecule_IMGAG_V3	92.31	429	30	3	1	428	844	1270	1e-160	565
contig00943	Medtr6g077720.1	Chlorophyll_A-B_binding_protein_chr06_pseudomolecule_IMGAG_V3	88.61	158	18	0	184	341	233	76	1e-41	170
contig00944	AC235665_6.2	Ribosomal_protein_S3Ae_AC235665.2	87.9	727	88	0	121	847	39	765	0	743
contig00945	Medtr2g130050.1	hypothetical_protein_chr02_pseudomolecule_IMGAG_V3	89.65	1121	108	4	224	1340	1121	5	0	1279
contig00947	AC233663_8.1	Chaperonin_Cpn60_AC233663.2	92.27	1320	102	0	574	1893	192	1511	0	1808
contig00950	Medtr6g010330.1	Kunitz_inhibitor_ST1-like_chr06_pseudomolecule_IMGAG_V3	80.08	507	101	0	270	776	606	100	8e-52	204
contig00951	Medtr6g005940.1	UspA_chr06_pseudomolecule_IMGAG_V3	93.32	374	25	0	173	546	155	528	7e-154	543
contig00954	Medtr4g158740.1	hypothetical_protein_chr04_pseudomolecule_IMGAG_V3	91.27	126	11	0	221	346	278	153	2e-39	163
contig00955	Medtr3g142850.2	Silent_information_regulator_protein_Sir2_chr03_pseudomolecule_IMGAG_V3	87.05	834	102	3	88	920	9341	8513	0	779
contig00956	Medtr4g165580.1	Ribulose-phosphate_binding_barrel_chr04_pseudomolecule_IMGAG_V3	92.62	759	56	0	233	991	878	120	0	1061
contig00960	Medtr1g108640.1	Sec-independent_periplasmic_protein_translocase_chr01_pseudomolecule_IMGAG_V3	95.66	714	31	0	700	1413	340	1053	0	1043
contig00961	Medtr1g076690.1	hypothetical_protein_chr01_pseudomolecule_IMGAG_V3	91.21	1024	90	0	72	1095	331	1354	0	1316
contig00964	Medtr8g008610.1	ENTH/VHS;_ANTH;_chr08_pseudomolecule_IMGAG_V3	84.23	298	47	0	135	432	1863	2160	3e-56	218
contig00967	Medtr1g146540.1	Lissencephaly_type-1-like_homology_motif_chr01_pseudomolecule_IMGAG_V3	89.9	782	79	0	51	832	17	798	0	924
contig00970	Medtr4g120660.1	RNA-binding_region_RNP-1_(RNA_recognition_motif)_chr04_pseudomolecule_IMGAG_V3	92.37	603	43	1	316	918	600	1	0	827
contig00971	Medtr1g024360.1	Short-chain_dehydrogenase/reductase_SDR;_Sterol-binding_chr01_pseudomolecule_IMGAG_V3	90.2	296	29	0	134	429	67	362	7e-98	357
contig00972	Medtr1g089890.1	Peptidase_M20_chr01_pseudomolecule_IMGAG_V3	91.66	1331	111	0	118	1448	1409	79	0	1758
contig00973	Medtr4g114410.1	Beta-Ig-H3/fasciclin_chr04_pseudomolecule_IMGAG_V3	87.5	456	55	2	157	611	1735	1281	9e-122	436
contig00974	Medtr5g015670.1	Ribosomal_protein_L24/L26_chr05_pseudomolecule_IMGAG_V3	86.74	430	57	0	58	487	1	430	5e-111	400
contig00975	Medtr5g008510.1	Alpha/beta_hydrolase_fold_chr05_pseudomolecule_IMGAG_V3	92.31	260	18	1	2	259	1334	1075	2e-96	351
contig00976	Medtr4g081830.1	Protein_of_unknown_function_DUF584_chr04_pseudomolecule_IMGAG_V3	90.91	66	6	0	18	83	137	72	7e-16	83.8
contig00977	Medtr3g163640.1	hypothetical_protein_chr03_pseudomolecule_IMGAG_V3	88.85	305	28	2	472	770	898	594	8e-89	327
contig00978	AC233672_2.1	Alpha/beta_hydrolase_fold_AC233672.2	89.58	614	63	1	345	957	307	920	0	702
contig00979	AC225507_18.1	GAT;_ENTH/VHS_AC225507.11	91.77	474	39	0	252	725	2505	2032	5e-180	630
contig00980	Medtr4g149540.3	Glutathione_peroxidase_chr04_pseudomolecule_IMGAG_V3	91.89	518	42	0	178	695	117	634	0	694
contig00981	Medtr5g021180.1	hypothetical_protein_chr05_pseudomolecule_IMGAG_V3	93.42	486	32	0	51	536	1372	1857	0	710
contig00983	Medtr5g038750.1	TIR_chr05_pseudomolecule_IMGAG_V3	86.24	727	100	0	111	837	727	1	0	648
contig00984	Medtr2g037940.1	Prefoldin_alpha-like_chr02_pseudomolecule_IMGAG_V3	93.01	572	36	2	20	587	8	579	0	805
contig00986	Medtr1g006780.1	hypothetical_protein_chr01_pseudomolecule_IMGAG_V3	99.33	298	2	0	184	481	1	298	1e-163	575
contig00988	Medtr2g011170.1	Flavodoxin/nitric_oxide_synthase_chr02_pseudomolecule_IMGAG_V3	81.49	497	92	0	27	523	4	500	2e-67	256
contig00992	Medtr4g144900.1	Phosphate-induced_protein_1_conserved_region_chr04_pseudomolecule_IMGAG_V3	84.72	903	133	3	66	967	32	930	0	676
contig00993	Medtr3g103640.1	hypothetical_protein_chr03_pseudomolecule_IMGAG_V3	91.88	542	44	0	54	595	1161	1702	0	726
contig00996	AC146793_6.1	hypothetical_protein_AC146793.7	89.37	442	42	3	1	437	838	1279	3e-136	484
contig00997	Medtr7g121080.1	DNA_binding_protein_S1FA_chr07_pseudomolecule_IMGAG_V3	87.21	219	28	0	103	321	37	255	2e-54	212
contig00998	Medtr3g093640.1	Protein_of_unknown_function_DUF1313_chr03_pseudomolecule_IMGAG_V3	80.82	391	75	0	222	612	447	837	1e-44	180
contig01001	Medtr4g032510.1	hypothetical_protein_chr04_pseudomolecule_IMGAG_V3	87.81	402	43	2	71	466	237	638	6e-111	400
contig01002	Medtr1g135120.1	Short-chain_dehydrogenase/reductase_SDR_chr01_pseudomolecule_IMGAG_V3	87.16	296	38	0	106	401	1706	2001	1e-76	285
contig01003	Medtr2g038050.1	hypothetical_protein_chr02_pseudomolecule_IMGAG_V3	94.89	333	17	0	313	645	555	223	1e-148	525
contig01005	Medtr8g133200.1	SAC3/GANP;_Eukaryotic_translation_initiation_factor_3_subunit_12;_Winged_helix_repressor_DNA-binding_chr08_pseudomolecule_IMGAG_V3	88.84	654	59	3	96	735	51	704	0	716
contig01006	Medtr7g100530.1	IMP_dehydrogenase;_chr07_pseudomolecule_IMGAG_V3	87.19	1179	150	1	693	1870	1179	1	0	1132
contig01008	Medtr4g159710.1	Pentatricopeptide_repeat_chr04_pseudomolecule_IMGAG_V3	82.99	241	38	1	7	247	281	44	2e-35	149
contig01011	Medtr4g111230.1	Thioredoxin_fold;_chr04_pseudomolecule_IMGAG_V3	90.56	339	32	0	1	339	3	341	2e-116	418
contig01014	Medtr5g033920.1	Mitochondrial_substrate_carrier_chr05_pseudomolecule_IMGAG_V3	85.55	969	137	1	230	1195	1	969	0	807
contig01015	Medtr2g030480.1	hypothetical_protein_chr02_pseudomolecule_IMGAG_V3	90.38	291	28	0	268	558	291	1	3e-97	355
contig01016	Medtr8g133160.1	Sucrose_synthase_chr08_pseudomolecule_IMGAG_V3	93.38	1164	75	2	1	1163	443	1605	0	1681
contig01018	Medtr7g093220.1	Hyaluronan/mRNA_binding_protein_chr07_pseudomolecule_IMGAG_V3	79.96	539	102	2	620	1155	457	992	1e-51	204
contig01020	Medtr8g074740.1	NAD-dependent_epimerase/dehydratase_chr08_pseudomolecule_IMGAG_V3	88.96	643	71	0	3	645	670	28	0	712
contig01022	Medtr4g140310.1	hypothetical_protein_chr04_pseudomolecule_IMGAG_V3	88.88	1286	139	2	303	1587	354	1636	0	1403
contig01023	Medtr2g010950.1	hypothetical_protein_chr02_pseudomolecule_IMGAG_V3	88.42	285	27	2	256	537	282	1	3e-79	295
contig01025	Medtr4g097480.1	Aldo/keto_reductase_chr04_pseudomolecule_IMGAG_V3	92.96	923	65	0	230	1152	923	1	0	1314
contig01026	Medtr6g013290.1	emp24/gp25L/p24_chr06_pseudomolecule_IMGAG_V3	86.13	173	24	0	57	229	1554	1726	1e-36	153
contig01027	Medtr8g021190.1	Ubiquitin_chr08_pseudomolecule_IMGAG_V3	89.98	419	42	0	502	920	419	1	5e-140	498
contig01028	Medtr3g133160.1	Cyclic_nucleotide-binding;_Ion_transport_protein_chr03_pseudomolecule_IMGAG_V3	93.04	230	16	0	72	301	2583	2354	9e-90	329
contig01029	Medtr5g008250.1	hypothetical_protein_chr05_pseudomolecule_IMGAG_V3	86.96	299	27	3	307	602	591	302	6e-74	278
contig01030	Medtr5g032240.1	AUX/IAA_protein_chr05_pseudomolecule_IMGAG_V3	89.21	695	66	2	1	686	754	60	0	781
contig01033	Medtr2g113740.1	hypothetical_protein_chr02_pseudomolecule_IMGAG_V3	90.84	131	12	0	15	145	1947	1817	5e-40	165
contig01037	Medtr2g024780.1	Galactose-binding_like_chr02_pseudomolecule_IMGAG_V3	89.14	525	56	1	159	683	1182	659	3e-165	581
contig01038	Medtr2g025340.1	hypothetical_protein_chr02_pseudomolecule_IMGAG_V3	86.21	856	104	5	1	851	1055	209	0	739
contig01039	Medtr3g149020.1	14-3-3_protein_chr03_pseudomolecule_IMGAG_V3	90.7	742	69	0	226	967	755	14	0	924
contig01040	Medtr2g007970.1	hypothetical_protein_chr02_pseudomolecule_IMGAG_V3	87.08	178	23	0	458	635	2540	2717	1e-41	170
contig01043	Medtr3g101890.1	Chaperone_DnaJ_chr03_pseudomolecule_IMGAG_V3	90.62	1301	113	3	142	1436	1	1298	0	1600
contig01044	Medtr2g014180.1	Ribosomal_protein_L24/L26_chr02_pseudomolecule_IMGAG_V3	87.07	441	57	0	62	502	1	441	1e-117	422
contig01045	Medtr5g073570.2	Cyclin-like_F-box_chr05_pseudomolecule_IMGAG_V3	87.5	200	23	2	282	481	1005	1202	2e-45	182
contig01048	Medtr1g111640.1	hypothetical_protein_chr01_pseudomolecule_IMGAG_V3	80.66	181	35	0	560	740	494	674	9e-15	81.8
contig01049	Medtr8g031670.1	hypothetical_protein_chr08_pseudomolecule_IMGAG_V3	94.55	275	15	0	454	728	809	535	1e-118	426
contig01050	Medtr3g137550.1	Plant_lipid_transfer/seed_storage/trypsin-alpha_amylase_inhibitor_chr03_pseudomolecule_IMGAG_V3	86.25	80	11	0	492	571	171	92	6e-12	71.9
contig01051	Medtr4g078540.1	RNA-binding_region_RNP-1_(RNA_recognition_motif)_chr04_pseudomolecule_IMGAG_V3	90.45	618	52	3	251	862	3	619	0	741
contig01052	Medtr5g010290.1	hypothetical_protein_chr05_pseudomolecule_IMGAG_V3	92.14	1361	107	0	153	1513	6912	5552	0	1850
contig01056	Medtr4g141620.1	RNA-binding_region_RNP-1_(RNA_recognition_motif)_chr04_pseudomolecule_IMGAG_V3	87.18	585	68	5	708	1290	515	1094	2e-149	529
contig01057	Medtr7g089980.1	Concanavalin_A-like_lectin/glucanase_chr07_pseudomolecule_IMGAG_V3	91.76	1092	90	0	13	1104	1	1092	0	1451
contig01058	Medtr3g117470.1	hypothetical_protein_chr03_pseudomolecule_IMGAG_V3	93.33	795	53	0	236	1030	1038	244	0	1156
contig01059	Medtr5g073780.1	hypothetical_protein_chr05_pseudomolecule_IMGAG_V3	95.77	260	10	1	1	259	1213	1472	5e-117	420
contig01061	Medtr2g018410.1	hypothetical_protein_chr02_pseudomolecule_IMGAG_V3	83.45	441	70	1	115	555	386	823	3e-78	291
contig01064	Medtr7g096580.1	Translocon-associated_beta_chr07_pseudomolecule_IMGAG_V3	91.92	557	45	0	341	897	557	1	0	747
contig01065	Medtr3g169480.1	Ribosomal_protein_S4_chr03_pseudomolecule_IMGAG_V3	100	125	0	0	16	140	776	652	2e-65	248
contig01066	Medtr3g162380.1	UspA_chr03_pseudomolecule_IMGAG_V3	91.74	533	44	0	53	585	1	533	0	708
contig01067	Medtr3g114000.1	FeS_cluster_assembly_scaffold_IscU_chr03_pseudomolecule_IMGAG_V3	89.95	438	41	1	296	733	446	12	1e-145	515
contig01069	Medtr8g115300.1	Tyrosine_protein_kinase_chr08_pseudomolecule_IMGAG_V3	93.59	1029	65	1	71	1099	2	1029	0	1509
contig01070	Medtr4g093070.1	Cytochrome_P450_chr04_pseudomolecule_IMGAG_V3	83.43	857	139	1	55	908	31	887	1e-161	569
contig01071	Medtr5g101750.1	hypothetical_protein_chr05_pseudomolecule_IMGAG_V3	89.64	531	55	0	136	666	305	835	7e-176	617
contig01074	Medtr7g099970.1	Nucleoside_phosphatase_GDA1/CD39_chr07_pseudomolecule_IMGAG_V3	88.18	1328	152	3	60	1385	47	1371	0	1368
contig01076	Medtr3g136120.1	Ribosomal_protein_S11_chr03_pseudomolecule_IMGAG_V3	91.98	399	32	0	38	436	399	1	3e-152	537
contig01077	Medtr7g104490.1	hypothetical_protein_chr07_pseudomolecule_IMGAG_V3	90.2	255	25	0	305	559	792	538	5e-83	307
contig01079	AC233100_3.1	Sin3_associated_polypeptide_p18_AC233100.6	90.35	456	44	0	44	499	1	456	1e-157	555
contig01080	Medtr7g088940.1	Late_embryogenesis_abundant_protein_2_chr07_pseudomolecule_IMGAG_V3	85	440	66	0	25	464	51	490	2e-95	349
contig01081	Medtr1g121570.1	hypothetical_protein_chr01_pseudomolecule_IMGAG_V3	92.07	681	51	1	43	720	3228	2548	0	918
contig01082	Medtr7g123980.1	hypothetical_protein_chr07_pseudomolecule_IMGAG_V3	87.55	249	28	1	281	526	249	1	7e-64	244
contig01085	Medtr8g026600.1	remorin_family_protein_chr08_pseudomolecule_IMGAG_V3	92.54	1112	80	3	1	1111	1911	3020	0	1522
contig01087	Medtr1g102860.1	Tyrosine_protein_kinase_chr01_pseudomolecule_IMGAG_V3	93.95	1239	69	2	86	1321	1	1236	0	1853
contig01090	Medtr6g028420.1	Ribosomal_protein_L34e_chr06_pseudomolecule_IMGAG_V3	92.07	429	32	2	153	579	1867	2295	1e-160	565
contig01091	Medtr5g082760.1	Auxin_response_factor_chr05_pseudomolecule_IMGAG_V3	88.17	769	91	0	1	769	4416	3648	0	803
contig01094	Medtr5g020750.1	Inorganic_pyrophosphatase_chr05_pseudomolecule_IMGAG_V3	86.84	547	72	0	131	677	96	642	7e-145	513
contig01095	Medtr2g045660.1	Galactose-binding_like_chr02_pseudomolecule_IMGAG_V3	91.43	105	9	0	1	105	2075	2179	1e-31	137
contig01096	AC233682_8.1	Thiosulfate_sulfurtransferase_AC233682.2	91.3	954	81	1	198	1149	954	1	0	1227
contig01097	AC233655_5.1	Calcium-binding_EF-hand_AC233655.2	92.18	307	24	0	254	560	320	14	2e-116	418
contig01098	Medtr2g011170.2	Flavodoxin/nitric_oxide_synthase_chr02_pseudomolecule_IMGAG_V3	91.54	331	27	1	20	349	265	595	1e-108	392
contig01100	Medtr7g138600.1	Ribosomal_L22e_protein_chr07_pseudomolecule_IMGAG_V3	90.35	373	36	0	60	432	1	373	3e-127	454
contig01102	Medtr7g121440.1	Vacuolar_(H+)-ATPase_G_subunit_chr07_pseudomolecule_IMGAG_V3	90.71	140	13	0	126	265	100	239	6e-43	174
contig01103	Medtr2g121720.1	hypothetical_protein_chr02_pseudomolecule_IMGAG_V3	89.69	97	10	0	268	364	106	10	1e-24	113
contig01105	Medtr4g160370.1	Translation_protein_SH3-like_chr04_pseudomolecule_IMGAG_V3	84.07	339	51	1	807	1145	1078	743	2e-62	240
contig01106	Medtr5g026110.1	Bystin_chr05_pseudomolecule_IMGAG_V3	92.47	93	7	0	140	232	553	645	2e-29	129
contig01110	Medtr2g033220.1	hypothetical_protein_chr02_pseudomolecule_IMGAG_V3	94.01	634	38	0	209	842	921	288	0	955
contig01111	Medtr5g084920.1	hypothetical_protein_chr05_pseudomolecule_IMGAG_V3	93.93	1235	75	0	66	1300	215	1449	0	1853
contig01112	Medtr8g125500.1	hypothetical_protein_chr08_pseudomolecule_IMGAG_V3	85.14	148	22	0	580	727	1358	1505	8e-26	119
contig01114	Medtr1g121490.1	hypothetical_protein_chr01_pseudomolecule_IMGAG_V3	86.9	1252	160	2	18	1268	427	1675	0	1170
contig01117	Medtr5g010260.1	Major_intrinsic_protein_chr05_pseudomolecule_IMGAG_V3	94.18	859	50	0	176	1034	859	1	0	1306
contig01119	Medtr7g118170.1	Heat_shock_protein_Hsp70_chr07_pseudomolecule_IMGAG_V3	88.69	1061	104	2	1	1060	905	1950	0	1164
contig01121	Medtr8g081340.1	Isochorismatase_hydrolase_chr08_pseudomolecule_IMGAG_V3	90.49	515	49	0	317	831	548	34	1e-180	632
contig01125	Medtr1g013930.1	Plant_lipid_transfer/seed_storage/trypsin-alpha_amylase_inhibitor_chr01_pseudomolecule_IMGAG_V3	89.57	115	12	0	1	115	299	185	7e-31	133
contig01128	Medtr4g042630.1	Di-copper_centre-containing_chr04_pseudomolecule_IMGAG_V3	89.43	123	13	0	144	266	111	233	3e-33	141
contig01130	Medtr5g005000.1	SWIB/MDM2_chr05_pseudomolecule_IMGAG_V3	84.69	98	15	0	340	437	312	215	4e-13	75.8
contig01133	Medtr8g132790.2	RNA-binding_region_RNP-1_(RNA_recognition_motif)_chr08_pseudomolecule_IMGAG_V3	86.29	744	54	4	4	732	389	1099	0	722
contig01134	Medtr3g138400.1	Nonaspanin_(TM9SF)_chr03_pseudomolecule_IMGAG_V3	94.05	1915	110	4	175	2089	1911	1	0	2793
contig01137	Medtr7g102590.1	Exostosin-like_chr07_pseudomolecule_IMGAG_V3	97.44	39	1	0	470	508	1955	1993	2e-11	69.9
contig01139	Medtr2g007240.1	hypothetical_protein_chr02_pseudomolecule_IMGAG_V3	82.81	442	76	0	59	500	1	442	7e-73	274
contig01140	Medtr8g128270.2	Xylose_isomerase_chr08_pseudomolecule_IMGAG_V3	94.24	382	22	0	188	569	630	249	5e-166	583
contig01141	Medtr1g137900.1	AAA_ATPase_chr01_pseudomolecule_IMGAG_V3	91.58	1199	101	0	3	1201	490	1688	0	1576
contig01143	Medtr8g086820.1	Annexin_chr08_pseudomolecule_IMGAG_V3	91.13	124	5	1	563	680	453	576	1e-38	161
contig01145	Medtr4g115190.1	Pyruvate_kinase;_;_;_chr04_pseudomolecule_IMGAG_V3	84.53	265	41	0	847	1111	641	905	2e-50	200
contig01146	Medtr5g089240.1	Microsomal_signal_peptidase_25_kDa_subunit_chr05_pseudomolecule_IMGAG_V3	86.08	237	33	0	493	729	237	1	5e-53	208
contig01147	Medtr5g029010.1	hypothetical_protein_chr05_pseudomolecule_IMGAG_V3	88.95	344	38	0	122	465	425	768	3e-105	381
contig01148	Medtr3g100820.1	Chlorophyll_A-B_binding_protein_chr03_pseudomolecule_IMGAG_V3	89.81	579	58	1	154	731	813	235	0	646
contig01150	Medtr5g092850.1	Protein_of_unknown_function_UPF0025;_Metallophosphoesterase_chr05_pseudomolecule_IMGAG_V3	95.27	571	27	0	183	753	571	1	0	918
contig01154	Medtr7g089680.1	Protein_of_unknown_function_1935_chr07_pseudomolecule_IMGAG_V3	92.02	501	40	0	155	655	1	501	0	676
contig01156	AC233682_12.1	hypothetical_protein_AC233682.2	93.94	66	4	0	283	348	137	72	4e-20	99.6
contig01158	Medtr4g129950.1	Thioredoxin_domain_2;_chr04_pseudomolecule_IMGAG_V3	85.03	187	18	2	186	368	85	265	2e-35	149
contig01160	Medtr7g111050.1	hypothetical_protein_chr07_pseudomolecule_IMGAG_V3	86.6	530	55	3	198	715	818	1343	1e-137	490
contig01162	Medtr3g104810.1	S-adenosyl-L-homocysteine_hydrolase_chr03_pseudomolecule_IMGAG_V3	90.6	1458	137	0	285	1742	1458	1	0	1804
contig01163	Medtr7g085160.1	hypothetical_protein_chr07_pseudomolecule_IMGAG_V3	88.24	187	22	0	134	320	1249	1063	1e-49	196
contig01167	Medtr6g025060.1	Cytochrome_c1_chr06_pseudomolecule_IMGAG_V3	95.89	828	30	4	166	991	96	921	0	1340
contig01168	Medtr2g091950.1	Tubby;_Cyclin-like_F-box_chr02_pseudomolecule_IMGAG_V3	89.19	444	39	1	201	644	807	373	3e-143	507
contig01170	Medtr7g076390.1	Macrophage_migration_inhibitory_factor_chr07_pseudomolecule_IMGAG_V3	89.54	325	32	1	69	393	1	323	5e-92	337
contig01171	Medtr3g163270.1	hypothetical_protein_chr03_pseudomolecule_IMGAG_V3	85.37	451	66	0	48	498	1078	1528	5e-102	371
contig01172	Medtr3g166930.1	Pyruvate_decarboxylase/indolepyruvate_decarboxylase_chr03_pseudomolecule_IMGAG_V3	89.78	969	96	3	4	972	859	1824	0	1112
contig01174	Medtr5g092650.1	Ribosomal_protein_S19/S15_chr05_pseudomolecule_IMGAG_V3	90.96	343	31	0	117	459	330	672	4e-121	434
contig01177	Medtr5g065380.1	Cytochrome_f;_GRAS_transcription_factor_chr05_pseudomolecule_IMGAG_V3	88.61	202	22	1	345	545	1800	1599	1e-53	210
contig01179	Medtr8g109570.1	Adenylate_kinase_chr08_pseudomolecule_IMGAG_V3	92.17	447	30	4	89	532	1	445	8e-165	579
contig01180	Medtr7g075750.1	hypothetical_protein_chr07_pseudomolecule_IMGAG_V3	90	610	59	1	295	904	981	374	0	720
contig01181	Medtr3g076210.1	Target_SNARE_coiled-coil_region_chr03_pseudomolecule_IMGAG_V3	93.11	697	42	1	206	896	9	705	0	1003
contig01183	Medtr8g146290.1	hypothetical_protein_chr08_pseudomolecule_IMGAG_V3	84.08	157	25	0	432	588	157	1	2e-24	113
contig01184	Medtr4g081720.1	Ribosomal_protein_L11_chr04_pseudomolecule_IMGAG_V3	88.91	496	55	0	63	558	1	496	4e-155	547
contig01188	Medtr8g088650.1	hypothetical_protein_chr08_pseudomolecule_IMGAG_V3	84.46	650	84	8	2	647	1523	887	1e-123	442
contig01189	Medtr6g005750.1	ARF/SAR_superfamily_chr06_pseudomolecule_IMGAG_V3	95.94	271	11	0	1	271	276	546	3e-126	450
contig01192	Medtr2g103910.1	hypothetical_protein_chr02_pseudomolecule_IMGAG_V3	94.58	240	13	0	85	324	13	252	1e-102	373
contig01196	Medtr7g089600.1	hypothetical_protein_chr07_pseudomolecule_IMGAG_V3	89.41	321	34	0	318	638	321	1	8e-101	367
contig01198	Medtr3g017000.1	hypothetical_protein_chr03_pseudomolecule_IMGAG_V3	88.46	234	23	3	1244	1474	608	840	1e-58	228
contig01199	Medtr8g102970.1	hypothetical_protein_chr08_pseudomolecule_IMGAG_V3	88.62	246	21	2	299	537	246	1	1e-68	260
contig01200	Medtr8g092670.1	SecY_protein;_ABC_transporter_related_chr08_pseudomolecule_IMGAG_V3	93.7	349	21	1	163	511	1431	1084	6e-144	509
contig01204	Medtr4g066990.1	DnaJ_central_region_chr04_pseudomolecule_IMGAG_V3	93.25	889	57	1	1	889	886	1	0	1283
contig01205	Medtr6g028510.1	hypothetical_protein_chr06_pseudomolecule_IMGAG_V3	85.86	290	41	0	300	589	535	246	1e-65	250
contig01206	Medtr3g163680.1	Mago_nashi_protein_chr03_pseudomolecule_IMGAG_V3	90.42	449	43	0	265	713	644	196	1e-155	549
contig01208	Medtr6g093310.1	Saposin_B_chr06_pseudomolecule_IMGAG_V3	91.2	659	55	1	112	767	13	671	0	842
contig01209	Medtr5g005210.1	Amino_acid/polyamine_transporter_I_chr05_pseudomolecule_IMGAG_V3	87.68	568	68	2	1	567	2140	1574	2e-157	555
contig01212	Medtr6g080780.1	Glutamine_synthetase_type_I_chr06_pseudomolecule_IMGAG_V3	89.42	907	96	0	105	1011	29	935	0	1037
contig01218	Medtr1g093680.2	Aromatic_amino_acid_beta-eliminating_lyase/threonine_aldolase;_;_chr01_pseudomolecule_IMGAG_V3	89.88	642	65	0	1	642	472	1113	0	757
contig01219	Medtr1g020820.1	SAC3/GANP;_26S_proteasome_non-ATPase_regulatory_subunit_Nin1/mts3_chr01_pseudomolecule_IMGAG_V3	91.54	804	68	0	61	864	1	804	0	1055
contig01221	Medtr5g045560.1	Vesicle_transport_v-SNARE_chr05_pseudomolecule_IMGAG_V3	90.75	335	24	2	1	334	329	1	1e-114	412
contig01225	Medtr7g012190.1	IQ_calmodulin-binding_region_chr07_pseudomolecule_IMGAG_V3	92.24	1507	108	2	269	1775	3069	1572	0	2058
contig01229	Medtr7g105290.1	hypothetical_protein_chr07_pseudomolecule_IMGAG_V3	92.67	614	45	0	194	807	3099	2486	0	860
contig01232	Medtr5g024010.1	WD40-like_chr05_pseudomolecule_IMGAG_V3	94.34	1183	65	2	371	1552	6487	5306	0	1798
contig01236	Medtr7g096600.1	Plant_lipid_transfer/seed_storage/trypsin-alpha_amylase_inhibitor_chr07_pseudomolecule_IMGAG_V3	83.08	130	22	0	132	261	775	904	2e-15	83.8
contig01238	Medtr8g147030.1	Glycine_cleavage_system_T_protein_chr08_pseudomolecule_IMGAG_V3	90.65	1112	100	2	345	1455	1184	76	0	1368
contig01239	Medtr7g009880.1	Gibberellin_regulated_protein_chr07_pseudomolecule_IMGAG_V3	91.21	330	29	0	74	403	330	1	2e-118	424
contig01240	Medtr4g135220.1	Histone_H2A;_Histone-fold_chr04_pseudomolecule_IMGAG_V3	88.51	296	34	0	55	350	385	90	3e-86	317
contig01241	Medtr7g111900.1	Fatty_acid_desaturase_chr07_pseudomolecule_IMGAG_V3	92.59	999	70	1	1	995	1013	15	0	1392
contig01243	Medtr8g068450.1	SecY_protein;_ABC_transporter_related_chr08_pseudomolecule_IMGAG_V3	93.37	1432	93	2	67	1497	1	1431	0	2070
contig01245	Medtr6g099220.1	Thioredoxin_fold_chr06_pseudomolecule_IMGAG_V3	89.16	489	53	0	157	645	489	1	9e-156	549
contig01248	Medtr2g008170.1	Actin/actin-like_chr02_pseudomolecule_IMGAG_V3	94.26	1132	65	0	397	1528	1132	1	0	1729
contig01249	Medtr8g090170.1	PpiC-type_peptidyl-prolyl_cis-trans_isomerase_chr08_pseudomolecule_IMGAG_V3	83.19	345	58	0	179	523	18	362	8e-58	224
contig01250	Medtr4g092470.1	Cyclin-like_F-box;_ApaG_chr04_pseudomolecule_IMGAG_V3	89.37	1016	107	1	1	1015	317	1332	0	1150
contig01252	Medtr4g156000.1	hypothetical_protein_chr04_pseudomolecule_IMGAG_V3	87.96	407	44	3	76	478	1	406	1e-110	398
contig01255	Medtr2g022240.1	Ribosomal_L38e_protein_chr02_pseudomolecule_IMGAG_V3	93.98	216	13	0	228	443	290	75	2e-88	325
contig01257	Medtr3g163200.1	Calcium-binding_EF-hand_chr03_pseudomolecule_IMGAG_V3	85.05	321	48	0	856	1176	402	82	4e-67	256
contig01258	Medtr5g032440.2	Glycine_hydroxymethyltransferase;_chr05_pseudomolecule_IMGAG_V3	93.04	316	22	0	274	589	960	645	1e-126	452
contig01259	Medtr5g023140.1	Rhodanese-like_chr05_pseudomolecule_IMGAG_V3	88.14	548	65	0	91	638	1	548	3e-162	571
contig01266	Medtr3g009960.1	ThiamineS;_2Fe-2S_Ferredoxin-like_fold_chr03_pseudomolecule_IMGAG_V3	92.83	251	18	0	150	400	55	305	3e-97	355
contig01267	Medtr5g028100.1	Proteasome_component_region_PCI_chr05_pseudomolecule_IMGAG_V3	91.12	507	44	1	5	511	506	1	0	640
contig01268	Medtr5g020040.1	hypothetical_protein_chr05_pseudomolecule_IMGAG_V3	94.74	646	34	0	3	648	1440	2085	0	1011
contig01269	Medtr8g106240.1	Transaldolase_chr08_pseudomolecule_IMGAG_V3	91.26	1441	126	0	2	1442	1701	3141	0	1857
contig01270	Medtr3g094110.1	Histone_H4;_Histone-fold_chr03_pseudomolecule_IMGAG_V3	87.28	283	34	1	125	405	1	283	8e-72	270
contig01271	Medtr5g104880.1	Ribosomal_protein_S26E_chr05_pseudomolecule_IMGAG_V3	88.75	320	36	0	8	327	320	1	1e-95	349
contig01273	Medtr1g019440.1	hypothetical_protein_chr01_pseudomolecule_IMGAG_V3	83.82	136	22	0	234	369	493	628	7e-19	95.6
contig01275	Medtr8g121910.1	Heat_shock_protein_Hsp70_chr08_pseudomolecule_IMGAG_V3	87.07	232	27	1	236	467	3161	3389	5e-56	218
contig01276	Medtr7g121350.1	Beta-Ig-H3/fasciclin_chr07_pseudomolecule_IMGAG_V3	90.77	401	37	0	112	512	74	474	1e-141	502
contig01280	Medtr5g012040.1	hypothetical_protein_chr05_pseudomolecule_IMGAG_V3	86.42	162	15	1	203	357	1390	1229	4e-36	151
contig01281	Medtr3g138150.1	MIR_chr03_pseudomolecule_IMGAG_V3	91.67	672	52	2	324	991	672	1	0	876
contig01282	Medtr4g121930.1	Aldo/keto_reductase_chr04_pseudomolecule_IMGAG_V3	88.25	936	110	0	9	944	16	951	0	983
contig01285	Medtr4g101340.1	Protein_of_unknown_function_DUF689_chr04_pseudomolecule_IMGAG_V3	93.3	388	26	0	150	537	27	414	5e-160	563
contig01286	Medtr7g103100.1	Dehydrin_chr07_pseudomolecule_IMGAG_V3	81.76	148	21	2	15	162	156	297	2e-12	71.9
contig01290	Medtr1g124980.1	Translation_factor_chr01_pseudomolecule_IMGAG_V3	92.81	1169	84	0	41	1209	115	1283	0	1651
contig01291	AC233679_3.1	G10_protein_AC233679.1	94.35	230	13	0	77	306	1	230	5e-97	353
contig01293	Medtr4g095960.1	Retrieval_of_early_ER_protein_Rer1_chr04_pseudomolecule_IMGAG_V3	90.15	518	45	2	172	683	67	584	3e-175	615
contig01294	Medtr6g070300.1	hypothetical_protein_chr06_pseudomolecule_IMGAG_V3	87.16	405	49	1	48	452	212	613	7e-107	387
contig01295	Medtr7g121140.1	DNA_binding_protein_S1FA_chr07_pseudomolecule_IMGAG_V3	85.38	212	31	0	106	317	10	221	4e-43	174
contig01296	Medtr8g145140.1	Protein_of_unknown_function_UPF0057_chr08_pseudomolecule_IMGAG_V3	90.56	233	22	0	177	409	233	1	4e-77	287
contig01297	Medtr1g137690.2	Thioredoxin_fold_chr01_pseudomolecule_IMGAG_V3	87.84	699	62	3	365	1040	768	1466	0	728
contig01299	Medtr4g154870.1	RNA-binding_region_RNP-1_(RNA_recognition_motif)_chr04_pseudomolecule_IMGAG_V3	87.06	858	105	2	83	934	22	879	0	813
contig01301	Medtr8g139890.1	Metridin-like_ShK_toxin;_2OG-Fe(II)_oxygenase_chr08_pseudomolecule_IMGAG_V3	93.6	531	34	0	24	554	576	46	0	783
contig01302	Medtr2g046220.1	Nucleosome_assembly_protein_(NAP)_chr02_pseudomolecule_IMGAG_V3	90.52	116	8	1	332	447	1103	991	2e-32	139
contig01303	AC233657_19.1	Brix_AC233657.1	82.36	686	110	3	125	799	2657	1972	5e-93	341
contig01304	Medtr1g090300.1	Ribosomal_protein_L14_chr01_pseudomolecule_IMGAG_V3	92.29	402	31	0	170	571	402	1	2e-156	551
contig01305	Medtr3g111490.1	B12D_chr03_pseudomolecule_IMGAG_V3	91.45	152	13	0	193	344	28	179	4e-50	198
contig01306	Medtr3g122810.1	Ribosomal_protein_60S_chr03_pseudomolecule_IMGAG_V3	91.8	183	15	0	332	514	183	1	6e-64	244
contig01308	Medtr2g122100.1	Taurine_catabolism_dioxygenase_TauD/TfdA_chr02_pseudomolecule_IMGAG_V3	88.08	881	102	3	22	900	99	978	0	890
contig01310	Medtr1g108490.2	Universal_stress_protein_(Usp)_chr01_pseudomolecule_IMGAG_V3	88.5	287	33	0	1	287	309	23	3e-83	307
contig01312	Medtr4g021640.1	hypothetical_protein_chr04_pseudomolecule_IMGAG_V3	83.18	327	28	2	14	319	558	238	1e-64	246
contig01313	AC202489_13.1	hypothetical_protein_AC202489.10	89.51	410	43	0	181	590	2580	2171	2e-132	472
contig01314	Medtr2g034240.1	Sec20_chr02_pseudomolecule_IMGAG_V3	93.53	417	26	1	453	869	860	445	9e-160	563
contig01315	Medtr4g107200.1	Winged_helix_repressor_DNA-binding;_chr04_pseudomolecule_IMGAG_V3	93.4	318	21	0	159	476	1407	1090	3e-130	464
contig01316	Medtr8g106520.1	hypothetical_protein_chr08_pseudomolecule_IMGAG_V3	82.8	186	32	0	91	276	326	511	3e-25	115
contig01317	Medtr1g137650.1	NAD-dependent_epimerase/dehydratase_chr01_pseudomolecule_IMGAG_V3	90.8	87	8	0	25	111	1119	1033	4e-24	109
contig01318	Medtr5g006390.1	hypothetical_protein_chr05_pseudomolecule_IMGAG_V3	93.98	399	24	0	42	440	805	1203	2e-171	601
contig01319	Medtr4g157310.1	Ribosomal_protein_S19/S15_chr04_pseudomolecule_IMGAG_V3	92.69	465	34	0	42	506	1	465	0	652
contig01320	Medtr3g043780.1	Ribosomal_protein_L2_chr03_pseudomolecule_IMGAG_V3	95.34	429	20	0	1433	1861	1	429	0	650
contig01321	Medtr2g021360.1	Mov34-1_chr02_pseudomolecule_IMGAG_V3	95.66	668	29	0	1	668	668	1	0	1094
contig01323	Medtr7g083810.1	Peroxisomal_biogenesis_factor_11_chr07_pseudomolecule_IMGAG_V3	92.25	503	39	0	1	503	510	8	0	688
contig01324	AC146721_8.1	Ankyrin_AC146721.7	83.08	130	22	0	205	334	1302	1173	2e-15	83.8
contig01325	Medtr3g122710.1	Transcription_initiation_Spt4_chr03_pseudomolecule_IMGAG_V3	89.73	331	28	1	217	541	331	1	2e-107	389
contig01328	Medtr4g134370.1	Cell_division_protein_FtsZ_chr04_pseudomolecule_IMGAG_V3	90.63	384	36	0	239	622	1350	967	1e-133	476
contig01330	Medtr7g129930.1	Thioredoxin_fold_chr07_pseudomolecule_IMGAG_V3	91.36	718	53	5	1	712	1087	373	0	900
contig01331	Medtr1g064950.1	hypothetical_protein_chr01_pseudomolecule_IMGAG_V3	87.13	668	71	3	206	858	1082	415	0	642
contig01332	Medtr4g049910.1	Cyclin-like_F-box;_FBD;_chr04_pseudomolecule_IMGAG_V3	91.88	1096	86	1	31	1123	1479	2574	0	1463
contig01333	Medtr1g024140.1	Homeodomain-related_chr01_pseudomolecule_IMGAG_V3	90.75	1610	136	7	9	1611	1056	2659	0	1966
contig01336	Medtr2g011050.1	hypothetical_protein_chr02_pseudomolecule_IMGAG_V3	91.36	521	42	1	360	880	1657	1140	0	672
contig01339	Medtr1g043790.1	Tyrosine_protein_kinase_chr01_pseudomolecule_IMGAG_V3	92.26	982	49	7	1	963	2143	3116	0	1328
contig01341	Medtr1g106180.1	ARF/SAR_superfamily_chr01_pseudomolecule_IMGAG_V3	93.92	329	20	0	161	489	1	329	3e-139	494
contig01344	Medtr7g118190.1	hypothetical_protein_chr07_pseudomolecule_IMGAG_V3	94.78	134	7	0	143	276	222	89	5e-54	210
contig01347	Medtr6g009120.1	Gibberellin_regulated_protein_chr06_pseudomolecule_IMGAG_V3	84.52	168	26	0	432	599	78	245	1e-28	127
contig01348	Medtr8g120620.1	Tetratricopeptide-like_helical_chr08_pseudomolecule_IMGAG_V3	83.92	510	64	3	257	754	225	728	8e-101	367
contig01351	AC231342_7.1	hypothetical_protein_AC231342.3	86.16	159	20	2	354	511	1075	1232	7e-28	125
contig01352	Medtr5g014160.1	Vacuolar_protein_sorting_55_chr05_pseudomolecule_IMGAG_V3	91.64	311	23	1	1	311	110	417	6e-113	406
contig01354	Medtr4g154540.2	Metallophosphoesterase_chr04_pseudomolecule_IMGAG_V3	89.52	458	46	1	1	456	446	903	2e-147	521
contig01355	Medtr5g032730.1	hypothetical_protein_chr05_pseudomolecule_IMGAG_V3	87.62	630	78	0	9	638	2583	1954	3e-180	630
contig01357	Medtr3g156420.1	ER_lumen_protein_retaining_receptor;_Orn/DAP/Arg_decarboxylase_2_chr03_pseudomolecule_IMGAG_V3	84.53	181	28	0	396	576	664	484	2e-31	137
contig01359	Medtr3g043680.1	hypothetical_protein_chr03_pseudomolecule_IMGAG_V3	96.91	97	3	0	343	439	310	406	2e-41	168
contig01361	Medtr3g086610.1	hypothetical_protein_chr03_pseudomolecule_IMGAG_V3	91.91	606	46	1	170	775	851	249	0	809
contig01363	Medtr4g160280.1	Longin-like_chr04_pseudomolecule_IMGAG_V3	94.12	425	25	0	163	587	428	4	0	644
contig01365	Medtr7g116870.1	hypothetical_protein_chr07_pseudomolecule_IMGAG_V3	89.66	745	74	1	293	1034	2937	3681	0	862
contig01366	Medtr3g115230.1	Cytochrome_P450_chr03_pseudomolecule_IMGAG_V3	80.46	174	34	0	4	177	1286	1113	6e-13	75.8
contig01367	Medtr3g143260.1	U_box;_Armadillo-like_helical_chr03_pseudomolecule_IMGAG_V3	90.59	627	56	1	116	742	1228	1851	0	771
contig01368	Medtr4g157060.1	Myosin_II_heavy_chain-like_chr04_pseudomolecule_IMGAG_V3	84.67	287	39	3	178	459	2013	2299	7e-51	200
contig01369	Medtr3g160050.1	hypothetical_protein_chr03_pseudomolecule_IMGAG_V3	92.84	1313	94	0	321	1633	1642	330	0	1857
contig01370	Medtr2g029550.1	Protein_of_unknown_function_UPF0041_chr02_pseudomolecule_IMGAG_V3	92.47	292	22	0	361	652	292	1	3e-112	404
contig01372	Medtr3g097460.1	Protein_of_unknown_function_DUF250_chr03_pseudomolecule_IMGAG_V3	92.89	984	57	2	26	1005	1012	38	0	1402
contig01373	AC235678_9.1	hypothetical_protein_AC235678.1	84.65	430	53	4	136	556	786	1211	5e-85	315
contig01374	Medtr2g097160.1	Proteasome_component_region_PCI_chr02_pseudomolecule_IMGAG_V3	80.87	528	70	7	1	519	546	41	4e-62	238
contig01376	Medtr2g092290.1	Curculin-like_(mannose-binding)_lectin;_Apple-like_chr02_pseudomolecule_IMGAG_V3	87.93	522	54	3	203	715	1315	794	1e-147	523
contig01378	Medtr4g137270.1	C2_chr04_pseudomolecule_IMGAG_V3	88.1	353	42	0	1	353	2945	2593	4e-101	367
contig01379	Medtr4g130240.1	hypothetical_protein_chr04_pseudomolecule_IMGAG_V3	93.62	1239	70	1	1	1230	1058	2296	0	1838
contig01380	Medtr8g137730.1	hypothetical_protein_chr08_pseudomolecule_IMGAG_V3	91.43	105	9	0	190	294	138	242	8e-32	137
contig01382	Medtr3g093060.1	hypothetical_protein_chr03_pseudomolecule_IMGAG_V3	94.02	585	34	1	294	877	881	297	0	874
contig01383	Medtr7g071130.1	hypothetical_protein_chr07_pseudomolecule_IMGAG_V3	83.21	268	44	1	2	269	3015	2749	6e-41	167
contig01385	Medtr3g151490.1	Concanavalin_A-like_lectin/glucanase_chr03_pseudomolecule_IMGAG_V3	88.49	1546	157	5	138	1675	94	1626	0	1645
contig01386	Medtr1g007370.1	Major_intrinsic_protein_chr01_pseudomolecule_IMGAG_V3	90.78	477	41	1	306	779	190	666	1e-168	593
contig01389	Medtr5g043740.1	Sterol_desaturase_chr05_pseudomolecule_IMGAG_V3	93.35	767	51	0	61	827	26	792	0	1116
contig01391	Medtr5g032860.1	hypothetical_protein_chr05_pseudomolecule_IMGAG_V3	93.51	77	5	0	407	483	85	161	4e-24	113
contig01393	Medtr5g093190.1	UBX;_UBA-like;_SEP_chr05_pseudomolecule_IMGAG_V3	89.04	511	55	1	369	878	448	958	3e-159	561
contig01394	Medtr4g104040.1	Tetratricopeptide-like_helical_chr04_pseudomolecule_IMGAG_V3	84.8	1000	140	3	120	1119	2696	1709	0	771
contig01395	Medtr3g020640.1	NADPH-dependent_FMN_reductase_chr03_pseudomolecule_IMGAG_V3	86.63	546	70	1	89	634	31	573	9e-141	500
contig01398	Medtr3g133660.1	Protein_of_unknown_function_DUF1218_chr03_pseudomolecule_IMGAG_V3	89.35	216	21	2	268	482	497	283	8e-60	230
contig01401	Medtr8g138420.1	Ribosomal_protein_L14_chr08_pseudomolecule_IMGAG_V3	90.23	399	39	0	30	428	40	438	2e-135	482
contig01402	Medtr2g126750.1	hypothetical_protein_chr02_pseudomolecule_IMGAG_V3	87	100	8	1	189	283	47	146	6e-19	95.6
contig01404	Medtr1g073680.2	Pyruvate_kinase;_;_;_chr01_pseudomolecule_IMGAG_V3	93.02	759	47	1	71	823	1542	784	0	1086
contig01406	Medtr2g038830.1	hypothetical_protein_chr02_pseudomolecule_IMGAG_V3	88.87	503	55	1	410	911	2476	1974	2e-154	545
contig01407	Medtr8g106580.1	hypothetical_protein_chr08_pseudomolecule_IMGAG_V3	89.65	879	91	0	22	900	1412	2290	0	1021
contig01409	Medtr8g034350.1	C2_chr08_pseudomolecule_IMGAG_V3	93.63	267	17	0	63	329	267	1	2e-109	394
contig01410	Medtr8g129030.1	hypothetical_protein_chr08_pseudomolecule_IMGAG_V3	92.88	267	19	0	98	364	221	487	2e-104	379
contig01411	Medtr1g100490.1	Pseudouridine_synthase_chr01_pseudomolecule_IMGAG_V3	93.79	354	22	0	214	567	758	1111	3e-149	527
contig01413	Medtr7g121070.1	Uncharacterized_Cys-rich_domain_chr07_pseudomolecule_IMGAG_V3	88.97	553	58	1	307	859	696	147	2e-173	609
contig01415	Medtr8g148490.1	Protein_of_unknown_function_DUF751_chr08_pseudomolecule_IMGAG_V3	86.5	274	34	1	104	374	576	303	1e-64	246
contig01416	Medtr5g045000.1	Lg106-like_chr05_pseudomolecule_IMGAG_V3	92.24	232	15	1	192	423	197	425	6e-85	313
contig01417	Medtr3g159570.1	BURP_chr03_pseudomolecule_IMGAG_V3	86.53	245	26	2	36	279	239	1	2e-56	218
contig01420	Medtr3g020370.1	Annexin_chr03_pseudomolecule_IMGAG_V3	88.8	500	53	1	166	665	965	469	1e-153	543
contig01423	Medtr3g124510.1	hypothetical_protein_chr03_pseudomolecule_IMGAG_V3	92.83	600	40	1	182	778	2449	3048	0	844
contig01425	Medtr4g125110.1	hypothetical_protein_chr04_pseudomolecule_IMGAG_V3	88.16	76	9	0	164	239	152	227	2e-14	79.8
contig01427	Medtr2g132820.1	Bacterial_transketolase_chr02_pseudomolecule_IMGAG_V3	92.96	540	38	0	249	788	2208	1669	0	769
contig01428	Medtr3g102410.1	Fe-S_metabolism_associated_SufE_chr03_pseudomolecule_IMGAG_V3	88.74	1101	123	1	758	1858	1816	717	0	1191
contig01429	Medtr6g006330.1	Tyrosine_protein_kinase_chr06_pseudomolecule_IMGAG_V3	93.41	925	54	3	250	1168	1006	83	0	1334
contig01430	Medtr4g101400.1	hypothetical_protein_chr04_pseudomolecule_IMGAG_V3	84.47	747	112	2	178	924	743	1	2e-155	549
contig01434	Medtr8g145620.1	Tyrosine_protein_kinase;_NAF_chr08_pseudomolecule_IMGAG_V3	90.53	665	58	2	1	660	690	26	0	809
contig01436	Medtr5g092290.1	Disulphide_isomerase;_Thioredoxin-like_fold_chr05_pseudomolecule_IMGAG_V3	92.83	321	20	1	220	537	967	1287	7e-126	450
contig01437	Medtr5g083500.1	Cation_efflux_protein_chr05_pseudomolecule_IMGAG_V3	90.41	219	21	0	17	235	1213	1431	4e-71	268
contig01438	Medtr2g103650.1	hypothetical_protein_chr02_pseudomolecule_IMGAG_V3	88.93	822	73	3	158	979	25	828	0	914
contig01439	Medtr3g121990.1	hypothetical_protein_chr03_pseudomolecule_IMGAG_V3	87.5	168	21	0	214	381	766	599	1e-40	167
contig01441	Medtr8g115430.1	Ribosomal_protein_L7Ae/L30e/S12e/Gadd45_chr08_pseudomolecule_IMGAG_V3	87.56	394	49	0	87	480	35	428	9e-101	367
contig01442	AC225528_2.1	Raffinose_synthase_AC225528.10	84.96	113	11	1	211	317	653	541	4e-18	91.7
contig01443	Medtr8g096240.1	hypothetical_protein_chr08_pseudomolecule_IMGAG_V3	89.16	166	14	3	1	162	910	745	3e-40	165
contig01444	Medtr1g143520.1	Pentatricopeptide_repeat_chr01_pseudomolecule_IMGAG_V3	93.54	480	31	0	612	1091	2131	2610	0	706
contig01445	Medtr7g096540.1	Sucrose_synthase_chr07_pseudomolecule_IMGAG_V3	90.82	98	9	0	687	784	2010	1913	2e-27	123
contig01446	Medtr2g117880.2	hypothetical_protein_chr02_pseudomolecule_IMGAG_V3	86.97	307	40	0	258	564	3219	2913	3e-78	291
contig01447	Medtr3g138070.1	hypothetical_protein_chr03_pseudomolecule_IMGAG_V3	85.03	294	44	0	189	482	4654	4947	1e-60	234
contig01448	Medtr5g044870.1	hypothetical_protein_chr05_pseudomolecule_IMGAG_V3	93.28	268	18	0	1	268	678	411	1e-107	389
contig01449	Medtr7g123890.1	hypothetical_protein_chr07_pseudomolecule_IMGAG_V3	88.36	1057	120	1	305	1361	220	1273	0	1116
contig01451	Medtr1g108490.1	UspA_chr01_pseudomolecule_IMGAG_V3	90.99	344	31	0	4	347	114	457	5e-122	436
contig01453	Medtr7g008670.1	Protein_kinase_chr07_pseudomolecule_IMGAG_V3	79.17	821	169	2	327	1145	2301	1481	4e-67	256
contig01456	Medtr4g033020.1	AIG1_chr04_pseudomolecule_IMGAG_V3	83.28	329	49	1	42	370	401	79	3e-56	218
contig01457	Medtr6g030880.1	hypothetical_protein_chr06_pseudomolecule_IMGAG_V3	86.27	852	117	0	13	864	2239	1388	0	761
contig01459	Medtr3g121880.1	hypothetical_protein_chr03_pseudomolecule_IMGAG_V3	83.78	376	44	8	3	374	1641	1279	1e-45	182
contig01461	Medtr1g010190.1	NF-kappa-B/Rel/dorsal_chr01_pseudomolecule_IMGAG_V3	88.47	1856	200	3	228	2082	3706	1864	0	1980
contig01462	Medtr8g125300.1	Xanthine/uracil/vitamin_C_permease_chr08_pseudomolecule_IMGAG_V3	90.59	818	67	1	160	967	13	830	0	1021
contig01463	Medtr3g104730.2	Selenium-binding_protein_chr03_pseudomolecule_IMGAG_V3	87.36	87	10	1	132	218	53	138	3e-14	77.8
contig01466	Medtr4g107660.1	Cytochrome_P450_chr04_pseudomolecule_IMGAG_V3	81.94	382	66	2	1	380	222	602	2e-49	196
contig01467	Medtr1g093510.1	Serine/threonine-specific_protein_phosphatase_and_bis(5-nucleosyl)-tetraphosphatase_chr01_pseudomolecule_IMGAG_V3	95.12	840	41	0	1	840	840	1	0	1265
contig01471	Medtr6g020310.1	Helix-turn-helix_motif_chr06_pseudomolecule_IMGAG_V3	92.36	144	11	0	253	396	432	289	2e-50	198
contig01472	Medtr3g163560.1	Eukaryotic_ribosomal_protein_L5_chr03_pseudomolecule_IMGAG_V3	87.48	799	99	1	225	1022	908	110	0	783
contig01474	Medtr3g106950.1	hypothetical_protein_chr03_pseudomolecule_IMGAG_V3	86.04	308	40	1	8	315	761	457	1e-70	266
contig01478	Medtr2g088260.1	hypothetical_protein_chr02_pseudomolecule_IMGAG_V3	91.31	1485	128	1	1	1484	2056	572	0	1913
contig01480	Medtr3g138860.1	hypothetical_protein_chr03_pseudomolecule_IMGAG_V3	89.87	1431	136	4	1	1426	2148	722	0	1631
contig01481	AC235758_22.1	Protein_of_unknown_function_DUF1077_AC235758.1	91.14	350	31	0	327	676	587	238	4e-125	448
contig01482	Medtr2g052350.1	ZIM_chr02_pseudomolecule_IMGAG_V3	86.03	537	67	4	124	659	1	530	1e-124	446
contig01484	Medtr6g024990.1	UBX_chr06_pseudomolecule_IMGAG_V3	87.76	523	62	2	147	667	30	552	8e-145	513
contig01485	Medtr3g020070.1	hypothetical_protein_chr03_pseudomolecule_IMGAG_V3	88.6	193	22	0	164	356	216	24	2e-53	208
contig01486	Medtr4g097450.1	General_substrate_transporter_chr04_pseudomolecule_IMGAG_V3	93.7	492	30	1	93	584	2687	3177	0	722
contig01491	Medtr6g028090.1	hypothetical_protein_chr06_pseudomolecule_IMGAG_V3	88.24	204	24	0	108	311	619	416	4e-55	214
contig01493	Medtr5g087370.1	hypothetical_protein_chr05_pseudomolecule_IMGAG_V3	80.31	381	75	0	7	387	733	353	7e-39	161
contig01502	Medtr3g067110.1	UDP-glucuronosyl/UDP-glucosyltransferase_chr03_pseudomolecule_IMGAG_V3	80.89	539	99	3	70	605	45	582	1e-59	230
contig01504	Medtr2g097890.2	Protein_kinase_chr02_pseudomolecule_IMGAG_V3	87.47	1269	146	4	220	1482	2716	1455	0	1241
contig01506	Medtr4g011400.1	Macrophage_migration_inhibitory_factor_chr04_pseudomolecule_IMGAG_V3	88.4	250	25	1	258	503	274	25	8e-70	264
contig01508	Medtr1g149720.1	hypothetical_protein_chr01_pseudomolecule_IMGAG_V3	80.57	175	34	0	228	402	469	643	1e-13	77.8
contig01512	Medtr4g097740.1	Aldo/keto_reductase_chr04_pseudomolecule_IMGAG_V3	86.05	631	87	1	363	992	271	901	2e-154	545
contig01513	Medtr1g093410.2	hypothetical_protein_chr01_pseudomolecule_IMGAG_V3	95.97	471	19	0	167	637	1887	1417	0	783
contig01514	Medtr7g143290.2	hypothetical_protein_chr07_pseudomolecule_IMGAG_V3	92.07	164	13	0	4	167	3184	3347	1e-57	222
contig01518	Medtr4g090140.1	Haloacid_dehalogenase-like_hydrolase_chr04_pseudomolecule_IMGAG_V3	95.48	465	21	0	563	1027	465	1	0	755
contig01521	Medtr1g047030.3	Serine/threonine-specific_protein_phosphatase_and_bis(5-nucleosyl)-tetraphosphatase_chr01_pseudomolecule_IMGAG_V3	93.78	225	14	0	24	248	225	1	1e-91	335
contig01524	Medtr1g086790.2	BTB/POZ;_MATH;_;_;_chr01_pseudomolecule_IMGAG_V3	91.46	398	31	1	280	674	1557	1954	1e-145	515
contig01526	Medtr7g134290.2	Pectinacetylesterase_chr07_pseudomolecule_IMGAG_V3	88.61	641	73	0	170	810	139	779	0	692
contig01527	Medtr7g107220.1	Methyltransferase_type_11_chr07_pseudomolecule_IMGAG_V3	87.87	643	75	1	245	887	782	143	0	652
contig01529	Medtr2g014730.1	Di-copper_centre-containing_chr02_pseudomolecule_IMGAG_V3	83.04	289	45	3	7	293	1213	1499	3e-27	121
contig01531	Medtr5g027490.1	NmrA-like_chr05_pseudomolecule_IMGAG_V3	80.15	393	77	1	321	712	283	675	5e-36	153
contig01532	Medtr4g144640.1	Sybindin-like_protein_chr04_pseudomolecule_IMGAG_V3	90.49	452	43	0	357	808	515	64	2e-157	555
contig01536	Medtr4g133890.1	Plant_lipid_transfer/seed_storage/trypsin-alpha_amylase_inhibitor_chr04_pseudomolecule_IMGAG_V3	86.08	424	59	0	325	748	444	21	1e-102	373
contig01537	Medtr7g127380.1	HesB/YadR/YfhF_chr07_pseudomolecule_IMGAG_V3	88.99	345	38	0	206	550	483	139	1e-105	383
contig01538	Medtr1g013970.1	hypothetical_protein_chr01_pseudomolecule_IMGAG_V3	88.11	1245	145	1	85	1329	1	1242	0	1291
contig01539	Medtr3g104830.2	Glycine_hydroxymethyltransferase;_chr03_pseudomolecule_IMGAG_V3	93.44	610	40	0	5	614	448	1057	0	892
contig01540	Medtr2g088370.1	2OG-Fe(II)_oxygenase_chr02_pseudomolecule_IMGAG_V3	83.95	1047	129	3	159	1175	1089	52	0	791
contig01542	Medtr8g128220.1	ARF/SAR_superfamily_chr08_pseudomolecule_IMGAG_V3	93.97	315	19	0	1	315	315	1	4e-133	474
contig01543	Medtr8g119780.1	Nitrate_reductase_NADH_dependant_chr08_pseudomolecule_IMGAG_V3	92.31	91	7	0	224	314	2844	2934	3e-28	125
contig01544	Medtr8g120290.1	Histone_H2B_chr08_pseudomolecule_IMGAG_V3	91.18	397	34	1	28	424	210	605	1e-141	502
contig01546	Medtr8g101670.1	ETC_complex_I_subunit_conserved_region_chr08_pseudomolecule_IMGAG_V3	92.49	453	34	0	267	719	453	1	1e-179	628
contig01547	Medtr5g095950.1	Late_embryogenesis_abundant_protein_2_chr05_pseudomolecule_IMGAG_V3	87.9	876	103	1	174	1046	100	975	0	892
contig01550	Medtr1g013420.1	hypothetical_protein_chr01_pseudomolecule_IMGAG_V3	91.34	358	29	2	129	485	218	574	3e-125	448
contig01554	Medtr3g028620.1	Pentatricopeptide_repeat_chr03_pseudomolecule_IMGAG_V3	95.43	438	19	1	171	607	3896	4333	0	702
contig01556	Medtr3g030520.1	Signal_peptidase_22_kDa_subunit_chr03_pseudomolecule_IMGAG_V3	85.62	438	60	2	12	447	13	449	4e-97	355
contig01557	Medtr4g115570.1	hypothetical_protein_chr04_pseudomolecule_IMGAG_V3	82.35	255	42	1	425	676	260	6	5e-34	145
contig01559	Medtr7g123850.1	Heavy_metal_transport/detoxification_protein_chr07_pseudomolecule_IMGAG_V3	91.81	171	12	1	267	435	1260	1090	2e-57	222
contig01560	Medtr5g007350.1	hypothetical_protein_chr05_pseudomolecule_IMGAG_V3	82.77	296	39	2	4	296	319	33	1e-46	186
contig01561	Medtr4g142280.1	Homeodomain-related;_chr04_pseudomolecule_IMGAG_V3	84.31	918	122	5	10	923	13	912	0	672
contig01563	Medtr7g093430.1	General_substrate_transporter_chr07_pseudomolecule_IMGAG_V3	85.28	326	48	0	10	335	244	569	1e-70	266
contig01565	Medtr1g146830.1	TMPIT-like_chr01_pseudomolecule_IMGAG_V3	90.88	1020	92	1	225	1243	1086	67	0	1277
contig01568	Medtr5g038980.1	hypothetical_protein_chr05_pseudomolecule_IMGAG_V3	85.74	610	81	2	431	1037	325	931	3e-144	511
contig01570	Medtr4g154730.1	ABC_transporter_related_chr04_pseudomolecule_IMGAG_V3	94.74	114	5	1	20	132	655	768	5e-42	170
contig01573	Medtr2g007410.1	PAP_fibrillin_chr02_pseudomolecule_IMGAG_V3	92.66	109	8	0	1	109	533	425	1e-36	153
contig01577	Medtr5g046430.1	hypothetical_protein_chr05_pseudomolecule_IMGAG_V3	90	340	34	0	15	354	506	167	3e-112	404
contig01579	Medtr1g099950.1	hypothetical_protein_chr01_pseudomolecule_IMGAG_V3	91.71	350	29	0	120	469	870	521	3e-130	464
contig01580	Medtr7g111960.1	Actin/actin-like_chr07_pseudomolecule_IMGAG_V3	91.88	1047	84	1	1	1047	1076	31	0	1394
contig01581	Medtr4g081730.2	Major_intrinsic_protein_chr04_pseudomolecule_IMGAG_V3	90.08	252	25	0	1	252	292	543	1e-81	301
contig01583	Medtr5g022240.1	Oxidoreductase_FAD/NAD(P)-binding_chr05_pseudomolecule_IMGAG_V3	92.11	1090	79	3	137	1225	1084	1	0	1463
contig01585	Medtr3g142500.1	Longin-like_chr03_pseudomolecule_IMGAG_V3	95.13	226	11	0	118	343	226	1	4e-99	361
contig01586	Medtr5g006990.1	Protein_of_unknown_function_DUF581_chr05_pseudomolecule_IMGAG_V3	91.68	601	50	0	160	760	1056	456	0	795
contig01589	Medtr3g105600.1	hypothetical_protein_chr03_pseudomolecule_IMGAG_V3	88.41	345	34	3	11	353	691	351	9e-96	349
contig01590	Medtr3g040790.1	Protein_kinase_chr03_pseudomolecule_IMGAG_V3	89.24	353	38	0	1	353	782	1134	2e-110	398
contig01591	Medtr1g086560.1	FMN-dependent_alpha-hydroxy_acid_dehydrogenase_chr01_pseudomolecule_IMGAG_V3	85.22	115	17	0	655	769	182	68	3e-18	93.7
contig01595	Medtr7g089520.1	hypothetical_protein_chr07_pseudomolecule_IMGAG_V3	92.76	925	67	0	363	1287	1660	736	0	1302
contig01599	Medtr4g154480.1	Pyridoxal_phosphate-dependent_deaminase_chr04_pseudomolecule_IMGAG_V3	88.43	1003	116	0	3	1005	1046	44	0	1068
contig01600	Medtr1g125630.1	Extensin-like_region_chr01_pseudomolecule_IMGAG_V3	82.29	175	27	2	29	200	171	344	2e-17	89.7
contig01603	Medtr2g017910.1	hypothetical_protein_chr02_pseudomolecule_IMGAG_V3	91.38	116	10	0	427	542	643	758	8e-36	151
contig01605	Medtr1g009650.1	BURP_chr01_pseudomolecule_IMGAG_V3	88.06	134	16	0	31	164	7	140	2e-32	139
contig01606	CU651566_18.1	Pathogenesis-related_transcriptional_factor_and_ERF_CU651566.9	91.67	144	12	0	147	290	880	1023	8e-48	190
contig01607	Medtr5g008730.1	hypothetical_protein_chr05_pseudomolecule_IMGAG_V3	85.44	577	75	2	16	586	338	911	1e-133	476
contig01608	Medtr5g103320.1	DEK_C_terminal_chr05_pseudomolecule_IMGAG_V3	85.92	277	39	0	86	362	1689	1413	1e-62	240
contig01613	Medtr1g099730.1	hypothetical_protein_chr01_pseudomolecule_IMGAG_V3	89.34	844	90	0	98	941	540	1383	0	959
contig01616	AC233845_3.1	Glyoxalase/bleomycin_resistance_protein/dioxygenase_AC233845.2	92.07	328	26	0	261	588	8	335	3e-124	444
contig01618	Medtr4g042340.1	hypothetical_protein_chr04_pseudomolecule_IMGAG_V3	96.24	266	9	1	379	643	386	651	9e-123	440
contig01620	Medtr7g107320.1	hypothetical_protein_chr07_pseudomolecule_IMGAG_V3	92.36	537	40	1	40	576	3277	3812	0	731
contig01622	Medtr3g132820.1	No_apical_meristem_(NAM)_protein_chr03_pseudomolecule_IMGAG_V3	90.53	940	89	0	94	1033	2439	1500	0	1158
contig01624	Medtr8g145320.2	hypothetical_protein_chr08_pseudomolecule_IMGAG_V3	91.53	189	16	0	377	565	1104	916	4e-65	248
contig01625	Medtr4g078940.1	hypothetical_protein_chr04_pseudomolecule_IMGAG_V3	91.86	651	47	1	297	941	920	270	0	872
contig01626	AC235094_22.3	Ribosomal_protein_L13e_AC235094.1	84.8	296	45	0	206	501	419	124	9e-60	230
contig01627	AC229695_9.1	hypothetical_protein_AC229695.5	86.03	408	57	0	32	439	1452	1859	6e-98	357
contig01630	AC225519_18.1	Alpha-helical_ferredoxin_AC225519.5	93.89	671	41	0	99	769	62	732	0	1005
contig01631	Medtr2g126320.1	Longin-like_chr02_pseudomolecule_IMGAG_V3	94.6	389	19	2	3	389	389	1	6e-168	589
contig01632	Medtr2g121700.1	Snf7_chr02_pseudomolecule_IMGAG_V3	87.87	478	58	0	207	684	141	618	4e-137	488
contig01634	Medtr6g020380.1	hypothetical_protein_chr06_pseudomolecule_IMGAG_V3	88.67	503	57	0	53	555	1	503	2e-154	545
contig01636	Medtr5g020020.1	hypothetical_protein_chr05_pseudomolecule_IMGAG_V3	91.67	300	25	0	319	618	420	719	1e-109	396
contig01637	Medtr3g102180.1	hypothetical_protein_chr03_pseudomolecule_IMGAG_V3	90.97	421	38	0	258	678	1526	1946	6e-151	533
contig01638	Medtr6g069910.1	Band_7_protein_chr06_pseudomolecule_IMGAG_V3	89.38	273	28	1	6	277	598	870	6e-82	303
contig01639	AC233659_29.1	Protein_kinase-like;_Homeodomain-related_AC233659.1	90.16	61	6	0	403	463	660	600	2e-12	73.8
contig01640	Medtr8g068280.1	hypothetical_protein_chr08_pseudomolecule_IMGAG_V3	94.2	69	4	0	252	320	152	84	3e-22	105
contig01642	Medtr8g016470.1	AR791;_actin_binding_chr08_pseudomolecule_IMGAG_V3	89.62	395	40	1	253	646	1898	1504	6e-126	450
contig01643	Medtr4g132640.1	S-adenosyl-L-homocysteine_hydrolase_chr04_pseudomolecule_IMGAG_V3	92.84	740	53	0	314	1053	1458	719	0	1047
contig01646	Medtr6g017890.1	Histidine_triad_(HIT)_protein;_chr06_pseudomolecule_IMGAG_V3	90.29	453	44	0	288	740	462	10	1e-155	549
contig01649	Medtr3g122510.1	hypothetical_protein_chr03_pseudomolecule_IMGAG_V3	91.12	338	30	0	1	338	830	493	8e-121	432
contig01650	Medtr4g096490.1	hypothetical_protein_chr04_pseudomolecule_IMGAG_V3	90.15	203	20	0	337	539	4817	4615	6e-64	244
contig01651	Medtr4g154710.2	hypothetical_protein_chr04_pseudomolecule_IMGAG_V3	92.28	324	25	0	177	500	477	154	5e-124	444
contig01655	Medtr7g080370.1	Elongation_factor_P/YeiP;_Elongation_factor_P-like_protein_YeiP;_;_;_chr07_pseudomolecule_IMGAG_V3	92.52	401	28	2	1	399	536	136	2e-153	541
contig01657	Medtr7g111550.1	Protein_kinase_chr07_pseudomolecule_IMGAG_V3	91.02	479	41	2	123	600	2688	3165	9e-169	593
contig01664	Medtr5g098360.1	Ribosomal_L18ae_protein_chr05_pseudomolecule_IMGAG_V3	89.36	94	8	1	255	346	535	442	3e-21	101
contig01667	Medtr5g020760.1	Trimeric_LpxA-like_chr05_pseudomolecule_IMGAG_V3	90.47	808	74	1	105	909	1	808	0	987
contig01669	Medtr5g021070.1	Protein_of_unknown_function_DUF778_chr05_pseudomolecule_IMGAG_V3	86.18	246	33	1	1	245	460	705	1e-43	176
contig01670	Medtr6g028450.1	hypothetical_protein_chr06_pseudomolecule_IMGAG_V3	83.33	258	25	1	10	267	240	1	1e-49	196
contig01673	Medtr1g108120.1	Late_embryogenesis_abundant_protein_3_chr01_pseudomolecule_IMGAG_V3	89.36	94	10	0	125	218	263	170	8e-23	107
contig01675	Medtr3g164030.1	Protein_of_unknown_function_chr03_pseudomolecule_IMGAG_V3	94.18	653	38	0	52	704	536	1188	0	993
contig01676	Medtr1g100460.1	Concanavalin_A-like_lectin/glucanase_chr01_pseudomolecule_IMGAG_V3	90.42	1273	118	2	185	1454	1272	1	0	1544
contig01677	Medtr4g133260.1	S-adenosyl-L-homocysteine_hydrolase;_chr04_pseudomolecule_IMGAG_V3	91.72	326	27	0	84	409	1	326	9e-121	432
contig01678	Medtr1g078960.1	Syntaxin/epimorphin_family_chr01_pseudomolecule_IMGAG_V3	89.63	791	76	3	141	931	1	785	0	900
contig01679	Medtr1g100450.1	UspA_chr01_pseudomolecule_IMGAG_V3	87.67	365	45	0	42	406	1	365	4e-101	367
contig01680	Medtr5g091170.1	Tetratricopeptide-like_helical_chr05_pseudomolecule_IMGAG_V3	85.63	334	48	0	19	352	2646	2313	2e-75	281
contig01681	Medtr6g013830.1	Blue_(type_1)_copper_domain_chr06_pseudomolecule_IMGAG_V3	89.08	293	31	1	1	292	322	30	2e-72	272
contig01683	Medtr4g097010.1	SH3_chr04_pseudomolecule_IMGAG_V3	93.83	1119	66	1	100	1215	1119	1	0	1667
contig01685	Medtr4g129410.1	hypothetical_protein_chr04_pseudomolecule_IMGAG_V3	89.92	833	83	1	1	833	2395	1564	0	977
contig01687	Medtr3g123140.1	hypothetical_protein_chr03_pseudomolecule_IMGAG_V3	88.89	198	22	0	328	525	198	1	4e-56	218
contig01688	Medtr7g140940.1	NAD-dependent_epimerase/dehydratase_chr07_pseudomolecule_IMGAG_V3	87.41	977	120	1	97	1073	235	1208	0	957
contig01689	Medtr3g086860.1	Glutamate_decarboxylase;_chr03_pseudomolecule_IMGAG_V3	92.46	743	55	1	33	774	1	743	0	1021
contig01690	Medtr4g107040.1	General_substrate_transporter_chr04_pseudomolecule_IMGAG_V3	89.78	1184	121	0	6	1189	323	1506	0	1388
contig01692	Medtr8g147360.1	Pyrophosphate-dependent_phosphofructokinase_PfpB_chr08_pseudomolecule_IMGAG_V3	91.79	913	75	0	1	913	913	1	0	1215
contig01693	Medtr5g010020.1	CS;_SGS;_Tetratricopeptide-like_helical_chr05_pseudomolecule_IMGAG_V3	89.56	1092	104	3	67	1154	40	1125	0	1251
contig01695	Medtr5g048330.1	Cyclin-like_F-box_chr05_pseudomolecule_IMGAG_V3	84.76	748	112	1	80	825	1204	457	8e-163	573
contig01697	Medtr4g015430.1	PAR1_chr04_pseudomolecule_IMGAG_V3	88.56	376	43	0	1	376	376	1	2e-112	404
contig01703	Medtr1g005500.1	hypothetical_protein_chr01_pseudomolecule_IMGAG_V3	96.7	91	2	1	17	107	90	1	2e-35	149
contig01704	Medtr2g103010.1	Rieske_[2Fe-2S]_region;_chr02_pseudomolecule_IMGAG_V3	91.34	693	57	1	151	843	690	1	0	894
contig01705	Medtr3g123300.1	6-phosphogluconolactonase_chr03_pseudomolecule_IMGAG_V3	88.18	880	101	1	322	1198	930	51	0	916
contig01706	Medtr7g005080.1	Bacterial_transketolase_chr07_pseudomolecule_IMGAG_V3	92.9	1056	73	2	151	1205	1086	32	0	1483
contig01707	Medtr1g010010.1	Homeodomain-like;_chr01_pseudomolecule_IMGAG_V3	89.72	506	43	5	45	543	3677	4180	8e-159	559
contig01710	Medtr7g107050.1	hypothetical_protein_chr07_pseudomolecule_IMGAG_V3	89.78	744	70	2	181	924	1011	274	0	864
contig01712	Medtr1g023380.1	Alpha/beta_hydrolase_fold_chr01_pseudomolecule_IMGAG_V3	91.79	280	23	0	320	599	800	521	1e-102	373
contig01717	Medtr5g073570.1	Cyclin-like_F-box_chr05_pseudomolecule_IMGAG_V3	91.84	1213	97	2	302	1514	2635	1425	0	1604
contig01719	AC234703_11.1	Protein_of_unknown_function_DUF581_AC234703.1	87.76	245	24	4	16	254	230	474	1e-56	220
contig01721	Medtr7g138840.1	Alpha/beta_hydrolase_fold_chr07_pseudomolecule_IMGAG_V3	87.73	383	45	2	10	391	1	382	3e-102	371
contig01727	Medtr3g150540.1	UBA/THIF-type_NAD/FAD_binding_fold_chr03_pseudomolecule_IMGAG_V3	94.05	790	45	2	60	848	1	789	0	1178
contig01728	Medtr7g117470.1	DENN;_uDENN_chr07_pseudomolecule_IMGAG_V3	90.82	207	19	0	207	413	3847	3641	7e-69	260
contig01729	Medtr4g143780.1	No_apical_meristem_(NAM)_protein_chr04_pseudomolecule_IMGAG_V3	91.2	500	44	0	449	948	500	1	0	642
contig01730	Medtr7g021670.1	hypothetical_protein_chr07_pseudomolecule_IMGAG_V3	92.61	203	12	2	1	202	2410	2610	9e-36	151
contig01732	Medtr7g076110.1	Bet_v_I_allergen;_Streptomyces_cyclase/dehydrase_chr07_pseudomolecule_IMGAG_V3	89.39	66	7	0	469	534	183	118	5e-13	75.8
contig01734	Medtr8g137790.1	hypothetical_protein_chr08_pseudomolecule_IMGAG_V3	92.47	93	7	0	195	287	96	188	2e-29	129
contig01735	Medtr7g135090.1	Protein_kinase_chr07_pseudomolecule_IMGAG_V3	79.89	557	111	1	172	728	4430	4985	6e-53	208
contig01736	Medtr5g094880.1	Ethylene_insensitive_3_chr05_pseudomolecule_IMGAG_V3	89.45	938	92	2	548	1479	1410	474	0	1068
contig01740	Medtr2g077980.1	hypothetical_protein_chr02_pseudomolecule_IMGAG_V3	92.89	858	55	4	1	856	1121	268	0	1189
contig01742	Medtr4g066970.1	E1_protein_and_Def2/Der2_allergen_chr04_pseudomolecule_IMGAG_V3	90	400	40	0	319	718	465	66	1e-133	476
contig01743	Medtr8g112970.1	Cyclin-like_F-box;_F-box_protein_interaction_domain_chr08_pseudomolecule_IMGAG_V3	88.89	63	7	0	62	124	1292	1230	3e-11	69.9
contig01744	Medtr1g019770.1	Dilute_chr01_pseudomolecule_IMGAG_V3	86.45	546	61	4	48	581	1950	1406	7e-132	470
contig01745	Medtr4g121180.1	Nitrilase/cyanide_hydratase_and_apolipoprotein_N-acyltransferase_chr04_pseudomolecule_IMGAG_V3	89.8	500	50	1	128	627	67	565	3e-152	537
contig01747	Medtr7g022140.1	WD40-like_chr07_pseudomolecule_IMGAG_V3	89.89	801	81	0	3	803	268	1068	0	946
contig01748	Medtr1g117600.1	AUX/IAA_protein_chr01_pseudomolecule_IMGAG_V3	87.81	361	32	2	1	355	371	17	3e-102	371
contig01749	Medtr8g106300.1	hypothetical_protein_chr08_pseudomolecule_IMGAG_V3	88.39	1327	148	4	154	1474	1749	423	0	1382
contig01750	Medtr4g156400.1	hypothetical_protein_chr04_pseudomolecule_IMGAG_V3	90.45	932	80	5	73	1003	188	1111	0	1110
contig01751	Medtr2g034360.2	Longin-like_chr02_pseudomolecule_IMGAG_V3	92	100	8	0	5	104	411	510	2e-31	135
contig01752	Medtr7g118120.1	AAA_ATPase;_26S_proteasome_subunit_P45_chr07_pseudomolecule_IMGAG_V3	81.13	302	57	0	13	314	344	43	8e-35	147
contig01755	Medtr8g044120.1	Ribosomal_protein_S19e_chr08_pseudomolecule_IMGAG_V3	90.62	341	31	1	64	403	1	341	2e-115	414
contig01756	Medtr3g132970.3	ChaC-like_protein_chr03_pseudomolecule_IMGAG_V3	95.93	246	10	0	1	246	1288	1533	2e-113	408
contig01757	Medtr2g011470.1	Calcium-binding_EF-hand_chr02_pseudomolecule_IMGAG_V3	91.81	452	37	0	151	602	396	847	2e-159	561
contig01759	Medtr4g109610.1	Acetohydroxy_acid_isomeroreductase;_;_chr04_pseudomolecule_IMGAG_V3	91.64	383	31	1	212	594	1738	1357	3e-140	498
contig01760	AC233669_10.1	Thiolase_AC233669.2	91.6	869	71	2	1	867	869	1	0	1128
contig01762	Medtr3g021650.1	hypothetical_protein_chr03_pseudomolecule_IMGAG_V3	87.68	276	31	1	55	330	1818	2090	7e-50	196
contig01763	Medtr4g015960.1	Cell_division_protein_FtsZ_chr04_pseudomolecule_IMGAG_V3	92	250	19	1	3	251	584	335	6e-90	329
contig01764	Medtr4g124660.1	Octicosapeptide/Phox/Bem1p_chr04_pseudomolecule_IMGAG_V3	88.17	575	68	0	182	756	1	575	7e-171	601
contig01765	Medtr8g139180.1	2OG-Fe(II)_oxygenase_chr08_pseudomolecule_IMGAG_V3	87.01	408	53	0	116	523	1	408	2e-107	389
contig01769	Medtr5g093920.1	hypothetical_protein_chr05_pseudomolecule_IMGAG_V3	87.1	186	21	3	271	456	3816	3634	4e-37	155
contig01770	Medtr2g046330.1	Ribosomal_protein_S16_chr02_pseudomolecule_IMGAG_V3	88.63	255	28	1	1	255	136	389	3e-71	268
contig01771	Medtr2g125790.1	Glutaredoxin-related_protein;_Glutaredoxin_active_site_chr02_pseudomolecule_IMGAG_V3	93.38	287	19	0	283	569	477	191	2e-116	418
contig01777	Medtr5g026960.1	Ankyrin_chr05_pseudomolecule_IMGAG_V3	88.1	588	64	1	81	668	13	594	9e-175	613
contig01778	Medtr2g122500.1	hypothetical_protein_chr02_pseudomolecule_IMGAG_V3	84.3	363	40	5	119	466	142	502	5e-66	252
contig01779	Medtr4g078490.1	NAD-dependent_epimerase/dehydratase_chr04_pseudomolecule_IMGAG_V3	91.55	734	62	0	231	964	1030	297	0	963
contig01781	Medtr7g024960.1	Density-regulated_protein_DRP1_chr07_pseudomolecule_IMGAG_V3	89.9	594	45	3	250	828	594	1	0	702
contig01782	Medtr2g017860.1	Pathogenesis-related_transcriptional_factor_and_ERF_chr02_pseudomolecule_IMGAG_V3	87.8	418	50	1	279	696	1683	1267	1e-115	416
contig01787	Medtr7g021440.1	hypothetical_protein_chr07_pseudomolecule_IMGAG_V3	89.5	581	61	0	150	730	320	900	0	668
contig01788	Medtr1g102830.1	hypothetical_protein_chr01_pseudomolecule_IMGAG_V3	90.92	683	58	1	215	897	920	242	0	860
contig01789	Medtr5g028430.1	Eukaryotic_rRNA_processing_chr05_pseudomolecule_IMGAG_V3	91.88	776	59	3	128	899	829	54	0	983
contig01790	Medtr1g108410.2	hypothetical_protein_chr01_pseudomolecule_IMGAG_V3	90.51	548	52	0	4	551	872	325	0	674
contig01792	Medtr4g128420.1	IQ_calmodulin-binding_region_chr04_pseudomolecule_IMGAG_V3	85.91	1391	133	12	270	1624	1	1364	0	1209
contig01796	Medtr4g144400.1	DDT_chr04_pseudomolecule_IMGAG_V3	91.93	1004	80	1	190	1193	2692	1690	0	1340
contig01798	Medtr4g121550.1	Methylmalonate-semialdehyde_dehydrogenase_chr04_pseudomolecule_IMGAG_V3	90.97	1108	92	4	124	1228	1	1103	0	1380
contig01799	Medtr5g005430.1	hypothetical_protein_chr05_pseudomolecule_IMGAG_V3	86.19	659	76	2	840	1486	1329	674	4e-169	595
contig01800	Medtr5g022950.1	2OG-Fe(II)_oxygenase_chr05_pseudomolecule_IMGAG_V3	91.54	863	69	2	1	863	859	1	0	1051
contig01801	Medtr5g007450.1	Di-trans-poly-cis-decaprenylcistransferase_chr05_pseudomolecule_IMGAG_V3	89.76	928	95	0	218	1145	589	1516	0	1086
contig01804	Medtr7g127310.1	hypothetical_protein_chr07_pseudomolecule_IMGAG_V3	85.71	119	17	0	191	309	428	310	6e-21	101
contig01805	Medtr6g101880.1	hypothetical_protein_chr06_pseudomolecule_IMGAG_V3	91.95	1279	103	0	40	1318	274	1552	0	1719
contig01807	Medtr7g146140.1	Harpin-induced_1_chr07_pseudomolecule_IMGAG_V3	87.24	917	115	2	161	1077	3857	2943	0	874
contig01810	AC233656_19.3	Lipoxygenase_AC233656.1	91.4	872	75	0	218	1089	2313	1442	0	1134
contig01811	Medtr8g089960.1	2OG-Fe(II)_oxygenase_chr08_pseudomolecule_IMGAG_V3	89.28	774	80	3	1	771	809	36	0	852
contig01813	Medtr4g103590.1	tRNA-binding_arm_chr04_pseudomolecule_IMGAG_V3	88.56	804	91	1	2	805	803	1	0	856
contig01815	Medtr5g089880.1	Yippee-like_protein_chr05_pseudomolecule_IMGAG_V3	86.67	390	49	1	374	760	390	1	9e-98	357
contig01816	Medtr3g026140.1	Aldehyde_dehydrogenase_chr03_pseudomolecule_IMGAG_V3	88.24	510	50	4	164	663	1	510	2e-145	515
contig01817	Medtr2g008070.1	Tubby;_Cyclin-like_F-box_chr02_pseudomolecule_IMGAG_V3	93.59	562	34	1	129	688	1	562	0	823
contig01820	Medtr5g089300.1	Transferase_chr05_pseudomolecule_IMGAG_V3	89.19	148	16	0	240	387	149	2	9e-41	167
contig01822	Medtr4g142750.1	hypothetical_protein_chr04_pseudomolecule_IMGAG_V3	90.4	750	63	4	17	764	1390	648	0	894
contig01823	Medtr3g107170.3	Zinc/iron_permease_chr03_pseudomolecule_IMGAG_V3	94.3	684	37	2	3	685	2106	2788	0	1031
contig01824	Medtr2g126300.1	Embryo-specific_3_chr02_pseudomolecule_IMGAG_V3	83.87	341	47	1	192	524	500	160	2e-64	246
contig01825	Medtr2g096610.1	Histone_H2A;_Histone-fold_chr02_pseudomolecule_IMGAG_V3	93.23	133	9	0	237	369	368	236	1e-48	192
contig01828	Medtr7g133710.1	S-adenosylmethionine_synthetase_chr07_pseudomolecule_IMGAG_V3	91.48	399	34	0	5	403	787	1185	2e-147	521
contig01830	Medtr1g084010.1	hypothetical_protein_chr01_pseudomolecule_IMGAG_V3	89.83	472	45	2	199	670	18	486	1e-143	509
contig01833	Medtr5g094700.1	Plant_protein_of_unknown_function_chr05_pseudomolecule_IMGAG_V3	90.91	286	26	0	239	524	1644	1359	3e-99	361
contig01834	Medtr2g117260.1	hypothetical_protein_chr02_pseudomolecule_IMGAG_V3	89.56	833	72	7	1	825	1245	420	0	922
contig01836	Medtr6g036580.1	Mitochondrial_ATP_synthase_B_chain_chr06_pseudomolecule_IMGAG_V3	91.23	285	22	1	405	686	184	468	1e-99	363
contig01837	Medtr3g151860.1	Phenylacetic_acid_degradation-related_protein_chr03_pseudomolecule_IMGAG_V3	85.26	380	53	1	200	576	468	89	2e-82	305
contig01839	AC233100_61.1	Germin_AC233100.6	89.08	229	25	0	128	356	666	438	1e-67	256
contig01840	Medtr3g012700.1	NAD-dependent_epimerase/dehydratase_chr03_pseudomolecule_IMGAG_V3	87.93	290	35	0	1	290	692	981	4e-80	297
contig01841	Medtr1g108380.1	NAD-dependent_epimerase/dehydratase_chr01_pseudomolecule_IMGAG_V3	89.29	990	90	2	265	1253	1280	306	0	1134
contig01842	Medtr7g107650.1	Gibberellin_regulated_protein_chr07_pseudomolecule_IMGAG_V3	88.71	363	40	1	23	384	1	363	5e-107	387
contig01844	Medtr4g128880.1	2OG-Fe(II)_oxygenase_chr04_pseudomolecule_IMGAG_V3	88.55	1039	111	4	40	1071	19	1056	0	1092
contig01846	Medtr5g103290.1	hypothetical_protein_chr05_pseudomolecule_IMGAG_V3	87.34	387	46	1	201	587	435	52	4e-103	375
contig01848	Medtr3g101280.1	Myo-inositol-1-phosphate_synthase_chr03_pseudomolecule_IMGAG_V3	93.09	1533	106	0	62	1594	1	1533	0	2198
contig01850	Medtr8g093950.1	hypothetical_protein_chr08_pseudomolecule_IMGAG_V3	92.52	1230	89	1	1	1227	3301	2072	0	1705
contig01852	AC225449_4.1	Cytochrome_P450_AC225449.8	84.43	623	94	3	117	737	1198	577	2e-123	442
contig01853	Medtr7g093990.1	hypothetical_protein_chr07_pseudomolecule_IMGAG_V3	88.89	99	11	0	67	165	283	381	1e-23	109
contig01854	Medtr3g142590.1	Protein_kinase_chr03_pseudomolecule_IMGAG_V3	94.09	744	43	1	58	801	1393	651	0	1118
contig01855	Medtr4g011880.1	Protein_of_unknown_function_DUF538_chr04_pseudomolecule_IMGAG_V3	90.52	306	29	0	1	306	306	1	5e-104	377
contig01856	Medtr3g068130.1	Pollen_Ole_e_1_allergen_and_extensin_chr03_pseudomolecule_IMGAG_V3	92.98	755	52	1	1	755	1552	799	0	1068
contig01858	Medtr5g075050.1	Longin-like_chr05_pseudomolecule_IMGAG_V3	89.58	240	22	1	293	529	1643	1882	6e-73	274
contig01860	Medtr5g007470.1	hypothetical_protein_chr05_pseudomolecule_IMGAG_V3	87.94	506	58	1	27	532	503	1	1e-145	515
contig01863	Medtr5g095740.1	Homeodomain-related;_chr05_pseudomolecule_IMGAG_V3	87.65	672	78	3	241	911	2929	2262	0	654
contig01865	Medtr8g021870.1	hypothetical_protein_chr08_pseudomolecule_IMGAG_V3	90.61	213	17	2	1	210	230	18	7e-66	250
contig01870	Medtr7g062000.1	hypothetical_protein_chr07_pseudomolecule_IMGAG_V3	92.28	609	44	3	15	620	988	1596	0	811
contig01871	Medtr2g071490.1	Proteasome_alpha-subunit_chr02_pseudomolecule_IMGAG_V3	94.2	741	43	0	201	941	1	741	0	1128
contig01872	Medtr7g077860.1	Amino_acid-binding_ACT_chr07_pseudomolecule_IMGAG_V3	84.32	880	132	1	105	984	2759	1886	0	652
contig01873	Medtr7g145730.1	hypothetical_protein_chr07_pseudomolecule_IMGAG_V3	88.3	94	11	0	17	110	320	227	1e-20	99.6
contig01874	Medtr1g112210.2	Snf7_chr01_pseudomolecule_IMGAG_V3	88.97	263	29	0	206	468	1	263	2e-78	291
contig01875	AC151525_7.1	C2_AC151525.18	85.53	380	55	0	146	525	13	392	7e-86	317
contig01876	Medtr5g096760.1	C2_chr05_pseudomolecule_IMGAG_V3	91.67	60	5	0	2	61	433	492	8e-15	79.8
contig01877	Medtr1g108040.1	Sucrose_synthase_chr01_pseudomolecule_IMGAG_V3	85.31	769	110	2	7	774	2415	1649	2e-175	615
contig01879	Medtr5g067520.1	S1/P1_nuclease_chr05_pseudomolecule_IMGAG_V3	88.07	461	55	0	165	625	866	406	4e-134	478
contig01880	Medtr7g084420.2	Eukaryotic_phosphomannomutase_chr07_pseudomolecule_IMGAG_V3	95.71	280	12	0	261	540	728	449	5e-129	460
contig01882	Medtr8g099250.1	hypothetical_protein_chr08_pseudomolecule_IMGAG_V3	86.17	839	115	1	179	1016	1087	1925	0	735
contig01883	Medtr3g136680.1	hypothetical_protein_chr03_pseudomolecule_IMGAG_V3	86.29	598	79	1	270	867	784	190	3e-150	531
contig01884	Medtr7g088430.1	hypothetical_protein_chr07_pseudomolecule_IMGAG_V3	94.32	88	5	0	161	248	235	148	4e-31	135
contig01886	Medtr8g102930.2	Ubiquitin_chr08_pseudomolecule_IMGAG_V3	91.16	294	23	1	46	336	23	316	6e-103	373
contig01887	Medtr8g102250.1	Cell_division_protein_FtsZ_chr08_pseudomolecule_IMGAG_V3	85.41	281	41	0	1	281	281	1	2e-60	232
contig01888	Medtr7g140640.1	Tetratricopeptide-like_helical;_chr07_pseudomolecule_IMGAG_V3	92.71	782	55	1	21	802	1	780	0	1092
contig01889	Medtr8g130360.1	Tyrosine_protein_kinase_chr08_pseudomolecule_IMGAG_V3	91.26	309	27	0	165	473	2443	2135	2e-110	398
contig01891	Medtr2g120620.1	hypothetical_protein_chr02_pseudomolecule_IMGAG_V3	82.36	669	112	2	349	1014	5499	4834	2e-105	383
contig01892	Medtr8g122220.1	Adenylate_cyclase_chr08_pseudomolecule_IMGAG_V3	90.78	217	17	1	239	455	606	393	3e-71	268
contig01893	Medtr1g126740.1	hypothetical_protein_chr01_pseudomolecule_IMGAG_V3	85.58	104	15	0	20	123	833	936	8e-17	87.7
contig01894	AC234701_8.1	Plant_lipid_transfer/seed_storage/trypsin-alpha_amylase_inhibitor_AC234701.2	85.05	321	39	2	65	379	18	335	4e-67	254
contig01896	Medtr5g024160.1	HMG1/2_(high_mobility_group)_box_chr05_pseudomolecule_IMGAG_V3	87.12	233	27	1	371	603	254	25	1e-56	220
contig01899	Medtr8g088390.1	Phosphoserine_aminotransferase;_;_chr08_pseudomolecule_IMGAG_V3	94.81	135	7	0	272	406	1287	1153	2e-54	212
contig01902	Medtr4g095570.1	hypothetical_protein_chr04_pseudomolecule_IMGAG_V3	93.51	755	41	5	700	1449	1289	2040	0	999
contig01903	Medtr5g067290.1	hypothetical_protein_chr05_pseudomolecule_IMGAG_V3	83.27	245	32	1	77	312	15	259	2e-41	168
contig01904	Medtr1g108620.1	Heat_shock_factor_binding_1_chr01_pseudomolecule_IMGAG_V3	90.65	139	13	0	223	361	350	212	2e-42	172
contig01905	Medtr3g064280.1	Protein_of_unknown_function_DUF250_chr03_pseudomolecule_IMGAG_V3	88.89	1215	113	8	133	1334	1206	1	0	1302
contig01906	Medtr5g017370.3	hypothetical_protein_chr05_pseudomolecule_IMGAG_V3	89.96	548	55	0	289	836	987	440	0	650
contig01907	Medtr4g042180.1	Ribosomal_protein_S8_chr04_pseudomolecule_IMGAG_V3	97.26	292	8	0	1	292	454	745	1e-145	515
contig01908	Medtr2g103900.1	Lipid-binding_START;_Homeodomain-related_chr02_pseudomolecule_IMGAG_V3	94.74	627	32	1	1	627	2616	3241	0	973
contig01909	Medtr3g154090.1	Forkhead-associated_chr03_pseudomolecule_IMGAG_V3	84.64	332	50	1	20	351	2949	3279	3e-64	246
contig01911	Medtr4g107930.1	Band_7_protein_chr04_pseudomolecule_IMGAG_V3	87.37	198	24	1	192	389	971	775	8e-47	186
contig01915	Medtr1g107940.1	Pathogenesis-related_transcriptional_factor_and_ERF_chr01_pseudomolecule_IMGAG_V3	89.09	110	5	3	279	384	918	812	6e-23	107
contig01919	Medtr5g014520.1	Nonaspanin_(TM9SF)_chr05_pseudomolecule_IMGAG_V3	92.54	67	5	0	1607	1673	184	118	5e-18	93.7
contig01920	Medtr4g137630.1	Blue_(type_1)_copper_domain_chr04_pseudomolecule_IMGAG_V3	84.88	291	42	2	34	323	1	290	1e-54	212
contig01923	Medtr7g092290.1	Acyl_carrier_protein-like_chr07_pseudomolecule_IMGAG_V3	92.76	359	26	0	61	419	2	360	1e-142	505
contig01927	AC229727_22.1	hypothetical_protein_AC229727.6	93.5	785	51	0	716	1500	366	1150	0	1152
contig01928	Medtr4g158540.1	Enoyl-CoA_hydratase/isomerase_chr04_pseudomolecule_IMGAG_V3	92.38	1037	79	0	103	1139	1	1037	0	1388
contig01929	Medtr8g147520.1	Short-chain_dehydrogenase/reductase_SDR_chr08_pseudomolecule_IMGAG_V3	90.88	537	49	0	274	810	178	714	0	676
contig01933	AC225518_16.1	Protein_of_unknown_function_DUF814_AC225518.12	94.91	648	33	0	132	779	1	648	0	1023
contig01934	Medtr3g068850.1	>Medtr3g068940.1	81.94	155	28	0	340	494	1565	1411	9e-16	85.7
contig01936	AC235022_14.1	Ribosomal_protein_L44E_AC235022.1	88.65	141	16	0	144	284	318	178	8e-37	153
contig01938	Medtr4g107830.1	Protein_of_unknown_function_UPF0089_chr04_pseudomolecule_IMGAG_V3	83.78	678	98	3	132	806	1407	2075	2e-130	466
contig01939	Medtr8g112320.1	Alpha/beta_hydrolase_fold_chr08_pseudomolecule_IMGAG_V3	88.06	536	64	0	2	537	328	863	2e-157	555
contig01940	Medtr4g023010.1	Ycf1_chr04_pseudomolecule_IMGAG_V3	89.12	386	38	2	525	906	372	757	3e-104	379
contig01942	Medtr8g089740.1	hypothetical_protein_chr08_pseudomolecule_IMGAG_V3	81.66	169	31	0	65	233	1666	1834	2e-17	89.7
contig01943	Medtr4g121730.1	Chaperone_DnaK_chr04_pseudomolecule_IMGAG_V3	83.19	119	20	0	379	497	503	621	1e-13	77.8
contig01944	Medtr3g159730.1	General_substrate_transporter;_Sugar_transporter_superfamily_chr03_pseudomolecule_IMGAG_V3	84.13	189	30	0	125	313	1156	1344	1e-31	137
contig01945	Medtr8g138350.1	Bet_v_I_allergen_chr08_pseudomolecule_IMGAG_V3	85.84	226	32	0	147	372	277	52	6e-49	194
contig01946	AC225518_19.2	Protein_of_unknown_function_DUF81_AC225518.12	88.19	1084	119	6	1	1079	1143	64	0	1092
contig01947	Medtr7g089960.1	hypothetical_protein_chr07_pseudomolecule_IMGAG_V3	90.74	864	74	2	101	961	900	40	0	1070
contig01950	Medtr1g017030.1	Enhancer_of_rudimentary_chr01_pseudomolecule_IMGAG_V3	86.36	308	42	0	306	613	308	1	6e-74	278
contig01951	Medtr8g034330.1	C2_chr08_pseudomolecule_IMGAG_V3	89.47	209	22	0	1	209	239	447	4e-63	240
contig01952	Medtr7g070950.1	Plant_lipid_transfer/seed_storage/trypsin-alpha_amylase_inhibitor_chr07_pseudomolecule_IMGAG_V3	87.78	352	43	0	238	589	354	3	6e-98	357
contig01953	Medtr3g149180.1	hypothetical_protein_chr03_pseudomolecule_IMGAG_V3	85.47	1301	179	3	49	1345	404	1698	0	1070
contig01954	Medtr7g010020.1	hypothetical_protein_chr07_pseudomolecule_IMGAG_V3	87.34	316	40	0	21	336	1228	913	9e-72	270
contig01956	Medtr2g043260.1	hypothetical_protein_chr02_pseudomolecule_IMGAG_V3	100	35	0	0	200	234	576	542	8e-12	69.9
contig01957	Medtr4g144630.1	Tyrosine_protein_kinase;_Calcium-binding_EF-hand_chr04_pseudomolecule_IMGAG_V3	95.85	410	17	0	1	410	1103	1512	0	678
contig01958	Medtr5g096610.1	hypothetical_protein_chr05_pseudomolecule_IMGAG_V3	90.54	74	7	0	817	890	679	752	1e-17	91.7
contig01961	Medtr3g164060.1	hypothetical_protein_chr03_pseudomolecule_IMGAG_V3	88.93	289	32	0	187	475	929	641	1e-86	319
contig01963	Medtr8g009080.1	GroES-like_chr08_pseudomolecule_IMGAG_V3	86.03	408	54	1	95	499	1	408	1e-96	353
contig01964	Medtr1g103480.1	hypothetical_protein_chr01_pseudomolecule_IMGAG_V3	89.44	303	26	2	120	416	303	1	1e-92	339
contig01965	Medtr8g120850.1	hypothetical_protein_chr08_pseudomolecule_IMGAG_V3	86.67	135	18	0	285	419	217	83	3e-28	125
contig01966	Medtr4g129930.1	ThiJ/PfpI_chr04_pseudomolecule_IMGAG_V3	93.32	988	66	0	186	1173	3067	2080	0	1435
contig01968	Medtr3g111140.1	UDP-glucuronosyl/UDP-glucosyltransferase_chr03_pseudomolecule_IMGAG_V3	82.72	272	47	0	90	361	76	347	4e-40	167
contig01972	Medtr4g141670.1	hypothetical_protein_chr04_pseudomolecule_IMGAG_V3	92.63	1139	84	0	1	1139	2485	1347	0	1592
contig01973	Medtr5g025070.1	2OG-Fe(II)_oxygenase_chr05_pseudomolecule_IMGAG_V3	80.27	669	132	0	1	669	6127	5459	1e-74	280
contig01974	Medtr2g021920.1	Protein_of_unknown_function_DUF1000_chr02_pseudomolecule_IMGAG_V3	93.27	609	40	1	280	888	608	1	0	874
contig01976	Medtr4g133010.1	hypothetical_protein_chr04_pseudomolecule_IMGAG_V3	84.62	91	14	0	246	336	508	418	1e-11	69.9
contig01977	Medtr3g068810.1	Syntaxin/epimorphin_family_chr03_pseudomolecule_IMGAG_V3	90.98	610	55	0	1	610	610	1	0	773
contig01979	Medtr4g125500.1	SCAMP_chr04_pseudomolecule_IMGAG_V3	91.99	412	33	0	624	1035	18	429	3e-157	555
contig01980	Medtr2g107490.1	Dcp1-like_decapping_chr02_pseudomolecule_IMGAG_V3	78.93	356	72	1	999	1351	410	55	3e-22	107
contig01982	Medtr2g034360.3	Longin-like_chr02_pseudomolecule_IMGAG_V3	89.11	349	37	1	33	380	44	392	7e-106	383
contig01985	Medtr3g142630.2	No_apical_meristem_(NAM)_protein_chr03_pseudomolecule_IMGAG_V3	88.95	887	80	7	81	957	1	879	0	948
contig01986	Medtr8g125620.1	1-deoxy-D-xylulose_5-phosphate_reductoisomerase;_;_chr08_pseudomolecule_IMGAG_V3	91.04	1138	86	9	32	1157	1	1134	0	1390
contig01987	Medtr4g023640.1	Thiolase_chr04_pseudomolecule_IMGAG_V3	92.09	417	32	1	115	531	1304	889	3e-158	557
contig01990	Medtr3g122870.1	hypothetical_protein_chr03_pseudomolecule_IMGAG_V3	91.91	544	44	0	361	904	2115	1572	0	729
contig01991	Medtr3g104830.1	Glycine_hydroxymethyltransferase;_chr03_pseudomolecule_IMGAG_V3	94.24	295	17	0	263	557	1415	1121	5e-126	450
contig01996	Medtr8g112240.1	Nucleosome_assembly_protein_(NAP)_chr08_pseudomolecule_IMGAG_V3	93.1	87	5	1	75	161	361	446	1e-25	117
contig01997	Medtr1g143700.1	hypothetical_protein_chr01_pseudomolecule_IMGAG_V3	85.81	148	17	2	278	422	585	439	3e-25	115
contig01998	Medtr4g076130.1	Ribosomal_protein_L9_chr04_pseudomolecule_IMGAG_V3	92.56	121	9	0	20	140	457	577	2e-41	168
contig02002	Medtr5g022570.1	Uncharacterized_Cys-rich_domain_chr05_pseudomolecule_IMGAG_V3	91.75	715	59	0	20	734	715	1	0	848
contig02003	Medtr3g139620.1	Protein_of_unknown_function_UPF0203_chr03_pseudomolecule_IMGAG_V3	88.28	418	47	2	1	416	2496	2913	3e-118	424
contig02004	Medtr8g102770.1	Ferredoxin_chr08_pseudomolecule_IMGAG_V3	93.55	372	24	0	209	580	561	190	4e-155	547
contig02005	Medtr4g137200.1	Rab_GTPase_activator_chr04_pseudomolecule_IMGAG_V3	92.66	1336	96	2	113	1447	1	1335	0	1855
contig02007	Medtr5g021430.1	Protein_of_unknown_function_UPF0183_chr05_pseudomolecule_IMGAG_V3	94.53	877	41	4	1	875	338	1209	0	1332
contig02008	Medtr8g024770.1	Germin_chr08_pseudomolecule_IMGAG_V3	84.44	90	14	0	4	93	440	351	7e-11	67.9
contig02009	Medtr2g110470.2	IspG_protein;_Dihydropteroate_synthase-like_chr02_pseudomolecule_IMGAG_V3	92.83	474	34	0	330	803	2115	1642	0	670
contig02011	Medtr7g037670.1	Glucose-6-phosphate_dehydrogenase_chr07_pseudomolecule_IMGAG_V3	93.43	944	61	1	232	1175	1548	606	0	1372
contig02014	Medtr4g080100.1	Protein_kinase_chr04_pseudomolecule_IMGAG_V3	92.57	552	40	1	341	891	1116	565	0	761
contig02015	Medtr6g089390.1	Per1-like_chr06_pseudomolecule_IMGAG_V3	91.51	671	56	1	71	741	742	73	0	870
contig02017	Medtr8g124910.1	Response_regulator_receiver_chr08_pseudomolecule_IMGAG_V3	86.39	382	41	4	1	376	269	645	5e-89	327
contig02019	Medtr5g023160.1	hypothetical_protein_chr05_pseudomolecule_IMGAG_V3	88.71	248	28	0	376	623	828	581	1e-71	270
contig02020	Medtr5g016580.1	UDP-glucuronosyl/UDP-glucosyltransferase_chr05_pseudomolecule_IMGAG_V3	88.1	1311	144	4	8	1316	1326	26	0	1346
contig02021	Medtr5g077660.1	No_apical_meristem_(NAM)_protein_chr05_pseudomolecule_IMGAG_V3	87.2	422	54	0	45	466	348	769	1e-113	408
contig02022	Medtr6g089630.1	Kunitz_inhibitor_ST1-like_chr06_pseudomolecule_IMGAG_V3	85.26	156	22	1	567	722	170	16	3e-26	119
contig02024	Medtr3g080660.1	Translocation_protein_Sec62_chr03_pseudomolecule_IMGAG_V3	89.97	588	53	4	156	741	1085	502	0	670
contig02025	Medtr2g007880.1	Ribosomal_protein_L10_chr02_pseudomolecule_IMGAG_V3	91.76	558	42	3	1	556	8844	8289	0	720
contig02027	Medtr2g103360.1	Terpene_synthase-like;_Terpenoid_synthase_chr02_pseudomolecule_IMGAG_V3	89.38	631	63	2	1	627	797	1427	0	708
contig02028	Medtr5g105700.1	Beta-Ig-H3/fasciclin_chr05_pseudomolecule_IMGAG_V3	84.79	651	99	0	216	866	768	118	2e-142	505
contig02029	Medtr3g138580.1	Protein_of_unknown_function_DUF1336_chr03_pseudomolecule_IMGAG_V3	85.06	502	66	1	1	502	508	16	2e-113	408
contig02032	Medtr4g095260.1	BURP_chr04_pseudomolecule_IMGAG_V3	93.68	269	17	0	8	276	593	861	1e-110	398
contig02033	Medtr3g092580.1	hypothetical_protein_chr03_pseudomolecule_IMGAG_V3	81.64	501	91	1	11	511	10	509	2e-67	256
contig02035	Medtr1g020360.1	Glycine_cleavage_system_P-protein_chr01_pseudomolecule_IMGAG_V3	93.48	798	52	0	185	982	3171	2374	0	1170
contig02036	Medtr2g096040.1	Flavodoxin/nitric_oxide_synthase_chr02_pseudomolecule_IMGAG_V3	88.96	625	56	2	204	816	624	1	0	698
contig02039	Medtr5g034530.1	Cyclin-like_F-box_chr05_pseudomolecule_IMGAG_V3	88.93	849	92	1	218	1064	987	139	0	932
contig02040	Medtr2g121430.1	hypothetical_protein_chr02_pseudomolecule_IMGAG_V3	97.44	507	13	0	4	510	1099	1605	0	902
contig02043	Medtr2g077520.2	hypothetical_protein_chr02_pseudomolecule_IMGAG_V3	94.03	335	20	0	227	561	1509	1175	1e-142	505
contig02044	Medtr7g037830.1	hypothetical_protein_chr07_pseudomolecule_IMGAG_V3	94.36	621	35	0	153	773	1775	1155	0	954
contig02045	Medtr5g098270.1	Glyoxalase/bleomycin_resistance_protein/dioxygenase_chr05_pseudomolecule_IMGAG_V3	83.67	398	62	1	183	577	33	430	1e-71	270
contig02047	Medtr8g015170.1	Aquaporin_chr08_pseudomolecule_IMGAG_V3	91.3	483	42	0	211	693	712	230	2e-178	624
contig02049	Medtr4g141240.1	Protein_of_unknown_function_DUF250_chr04_pseudomolecule_IMGAG_V3	91.73	375	31	0	229	603	1552	1178	3e-140	498
contig02050	Medtr1g146930.1	Protein_of_unknown_function_DUF1685_chr01_pseudomolecule_IMGAG_V3	83.47	248	38	1	259	506	341	97	2e-39	163
contig02051	Medtr4g136700.1	Protein_of_unknown_function_DUF1296_chr04_pseudomolecule_IMGAG_V3	94.68	188	10	0	108	295	40	227	4e-79	293
contig02053	AC146721_20.1	ATP-sulfurylase_AC146721.7	81.13	159	30	0	245	403	31	189	1e-13	77.8
contig02055	Medtr6g089770.1	CoA-binding_chr06_pseudomolecule_IMGAG_V3	91.62	895	66	7	271	1157	972	79	0	1128
contig02056	Medtr2g017460.1	DNA-binding_WRKY;_VQ_chr02_pseudomolecule_IMGAG_V3	92.86	56	4	0	343	398	247	302	2e-14	79.8
contig02059	Medtr2g117780.1	hypothetical_protein_chr02_pseudomolecule_IMGAG_V3	84.4	1064	154	2	166	1217	1314	251	0	797
contig02061	Medtr7g102730.1	Transferase_chr07_pseudomolecule_IMGAG_V3	89.48	1864	195	1	151	2014	4784	2922	0	2133
contig02063	Medtr1g106090.2	Tyrosine_protein_kinase_chr01_pseudomolecule_IMGAG_V3	93.95	860	52	0	1	860	231	1090	0	1292
contig02068	Medtr6g031360.1	hypothetical_protein_chr06_pseudomolecule_IMGAG_V3	85.52	504	70	1	14	514	801	1304	9e-116	416
contig02070	Medtr3g043930.1	Glutamine_synthetase_type_I_chr03_pseudomolecule_IMGAG_V3	83.94	523	78	2	9	531	724	1240	1e-99	363
contig02071	AC233659_21.1	Glutaredoxin-related_protein;_Thioredoxin-like_fold_AC233659.1	91.34	1028	89	0	5	1032	1028	1	0	1332
contig02073	Medtr3g157220.1	hypothetical_protein_chr03_pseudomolecule_IMGAG_V3	94.34	53	3	0	213	265	920	868	3e-15	81.8
contig02074	Medtr8g074080.1	hypothetical_protein_chr08_pseudomolecule_IMGAG_V3	93.59	499	32	0	1	499	1013	1511	0	735
contig02075	Medtr8g068360.1	CS_chr08_pseudomolecule_IMGAG_V3	89.78	401	32	1	89	480	1	401	3e-134	478
contig02076	Medtr4g064750.1	B-cell_receptor-associated_31-like_chr04_pseudomolecule_IMGAG_V3	90.09	343	34	0	110	452	1	343	4e-114	410
contig02078	Medtr6g094180.1	DALR_anticodon_binding_chr06_pseudomolecule_IMGAG_V3	91.46	82	7	0	92	173	133	52	1e-22	107
contig02079	Medtr8g034840.1	Malic_oxidoreductase_chr08_pseudomolecule_IMGAG_V3	92.46	252	19	0	1	252	1559	1810	1e-95	349
contig02080	Medtr8g089650.1	Pentatricopeptide_repeat_chr08_pseudomolecule_IMGAG_V3	87.62	210	15	2	672	871	2078	2286	3e-54	212
contig02081	Medtr7g130340.1	Tetrahydrofolate_dehydrogenase/cyclohydrolase_chr07_pseudomolecule_IMGAG_V3	94.12	408	24	0	1	408	472	879	1e-176	618
contig02083	Medtr1g102930.1	hypothetical_protein_chr01_pseudomolecule_IMGAG_V3	92.86	98	3	1	199	292	346	443	8e-32	137
contig02084	Medtr5g079660.3	Asparagine_synthase_chr05_pseudomolecule_IMGAG_V3	81.15	520	96	2	1	519	635	117	4e-62	238
contig02085	Medtr5g016520.1	Proteasome_alpha-subunit_chr05_pseudomolecule_IMGAG_V3	94.81	752	38	1	264	1014	752	1	0	1174
contig02088	Medtr1g146610.1	RabGAP/TBC_chr01_pseudomolecule_IMGAG_V3	89.1	587	51	4	570	1145	535	1119	6e-171	601
contig02092	Medtr1g037340.1	hypothetical_protein_chr01_pseudomolecule_IMGAG_V3	88.67	256	29	0	1	256	907	1162	4e-74	278
contig02093	Medtr3g105080.1	hypothetical_protein_chr03_pseudomolecule_IMGAG_V3	90.16	955	93	1	159	1113	312	1265	0	1140
contig02095	Medtr3g010310.1	Major_intrinsic_protein_chr03_pseudomolecule_IMGAG_V3	84.5	671	102	1	108	776	1	671	9e-141	500
contig02097	Medtr3g143320.1	hypothetical_protein_chr03_pseudomolecule_IMGAG_V3	89.43	369	39	0	224	592	402	34	1e-117	422
contig02098	Medtr4g156860.1	Glutathione_peroxidase_chr04_pseudomolecule_IMGAG_V3	87.73	269	33	0	1	269	269	1	2e-72	272
contig02099	Medtr8g024400.1	Calcium-binding_EF-hand_chr08_pseudomolecule_IMGAG_V3	81.43	350	62	1	5	354	711	365	8e-43	174
contig02100	Medtr8g099330.1	Ribonuclease_III_chr08_pseudomolecule_IMGAG_V3	87.88	132	16	0	335	466	1857	1726	3e-31	135
contig02102	Medtr5g035800.1	Spermine_synthase_chr05_pseudomolecule_IMGAG_V3	92.76	912	63	2	178	1086	1032	121	0	1271
contig02104	Medtr7g076380.1	CBF;_Nucleolar_complex-associated_chr07_pseudomolecule_IMGAG_V3	86.7	188	25	0	24	211	227	40	2e-43	174
contig02105	Medtr2g100520.1	RNA-binding_S4_chr02_pseudomolecule_IMGAG_V3	90.98	377	34	0	243	619	1022	1398	3e-134	478
contig02106	Medtr7g012730.1	Heavy_metal_transport/detoxification_protein_chr07_pseudomolecule_IMGAG_V3	87.68	203	25	0	103	305	203	1	4e-52	204
contig02108	Medtr2g097990.1	hypothetical_protein_chr02_pseudomolecule_IMGAG_V3	88.89	387	40	1	3	389	2121	1738	1e-117	422
contig02109	AC174330_19.1	hypothetical_protein_AC174330.20	95.6	91	4	0	478	568	98	8	5e-35	149
contig02110	Medtr2g034050.1	Mlo-related_protein_chr02_pseudomolecule_IMGAG_V3	88.17	524	62	0	20	543	2123	1600	3e-127	454
contig02112	Medtr2g118010.1	Ethylene_insensitive_3_chr02_pseudomolecule_IMGAG_V3	90.97	421	36	1	1	419	317	737	2e-149	527
contig02114	Medtr5g005490.1	hypothetical_protein_chr05_pseudomolecule_IMGAG_V3	87.22	180	23	0	176	355	180	1	3e-43	174
contig02115	Medtr1g047280.1	Methylenetetrahydrofolate_reductase_chr01_pseudomolecule_IMGAG_V3	92.06	756	59	1	253	1007	1317	562	0	1015
contig02117	Medtr2g014160.1	Auxin_responsive_SAUR_protein_chr02_pseudomolecule_IMGAG_V3	91.32	968	84	0	106	1073	315	1282	0	1253
contig02118	Medtr5g068170.3	Bromo_adjacent_region;_Agenet_chr05_pseudomolecule_IMGAG_V3	93.18	264	18	0	43	306	632	895	4e-105	381
contig02120	Medtr7g096490.1	Glycerophosphoryl_diester_phosphodiesterase_chr07_pseudomolecule_IMGAG_V3	89.21	491	49	2	142	629	225	714	2e-153	541
contig02121	Medtr1g089880.2	Targeting_for_Xklp2_chr01_pseudomolecule_IMGAG_V3	88.28	367	38	3	485	846	239	605	5e-93	341
contig02122	Medtr5g006360.1	Survival_protein_SurE_chr05_pseudomolecule_IMGAG_V3	86.78	908	116	2	36	940	18	924	0	837
contig02123	Medtr2g125760.1	Ribosomal_protein_S11_chr02_pseudomolecule_IMGAG_V3	87.96	191	23	0	288	478	1233	1043	1e-49	196
contig02125	Medtr1g099430.1	hypothetical_protein_chr01_pseudomolecule_IMGAG_V3	85.9	1340	189	0	81	1420	6202	4863	0	1158
contig02126	Medtr1g008610.1	BURP_chr01_pseudomolecule_IMGAG_V3	85.63	696	93	3	113	808	290	978	4e-162	571
contig02128	Medtr8g078180.1	Protein_of_unknown_function_DUF597_chr08_pseudomolecule_IMGAG_V3	91.18	476	39	1	57	532	2	474	4e-173	607
contig02133	Medtr7g073470.1	hypothetical_protein_chr07_pseudomolecule_IMGAG_V3	83.72	430	54	3	2	431	920	507	9e-81	299
contig02135	Medtr3g144930.1	hypothetical_protein_chr03_pseudomolecule_IMGAG_V3	85.24	481	68	3	283	761	741	262	1e-100	367
contig02136	Medtr1g099870.1	Translationally_controlled_tumor_protein_chr01_pseudomolecule_IMGAG_V3	90.09	1171	102	6	8	1166	2111	943	0	1370
contig02137	Medtr2g046550.1	Protein_kinase_chr02_pseudomolecule_IMGAG_V3	92.21	1052	82	0	1	1052	3256	4307	0	1435
contig02138	Medtr2g022150.1	hypothetical_protein_chr02_pseudomolecule_IMGAG_V3	83.56	444	73	0	6	449	2091	2534	3e-81	301
contig02140	AC235567_30.1	Heavy_metal_transport/detoxification_protein_AC235567.1	93.81	210	13	0	268	477	1	210	8e-85	313
contig02141	Medtr4g019080.1	hypothetical_protein_chr04_pseudomolecule_IMGAG_V3	83.98	412	66	0	107	518	2343	2754	7e-79	293
contig02143	Medtr4g125680.1	SCAMP_chr04_pseudomolecule_IMGAG_V3	91.83	257	21	0	45	301	257	1	7e-94	343
contig02144	Medtr4g114250.1	hypothetical_protein_chr04_pseudomolecule_IMGAG_V3	92.35	353	27	0	203	555	1	353	1e-136	486
contig02146	Medtr4g115920.1	hypothetical_protein_chr04_pseudomolecule_IMGAG_V3	82.4	358	63	0	61	418	491	848	8e-54	210
contig02147	Medtr4g114390.1	ParB-like_nuclease_chr04_pseudomolecule_IMGAG_V3	90	270	27	0	82	351	109	378	3e-87	321
contig02148	Medtr8g024840.1	Germin_chr08_pseudomolecule_IMGAG_V3	87.25	604	77	0	171	774	626	23	5e-167	587
contig02150	Medtr1g025810.2	Ubiquitin_interacting_motif_chr01_pseudomolecule_IMGAG_V3	81.75	378	69	0	70	447	1850	2227	2e-51	202
contig02153	Medtr2g122830.1	D-3-phosphoglycerate_dehydrogenase_chr02_pseudomolecule_IMGAG_V3	91.59	107	8	1	200	305	1257	1151	9e-31	133
contig02154	Medtr3g021590.1	Ribosomal_protein_L27_chr03_pseudomolecule_IMGAG_V3	86.67	390	44	3	1	387	385	1	5e-95	347
contig02156	Medtr8g119750.1	hypothetical_protein_chr08_pseudomolecule_IMGAG_V3	87.12	458	59	0	143	600	1153	1610	8e-123	440
contig02158	Medtr8g099310.1	Tyrosine_protein_kinase_chr08_pseudomolecule_IMGAG_V3	94.95	733	36	1	188	919	1002	270	0	1152
contig02160	Medtr8g086480.1	Pectinacetylesterase_chr08_pseudomolecule_IMGAG_V3	90.27	915	83	5	206	1119	1186	277	0	1037
contig02164	Medtr1g016220.1	hypothetical_protein_chr01_pseudomolecule_IMGAG_V3	80.17	711	107	6	19	711	1095	401	2e-80	299
contig02165	Medtr5g020760.2	Trimeric_LpxA-like_chr05_pseudomolecule_IMGAG_V3	83.85	161	25	1	137	297	383	542	6e-22	105
contig02167	Medtr1g125000.1	Cupredoxin_chr01_pseudomolecule_IMGAG_V3	91.01	178	16	0	83	260	1373	1196	2e-58	226
contig02168	Medtr5g067860.1	Prefoldin_beta-like_chr05_pseudomolecule_IMGAG_V3	92.81	320	23	0	68	387	1	320	9e-127	452
contig02169	Medtr7g047710.1	hypothetical_protein_chr07_pseudomolecule_IMGAG_V3	91.17	589	52	0	72	660	57	645	0	755
contig02170	Medtr7g089770.1	hypothetical_protein_chr07_pseudomolecule_IMGAG_V3	90.64	203	16	1	172	374	1396	1595	3e-65	248
contig02171	Medtr5g020570.1	Dephospho-CoA_kinase;_Cytidylyltransferase_chr05_pseudomolecule_IMGAG_V3	91.57	498	42	0	142	639	510	13	0	654
contig02174	Medtr1g093440.1	hypothetical_protein_chr01_pseudomolecule_IMGAG_V3	92.08	518	40	1	190	706	1408	1925	0	694
contig02176	Medtr7g089690.1	hypothetical_protein_chr07_pseudomolecule_IMGAG_V3	92.49	719	51	1	38	753	1109	391	0	993
contig02177	AC235567_69.1	hypothetical_protein_AC235567.1	89.81	677	66	1	195	871	1186	513	0	791
contig02178	Medtr1g143760.1	Prefoldin_alpha-like_chr01_pseudomolecule_IMGAG_V3	91.07	459	41	0	272	730	459	1	2e-166	585
contig02179	Medtr4g121820.1	Octicosapeptide/Phox/Bem1p_chr04_pseudomolecule_IMGAG_V3	83.42	374	44	3	542	912	931	1289	3e-67	256
contig02184	Medtr8g005020.1	hypothetical_protein_chr08_pseudomolecule_IMGAG_V3	91.09	954	79	3	1	948	1365	412	0	1136
contig02185	Medtr5g028160.1	Protein_of_unknown_function_DUF760_chr05_pseudomolecule_IMGAG_V3	88.69	672	72	2	1	671	2297	1629	0	718
contig02187	Medtr5g027690.1	Phosphoribulokinase/uridine_kinase_chr05_pseudomolecule_IMGAG_V3	93.72	923	58	0	181	1103	1236	314	0	1370
contig02188	Medtr7g089860.2	hypothetical_protein_chr07_pseudomolecule_IMGAG_V3	91.4	616	49	2	144	755	696	81	0	789
contig02189	Medtr8g078700.1	AUX/IAA_protein_chr08_pseudomolecule_IMGAG_V3	87.33	718	89	2	1	718	722	7	0	686
contig02190	Medtr4g022490.1	Vesicle_transport_v-SNARE_chr04_pseudomolecule_IMGAG_V3	84.17	657	92	1	160	804	18	674	3e-138	492
contig02191	Medtr5g021600.1	Protein_kinase_chr05_pseudomolecule_IMGAG_V3	91.12	338	30	0	2	339	3790	3453	9e-121	432
contig02192	Medtr7g135600.1	Bet_v_I_allergen_chr07_pseudomolecule_IMGAG_V3	84.67	137	21	0	301	437	447	311	3e-22	105
contig02193	Medtr5g015870.1	hypothetical_protein_chr05_pseudomolecule_IMGAG_V3	97.44	39	1	0	209	247	135	97	1e-11	69.9
contig02196	Medtr5g016180.2	Tetratricopeptide-like_helical;_chr05_pseudomolecule_IMGAG_V3	83.12	468	63	4	44	508	3569	4023	1e-78	293
contig02200	Medtr3g128200.1	Early_nodulin_93_ENOD93_protein_chr03_pseudomolecule_IMGAG_V3	86.05	344	48	0	1	344	10	353	2e-81	301
contig02201	Medtr1g130360.1	Embryo-specific_3_chr01_pseudomolecule_IMGAG_V3	88.74	533	59	1	43	574	38	570	5e-163	573
contig02203	AC235753_14.2	N-6_Adenine-specific_DNA_methylase;_Exodeoxyribonuclease_III_xth_AC235753.1	87.64	453	50	2	7	453	1592	1140	7e-125	446
contig02205	Medtr8g128270.1	Xylose_isomerase-like_TIM_barrel;_chr08_pseudomolecule_IMGAG_V3	91.03	379	31	3	253	629	74	451	3e-128	458
contig02207	Medtr8g148280.2	Armadillo-like_helical_chr08_pseudomolecule_IMGAG_V3	91.24	582	51	0	1	582	286	867	0	749
contig02208	Medtr4g137870.1	Plant_integral_membrane_protein_chr04_pseudomolecule_IMGAG_V3	87.66	543	36	7	22	537	765	1303	5e-152	537
contig02209	Medtr2g006700.1	hypothetical_protein_chr02_pseudomolecule_IMGAG_V3	90.85	1322	116	3	121	1438	1579	259	0	1641
contig02211	Medtr8g139330.1	Riboflavin_biosynthesis_protein_RibD_chr08_pseudomolecule_IMGAG_V3	89.35	901	90	1	113	1007	367	1267	0	1027
contig02212	Medtr4g093050.1	hypothetical_protein_chr04_pseudomolecule_IMGAG_V3	92.59	54	4	0	34	87	10	63	2e-13	75.8
contig02214	Medtr2g129660.1	Oxidoreductase_FAD/NAD(P)-binding_chr02_pseudomolecule_IMGAG_V3	94.64	522	27	1	349	870	1130	610	0	805
contig02215	Medtr2g104590.1	hypothetical_protein_chr02_pseudomolecule_IMGAG_V3	91.64	1149	96	0	51	1199	193	1341	0	1516
contig02216	Medtr8g128550.1	Calmodulin_binding_protein-like_chr08_pseudomolecule_IMGAG_V3	88.19	838	86	2	26	850	2766	3603	0	882
contig02217	Medtr2g092340.1	Phosphoenolpyruvate_carboxylase_chr02_pseudomolecule_IMGAG_V3	85.59	687	99	0	223	909	2901	2215	5e-164	577
contig02218	Medtr1g125900.3	Abortive_infection_protein_chr01_pseudomolecule_IMGAG_V3	91.67	120	10	0	24	143	706	587	2e-38	159
contig02222	Medtr8g129370.1	hypothetical_protein_chr08_pseudomolecule_IMGAG_V3	82.77	267	45	1	79	345	999	734	1e-37	157
contig02226	Medtr3g106150.1	Aldo/keto_reductase_chr03_pseudomolecule_IMGAG_V3	94.51	182	10	0	46	227	1	182	1e-75	281
contig02228	Medtr4g107640.1	Cytochrome_P450_chr04_pseudomolecule_IMGAG_V3	87.06	456	59	0	31	486	105	560	1e-121	436
contig02230	Medtr8g105950.1	YbaK/prolyl-tRNA_synthetase_associated_region_chr08_pseudomolecule_IMGAG_V3	88.93	298	33	0	132	429	154	451	1e-89	329
contig02231	AC235009_44.1	Protein_of_unknown_function_DUF26_AC235009.1	81.62	185	32	1	227	409	699	515	5e-18	91.7
contig02232	Medtr3g019260.1	hypothetical_protein_chr03_pseudomolecule_IMGAG_V3	87.84	148	15	1	44	188	13	160	7e-35	147
contig02233	Medtr5g034500.1	Copper_amine_oxidase;_;_;_chr05_pseudomolecule_IMGAG_V3	92.65	694	51	0	1	694	1427	2120	0	971
contig02235	Medtr6g031110.1	hypothetical_protein_chr06_pseudomolecule_IMGAG_V3	85.49	193	19	1	241	433	1073	1256	3e-41	168
contig02237	Medtr1g008350.1	hypothetical_protein_chr01_pseudomolecule_IMGAG_V3	86	150	21	0	282	431	2849	2998	5e-30	131
contig02238	Medtr7g138410.1	Pectinesterase;_Pectinesterase_inhibitor_chr07_pseudomolecule_IMGAG_V3	90.16	549	50	2	271	815	2363	1815	2e-175	615
contig02240	Medtr4g076160.1	hypothetical_protein_chr04_pseudomolecule_IMGAG_V3	89.38	339	36	0	24	362	754	416	6e-107	387
contig02241	Medtr6g083930.1	hypothetical_protein_chr06_pseudomolecule_IMGAG_V3	88.99	454	38	2	1	443	595	1047	3e-143	507
contig02242	Medtr5g015110.1	Branched-chain_amino_acid_aminotransferase_II_chr05_pseudomolecule_IMGAG_V3	92.08	682	52	1	1	680	546	1227	0	918
contig02244	Medtr7g129890.1	hypothetical_protein_chr07_pseudomolecule_IMGAG_V3	87.44	207	23	3	305	510	230	434	7e-45	180
contig02246	Medtr3g149010.1	CutA1_divalent_ion_tolerance_protein_chr03_pseudomolecule_IMGAG_V3	95.21	146	7	0	244	389	534	389	4e-61	234
contig02247	Medtr4g137220.1	Ubiquitin;_NLI_interacting_factor_chr04_pseudomolecule_IMGAG_V3	91.54	969	82	0	86	1054	40	1008	0	1271
contig02252	Medtr8g138510.1	Protein_of_unknown_function_DUF581_chr08_pseudomolecule_IMGAG_V3	87.3	378	48	0	115	492	397	774	2e-101	369
contig02253	Medtr4g097000.1	Terpenoid_synthase_chr04_pseudomolecule_IMGAG_V3	92.73	1101	77	3	72	1171	1116	18	0	1524
contig02256	Medtr3g102370.1	hypothetical_protein_chr03_pseudomolecule_IMGAG_V3	84.73	203	25	2	168	367	228	29	2e-35	149
contig02257	Medtr6g005200.1	Ribonucleotide_reductase_chr06_pseudomolecule_IMGAG_V3	85.71	119	16	1	612	730	88	205	2e-18	93.7
contig02258	Medtr3g163430.1	Heavy_metal_transport/detoxification_protein_chr03_pseudomolecule_IMGAG_V3	88.27	341	39	1	2	341	131	471	3e-96	351
contig02259	Medtr8g031720.1	Ycf1_chr08_pseudomolecule_IMGAG_V3	85.76	323	45	1	12	333	434	112	4e-71	268
contig02262	Medtr8g147830.1	Oligopeptide_transporter_OPT_superfamily_chr08_pseudomolecule_IMGAG_V3	82.87	181	22	1	326	497	372	192	6e-27	121
contig02263	Medtr5g106240.1	Short-chain_dehydrogenase/reductase_SDR_chr05_pseudomolecule_IMGAG_V3	85.05	107	15	1	228	333	218	112	2e-13	77.8
contig02265	Medtr5g017810.1	DNA-binding_SAP_chr05_pseudomolecule_IMGAG_V3	91.18	238	21	0	1	238	588	825	9e-83	305
contig02268	Medtr6g088880.1	BRO1_chr06_pseudomolecule_IMGAG_V3	85.6	854	121	2	442	1293	1116	263	0	702
contig02271	Medtr3g010060.1	hypothetical_protein_chr03_pseudomolecule_IMGAG_V3	92	50	4	0	11	60	326	375	4e-11	67.9
contig02272	Medtr8g074360.1	Serine/threonine-specific_protein_phosphatase_and_bis(5-nucleosyl)-tetraphosphatase_chr08_pseudomolecule_IMGAG_V3	95.65	207	9	0	3	209	706	912	5e-93	339
contig02273	Medtr2g025920.1	hypothetical_protein_chr02_pseudomolecule_IMGAG_V3	88.86	350	39	0	329	678	569	220	4e-106	385
contig02278	Medtr4g101000.1	Cytochrome_P450_chr04_pseudomolecule_IMGAG_V3	90.95	398	36	0	1	398	2136	1739	4e-142	504
contig02282	Medtr7g089540.1	Protein_of_unknown_function_UPF0016_chr07_pseudomolecule_IMGAG_V3	90.81	381	35	0	1	381	445	65	2e-134	478
contig02289	Medtr8g083980.1	Calcium-binding_EF-hand_chr08_pseudomolecule_IMGAG_V3	90.79	684	56	3	253	929	1	684	0	841
contig02290	Medtr8g087040.1	Diacylglycerol_acyltransferase_chr08_pseudomolecule_IMGAG_V3	93.86	293	18	0	1	293	293	1	2e-122	438
contig02292	Medtr3g148160.2	hypothetical_protein_chr03_pseudomolecule_IMGAG_V3	87.63	291	36	0	15	305	2087	2377	4e-78	291
contig02294	Medtr1g071470.1	hypothetical_protein_chr01_pseudomolecule_IMGAG_V3	88.81	277	31	0	201	477	277	1	7e-82	303
contig02301	Medtr7g089760.1	eIF4-gamma/eIF5/eIF2-epsilon_chr07_pseudomolecule_IMGAG_V3	94.66	1029	54	1	326	1354	235	1262	0	1596
contig02303	Medtr7g008980.1	hypothetical_protein_chr07_pseudomolecule_IMGAG_V3	93.55	605	38	1	132	736	5089	5692	0	882
contig02305	Medtr5g096100.1	hypothetical_protein_chr05_pseudomolecule_IMGAG_V3	88.64	220	16	1	121	331	1	220	9e-65	246
contig02306	Medtr5g015740.1	hypothetical_protein_chr05_pseudomolecule_IMGAG_V3	92.39	1143	83	2	50	1192	1497	359	0	1564
contig02307	Medtr8g119930.1	Protein_of_unknown_function_DUF250_chr08_pseudomolecule_IMGAG_V3	93.48	322	21	0	1	322	1037	716	1e-132	472
contig02308	Medtr8g138040.1	Ribosomal_L29e_protein_chr08_pseudomolecule_IMGAG_V3	93.01	186	13	0	219	404	186	1	1e-70	266
contig02310	Medtr2g006490.1	Ribosomal_protein_L27e;_KOW_chr02_pseudomolecule_IMGAG_V3	85.09	409	59	2	346	753	408	1	5e-84	311
contig02311	Medtr5g026660.1	Cytochrome_P450_chr05_pseudomolecule_IMGAG_V3	90.34	207	20	0	239	445	1772	1566	2e-66	252
contig02313	Medtr4g137150.1	Protein_kinase_chr04_pseudomolecule_IMGAG_V3	90.63	459	22	1	1	459	443	6	2e-171	601
contig02317	Medtr4g134690.1	Sec61beta_chr04_pseudomolecule_IMGAG_V3	91.82	220	18	0	120	339	27	246	6e-79	293
contig02320	Medtr4g152170.1	hypothetical_protein_chr04_pseudomolecule_IMGAG_V3	95.78	403	17	0	1	403	1445	1847	0	664
contig02321	Medtr5g035350.1	Homeodomain-related_chr05_pseudomolecule_IMGAG_V3	93.06	216	15	0	53	268	216	1	6e-84	309
contig02322	Medtr3g111400.1	Plant_lipid_transfer/seed_storage/trypsin-alpha_amylase_inhibitor_chr03_pseudomolecule_IMGAG_V3	84.49	419	53	3	1	413	557	145	1e-83	309
contig02324	Medtr5g024590.1	Auxin_Efflux_Carrier_chr05_pseudomolecule_IMGAG_V3	90.56	233	19	3	1	232	231	1	4e-70	264
contig02326	Medtr4g031780.1	Dynamin_central_region;_Dynamin;_Dynamin_GTPase_effector;_Pleckstrin_homology-type_chr04_pseudomolecule_IMGAG_V3	91.65	1628	133	1	1	1625	5	1632	0	2145
contig02327	Medtr5g016640.1	Pathogenesis-related_transcriptional_factor_and_ERF_chr05_pseudomolecule_IMGAG_V3	91.67	96	8	0	1	96	153	58	5e-29	127
contig02328	Medtr2g025880.1	Metridin-like_ShK_toxin;_2OG-Fe(II)_oxygenase_chr02_pseudomolecule_IMGAG_V3	92.37	354	27	0	1	354	449	96	2e-137	488
contig02333	Medtr8g105120.1	Enoyl-CoA_hydratase/isomerase_chr08_pseudomolecule_IMGAG_V3	92.58	687	47	2	197	879	1523	837	0	946
contig02334	Medtr4g079120.1	Ribosomal_protein_L29_chr04_pseudomolecule_IMGAG_V3	85.98	271	38	0	71	341	11	281	1e-61	236
contig02335	Medtr6g031030.1	Eukaryotic_translation_initiation_factor_4E_(eIF-4E)_chr06_pseudomolecule_IMGAG_V3	92.5	587	44	0	328	914	681	95	0	815
contig02336	Medtr4g104400.1	Biotin_and_thiamin_synthesis_associated_chr04_pseudomolecule_IMGAG_V3	92.05	1044	83	0	152	1195	1134	91	0	1411
contig02338	Medtr3g142630.1	No_apical_meristem_(NAM)_protein_chr03_pseudomolecule_IMGAG_V3	91.57	166	10	1	170	331	1	166	8e-56	216
contig02339	Medtr2g090860.1	Protein_kinase_chr02_pseudomolecule_IMGAG_V3	89.5	200	19	1	1	200	2377	2574	4e-58	224
contig02340	Medtr8g136890.2	hypothetical_protein_chr08_pseudomolecule_IMGAG_V3	92.9	183	12	1	136	317	336	518	1e-66	252
contig02341	Medtr5g019440.1	CemA_chr05_pseudomolecule_IMGAG_V3	93.93	478	29	0	439	916	1	478	0	718
contig02342	Medtr7g022810.2	Cation_efflux_protein_chr07_pseudomolecule_IMGAG_V3	89.44	284	28	2	265	548	1044	763	1e-83	309
contig02343	Medtr3g111500.1	Pentatricopeptide_repeat_chr03_pseudomolecule_IMGAG_V3	85.47	358	45	3	91	445	1104	1457	3e-75	281
contig02344	Medtr2g006390.1	Nonaspanin_(TM9SF)_chr02_pseudomolecule_IMGAG_V3	94.2	1310	66	8	1	1302	445	1752	0	1935
contig02346	Medtr2g007060.2	UDP-glucose:Glycoprotein_Glucosyltransferase_chr02_pseudomolecule_IMGAG_V3	92.16	306	20	2	15	320	1864	2165	2e-112	404
contig02348	Medtr4g109090.1	UDP-glucuronosyl/UDP-glucosyltransferase_chr04_pseudomolecule_IMGAG_V3	93.16	789	53	1	1	788	3121	3909	0	1128
contig02349	Medtr4g090150.1	Peptidase_M20_chr04_pseudomolecule_IMGAG_V3	92.02	1215	82	1	1	1215	1554	355	0	1659
contig02355	Medtr3g151450.1	Protein_of_unknown_function_DUF339_chr03_pseudomolecule_IMGAG_V3	83.67	343	56	0	168	510	149	491	2e-61	236
contig02356	Medtr8g109260.1	CBS_chr08_pseudomolecule_IMGAG_V3	91.6	119	10	0	24	142	1145	1263	8e-38	157
contig02358	Medtr1g046740.2	Peptidase_M20_chr01_pseudomolecule_IMGAG_V3	83.06	248	42	0	1	248	345	98	2e-38	159
contig02362	Medtr7g025660.1	Amino_acid-binding_ACT_chr07_pseudomolecule_IMGAG_V3	87.08	565	58	4	2	560	224	779	2e-150	531
contig02363	Medtr7g134740.1	hypothetical_protein_chr07_pseudomolecule_IMGAG_V3	86.83	167	19	3	71	236	204	368	1e-30	133
contig02364	Medtr8g129770.1	hypothetical_protein_chr08_pseudomolecule_IMGAG_V3	92.41	316	24	0	1	316	432	747	6e-122	436
contig02365	Medtr8g133810.1	Thioredoxin_fold_chr08_pseudomolecule_IMGAG_V3	81.82	242	29	3	244	479	320	88	7e-30	131
contig02367	Medtr7g138070.1	Drought_induced_19_chr07_pseudomolecule_IMGAG_V3	91.63	251	21	0	4	254	257	7	4e-90	331
contig02368	Medtr3g040400.1	hypothetical_protein_chr03_pseudomolecule_IMGAG_V3	91.13	496	44	0	11	506	1341	846	0	634
contig02369	Medtr5g032140.1	IQ_calmodulin-binding_region_chr05_pseudomolecule_IMGAG_V3	86.79	159	17	3	32	186	261	103	7e-29	127
contig02370	Medtr8g037300.1	RNA-binding_region_RNP-1_(RNA_recognition_motif)_chr08_pseudomolecule_IMGAG_V3	86.01	1094	153	0	163	1256	5295	4202	0	955
contig02371	Medtr1g126310.1	hypothetical_protein_chr01_pseudomolecule_IMGAG_V3	92.25	129	10	0	51	179	211	339	1e-43	176
contig02372	Medtr7g133460.1	Protein_of_unknown_function_DUF952_chr07_pseudomolecule_IMGAG_V3	88.98	363	40	0	3	365	1	363	1e-111	402
contig02377	Medtr3g132990.1	AIG2-like_chr03_pseudomolecule_IMGAG_V3	86.23	501	69	0	152	652	567	67	1e-114	412
contig02378	Medtr7g124460.1	Protein_of_unknown_function_DUF597_chr07_pseudomolecule_IMGAG_V3	93	243	17	0	12	254	1080	1322	5e-95	347
contig02379	Medtr2g126220.1	Mak16_protein_chr02_pseudomolecule_IMGAG_V3	93.6	531	34	0	63	593	1580	1050	0	783
contig02380	Medtr2g104760.1	WD40-like_chr02_pseudomolecule_IMGAG_V3	88.52	784	88	2	48	830	966	184	0	825
contig02382	Medtr1g023860.1	Cystinosin/ERS1p_repeat_chr01_pseudomolecule_IMGAG_V3	92.09	354	28	0	524	877	537	184	1e-134	480
contig02384	Medtr8g102210.1	hypothetical_protein_chr08_pseudomolecule_IMGAG_V3	89.02	255	25	1	226	477	1	255	9e-75	280
contig02388	Medtr4g114600.1	Lecithin:cholesterol_acyltransferase_chr04_pseudomolecule_IMGAG_V3	87.97	133	12	3	37	168	1481	1610	3e-25	115
contig02389	Medtr6g098690.1	Tyrosine_protein_kinase_chr06_pseudomolecule_IMGAG_V3	88.57	350	31	8	400	744	1271	926	3e-85	315
contig02391	Medtr3g102360.1	hypothetical_protein_chr03_pseudomolecule_IMGAG_V3	79.55	269	43	2	416	675	309	574	9e-21	101
contig02394	Medtr8g132820.1	Dimeric_alpha-beta_barrel_chr08_pseudomolecule_IMGAG_V3	85.76	302	43	0	269	570	308	7	5e-68	258
contig02398	Medtr3g080300.2	Phosphoribosyltransferase;_Phosphoribulokinase/uridine_kinase_chr03_pseudomolecule_IMGAG_V3	80.84	574	110	0	147	720	581	1154	3e-70	266
contig02402	Medtr3g148200.1	Uroporphyrinogen_III_synthase_HEM4_chr03_pseudomolecule_IMGAG_V3	92.47	372	26	2	220	589	927	556	7e-141	500
contig02403	Medtr1g117460.1	Prenylated_rab_acceptor_PRA1_chr01_pseudomolecule_IMGAG_V3	91.55	71	6	0	141	211	439	509	1e-18	93.7
contig02406	Medtr8g009280.1	Dynamin_central_region;_Dynamin;_Dynamin_GTPase_effector_chr08_pseudomolecule_IMGAG_V3	91.73	278	23	0	245	522	1959	2236	1e-101	369
contig02410	Medtr6g013070.1	Plant_specific_mitochondrial_import_receptor_subunit_TOM20_chr06_pseudomolecule_IMGAG_V3	90.91	66	6	0	124	189	40	105	1e-15	83.8
contig02411	Medtr2g122580.1	Helix-loop-helix_DNA-binding_chr02_pseudomolecule_IMGAG_V3	91.64	299	19	2	27	319	299	1	4e-107	387
contig02413	Medtr7g127140.2	hypothetical_protein_chr07_pseudomolecule_IMGAG_V3	89.55	421	41	1	12	429	1	421	1e-135	482
contig02414	Medtr7g140770.1	Ribose_5-phosphate_isomerase_chr07_pseudomolecule_IMGAG_V3	87.37	792	98	2	246	1036	841	51	0	761
contig02416	Medtr1g149420.1	hypothetical_protein_chr01_pseudomolecule_IMGAG_V3	87	554	71	1	6	558	1417	1970	7e-147	519
contig02419	Medtr1g039850.1	U2_auxiliary_factor_small_subunit_chr01_pseudomolecule_IMGAG_V3	86.61	112	15	0	1095	1206	112	1	3e-21	103
contig02420	Medtr2g009140.1	Phosphate-induced_protein_1_conserved_region_chr02_pseudomolecule_IMGAG_V3	92.94	623	41	2	256	875	2470	1848	0	872
contig02421	Medtr8g112720.1	Protein_of_unknown_function_DUF689_chr08_pseudomolecule_IMGAG_V3	86.89	389	51	0	29	417	1265	877	4e-101	367
contig02424	Medtr2g008290.1	MtN3_and_saliva_related_transmembrane_protein_chr02_pseudomolecule_IMGAG_V3	87.35	585	51	4	70	636	451	1030	1e-164	579
contig02425	Medtr5g100770.1	Stigma-specific_protein_Stig1_chr05_pseudomolecule_IMGAG_V3	91.39	639	54	1	52	689	1784	1146	0	823
contig02428	Medtr8g145730.1	hypothetical_protein_chr08_pseudomolecule_IMGAG_V3	91.42	1491	121	2	220	1703	312	1802	0	1935
contig02429	Medtr5g078180.2	Major_facilitator_superfamily_MFS_1_chr05_pseudomolecule_IMGAG_V3	92.84	1299	93	0	1	1299	766	2064	0	1838
contig02430	Medtr8g115410.1	Phosphoribulokinase/uridine_kinase;_Adenylate_cyclase_chr08_pseudomolecule_IMGAG_V3	89.57	230	21	3	177	403	49	278	2e-63	242
contig02434	Medtr2g103760.1	hypothetical_protein_chr02_pseudomolecule_IMGAG_V3	93.36	918	61	0	35	952	262	1179	0	1336
contig02436	Medtr5g047000.1	Tpt_phosphate/phosphoenolpyruvate_translocator_chr05_pseudomolecule_IMGAG_V3	81.08	185	35	0	241	425	927	743	2e-17	89.7
contig02437	Medtr7g108270.1	hypothetical_protein_chr07_pseudomolecule_IMGAG_V3	90.59	202	19	0	166	367	214	415	7e-66	250
contig02440	Medtr3g132910.1	Protein_of_unknown_function_DUF1674_chr03_pseudomolecule_IMGAG_V3	90.16	122	9	1	17	135	4	125	2e-33	143
contig02441	Medtr8g077320.1	hypothetical_protein_chr08_pseudomolecule_IMGAG_V3	85.5	200	29	0	253	452	2017	2216	2e-40	167
contig02443	AC234702_23.1	Colon_cancer-associated_Mic1-like_AC234702.1	91.35	347	28	1	2	346	1456	1802	2e-124	444
contig02444	Medtr8g138540.1	3-hydroxyacyl-CoA_dehydrogenase_chr08_pseudomolecule_IMGAG_V3	83.34	1861	307	1	77	1934	2135	275	0	1209
contig02445	Medtr5g077130.1	Beta-lactamase-like_chr05_pseudomolecule_IMGAG_V3	90.05	442	43	1	85	525	773	332	7e-147	519
contig02446	Medtr3g044390.1	hypothetical_protein_chr03_pseudomolecule_IMGAG_V3	87.27	165	20	1	697	861	164	1	4e-36	153
contig02447	AC233577_38.1	Synaptobrevin_AC233577.5	93.11	595	40	1	124	717	717	123	0	846
contig02449	Medtr1g031910.1	Proteasome_component_region_PCI;_chr01_pseudomolecule_IMGAG_V3	80.98	347	42	2	41	387	1	323	1e-48	192
contig02450	Medtr5g009390.1	AMP-dependent_synthetase_and_ligase_chr05_pseudomolecule_IMGAG_V3	92.68	492	35	1	1	492	136	626	0	682
contig02454	Medtr3g133440.1	Thioredoxin_fold_chr03_pseudomolecule_IMGAG_V3	94.69	207	11	0	220	426	429	223	6e-88	323
contig02455	Medtr4g140740.1	Transcription_factor_CBF/NF-Y/archaeal_histone;_Histone-fold/TFIID-TAF/NF-Y_chr04_pseudomolecule_IMGAG_V3	83.74	203	33	0	121	323	157	359	6e-33	141
contig02458	Medtr7g106380.1	Pyruvate_carboxyltransferase_chr07_pseudomolecule_IMGAG_V3	92.55	537	28	8	1	529	652	1184	0	692
contig02459	Medtr8g120480.1	Ribosomal_protein_L36_chr08_pseudomolecule_IMGAG_V3	91.4	279	24	0	113	391	1	279	1e-99	363
contig02461	Medtr5g106200.1	hypothetical_protein_chr05_pseudomolecule_IMGAG_V3	92.27	181	12	2	615	794	711	890	3e-60	232
contig02462	Medtr5g066070.1	emp24/gp25L/p24;_Homeobox_chr05_pseudomolecule_IMGAG_V3	85.03	648	84	4	70	713	1	639	3e-141	502
contig02464	Medtr2g013530.1	hypothetical_protein_chr02_pseudomolecule_IMGAG_V3	89.52	315	32	1	24	337	1424	1110	2e-97	355
contig02468	Medtr4g155240.1	Protein_kinase_chr04_pseudomolecule_IMGAG_V3	88.63	554	63	0	259	812	269	822	1e-170	599
contig02471	Medtr8g145290.1	IQ_calmodulin-binding_region;_Cyclic_nucleotide-binding;_Ion_transport_protein_chr08_pseudomolecule_IMGAG_V3	91.98	748	47	3	4	751	1462	2196	0	1003
contig02472	Medtr2g025950.1	Endonuclease/exonuclease/phosphatase_chr02_pseudomolecule_IMGAG_V3	88.16	566	62	3	4	564	1731	2296	2e-162	571
contig02473	Medtr4g129810.1	Ferredoxin-nitrite_reductase_chr04_pseudomolecule_IMGAG_V3	90.74	540	49	1	163	702	2929	2391	0	666
contig02475	Medtr3g026150.1	Defender_against_death_DAD_protein_chr03_pseudomolecule_IMGAG_V3	92.88	1053	74	1	1	1053	2117	1066	0	1485
contig02476	Medtr7g081040.1	Protein_kinase_chr07_pseudomolecule_IMGAG_V3	91.78	584	45	1	1	581	731	1314	0	773
contig02477	Medtr1g065760.1	Cis-homoaconitase;_;_;_chr01_pseudomolecule_IMGAG_V3	92.89	1069	67	1	165	1224	1527	459	0	1524
contig02481	Medtr4g129070.1	hypothetical_protein_chr04_pseudomolecule_IMGAG_V3	91.12	394	34	1	1	393	832	439	7e-140	496
contig02482	Medtr1g083470.2	hypothetical_protein_chr01_pseudomolecule_IMGAG_V3	88.38	568	55	1	1	557	1425	858	2e-175	615
contig02486	Medtr7g129970.1	hypothetical_protein_chr07_pseudomolecule_IMGAG_V3	88.49	252	26	1	293	541	252	1	2e-70	266
contig02487	Medtr4g155540.1	hypothetical_protein_chr04_pseudomolecule_IMGAG_V3	91.34	335	29	0	1	335	1690	2024	4e-121	434
contig02488	Medtr1g076490.1	hypothetical_protein_chr01_pseudomolecule_IMGAG_V3	90.14	71	7	0	291	361	923	993	3e-16	85.7
contig02490	Medtr7g094110.1	Methyltransferase_type_12_chr07_pseudomolecule_IMGAG_V3	92.51	868	58	2	107	973	1	862	0	1199
contig02492	AC233070_1.1	Dihydrodipicolinate_synthetase_AC233070.4	89.52	229	23	1	197	424	10	238	2e-67	256
contig02495	Medtr7g088800.1	Heavy_metal_transport/detoxification_protein_chr07_pseudomolecule_IMGAG_V3	93.58	218	13	1	42	258	218	1	5e-85	313
contig02496	Medtr3g149350.1	hypothetical_protein_chr03_pseudomolecule_IMGAG_V3	83.51	188	31	0	103	290	2107	1920	8e-29	127
contig02497	Medtr4g005650.1	Ubiquitin_system_component_Cue;_UBA-like_chr04_pseudomolecule_IMGAG_V3	90.82	795	67	2	204	992	795	1	0	989
contig02498	Medtr6g008870.1	U_box_chr06_pseudomolecule_IMGAG_V3	92.17	115	9	0	374	488	1954	1840	1e-37	157
contig02500	Medtr1g020700.1	Cyclin-like_F-box_chr01_pseudomolecule_IMGAG_V3	91.29	1240	85	4	459	1685	2188	959	0	1608
contig02501	Medtr4g137160.1	Protein_kinase_chr04_pseudomolecule_IMGAG_V3	92.26	594	46	0	1	594	1490	2083	0	813
contig02502	Medtr5g013740.2	RAI1_like_chr05_pseudomolecule_IMGAG_V3	96.07	433	16	1	1	432	1285	1717	0	716
contig02503	Medtr2g010350.1	Cytochrome_P450_chr02_pseudomolecule_IMGAG_V3	91.07	291	26	0	8	298	1237	1527	4e-102	371
contig02506	Medtr3g105910.1	hypothetical_protein_chr03_pseudomolecule_IMGAG_V3	93	257	18	0	198	454	756	500	5e-101	367
contig02508	Medtr8g133580.1	SNF5/SMARCB1/INI1_chr08_pseudomolecule_IMGAG_V3	90.85	306	27	1	96	400	1	306	5e-104	377
contig02509	Medtr4g069840.1	Cyclin-like_F-box_chr04_pseudomolecule_IMGAG_V3	83.45	139	23	0	291	429	252	390	1e-18	93.7
contig02510	Medtr1g108530.1	hypothetical_protein_chr01_pseudomolecule_IMGAG_V3	90.3	330	30	2	100	428	5073	4745	2e-106	385
contig02512	Medtr4g120990.1	hypothetical_protein_chr04_pseudomolecule_IMGAG_V3	94.63	559	29	1	1	558	3559	4117	0	821
contig02514	Medtr1g032070.1	Thioredoxin_fold;_chr01_pseudomolecule_IMGAG_V3	82.51	223	39	0	212	434	151	373	1e-30	133
contig02515	Medtr3g020800.1	Splicing_factor_3B_subunit_10_chr03_pseudomolecule_IMGAG_V3	91.95	261	20	1	301	561	260	1	9e-94	343
contig02516	Medtr2g021880.1	Bromodomain_chr02_pseudomolecule_IMGAG_V3	88.06	1064	111	2	1	1063	191	1239	0	1114
contig02517	Medtr2g110740.1	Target_SNARE_coiled-coil_region_chr02_pseudomolecule_IMGAG_V3	88.89	63	7	0	258	320	1211	1149	2e-11	69.9
contig02521	Medtr2g077510.1	Phosphoglycerate_kinase;_;_chr02_pseudomolecule_IMGAG_V3	91.38	522	45	0	1	522	235	756	0	678
contig02522	Medtr4g080350.1	CD9/CD37/CD63_antigen_chr04_pseudomolecule_IMGAG_V3	85.12	719	106	1	48	765	1	719	1e-161	569
contig02523	Medtr8g005380.1	Plant_acid_phosphatase_chr08_pseudomolecule_IMGAG_V3	88.54	733	65	3	97	825	979	1696	0	795
contig02525	Medtr5g011320.1	Cyclin-like_F-box_chr05_pseudomolecule_IMGAG_V3	84.36	729	112	2	254	981	2646	1919	2e-148	525
contig02527	Medtr3g020820.1	Ankyrin_chr03_pseudomolecule_IMGAG_V3	89.16	452	43	5	142	588	540	90	7e-132	470
contig02528	Medtr1g013390.1	Histone_H2A;_Histone-fold_chr01_pseudomolecule_IMGAG_V3	94.68	395	19	1	21	413	467	73	2e-174	611
contig02529	Medtr8g133360.2	Pectinesterase;_Pectinesterase_inhibitor_chr08_pseudomolecule_IMGAG_V3	90.08	383	37	1	15	396	3980	3598	5e-126	450
contig02535	AC233662_57.1	Short-chain_dehydrogenase/reductase_SDR_AC233662.1	83.61	122	20	0	258	379	632	511	2e-15	83.8
contig02537	Medtr1g009330.1	CCT_chr01_pseudomolecule_IMGAG_V3	90.19	622	60	1	41	661	849	228	0	741
contig02538	Medtr8g043640.1	Complex_1_LYR_protein_chr08_pseudomolecule_IMGAG_V3	88.06	402	48	0	119	520	1	402	1e-115	416
contig02539	Medtr3g039740.1	Uncharacterized_protein_UPF0114_chr03_pseudomolecule_IMGAG_V3	93.66	142	9	0	357	498	166	25	7e-54	210
contig02542	Medtr7g089920.1	Biotin-binding_site_chr07_pseudomolecule_IMGAG_V3	88.25	383	43	1	268	650	827	447	8e-110	396
contig02547	Medtr8g145330.1	hypothetical_protein_chr08_pseudomolecule_IMGAG_V3	88.44	1349	146	7	59	1397	585	1933	0	1388
contig02549	Medtr7g134330.1	Cyclin-like_F-box_chr07_pseudomolecule_IMGAG_V3	90.91	220	20	0	411	630	891	672	5e-74	278
contig02550	AC235757_33.1	GTP_cyclohydrolase_I_AC235757.1	95.16	620	29	1	167	785	874	255	0	983
contig02551	Medtr2g009840.1	UDP-glucuronosyl/UDP-glucosyltransferase_chr02_pseudomolecule_IMGAG_V3	86.4	228	30	1	88	315	410	184	2e-50	198
contig02552	Medtr2g055880.1	hypothetical_protein_chr02_pseudomolecule_IMGAG_V3	92.9	338	23	1	1	338	985	649	1e-132	472
contig02556	Medtr6g071490.1	Translation_initiation_factor_IF6_chr06_pseudomolecule_IMGAG_V3	93.65	299	18	1	6	303	299	1	2e-121	434
contig02557	Medtr7g118270.1	Arf_GTPase_activating_protein_chr07_pseudomolecule_IMGAG_V3	84.73	203	31	0	268	470	835	1037	2e-37	157
contig02559	Medtr1g076710.1	Isocitrate/isopropylmalate_dehydrogenase_chr01_pseudomolecule_IMGAG_V3	90.31	320	31	0	1	320	320	1	1e-107	389
contig02560	Medtr3g147420.1	Pathogenesis-related_transcriptional_factor_and_ERF_chr03_pseudomolecule_IMGAG_V3	85.16	182	21	2	53	228	338	519	2e-32	139
contig02561	Medtr4g033440.1	Ribosomal_protein_L18P/L5E_chr04_pseudomolecule_IMGAG_V3	91.38	441	37	1	173	612	160	600	2e-160	565
contig02563	Medtr4g092710.3	PspA/IM30_chr04_pseudomolecule_IMGAG_V3	92.18	652	41	2	346	997	669	28	0	888
contig02566	Medtr2g129820.1	Krr1_chr02_pseudomolecule_IMGAG_V3	91.52	660	55	1	2	661	2398	3056	0	856
contig02569	Medtr8g139650.1	Cyclin-like_F-box_chr08_pseudomolecule_IMGAG_V3	86.49	481	57	3	14	492	549	75	3e-118	424
contig02570	Medtr4g155400.1	Phosphatidylethanolamine-binding_protein_chr04_pseudomolecule_IMGAG_V3	97.83	46	1	0	508	553	810	765	2e-15	83.8
contig02571	Medtr5g105970.1	hypothetical_protein_chr05_pseudomolecule_IMGAG_V3	86.59	82	11	0	201	282	135	216	4e-13	75.8
contig02572	Medtr5g076260.1	AUX/IAA_protein_chr05_pseudomolecule_IMGAG_V3	86.02	1030	97	10	183	1175	1	1020	0	894
contig02574	AC225479_22.2	Tetratricopeptide-like_helical_AC225479.3	89.22	371	40	0	1	371	375	5	1e-116	418
contig02575	Medtr8g109930.1	Proteasome_component_region_PCI_chr08_pseudomolecule_IMGAG_V3	92.59	297	22	0	1	297	1002	1298	3e-115	414
contig02576	Medtr3g064540.1	Citrate_synthase_chr03_pseudomolecule_IMGAG_V3	92.19	819	57	4	10	823	735	1551	0	1049
contig02577	Medtr4g160200.1	Dual_specificity_protein_phosphatase_chr04_pseudomolecule_IMGAG_V3	88.39	353	41	0	125	477	1	353	2e-103	375
contig02579	Medtr2g045840.1	WD40-like_chr02_pseudomolecule_IMGAG_V3	90.72	97	9	0	243	339	178	274	4e-27	121
contig02581	Medtr3g137470.1	hypothetical_protein_chr03_pseudomolecule_IMGAG_V3	89.67	242	24	1	134	375	1562	1322	5e-73	274
contig02582	AC234702_4.1	Histone_core;_Histone-fold_AC234702.1	89.34	272	26	1	64	332	19	290	1e-82	305
contig02584	Medtr2g118360.1	hypothetical_protein_chr02_pseudomolecule_IMGAG_V3	96.15	52	2	0	244	295	1186	1135	4e-17	87.7
contig02587	AC225518_13.1	GroES-like_AC225518.12	90.14	294	29	0	49	342	1	294	8e-97	353
contig02588	Medtr8g026570.1	hypothetical_protein_chr08_pseudomolecule_IMGAG_V3	90.98	377	28	2	79	452	1	374	7e-132	470
contig02589	Medtr7g020690.1	Proline_dehydrogenase_chr07_pseudomolecule_IMGAG_V3	87.76	637	78	0	11	647	1061	425	0	644
contig02590	Medtr2g052100.1	hypothetical_protein_chr02_pseudomolecule_IMGAG_V3	92.82	376	24	1	4	376	5401	5026	2e-149	527
contig02591	Medtr2g014460.1	hypothetical_protein_chr02_pseudomolecule_IMGAG_V3	93.8	726	45	0	200	925	325	1050	0	1082
contig02592	Medtr8g147100.1	hypothetical_protein_chr08_pseudomolecule_IMGAG_V3	90.49	389	35	2	328	715	641	1028	2e-129	462
contig02596	Medtr1g132670.1	hypothetical_protein_chr01_pseudomolecule_IMGAG_V3	89.25	186	11	1	460	645	503	679	4e-56	218
contig02597	Medtr5g017190.1	hypothetical_protein_chr05_pseudomolecule_IMGAG_V3	91.01	434	33	3	177	605	2792	2360	5e-151	533
contig02599	Medtr4g104250.1	Protein_kinase_chr04_pseudomolecule_IMGAG_V3	83.44	163	27	0	57	219	13	175	3e-23	109
contig02600	Medtr5g068360.1	Heavy_metal_transport/detoxification_protein_chr05_pseudomolecule_IMGAG_V3	87.68	625	71	4	40	660	1603	2225	1e-158	559
contig02601	AC233668_33.1	hypothetical_protein_AC233668.2	85.19	871	127	1	14	882	1519	2389	0	698
contig02603	Medtr8g129000.1	Haloacid_dehalogenase-like_hydrolase_chr08_pseudomolecule_IMGAG_V3	89.19	185	20	0	17	201	714	898	3e-53	208
contig02604	AC225519_20.2	Transthyretin_AC225519.5	89.31	477	51	0	119	595	14	490	2e-153	541
contig02606	Medtr4g165710.1	hypothetical_protein_chr04_pseudomolecule_IMGAG_V3	91.9	889	72	0	193	1081	2266	1378	0	1191
contig02607	Medtr1g006050.1	Cytochrome_c_assembly_protein_chr01_pseudomolecule_IMGAG_V3	97.32	447	12	0	10	456	1071	1517	0	791
contig02608	Medtr8g122470.4	Ubiquitin_chr08_pseudomolecule_IMGAG_V3	89.6	346	36	0	56	401	741	1086	5e-111	400
contig02609	Medtr2g107470.1	Leucine-rich_repeat_chr02_pseudomolecule_IMGAG_V3	91.48	540	43	3	14	551	1	539	0	682
contig02610	Medtr8g089480.1	hypothetical_protein_chr08_pseudomolecule_IMGAG_V3	90.2	245	21	1	154	395	13	257	2e-78	291
contig02612	Medtr4g098660.1	C2_chr04_pseudomolecule_IMGAG_V3	91.09	864	77	0	95	958	2504	1641	0	1102
contig02613	Medtr5g028080.1	hypothetical_protein_chr05_pseudomolecule_IMGAG_V3	88.37	172	20	0	365	536	128	299	2e-45	182
contig02614	Medtr5g045140.1	Calcium-binding_EF-hand_chr05_pseudomolecule_IMGAG_V3	92.04	201	16	0	190	390	2000	2200	2e-72	272
contig02616	Medtr5g026910.1	Ribosomal_protein_L13e_chr05_pseudomolecule_IMGAG_V3	87.46	311	39	0	45	355	82	392	3e-83	307
contig02620	Medtr4g073290.1	TRASH_chr04_pseudomolecule_IMGAG_V3	89.02	255	24	1	86	336	1	255	4e-75	281
contig02623	Medtr5g015300.1	BSD_chr05_pseudomolecule_IMGAG_V3	84.85	264	28	2	1	264	414	163	7e-54	210
contig02624	Medtr7g090000.1	Acyl_carrier_protein-like_chr07_pseudomolecule_IMGAG_V3	90.59	393	36	1	16	407	393	1	2e-134	478
contig02630	Medtr6g098770.1	Protein_of_unknown_function_DUF1675_chr06_pseudomolecule_IMGAG_V3	90.15	1097	101	3	8	1101	290	1382	0	1302
contig02631	Medtr2g049150.1	Protein_kinase_chr02_pseudomolecule_IMGAG_V3	81.87	557	100	1	181	737	1030	475	2e-79	295
contig02632	Medtr4g109490.1	hypothetical_protein_chr04_pseudomolecule_IMGAG_V3	79.77	880	168	8	1	877	1571	2443	3e-64	246
contig02636	Medtr1g100230.1	PRP38_chr01_pseudomolecule_IMGAG_V3	88.86	440	49	0	68	507	1	440	4e-136	484
contig02638	AC235757_27.1	hypothetical_protein_AC235757.1	94.12	102	6	0	92	193	308	409	1e-37	155
contig02639	Medtr3g102680.1	hypothetical_protein_chr03_pseudomolecule_IMGAG_V3	84.63	820	126	0	83	902	1540	2359	7e-179	626
contig02640	AC235662_4.1	Protein_kinase_AC235662.1	86.1	403	56	0	1	403	476	878	2e-97	355
contig02643	Medtr4g149530.2	Glutathione_peroxidase_chr04_pseudomolecule_IMGAG_V3	93.1	232	16	0	3	234	288	519	7e-91	333
contig02646	Medtr1g083940.1	KIP1-like_chr01_pseudomolecule_IMGAG_V3	88.98	762	83	1	10	771	4542	5302	0	837
contig02647	Medtr7g127140.1	hypothetical_protein_chr07_pseudomolecule_IMGAG_V3	91.15	305	25	1	1	303	651	955	1e-106	385
contig02648	Medtr2g029180.2	2OG-Fe(II)_oxygenase_chr02_pseudomolecule_IMGAG_V3	91.61	322	27	0	141	462	9	330	2e-118	424
contig02649	Medtr4g157200.1	hypothetical_protein_chr04_pseudomolecule_IMGAG_V3	87.34	158	20	0	90	247	115	272	2e-37	155
contig02650	Medtr5g034580.2	1-aminocyclopropane-1-carboxylate_synthase;_;_chr05_pseudomolecule_IMGAG_V3	94.01	768	45	1	1	768	548	1314	0	1150
contig02651	Medtr1g083410.1	AUX/IAA_protein_chr01_pseudomolecule_IMGAG_V3	94.44	360	19	1	36	395	257	615	3e-155	547
contig02652	Medtr5g012520.2	Major_sperm_protein_chr05_pseudomolecule_IMGAG_V3	90	420	41	1	79	497	1853	2272	1e-138	492
contig02653	Medtr7g064570.1	hypothetical_protein_chr07_pseudomolecule_IMGAG_V3	89.26	242	23	1	139	377	1107	866	7e-72	270
contig02655	Medtr5g040120.1	Ycf1_chr05_pseudomolecule_IMGAG_V3	87.89	743	72	4	123	853	439	1175	0	755
contig02656	Medtr7g105140.1	Ferritin/ribonucleotide_reductase-like;_Ferritin-related_chr07_pseudomolecule_IMGAG_V3	92.81	848	61	0	207	1054	1212	365	0	1197
contig02657	Medtr5g034150.1	Multi_antimicrobial_extrusion_protein_MatE_chr05_pseudomolecule_IMGAG_V3	89.36	141	9	1	349	489	1976	2110	2e-39	163
contig02658	Medtr5g078060.1	Bromodomain;_Late_nodulin_chr05_pseudomolecule_IMGAG_V3	82.72	191	33	0	98	288	488	298	7e-26	117
contig02659	Medtr4g067030.1	Small_GTP-binding_protein_domain_chr04_pseudomolecule_IMGAG_V3	88.54	663	76	0	2	664	1108	1770	0	712
contig02660	Medtr1g010040.1	Proteasome_component_region_PCI;_Winged_helix_repressor_DNA-binding_chr01_pseudomolecule_IMGAG_V3	93.68	269	17	0	1	269	1196	1464	2e-110	398
contig02662	Medtr4g095450.1	hypothetical_protein_chr04_pseudomolecule_IMGAG_V3	84.28	528	83	0	29	556	209	736	2e-107	389
contig02663	Medtr2g024490.1	hypothetical_protein_chr02_pseudomolecule_IMGAG_V3	87.67	146	18	0	279	424	146	1	8e-35	147
contig02664	Medtr8g040310.1	hypothetical_protein_chr08_pseudomolecule_IMGAG_V3	90.22	276	27	0	113	388	276	1	7e-91	333
contig02665	Medtr8g109550.1	hypothetical_protein_chr08_pseudomolecule_IMGAG_V3	90.19	785	74	2	4	785	807	1591	0	932
contig02667	Medtr4g156260.1	Armadillo-like_helical_chr04_pseudomolecule_IMGAG_V3	91.88	665	51	1	1	665	2338	2999	0	886
contig02670	Medtr8g090030.1	hypothetical_protein_chr08_pseudomolecule_IMGAG_V3	84.57	551	77	4	33	582	1	544	3e-109	394
contig02673	Medtr8g146650.1	RNA-binding_region_RNP-1_(RNA_recognition_motif)_chr08_pseudomolecule_IMGAG_V3	87.03	347	34	5	235	573	1232	889	8e-82	303
contig02680	Medtr7g040180.1	UDP-glucuronosyl/UDP-glucosyltransferase_chr07_pseudomolecule_IMGAG_V3	83.33	120	20	0	131	250	1063	1182	1e-14	79.8
contig02683	Medtr8g044620.1	hypothetical_protein_chr08_pseudomolecule_IMGAG_V3	87.23	94	9	1	90	183	402	492	4e-17	87.7
contig02685	Medtr4g141640.1	hypothetical_protein_chr04_pseudomolecule_IMGAG_V3	82.6	408	69	2	2	408	277	683	9e-60	230
contig02687	Medtr4g009220.1	hypothetical_protein_chr04_pseudomolecule_IMGAG_V3	91.2	625	53	2	221	844	938	315	0	787
contig02691	Medtr5g046470.1	1-acyl-sn-glycerol-3-phosphate_acyltransferase_chr05_pseudomolecule_IMGAG_V3	89.94	656	63	3	1	655	938	285	0	753
contig02692	Medtr2g123000.1	hypothetical_protein_chr02_pseudomolecule_IMGAG_V3	86.33	512	47	7	67	564	235	737	8e-122	436
contig02693	Medtr1g106920.1	UspA_chr01_pseudomolecule_IMGAG_V3	87.32	473	60	0	155	627	473	1	2e-129	462
contig02694	Medtr1g118020.1	NmrA-like_chr01_pseudomolecule_IMGAG_V3	84.46	148	22	1	1	148	904	1050	1e-21	103
contig02698	Medtr5g036900.1	hypothetical_protein_chr05_pseudomolecule_IMGAG_V3	90.42	480	36	4	40	515	296	769	1e-148	525
contig02703	Medtr4g023340.1	AMP-dependent_synthetase_and_ligase_chr04_pseudomolecule_IMGAG_V3	88.71	638	72	0	1	638	761	1398	0	694
contig02705	Medtr5g077980.1	hypothetical_protein_chr05_pseudomolecule_IMGAG_V3	91.39	534	44	1	1	532	978	1511	0	688
contig02706	Medtr4g092220.1	hypothetical_protein_chr04_pseudomolecule_IMGAG_V3	93.03	244	17	0	25	268	941	1184	7e-96	349
contig02709	Medtr1g068730.1	hypothetical_protein_chr01_pseudomolecule_IMGAG_V3	89.84	669	68	0	5	673	1334	666	0	787
contig02711	Medtr7g104480.1	Calcium-binding_EF-hand_chr07_pseudomolecule_IMGAG_V3	92.98	242	17	0	1	242	242	1	1e-94	345
contig02714	Medtr7g133000.1	hypothetical_protein_chr07_pseudomolecule_IMGAG_V3	88.86	413	46	0	26	438	656	1068	3e-127	454
contig02716	Medtr8g109010.1	hypothetical_protein_chr08_pseudomolecule_IMGAG_V3	83.51	746	113	4	74	809	683	1428	6e-136	484
contig02717	Medtr1g137330.1	RNA-binding_region_RNP-1_(RNA_recognition_motif)_chr01_pseudomolecule_IMGAG_V3	92.31	559	43	0	213	771	642	84	0	767
contig02718	Medtr2g117310.1	hypothetical_protein_chr02_pseudomolecule_IMGAG_V3	87.71	423	49	1	30	449	328	750	9e-118	422
contig02720	Medtr1g149650.1	hypothetical_protein_chr01_pseudomolecule_IMGAG_V3	92.58	256	16	3	2	256	667	920	6e-91	333
contig02721	Medtr4g157910.1	Phosphoglucomutase/phosphomannomutase_alpha/beta/alpha_domain_I;_chr04_pseudomolecule_IMGAG_V3	93.25	548	36	1	1	547	1366	1913	0	785
contig02722	Medtr7g120980.1	IQ_calmodulin-binding_region_chr07_pseudomolecule_IMGAG_V3	92.43	687	52	0	4	690	1271	585	0	950
contig02728	Medtr1g107660.1	Mitochondrial_substrate_carrier_chr01_pseudomolecule_IMGAG_V3	83.28	335	50	2	320	654	79	407	3e-54	212
contig02729	Medtr2g117050.1	Peptidase_M20_chr02_pseudomolecule_IMGAG_V3	84.65	228	32	1	1	225	363	136	6e-42	170
contig02730	Medtr3g100510.1	Cyclin-like_F-box_chr03_pseudomolecule_IMGAG_V3	83.39	301	47	1	102	402	1061	1358	9e-50	196
contig02736	Medtr1g016140.1	hypothetical_protein_chr01_pseudomolecule_IMGAG_V3	84.4	141	22	0	330	470	141	1	3e-22	105
contig02737	Medtr4g128530.1	C2;_GRAM_chr04_pseudomolecule_IMGAG_V3	94.08	422	25	0	328	749	2242	1821	0	638
contig02738	AC235664_5.1	AMP-dependent_synthetase_and_ligase;_Calcium-binding_EF-hand_AC235664.1	92.77	332	21	1	67	398	1667	1995	2e-130	464
contig02739	Medtr7g110920.1	Adenylosuccinate_synthetase_chr07_pseudomolecule_IMGAG_V3	85.39	356	47	3	94	447	16	368	5e-73	274
contig02741	Medtr4g155510.1	Breast_carcinoma_amplified_sequence_2_chr04_pseudomolecule_IMGAG_V3	91.21	273	24	0	174	446	786	514	3e-96	351
contig02742	Medtr3g020350.1	Autophagy_protein_Apg6_chr03_pseudomolecule_IMGAG_V3	92.51	467	35	0	80	546	37	503	0	648
contig02743	Medtr5g075050.2	Longin-like_chr05_pseudomolecule_IMGAG_V3	90.08	353	34	1	92	444	2110	1759	2e-115	414
contig02746	Medtr3g092240.1	Folylpolyglutamate_synthetase_chr03_pseudomolecule_IMGAG_V3	90.71	861	75	3	153	1008	1816	2676	0	1053
contig02747	AC235662_5.1	Leucine-rich_repeat_AC235662.1	82.89	608	101	1	69	673	1001	394	1e-93	343
contig02749	Medtr8g129390.3	Plasma-membrane_proton-efflux_P-type_ATPase_chr08_pseudomolecule_IMGAG_V3	93.04	230	16	0	185	414	594	365	1e-89	329
contig02752	Medtr1g016910.1	hypothetical_protein_chr01_pseudomolecule_IMGAG_V3	91.37	753	64	1	317	1068	2226	1474	0	969
contig02758	Medtr3g098160.1	hypothetical_protein_chr03_pseudomolecule_IMGAG_V3	90.5	505	41	2	1	505	556	1053	2e-175	615
contig02759	Medtr2g120820.2	Protein_kinase_chr02_pseudomolecule_IMGAG_V3	91.24	753	57	5	7	753	499	1248	0	938
contig02760	Medtr2g033600.1	WD40-like_chr02_pseudomolecule_IMGAG_V3	86.43	140	16	1	36	172	140	1	9e-28	123
contig02761	Medtr4g130280.1	UDP-glucuronosyl/UDP-glucosyltransferase_chr04_pseudomolecule_IMGAG_V3	86.24	356	49	0	72	427	1	356	4e-86	317
contig02762	Medtr8g021370.4	hypothetical_protein_chr08_pseudomolecule_IMGAG_V3	95.1	102	5	0	1	102	3239	3340	7e-40	163
contig02767	Medtr4g073130.2	Histone_deacetylase_superfamily_chr04_pseudomolecule_IMGAG_V3	90.89	790	64	2	1	782	3256	2467	0	991
contig02770	Medtr2g130010.1	Histidinol_dehydrogenase_chr02_pseudomolecule_IMGAG_V3	92.24	953	72	2	1	953	1047	97	0	1287
contig02771	Medtr4g149530.1	Thioredoxin_fold_chr04_pseudomolecule_IMGAG_V3	92.65	245	18	0	158	402	31	275	6e-94	343
contig02774	Medtr3g114230.1	Thioredoxin_fold_chr03_pseudomolecule_IMGAG_V3	87.86	280	34	0	8	287	296	17	2e-76	285
contig02775	Medtr3g103570.1	Protein_of_unknown_function_DUF1242_chr03_pseudomolecule_IMGAG_V3	95.77	213	9	0	238	450	213	1	3e-96	351
contig02779	Medtr4g133660.1	hypothetical_protein_chr04_pseudomolecule_IMGAG_V3	89.54	459	41	4	474	929	1014	560	7e-142	504
contig02782	Medtr5g016910.1	hypothetical_protein_chr05_pseudomolecule_IMGAG_V3	85	120	17	1	56	175	61	179	1e-16	87.7
contig02783	Medtr5g016490.1	Retrieval_of_early_ER_protein_Rer1_chr05_pseudomolecule_IMGAG_V3	87.86	140	17	0	9	148	515	376	2e-33	143
contig02784	Medtr7g105960.2	Single-stranded_nucleic_acid_binding_R3H_chr07_pseudomolecule_IMGAG_V3	88.2	305	35	1	7	310	3456	3760	3e-84	311
contig02785	Medtr2g038400.1	Mitochondrial_ribosome_chr02_pseudomolecule_IMGAG_V3	93.06	144	10	0	1	144	141	284	9e-53	206
contig02788	Medtr2g025450.1	hypothetical_protein_chr02_pseudomolecule_IMGAG_V3	83.33	402	46	1	91	471	428	27	5e-80	297
contig02790	Medtr3g110830.1	hypothetical_protein_chr03_pseudomolecule_IMGAG_V3	91.73	774	59	4	1	771	1369	2140	0	997
contig02791	Medtr8g025090.1	Cytochrome_P450_chr08_pseudomolecule_IMGAG_V3	88.8	607	67	1	190	795	1539	933	0	656
contig02792	Medtr3g097920.1	Camphor_resistance_CrcB_protein_chr03_pseudomolecule_IMGAG_V3	88.36	189	22	0	90	278	1	189	7e-51	200
contig02793	Medtr2g005450.1	Protein_kinase_chr02_pseudomolecule_IMGAG_V3	92.79	305	21	1	1	305	465	162	7e-118	422
contig02796	Medtr3g097100.1	Biotin/lipoyl_attachment_chr03_pseudomolecule_IMGAG_V3	84.68	248	32	1	2	243	571	818	2e-48	192
contig02800	Medtr2g038990.1	Protein_of_unknown_function_DUF1218_chr02_pseudomolecule_IMGAG_V3	89.93	953	93	1	5	954	2087	1135	0	1124
contig02802	Medtr3g079900.1	hypothetical_protein_chr03_pseudomolecule_IMGAG_V3	94.29	210	8	3	12	220	4698	4904	8e-60	230
contig02803	Medtr6g008750.1	Leucine-rich_repeat_chr06_pseudomolecule_IMGAG_V3	85.02	247	37	0	178	424	4436	4190	1e-49	196
contig02804	Medtr4g159240.1	hypothetical_protein_chr04_pseudomolecule_IMGAG_V3	91.67	60	5	0	219	278	37	96	1e-14	79.8
contig02805	AC151525_27.1	Histone_deacetylase_AC151525.18	94.21	587	31	1	14	597	1015	1601	0	890
contig02807	Medtr7g099660.1	Peptide_chain_release_factor_eRF/aRF_subunit_1_chr07_pseudomolecule_IMGAG_V3	92.53	1312	92	3	48	1357	1	1308	0	1806
contig02810	Medtr4g114970.1	hypothetical_protein_chr04_pseudomolecule_IMGAG_V3	93.59	921	57	2	1	919	2167	3087	0	1342
contig02811	AC235665_38.2	Silent_information_regulator_protein_Sir2_AC235665.2	93.16	424	28	1	276	698	747	324	7e-172	603
contig02812	Medtr7g124540.1	hypothetical_protein_chr07_pseudomolecule_IMGAG_V3	90.94	662	49	4	129	779	285	946	0	777
contig02814	Medtr3g016300.1	Pectinesterase;_Pectinesterase_inhibitor_chr03_pseudomolecule_IMGAG_V3	87.11	357	43	1	2	355	612	256	2e-92	339
contig02820	Medtr2g007070.1	hypothetical_protein_chr02_pseudomolecule_IMGAG_V3	88.51	87	10	0	243	329	492	578	1e-18	93.7
contig02823	Medtr3g016800.1	hypothetical_protein_chr03_pseudomolecule_IMGAG_V3	88.36	507	59	0	77	583	2176	2682	4e-152	537
contig02826	Medtr4g005530.1	hypothetical_protein_chr04_pseudomolecule_IMGAG_V3	85.88	85	12	0	79	163	483	567	1e-12	73.8
contig02831	Medtr5g032320.1	hypothetical_protein_chr05_pseudomolecule_IMGAG_V3	94.39	196	11	0	122	317	2671	2866	3e-81	301
contig02833	Medtr3g103900.1	Protein_of_unknown_function_DUF493_chr03_pseudomolecule_IMGAG_V3	93.99	233	14	0	168	400	618	386	3e-96	351
contig02838	Medtr8g068250.1	hypothetical_protein_chr08_pseudomolecule_IMGAG_V3	87.84	444	54	0	147	590	1131	688	3e-126	452
contig02840	AC235487_1.1	hypothetical_protein_AC235487.1	89.71	476	43	1	3	472	3925	4400	3e-158	557
contig02841	Medtr5g096290.1	Las1-like_chr05_pseudomolecule_IMGAG_V3	90.6	415	39	0	407	821	2849	2435	6e-145	513
contig02842	Medtr7g021770.1	hypothetical_protein_chr07_pseudomolecule_IMGAG_V3	96.11	642	20	3	71	707	1264	623	0	1055
contig02844	Medtr4g110120.1	Tobamoviral_movement_protein_chr04_pseudomolecule_IMGAG_V3	87.88	231	25	1	110	337	603	833	1e-60	232
contig02846	AC235664_1.1	Kelch-type_beta_propeller_AC235664.1	94.09	491	27	2	641	1130	2595	2106	0	728
contig02847	Medtr5g089200.1	Leucine-rich_repeat_2_chr05_pseudomolecule_IMGAG_V3	86.25	509	70	0	4	512	728	220	3e-127	454
contig02852	Medtr1g013100.1	2OG-Fe(II)_oxygenase_chr01_pseudomolecule_IMGAG_V3	83	253	43	0	103	355	70	322	4e-39	161
contig02853	Medtr1g031130.1	Longin-like_chr01_pseudomolecule_IMGAG_V3	93.12	276	19	0	1	276	276	1	4e-110	396
contig02854	Medtr4g115810.1	hypothetical_protein_chr04_pseudomolecule_IMGAG_V3	90.91	55	5	0	133	187	130	184	2e-11	69.9
contig02855	Medtr2g074230.1	hypothetical_protein_chr02_pseudomolecule_IMGAG_V3	85.66	272	36	1	1	272	245	513	1e-58	226
contig02856	Medtr3g159920.1	Major_facilitator_superfamily_chr03_pseudomolecule_IMGAG_V3	90.83	480	41	2	178	654	1	480	1e-167	589
contig02857	Medtr5g018420.1	Alpha/beta_hydrolase_fold_chr05_pseudomolecule_IMGAG_V3	86.04	788	104	4	1	786	2	785	0	662
contig02859	AC235662_20.1	Plant_self-incompatibility_S1_AC235662.1	91.21	546	48	0	1	546	566	1111	0	702
contig02860	Medtr5g007510.1	GCN5-related_N-acetyltransferase_chr05_pseudomolecule_IMGAG_V3	92.58	512	38	0	186	697	1	512	0	688
contig02861	Medtr5g024950.1	Diacylglycerol_acyltransferase_chr05_pseudomolecule_IMGAG_V3	81.74	438	80	0	22	459	529	966	6e-61	234
contig02862	Medtr2g114560.1	Histone_H2A;_Histone-fold_chr02_pseudomolecule_IMGAG_V3	86.25	80	9	1	68	145	1	80	7e-11	65.9
contig02868	Medtr7g005040.1	No_apical_meristem_(NAM)_protein_chr07_pseudomolecule_IMGAG_V3	85.02	414	60	2	17	429	437	25	7e-85	313
contig02872	Medtr4g015290.1	Mitochondrial_substrate_carrier_chr04_pseudomolecule_IMGAG_V3	88.5	200	23	0	87	286	43	242	3e-55	214
contig02874	Medtr4g120930.1	Pentatricopeptide_repeat_chr04_pseudomolecule_IMGAG_V3	82.67	150	17	1	293	442	841	981	2e-20	99.6
contig02878	Medtr5g094190.1	hypothetical_protein_chr05_pseudomolecule_IMGAG_V3	85.4	363	47	1	82	444	1203	1559	4e-81	301
contig02880	Medtr8g129110.1	hypothetical_protein_chr08_pseudomolecule_IMGAG_V3	81.97	305	55	0	114	418	630	934	2e-41	168
contig02882	Medtr2g056290.1	hypothetical_protein_chr02_pseudomolecule_IMGAG_V3	92.19	64	5	0	391	454	282	345	1e-16	87.7
contig02886	Medtr8g138110.1	AMP-dependent_synthetase_and_ligase_chr08_pseudomolecule_IMGAG_V3	88.35	498	55	2	1	497	1192	1687	5e-145	513
contig02889	Medtr5g021050.1	FG-GAP_chr05_pseudomolecule_IMGAG_V3	92.58	310	23	0	1	310	2034	2343	1e-120	432
contig02890	Medtr3g086880.1	hypothetical_protein_chr03_pseudomolecule_IMGAG_V3	86.87	297	33	2	1	297	561	271	3e-72	272
contig02892	Medtr5g013020.2	Ribosomal_protein_L1;_chr05_pseudomolecule_IMGAG_V3	85.42	240	23	3	1	237	873	1103	2e-48	192
contig02893	Medtr8g070580.1	NADH/Ubiquinone/plastoquinone_(complex_I)_chr08_pseudomolecule_IMGAG_V3	96.57	204	7	0	17	220	231	28	1e-95	349
contig02894	Medtr4g089590.1	C2_chr04_pseudomolecule_IMGAG_V3	81.63	245	45	0	216	460	260	16	2e-29	129
contig02895	Medtr3g117530.1	hypothetical_protein_chr03_pseudomolecule_IMGAG_V3	94.27	1222	68	2	1	1220	1984	3205	0	1852
contig02896	Medtr4g097070.1	hypothetical_protein_chr04_pseudomolecule_IMGAG_V3	86.98	192	25	0	41	232	3049	2858	1e-45	182
contig02897	Medtr4g015730.1	Cupredoxin_chr04_pseudomolecule_IMGAG_V3	85.65	209	30	0	835	1043	246	38	2e-43	176
contig02898	Medtr2g096440.1	Histone_H3;_Histone-fold_chr02_pseudomolecule_IMGAG_V3	88.33	120	14	0	219	338	441	322	6e-29	127
contig02899	Medtr5g006930.1	NADH:flavin_oxidoreductase/NADH_oxidase_chr05_pseudomolecule_IMGAG_V3	87.14	241	31	0	13	253	870	1110	1e-60	232
contig02900	Medtr8g081750.1	hypothetical_protein_chr08_pseudomolecule_IMGAG_V3	90.48	84	8	0	217	300	1	84	9e-22	103
contig02902	Medtr1g120500.1	Anion-transporting_ATPase_chr01_pseudomolecule_IMGAG_V3	94.79	537	28	0	55	591	549	13	0	842
contig02903	Medtr3g025610.1	hypothetical_protein_chr03_pseudomolecule_IMGAG_V3	89.94	497	47	3	127	620	1042	1538	1e-160	565
contig02904	Medtr4g023220.1	Amino_acid-binding_ACT_chr04_pseudomolecule_IMGAG_V3	79.65	344	70	0	384	727	469	812	3e-28	127
contig02906	Medtr5g022600.1	Diaminopimelate_decarboxylase_chr05_pseudomolecule_IMGAG_V3	92.86	392	28	0	326	717	1442	1051	2e-157	555
contig02908	Medtr7g020670.1	Hrf1_chr07_pseudomolecule_IMGAG_V3	86.76	370	48	1	540	908	613	244	1e-91	337
contig02909	Medtr3g005790.1	hypothetical_protein_chr03_pseudomolecule_IMGAG_V3	85.2	358	46	3	236	586	27	384	8e-73	274
contig02910	Medtr3g123340.1	Oligopeptide_transporter_OPT_superfamily_chr03_pseudomolecule_IMGAG_V3	86.98	453	59	0	1	453	4083	4535	6e-120	430
contig02911	Medtr5g083360.1	Translation_initiation_factor_IF5_chr05_pseudomolecule_IMGAG_V3	91.71	362	30	0	4	365	987	626	4e-135	480
contig02915	Medtr7g139430.1	Mevalonate_kinase;_chr07_pseudomolecule_IMGAG_V3	89.07	549	56	2	1	549	329	873	2e-171	601
contig02920	Medtr3g151440.1	hypothetical_protein_chr03_pseudomolecule_IMGAG_V3	84.21	152	24	0	339	490	310	461	5e-24	111
contig02922	Medtr1g024840.1	hypothetical_protein_chr01_pseudomolecule_IMGAG_V3	88.72	133	15	0	26	158	134	2	3e-34	145
contig02926	Medtr4g042270.1	Photosystem_II_protein_PsbL;_Photosystem_II_protein_cytochrome_b559;_chr04_pseudomolecule_IMGAG_V3	97.59	166	2	1	250	413	452	287	2e-78	291
contig02927	Medtr7g148430.1	Pollen_Ole_e_1_allergen_and_extensin_chr07_pseudomolecule_IMGAG_V3	88.53	436	50	0	101	536	517	82	2e-131	468
contig02928	Medtr6g010100.1	Metridin-like_ShK_toxin;_2OG-Fe(II)_oxygenase_chr06_pseudomolecule_IMGAG_V3	87.69	528	62	2	145	670	133	659	4e-136	484
contig02929	Medtr4g008960.1	hypothetical_protein_chr04_pseudomolecule_IMGAG_V3	88.68	530	51	2	1	530	1744	1224	7e-163	573
contig02930	Medtr8g109470.1	Peptide_chain_release_factor_eRF/aRF_subunit_1_chr08_pseudomolecule_IMGAG_V3	83.95	162	26	0	1	162	1451	1612	3e-25	115
contig02935	Medtr7g138740.1	Alpha/beta_hydrolase_fold_chr07_pseudomolecule_IMGAG_V3	88.51	348	40	0	264	611	960	613	1e-102	373
contig02936	Medtr5g006750.1	Protein_of_unknown_function_DUF1950_chr05_pseudomolecule_IMGAG_V3	87.83	378	46	0	197	574	163	540	3e-106	385
contig02937	Medtr5g075020.3	Universal_stress_protein_(Usp)_chr05_pseudomolecule_IMGAG_V3	89.12	533	55	1	372	904	534	5	1e-168	593
contig02938	Medtr4g154570.1	Protein_of_unknown_function_DUF760_chr04_pseudomolecule_IMGAG_V3	85.58	527	61	3	382	896	1092	569	2e-123	442
contig02939	Medtr1g126110.1	Heavy_metal_transport/detoxification_protein_chr01_pseudomolecule_IMGAG_V3	87.04	162	21	0	10	171	220	59	2e-37	155
contig02940	Medtr2g021870.1	Eukaryotic_translation_initiation_factor_4E_(eIF-4E)_chr02_pseudomolecule_IMGAG_V3	89.03	538	55	4	81	616	674	139	4e-161	567
contig02942	AC235009_51.1	Protein_of_unknown_function_DUF26_AC235009.1	82.96	270	43	2	65	332	5	273	7e-38	157
contig02943	Medtr4g114750.1	Synaptobrevin_chr04_pseudomolecule_IMGAG_V3	91.7	530	44	0	118	647	1	530	0	702
contig02944	AC235678_17.1	hypothetical_protein_AC235678.1	81.74	471	56	5	80	541	1	450	2e-69	262
contig02945	AC151525_24.1	Tetratricopeptide-like_helical_AC151525.18	93.13	466	30	2	7	470	468	3	0	654
contig02947	Medtr2g008150.1	hypothetical_protein_chr02_pseudomolecule_IMGAG_V3	90.6	553	48	2	75	625	1096	546	0	672
contig02948	Medtr7g134620.1	hypothetical_protein_chr07_pseudomolecule_IMGAG_V3	93.1	87	6	0	391	477	180	266	3e-28	125
contig02951	Medtr1g143500.1	Ribosomal_protein_L18P/L5E_chr01_pseudomolecule_IMGAG_V3	88.35	249	29	0	349	597	345	97	7e-70	264
contig02954	Medtr3g100690.1	hypothetical_protein_chr03_pseudomolecule_IMGAG_V3	91.36	1134	82	7	40	1165	1997	3122	0	1433
contig02955	Medtr5g020530.2	Galactose_mutarotase-like_chr05_pseudomolecule_IMGAG_V3	94.02	234	14	0	309	542	616	383	9e-97	353
contig02957	Medtr4g018800.1	Metal-dependent_protein_hydrolase_chr04_pseudomolecule_IMGAG_V3	90.57	297	27	1	147	442	13	309	1e-98	359
contig02958	Medtr2g122570.1	AUX/IAA_protein_chr02_pseudomolecule_IMGAG_V3	90.78	434	40	0	230	663	416	849	6e-154	543
contig02960	Medtr5g083340.1	Prefoldin;_KIP1-like_chr05_pseudomolecule_IMGAG_V3	87.83	337	41	0	235	571	1811	1475	9e-94	343
contig02964	Medtr5g039510.3	hypothetical_protein_chr05_pseudomolecule_IMGAG_V3	92.11	266	21	0	11	276	605	870	3e-99	361
contig02966	Medtr3g123540.1	hypothetical_protein_chr03_pseudomolecule_IMGAG_V3	91.01	690	53	3	113	796	321	1007	0	864
contig02968	Medtr5g023190.1	hypothetical_protein_chr05_pseudomolecule_IMGAG_V3	90.41	292	19	1	118	409	1987	2269	2e-100	365
contig02971	Medtr4g165840.1	hypothetical_protein_chr04_pseudomolecule_IMGAG_V3	85.19	594	70	5	86	662	320	912	2e-120	432
contig02972	Medtr4g129640.1	WD40-like_chr04_pseudomolecule_IMGAG_V3	84.55	874	115	7	124	993	229	1086	1e-180	632
contig02973	Medtr2g014990.1	General_substrate_transporter;_Sugar_transporter_superfamily_chr02_pseudomolecule_IMGAG_V3	92.65	68	5	0	29	96	3655	3588	2e-19	95.6
contig02975	AC235488_19.1	Ribosomal_protein_S7_AC235488.1	82.56	195	31	1	1	195	242	51	9e-25	113
contig02976	Medtr4g136190.1	Aquaporin_chr04_pseudomolecule_IMGAG_V3	87.99	483	58	0	1	483	588	106	3e-140	498
contig02979	Medtr1g124730.1	hypothetical_protein_chr01_pseudomolecule_IMGAG_V3	89.18	527	48	3	218	738	1536	2059	3e-165	581
contig02980	Medtr7g080620.1	hypothetical_protein_chr07_pseudomolecule_IMGAG_V3	93.57	591	38	0	399	989	2135	1545	0	870
contig02982	Medtr4g132680.1	G10_protein_chr04_pseudomolecule_IMGAG_V3	91.25	160	13	1	232	391	438	280	2e-50	198
contig02985	Medtr5g069470.1	hypothetical_protein_chr05_pseudomolecule_IMGAG_V3	91.99	1099	88	0	1	1099	1886	2984	0	1481
contig02986	Medtr4g062300.1	hypothetical_protein_chr04_pseudomolecule_IMGAG_V3	86.96	161	21	0	2	162	887	727	1e-36	153
contig02988	Medtr4g024600.1	Cyclin-like_F-box_chr04_pseudomolecule_IMGAG_V3	88.24	119	11	1	39	157	46	161	6e-27	121
contig02989	Medtr4g025530.1	3-phosphoshikimate_1-carboxyvinyltransferase_chr04_pseudomolecule_IMGAG_V3	91.43	980	68	6	5	978	1355	386	0	1249
contig02991	Medtr3g166700.1	hypothetical_protein_chr03_pseudomolecule_IMGAG_V3	91.97	386	31	0	89	474	2461	2846	6e-147	519
contig02992	Medtr8g024240.1	Small_GTP-binding_protein_domain_chr08_pseudomolecule_IMGAG_V3	92.93	297	21	0	1	297	335	39	1e-117	422
contig02995	Medtr7g020690.2	Proline_dehydrogenase_chr07_pseudomolecule_IMGAG_V3	90.32	403	39	0	245	647	867	465	7e-138	490
contig02996	Medtr5g106160.1	hypothetical_protein_chr05_pseudomolecule_IMGAG_V3	90.43	324	29	1	32	353	33	356	1e-95	349
contig02997	Medtr4g110890.1	hypothetical_protein_chr04_pseudomolecule_IMGAG_V3	94.19	310	17	1	477	785	2298	2607	6e-130	464
contig02998	Medtr7g094160.1	hypothetical_protein_chr07_pseudomolecule_IMGAG_V3	89.47	750	79	0	522	1271	540	1289	0	860
contig03000	Medtr5g103680.1	Nitrate-induced_NOI_chr05_pseudomolecule_IMGAG_V3	84.85	132	20	0	110	241	7	138	9e-22	103
contig03001	Medtr5g013710.1	Protein_kinase_chr05_pseudomolecule_IMGAG_V3	83.93	473	76	0	265	737	275	747	5e-91	335
contig03003	Medtr1g121150.1	Chorismate_synthase_chr01_pseudomolecule_IMGAG_V3	95.2	417	20	0	242	658	70	486	0	668
contig03004	Medtr3g128230.1	DALR_anticodon_binding;_chr03_pseudomolecule_IMGAG_V3	93.87	587	36	0	1	587	895	1481	0	878
contig03007	Medtr3g151500.1	Tudor;_Staphylococcus_nuclease_subtype_chr03_pseudomolecule_IMGAG_V3	92.7	233	17	0	5	237	2723	2955	3e-89	327
contig03010	Medtr8g121700.1	C2_chr08_pseudomolecule_IMGAG_V3	88.1	504	60	0	1	504	504	1	6e-148	523
contig03012	Medtr2g052490.1	Phenylacetic_acid_degradation-related_protein_chr02_pseudomolecule_IMGAG_V3	90.48	399	38	0	85	483	30	428	5e-138	490
contig03013	Medtr1g146480.2	hypothetical_protein_chr01_pseudomolecule_IMGAG_V3	91.79	134	11	0	219	352	18	151	2e-44	178
contig03014	Medtr2g018010.1	DDT;_Homeodomain-related_chr02_pseudomolecule_IMGAG_V3	88.49	252	29	0	434	685	1204	953	1e-71	270
contig03016	Medtr3g143710.1	Ribosomal_protein_L17_chr03_pseudomolecule_IMGAG_V3	90.73	151	13	1	167	317	474	325	4e-45	180
contig03019	Medtr8g026780.1	AMP-dependent_synthetase_and_ligase;_Exocyst_complex_component_Sec10_chr08_pseudomolecule_IMGAG_V3	89.32	646	62	5	354	995	3747	3105	0	698
contig03020	Medtr7g084420.3	Eukaryotic_phosphomannomutase_chr07_pseudomolecule_IMGAG_V3	93.97	531	31	1	114	644	1	530	0	791
contig03021	Medtr5g015420.2	Hly-III_related_proteins_chr05_pseudomolecule_IMGAG_V3	92.03	527	41	1	1	527	407	932	0	704
contig03026	Medtr2g088240.1	Kelch-type_beta_propeller_chr02_pseudomolecule_IMGAG_V3	92.68	82	6	0	21	102	8	89	2e-25	115
contig03030	Medtr5g012690.1	Ribosomal_protein_S30_chr05_pseudomolecule_IMGAG_V3	88.36	189	22	0	60	248	1	189	5e-51	200
contig03032	Medtr5g079810.1	hypothetical_protein_chr05_pseudomolecule_IMGAG_V3	87.32	71	9	0	4	74	505	575	2e-11	69.9
contig03034	AC147501_20.1	hypothetical_protein_AC147501.9	80.43	235	44	2	342	575	5005	4772	3e-16	85.7
contig03035	Medtr5g033490.2	Hypothetical_plant_protein_chr05_pseudomolecule_IMGAG_V3	93.51	663	43	0	2	664	116	778	0	973
contig03039	AC231342_22.1	hypothetical_protein_AC231342.3	87.42	159	20	0	104	262	85	243	6e-38	157
contig03041	Medtr8g110040.1	hypothetical_protein_chr08_pseudomolecule_IMGAG_V3	92.21	154	12	0	1	154	565	412	4e-54	210
contig03043	Medtr5g093180.1	ELK;_KNOX1;_KNOX2;_Homeodomain-related_chr05_pseudomolecule_IMGAG_V3	90.38	104	10	0	227	330	349	452	1e-28	127
contig03044	Medtr3g101340.1	hypothetical_protein_chr03_pseudomolecule_IMGAG_V3	84.24	425	64	1	57	478	221	645	4e-83	307
contig03046	Medtr5g085700.1	hypothetical_protein_chr05_pseudomolecule_IMGAG_V3	83.39	307	51	0	17	323	1238	1544	6e-52	204
contig03049	Medtr4g078800.1	Glyoxalase/bleomycin_resistance_protein/dioxygenase_chr04_pseudomolecule_IMGAG_V3	85.57	201	29	0	16	216	640	840	2e-41	168
contig03051	Medtr4g128280.1	Haloacid_dehalogenase-like_hydrolase_chr04_pseudomolecule_IMGAG_V3	90.74	421	37	1	1	419	406	826	5e-147	519
contig03054	Medtr1g065090.1	U_box;_;_chr01_pseudomolecule_IMGAG_V3	89.47	636	63	3	25	657	625	1259	0	708
contig03055	Medtr6g013380.1	Protein_of_unknown_function_DUF221_chr06_pseudomolecule_IMGAG_V3	90.84	535	49	0	202	736	2184	2718	0	672
contig03056	Medtr8g128780.1	Protein_of_unknown_function_DUF649_chr08_pseudomolecule_IMGAG_V3	81.38	392	64	3	44	429	1	389	9e-47	186
contig03057	Medtr5g082840.1	GCN5-like_1_chr05_pseudomolecule_IMGAG_V3	87.33	679	84	1	20	696	1414	736	0	658
contig03058	Medtr4g115240.1	hypothetical_protein_chr04_pseudomolecule_IMGAG_V3	92.5	640	34	7	470	1109	1115	490	0	846
contig03059	Medtr7g010160.1	Ribosomal_protein_L34e_chr07_pseudomolecule_IMGAG_V3	91.25	80	7	0	349	428	1	80	1e-21	103
contig03060	Medtr8g128850.1	t-snare_chr08_pseudomolecule_IMGAG_V3	89.47	152	15	1	362	512	1019	868	1e-40	167
contig03062	Medtr8g102630.1	hypothetical_protein_chr08_pseudomolecule_IMGAG_V3	88.17	668	72	5	148	811	942	278	6e-179	626
contig03063	Medtr3g156450.1	Cell_division_protein_FtsZ_chr03_pseudomolecule_IMGAG_V3	93.64	880	56	0	1	880	172	1051	0	1300
contig03064	Medtr4g070050.1	hypothetical_protein_chr04_pseudomolecule_IMGAG_V3	87.35	419	29	2	134	531	652	237	2e-122	438
contig03066	Medtr3g105160.1	hypothetical_protein_chr03_pseudomolecule_IMGAG_V3	88.46	338	36	1	78	415	291	625	7e-98	357
contig03067	Medtr5g079090.1	Alternative_oxidase_chr05_pseudomolecule_IMGAG_V3	89.23	919	84	1	61	979	69	972	0	1057
contig03068	Medtr6g005490.1	UDP-glucuronosyl/UDP-glucosyltransferase_chr06_pseudomolecule_IMGAG_V3	87.75	694	85	0	63	756	1955	1262	0	702
contig03071	Medtr3g111180.1	hypothetical_protein_chr03_pseudomolecule_IMGAG_V3	95.92	49	2	0	315	363	1669	1717	5e-15	81.8
contig03072	Medtr7g103120.1	WD40-like_chr07_pseudomolecule_IMGAG_V3	93.31	583	39	0	167	749	1	583	0	846
contig03076	Medtr3g033970.1	Acyl_transferase_region_chr03_pseudomolecule_IMGAG_V3	92.24	219	15	1	4	220	862	1080	8e-79	293
contig03077	AC235664_15.1	hypothetical_protein_AC235664.1	88.29	111	12	1	69	178	111	1	2e-23	109
contig03078	AC233100_62.1	Germin_AC233100.6	89.38	386	41	0	31	416	13	398	4e-123	440
contig03079	Medtr5g026770.2	Alternative_oxidase_chr05_pseudomolecule_IMGAG_V3	87.68	495	60	1	111	604	789	295	7e-138	490
contig03080	Medtr3g094690.1	hypothetical_protein_chr03_pseudomolecule_IMGAG_V3	91.57	807	68	0	2	808	4388	3582	0	1061
contig03083	Medtr1g093680.4	Aromatic_amino_acid_beta-eliminating_lyase/threonine_aldolase;_chr01_pseudomolecule_IMGAG_V3	87.5	328	41	0	1	328	20	347	1e-88	325
contig03085	Medtr5g092760.1	2OG-Fe(II)_oxygenase_chr05_pseudomolecule_IMGAG_V3	89.59	442	44	2	35	474	479	920	1e-129	462
contig03090	Medtr3g097390.1	Uroporphyrinogen_decarboxylase_(URO-D)_chr03_pseudomolecule_IMGAG_V3	85.23	149	22	0	182	330	142	290	3e-27	121
contig03092	Medtr3g137740.1	Calcium-binding_EF-hand_chr03_pseudomolecule_IMGAG_V3	85.4	500	61	4	29	528	1903	1416	8e-110	396
contig03093	Medtr4g128310.1	hypothetical_protein_chr04_pseudomolecule_IMGAG_V3	88.98	771	79	1	1	771	6193	5429	0	856
contig03095	Medtr1g111350.1	hypothetical_protein_chr01_pseudomolecule_IMGAG_V3	86.26	473	59	2	74	546	647	181	4e-115	414
contig03096	Medtr3g149700.1	Beige/BEACH;_Concanavalin_A-like_lectin/glucanase;_WD40-like_chr03_pseudomolecule_IMGAG_V3	88.66	626	71	0	12	637	11653	11028	0	678
contig03097	Medtr2g113860.1	Protein_kinase_chr02_pseudomolecule_IMGAG_V3	87.28	456	55	2	1	456	536	84	6e-120	430
contig03099	Medtr5g006650.1	Prefoldin;_KIP1-like_chr05_pseudomolecule_IMGAG_V3	86.68	548	73	0	3	550	3588	3041	3e-143	507
contig03100	Medtr1g147280.1	Pathogenesis-related_transcriptional_factor_and_ERF;_Transcriptional_factor_B3_chr01_pseudomolecule_IMGAG_V3	90.63	160	15	0	1	160	2944	2785	2e-50	198
contig03103	Medtr5g086880.1	hypothetical_protein_chr05_pseudomolecule_IMGAG_V3	92.31	1053	78	1	1	1053	1977	928	0	1441
contig03104	Medtr2g029180.1	2OG-Fe(II)_oxygenase_chr02_pseudomolecule_IMGAG_V3	93.4	500	33	0	14	513	439	938	0	729
contig03105	Medtr4g160620.1	Mitochondrial_ATP_synthase_g_subunit_chr04_pseudomolecule_IMGAG_V3	89.35	169	18	0	262	430	364	196	2e-48	192
contig03107	Medtr5g022910.1	hypothetical_protein_chr05_pseudomolecule_IMGAG_V3	92.92	1553	107	3	1	1552	2024	3574	0	2149
contig03108	Medtr5g048080.1	hypothetical_protein_chr05_pseudomolecule_IMGAG_V3	85.35	198	24	2	134	330	410	217	2e-36	153
contig03109	Medtr5g091280.1	hypothetical_protein_chr05_pseudomolecule_IMGAG_V3	90.09	323	32	0	1	323	1839	2161	4e-107	387
contig03113	Medtr6g012800.1	ZF-HD_homeobox_protein_Cys/His-rich_dimerisation_region_chr06_pseudomolecule_IMGAG_V3	88.52	209	12	1	76	284	1	197	3e-62	238
contig03114	AC235662_6.1	Leucine-rich_repeat_AC235662.1	82.79	308	47	1	6	313	308	7	1e-48	192
contig03115	Medtr1g146810.1	Alpha-isopropylmalate/homocitrate_synthase;_chr01_pseudomolecule_IMGAG_V3	91.89	74	6	0	249	322	168	241	1e-20	99.6
contig03116	Medtr4g152100.1	Acyl_carrier_protein_(ACP)_chr04_pseudomolecule_IMGAG_V3	88.49	417	46	1	184	598	417	1	6e-123	440
contig03118	Medtr3g137720.1	Carbohydrate-binding-like_fold_chr03_pseudomolecule_IMGAG_V3	93.36	633	41	1	282	913	633	1	0	914
contig03120	Medtr2g103000.1	Delayed-early_response_protein/equilibrative_nucleoside_transporter_chr02_pseudomolecule_IMGAG_V3	89.37	668	69	2	107	774	64	729	0	704
contig03124	Medtr2g126360.1	Ribonuclease_H_chr02_pseudomolecule_IMGAG_V3	91.08	1312	114	2	158	1468	3662	2353	0	1659
contig03125	Medtr5g024810.1	Hydroxymethylglutaryl-coenzyme_A_reductase_chr05_pseudomolecule_IMGAG_V3	89.66	203	21	0	99	301	2239	2441	1e-61	236
contig03128	Medtr2g010210.1	Octicosapeptide/Phox/Bem1p_chr02_pseudomolecule_IMGAG_V3	88.34	163	13	2	139	295	1352	1190	3e-40	165
contig03130	Medtr4g145110.1	Concanavalin_A-like_lectin/glucanase_chr04_pseudomolecule_IMGAG_V3	92.46	345	25	1	1	344	1002	1346	3e-132	470
contig03131	Medtr2g007140.1	Pentatricopeptide_repeat_chr02_pseudomolecule_IMGAG_V3	87.02	208	27	0	1	208	837	1044	3e-50	198
contig03133	Medtr1g023400.1	Calcium-binding_EF-hand_chr01_pseudomolecule_IMGAG_V3	84.94	166	24	1	478	643	2629	2465	2e-27	123
contig03134	Medtr3g079580.1	Cellulose_synthase_chr03_pseudomolecule_IMGAG_V3	90	250	25	0	4	253	1960	2209	3e-80	297
contig03136	Medtr2g111520.1	Pathogenesis-related_transcriptional_factor_and_ERF_chr02_pseudomolecule_IMGAG_V3	90.87	493	44	1	828	1320	747	256	2e-174	613
contig03137	Medtr3g101680.1	hypothetical_protein_chr03_pseudomolecule_IMGAG_V3	86.92	413	45	2	96	508	1	404	1e-107	389
contig03143	Medtr1g108450.1	hypothetical_protein_chr01_pseudomolecule_IMGAG_V3	85.74	498	70	1	1	498	1490	994	7e-116	416
contig03145	Medtr5g007510.2	hypothetical_protein_chr05_pseudomolecule_IMGAG_V3	87.72	171	21	0	196	366	1	171	7e-35	147
contig03147	Medtr4g149490.2	Protein_kinase;_Tetratricopeptide-like_helical_chr04_pseudomolecule_IMGAG_V3	89.11	560	55	1	33	592	1061	508	1e-179	628
contig03148	Medtr5g030040.1	hypothetical_protein_chr05_pseudomolecule_IMGAG_V3	96.08	102	4	0	155	256	696	595	6e-42	170
contig03149	Medtr3g138540.1	Rieske_[2Fe-2S]_region_chr03_pseudomolecule_IMGAG_V3	87.23	556	68	2	35	590	1	553	1e-148	525
contig03150	Medtr8g073610.1	hypothetical_protein_chr08_pseudomolecule_IMGAG_V3	93.46	107	7	0	340	446	724	618	9e-38	157
contig03151	Medtr1g068090.1	hypothetical_protein_chr01_pseudomolecule_IMGAG_V3	91	100	9	0	207	306	139	40	1e-28	127
contig03158	AC233677_18.1	hypothetical_protein_AC233677.2	94.81	135	7	0	1	135	540	406	2e-54	212
contig03160	Medtr5g015920.1	Protein_kinase_chr05_pseudomolecule_IMGAG_V3	83.25	394	65	1	1	393	879	1272	1e-65	250
contig03165	Medtr7g029710.1	FMN-binding_split_barrel_chr07_pseudomolecule_IMGAG_V3	85.69	601	86	0	59	659	27	627	9e-144	509
contig03168	Medtr4g160860.1	CD9/CD37/CD63_antigen_chr04_pseudomolecule_IMGAG_V3	93.25	252	16	1	2	253	556	806	4e-98	357
contig03171	Medtr7g080780.1	Calcium-binding_EF-hand_chr07_pseudomolecule_IMGAG_V3	87.82	197	24	0	80	276	197	1	6e-51	200
contig03172	Medtr6g069730.2	Protein_of_unknown_function_DUF89_chr06_pseudomolecule_IMGAG_V3	88.94	443	37	1	265	695	546	104	5e-142	504
contig03174	Medtr3g114790.1	C2;_GRAM_chr03_pseudomolecule_IMGAG_V3	86.8	250	33	0	1	250	3883	3634	3e-61	234
contig03178	Medtr2g118100.1	hypothetical_protein_chr02_pseudomolecule_IMGAG_V3	85.83	240	32	2	1	240	1827	2064	1e-47	190
contig03180	Medtr1g076830.1	RNA-binding_region_RNP-1_(RNA_recognition_motif)_chr01_pseudomolecule_IMGAG_V3	87.3	252	32	0	429	680	498	247	2e-64	246
contig03182	Medtr8g148730.1	Acyl_carrier_protein_(ACP)_chr08_pseudomolecule_IMGAG_V3	84.08	157	25	0	3	159	2587	2743	1e-24	113
contig03184	Medtr6g009990.1	Phosphoglucose_isomerase_(PGI)_chr06_pseudomolecule_IMGAG_V3	93.59	640	40	1	1	639	1068	1707	0	936
contig03187	Medtr5g074510.1	hypothetical_protein_chr05_pseudomolecule_IMGAG_V3	84.02	194	28	1	97	287	373	566	2e-31	135
contig03189	Medtr6g093570.1	3-hydroxyacyl-CoA_dehydrogenase_chr06_pseudomolecule_IMGAG_V3	95.39	304	14	0	1	304	805	502	8e-139	492
contig03192	Medtr1g007120.1	hypothetical_protein_chr01_pseudomolecule_IMGAG_V3	99	201	2	0	188	388	1	201	1e-105	383
contig03193	Medtr3g031100.1	hypothetical_protein_chr03_pseudomolecule_IMGAG_V3	85.95	185	23	3	355	539	701	520	1e-31	137
contig03195	Medtr4g160910.1	Cyclin-like_F-box;_F-box_protein_interaction_domain_chr04_pseudomolecule_IMGAG_V3	81.13	212	40	0	259	470	1410	1621	3e-21	103
contig03196	Medtr3g036680.1	hypothetical_protein_chr03_pseudomolecule_IMGAG_V3	91.09	505	44	1	1	504	2744	2240	0	636
contig03198	Medtr5g040670.1	Mitochondrial_substrate_carrier_chr05_pseudomolecule_IMGAG_V3	91.67	132	11	0	24	155	766	897	5e-43	174
contig03200	Medtr7g104290.1	Proteasome_component_region_PCI;_Winged_helix_repressor_DNA-binding_chr07_pseudomolecule_IMGAG_V3	95.5	1044	47	0	1	1044	277	1320	0	1697
contig03201	Medtr8g145230.1	hypothetical_protein_chr08_pseudomolecule_IMGAG_V3	95.85	506	21	0	1	506	1567	2072	0	837
contig03203	Medtr3g076170.1	Bet_v_I_allergen_chr03_pseudomolecule_IMGAG_V3	87.05	471	58	1	135	602	471	1	9e-125	446
contig03204	Medtr8g044480.1	Histone-fold/TFIID-TAF/NF-Y_chr08_pseudomolecule_IMGAG_V3	89.52	105	11	0	154	258	764	868	7e-27	121
contig03205	Medtr5g015940.1	Ribosomal_protein_L29;_Alpha-helical_ferredoxin;_Mitochondrial_39-S_ribosomal_L47_chr05_pseudomolecule_IMGAG_V3	91.01	189	11	1	1	189	591	409	2e-63	242
contig03206	Medtr4g159360.1	Glyoxalase/bleomycin_resistance_protein/dioxygenase_chr04_pseudomolecule_IMGAG_V3	85.95	299	38	2	1	298	322	27	3e-65	248
contig03207	Medtr5g099990.1	Methionine_sulfoxide_reductase_A_chr05_pseudomolecule_IMGAG_V3	89.19	814	88	0	69	882	3	816	0	916
contig03210	Medtr3g106560.1	Ribosomal_protein_L13_chr03_pseudomolecule_IMGAG_V3	88.28	563	48	3	294	856	585	41	1e-170	599
contig03212	Medtr7g140930.1	Calcium-binding_EF-hand_chr07_pseudomolecule_IMGAG_V3	90.21	725	67	4	348	1070	280	1002	0	842
contig03217	Medtr7g027010.2	Actin/actin-like_chr07_pseudomolecule_IMGAG_V3	94.76	936	46	3	1	936	151	1083	0	1443
contig03218	Medtr3g092770.1	hypothetical_protein_chr03_pseudomolecule_IMGAG_V3	88.54	410	46	1	100	509	2233	2641	1e-120	432
contig03219	Medtr5g083280.1	Cytochrome_P450_chr05_pseudomolecule_IMGAG_V3	86.26	1521	193	4	201	1714	1521	10	0	1350
contig03223	Medtr8g144940.1	Calcium-binding_EF-hand_chr08_pseudomolecule_IMGAG_V3	90.56	445	40	2	12	456	443	1	6e-151	533
contig03224	Medtr4g136560.1	UTP--glucose-1-phosphate_uridylyltransferase;_16S_rRNA_processing_protein_RimM_chr04_pseudomolecule_IMGAG_V3	90.22	675	63	3	91	763	190	863	0	791
contig03232	Medtr7g132830.1	hypothetical_protein_chr07_pseudomolecule_IMGAG_V3	83.74	867	126	6	139	1000	520	1376	4e-162	571
contig03234	AC233655_19.1	Kinase_binding_protein_CGI-121_AC233655.2	89.86	296	29	1	105	400	42	336	2e-93	341
contig03236	Medtr2g015230.1	hypothetical_protein_chr02_pseudomolecule_IMGAG_V3	95.56	338	15	0	21	358	913	576	2e-156	551
contig03237	Medtr3g080670.1	hypothetical_protein_chr03_pseudomolecule_IMGAG_V3	92.18	563	35	2	41	603	1466	913	0	765
contig03238	Medtr3g115270.1	Protein_kinase_chr03_pseudomolecule_IMGAG_V3	87.1	217	28	0	145	361	3018	3234	2e-53	208
contig03240	Medtr5g016380.1	Cytochrome_P450_chr05_pseudomolecule_IMGAG_V3	90.4	396	37	1	1	396	475	81	2e-125	448
contig03241	Medtr8g112550.1	Helix-loop-helix_DNA-binding_chr08_pseudomolecule_IMGAG_V3	87.23	603	71	1	164	766	75	671	6e-167	587
contig03242	Medtr3g105710.1	Rhodopsin-like_GPCR_superfamily;_TRAP240_chr03_pseudomolecule_IMGAG_V3	89.8	304	31	0	5	308	6874	6571	5e-98	357
contig03244	Medtr7g010890.1	Target_SNARE_coiled-coil_region;_Vesicle_transport_v-SNARE_chr07_pseudomolecule_IMGAG_V3	90.76	238	22	0	1	238	238	1	4e-80	297
contig03246	Medtr5g083150.1	Longin-like_chr05_pseudomolecule_IMGAG_V3	93.33	255	17	0	1	255	172	426	4e-102	371
contig03248	Medtr1g106100.1	Photosynthetic_reaction_centre_protein_chr01_pseudomolecule_IMGAG_V3	96.12	387	10	1	1	382	273	659	0	648
contig03249	Medtr3g159920.2	Major_facilitator_superfamily_chr03_pseudomolecule_IMGAG_V3	91.23	308	27	0	1	308	1736	2043	7e-110	396
contig03250	Medtr2g025370.1	Tubby;_Cyclin-like_F-box_chr02_pseudomolecule_IMGAG_V3	93.01	558	35	3	10	563	228	785	0	775
contig03252	Medtr3g029110.1	hypothetical_protein_chr03_pseudomolecule_IMGAG_V3	92.31	65	4	1	8	71	1526	1462	5e-15	81.8
contig03253	Medtr8g024660.1	Autophagy_protein_Apg12_chr08_pseudomolecule_IMGAG_V3	95.44	285	10	1	207	491	288	7	2e-128	458
contig03257	Medtr3g013440.1	D-3-phosphoglycerate_dehydrogenase_chr03_pseudomolecule_IMGAG_V3	90.37	488	44	1	1	485	662	1149	3e-168	591
contig03261	Medtr3g064530.1	hypothetical_protein_chr03_pseudomolecule_IMGAG_V3	86.84	623	77	3	275	893	665	44	3e-160	565
contig03262	Medtr4g141320.1	hypothetical_protein_chr04_pseudomolecule_IMGAG_V3	83.24	340	39	3	107	440	1	328	3e-59	228
contig03265	Medtr7g099890.1	PEBP_chr07_pseudomolecule_IMGAG_V3	93.75	288	18	0	15	302	1147	860	1e-119	428
contig03268	Medtr4g133540.1	Prenyltransferase/squalene_oxidase_chr04_pseudomolecule_IMGAG_V3	93.81	485	30	0	1	485	361	845	0	724
contig03269	Medtr3g100730.1	Aldehyde_dehydrogenase_NAD(P)-dependent_chr03_pseudomolecule_IMGAG_V3	93.62	611	38	1	20	629	3686	3076	0	894
contig03274	Medtr5g005380.1	UMUC-like_DNA-repair_protein_chr05_pseudomolecule_IMGAG_V3	88.2	449	53	0	1	449	478	30	5e-132	470
contig03275	Medtr8g121660.1	hypothetical_protein_chr08_pseudomolecule_IMGAG_V3	93	586	41	0	1	586	2874	3459	0	837
contig03276	Medtr5g106430.1	GCN5-related_N-acetyltransferase_chr05_pseudomolecule_IMGAG_V3	91.13	282	22	2	101	381	406	127	4e-95	347
contig03278	Medtr8g133630.1	SNF5/SMARCB1/INI1_chr08_pseudomolecule_IMGAG_V3	93.99	333	20	0	3	335	130	462	1e-141	502
contig03279	Medtr5g019930.1	hypothetical_protein_chr05_pseudomolecule_IMGAG_V3	93.74	687	43	0	2	688	1016	330	0	1021
contig03282	Medtr8g132860.1	Beta-ketoacyl_synthase;_chr08_pseudomolecule_IMGAG_V3	94.55	55	3	0	4	58	211	157	2e-16	85.7
contig03284	Medtr8g105560.1	hypothetical_protein_chr08_pseudomolecule_IMGAG_V3	91.57	178	11	1	40	217	1	174	2e-60	232
contig03285	Medtr7g094220.1	hypothetical_protein_chr07_pseudomolecule_IMGAG_V3	92.73	55	4	0	201	255	1134	1188	5e-14	77.8
contig03286	Medtr7g088410.1	hypothetical_protein_chr07_pseudomolecule_IMGAG_V3	89.18	573	59	2	1	573	581	1150	3e-180	630
contig03290	Medtr4g122000.1	Fumarate_lyase;_FAD_dependent_oxidoreductase_chr04_pseudomolecule_IMGAG_V3	82.69	208	36	0	337	544	290	497	1e-28	127
contig03291	Medtr2g117470.1	Aldehyde_dehydrogenase_NAD(P)-dependent_chr02_pseudomolecule_IMGAG_V3	94.85	544	27	1	366	909	2779	2237	0	848
contig03292	AC233672_3.1	Protein_of_unknown_function_DUF1218_AC233672.2	93.38	136	9	0	274	409	1	136	2e-50	198
contig03294	Medtr8g025950.1	Albumin_I_chr08_pseudomolecule_IMGAG_V3	83.01	259	38	2	50	305	366	111	2e-32	139
contig03298	Medtr3g068260.1	EAP30_chr03_pseudomolecule_IMGAG_V3	92.44	529	39	1	1	529	229	756	0	724
contig03299	Medtr8g083980.2	Calcium-binding_EF-hand_chr08_pseudomolecule_IMGAG_V3	91.03	301	26	1	1	301	147	446	1e-103	375
contig03301	Medtr4g137370.1	Glycine_cleavage_T_protein_(aminomethyl_transferase)_chr04_pseudomolecule_IMGAG_V3	90.12	172	17	0	200	371	142	313	8e-53	206
contig03303	Medtr4g144500.1	Tyrosine_protein_kinase_chr04_pseudomolecule_IMGAG_V3	85.64	404	58	0	278	681	942	539	4e-93	341
contig03306	Medtr2g125780.1	Phospholipase/Carboxylesterase_chr02_pseudomolecule_IMGAG_V3	80.12	322	64	0	32	353	395	74	6e-30	131
contig03308	Medtr1g099840.1	AAA_ATPase;_26S_proteasome_subunit_P45_chr01_pseudomolecule_IMGAG_V3	92.54	1273	75	6	126	1379	1	1272	0	1750
contig03310	Medtr6g092580.1	hypothetical_protein_chr06_pseudomolecule_IMGAG_V3	90.91	88	8	0	222	309	88	1	5e-24	111
contig03311	Medtr1g023540.1	hypothetical_protein_chr01_pseudomolecule_IMGAG_V3	90.74	734	68	0	1	734	1168	435	0	916
contig03312	Medtr5g092880.1	Protein_of_unknown_function_DUF423_chr05_pseudomolecule_IMGAG_V3	90.44	272	24	2	65	334	1	272	3e-86	317
contig03314	Medtr3g103330.1	Glucose/ribitol_dehydrogenase_chr03_pseudomolecule_IMGAG_V3	94.34	530	27	3	1	529	239	766	0	789
contig03315	Medtr8g020930.1	Longin-like_chr08_pseudomolecule_IMGAG_V3	93.36	211	14	0	265	475	534	324	4e-83	307
contig03318	CU633465_8.1	hypothetical_protein_CU633465.7	86.71	662	83	3	1	658	546	1206	2e-169	595
contig03319	Medtr1g147170.1	2OG-Fe(II)_oxygenase_chr01_pseudomolecule_IMGAG_V3	87.21	563	71	1	199	761	739	178	5e-152	537
contig03321	Medtr3g103950.1	hypothetical_protein_chr03_pseudomolecule_IMGAG_V3	93.57	249	15	1	314	562	1159	912	1e-98	359
contig03325	Medtr5g033490.1	Hypothetical_plant_protein_chr05_pseudomolecule_IMGAG_V3	91.65	659	55	0	1	659	759	101	0	870
contig03326	Medtr8g106900.1	hypothetical_protein_chr08_pseudomolecule_IMGAG_V3	88.55	393	39	1	1	387	698	306	4e-118	424
contig03327	Medtr4g134760.1	Tyrosine_protein_kinase;_NAF_chr04_pseudomolecule_IMGAG_V3	89.23	817	79	2	1	817	1336	529	0	920
contig03329	AC225507_4.1	hypothetical_protein_AC225507.11	90.58	276	26	0	3	278	607	332	2e-93	341
contig03330	Medtr7g103300.1	Amino_acid/polyamine_transporter_I_chr07_pseudomolecule_IMGAG_V3	89.03	547	60	0	32	578	1365	1911	1e-173	609
contig03331	Medtr5g082420.1	DNA-binding_WRKY_chr05_pseudomolecule_IMGAG_V3	84.24	311	37	2	138	439	1103	796	2e-60	232
contig03334	Medtr5g069530.1	Cytochrome_b561_/_ferric_reductase_transmembrane_chr05_pseudomolecule_IMGAG_V3	88.34	343	37	1	37	379	788	449	1e-98	359
contig03337	Medtr8g137400.1	Enoyl-CoA_hydratase/isomerase_chr08_pseudomolecule_IMGAG_V3	88.78	784	88	0	43	826	3	786	0	856
contig03338	Medtr5g019610.1	TB2/DP1_and_HVA22_related_protein_chr05_pseudomolecule_IMGAG_V3	91.19	386	33	1	17	401	11	396	2e-137	488
contig03341	Medtr5g103570.1	Cytidylyltransferase_chr05_pseudomolecule_IMGAG_V3	90.22	276	27	0	550	825	1	276	1e-90	333
contig03344	Medtr4g022150.1	Protein_kinase;_NAF_chr04_pseudomolecule_IMGAG_V3	80.86	209	40	0	5	213	607	815	2e-19	97.6
contig03347	Medtr7g111490.1	Rhodanese-like_chr07_pseudomolecule_IMGAG_V3	93.31	284	18	1	18	301	423	705	3e-112	404
contig03349	Medtr1g106740.1	hypothetical_protein_chr01_pseudomolecule_IMGAG_V3	89.63	135	11	1	330	464	32	163	2e-36	153
contig03351	Medtr2g082940.1	hypothetical_protein_chr02_pseudomolecule_IMGAG_V3	88.01	392	46	1	13	404	254	644	5e-110	396
contig03353	Medtr8g025300.1	Sodium/calcium_exchanger_membrane_region_chr08_pseudomolecule_IMGAG_V3	92.03	464	28	2	186	649	3256	2802	2e-178	624
contig03355	AC202568_17.2	Transthyretin_AC202568.9	89.73	185	18	1	118	301	5	189	3e-53	208
contig03356	Medtr7g094270.1	Heavy_metal_transport/detoxification_protein_chr07_pseudomolecule_IMGAG_V3	83.48	224	37	0	68	291	53	276	6e-36	151
contig03358	Medtr8g138780.1	Rapid_ALkalinization_Factor_chr08_pseudomolecule_IMGAG_V3	86.67	465	55	3	66	524	1717	1254	4e-105	381
contig03359	Medtr1g120420.1	hypothetical_protein_chr01_pseudomolecule_IMGAG_V3	88.34	1046	110	2	66	1102	223	1265	0	1110
contig03361	Medtr5g013740.1	RAI1_like_chr05_pseudomolecule_IMGAG_V3	87.74	367	30	3	1	364	1937	1583	3e-102	371
contig03362	Medtr4g133950.1	Serine/threonine-specific_protein_phosphatase_and_bis(5-nucleosyl)-tetraphosphatase_chr04_pseudomolecule_IMGAG_V3	94.56	919	48	2	205	1122	10	927	0	1409
contig03363	Medtr8g145150.1	ATP_phosphoribosyltransferase;_;_chr08_pseudomolecule_IMGAG_V3	93.79	676	40	2	5	680	445	1118	0	991
contig03364	Medtr7g133510.1	hypothetical_protein_chr07_pseudomolecule_IMGAG_V3	92.19	192	15	0	4	195	468	277	2e-69	262
contig03365	Medtr1g008550.1	Ribosomal_protein_L28_chr01_pseudomolecule_IMGAG_V3	87.05	278	36	0	4	281	278	1	1e-70	266
contig03366	Medtr4g096570.1	hypothetical_protein_chr04_pseudomolecule_IMGAG_V3	91.98	162	13	0	131	292	527	366	4e-56	218
contig03367	Medtr8g109840.1	Proteasome_component_region_PCI_chr08_pseudomolecule_IMGAG_V3	90.29	515	50	0	70	584	10	524	2e-178	624
contig03368	Medtr5g026980.1	Cyclin-like_F-box_chr05_pseudomolecule_IMGAG_V3	89.73	185	19	0	66	250	1190	1006	1e-55	216
contig03369	Medtr4g114840.1	hypothetical_protein_chr04_pseudomolecule_IMGAG_V3	84.91	338	48	1	85	419	11	348	2e-69	262
contig03371	Medtr8g106610.1	Cornichon_chr08_pseudomolecule_IMGAG_V3	90.57	212	20	0	1	212	192	403	2e-69	262
contig03372	Medtr2g121640.1	WD40-like_chr02_pseudomolecule_IMGAG_V3	92.83	697	49	1	1	696	867	1563	0	977
contig03373	Medtr5g017370.1	hypothetical_protein_chr05_pseudomolecule_IMGAG_V3	91.2	500	38	3	96	593	1112	1607	2e-178	624
contig03375	Medtr7g084770.2	3_exoribonuclease_chr07_pseudomolecule_IMGAG_V3	89.02	346	33	3	10	354	808	1149	3e-100	365
contig03378	Medtr8g132600.1	RpsU-divergently_transcribed_chr08_pseudomolecule_IMGAG_V3	86.02	372	52	0	5	376	1415	1044	1e-88	325
contig03380	Medtr7g127580.1	Cyclin-like_F-box_chr07_pseudomolecule_IMGAG_V3	80.09	211	42	0	188	398	158	368	3e-16	85.7
contig03383	Medtr4g110800.1	Thioredoxin_fold_chr04_pseudomolecule_IMGAG_V3	92.29	1129	74	5	1	1126	1332	214	0	1483
contig03385	Medtr3g106620.1	Phosphate_permease_chr03_pseudomolecule_IMGAG_V3	90.19	1009	90	8	1	1001	1461	454	0	1154
contig03387	Medtr4g087350.1	hypothetical_protein_chr04_pseudomolecule_IMGAG_V3	90.13	375	36	1	1	375	856	483	1e-123	442
contig03390	Medtr4g092600.1	hypothetical_protein_chr04_pseudomolecule_IMGAG_V3	87.56	595	69	3	199	793	50	639	7e-163	573
contig03392	Medtr7g100190.1	Thioredoxin-like_fold;_chr07_pseudomolecule_IMGAG_V3	94.32	229	13	0	618	846	737	509	5e-96	351
contig03393	Medtr5g035830.2	K+_potassium_transporter_chr05_pseudomolecule_IMGAG_V3	83.45	556	82	2	4	559	3372	2827	1e-102	373
contig03395	Medtr3g105840.1	2OG-Fe(II)_oxygenase_chr03_pseudomolecule_IMGAG_V3	91.39	453	38	1	69	521	1	452	2e-165	581
contig03396	Medtr7g006100.1	Transaldolase_subfamily;_chr07_pseudomolecule_IMGAG_V3	92.1	975	76	1	32	1005	358	1332	0	1314
contig03397	Medtr8g102020.1	Thioredoxin-like_fold_chr08_pseudomolecule_IMGAG_V3	88	625	71	3	109	729	132	756	1e-177	622
contig03400	Medtr3g124450.2	Protein_phosphatase_2C;_chr03_pseudomolecule_IMGAG_V3	92.3	688	49	2	8	691	842	155	0	932
contig03401	Medtr5g101260.1	MAP65/ASE1_chr05_pseudomolecule_IMGAG_V3	94.37	497	28	0	20	516	740	1236	0	763
contig03402	Medtr2g117140.1	Protein_of_unknown_function_DUF652_chr02_pseudomolecule_IMGAG_V3	87	277	36	0	5	281	296	20	5e-70	264
contig03403	Medtr5g094610.2	BTB/POZ;_MATH;_;_;_chr05_pseudomolecule_IMGAG_V3	90.84	655	48	8	3	646	827	1480	0	767
contig03404	Medtr3g139050.1	hypothetical_protein_chr03_pseudomolecule_IMGAG_V3	81.82	187	34	0	11	197	1673	1859	4e-21	101
contig03405	Medtr8g139320.2	EF-Hand_type_chr08_pseudomolecule_IMGAG_V3	91.23	114	10	0	14	127	955	1068	7e-35	147
contig03407	Medtr3g144380.1	hypothetical_protein_chr03_pseudomolecule_IMGAG_V3	92.83	446	27	2	53	493	779	334	3e-177	620
contig03408	Medtr5g089340.1	Mov34-1_chr05_pseudomolecule_IMGAG_V3	93.95	595	36	0	6	600	257	851	0	894
contig03409	Medtr1g112100.2	hypothetical_protein_chr01_pseudomolecule_IMGAG_V3	87.29	299	36	2	297	595	1528	1232	2e-73	276
contig03410	Medtr7g135560.1	Ribosomal_protein_L33_chr07_pseudomolecule_IMGAG_V3	95.63	206	8	1	203	407	252	457	1e-89	329
contig03411	Medtr2g070990.1	hypothetical_protein_chr02_pseudomolecule_IMGAG_V3	87.37	95	12	0	260	354	2501	2595	8e-19	93.7
contig03412	Medtr7g032510.1	Methyltransferase_type_12_chr07_pseudomolecule_IMGAG_V3	92.54	402	30	0	1	402	1260	859	8e-159	559
contig03413	Medtr5g020700.1	NmrA-like_chr05_pseudomolecule_IMGAG_V3	90.66	578	54	0	50	627	10	587	0	718
contig03415	Medtr8g021490.1	hypothetical_protein_chr08_pseudomolecule_IMGAG_V3	87.45	486	61	0	16	501	2800	2315	7e-125	446
contig03416	Medtr2g080800.1	hypothetical_protein_chr02_pseudomolecule_IMGAG_V3	91.72	157	13	0	1	157	4532	4688	2e-53	208
contig03419	Medtr4g095820.1	hypothetical_protein_chr04_pseudomolecule_IMGAG_V3	89.66	445	45	1	639	1083	1024	581	1e-143	509
contig03420	Medtr5g099160.1	Protein_kinase_chr05_pseudomolecule_IMGAG_V3	84.51	142	22	0	23	164	367	508	8e-23	107
contig03421	Medtr3g122570.1	WD40-like_chr03_pseudomolecule_IMGAG_V3	87.49	1031	125	2	411	1440	1029	2	0	1009
contig03422	Medtr6g089400.1	Per1-like_chr06_pseudomolecule_IMGAG_V3	89.01	191	21	0	164	354	261	71	1e-54	212
contig03423	Medtr3g115100.1	Translation_factor_chr03_pseudomolecule_IMGAG_V3	90.02	1142	111	3	246	1385	1468	328	0	1336
contig03428	Medtr3g144480.1	Protein_of_unknown_function_DUF502_chr03_pseudomolecule_IMGAG_V3	94.47	470	26	0	9	478	308	777	0	726
contig03429	Medtr7g089940.1	LUC7_related_chr07_pseudomolecule_IMGAG_V3	92.19	653	50	1	1	653	326	977	0	882
contig03430	Medtr2g118050.1	Bacterial_glucose-fructose_oxidoreductase_chr02_pseudomolecule_IMGAG_V3	83.74	289	35	1	14	302	3933	3657	4e-55	214
contig03432	Medtr7g089240.1	WD40-like_chr07_pseudomolecule_IMGAG_V3	91.69	385	30	2	5	388	1819	2202	4e-139	494
contig03433	CU571152_26.2	RNA-binding_region_RNP-1_(RNA_recognition_motif)_CU571152.5	90.49	263	25	0	1	263	271	9	5e-88	323
contig03434	Medtr5g067120.1	NAD-dependent_epimerase/dehydratase_chr05_pseudomolecule_IMGAG_V3	90.69	419	38	1	3	420	419	1	3e-145	513
contig03436	Medtr3g123650.1	hypothetical_protein_chr03_pseudomolecule_IMGAG_V3	88.55	498	48	2	174	665	1179	685	5e-151	533
contig03437	Medtr7g105270.1	NLI_interacting_factor_chr07_pseudomolecule_IMGAG_V3	91.78	73	6	0	116	188	858	930	1e-19	97.6
contig03439	Medtr5g077350.2	hypothetical_protein_chr05_pseudomolecule_IMGAG_V3	91.65	395	32	1	268	661	1	395	5e-145	513
contig03442	Medtr8g146020.1	Lipocalin;_Calycin_like_chr08_pseudomolecule_IMGAG_V3	90.49	515	48	1	212	725	555	41	3e-178	624
contig03444	Medtr4g141780.1	BolA-like_protein_chr04_pseudomolecule_IMGAG_V3	92.55	282	20	1	203	483	1	282	2e-106	385
contig03446	Medtr8g105160.1	Pathogenesis-related_transcriptional_factor_and_ERF_chr08_pseudomolecule_IMGAG_V3	90.15	335	33	0	38	372	720	386	7e-112	402
contig03448	Medtr5g026740.1	hypothetical_protein_chr05_pseudomolecule_IMGAG_V3	95.21	564	26	1	2	565	1988	1426	0	896
contig03450	Medtr5g045390.1	emp24/gp25L/p24_chr05_pseudomolecule_IMGAG_V3	92.31	52	4	0	254	305	216	165	5e-12	71.9
contig03454	Medtr3g148010.1	hypothetical_protein_chr03_pseudomolecule_IMGAG_V3	91.32	242	21	0	167	408	1054	1295	6e-85	313
contig03457	Medtr2g118520.1	Beta-lactamase-like_chr02_pseudomolecule_IMGAG_V3	86.89	427	56	0	485	911	473	47	2e-111	402
contig03461	Medtr1g046590.2	Endonuclease/exonuclease/phosphatase_chr01_pseudomolecule_IMGAG_V3	83.95	162	26	0	223	384	190	351	3e-25	115
contig03462	Medtr3g115190.1	hypothetical_protein_chr03_pseudomolecule_IMGAG_V3	90.93	485	40	3	70	550	643	1127	2e-168	591
contig03463	Medtr3g039780.1	Uncharacterized_protein_UPF0114_chr03_pseudomolecule_IMGAG_V3	85.23	149	20	1	93	239	149	1	2e-25	115
contig03464	Medtr4g073450.1	hypothetical_protein_chr04_pseudomolecule_IMGAG_V3	93.92	658	40	0	1	658	1694	1037	0	987
contig03465	Medtr2g103170.1	UspA_chr02_pseudomolecule_IMGAG_V3	82.81	128	22	0	206	333	88	215	4e-14	79.8
contig03470	Medtr3g076300.1	Plant_lipid_transfer/seed_storage/trypsin-alpha_amylase_inhibitor_chr03_pseudomolecule_IMGAG_V3	82.52	309	50	3	2	306	5	313	2e-39	163
contig03471	Medtr1g006010.1	Copper_center_Cu(A);_chr01_pseudomolecule_IMGAG_V3	97.53	446	11	0	9	454	1047	602	0	797
contig03473	Medtr3g110700.1	hypothetical_protein_chr03_pseudomolecule_IMGAG_V3	86.67	375	45	3	189	558	375	1	6e-89	327
contig03474	Medtr3g123570.1	Yippee-like_protein_chr03_pseudomolecule_IMGAG_V3	90.94	276	24	1	142	416	1	276	3e-93	341
contig03475	Medtr4g136950.1	PDZ/DHR/GLGF;_Tetratricopeptide-like_helical_chr04_pseudomolecule_IMGAG_V3	91.58	701	59	0	4	704	274	974	0	922
contig03476	Medtr1g106600.1	hypothetical_protein_chr01_pseudomolecule_IMGAG_V3	88.61	755	72	4	1	741	1077	323	0	803
contig03477	Medtr4g154540.1	Metallophosphoesterase_chr04_pseudomolecule_IMGAG_V3	91.27	504	43	1	1	503	605	102	0	642
contig03479	Medtr5g044330.1	Ribonuclease_T2_chr05_pseudomolecule_IMGAG_V3	91.87	283	23	0	12	294	303	21	9e-105	379
contig03480	Medtr4g108550.2	hypothetical_protein_chr04_pseudomolecule_IMGAG_V3	81.43	280	50	2	192	470	3223	3501	1e-28	127
contig03483	Medtr7g009390.1	hypothetical_protein_chr07_pseudomolecule_IMGAG_V3	86.03	408	57	0	8	415	4896	4489	5e-98	357
contig03484	Medtr2g130100.1	AIG1_chr02_pseudomolecule_IMGAG_V3	84.42	199	25	1	25	217	1452	1650	3e-36	151
contig03485	Medtr8g116250.1	Tyrosine_protein_kinase_chr08_pseudomolecule_IMGAG_V3	90.3	505	49	0	1	505	1820	1316	6e-175	613
contig03486	Medtr8g044640.1	hypothetical_protein_chr08_pseudomolecule_IMGAG_V3	88.41	233	23	4	1	232	1192	1421	9e-56	216
contig03488	Medtr1g065430.1	hypothetical_protein_chr01_pseudomolecule_IMGAG_V3	89	391	43	0	15	405	1249	1639	3e-121	434
contig03489	Medtr7g138450.1	NADH/Ubiquinone/plastoquinone_(complex_I)_chr07_pseudomolecule_IMGAG_V3	86.24	705	94	1	45	746	513	1217	3e-178	624
contig03490	Medtr4g109660.1	hypothetical_protein_chr04_pseudomolecule_IMGAG_V3	83.43	507	45	5	31	516	429	917	6e-101	367
contig03491	Medtr3g097230.1	hypothetical_protein_chr03_pseudomolecule_IMGAG_V3	89.03	565	45	2	202	749	2063	2627	0	642
contig03494	AC235487_43.1	hypothetical_protein_AC235487.1	96.17	209	8	0	1	209	633	841	3e-96	351
contig03496	Medtr7g021330.2	Protein_phosphatase_2C-like;_chr07_pseudomolecule_IMGAG_V3	93.05	475	30	1	3	474	516	990	0	676
contig03499	Medtr2g056750.3	Protein_kinase;_NAF_chr02_pseudomolecule_IMGAG_V3	92.29	700	54	0	294	993	706	7	0	959
contig03504	AC229695_7.1	hypothetical_protein_AC229695.5	85.88	262	34	3	156	415	1	261	2e-51	202
[truncated: 8,180 more rows]
