# Supplementary material for: Transcriptome sequencing of field pea and faba bean for discovery and validation of SSR genetic markers
Source: BMC Genomics. 2012 Mar 20;13:104. doi: 10.1186/1471-2164-13-104 (PMC3352077; doi:10.1186/1471-2164-13-104)
Supplement: Additional file 9 — Bioinformatic annotation (BLASTX) of faba bean unigene set against nr database of GenBank. This file contains the BLAST results obtained as a result of comparison of faba bean unigene set against the GenBank nr database at an E value < 10-10. [file 1471-2164-13-104-S9.XLS]

## Sheet: Sheet1
contig name	Genbank ID	Annotations	%_identity	alignment_length	mismatches	gap_openings	q_start	q_end	s_start	s_end	e_value	bit_score
contig00001	gi|13359451|dbj|BAB33421.1|	putative senescence-associated protein [Pisum sativum]	77.78	216	44	2	3175	2540	1	212	6e-89	333
contig00002	gi|253761550|ref|XP_002489152.1|	hypothetical protein SORBIDRAFT_0016s002240 [Sorghum bicolor] >gi|241947187|gb|EES20332.1| hypothetical protein SORBIDRAFT_0016s002240 [Sorghum bicolor]	47.2	125	66	1	378	4	34	155	3e-22	107
contig00003	gi|149392583|gb|ABR26094.1|	retrotransposon protein [Oryza sativa (indica cultivar-group)]	90.74	108	8	1	2665	2982	1	108	2e-48	199
contig00004	gi|157357381|emb|CAO63909.1|	unnamed protein product [Vitis vinifera]	77.33	75	17	1	399	175	118	185	2e-22	108
contig00005	gi|157786302|gb|ABN49454.2|	chloroplast chlorophyll a/b binding protein [Pisum sativum]	99.25	266	2	0	906	109	1	266	9e-152	540
contig00006	gi|255628345|gb|ACU14517.1|	unknown [Glycine max]	96.97	66	2	0	949	752	1	66	2e-30	137
contig00007	gi|260222400|emb|CBA31926.1|	hypothetical protein [Curvibacter putative symbiont of Hydra magnipapillata]	70.37	108	32	0	461	138	10	117	1e-47	154
contig00008	gi|78103322|ref|YP_358636.1|	hypothetical protein PhapfoPp090 [Phalaenopsis aphrodite subsp. formosana] >gi|110816488|sp|Q3BAI2|YCX91_PHAAO RecName: Full=Uncharacterized protein ORF91 >gi|58802852|gb|AAW82572.1| hypothetical protein [Phalaenopsis aphrodite subsp. formosana]	96.7	91	3	0	301	29	1	91	2e-46	190
contig00009	gi|78033430|emb|CAJ30045.1|	conserved hypothetical protein [Magnetospirillum gryphiswaldense]	49.26	270	131	6	854	1645	1	251	1e-51	209
contig00010	gi|78033431|emb|CAJ30046.1|	hypothetical protein [Magnetospirillum gryphiswaldense]	62.79	86	32	0	288	31	1	86	6e-19	97.1
contig00011	gi|109157229|pdb|2BHW|A	Chain A Pea Light-Harvesting Complex Ii At 2.5 Angstrom Resolution >gi|109157230|pdb|2BHW|B Chain B	100	133	0	0	670	272	100	232	2e-71	272
contig00013	gi|47169444|pdb|1VCR|A	Chain A An Icosahedral Assembly Of Light-Harvesting Chlorophyll AB Protein Complex From Pea Thylakoid Membranes	99.56	229	1	0	2	688	4	232	1e-131	473
contig00014	gi|121591774|ref|ZP_01678976.1|	conserved hypothetical protein [Vibrio cholerae 2740-80] >gi|121730781|ref|ZP_01682868.1| conserved hypothetical protein [Vibrio cholerae V52] >gi|121730795|ref|ZP_01682876.1| serine acetyltransferase [Vibrio cholerae V52] >gi|153217595|ref|ZP_01951276.1| conserved hypothetical protein [Vibrio cholerae 1587] >gi|153217785|ref|ZP_01951428.1| conserved hypothetical protein [Vibrio cholerae 1587] >g…	54.93	71	32	2	403	191	3	69	1e-17	62.4
contig00015	gi|51557703|gb|AAU06491.1|	putative salivary protein [Culicoides sonorensis]	89.13	46	5	0	237	100	1	46	7e-17	90.1
contig00017	gi|2497884|sp|Q41669|MT1A_VICFA	RecName: Full=Metallothionein-like protein 1A; Short=MT-1A >gi|1150655|emb|CAA62551.1| metallothionein [Vicia faba] >gi|205277596|gb|ACI02065.1| metallothionein [Vicia faba]	94.74	57	0	1	124	285	21	77	6e-24	114
contig00018	gi|57013900|ref|YP_173374.1|	hypothetical protein NitaMp027 [Nicotiana tabacum] >gi|57014030|ref|YP_173501.1| hypothetical protein NitaMp164 [Nicotiana tabacum] >gi|56806536|dbj|BAD83437.1| hypothetical protein [Nicotiana tabacum] >gi|56806666|dbj|BAD83567.1| hypothetical protein [Nicotiana tabacum]	81.82	110	20	2	332	3	1	102	1e-41	176
contig00020	gi|5139543|emb|CAB45653.1|	putative tonoplast intrinsic protein [Pisum sativum]	97.6	250	6	0	1133	384	1	250	1e-116	424
contig00022	gi|132106|sp|P07689|RBS3_PEA	RecName: Full=Ribulose bisphosphate carboxylase small chain 3A chloroplastic; Short=RuBisCO small subunit 3A; Flags: Precursor >gi|20855|emb|CAA27864.1| ribulose bisphosphate carboxylase [Pisum sativum] >gi|225288|prf||1211236A carboxylase	92.22	180	14	0	682	143	1	180	7e-93	343
contig00024	gi|18203270|sp|Q9M5M7|RL10_EUPES	RecName: Full=60S ribosomal protein L10 >gi|6984130|gb|AAF34765.1|AF227620_1 60S ribosomal protein L10 [Euphorbia esula]	97.24	181	5	0	549	7	1	181	3e-100	367
contig00025	gi|217070954|gb|ACJ83837.1|	unknown [Medicago truncatula]	92.36	144	11	0	618	187	78	221	1e-72	276
contig00030	gi|237751645|ref|ZP_04582125.1|	LOW QUALITY PROTEIN: conserved hypothetical protein [Helicobacter bilis ATCC 43879] >gi|229373011|gb|EEO23402.1| LOW QUALITY PROTEIN: conserved hypothetical protein [Helicobacter bilis ATCC 43879]	61.11	72	28	0	292	77	2	73	3e-18	92
contig00031	gi|147767047|emb|CAN67678.1|	hypothetical protein [Vitis vinifera]	54.97	493	210	6	1690	248	15	505	1e-152	544
contig00035	gi|217071278|gb|ACJ83999.1|	unknown [Medicago truncatula]	80.79	151	29	0	50	502	1	151	4e-71	270
contig00038	gi|124360831|gb|ABN08803.1|	H+-transporting two-sector ATPase alpha/beta subunit	96.23	477	18	0	1928	498	1	477	0	892
contig00039	gi|1705807|sp|P21226|CHI2_PEA	RecName: Full=Endochitinase A2; Flags: Precursor >gi|598347|gb|AAA75196.1| chitinase class I	96.69	151	5	0	699	247	156	306	6e-88	323
contig00040	gi|122249722|sp|A0AT31|NLTP5_LENCU	RecName: Full=Non-specific lipid-transfer protein 5; Short=LTP5; Flags: Precursor >gi|60735414|gb|AAX35809.1| lipid transfer protein 5 precursor [Lens culinaris subsp. culinaris]	80	115	23	0	620	276	1	115	3e-35	152
contig00042	gi|115455157|ref|NP_001051179.1|	Os03g0734300 [Oryza sativa (japonica cultivar-group)] >gi|50582721|gb|AAT78791.1| putative roteinase inhibitor [Oryza sativa (japonica cultivar-group)] >gi|108710930|gb|ABF98725.1| type II proteinase inhibitor family protein expressed [Oryza sativa (japonica cultivar-group)] >gi|113549650|dbj|BAF13093.1| Os03g0734300 [Oryza sativa Japonica Group] >gi|125545631|gb|EAY91770.1| hypothetical protein …	52.7	74	31	4	25	234	10	82	1e-13	79.3
contig00043	gi|90655082|gb|ABD96088.1|	polyubiquitin [Malus x domestica]	100	229	0	0	1094	408	42	270	7e-123	444
contig00044	gi|219935421|emb|CAG44503.1|	lipoxygenase LOXN3 [Pisum sativum]	93.9	852	51	1	2828	276	15	866	0	1560
contig00045	gi|2497885|sp|Q41670|MT1B_VICFA	RecName: Full=Metallothionein-like protein 1B; Short=MT-1B >gi|1150657|emb|CAA62552.1| metallothionein [Vicia faba]	98.18	55	1	0	122	286	21	75	1e-25	119
contig00046	gi|806310|gb|AAA66288.1|	proline-rich protein	47.06	68	31	2	206	394	103	165	3e-13	59.3
contig00047	gi|255081913|ref|XP_002508175.1|	ubiquitin [Micromonas sp. RCC299] >gi|226456367|gb|EEH53668.1| ubiquitin [Micromonas pusilla CCMP1545] >gi|226523451|gb|ACO69433.1| ubiquitin [Micromonas sp. RCC299]	96.33	245	8	1	2	733	137	381	8e-125	451
contig00048	gi|122249724|sp|A0AT33|NLTP4_LENCU	RecName: Full=Non-specific lipid-transfer protein 4; Short=LTP4; Contains: RecName: Full=Non-specific lipid-transfer protein 8; Short=LTP8; Flags: Precursor >gi|60735418|gb|AAX35811.1| lipid transfer protein 4 precursor [Lens culinaris subsp. culinaris]	90	100	10	0	81	380	11	110	1e-37	160
contig00049	gi|217075158|gb|ACJ85939.1|	unknown [Medicago truncatula]	59.04	83	33	1	110	355	74	156	2e-37	110
contig00050	gi|217071562|gb|ACJ84141.1|	unknown [Medicago truncatula]	83.33	180	30	0	896	357	1	180	7e-84	314
contig00051	gi|553111|gb|AAA33969.1|	hydroproline-rich protein	45.45	110	60	0	63	392	12	121	3e-14	82.8
contig00053	gi|217075054|gb|ACJ85887.1|	unknown [Medicago truncatula]	71.15	52	15	0	513	358	13	64	3e-12	75.5
contig00054	gi|56809381|gb|AAW31512.1|	light-harvesting chlorophyll-a/b binding protein Lhcb2 [Pisum sativum]	98.11	265	5	0	956	162	1	265	2e-139	499
contig00055	gi|118933|sp|P14710|DRR3_PEA	RecName: Full=Disease resistance response protein Pi49; AltName: Full=PR10 >gi|436313|emb|CAA31760.1| disease resistance response protein [Pisum sativum] >gi|967270|gb|AAA90954.1| PR10 >gi|226758|prf||1604467A disease response resistance gene	86.08	158	22	0	70	543	1	158	1e-72	276
contig00056	gi|396825|emb|CAA80980.1|	narbonin [Vicia narbonensis]	39.92	248	135	6	927	226	37	282	2e-36	157
contig00057	gi|217069840|gb|ACJ83280.1|	unknown [Medicago truncatula]	98.94	94	1	0	282	1	87	180	3e-46	187
contig00058	gi|131384|sp|P14226|PSBO_PEA	RecName: Full=Oxygen-evolving enhancer protein 1 chloroplastic; Short=OEE1; AltName: Full=33 kDa subunit of oxygen evolving system of photosystem II; AltName: Full=OEC 33 kDa subunit; AltName: Full=33 kDa thylakoid membrane protein; Flags: Precursor >gi|20621|emb|CAA33408.1| unnamed protein product [Pisum sativum] >gi|344004|dbj|BAA02554.1| precursor for 33-kDa protein of photosystem II [Pisum sa…	99.09	329	3	0	1156	170	1	329	0	640
contig00059	gi|255551855|ref|XP_002516973.1|	60S ribosomal protein L19 putative [Ricinus communis] >gi|223544061|gb|EEF45587.1| 60S ribosomal protein L19	97.85	186	4	0	43	600	1	186	2e-79	299
contig00060	gi|260222406|emb|CBA31938.1|	hypothetical protein [Curvibacter putative symbiont of Hydra magnipapillata]	76.36	55	13	0	103	267	3	57	1e-16	89.7
contig00061	gi|217073560|gb|ACJ85140.1|	unknown [Medicago truncatula]	94.31	246	14	0	1179	442	24	269	2e-118	429
contig00062	gi|12019640|gb|AAA33685.2|	ribulose 1 5 bisphosphate carboxylase [Pisum sativum]	93.06	72	5	0	379	164	68	139	6e-35	150
contig00064	gi|217071692|gb|ACJ84206.1|	unknown [Medicago truncatula]	73.25	157	42	0	42	512	1	157	2e-68	263
contig00065	gi|139387500|ref|YP_001122853.1|	NADH-plastoquinone oxidoreductase subunit 7 [Phaseolus vulgaris] >gi|218527789|sp|A4GGF2|NDHH_PHAVU RecName: Full=NAD(P)H-quinone oxidoreductase subunit H chloroplastic; AltName: Full=NAD(P)H dehydrogenase subunit H; AltName: Full=NADH-plastoquinone oxidoreductase subunit H; AltName: Full=NADH-plastoquinone oxidoreductase 49 kDa subunit >gi|112031022|gb|ABH88134.1| NADH-plastoquinone oxidoreducta…	91.14	158	14	0	91	564	197	354	3e-103	288
contig00066	gi|2578440|emb|CAA47810.1|	pectinesterase [Pisum sativum]	90.25	554	54	0	1868	207	1	554	0	946
contig00067	gi|189353842|ref|YP_001949469.1|	hypothetical protein BMULJ_05091 [Burkholderia multivorans ATCC 17616] >gi|189337864|dbj|BAG46933.1| conserved hypothetical protein [Burkholderia multivorans ATCC 17616]	71.93	57	16	0	71	241	3	59	5e-15	79
contig00068	gi|18375|emb|CAA78515.1|	dehydrin-cognate [Pisum sativum]	85.32	218	32	2	906	253	1	216	7e-46	188
contig00069	gi|217075034|gb|ACJ85877.1|	unknown [Medicago truncatula]	96.23	159	6	0	729	253	1	159	1e-76	290
contig00070	gi|255627571|gb|ACU14130.1|	unknown [Glycine max]	71.21	264	75	1	67	855	1	264	6e-99	365
contig00071	gi|164685460|gb|ABY66676.1|	cytochrome oxidase subunit I [Prosopanche americana]	97.74	354	8	0	2	1063	41	394	0	642
contig00072	gi|13560118|emb|CAB43737.2|	chitinase [Trifolium repens]	87.92	298	34	1	17	904	1	298	1e-118	431
contig00073	gi|189353844|ref|YP_001949471.1|	hypothetical protein BMULJ_05093 [Burkholderia multivorans ATCC 17616] >gi|189337866|dbj|BAG46935.1| hypothetical protein [Burkholderia multivorans ATCC 17616]	61.97	71	27	0	213	1	26	96	6e-15	83.6
contig00076	gi|189353843|ref|YP_001949470.1|	hypothetical protein BMULJ_05092 [Burkholderia multivorans ATCC 17616] >gi|189337865|dbj|BAG46934.1| hypothetical protein [Burkholderia multivorans ATCC 17616]	67.74	124	40	1	411	40	1	123	3e-28	129
contig00077	gi|224079367|ref|XP_002305838.1|	predicted protein [Populus trichocarpa] >gi|222848802|gb|EEE86349.1| predicted protein [Populus trichocarpa]	66.67	66	22	0	111	308	28	93	8e-21	103
contig00078	gi|217071412|gb|ACJ84066.1|	unknown [Medicago truncatula]	85.16	155	23	0	146	610	2	156	3e-59	233
contig00079	gi|147826550|emb|CAN70790.1|	hypothetical protein [Vitis vinifera]	98.73	79	1	0	31	267	48	126	5e-36	154
contig00081	gi|217071842|gb|ACJ84281.1|	unknown [Medicago truncatula]	91.45	269	23	0	117	923	1	269	2e-132	476
contig00082	gi|38096045|gb|AAR10886.1|	chlorophyll a/b binding protein [Trifolium pratense]	100	45	0	0	112	246	111	155	4e-32	97.1
contig00083	gi|255627087|gb|ACU13888.1|	unknown [Glycine max]	50	126	52	3	132	476	18	143	8e-18	93.2
contig00084	gi|2687726|emb|CAA06028.1|	2'-hydroxydihydrodaidzein reductase [Glycine max]	80.36	112	22	0	63	398	1	112	9e-52	193
contig00085	gi|255632612|gb|ACU16656.1|	unknown [Glycine max]	65.79	190	58	2	836	288	1	188	2e-61	239
contig00086	gi|255565826|ref|XP_002523902.1|	40S ribosomal protein S23 putative [Ricinus communis] >gi|255568414|ref|XP_002525181.1| 40S ribosomal protein S23	99.3	142	1	0	646	221	1	142	1e-75	286
contig00087	gi|7381203|gb|AAF61434.1|AF137351_1	pathogenesis-related protein 4A [Pisum sativum]	91.78	146	12	1	20	457	1	145	2e-75	285
contig00088	gi|3176098|emb|CAA75308.1|	annexin [Medicago truncatula] >gi|22859608|emb|CAD29698.1| annexin [Medicago truncatula]	87.86	313	38	0	41	979	1	313	6e-156	554
contig00089	gi|217072476|gb|ACJ84598.1|	unknown [Medicago truncatula]	93.81	388	24	0	1476	313	13	400	0	724
contig00090	gi|73919361|sp|O04287|FKB12_VICFA	RecName: Full=Peptidyl-prolyl isomerase FKBP12; AltName: Full=12 kDa FK506-binding protein; Short=12 kDa FKBP; AltName: Full=FKBP-12; AltName: Full=Immunophilin FKBP12; AltName: Full=Peptidyl-prolyl cis-trans isomerase; Short=PPIase; Short=Rotamase >gi|2104959|gb|AAB57848.1| immunophilin [Vicia faba]	99.11	112	1	0	580	245	1	112	7e-61	237
contig00091	gi|109255190|gb|ABG27020.1|	SKP1-like b [Medicago truncatula] >gi|217071548|gb|ACJ84134.1| unknown [Medicago truncatula] >gi|217075170|gb|ACJ85945.1| unknown [Medicago truncatula]	92.9	155	11	0	760	296	1	155	2e-71	273
contig00092	gi|25809052|gb|AAN74634.1|	heat shock protein [Pisum sativum]	95.24	84	4	0	218	469	57	140	2e-53	144
contig00093	gi|119095|sp|P21745|EA30_VICFA	RecName: Full=Embryonic abundant protein VF30.1; Flags: Precursor	99.25	268	2	0	1065	262	1	268	2e-154	549
contig00095	gi|255556661|ref|XP_002519364.1|	conserved hypothetical protein [Ricinus communis] >gi|223541431|gb|EEF42981.1| conserved hypothetical protein [Ricinus communis]	77.42	62	14	0	465	280	8	69	1e-21	105
contig00099	gi|77540216|gb|ABA86966.1|	triosephosphate isomerase [Glycine max] >gi|255645039|gb|ACU23019.1| unknown [Glycine max]	89.72	253	26	0	1120	362	1	253	4e-116	422
contig00100	gi|10241560|emb|CAB71128.2|	cationic peroxidase [Cicer arietinum]	92.26	336	26	0	1062	55	1	336	1e-175	619
contig00101	gi|224135271|ref|XP_002327607.1|	predicted protein [Populus trichocarpa] >gi|118487921|gb|ABK95782.1| unknown [Populus trichocarpa] >gi|222836161|gb|EEE74582.1| predicted protein [Populus trichocarpa]	96.94	98	3	0	75	368	1	98	3e-49	199
contig00102	gi|255645056|gb|ACU23027.1|	unknown [Glycine max]	81.08	333	63	0	87	1085	14	346	5e-136	488
contig00103	gi|1351963|sp|P48534|APX1_PEA	RecName: Full=L-ascorbate peroxidase cytosolic; Short=AP; AltName: Full=PsAPx01 >gi|20648|emb|CAA43992.1| L-ascorbate peroxidase [Pisum sativum] >gi|169043|gb|AAA33645.1| ascorbate peroxidase	97.6	250	6	0	988	239	1	250	3e-120	436
contig00104	gi|217075713|gb|ACJ86216.1|	unknown [Medicago truncatula]	88.28	256	30	0	2	769	11	266	3e-134	482
contig00105	gi|122006|sp|P25470|H2A1_PEA	RecName: Full=Histone H2A.1	96.18	131	5	0	60	452	1	131	3e-41	172
contig00106	gi|33694227|gb|AAQ24852.1|	10 kDa photosystem II polypeptide [Trifolium pratense]	92.37	131	10	0	14	406	1	131	1e-58	229
contig00107	gi|62909963|dbj|BAD97439.1|	peroxidase [Pisum sativum]	96.74	337	11	0	1336	326	1	337	0	659
contig00108	gi|27466894|gb|AAO12854.1|	thioredoxin h [Pisum sativum]	88.5	113	13	0	554	216	1	113	5e-50	201
contig00110	gi|217071452|gb|ACJ84086.1|	unknown [Medicago truncatula]	97.56	164	4	0	57	548	1	164	6e-89	330
contig00111	gi|124360303|gb|ABN08316.1|	NAD-dependent epimerase/dehydratase [Medicago truncatula]	72.65	223	59	2	836	174	109	329	1e-82	310
contig00113	gi|255625939|gb|ACU13314.1|	unknown [Glycine max]	79.82	114	23	0	130	471	13	126	2e-20	103
contig00114	gi|6850932|emb|CAB71133.1|	hypothetical protein [Cicer arietinum]	73.49	83	22	0	66	314	1	83	2e-25	118
contig00116	gi|46237494|emb|CAG25586.1|	histone H1 [Pisum sativum]	93.44	61	4	0	220	402	47	107	2e-17	94
contig00117	gi|217075348|gb|ACJ86034.1|	unknown [Medicago truncatula]	76.12	67	14	1	823	629	1	67	2e-18	97.4
contig00119	gi|255626283|gb|ACU13486.1|	unknown [Glycine max]	61.06	113	41	1	61	390	1	113	9e-18	94
contig00120	gi|973249|gb|AAB41550.1|	vestitone reductase	85.11	47	7	0	142	2	1	47	3e-17	91.3
contig00121	gi|3122060|sp|O24534|EF1A_VICFA	RecName: Full=Elongation factor 1-alpha; Short=EF-1-alpha >gi|2598657|emb|CAA10847.1| elongation factor 1-alpha (EF1-a) [Vicia faba]	99.47	187	1	0	90	650	1	187	3e-104	381
contig00123	gi|255641117|gb|ACU20837.1|	unknown [Glycine max]	83.98	181	29	0	551	9	23	203	3e-85	318
contig00124	gi|75268976|sp|Q53B75|CF1B1_SOYBN	RecName: Full=Chalcone--flavonone isomerase 1B-1; Short=Chalcone isomerase 1B-1 >gi|51039624|gb|AAT94359.1| chalcone isomerase 1B1 [Glycine max] >gi|255639172|gb|ACU19885.1| unknown [Glycine max]	73.61	216	57	0	29	676	1	216	1e-87	326
contig00125	gi|217075672|gb|ACJ86196.1|	unknown [Medicago truncatula]	92.97	128	8	1	569	189	1	128	1e-51	206
contig00126	gi|17369981|sp|Q9ZT05|PSAK_MEDSA	RecName: Full=Photosystem I reaction center subunit psaK chloroplastic; AltName: Full=Photosystem I subunit X; AltName: Full=PSI-K; Flags: Precursor >gi|3885511|gb|AAC77926.1| similar to PSI-K subunit of photosystem I from barley [Medicago sativa]	93.69	111	7	0	126	458	1	111	3e-52	208
contig00127	gi|255630605|gb|ACU15662.1|	unknown [Glycine max]	69.84	63	18	3	416	231	1	61	7e-12	73.6
contig00128	gi|124360663|gb|ABN08652.1|	Leucine-rich repeat plant specific [Medicago truncatula]	86.55	342	43	2	27	1043	1	342	1e-156	557
contig00129	gi|2673855|emb|CAA56822.1|	ribosomal protein S10 [Pisum sativum]	98.67	75	1	0	812	1036	1	75	8e-41	152
contig00130	gi|255546341|ref|XP_002514230.1|	malic enzyme putative [Ricinus communis] >gi|223546686|gb|EEF48184.1| malic enzyme	86.46	591	80	0	78	1850	1	591	0	976
contig00132	gi|255537043|ref|XP_002509588.1|	lipid binding protein putative [Ricinus communis] >gi|223549487|gb|EEF50975.1| lipid binding protein	44.59	148	76	4	611	186	2	141	1e-23	114
contig00133	gi|225470932|ref|XP_002265113.1|	PREDICTED: hypothetical protein [Vitis vinifera] >gi|157327122|emb|CAO14394.1| unnamed protein product [Vitis vinifera]	82.54	63	11	0	41	229	1	63	9e-21	103
contig00134	gi|255637531|gb|ACU19092.1|	unknown [Glycine max]	86.73	309	41	0	48	974	1	309	3e-156	555
contig00135	gi|34582497|sp|O04300|UPTG_PEA	RecName: Full=Alpha-1 4-glucan-protein synthase [UDP-forming]; AltName: Full=UDP-glucose:protein transglucosylase; Short=UPTG; AltName: Full=Reversibly glycosylated polypeptide >gi|2130521|gb|AAB88408.1| reversibly glycosylatable polypeptide [Pisum sativum]	98.08	364	7	0	1282	191	1	364	0	753
contig00136	gi|87241556|gb|ABD33414.1|	Pectinesterase; Pectinesterase inhibitor [Medicago truncatula]	77.35	415	93	1	1614	373	1	415	0	590
contig00137	gi|225433795|ref|XP_002273517.1|	PREDICTED: hypothetical protein [Vitis vinifera] >gi|157359584|emb|CAO67796.1| unnamed protein product [Vitis vinifera]	60	80	28	1	29	256	438	517	3e-18	94.7
contig00138	gi|255645788|gb|ACU23386.1|	unknown [Glycine max]	86.28	277	37	1	953	126	13	289	3e-117	425
contig00139	gi|255645488|gb|ACU23239.1|	unknown [Glycine max]	69.7	330	100	0	991	2	1	330	4e-130	468
contig00143	gi|971564|emb|CAA62228.1|	peroxidase2 [Medicago sativa]	89.78	323	33	0	1215	247	1	323	5e-169	598
contig00144	gi|258507834|ref|YP_003170585.1|	metal-dependent RNase consists of a metallo-beta-lactamase domain and an RNA-binding KH domain [Lactobacillus rhamnosus GG] >gi|258508881|ref|YP_003171632.1| metal-dependent RNase	74.77	111	28	0	302	634	1	111	1e-39	167
contig00146	gi|130275|sp|P16002|PLAS_PEA	RecName: Full=Plastocyanin chloroplastic; Flags: Precursor >gi|20846|emb|CAA34212.1| unnamed protein product [Pisum sativum] >gi|226940|prf||1611464A plastocyanin	95.24	168	8	0	70	573	1	168	3e-70	268
contig00147	gi|602359|emb|CAA57492.1|	Type II chlorophyll a/b binding protein from photosystem I [Pisum sativum]	95.98	249	10	0	126	872	21	269	9e-143	510
contig00148	gi|1173198|sp|P46298|RS13_PEA	RecName: Full=40S ribosomal protein S13 >gi|396639|emb|CAA80974.1| ribosomal protein S13 [Pisum sativum]	98.68	151	2	0	52	504	1	151	4e-78	295
contig00149	gi|124226|sp|P24922|IF5A2_NICPL	RecName: Full=Eukaryotic translation initiation factor 5A-2; Short=eIF-5A-2; AltName: Full=eIF-4D >gi|19702|emb|CAA45104.1| eukaryotic initiation factor 5A (2) [Nicotiana plumbaginifolia]	98.18	110	2	0	757	428	1	110	1e-75	225
contig00150	gi|217075466|gb|ACJ86093.1|	unknown [Medicago truncatula]	92.2	205	15	1	69	680	1	205	3e-89	332
contig00151	gi|217071358|gb|ACJ84039.1|	unknown [Medicago truncatula]	97.22	72	2	0	165	380	36	107	2e-31	139
contig00152	gi|37725949|gb|AAO27257.1|	putative S-adenosyl-L-methionine:salicylic acid carboxyl methyltransferase [Pisum sativum]	70.75	359	101	2	57	1121	1	359	5e-137	492
contig00154	gi|217073650|gb|ACJ85185.1|	unknown [Medicago truncatula]	79.08	153	32	0	19	477	3	155	3e-69	265
contig00155	gi|255625967|gb|ACU13328.1|	unknown [Glycine max]	70	110	28	2	3	317	41	150	1e-33	139
contig00157	gi|217071214|gb|ACJ83967.1|	unknown [Medicago truncatula] >gi|217075528|gb|ACJ86124.1| unknown [Medicago truncatula]	93.13	131	9	0	657	265	1	131	3e-57	225
contig00158	gi|899367|emb|CAA61747.1|	HMGI/Y [Pisum sativum] >gi|1435175|emb|CAA67752.1| HMG-I/Y [Pisum sativum]	87.07	147	19	0	99	539	1	147	5e-47	192
contig00159	gi|217072376|gb|ACJ84548.1|	unknown [Medicago truncatula]	90.83	229	21	0	113	799	1	229	1e-95	353
contig00161	gi|92896027|gb|ABE93033.1|	hypothetical protein MtrDRAFT_AC136139g5v2 [Medicago truncatula]	95.16	62	3	0	428	243	1	62	3e-28	127
contig00162	gi|255625993|gb|ACU13341.1|	unknown [Glycine max]	93.01	143	10	0	54	482	1	143	1e-73	280
contig00164	gi|34304715|gb|AAQ63461.1|	calmodulin 4 [Daucus carota] >gi|34304717|gb|AAQ63462.1| calmodulin 8 [Daucus carota]	100	149	0	0	709	263	1	149	5e-79	298
contig00165	gi|255633184|gb|ACU16948.1|	unknown [Glycine max]	84.96	113	17	0	60	398	3	115	2e-54	216
contig00166	gi|62909961|dbj|BAD97438.1|	peroxidase [Pisum sativum]	73.01	226	61	0	403	1080	128	353	8e-127	300
contig00167	gi|255631306|gb|ACU16020.1|	unknown [Glycine max]	84.56	149	23	0	788	342	1	149	1e-69	266
contig00169	gi|537319|gb|AAB41812.1|	peroxidase [Medicago sativa]	87.05	139	18	1	8	424	33	170	4e-65	250
contig00171	gi|68226711|ref|NP_001020173.1|	hypothetical protein LOC310926 [Rattus norvegicus] >gi|32264609|gb|AAP78751.1| Ac1147 [Rattus norvegicus] >gi|32492558|gb|AAP85367.1| Aa1011 [Rattus norvegicus] >gi|32492570|gb|AAP85373.1| Aa1262 [Rattus norvegicus] >gi|33086544|gb|AAP92584.1| Ab2-057 [Rattus norvegicus]	66.67	57	19	0	373	543	446	502	4e-25	71.2
contig00172	gi|68052511|sp|Q5YK03|MATK_VICFA	RecName: Full=Maturase K; AltName: Full=Intron maturase >gi|37518694|gb|AAQ91977.1| maturase-like protein [Vicia faba]	88.56	236	22	3	755	1447	1	230	9e-99	365
contig00173	gi|29539387|dbj|BAC67662.1|	pectin methylesterase [Pisum sativum]	80.47	215	42	0	649	5	12	226	6e-79	285
contig00176	gi|217070940|gb|ACJ83830.1|	unknown [Medicago truncatula]	98.8	83	1	0	15	263	1	83	2e-42	175
contig00177	gi|73623473|gb|AAZ78659.1|	aquaporin [Phaseolus vulgaris] >gi|73623475|gb|AAZ78660.1| aquaporin [Phaseolus vulgaris]	86.75	249	33	0	912	166	1	249	1e-97	360
contig00178	gi|52353081|emb|CAH55772.1|	putative His-Asp phosphotransfer protein [Pisum sativum]	96.75	154	5	0	693	232	1	154	3e-69	266
contig00180	gi|295789|emb|CAA34456.1|	elongation factor 1-alpha [Arabidopsis thaliana]	93.56	295	18	1	886	5	98	392	0	563
contig00181	gi|255629085|gb|ACU14887.1|	unknown [Glycine max]	99.16	119	1	0	161	517	22	140	8e-62	240
contig00182	gi|584786|sp|Q08655|ASR1_SOLLC	RecName: Full=Abscisic stress-ripening protein 1 >gi|170376|gb|AAA34137.1| abscisic stress ripening protein 1 >gi|2282019|gb|AAB64185.1| Asr1 [Lycopersicon esculentum]	72.57	113	27	3	677	351	1	110	2e-19	100
contig00183	gi|217071120|gb|ACJ83920.1|	unknown [Medicago truncatula]	99.29	140	1	0	61	480	1	140	5e-62	241
contig00184	gi|6831665|sp|O65731|RS5_CICAR	40S ribosomal protein S5 >gi|3043428|emb|CAA06491.1| 40S ribosomal protein S5 [Cicer arietinum]	95.41	196	9	0	836	249	2	197	2e-99	366
contig00185	gi|255640554|gb|ACU20562.1|	unknown [Glycine max]	96.69	151	5	1	454	2	1	150	5e-77	290
contig00186	gi|219522337|gb|ACL14488.1|	methionine synthase [Cicer arietinum]	93.79	676	42	0	2321	294	88	763	0	1223
contig00187	gi|255626611|gb|ACU13650.1|	unknown [Glycine max]	84.92	126	19	0	611	234	1	126	1e-57	226
contig00188	gi|121489623|emb|CAJ87510.1|	putative glutamine synthetase [Pisum sativum]	94.46	343	19	0	1348	320	14	356	0	658
contig00189	gi|217072906|gb|ACJ84813.1|	unknown [Medicago truncatula]	75.38	195	48	1	77	661	1	192	3e-78	295
contig00190	gi|255629436|gb|ACU15064.1|	unknown [Glycine max]	71.53	137	39	2	295	705	25	156	3e-46	189
contig00191	gi|113361|sp|P12886|ADH1_PEA	RecName: Full=Alcohol dehydrogenase 1 >gi|20639|emb|CAA29609.1| alcohol dehydrogenase [Pisum sativum]	97.63	380	9	0	1447	308	1	380	0	737
contig00192	gi|149390495|ref|YP_001294323.1|	NADH-plastoquinone oxidoreductase subunit 4L [Illicium oligandrum] >gi|221272244|sp|A6MMZ7|NU4LC_ILLOL RecName: Full=NAD(P)H-quinone oxidoreductase subunit 4L chloroplastic; AltName: Full=NAD(P)H dehydrogenase subunit 4L; AltName: Full=NADH-plastoquinone oxidoreductase subunit 4L >gi|147917448|gb|ABQ52572.1| NADH-plastoquinone oxidoreductase subunit 4L [Illicium oligandrum]	95.16	62	3	0	332	147	1	62	8e-32	117
contig00193	gi|92870918|gb|ABE80118.1|	Ribosomal protein L24E [Medicago truncatula]	97.28	147	4	0	681	241	1	147	5e-54	214
contig00194	gi|401189|sp|P25794|PIP2_PEA	RecName: Full=Probable aquaporin PIP-type 7a; AltName: Full=Turgor-responsive protein 7a; AltName: Full=Turgor-responsive protein 31 >gi|20426|emb|CAA79159.1| trg-31 [Pisum sativum]	98.27	289	5	0	33	899	1	289	2e-162	576
contig00195	gi|81176251|ref|YP_398330.1|	photosystem I assembly protein Ycf3 [Lactuca sativa] >gi|78675169|dbj|BAE47595.1| photosystem I assembly protein ycf3 [Lactuca sativa] >gi|255631288|gb|ACU16011.1| unknown [Glycine max] >gi|225200|prf||1211235AE ORF 82	100	82	0	0	300	55	1	82	7e-41	172
contig00196	gi|86553273|gb|ABD03937.1|	vicianin hydrolase [Vicia sativa subsp. nigra]	91.36	486	42	0	87	1544	24	509	0	929
contig00197	gi|34541966|gb|AAQ74875.1|	actin [Trifolium pratense]	99.73	377	1	0	1537	407	1	377	0	755
contig00198	gi|255639237|gb|ACU19917.1|	unknown [Glycine max]	97.3	259	7	0	56	832	1	259	2e-142	509
contig00199	gi|255631886|gb|ACU16310.1|	unknown [Glycine max]	70.24	84	25	1	252	1	1	83	3e-33	144
contig00200	gi|224062663|ref|XP_002300869.1|	predicted protein [Populus trichocarpa] >gi|118481342|gb|ABK92614.1| unknown [Populus trichocarpa] >gi|222842595|gb|EEE80142.1| predicted protein [Populus trichocarpa]	94.94	178	9	0	736	203	1	178	3e-96	355
contig00201	gi|255646040|gb|ACU23507.1|	unknown [Glycine max]	95.86	145	6	0	436	2	23	167	3e-65	251
contig00204	gi|20671|emb|CAA49149.1|	chlorophyll a/b-binding protein [Pisum sativum] >gi|141448064|gb|ABO87611.1| chloroplast chlorophyll-a/b binding protein [Pisum sativum]	100	251	0	0	98	850	15	265	4e-146	521
contig00205	gi|74486730|gb|ABA12218.1|	translation elongation factor 1A-2 [Gossypium hirsutum]	97.65	341	8	0	1052	30	1	341	0	679
contig00206	gi|217069838|gb|ACJ83279.1|	unknown [Medicago truncatula]	90.35	228	22	1	144	827	1	224	8e-90	334
contig00207	gi|255628285|gb|ACU14487.1|	unknown [Glycine max]	87.97	133	14	1	475	83	1	133	2e-66	250
contig00208	gi|217073041|gb|ACJ84880.1|	unknown [Medicago truncatula]	89.78	323	31	1	158	1120	1	323	2e-146	523
contig00209	gi|255626197|gb|ACU13443.1|	unknown [Glycine max]	97.93	193	4	0	116	694	1	193	3e-93	345
contig00210	gi|217071130|gb|ACJ83925.1|	unknown [Medicago truncatula]	94.77	172	9	0	181	696	1	172	2e-83	313
contig00211	gi|2497905|sp|Q41657|MT2_VICFA	RecName: Full=Metallothionein-like protein type 2 >gi|747906|emb|CAA54471.1| metallothionein [Vicia faba] >gi|47076862|dbj|BAD18381.1| type 2 metallothionein [Vicia faba] >gi|205277594|gb|ACI02064.1| metallothionein [Vicia faba]	100	54	0	0	344	183	24	77	2e-20	101
contig00212	gi|145690675|gb|ABP91180.1|	unknown protein [Streptococcus suis 98HAH33] >gi|145690754|gb|ABP91259.1| unknown protein [Streptococcus suis 98HAH33] >gi|145690985|gb|ABP91490.1| unknown protein [Streptococcus suis 98HAH33] >gi|145691080|gb|ABP91585.1| unknown protein [Streptococcus suis 98HAH33]	56.52	69	30	0	749	955	23	91	7e-22	70.1
contig00213	gi|42521309|gb|AAS18240.1|	enolase [Glycine max]	93.02	444	31	0	75	1406	1	444	0	829
contig00215	gi|255641130|gb|ACU20843.1|	unknown [Glycine max]	100	193	0	0	130	708	1	193	2e-102	375
contig00216	gi|217073232|gb|ACJ84975.1|	unknown [Medicago truncatula]	91.01	178	16	0	1184	651	85	262	2e-84	317
contig00217	gi|217075480|gb|ACJ86100.1|	unknown [Medicago truncatula]	95.62	160	7	0	50	529	1	160	7e-67	257
contig00219	gi|217071062|gb|ACJ83891.1|	unknown [Medicago truncatula]	95.86	145	6	0	650	216	1	145	6e-68	261
contig00220	gi|255590603|ref|XP_002535312.1|	60S ribosomal protein L16 putative [Ricinus communis] >gi|223523477|gb|EEF27073.1| 60S ribosomal protein L16	84.33	217	31	1	631	1272	3	219	0	343
contig00221	gi|217075616|gb|ACJ86168.1|	unknown [Medicago truncatula]	97.78	180	4	0	83	622	1	180	4e-83	311
contig00222	gi|226088581|dbj|BAH37035.1|	catalase 1 [Pisum sativum]	98.79	494	6	0	65	1546	1	494	0	1039
contig00223	gi|3893097|emb|CAA27483.1|	unnamed protein product [Pisum sativum]	98.33	359	6	0	209	1285	5	363	0	697
contig00224	gi|72256515|gb|AAZ67140.1|	pyridoxine biosynthesis protein [Medicago truncatula]	96.18	314	9	1	121	1053	1	314	2e-149	533
contig00226	gi|255640544|gb|ACU20557.1|	unknown [Glycine max]	88.79	107	12	0	71	391	1	107	6e-32	140
contig00227	gi|124359133|gb|ABD32492.2|	Ribosomal protein S28e [Medicago truncatula]	100	51	0	0	462	310	1	51	6e-21	103
contig00228	gi|255628941|gb|ACU14815.1|	unknown [Glycine max]	89.09	55	6	0	363	199	70	124	2e-21	101
contig00229	gi|3023847|sp|O24076|GBLP_MEDSA	RecName: Full=Guanine nucleotide-binding protein subunit beta-like protein >gi|2385376|emb|CAA69934.1| G protein beta subunit-like [Medicago sativa subsp. x varia]	97.23	325	8	1	52	1023	1	325	0	645
contig00230	gi|140056455|gb|ABO81148.1|	Ribosomal protein S10 eukaryotic and archaeal form [Medicago truncatula]	96.72	122	4	0	43	408	1	122	5e-61	238
contig00231	gi|13430182|gb|AAK25758.1|AF334838_1	ribosomal protein L17 [Castanea sativa]	100	140	0	0	587	168	1	140	6e-75	283
contig00233	gi|217074584|gb|ACJ85652.1|	unknown [Medicago truncatula]	91.87	123	10	0	48	416	1	123	9e-61	237
contig00234	gi|255638743|gb|ACU19676.1|	unknown [Glycine max]	66.67	396	117	2	92	1234	21	415	2e-145	520
contig00235	gi|255626603|gb|ACU13646.1|	unknown [Glycine max]	75.61	123	30	1	156	524	15	136	2e-36	155
contig00238	gi|225440938|ref|XP_002283025.1|	PREDICTED: hypothetical protein [Vitis vinifera] >gi|157346242|emb|CAO15939.1| unnamed protein product [Vitis vinifera]	71.93	114	32	0	40	381	1	114	3e-20	101
contig00239	gi|53988152|gb|AAQ10282.2|	isoflavone synthase [Pisum sativum]	93.1	507	34	2	144	1661	15	520	0	887
contig00240	gi|87240702|gb|ABD32560.1|	Mitochondrial substrate carrier [Medicago truncatula]	91.89	370	25	3	1496	402	3	372	4e-176	622
contig00243	gi|255630030|gb|ACU15367.1|	unknown [Glycine max]	58.62	116	48	1	448	101	47	161	4e-26	122
contig00244	gi|1168192|sp|P42654|1433B_VICFA	RecName: Full=14-3-3-like protein B; AltName: Full=VFA-1433B >gi|695767|emb|CAA88416.1| 14-3-3 brain protein homolog [Vicia faba]	100	261	0	0	65	847	1	261	8e-132	474
contig00245	gi|33943511|gb|AAQ55450.1|	34 kDa maturing seed vacuolar thiol protease precursor [Glycine max]	42.18	147	81	3	68	496	12	156	3e-21	104
contig00246	gi|255628689|gb|ACU14689.1|	unknown [Glycine max]	80.36	56	11	0	411	244	1	56	2e-16	88.6
contig00247	gi|1703042|sp|Q06931|ABR17_PEA	RecName: Full=ABA-responsive protein ABR17 >gi|20631|emb|CAA78829.1| ABA-responsive protein [Pisum sativum]	93.63	157	10	0	701	231	1	157	4e-78	295
contig00249	gi|255628253|gb|ACU14471.1|	unknown [Glycine max]	92.72	206	15	0	814	197	1	206	2e-107	392
contig00250	gi|75220641|sp|Q32904|CB23_PEA	RecName: Full=Chlorophyll a-b binding protein 3 chloroplastic; AltName: Full=LHCII type III CAB-3; Flags: Precursor >gi|309673|gb|AAA84545.1| light harvesting protein	96.03	277	11	1	83	913	1	275	3e-132	475
contig00252	gi|157337363|emb|CAO21709.1|	unnamed protein product [Vitis vinifera]	100	40	0	0	222	103	60	99	1e-27	82.4
contig00254	gi|55977041|sp|P68427|H32_PEA	RecName: Full=Histone H3.2 >gi|55977043|sp|P68428|H32_WHEAT RecName: Full=Histone H3.2 >gi|55977044|sp|P68429|H32_MEDSA RecName: Full=Histone H3.2; AltName: Full=Histone H3.1; AltName: Full=Major histone H3 >gi|55977045|sp|P68430|H32_ONOVI RecName: Full=Histone H3.2 >gi|19607|emb|CAA31964.1| unnamed protein product [Medicago sativa] >gi|19609|emb|CAA31965.1| unnamed protein product [Medicago sati…	99.26	136	1	0	43	450	1	136	8e-69	262
contig00255	gi|255642191|gb|ACU21360.1|	unknown [Glycine max]	61.45	83	32	2	813	565	1	80	9e-18	95.1
contig00256	gi|217071618|gb|ACJ84169.1|	unknown [Medicago truncatula]	92	125	10	0	550	176	1	125	5e-56	221
contig00257	gi|217071460|gb|ACJ84090.1|	unknown [Medicago truncatula]	70.21	141	42	4	42	464	1	135	5e-40	168
contig00258	gi|217075570|gb|ACJ86145.1|	unknown [Medicago truncatula]	71.43	224	64	0	27	698	1	224	6e-86	321
contig00259	gi|266945|sp|P30707|RL9_PEA	RecName: Full=60S ribosomal protein L9; AltName: Full=Gibberellin-regulated protein GA >gi|20727|emb|CAA46273.1| GA [Pisum sativum]	97.93	193	4	0	75	653	1	193	2e-101	372
contig00260	gi|217070966|gb|ACJ83843.1|	unknown [Medicago truncatula]	97.35	113	3	0	707	369	1	113	2e-54	216
contig00261	gi|24817254|emb|CAD56219.1|	ribosomal protein S3a [Cicer arietinum]	94.44	234	13	0	895	194	28	261	4e-123	445
contig00262	gi|224117642|ref|XP_002317630.1|	predicted protein [Populus trichocarpa] >gi|222860695|gb|EEE98242.1| predicted protein [Populus trichocarpa] >gi|255630274|gb|ACU15492.1| unknown [Glycine max]	90.2	51	5	0	380	228	1	51	2e-21	105
contig00263	gi|255628463|gb|ACU14576.1|	unknown [Glycine max]	92.11	76	5	1	441	217	1	76	4e-31	137
contig00264	gi|217075040|gb|ACJ85880.1|	unknown [Medicago truncatula]	76.52	132	31	0	437	42	6	137	2e-37	159
contig00265	gi|217071236|gb|ACJ83978.1|	unknown [Medicago truncatula]	95.06	81	4	0	541	299	1	81	2e-39	165
contig00266	gi|225440230|ref|XP_002283808.1|	PREDICTED: hypothetical protein [Vitis vinifera] >gi|157347643|emb|CAO18280.1| unnamed protein product [Vitis vinifera]	78.24	216	47	0	11	658	1	216	5e-100	368
contig00267	gi|255544604|ref|XP_002513363.1|	serine/threonine protein kinase putative [Ricinus communis] >gi|223547271|gb|EEF48766.1| serine/threonine protein kinase	63.64	110	38	4	331	8	21	125	6e-25	119
contig00268	gi|255630032|gb|ACU15368.1|	unknown [Glycine max]	80	90	18	0	63	332	1	90	4e-35	151
contig00269	gi|217071938|gb|ACJ84329.1|	unknown [Medicago truncatula]	85.02	307	46	0	89	1009	3	309	2e-150	536
contig00271	gi|224112609|ref|XP_002316240.1|	predicted protein [Populus trichocarpa] >gi|118482276|gb|ABK93065.1| unknown [Populus trichocarpa] >gi|222865280|gb|EEF02411.1| predicted protein [Populus trichocarpa]	92.86	112	8	0	549	214	1	112	2e-57	225
contig00272	gi|217075250|gb|ACJ85985.1|	unknown [Medicago truncatula]	92.61	230	17	0	1033	344	1	230	6e-114	415
contig00274	gi|217071002|gb|ACJ83861.1|	unknown [Medicago truncatula]	85.8	162	23	0	629	144	25	186	8e-76	287
contig00275	gi|15213963|sp|Q9M4D8|DCAM_VICFA	RecName: Full=S-adenosylmethionine decarboxylase proenzyme; Short=AdoMetDC; Short=SAMDC; Contains: RecName: Full=S-adenosylmethionine decarboxylase alpha chain; Contains: RecName: Full=S-adenosylmethionine decarboxylase beta chain; Flags: Precursor >gi|7209279|emb|CAB76966.1| S-adenosylmethionine decarboxylase [Vicia faba]	99.71	342	1	0	582	1607	1	342	2e-177	626
contig00276	gi|146403798|gb|ABQ32305.1|	putative ubiquitin-conjugating enzyme [Artemisia annua] >gi|217071300|gb|ACJ84010.1| unknown [Medicago truncatula]	100	128	0	0	20	403	1	128	2e-67	259
contig00277	gi|112253915|ref|YP_717169.1|	ribosomal protein L5 [Brassica napus] >gi|37591117|dbj|BAC98919.1| ribosomal protein L5 [Brassica napus]	90.72	97	9	0	402	692	1	97	6e-86	180
contig00278	gi|2780194|emb|CAA05979.1|	adenine nucleotide translocator [Lupinus albus]	88.43	389	36	4	78	1217	1	388	9e-173	610
contig00279	gi|12229936|sp|Q9SXU1|PSA7_CICAR	RecName: Full=Proteasome subunit alpha type-7; AltName: Full=20S proteasome alpha subunit D; AltName: Full=20S proteasome subunit alpha-4 >gi|4586592|dbj|BAA76428.1| multicatalytic endopeptidase complex [Cicer arietinum]	98.39	249	4	0	85	831	1	249	7e-117	424
contig00280	gi|1172586|sp|Q06215|PPO_VICFA	RecName: Full=Polyphenol oxidase A1 chloroplastic; Short=PPO; AltName: Full=Catechol oxidase; Flags: Precursor >gi|22029|emb|CAA77764.1| polyphenol oxidase [Vicia faba]	96.43	168	6	0	505	2	1	168	2e-65	251
contig00282	gi|148908089|gb|ABR17162.1|	unknown [Picea sitchensis] >gi|224284136|gb|ACN39805.1| unknown [Picea sitchensis] >gi|224284446|gb|ACN39957.1| unknown [Picea sitchensis] >gi|224286025|gb|ACN40724.1| unknown [Picea sitchensis]	100	34	0	0	322	221	146	179	1e-22	72.8
contig00284	gi|219522343|gb|ACL14491.1|	S-adenosylmethionine synthetase [Cicer arietinum] >gi|219522345|gb|ACL14492.1| S-adenosylmethionine synthetase [Cicer arietinum]	94.55	220	12	0	690	31	1	220	4e-119	431
contig00285	gi|255627437|gb|ACU14063.1|	unknown [Glycine max]	73.73	217	56	2	830	183	31	245	9e-88	327
contig00287	gi|119931|sp|P09911|FER1_PEA	RecName: Full=Ferredoxin-1 chloroplastic; AltName: Full=Ferredoxin I; Flags: Precursor >gi|169087|gb|AAA33665.1| ferredoxin I precursor	91.95	149	12	0	78	524	1	149	1e-64	250
contig00288	gi|255626983|gb|ACU13836.1|	unknown [Glycine max]	94.34	159	9	0	151	627	1	159	3e-88	329
contig00289	gi|255637791|gb|ACU19217.1|	unknown [Glycine max]	88	200	24	0	1100	501	3	202	3e-93	302
contig00290	gi|87240515|gb|ABD32373.1|	Ribosomal protein S6e [Medicago truncatula]	98	200	4	0	602	3	1	200	1e-97	359
contig00291	gi|255625819|gb|ACU13254.1|	unknown [Glycine max]	93.08	130	9	0	97	486	1	130	4e-62	241
contig00292	gi|255629938|gb|ACU15321.1|	unknown [Glycine max]	98.88	178	2	0	73	606	1	178	1e-95	353
contig00294	gi|3549693|emb|CAA09229.1|	thaumatin-like protein PR-5a [Cicer arietinum]	83.65	159	26	1	97	573	18	175	2e-77	293
contig00297	gi|50402524|gb|AAT76618.1|	aquaporin [Vicia faba]	99.65	288	1	0	60	923	1	288	1e-147	526
contig00298	gi|3986172|dbj|BAA34946.1|	EXGT1 [Pisum sativum]	98.98	293	3	0	1067	189	1	293	3e-177	625
contig00300	gi|208964724|gb|ACI31552.1|	heat shock protein 90-1 [Glycine max]	93.59	702	42	1	2200	104	1	702	0	1112
contig00301	gi|27413319|gb|AAO11786.1|	pre-pro cysteine proteinase [Vicia faba]	99.17	363	3	0	38	1126	1	363	4e-180	635
contig00302	gi|255629313|gb|ACU15001.1|	unknown [Glycine max]	85	100	15	1	518	219	1	99	2e-39	165
contig00303	gi|75220301|sp|O82711|PIP22_PEA	RecName: Full=Kunitz-type trypsin inhibitor-like 2 protein; AltName: Full=Protease inhibitor from pea 2; Flags: Precursor >gi|3650368|emb|CAA09607.1| profucosidase [Pisum sativum]	91.04	201	18	0	728	126	17	217	5e-94	348
contig00304	gi|9909849|emb|CAC04380.1|	lipoxygenase [Pisum sativum]	92.24	348	25	1	2	1039	126	473	4e-176	621
contig00305	gi|37051105|dbj|BAC81649.1|	glutathione S-transferase [Pisum sativum]	91.88	234	19	0	81	782	1	234	2e-114	416
contig00306	gi|38679405|gb|AAR26524.1|	abscisic stress ripening-like protein [Glycine max]	46.61	118	45	5	45	344	1	113	2e-15	87.8
contig00308	gi|224080971|ref|XP_002306249.1|	predicted protein [Populus trichocarpa] >gi|118486634|gb|ABK95154.1| unknown [Populus trichocarpa] >gi|222855698|gb|EEE93245.1| predicted protein [Populus trichocarpa]	74.86	175	39	4	681	172	1	172	2e-58	229
contig00309	gi|157336011|emb|CAO61841.1|	unnamed protein product [Vitis vinifera]	98.99	99	1	0	580	284	18	116	5e-51	204
contig00310	gi|197294136|ref|YP_002149757.1|	clp protease proteolytic subunit [Cicer arietinum] >gi|197089824|gb|ACH41094.1| clp protease proteolytic subunit [Cicer arietinum]	86.78	121	16	0	404	766	1	121	2e-53	213
contig00311	gi|87162581|gb|ABD28376.1|	Photosystem I reaction centre subunit XI PsaL [Medicago truncatula]	95.24	147	6	1	438	1	10	156	5e-64	247
contig00312	gi|255636427|gb|ACU18552.1|	unknown [Glycine max]	82.35	187	33	0	82	642	65	251	1e-96	332
contig00313	gi|225442825|ref|XP_002285307.1|	PREDICTED: hypothetical protein [Vitis vinifera]	98.46	195	3	0	55	639	1	195	3e-112	407
contig00314	gi|90658394|gb|ABD97102.1|	cytochrome P450 monooxygenase CYP83G2 [Medicago truncatula]	78.76	466	99	1	1538	141	38	502	0	743
contig00315	gi|217071114|gb|ACJ83917.1|	unknown [Medicago truncatula] >gi|217075699|gb|ACJ86209.1| unknown [Medicago truncatula]	99.35	155	1	0	783	319	1	155	6e-68	261
contig00319	gi|217071640|gb|ACJ84180.1|	unknown [Medicago truncatula]	59.23	233	82	3	80	739	1	233	1e-57	227
contig00321	gi|255647355|gb|ACU24144.1|	unknown [Glycine max]	88.14	295	34	1	1148	267	2	296	3e-124	449
contig00323	gi|3913034|sp|O64407|AMYB_VIGUN	RecName: Full=Beta-amylase; AltName: Full=1 4-alpha-D-glucan maltohydrolase >gi|2995395|emb|CAA12395.1| beta amylase [Vigna unguiculata]	90.91	495	45	0	43	1527	1	495	0	894
contig00325	gi|55168340|gb|AAV44205.1|	unknow protein [Oryza sativa Japonica Group]	93.4	106	7	0	424	107	24	129	3e-48	197
contig00326	gi|217071356|gb|ACJ84038.1|	unknown [Medicago truncatula]	79.88	169	28	2	686	198	1	169	5e-61	238
contig00327	gi|255632920|gb|ACU16814.1|	unknown [Glycine max]	73.63	91	24	0	45	317	1	91	3e-31	138
contig00328	gi|153012162|ref|YP_001381677.1|	NADH-plastoquinone oxidoreductase subunit 6 [Medicago truncatula]	92.05	176	14	0	596	69	1	176	3e-71	272
contig00329	gi|63334283|gb|AAY40471.1|	LITAF-domain-containing protein [Pisum sativum]	85.5	131	10	2	507	142	1	131	5e-62	240
contig00331	gi|255627367|gb|ACU14028.1|	unknown [Glycine max]	86.6	97	13	0	3	293	104	200	6e-45	184
contig00335	gi|217073442|gb|ACJ85080.1|	unknown [Medicago truncatula]	95.29	340	16	0	1392	373	1	340	5e-173	611
contig00337	gi|255638029|gb|ACU19329.1|	unknown [Glycine max]	80.77	52	10	0	56	211	1	52	2e-15	86.7
contig00338	gi|54311695|emb|CAH61462.1|	trypsin protein inhibitor 3 [Cicer arietinum]	80.26	152	30	1	43	498	5	155	1e-67	258
contig00339	gi|255645733|gb|ACU23360.1|	unknown [Glycine max]	67.07	246	76	5	30	752	1	238	8e-137	313
contig00340	gi|131390|sp|P16059|PSBP_PEA	RecName: Full=Oxygen-evolving enhancer protein 2 chloroplastic; Short=OEE2; AltName: Full=23 kDa subunit of oxygen evolving system of photosystem II; AltName: Full=OEC 23 kDa subunit; AltName: Full=23 kDa thylakoid membrane protein; Flags: Precursor >gi|20617|emb|CAA33557.1| unnamed protein product [Pisum sativum] >gi|344006|dbj|BAA02553.1| precursor for 23-kDa protein of photosystem II [Pisum sa…	98.07	259	5	0	956	180	1	259	3e-133	478
contig00341	gi|224063132|ref|XP_002301006.1|	predicted protein [Populus trichocarpa] >gi|118484173|gb|ABK93968.1| unknown [Populus trichocarpa] >gi|118485033|gb|ABK94381.1| unknown [Populus trichocarpa] >gi|222842732|gb|EEE80279.1| predicted protein [Populus trichocarpa]	98.88	89	1	0	135	401	8	96	2e-42	176
contig00342	gi|260766929|gb|ACX50406.1|	histone H4 [Eriobotrya japonica]	100	78	0	0	484	251	22	99	1e-35	153
contig00343	gi|2459611|gb|AAB71759.1|	lipoxygenase [Pisum sativum]	86.94	222	29	1	61	726	4	223	5e-107	390
contig00345	gi|3860308|emb|CAA10123.1|	hypothetical protein [Cicer arietinum]	86.9	145	16	3	776	351	1	145	2e-52	210
contig00347	gi|124359308|gb|ABD28456.2|	Ribosomal protein S21e [Medicago truncatula]	93.83	81	5	0	42	284	24	104	1e-37	159
contig00349	gi|255629227|gb|ACU14958.1|	unknown [Glycine max]	92.31	169	13	0	43	549	42	210	4e-87	325
contig00350	gi|255628129|gb|ACU14409.1|	unknown [Glycine max] >gi|255631008|gb|ACU15868.1| unknown [Glycine max]	88.71	62	7	0	56	241	1	62	4e-24	114
contig00351	gi|255632858|gb|ACU16782.1|	unknown [Glycine max]	96.08	102	4	0	499	194	102	203	2e-46	188
contig00352	gi|255631520|gb|ACU16127.1|	unknown [Glycine max]	82.99	194	33	0	795	214	1	194	3e-93	345
contig00353	gi|1513162|gb|AAB07447.1|	pathogenesis-related protein PR10 [Pisum fulvum]	75	60	15	0	255	76	1	60	7e-26	93.6
contig00354	gi|83283991|gb|ABC01903.1|	ubiquitin carrier-like protein [Solanum tuberosum]	98.03	152	3	0	792	337	1	152	1e-83	313
contig00355	gi|225548306|gb|ACN93800.1|	defensin precursor [Vigna unguiculata]	78.21	78	15	1	31	258	1	78	1e-29	132
contig00356	gi|87240996|gb|ABD32854.1|	Protein of unknown function [Medicago truncatula]	70.3	202	54	3	1	588	124	318	2e-65	253
contig00357	gi|197294122|ref|YP_002149743.1|	acetyl-CoA carboxylase carboxyltransferase beta subunit [Cicer arietinum] >gi|221271808|sp|B5LMN4|ACCD_CICAR RecName: Full=Acetyl-coenzyme A carboxylase carboxyl transferase subunit beta; Short=Acetyl-CoA carboxylase carboxyltransferase subunit beta; Short=ACCase subunit beta >gi|197089810|gb|ACH41080.1| acetyl-CoA carboxylase carboxyltransferase beta subunit [Cicer arietinum]	86.67	195	26	0	1322	738	266	460	3e-88	330
contig00358	gi|51039630|gb|AAT94362.1|	putative chalcone isomerase 4 [Glycine max]	85.17	209	31	0	155	781	1	209	3e-83	312
contig00359	gi|1134882|emb|CAA92583.1|	cysteine protease [Pisum sativum]	92.29	350	27	0	1339	290	1	350	0	650
contig00360	gi|255639092|gb|ACU19846.1|	unknown [Glycine max]	64.41	236	84	3	10	717	1	224	2e-83	313
contig00361	gi|153012167|ref|YP_001381682.1|	hypothetical chloroplast RF1 [Medicago truncatula]	69.15	94	29	1	305	586	1236	1328	3e-50	134
contig00362	gi|17025878|gb|AAL32127.1|	aquaporin [Medicago truncatula]	93.04	273	19	0	2	820	15	287	1e-144	516
contig00363	gi|3549691|emb|CAA09228.1|	thaumatin-like protein PR-5b [Cicer arietinum]	92.79	222	16	0	868	203	18	239	9e-131	470
contig00364	gi|122249720|sp|A0AT28|NLTP1_LENCU	RecName: Full=Non-specific lipid-transfer protein 1; Short=LTP1; Flags: Precursor >gi|60735408|gb|AAX35806.1| lipid transfer protein 1 precursor [Lens culinaris]	71.55	116	33	0	636	289	1	116	1e-41	173
contig00365	gi|169199|gb|AAA33703.1|	Major Cab protein [Petunia x hybrida]	96.67	30	1	0	361	272	107	136	2e-15	67.4
contig00367	gi|217075588|gb|ACJ86154.1|	unknown [Medicago truncatula]	93.94	99	6	0	139	435	1	99	9e-41	171
contig00368	gi|3204125|emb|CAA07232.1|	putative Pi starvation-induced protein [Cicer arietinum]	90.36	83	8	0	399	151	46	128	3e-35	151
contig00370	gi|255630837|gb|ACU15781.1|	unknown [Glycine max]	76.32	76	18	1	364	137	1	75	1e-25	119
contig00372	gi|462138|sp|P34922|G3PC_PEA	RecName: Full=Glyceraldehyde-3-phosphate dehydrogenase cytosolic >gi|169091|gb|AAA33667.1| glyceraldehyde-3-phosphate dehydrogenase >gi|1345567|emb|CAA51675.1| glyceraldehyde 3-phosphate dehydrogenase (phosphorylating) [Pisum sativum]	99.41	338	2	0	77	1090	1	338	2e-178	629
contig00373	gi|255628973|gb|ACU14831.1|	unknown [Glycine max]	96.93	228	7	0	1021	338	1	228	3e-123	445
contig00374	gi|147804843|emb|CAN66875.1|	hypothetical protein [Vitis vinifera]	69.88	83	25	0	18	266	60	142	4e-21	104
contig00375	gi|255629506|gb|ACU15099.1|	unknown [Glycine max]	89.84	187	19	0	833	273	1	187	2e-82	309
contig00376	gi|217075787|gb|ACJ86253.1|	unknown [Medicago truncatula]	91.09	202	18	0	155	760	1	202	5e-103	378
contig00377	gi|114261|sp|P19252|ASNS2_PEA	RecName: Full=Asparagine synthetase root [glutamine-hydrolyzing]; AltName: Full=Glutamine-dependent asparagine synthetase >gi|20652|emb|CAA36430.1| unnamed protein product [Pisum sativum]	97.08	582	17	0	100	1845	1	582	0	1140
contig00378	gi|217074206|gb|ACJ85463.1|	unknown [Medicago truncatula]	97.98	247	5	0	61	801	1	247	4e-126	454
contig00379	gi|255637868|gb|ACU19253.1|	unknown [Glycine max]	76.42	212	49	3	816	184	5	210	6e-81	305
contig00380	gi|157353468|emb|CAO45407.1|	unnamed protein product [Vitis vinifera]	70.43	345	102	2	1322	288	56	387	2e-115	420
contig00381	gi|729442|sp|P38661|PDIA6_MEDSA	RecName: Full=Probable protein disulfide-isomerase A6; AltName: Full=P5; Flags: Precursor >gi|166380|gb|AAB46930.1| glucose-regulated endoplasmic reticular protein precursor [Medicago sativa]	88.92	361	40	0	1347	265	3	363	8e-180	634
contig00383	gi|1352439|sp|P48724|IF5_PHAVU	RecName: Full=Eukaryotic translation initiation factor 5; Short=eIF-5 >gi|1008881|gb|AAA92861.1| eukaryotic initiation factor 5	93.98	166	10	0	1537	1040	1	166	1e-159	324
contig00384	gi|217075596|gb|ACJ86158.1|	unknown [Medicago truncatula]	76.77	155	36	0	65	529	1	155	2e-60	236
contig00385	gi|255627691|gb|ACU14190.1|	unknown [Glycine max]	65.67	67	23	1	35	235	1	65	1e-17	92.4
contig00386	gi|115334977|gb|ABI94076.1|	chloroplast ribulose-1 5-bisphosphate carboxylase/oxygenase activase large protein isoform [Acer rubrum]	84.25	438	68	3	1579	269	1	435	0	747
contig00387	gi|224151425|ref|XP_002337103.1|	predicted protein [Populus trichocarpa] >gi|222838027|gb|EEE76392.1| predicted protein [Populus trichocarpa]	100	49	0	0	52	198	1	49	2e-20	101
contig00388	gi|9230771|gb|AAF85975.1|AF275639_1	cytosolic phosphoglycerate kinase [Pisum sativum]	96.51	401	14	0	1414	212	1	401	0	747
contig00389	gi|197294149|ref|YP_002149770.1|	ribosomal protein S3 [Cicer arietinum] >gi|197089837|gb|ACH41107.1| ribosomal protein S3 [Cicer arietinum]	63.56	225	81	5	796	1467	1	218	3e-61	240
contig00390	gi|38683951|gb|AAR27014.1|	dihydroflavanol-4-reductase 1 [Medicago truncatula]	85.15	330	49	0	1180	191	1	330	9e-168	593
contig00394	gi|255640470|gb|ACU20521.1|	unknown [Glycine max]	82.96	135	22	1	604	203	29	163	2e-45	186
contig00395	gi|225430523|ref|XP_002285572.1|	PREDICTED: hypothetical protein [Vitis vinifera] >gi|147864286|emb|CAN83013.1| hypothetical protein [Vitis vinifera] >gi|157339825|emb|CAO44366.1| unnamed protein product [Vitis vinifera]	76.77	99	23	0	88	384	1	99	1e-39	166
contig00396	gi|255627799|gb|ACU14244.1|	unknown [Glycine max]	86.31	168	23	0	55	558	1	168	1e-70	270
contig00397	gi|255632978|gb|ACU16843.1|	unknown [Glycine max]	75.28	89	22	1	551	285	65	152	5e-54	136
contig00398	gi|255640961|gb|ACU20760.1|	unknown [Glycine max]	98.91	184	2	0	784	233	1	184	2e-99	366
contig00399	gi|146424720|dbj|BAF62127.1|	DnaJ-like protein [Glycine max]	62.83	191	71	3	29	601	1	182	1e-58	230
contig00400	gi|255642311|gb|ACU21420.1|	unknown [Glycine max]	92	250	20	0	936	187	5	254	2e-137	493
contig00401	gi|15425751|dbj|BAB64296.1|	aspartic proteinase 2 [Glycine max]	84.81	507	76	1	1767	250	1	507	0	902
contig00402	gi|255626315|gb|ACU13502.1|	unknown [Glycine max]	97.73	44	1	0	330	199	97	140	2e-18	95.1
contig00404	gi|87240834|gb|ABD32692.1|	2OG-Fe(II) oxygenase [Medicago truncatula]	86.67	360	48	0	29	1108	4	363	4e-173	612
contig00405	gi|217075044|gb|ACJ85882.1|	unknown [Medicago truncatula]	91.3	92	8	0	61	336	1	92	3e-44	182
contig00409	gi|2605887|gb|AAB84193.1|	dormancy-associated protein [Pisum sativum]	93.69	111	7	0	15	347	1	111	7e-43	177
contig00410	gi|31096349|gb|AAP43511.1|	oxygen-evolving enhancer protein 3 precursor [Pisum sativum]	92.74	234	17	0	895	194	1	234	5e-105	385
contig00411	gi|255627703|gb|ACU14196.1|	unknown [Glycine max]	82.52	143	25	0	11	439	1	143	6e-61	237
contig00412	gi|255646439|gb|ACU23698.1|	unknown [Glycine max]	81.88	138	25	1	69	482	1	137	1e-57	225
contig00413	gi|217072748|gb|ACJ84734.1|	unknown [Medicago truncatula]	85.47	358	51	1	1276	206	2	359	0	662
contig00415	gi|121953|sp|P08283|H1_PEA	RecName: Full=Histone H1; AltName: Full=PsH1b; AltName: Full=PsH1b-40 >gi|20762|emb|CAA29123.1| unnamed protein product [Pisum sativum]	66.92	130	43	1	70	459	1	128	2e-33	146
contig00416	gi|224131792|ref|XP_002328109.1|	predicted protein [Populus trichocarpa] >gi|222837624|gb|EEE75989.1| predicted protein [Populus trichocarpa]	70.11	271	81	0	935	123	1	271	5e-99	365
contig00417	gi|217075751|gb|ACJ86235.1|	unknown [Medicago truncatula] >gi|217075897|gb|ACJ86308.1| unknown [Medicago truncatula]	97.28	147	4	0	96	536	1	147	2e-75	286
contig00418	gi|217071414|gb|ACJ84067.1|	unknown [Medicago truncatula]	94.61	204	11	0	40	651	1	204	3e-94	348
contig00419	gi|170783766|gb|ACB37367.1|	chalcone isomerase 2 [Glycine max]	78.33	60	13	0	3	182	143	202	5e-20	100
contig00420	gi|118514|sp|P25795|AL7A1_PEA	RecName: Full=Aldehyde dehydrogenase family 7 member A1; AltName: Full=Turgor-responsive protein 26G; AltName: Full=Antiquitin-1 >gi|20681|emb|CAA38243.1| unnamed protein product [Pisum sativum]	97.44	469	12	0	178	1584	40	508	0	866
contig00422	gi|255628551|gb|ACU14620.1|	unknown [Glycine max]	69.23	91	27	2	174	443	30	119	6e-28	128
contig00423	gi|225447820|ref|XP_002269616.1|	PREDICTED: hypothetical protein [Vitis vinifera] >gi|157352366|emb|CAO43429.1| unnamed protein product [Vitis vinifera]	83.33	66	11	0	56	253	5	70	5e-27	124
contig00424	gi|217075242|gb|ACJ85981.1|	unknown [Medicago truncatula]	96.05	152	6	0	800	345	1	152	8e-71	271
contig00427	gi|255631107|gb|ACU15919.1|	unknown [Glycine max]	87.5	64	8	0	81	272	1	64	1e-18	97.4
contig00428	gi|1420981|pdb|1APX|A	Chain A Crystal Structure Of Recombinant Ascorbate Peroxidase >gi|1420982|pdb|1APX|B Chain B	100	53	0	0	192	34	133	185	9e-26	112
contig00430	gi|87162911|gb|ABD28706.1|	Zinc finger RING-type [Medicago truncatula]	68.66	67	21	1	188	388	101	166	4e-22	107
contig00431	gi|224141221|ref|XP_002323973.1|	predicted protein [Populus trichocarpa] >gi|222866975|gb|EEF04106.1| predicted protein [Populus trichocarpa]	76.53	277	64	2	1198	371	15	287	1e-122	444
contig00435	gi|255638047|gb|ACU19338.1|	unknown [Glycine max]	99.39	164	1	0	824	333	1	164	1e-55	221
contig00437	gi|15242436|ref|NP_196513.1|	40S ribosomal protein S15 (RPS15D) [Arabidopsis thaliana] >gi|27923838|sp|Q9FY64|RS154_ARATH RecName: Full=40S ribosomal protein S15-4 >gi|9955538|emb|CAC05477.1| ribosomal protein S15-like [Arabidopsis thaliana] >gi|15293065|gb|AAK93643.1| putative ribosomal protein S15 [Arabidopsis thaliana] >gi|20465567|gb|AAM20266.1| putative ribosomal protein S15 [Arabidopsis thaliana] >gi|21553758|gb|AAM628…	94.74	152	8	0	628	173	1	152	3e-77	291
contig00440	gi|51704210|sp|P62929|ALB1D_PEA	RecName: Full=Albumin-1 D; AltName: Full=PA1 D; AltName: Full=PsaA1b012; Contains: RecName: Full=Albumin-1 D chain b; AltName: Full=PA1b D; AltName: Full=Leginsulin D; Contains: RecName: Full=Albumin-1 D chain a; AltName: Full=PA1a D; Flags: Precursor >gi|32328744|emb|CAE00466.1| albumin 1 [Pisum sativum]	46	100	50	5	613	326	18	115	6e-15	85.1
contig00441	gi|255567721|ref|XP_002524839.1|	carboxymethylenebutenolidase putative [Ricinus communis] >gi|223535899|gb|EEF37559.1| carboxymethylenebutenolidase	81.61	261	44	3	34	804	27	286	1e-110	403
contig00444	gi|255642305|gb|ACU21417.1|	unknown [Glycine max]	84.5	271	38	4	1099	299	1	264	2e-128	462
contig00445	gi|92882348|gb|ABE86679.1|	Intracellular chloride channel [Medicago truncatula]	80.28	218	43	0	2	655	3	220	6e-102	374
contig00448	gi|1168410|sp|P46257|ALF2_PEA	RecName: Full=Fructose-bisphosphate aldolase cytoplasmic isozyme 2 >gi|927505|emb|CAA61947.1| fructose-1	97.73	352	7	1	69	1121	8	359	0	672
contig00449	gi|255630109|gb|ACU15408.1|	unknown [Glycine max]	76.14	88	21	1	685	422	1	86	6e-54	134
contig00450	gi|255633912|gb|ACU17317.1|	unknown [Glycine max]	96.23	106	4	0	69	386	1	106	1e-45	185
contig00451	gi|255647032|gb|ACU23984.1|	unknown [Glycine max]	76.6	265	62	0	1014	220	39	303	4e-123	445
contig00452	gi|217072730|gb|ACJ84725.1|	unknown [Medicago truncatula] >gi|217073240|gb|ACJ84979.1| unknown [Medicago truncatula]	85.48	124	18	0	223	594	1	124	3e-53	212
contig00453	gi|255646437|gb|ACU23697.1|	unknown [Glycine max]	88.79	232	22	2	685	2	6	236	1e-113	412
contig00455	gi|224116880|ref|XP_002317417.1|	predicted protein [Populus trichocarpa] >gi|118488173|gb|ABK95906.1| unknown [Populus trichocarpa] >gi|222860482|gb|EEE98029.1| predicted protein [Populus trichocarpa]	45.28	318	172	6	1279	332	43	355	1e-62	244
contig00456	gi|225428963|ref|XP_002263938.1|	PREDICTED: hypothetical protein [Vitis vinifera]	94.64	56	3	0	403	236	1	56	3e-27	124
contig00457	gi|84468398|dbj|BAE71282.1|	putative receptor-like GPI-anchored protein 2 [Trifolium pratense]	73.6	356	93	4	1379	315	5	348	1e-133	481
contig00459	gi|226499354|ref|NP_001147027.1|	polyubiquitin containing 7 ubiquitin monomers [Zea mays] >gi|195606596|gb|ACG25128.1| polyubiquitin containing 7 ubiquitin monomers [Zea mays]	97.34	188	5	0	564	1	75	262	1e-95	352
contig00460	gi|255627311|gb|ACU14000.1|	unknown [Glycine max]	68.85	183	57	3	232	780	46	218	1e-55	221
contig00462	gi|217072728|gb|ACJ84724.1|	unknown [Medicago truncatula]	91.1	281	25	1	952	110	12	289	9e-142	507
contig00464	gi|195617426|gb|ACG30543.1|	hypothetical protein [Zea mays]	86.84	76	10	0	480	253	1	76	4e-34	147
contig00465	gi|4585273|gb|AAD25355.1|AF115574_1	pathogenesis-related protein [Pisum sativum]	83.24	185	31	1	712	158	1	184	2e-77	292
contig00466	gi|30841448|gb|AAP34362.1|	fiber protein Fb15 [Gossypium barbadense]	71.26	87	25	0	64	324	1	87	3e-30	135
contig00467	gi|217071160|gb|ACJ83940.1|	unknown [Medicago truncatula]	75.52	192	44	3	211	777	1	191	4e-70	269
contig00468	gi|37051111|dbj|BAC81652.1|	short-chain alcohol dehydrogenase A [Pisum sativum]	85.13	269	40	0	983	177	9	277	5e-124	448
contig00469	gi|255631153|gb|ACU15942.1|	unknown [Glycine max]	36.99	219	96	7	121	651	15	233	5e-19	99.4
contig00471	gi|255629027|gb|ACU14858.1|	unknown [Glycine max]	83.65	208	34	3	45	668	6	203	4e-98	361
contig00474	gi|49246467|gb|AAT58365.1|	GMPase [Medicago sativa]	98.34	361	6	0	157	1239	1	361	0	644
contig00475	gi|255641531|gb|ACU21039.1|	unknown [Glycine max]	86.43	280	38	0	65	904	1	280	3e-135	485
contig00476	gi|1169445|sp|Q03467|E13B_PEA	RecName: Full=Glucan endo-1 3-beta-glucosidase; AltName: Full=(1->3)-beta-glucan endohydrolase; Short=(1->3)-beta-glucanase; AltName: Full=Beta-1	97.03	370	11	0	21	1130	1	370	0	704
contig00477	gi|255632741|gb|ACU16722.1|	unknown [Glycine max]	64.47	76	27	0	151	378	29	104	2e-22	108
contig00478	gi|255625751|gb|ACU13220.1|	unknown [Glycine max]	88.32	214	25	0	211	852	1	214	5e-92	342
contig00479	gi|50250357|emb|CAF28623.1|	PSII 10KDa phosphoprotein [Nymphaea alba]	90.79	76	7	0	88	315	4	79	4e-32	142
contig00481	gi|255640899|gb|ACU20732.1|	unknown [Glycine max]	72.14	201	53	4	896	303	15	206	3e-65	253
contig00482	gi|217071046|gb|ACJ83883.1|	unknown [Medicago truncatula]	66.83	199	56	3	753	187	1	199	1e-53	213
contig00483	gi|585783|sp|P38548|RAN_VICFA	RecName: Full=GTP-binding nuclear protein Ran/TC4 >gi|395072|emb|CAA80845.1| guanine nucleotide regulatory protein [Vicia faba]	79.23	207	43	0	767	147	15	221	5e-93	344
contig00484	gi|255625663|gb|ACU13176.1|	unknown [Glycine max]	87.88	33	4	0	250	152	91	123	4e-18	59.3
contig00486	gi|87241447|gb|ABD33305.1|	hypothetical protein MtrDRAFT_AC158502g14v2 [Medicago truncatula]	78.15	119	19	3	605	270	1	115	2e-41	172
contig00487	gi|56554972|gb|AAV98051.1|	heat shock protein 70 [Medicago sativa]	98.06	618	12	0	2189	336	1	618	0	1179
contig00489	gi|255625759|gb|ACU13224.1|	unknown [Glycine max]	89.93	139	14	0	125	541	1	139	5e-68	261
contig00491	gi|217073380|gb|ACJ85049.1|	unknown [Medicago truncatula]	94.54	183	10	0	56	604	1	183	5e-93	343
contig00493	gi|217074342|gb|ACJ85531.1|	unknown [Medicago truncatula]	94.41	143	8	0	738	310	1	143	6e-72	274
contig00494	gi|217071000|gb|ACJ83860.1|	unknown [Medicago truncatula]	96	125	5	0	604	230	1	125	4e-46	188
contig00495	gi|194466241|gb|ACF74351.1|	putative metal ion-binding protein [Arachis hypogaea]	85.33	75	11	0	948	724	1	75	1e-19	102
contig00496	gi|225432155|ref|XP_002266358.1|	PREDICTED: hypothetical protein [Vitis vinifera] >gi|223635284|sp|A7NVX9|METK2_VITVI RecName: Full=S-adenosylmethionine synthetase 2; Short=AdoMet synthetase 2; AltName: Full=Methionine adenosyltransferase 2; Short=MAT 2 >gi|157336233|emb|CAO70918.1| unnamed protein product [Vitis vinifera]	98.03	203	4	0	2	610	188	390	5e-102	374
contig00497	gi|71153401|sp|P93484|VSR1_PEA	RecName: Full=Vacuolar-sorting receptor 1; AltName: Full=80 kDa proaleurein-binding protein; AltName: Full=BP-80; Flags: Precursor >gi|1737222|gb|AAB72110.1| BP-80 vacuolar sorting receptor [Pisum sativum]	98.11	477	9	0	98	1528	6	482	0	983
contig00498	gi|255627891|gb|ACU14290.1|	unknown [Glycine max]	68.32	101	32	2	9	311	1	97	2e-28	129
contig00501	gi|255644657|gb|ACU22831.1|	unknown [Glycine max]	67.48	206	49	4	79	642	3	201	2e-72	276
contig00502	gi|217075254|gb|ACJ85987.1|	unknown [Medicago truncatula]	99.18	122	1	0	69	434	1	122	1e-62	243
contig00503	gi|255637525|gb|ACU19089.1|	unknown [Glycine max]	100	118	0	0	354	1	1	118	4e-58	227
contig00504	gi|400923|sp|P31022|RAB7_PEA	RecName: Full=Ras-related protein Rab7 >gi|20756|emb|CAA46600.1| RAS-related GTP-binding protein [Pisum sativum]	99.51	206	1	0	184	801	1	206	5e-115	418
contig00506	gi|1168189|sp|P42653|1433A_VICFA	RecName: Full=14-3-3-like protein A; AltName: Full=VFA-1433A >gi|695765|emb|CAA88415.1| 14-3-3 brain protein homolog [Vicia faba]	100	261	0	0	76	858	1	261	2e-143	512
contig00507	gi|600113|emb|CAA86876.1|	putative narbonin-like 2S protein [Vicia sativa]	38.23	293	169	8	1141	299	5	285	8e-39	165
contig00509	gi|225465770|ref|XP_002267374.1|	PREDICTED: hypothetical protein [Vitis vinifera]	73.71	483	99	4	1366	2	39	520	0	664
contig00510	gi|255632908|gb|ACU16808.1|	unknown [Glycine max]	72.63	95	26	1	96	380	12	104	2e-21	105
contig00511	gi|217075132|gb|ACJ85926.1|	unknown [Medicago truncatula]	71.76	131	33	2	534	154	12	142	2e-26	123
contig00512	gi|255627013|gb|ACU13851.1|	unknown [Glycine max]	86.47	133	18	0	57	455	1	133	6e-63	244
contig00515	gi|92893896|gb|ABE91946.1|	Ras GTPase; Sigma-54 factor interaction region [Medicago truncatula]	92.56	215	16	0	135	779	6	220	9e-98	360
contig00516	gi|225440308|ref|XP_002262887.1|	PREDICTED: hypothetical protein [Vitis vinifera]	87.27	55	7	0	44	208	1	55	1e-22	108
contig00517	gi|20269067|emb|CAD29731.1|	protease inhibitor [Sesbania rostrata]	86.24	109	15	1	517	191	99	206	2e-50	201
contig00520	gi|47497035|dbj|BAD19088.1|	putative 60S ribosomal protein L39 [Oryza sativa Japonica Group]	94.44	54	3	0	48	209	65	118	8e-16	86.7
contig00521	gi|225427800|ref|XP_002270127.1|	PREDICTED: hypothetical protein [Vitis vinifera] >gi|157340457|emb|CAO47262.1| unnamed protein product [Vitis vinifera]	83.02	53	9	0	390	232	1	53	1e-17	92.4
contig00522	gi|110740644|dbj|BAE98425.1|	hypothetical protein [Arabidopsis thaliana]	74.6	63	16	1	351	163	1	61	1e-17	92.4
contig00523	gi|2507443|sp|P50906|TCTP_PEA	RecName: Full=Translationally-controlled tumor protein homolog; Short=TCTP; AltName: Full=23 kDa callus protein; AltName: Full=p23; AltName: Full=PsRCI22-3 >gi|1675196|gb|AAB19090.1| callus protein P23 [Pisum sativum]	97.6	167	4	0	725	225	1	167	2e-89	332
contig00524	gi|217073766|gb|ACJ85243.1|	unknown [Medicago truncatula]	82.82	163	28	1	682	194	71	232	1e-71	273
contig00525	gi|145334271|ref|NP_001078516.1|	histone H3.2 [Arabidopsis thaliana]	99.22	129	1	0	55	441	27	155	3e-65	252
contig00526	gi|255545700|ref|XP_002513910.1|	annexin putative [Ricinus communis] >gi|223546996|gb|EEF48493.1| annexin	77.46	315	71	0	1228	284	1	315	4e-142	508
contig00528	gi|225460967|ref|XP_002280046.1|	PREDICTED: similar to Os12g0143100 [Vitis vinifera]	97.26	73	2	0	42	260	1	73	4e-35	150
contig00529	gi|217071394|gb|ACJ84057.1|	unknown [Medicago truncatula] >gi|217071824|gb|ACJ84272.1| unknown [Medicago truncatula]	93.86	228	14	0	60	743	6	233	2e-103	379
contig00530	gi|255626643|gb|ACU13666.1|	unknown [Glycine max]	87.1	93	12	0	214	492	49	141	5e-32	142
contig00531	gi|217075666|gb|ACJ86193.1|	unknown [Medicago truncatula]	96.13	155	6	0	44	508	1	155	1e-61	240
contig00533	gi|217071076|gb|ACJ83898.1|	unknown [Medicago truncatula]	98.85	87	1	0	408	668	106	192	3e-89	169
contig00534	gi|255626673|gb|ACU13681.1|	unknown [Glycine max]	75.45	110	27	0	212	541	1	110	1e-61	135
contig00535	gi|217072984|gb|ACJ84852.1|	unknown [Medicago truncatula]	96.07	178	7	0	677	144	1	178	3e-97	358
contig00536	gi|217071558|gb|ACJ84139.1|	unknown [Medicago truncatula]	80.83	120	23	0	605	246	2	121	1e-52	210
contig00537	gi|82211|pir||A05030	rpoC protein homolog - common tobacco chloroplast	92.82	181	13	0	271	813	42	222	3e-93	338
contig00539	gi|217073214|gb|ACJ84966.1|	unknown [Medicago truncatula]	96.1	205	8	0	99	713	1	205	1e-106	390
contig00540	gi|217071066|gb|ACJ83893.1|	unknown [Medicago truncatula]	97.52	121	3	0	63	425	1	121	5e-50	201
contig00541	gi|255628951|gb|ACU14820.1|	unknown [Glycine max]	80.23	177	28	3	175	684	1	176	1e-77	294
contig00542	gi|224126415|ref|XP_002329548.1|	predicted protein [Populus trichocarpa] >gi|224136378|ref|XP_002326845.1| predicted protein [Populus trichocarpa] >gi|224138784|ref|XP_002326689.1| predicted protein [Populus trichocarpa] >gi|255571073|ref|XP_002526487.1| 60S ribosomal protein L37a putative [Ricinus communis] >gi|118483026|gb|ABK93424.1| unknown [Populus trichocarpa] >gi|118484983|gb|ABK94356.1| unknown [Populus trichocarpa] >gi|…	100	92	0	0	47	322	1	92	1e-46	189
contig00543	gi|217071792|gb|ACJ84256.1|	unknown [Medicago truncatula]	68.95	219	68	1	31	687	1	218	8e-86	321
contig00544	gi|225469882|ref|XP_002270480.1|	PREDICTED: hypothetical protein [Vitis vinifera] >gi|157328558|emb|CAO22240.1| unnamed protein product [Vitis vinifera]	74.55	330	84	1	27	1016	1	329	1e-138	497
contig00545	gi|3881978|emb|CAA72183.1|	annexin-like protein [Medicago sativa]	90.78	293	27	0	108	986	14	306	6e-149	531
contig00546	gi|255627775|gb|ACU14232.1|	unknown [Glycine max]	70.25	121	35	2	582	223	10	125	8e-31	137
contig00547	gi|255552368|ref|XP_002517228.1|	ATP synthase epsilon chain mitochondrial	83.82	68	11	0	63	266	2	69	9e-30	132
contig00548	gi|87162669|gb|ABD28464.1|	Ribosomal protein L30 [Medicago truncatula]	87.55	241	30	0	48	770	4	244	6e-98	361
contig00549	gi|255647490|gb|ACU24209.1|	unknown [Glycine max]	79.52	210	43	1	810	181	1	209	3e-90	335
contig00553	gi|217075350|gb|ACJ86035.1|	unknown [Medicago truncatula]	97.54	122	3	0	544	179	23	144	2e-60	236
contig00554	gi|217071646|gb|ACJ84183.1|	unknown [Medicago truncatula]	99.47	188	1	0	55	618	1	188	2e-91	339
contig00555	gi|217072974|gb|ACJ84847.1|	unknown [Medicago truncatula]	65.04	246	85	3	912	178	27	267	9e-72	243
contig00557	gi|217075566|gb|ACJ86143.1|	unknown [Medicago truncatula]	91.18	136	12	0	684	277	1	136	1e-68	263
contig00558	gi|217075094|gb|ACJ85907.1|	unknown [Medicago truncatula]	84.02	219	35	0	955	299	1	219	4e-103	379
contig00559	gi|255629105|gb|ACU14897.1|	unknown [Glycine max]	78.21	78	14	1	120	344	1	78	2e-29	132
contig00560	gi|255639828|gb|ACU20207.1|	unknown [Glycine max]	71.76	85	24	1	314	60	1	84	2e-26	122
contig00565	gi|143636347|gb|ABO93372.1|	ethylene-responsive element binding protein [Medicago sativa subsp. falcata]	79.66	177	36	2	984	454	210	382	2e-75	286
contig00567	gi|260600300|gb|ACX46987.1|	ubiquitin [Guzmania wittmackii x Guzmania lingulata]	100	37	0	0	1	111	39	75	1e-12	75.9
contig00568	gi|62909955|dbj|BAD97435.1|	peroxidase [Pisum sativum]	94.97	318	16	0	1219	266	1	318	9e-172	607
contig00569	gi|217071146|gb|ACJ83933.1|	unknown [Medicago truncatula]	91.67	120	10	0	593	234	42	161	6e-38	161
contig00571	gi|217075120|gb|ACJ85920.1|	unknown [Medicago truncatula]	96.24	133	5	0	21	419	1	133	1e-59	233
contig00572	gi|225459836|ref|XP_002285922.1|	PREDICTED: hypothetical protein [Vitis vinifera]	87.72	57	7	0	600	430	10	66	1e-27	127
contig00573	gi|563538|emb|CAA57784.1|	chalcone reductase [Medicago sativa]	93.24	207	14	0	872	252	106	312	1e-157	395
contig00575	gi|21615419|emb|CAD33929.1|	microtubule associated protein [Cicer arietinum]	98.33	120	2	0	174	533	1	120	4e-60	235
contig00576	gi|255629873|gb|ACU15287.1|	unknown [Glycine max]	84.62	78	12	0	79	312	1	78	1e-21	106
contig00577	gi|255570013|ref|XP_002525969.1|	DNA double-strand break repair rad50 ATPase putative [Ricinus communis] >gi|223534701|gb|EEF36393.1| DNA double-strand break repair rad50 ATPase	64.39	410	131	4	379	1563	1	410	1e-131	475
contig00578	gi|124359393|gb|ABD28547.2|	Protein C6orf115 putative [Medicago truncatula]	86.57	67	9	0	120	320	88	154	8e-27	123
contig00579	gi|168259030|gb|ACA23204.1|	putative protease inhibitor [Glycine max]	77.46	71	16	1	43	255	1	70	7e-25	116
contig00580	gi|255559488|ref|XP_002520764.1|	small nuclear ribonucleoprotein sm d1 putative [Ricinus communis] >gi|223540149|gb|EEF41726.1| small nuclear ribonucleoprotein sm d1	97.96	98	2	0	584	291	1	98	1e-47	193
contig00581	gi|255625791|gb|ACU13240.1|	unknown [Glycine max]	56.64	113	38	3	576	271	1	112	5e-28	127
contig00583	gi|255582654|ref|XP_002532106.1|	conserved hypothetical protein [Ricinus communis] >gi|223528209|gb|EEF30268.1| conserved hypothetical protein [Ricinus communis]	78.87	71	15	0	144	356	1	71	2e-23	113
contig00584	gi|224092400|ref|XP_002309592.1|	2-oxoglutarate-dependent dioxygenase [Populus trichocarpa] >gi|222855568|gb|EEE93115.1| 2-oxoglutarate-dependent dioxygenase [Populus trichocarpa]	47.74	287	146	2	37	885	8	292	2e-70	270
contig00586	gi|87240745|gb|ABD32603.1|	FAD linked oxidase N-terminal [Medicago truncatula]	79.67	123	25	0	371	3	186	308	2e-42	175
contig00587	gi|255629617|gb|ACU15156.1|	unknown [Glycine max]	87.41	143	18	0	700	272	1	143	2e-57	226
contig00588	gi|1170031|sp|P45621|GSA_SOYBN	RecName: Full=Glutamate-1-semialdehyde 2 1-aminomutase	91.83	404	33	0	27	1238	63	466	0	730
contig00589	gi|217075676|gb|ACJ86198.1|	unknown [Medicago truncatula]	85.26	156	23	0	44	511	1	156	5e-72	275
contig00590	gi|255626269|gb|ACU13479.1|	unknown [Glycine max]	94.26	122	7	0	88	453	1	122	1e-55	220
contig00591	gi|224091140|ref|XP_002309194.1|	predicted protein [Populus trichocarpa] >gi|222855170|gb|EEE92717.1| predicted protein [Populus trichocarpa]	96.97	99	3	0	307	603	125	223	2e-78	205
contig00595	gi|498902|gb|AAA86950.1|	ribosomal protein L27 homolog	92.25	129	10	1	45	431	1	126	5e-49	196
contig00596	gi|255625669|gb|ACU13179.1|	unknown [Glycine max]	97.14	105	3	0	39	353	1	105	3e-46	187
contig00598	gi|401108|sp|Q02610|SODC_PEA	RecName: Full=Superoxide dismutase [Cu-Zn] >gi|169070|gb|AAA33659.1| Cu/Zn-superoxide dismutase >gi|37051121|dbj|BAC81657.1| superoxide dismutase [Pisum sativum] >gi|60360880|dbj|BAD90559.1| copper zinc superoxide dismutase [Pisum sativum] >gi|228414|prf||1803526A Cu/Zn superoxide dismutase	99.34	152	1	0	92	547	1	152	1e-75	287
contig00599	gi|255550832|ref|XP_002516464.1|	NADH-plastoquinone oxidoreductase putative [Ricinus communis] >gi|223544284|gb|EEF45805.1| NADH-plastoquinone oxidoreductase	95.33	107	5	0	699	379	109	215	3e-77	187
contig00600	gi|217071352|gb|ACJ84036.1|	unknown [Medicago truncatula]	91.84	98	8	0	131	424	1	98	7e-49	196
contig00603	gi|156382476|ref|XP_001632579.1|	predicted protein [Nematostella vectensis] >gi|156219637|gb|EDO40516.1| predicted protein [Nematostella vectensis]	96.39	83	3	0	101	349	22	104	1e-38	162
contig00604	gi|255626769|gb|ACU13729.1|	unknown [Glycine max]	98.89	90	1	0	468	199	1	90	5e-38	160
contig00606	gi|116134|sp|P28012|CFI1_MEDSA	RecName: Full=Chalcone--flavonone isomerase 1; Short=Chalcone isomerase 1 >gi|10120519|pdb|1EYP|A Chain A Chalcone Isomerase >gi|10120520|pdb|1EYP|B Chain B	86.75	166	22	0	502	5	2	167	5e-76	286
contig00609	gi|55975988|gb|AAV68252.1|	cytochrome oxidase subunit 1-2 [Daucus carota]	100	166	0	0	170	667	1	166	6e-89	308
contig00610	gi|52550577|gb|AAU14999.2|	MtN19-like protein [Pisum sativum]	88.13	219	26	1	144	800	218	435	7e-133	405
contig00611	gi|217072966|gb|ACJ84843.1|	unknown [Medicago truncatula]	84.39	269	42	0	1184	378	5	273	4e-133	478
contig00612	gi|224053651|ref|XP_002297912.1|	predicted protein [Populus trichocarpa] >gi|118484384|gb|ABK94069.1| unknown [Populus trichocarpa] >gi|222845170|gb|EEE82717.1| predicted protein [Populus trichocarpa]	86.42	81	11	0	16	258	1	81	1e-34	150
contig00613	gi|255636521|gb|ACU18599.1|	unknown [Glycine max]	72.77	213	53	3	514	1137	167	378	5e-128	307
contig00614	gi|217075128|gb|ACJ85924.1|	unknown [Medicago truncatula]	97.2	143	4	0	824	396	1	143	3e-77	292
contig00615	gi|190609941|dbj|BAG49071.1|	30S ribosomal protein S16 [Medicago truncatula]	76	125	23	1	589	236	1	125	2e-46	189
contig00616	gi|225424556|ref|XP_002285325.1|	PREDICTED: hypothetical protein [Vitis vinifera]	61.98	192	67	3	75	632	12	201	1e-41	174
contig00617	gi|255638619|gb|ACU19615.1|	unknown [Glycine max]	79.2	125	26	1	729	355	3	126	2e-47	193
contig00618	gi|217073077|gb|ACJ84898.1|	unknown [Medicago truncatula]	76.25	299	55	6	19	867	1	284	1e-101	374
contig00619	gi|217073248|gb|ACJ84983.1|	unknown [Medicago truncatula]	96.08	332	13	0	77	1072	1	332	1e-173	613
contig00620	gi|255626827|gb|ACU13758.1|	unknown [Glycine max]	98.96	96	1	0	225	512	53	148	6e-45	184
contig00621	gi|124360802|gb|ABN08774.1|	Cyclin-like F-box [Medicago truncatula]	41.36	162	92	3	2	478	48	197	7e-18	93.6
contig00622	gi|54648782|gb|AAV36809.1|	arginase 2 [Lycopersicon esculentum]	68.24	318	98	2	219	1163	23	338	3e-125	452
contig00623	gi|255626187|gb|ACU13438.1|	unknown [Glycine max]	89.83	118	12	2	21	374	125	236	2e-51	206
contig00624	gi|15553480|gb|AAL01888.1|AF404404_1	acyl-CoA oxidase [Glycine max]	86.54	661	89	0	46	2028	5	665	0	1172
contig00625	gi|37954114|gb|AAP69988.1|	ent-kaurene oxidase [Pisum sativum]	96.25	373	14	0	385	1503	124	496	0	698
contig00626	gi|303748|dbj|BAA02115.1|	GTP-binding protein [Pisum sativum] >gi|738939|prf||2001457G GTP-binding protein	96.02	201	8	0	1167	565	1	201	1e-106	390
contig00627	gi|224115244|ref|XP_002316981.1|	predicted protein [Populus trichocarpa] >gi|222860046|gb|EEE97593.1| predicted protein [Populus trichocarpa]	86.08	316	44	2	1086	139	11	324	1e-142	510
contig00630	gi|20138664|sp|Q945F4|IF5A2_MEDSA	RecName: Full=Eukaryotic translation initiation factor 5A-2; Short=eIF-5A-2 >gi|15866587|gb|AAL10404.1|AF416338_1 eukaryotic translation initiation factor 5A-2 [Medicago sativa] >gi|217071176|gb|ACJ83948.1| unknown [Medicago truncatula] >gi|217075664|gb|ACJ86192.1| unknown [Medicago truncatula]	96.15	156	6	0	803	336	1	156	6e-82	308
contig00633	gi|255647044|gb|ACU23990.1|	unknown [Glycine max]	84.92	126	19	0	46	423	1	126	6e-56	220
contig00634	gi|121080|sp|P16048|GCSH_PEA	RecName: Full=Glycine cleavage system H protein mitochondrial; Flags: Precursor >gi|20737|emb|CAA45978.1| H protein [Pisum sativum] >gi|169093|gb|AAA33668.1| H-protein of glycine decarboxylase precursor (EC 2.1.2.10) >gi|287815|emb|CAA37704.1| H-protein [Pisum sativum] >gi|62700762|emb|CAI79404.1| H-protein [Pisum fulvum] >gi|68609706|emb|CAJ13415.1| H subunit of glycine decarboxylase multi-enzym…	96.18	157	6	0	120	590	1	157	2e-73	278
contig00635	gi|20161472|dbj|BAB90396.1|	ADP-ribosylation factor [Oryza sativa Japonica Group]	92	200	16	1	123	722	176	372	2e-99	367
contig00636	gi|217074472|gb|ACJ85596.1|	unknown [Medicago truncatula]	96.4	500	18	0	85	1584	1	500	0	943
contig00637	gi|129245|sp|P17771|OSP4_PEA	RecName: Full=Organ-specific protein P4 >gi|295829|emb|CAA35943.1| P4 protein [Pisum sativum]	52.86	70	33	1	67	276	16	80	1e-11	72.4
contig00638	gi|224104247|ref|XP_002313371.1|	predicted protein [Populus trichocarpa] >gi|222849779|gb|EEE87326.1| predicted protein [Populus trichocarpa]	87.32	276	35	0	128	955	1	276	0	468
contig00640	gi|5802244|gb|AAD51625.1|AF169022_1	seed maturation protein PM37 [Glycine max]	86.8	409	52	2	87	1307	1	408	0	699
contig00641	gi|255579281|ref|XP_002530486.1|	ARF GTPase activator putative [Ricinus communis] >gi|223529983|gb|EEF31909.1| ARF GTPase activator	79.04	167	35	0	816	316	17	183	4e-62	242
contig00642	gi|62909957|dbj|BAD97436.1|	peroxidase [Pisum sativum]	88.52	183	21	1	156	704	157	330	1e-98	289
contig00644	gi|217071422|gb|ACJ84071.1|	unknown [Medicago truncatula]	84.03	119	19	0	838	482	1	119	2e-61	204
contig00645	gi|1346180|sp|P49310|GRP1_SINAL	RecName: Full=Glycine-rich RNA-binding protein GRP1A >gi|496233|gb|AAA59212.1| homology with RNA-binding proteins in meristematic tissue	85.88	85	12	0	50	304	1	85	5e-36	155
contig00646	gi|132825|sp|P11892|PSRP6_PEA	RecName: Full=50S ribosomal protein 6 chloroplastic; AltName: Full=Plastid-specific 50S ribosomal protein 6; Short=PSRP-6; AltName: Full=CL25; Flags: Precursor >gi|20877|emb|CAA32187.1| unnamed protein product [Pisum sativum]	91.86	86	6	1	68	322	1	86	5e-33	144
contig00647	gi|1173055|sp|P46287|RL11_MEDSA	RecName: Full=60S ribosomal protein L11; AltName: Full=L5 >gi|463252|emb|CAA55090.1| RL5 ribosomal protein [Medicago sativa]	99.44	180	1	0	715	176	1	180	2e-84	316
contig00648	gi|255640610|gb|ACU20590.1|	unknown [Glycine max]	91.78	146	12	0	585	148	1	146	3e-54	215
contig00650	gi|3063396|dbj|BAA25755.1|	vcCyP [Vicia faba]	100	170	0	0	52	561	1	170	1e-86	323
contig00651	gi|45720188|emb|CAG14985.1|	tonoplast intrinsic protein 2 [Cicer arietinum]	92.59	135	10	0	406	2	11	145	7e-60	233
contig00652	gi|74004178|ref|XP_545387.2|	PREDICTED: similar to germinal histone H4 gene [Canis familiaris]	88.43	121	14	0	542	180	117	237	9e-39	163
contig00654	gi|217071800|gb|ACJ84260.1|	unknown [Medicago truncatula]	91.95	87	7	0	470	730	148	234	1e-41	174
contig00655	gi|6850934|emb|CAB71030.1|	lectin-like protein [Cicer arietinum]	69.14	162	46	4	813	340	1	160	9e-54	214
contig00656	gi|118485215|gb|ABK94468.1|	unknown [Populus trichocarpa]	94.2	69	4	0	36	242	1	69	9e-30	132
contig00657	gi|153012221|ref|YP_001381736.1|	photosystem I P700 apoprotein A1 [Medicago truncatula]	100	83	0	0	341	93	1	83	1e-53	176
contig00658	gi|255626455|gb|ACU13572.1|	unknown [Glycine max]	98.91	92	1	0	215	490	46	137	9e-43	176
contig00659	gi|255637870|gb|ACU19254.1|	unknown [Glycine max]	88.57	70	8	1	109	318	1	69	1e-27	126
contig00660	gi|21593078|gb|AAM65027.1|	unknown [Arabidopsis thaliana]	72.93	133	36	1	38	436	3	134	1e-54	216
contig00662	gi|217075711|gb|ACJ86215.1|	unknown [Medicago truncatula]	97.49	199	5	0	72	668	15	213	1e-111	407
contig00663	gi|217071128|gb|ACJ83924.1|	unknown [Medicago truncatula]	90.3	165	16	0	53	547	1	165	7e-81	304
contig00664	gi|217075500|gb|ACJ86110.1|	unknown [Medicago truncatula]	85	60	9	0	63	242	1	60	2e-20	102
contig00665	gi|87162937|gb|ABD28732.1|	Proteinase inhibitor I25 cystatin [Medicago truncatula]	60.53	114	45	2	459	118	1	111	6e-29	130
contig00666	gi|225426743|ref|XP_002282339.1|	PREDICTED: hypothetical protein [Vitis vinifera] >gi|157357153|emb|CAO63647.1| unnamed protein product [Vitis vinifera]	87.58	298	35	1	1187	300	1	298	3e-152	542
contig00667	gi|23396588|sp|Q41649|FKB15_VICFA	RecName: Full=FK506-binding protein 2; AltName: Full=Peptidyl-prolyl cis-trans isomerase; Short=PPIase; Short=Rotamase; AltName: Full=15 kDa FKBP; AltName: Full=FKBP-15; Flags: Precursor >gi|1272410|gb|AAC49392.1| immunophilin precursor	99.16	119	1	0	87	443	20	138	1e-62	243
contig00668	gi|225348631|gb|ACN87277.1|	with no lysine kinase [Glycine max]	93.44	122	8	1	394	29	1	121	2e-62	240
contig00670	gi|224105587|ref|XP_002313864.1|	predicted protein [Populus trichocarpa] >gi|222850272|gb|EEE87819.1| predicted protein [Populus trichocarpa]	52.77	343	153	7	21	1022	23	352	5e-90	335
contig00671	gi|219673987|ref|YP_002456472.1|	photosystem I P700 apoprotein A2 [Trifolium subterraneum] >gi|193788956|gb|ACF20552.1| photosystem I P700 apoprotein A2 [Trifolium subterraneum]	99.43	174	1	0	803	282	557	730	1e-147	380
contig00672	gi|255631866|gb|ACU16300.1|	unknown [Glycine max]	73.47	98	26	1	26	319	1	97	3e-31	137
contig00673	gi|48426429|emb|CAA66109.3|	specific tissue protein 2 [Cicer arietinum]	52.21	136	55	2	60	437	1	136	9e-30	132
contig00674	gi|730557|sp|P40590|RL34_PEA	RecName: Full=60S ribosomal protein L34 >gi|498908|gb|AAA86953.1| ribosomal protein L34 homolog	100	95	0	0	56	340	1	95	6e-48	194
contig00675	gi|120658|sp|P12858|G3PA_PEA	RecName: Full=Glyceraldehyde-3-phosphate dehydrogenase A chloroplastic; AltName: Full=NADP-dependent glyceraldehydephosphate dehydrogenase subunit A; Flags: Precursor >gi|12159|emb|CAA36396.1| glyceraldehyde-3-phosphate dehydrogenase [Pisum sativum]	94.81	405	9	1	113	1291	1	405	0	668
contig00676	gi|217072212|gb|ACJ84466.1|	unknown [Medicago truncatula]	81.99	211	38	0	798	166	1	211	4e-99	365
contig00677	gi|255647989|gb|ACU24451.1|	unknown [Glycine max]	79.71	340	69	0	108	1127	21	360	1e-154	550
contig00678	gi|255628385|gb|ACU14537.1|	unknown [Glycine max]	88.24	136	16	0	144	551	34	169	4e-62	242
contig00679	gi|124360124|gb|ABN08140.1|	DNA-directed RNA polymerase 14 to 18 kDa subunit [Medicago truncatula]	95.86	145	6	0	101	535	1	145	1e-64	250
contig00680	gi|255548872|ref|XP_002515492.1|	Vesicle-associated membrane protein putative [Ricinus communis] >gi|223545436|gb|EEF46941.1| Vesicle-associated membrane protein	86.36	220	30	0	77	736	1	220	8e-97	357
contig00681	gi|255542239|ref|XP_002512183.1|	conserved hypothetical protein [Ricinus communis] >gi|223548727|gb|EEF50217.1| conserved hypothetical protein [Ricinus communis]	82.81	128	22	0	537	154	3	130	7e-41	170
contig00683	gi|124360326|gb|ABN08339.1|	Ribosomal protein L18 [Medicago truncatula]	86.05	129	18	1	143	529	40	166	1e-56	223
contig00685	gi|231766|sp|Q01286|CHS1_PEA	RecName: Full=Chalcone synthase 1; AltName: Full=Naregenin-chalcone synthase 1 >gi|20824|emb|CAA44933.1| naregenin-chalcone synthase [Pisum sativum] >gi|391781|dbj|BAA01512.1| chalcone synthase [Pisum sativum]	97.43	389	10	0	1361	195	1	389	0	763
contig00686	gi|156530455|gb|ABU75308.1|	ribosomal protein L30e [Pisum sativum]	100	112	0	0	66	401	1	112	1e-58	229
contig00689	gi|222637173|gb|EEE67305.1|	hypothetical protein OsJ_24532 [Oryza sativa Japonica Group]	82.71	133	21	2	116	508	98	230	7e-54	214
contig00691	gi|225428665|ref|XP_002284892.1|	PREDICTED: hypothetical protein [Vitis vinifera] >gi|157340924|emb|CAO47729.1| unnamed protein product [Vitis vinifera]	54.09	159	73	0	478	2	182	340	9e-49	196
contig00692	gi|255633842|gb|ACU17282.1|	unknown [Glycine max]	91.13	124	11	0	2	373	1	124	1e-64	249
contig00695	gi|217073322|gb|ACJ85020.1|	unknown [Medicago truncatula]	85.19	27	4	0	126	206	190	216	1e-14	52.4
contig00696	gi|15235720|ref|NP_195496.1|	cytochrome c oxidase-related [Arabidopsis thaliana] >gi|11908090|gb|AAG41474.1|AF326892_1 unknown protein [Arabidopsis thaliana] >gi|12642898|gb|AAK00391.1|AF339709_1 unknown protein [Arabidopsis thaliana] >gi|14190491|gb|AAK55726.1|AF380645_1 AT4g37830/T28I19_110 [Arabidopsis thaliana] >gi|4490728|emb|CAB38931.1| putative protein [Arabidopsis thaliana] >gi|7270766|emb|CAB80448.1| putative protei…	81.82	44	8	0	486	355	54	97	9e-17	89.7
contig00697	gi|225429906|ref|XP_002283676.1|	PREDICTED: hypothetical protein [Vitis vinifera] >gi|147865769|emb|CAN83251.1| hypothetical protein [Vitis vinifera] >gi|157339464|emb|CAO44005.1| unnamed protein product [Vitis vinifera]	74.6	378	77	5	1324	248	10	387	6e-157	558
contig00699	gi|255638384|gb|ACU19503.1|	unknown [Glycine max]	66.37	226	75	4	1035	361	22	241	2e-83	313
contig00700	gi|217073354|gb|ACJ85036.1|	unknown [Medicago truncatula]	89.87	158	12	1	134	595	1	158	3e-75	284
contig00702	gi|217073866|gb|ACJ85293.1|	unknown [Medicago truncatula]	89.06	265	29	1	37	831	1	264	2e-131	473
contig00703	gi|157338612|emb|CAO41963.1|	unnamed protein product [Vitis vinifera]	81.05	380	65	1	1462	344	189	568	2e-175	619
contig00704	gi|253509575|gb|ACT32032.1|	putative glycerol-3-phosphate acyltransferase [Vernicia fordii]	83.17	505	85	1	37	1551	1	500	0	783
contig00706	gi|255647438|gb|ACU24183.1|	unknown [Glycine max]	92.13	254	20	0	194	955	36	289	6e-149	511
contig00707	gi|312160|emb|CAA51679.1|	ubiquitin [Solanum lycopersicum]	90.62	128	12	1	554	171	117	243	2e-56	221
contig00708	gi|255628877|gb|ACU14783.1|	unknown [Glycine max]	91.56	154	13	0	200	661	50	203	3e-67	259
contig00710	gi|18203442|sp|Q9S8P4|RHRE_PEA	RecName: Full=Rhicadhesin receptor; AltName: Full=Germin-like protein; Flags: Precursor >gi|6689034|emb|CAB65369.1| germin-like protein [Pisum sativum]	95.65	184	8	0	121	672	33	216	3e-97	358
contig00711	gi|1334605|emb|CAA25830.1|	hypothetical protein [Pisum sativum]	88.71	62	7	0	171	356	1	62	2e-26	122
contig00712	gi|224112569|ref|XP_002332745.1|	predicted protein [Populus trichocarpa] >gi|222833073|gb|EEE71550.1| predicted protein [Populus trichocarpa]	93.67	332	21	0	1309	314	1	332	8e-169	597
contig00713	gi|255645369|gb|ACU23181.1|	unknown [Glycine max]	80.67	238	46	1	88	801	1	230	2e-101	373
contig00714	gi|14715258|emb|CAC44123.1|	N3 like protein [Medicago truncatula]	89.6	250	26	0	1090	341	1	250	1e-117	427
contig00715	gi|217071188|gb|ACJ83954.1|	unknown [Medicago truncatula]	83.41	205	33	2	890	279	1	203	4e-68	262
contig00717	gi|255629766|gb|ACU15232.1|	unknown [Glycine max]	69.47	131	37	1	585	202	1	131	9e-32	140
contig00718	gi|1617206|emb|CAA96570.1|	CP12 [Pisum sativum]	92.13	127	6	1	89	457	1	127	3e-59	231
contig00719	gi|1297072|emb|CAA96514.1|	vicilin precursor [Vicia narbonensis]	90.06	463	46	0	29	1417	1	463	0	743
contig00720	gi|225435488|ref|XP_002285513.1|	PREDICTED: hypothetical protein [Vitis vinifera] >gi|157337589|emb|CAO21935.1| unnamed protein product [Vitis vinifera]	95.31	64	3	0	192	1	113	176	8e-54	123
contig00721	gi|30420970|gb|AAP31305.1|	histone H1 [Vicia faba]	99.18	122	1	0	86	451	1	122	3e-43	180
contig00722	gi|4996846|dbj|BAA78607.1|	uricase (Nod-35) [Medicago sativa]	87.54	305	38	0	1131	217	4	308	6e-156	554
contig00723	gi|217071238|gb|ACJ83979.1|	unknown [Medicago truncatula]	94.97	159	8	0	96	572	1	159	1e-88	330
contig00724	gi|255638045|gb|ACU19337.1|	unknown [Glycine max]	87.34	237	30	1	976	266	8	243	7e-87	325
contig00725	gi|543866|sp|P05493|ATPAM_PEA	RecName: Full=ATP synthase subunit alpha mitochondrial >gi|13381|emb|CAA28964.1| unnamed protein product [Pisum sativum] >gi|286140|dbj|BAA03524.1| F1 ATPase alpha subunit [Pisum sativum]	98.9	453	5	0	1364	6	46	498	0	861
contig00727	gi|255640129|gb|ACU20355.1|	unknown [Glycine max]	79.75	163	33	1	572	84	44	205	3e-60	236
contig00728	gi|1657382|emb|CAA70317.1|	cholinephosphate cytidylyltransferase [Pisum sativum]	98.1	263	5	0	88	876	1	263	2e-149	533
contig00729	gi|462187|sp|P34899|GLYM_PEA	RecName: Full=Serine hydroxymethyltransferase mitochondrial; Short=SHMT; Short=Serine methylase; AltName: Full=Glycine hydroxymethyltransferase; Flags: Precursor >gi|169158|gb|AAA33687.1| serine hydroxymethyltransferase	97.67	129	3	0	388	2	1	129	2e-66	254
contig00730	gi|6911549|emb|CAB72128.1|	heat shock protein 70 [Cucumis sativus]	95.71	210	9	0	2	631	252	461	0	400
contig00731	gi|217075178|gb|ACJ85949.1|	unknown [Medicago truncatula]	93.08	130	9	0	238	627	77	206	1e-88	219
contig00732	gi|255645137|gb|ACU23067.1|	unknown [Glycine max]	70.85	199	54	2	17	601	1	199	1e-75	286
contig00733	gi|401142|sp|P31926|SUSY_VICFA	RecName: Full=Sucrose synthase; AltName: Full=Sucrose-UDP glucosyltransferase >gi|22038|emb|CAA49428.1| sucrose synthase [Vicia faba] >gi|295426|gb|AAC37346.1| UDP-glucose:D-fructose-2-glucosyltransferase	100	384	0	0	3	1154	423	806	0	782
contig00734	gi|255634977|gb|ACU17847.1|	unknown [Glycine max]	84.3	223	35	0	140	808	1	223	2e-111	406
contig00735	gi|224078584|ref|XP_002305564.1|	predicted protein [Populus trichocarpa] >gi|222848528|gb|EEE86075.1| predicted protein [Populus trichocarpa]	82.81	285	49	0	1191	337	6	290	5e-140	502
contig00736	gi|122720916|gb|ABM66452.1|	expansin [Vicia faba]	99.18	243	2	0	1045	317	1	243	2e-133	479
contig00737	gi|255626601|gb|ACU13645.1|	unknown [Glycine max]	74.68	158	34	3	676	221	1	155	2e-58	229
contig00738	gi|217074414|gb|ACJ85567.1|	unknown [Medicago truncatula]	83.58	341	56	0	1269	247	230	570	2e-170	556
contig00739	gi|217071500|gb|ACJ84110.1|	unknown [Medicago truncatula]	93.59	234	15	0	878	177	1	234	6e-88	328
contig00740	gi|224153544|ref|XP_002337367.1|	predicted protein [Populus trichocarpa] >gi|222838925|gb|EEE77276.1| predicted protein [Populus trichocarpa]	76.74	43	10	0	191	319	82	124	1e-11	70.1
contig00741	gi|255551831|ref|XP_002516961.1|	protein with unknown function [Ricinus communis] >gi|223544049|gb|EEF45575.1| protein with unknown function [Ricinus communis]	77.23	505	114	3	1840	329	324	822	0	761
contig00743	gi|224068998|ref|XP_002302875.1|	predicted protein [Populus trichocarpa] >gi|118485794|gb|ABK94745.1| unknown [Populus trichocarpa] >gi|222844601|gb|EEE82148.1| predicted protein [Populus trichocarpa]	95.65	69	3	0	673	467	3	71	2e-47	111
contig00746	gi|217074660|gb|ACJ85690.1|	unknown [Medicago truncatula]	94.71	208	11	0	280	903	1	208	1e-110	404
contig00747	gi|255638314|gb|ACU19469.1|	unknown [Glycine max]	86.51	289	39	0	1109	243	1	289	3e-145	519
contig00748	gi|255646819|gb|ACU23881.1|	unknown [Glycine max]	86.57	283	38	0	71	919	106	388	2e-142	488
contig00750	gi|157349630|emb|CAO38768.1|	unnamed protein product [Vitis vinifera]	71.78	202	57	0	523	1128	163	364	4e-143	315
contig00751	gi|73759787|dbj|BAE20168.1|	ribosomal protein S4 [Panax ginseng]	100	33	0	0	392	294	215	247	9e-12	73.2
contig00752	gi|219673970|ref|YP_002456455.1|	cytochrome b6 [Trifolium subterraneum] >gi|193788939|gb|ACF20535.1| cytochrome b6 [Trifolium subterraneum]	99.42	172	1	0	1445	930	44	215	2e-108	322
contig00754	gi|255640574|gb|ACU20572.1|	unknown [Glycine max]	60.19	103	34	4	90	377	2	100	1e-25	120
contig00755	gi|255625623|gb|ACU13156.1|	unknown [Glycine max]	96.38	138	5	0	630	217	1	138	3e-69	265
contig00757	gi|50400716|sp|Q40977|MDAR_PEA	RecName: Full=Monodehydroascorbate reductase; Short=MDAR; AltName: Full=Ascorbate free radical reductase; Short=AFR reductase >gi|497120|gb|AAA60979.1| monodehydroascorbate reductase	92.61	433	32	0	54	1352	1	433	0	753
contig00758	gi|20137609|sp|Q9ZRA3|DAD1_PEA	RecName: Full=Defender against cell death 1; Short=DAD-1; AltName: Full=Peadad >gi|3869255|gb|AAC77357.1| defender against death homolog Peadad [Pisum sativum]	94.87	117	6	0	678	328	1	117	2e-55	219
contig00759	gi|255555749|ref|XP_002518910.1|	cystathionine gamma-synthase putative [Ricinus communis] >gi|223541897|gb|EEF43443.1| cystathionine gamma-synthase	78.67	286	60	1	142	996	27	312	4e-126	455
contig00760	gi|124802921|ref|XP_001347635.1|	probable protein [Plasmodium falciparum 3D7] >gi|23495218|gb|AAN35548.1| probable protein [Plasmodium falciparum 3D7]	28.42	278	188	12	1	801	123	381	2e-14	68.2
contig00761	gi|255626923|gb|ACU13806.1|	unknown [Glycine max]	98.65	148	2	0	675	232	1	148	5e-83	311
contig00762	gi|224095800|ref|XP_002310485.1|	predicted protein [Populus trichocarpa] >gi|222853388|gb|EEE90935.1| predicted protein [Populus trichocarpa]	86.42	243	33	0	92	820	174	416	8e-142	456
contig00763	gi|255641447|gb|ACU20999.1|	unknown [Glycine max]	77.16	324	74	1	69	1040	1	323	1e-142	510
contig00765	gi|255645541|gb|ACU23265.1|	unknown [Glycine max]	90.18	112	11	0	2	337	1	112	4e-53	211
contig00766	gi|7381207|gb|AAF61436.1|AF137353_1	lipid transfer protein precursor [Pisum sativum]	92.11	114	9	0	38	379	1	114	1e-58	229
contig00770	gi|168066480|ref|XP_001785165.1|	predicted protein [Physcomitrella patens subsp. patens] >gi|162663259|gb|EDQ50034.1| predicted protein [Physcomitrella patens subsp. patens]	64.75	122	43	0	1	366	76	197	3e-74	175
contig00771	gi|255630280|gb|ACU15495.1|	unknown [Glycine max]	90.91	132	12	0	465	70	1	132	2e-48	195
contig00772	gi|255627545|gb|ACU14117.1|	unknown [Glycine max]	83.05	118	20	0	189	542	1	118	2e-94	204
contig00773	gi|255629055|gb|ACU14872.1|	unknown [Glycine max]	71.77	124	35	0	372	1	31	154	5e-45	183
contig00774	gi|2827084|gb|AAB99757.1|	malate dehydrogenase precursor [Medicago sativa]	93.27	401	23	1	115	1305	8	408	0	719
contig00775	gi|255627501|gb|ACU14095.1|	unknown [Glycine max]	100	154	0	0	762	301	1	154	2e-69	266
contig00776	gi|255645559|gb|ACU23274.1|	unknown [Glycine max]	85.64	181	26	0	649	107	1	181	1e-80	303
contig00777	gi|225448120|ref|XP_002263203.1|	PREDICTED: hypothetical protein [Vitis vinifera]	45.83	72	39	2	2	217	4	73	3e-11	71.6
contig00778	gi|225440618|ref|XP_002273960.1|	PREDICTED: hypothetical protein [Vitis vinifera]	32.93	167	102	4	449	919	120	286	2e-13	80.9
contig00780	gi|124358451|gb|ABN05665.1|	ubiquitin-like protein [Pisum sativum]	100	91	0	0	53	325	4	94	1e-45	186
contig00782	gi|69217410|gb|AAZ04048.1|	photosystem II protein I [Ranunculus macranthus]	82.69	52	9	0	579	424	2	53	4e-17	92.4
contig00783	gi|217071084|gb|ACJ83902.1|	unknown [Medicago truncatula]	97.04	135	4	0	718	314	1	135	1e-59	233
contig00784	gi|2578444|emb|CAA47812.1|	ptxA [Pisum sativum]	100	89	0	0	679	413	264	352	1e-36	158
contig00785	gi|87240537|gb|ABD32395.1|	Histone-fold/TFIID-TAF/NF-Y [Medicago truncatula]	94.83	232	10	1	121	810	1	232	8e-102	374
contig00786	gi|217071344|gb|ACJ84032.1|	unknown [Medicago truncatula]	94.09	220	12	1	711	55	1	220	3e-109	380
contig00787	gi|255627911|gb|ACU14300.1|	unknown [Glycine max]	98.86	88	1	0	511	248	1	88	1e-41	173
contig00788	gi|4235430|gb|AAD13216.1|	latex-abundant protein [Hevea brasiliensis]	73.57	420	111	2	83	1342	1	417	2e-142	510
contig00789	gi|1150653|emb|CAA61492.1|	phloem specific protein [Vicia faba]	99.15	118	1	0	15	368	26	143	8e-43	176
contig00790	gi|224088697|ref|XP_002308515.1|	copper transporter [Populus trichocarpa] >gi|118484944|gb|ABK94337.1| unknown [Populus trichocarpa] >gi|222854491|gb|EEE92038.1| copper transporter [Populus trichocarpa]	60.26	151	52	4	81	509	1	149	3e-42	175
contig00791	gi|224072198|ref|XP_002303648.1|	predicted protein [Populus trichocarpa] >gi|222841080|gb|EEE78627.1| predicted protein [Populus trichocarpa]	65.82	79	26	1	424	191	1	79	1e-14	82.8
contig00793	gi|217075068|gb|ACJ85894.1|	unknown [Medicago truncatula]	90.29	206	20	0	878	261	1	206	3e-69	266
contig00795	gi|15485720|emb|CAC67501.1|	selenium binding protein [Medicago sativa]	90.38	364	35	0	407	1498	125	488	0	707
contig00796	gi|217073544|gb|ACJ85132.1|	unknown [Medicago truncatula]	86.59	246	30	2	61	789	1	242	2e-104	382
contig00798	gi|3928150|emb|CAA10289.1|	hypothetical protein [Cicer arietinum]	97.5	120	3	0	1	360	167	286	5e-57	223
contig00801	gi|255565061|ref|XP_002523523.1|	ribosomal protein L39e putative [Ricinus communis] >gi|223537230|gb|EEF38862.1| ribosomal protein L39e	88.14	59	7	0	16	192	9	67	6e-24	113
contig00802	gi|87240819|gb|ABD32677.1|	Like-Sm ribonucleoprotein-related core [Medicago truncatula]	100	80	0	0	484	245	1	80	1e-37	159
contig00805	gi|255641622|gb|ACU21083.1|	unknown [Glycine max]	81.44	264	49	1	33	824	1	259	2e-119	432
contig00806	gi|255636971|gb|ACU18818.1|	unknown [Glycine max]	64.2	419	140	7	1516	290	20	404	2e-129	467
contig00807	gi|3980198|emb|CAA46863.1|	thiolprotease [Pisum sativum]	93.97	232	14	1	1173	478	234	464	0	437
contig00811	gi|255645551|gb|ACU23270.1|	unknown [Glycine max]	94.55	110	6	0	57	386	1	110	3e-52	208
contig00812	gi|224085043|ref|XP_002307468.1|	predicted protein [Populus trichocarpa] >gi|222856917|gb|EEE94464.1| predicted protein [Populus trichocarpa]	64.14	198	71	2	127	720	1	195	9e-101	253
contig00813	gi|25091388|sp|Q41009|TOC34_PEA	RecName: Full=Translocase of chloroplast 34; AltName: Full=34 kDa chloroplast outer envelope protein; AltName: Full=GTP-binding protein OEP34; AltName: Full=GTP-binding protein IAP34 >gi|510190|emb|CAA82196.1| chloroplast outer envelope protein 34 [Pisum sativum] >gi|3293201|gb|AAC25785.1| GTP-binding protein [Pisum sativum]	94.84	310	16	0	1247	318	1	310	3e-158	562
contig00814	gi|217071302|gb|ACJ84011.1|	unknown [Medicago truncatula]	93.15	146	10	0	123	560	31	176	6e-73	244
contig00816	gi|255635945|gb|ACU18319.1|	unknown [Glycine max]	65.67	201	68	2	1101	502	5	195	1e-58	231
contig00818	gi|255632721|gb|ACU16712.1|	unknown [Glycine max]	90	70	7	0	484	275	1	70	3e-31	138
contig00819	gi|225430569|ref|XP_002263210.1|	PREDICTED: hypothetical protein [Vitis vinifera] >gi|147772246|emb|CAN67174.1| hypothetical protein [Vitis vinifera] >gi|157327253|emb|CAO14548.1| unnamed protein product [Vitis vinifera]	92.66	286	21	1	143	1000	1	285	9e-147	524
contig00820	gi|2500116|sp|Q43621|GSHRC_PEA	RecName: Full=Glutathione reductase cytosolic; Short=GRase; Short=GR; AltName: Full=GOR2 >gi|1370285|emb|CAA66924.1| glutathione reductase [Pisum sativum]	95.08	305	15	0	1132	218	194	498	3e-163	578
contig00821	gi|303734|dbj|BAA02118.1|	GTP-binding protein [Pisum sativum] >gi|452359|emb|CAA82707.1| guanine nucleotide regulatory protein [Vicia faba] >gi|738942|prf||2001457K GTP-binding protein >gi|1098293|prf||2115367A small GTP-binding protein	100	202	0	0	832	227	1	202	7e-112	407
contig00822	gi|217073344|gb|ACJ85031.1|	unknown [Medicago truncatula]	83.83	167	27	0	720	220	72	238	6e-63	244
contig00823	gi|2558518|emb|CAA05079.1|	Ubiquitin-like protein [Cicer arietinum]	93.81	97	4	1	226	510	1	97	2e-45	183
contig00824	gi|217074686|gb|ACJ85703.1|	unknown [Medicago truncatula]	79.12	249	48	2	1	735	10	257	4e-107	391
contig00825	gi|255573718|ref|XP_002527780.1|	21 kDa protein precursor putative [Ricinus communis] >gi|223532815|gb|EEF34590.1| 21 kDa protein precursor	58.96	212	87	1	919	284	1	207	3e-66	256
contig00826	gi|224079085|ref|XP_002305743.1|	predicted protein [Populus trichocarpa] >gi|222848707|gb|EEE86254.1| predicted protein [Populus trichocarpa]	57.94	107	45	1	354	34	240	345	3e-27	124
contig00828	gi|255629039|gb|ACU14864.1|	unknown [Glycine max]	87.11	225	29	0	913	239	1	225	3e-111	405
contig00829	gi|255647549|gb|ACU24238.1|	unknown [Glycine max]	42.02	119	51	3	32	334	10	128	2e-15	78.6
contig00831	gi|29839257|sp|O65100|FRI3_VIGUN	RecName: Full=Ferritin-3 chloroplastic; Flags: Precursor >gi|2970652|gb|AAC06026.1| ferritin subunit cowpea3 precursor [Vigna unguiculata]	86.41	206	27	1	170	784	51	256	3e-86	322
contig00832	gi|7106538|dbj|BAA92224.1|	similar to PR-10 [Vigna unguiculata]	72.18	133	36	1	48	443	1	133	4e-49	197
contig00834	gi|148372347|gb|ABQ63097.1|	photosystem I subunit PsaD [Glycine max] >gi|255627695|gb|ACU14192.1| unknown [Glycine max]	82.46	211	29	3	761	153	1	210	3e-91	338
contig00835	gi|255632440|gb|ACU16570.1|	unknown [Glycine max]	80.67	150	28	1	731	285	1	150	2e-53	213
contig00837	gi|255645697|gb|ACU23342.1|	unknown [Glycine max]	81.79	324	59	0	89	1060	1	324	1e-124	450
contig00840	gi|217071666|gb|ACJ84193.1|	unknown [Medicago truncatula]	97.04	135	4	0	83	487	1	135	6e-71	271
contig00841	gi|255635455|gb|ACU18080.1|	unknown [Glycine max]	63.76	218	73	2	119	754	36	253	2e-56	224
contig00842	gi|217074426|gb|ACJ85573.1|	unknown [Medicago truncatula]	93.08	260	18	0	2	781	70	329	0	488
contig00843	gi|217074676|gb|ACJ85698.1|	unknown [Medicago truncatula]	77.26	343	70	5	1007	3	1	338	5e-129	465
contig00844	gi|255632844|gb|ACU16775.1|	unknown [Glycine max]	70.3	101	30	0	569	267	1	101	2e-36	155
contig00846	gi|30061401|ref|NP_835734.1|	histone cluster 2 H3c1 [Mus musculus] >gi|27372732|gb|AAO06264.1| histone protein Hist2h3c1 [Mus musculus] >gi|62739244|gb|AAH94041.1| Histone cluster 2	93.84	146	9	0	495	58	36	181	2e-69	265
contig00847	gi|226433075|gb|ACO55953.1|	RAP2-like protein [Juglans nigra]	56.55	145	50	3	861	466	1	143	9e-31	116
contig00848	gi|225423658|ref|XP_002276172.1|	PREDICTED: hypothetical protein [Vitis vinifera] >gi|147770771|emb|CAN60953.1| hypothetical protein [Vitis vinifera]	90.73	151	14	0	482	30	1	151	3e-72	275
contig00849	gi|217073890|gb|ACJ85305.1|	unknown [Medicago truncatula]	89.47	190	20	0	1016	447	1	190	4e-82	309
contig00850	gi|255626427|gb|ACU13558.1|	unknown [Glycine max]	63.19	182	66	3	52	594	1	177	1e-54	217
contig00852	gi|12230970|sp|Q06364|PSMD3_DAUCA	RecName: Full=Probable 26S proteasome non-ATPase regulatory subunit 3; Short=26S proteasome subunit S3; AltName: Full=Nuclear antigen 21D7	81.97	477	83	3	1683	262	1	476	0	715
contig00854	gi|194462393|gb|ACF72671.1|	Ran-binding protein 1 [Cucumis melo var. cantalupensis]	84.18	158	24	1	153	623	22	179	8e-66	254
contig00855	gi|255576964|ref|XP_002529367.1|	histone h2a putative [Ricinus communis] >gi|223531187|gb|EEF33034.1| histone h2a	88.81	134	14	1	598	200	1	134	3e-55	218
contig00856	gi|255630456|gb|ACU15586.1|	unknown [Glycine max]	91.38	58	5	0	58	231	1	58	4e-27	124
contig00857	gi|224068466|ref|XP_002326127.1|	predicted protein [Populus trichocarpa] >gi|222833320|gb|EEE71797.1| predicted protein [Populus trichocarpa]	91.45	117	10	0	69	419	1	117	4e-53	211
contig00858	gi|229914866|gb|ACQ90591.1|	putative transmembrane transporter [Thellungiella halophila]	94.72	284	15	0	643	1494	207	490	0	524
contig00859	gi|217075060|gb|ACJ85890.1|	unknown [Medicago truncatula]	92.23	193	15	0	884	306	1	193	8e-100	367
contig00860	gi|225348647|gb|ACN87285.1|	with no lysine kinase [Glycine max]	84.05	326	50	2	1741	770	130	455	0	552
contig00861	gi|1279224|emb|CAA66108.1|	specific tissue protein 1 [Cicer arietinum]	49.28	138	35	2	103	411	19	155	2e-23	111
contig00863	gi|10334495|emb|CAC10209.1|	putative extracellular dermal glycoprotein [Cicer arietinum]	57.33	375	146	6	154	1236	2	369	3e-95	353
contig00864	gi|255632244|gb|ACU16480.1|	unknown [Glycine max]	74.76	103	25	3	107	412	19	119	3e-54	147
contig00866	gi|255629877|gb|ACU15289.1|	unknown [Glycine max]	70.09	214	60	3	133	762	23	236	3e-81	305
contig00867	gi|217071198|gb|ACJ83959.1|	unknown [Medicago truncatula]	97.38	191	5	0	774	202	1	191	4e-100	368
contig00868	gi|224151818|ref|XP_002337157.1|	predicted protein [Populus trichocarpa] >gi|222838376|gb|EEE76741.1| predicted protein [Populus trichocarpa]	46.62	133	68	1	28	417	1	133	2e-30	135
contig00869	gi|217073768|gb|ACJ85244.1|	unknown [Medicago truncatula]	100	128	0	0	59	442	1	128	6e-54	214
contig00870	gi|255637727|gb|ACU19186.1|	unknown [Glycine max]	96.43	112	4	0	587	252	1	112	3e-58	228
contig00872	gi|217074124|gb|ACJ85422.1|	unknown [Medicago truncatula]	90.2	255	23	2	1200	442	1	253	2e-122	408
contig00874	gi|145524134|ref|XP_001447897.1|	hypothetical protein [Paramecium tetraurelia strain d4-2] >gi|124415425|emb|CAK80500.1| unnamed protein product [Paramecium tetraurelia]	66.13	62	20	1	354	172	238	299	4e-13	77.8
contig00875	gi|255631880|gb|ACU16307.1|	unknown [Glycine max]	68.79	173	54	2	86	604	1	160	2e-53	213
contig00877	gi|115492|sp|P27164|CALM3_PETHY	RecName: Full=Calmodulin-related protein >gi|169205|gb|AAA33705.1| calmodulin-related protein	86.44	177	20	1	120	638	1	177	2e-79	298
contig00878	gi|85719369|gb|ABC75374.1|	SGS; HSP20-like chaperone [Medicago truncatula]	88.69	221	21	2	64	714	1	221	4e-99	365
contig00879	gi|1389640|dbj|BAA12982.1|	PNDKN1 [Pisum sativum]	99.33	149	1	0	74	520	1	149	7e-80	300
contig00881	gi|217074230|gb|ACJ85475.1|	unknown [Medicago truncatula]	84.8	250	35	2	69	809	1	246	2e-105	386
contig00883	gi|224056889|ref|XP_002299074.1|	predicted protein [Populus trichocarpa] >gi|222846332|gb|EEE83879.1| predicted protein [Populus trichocarpa]	96.62	148	5	0	66	509	1	148	7e-81	304
contig00884	gi|115446385|ref|NP_001046972.1|	Os02g0519900 [Oryza sativa (japonica cultivar-group)] >gi|49387779|dbj|BAD26337.1| putative elongation factor 2 [Oryza sativa Japonica Group] >gi|113536503|dbj|BAF08886.1| Os02g0519900 [Oryza sativa Japonica Group] >gi|119395216|gb|ABL74569.1| elongation factor 2 [Oryza sativa (japonica cultivar-group)] >gi|125539668|gb|EAY86063.1| hypothetical protein OsI_07431 [Oryza sativa Indica Group] >gi|12…	92.55	282	20	1	1037	195	562	843	2e-150	536
contig00885	gi|197294108|ref|YP_002149729.1|	photosystem II CP43 chlorophyll apoprotein [Cicer arietinum] >gi|221272420|sp|B5LMM0|PSBC_CICAR RecName: Full=Photosystem II CP43 chlorophyll apoprotein; AltName: Full=Photosystem II 44 kDa reaction center protein; AltName: Full=PSII 43 kDa protein; AltName: Full=Protein CP-43; AltName: Full=Protein P6; Flags: Precursor >gi|197089796|gb|ACH41066.1| photosystem II CP43 chlorophyll apoprotein [Cice…	99.29	280	2	0	1309	470	194	473	1e-147	525
contig00886	gi|255625853|gb|ACU13271.1|	unknown [Glycine max]	91.73	133	11	0	632	234	12	144	1e-55	220
contig00887	gi|217071540|gb|ACJ84130.1|	unknown [Medicago truncatula]	98.24	170	3	0	712	203	68	237	1e-90	336
contig00891	gi|224085900|ref|XP_002307732.1|	predicted protein [Populus trichocarpa] >gi|222857181|gb|EEE94728.1| predicted protein [Populus trichocarpa]	82.31	780	135	2	114	2444	1	779	0	1201
contig00892	gi|85719356|gb|ABC75361.1|	2-oxo acid dehydrogenase lipoyl-binding site [Medicago truncatula]	89.68	155	16	0	20	484	1	155	4e-77	291
contig00893	gi|4850247|emb|CAB42546.2|	14-3-3-like protein [Pisum sativum]	98.85	260	3	0	84	863	1	260	2e-140	503
contig00894	gi|87240469|gb|ABD32327.1|	Glycoside hydrolase family 17 [Medicago truncatula] >gi|217072248|gb|ACJ84484.1| unknown [Medicago truncatula]	90.71	366	33	2	1214	120	1	362	4e-180	635
contig00895	gi|111434054|gb|ABH09880.1|	eukaryotic translation initiation factor 4E iso [Pisum sativum] >gi|111434056|gb|ABH09881.1| eukaryotic translation initiation factor 4E iso [Pisum sativum] >gi|111434058|gb|ABH09882.1| eukaryotic translation initiation factor 4E iso [Pisum sativum]	90.98	122	11	0	20	385	1	122	2e-55	218
contig00897	gi|87241420|gb|ABD33278.1|	Gibberellin regulated protein [Medicago truncatula] >gi|217075656|gb|ACJ86188.1| unknown [Medicago truncatula]	76.92	91	21	0	122	394	1	91	1e-33	145
contig00898	gi|87240711|gb|ABD32569.1|	V-ATPase subunit C [Medicago truncatula]	95.55	382	13	1	37	1170	1	382	0	701
contig00899	gi|194462391|gb|ACF72670.1|	ubiquitin carrier-like protein [Cucumis melo var. cantalupensis]	99.32	148	1	0	687	244	1	148	4e-83	311
contig00900	gi|255631135|gb|ACU15933.1|	unknown [Glycine max]	79.52	249	51	0	50	796	1	249	8e-113	410
contig00901	gi|224063339|ref|XP_002301104.1|	predicted protein [Populus trichocarpa] >gi|118484728|gb|ABK94233.1| unknown [Populus trichocarpa] >gi|222842830|gb|EEE80377.1| predicted protein [Populus trichocarpa]	94.25	174	10	0	705	184	1	174	1e-97	360
contig00902	gi|255625655|gb|ACU13172.1|	unknown [Glycine max] >gi|255642299|gb|ACU21414.1| unknown [Glycine max]	95.08	183	9	0	808	260	1	183	9e-100	367
contig00903	gi|217072780|gb|ACJ84750.1|	unknown [Medicago truncatula]	97.89	380	8	0	135	1274	1	380	0	762
contig00905	gi|224097404|ref|XP_002310919.1|	predicted protein [Populus trichocarpa] >gi|222850739|gb|EEE88286.1| predicted protein [Populus trichocarpa]	100	227	0	0	28	708	77	303	4e-134	481
contig00906	gi|255638545|gb|ACU19580.1|	unknown [Glycine max]	98.25	342	5	1	3	1025	91	432	0	637
contig00907	gi|255630766|gb|ACU15744.1|	unknown [Glycine max]	91.89	111	9	0	554	222	26	136	5e-45	184
contig00911	gi|217074030|gb|ACJ85375.1|	unknown [Medicago truncatula]	83.07	319	50	4	100	1044	1	318	4e-121	439
contig00912	gi|87162922|gb|ABD28717.1|	Putative thiol-disulphide oxidoreductase DCC [Medicago truncatula]	85.31	177	26	1	118	648	3	178	9e-81	304
contig00914	gi|255632536|gb|ACU16618.1|	unknown [Glycine max]	69.09	110	34	1	752	423	7	114	2e-35	154
contig00917	gi|217071828|gb|ACJ84274.1|	unknown [Medicago truncatula]	88.41	138	16	0	3	416	179	316	4e-72	274
contig00919	gi|217073326|gb|ACJ85022.1|	unknown [Medicago truncatula]	77.21	136	31	0	74	481	1	136	1e-51	207
contig00920	gi|217075408|gb|ACJ86064.1|	unknown [Medicago truncatula]	68.33	120	37	2	60	416	1	118	3e-29	131
contig00922	gi|255625757|gb|ACU13223.1|	unknown [Glycine max]	70.59	85	23	2	162	410	25	108	3e-21	105
contig00923	gi|255627463|gb|ACU14076.1|	unknown [Glycine max]	78.95	95	20	0	10	294	87	181	4e-35	150
contig00924	gi|255629343|gb|ACU15016.1|	unknown [Glycine max]	92.86	168	10	2	166	663	1	167	7e-76	287
contig00925	gi|255645335|gb|ACU23164.1|	unknown [Glycine max]	82.52	326	57	1	22	999	1	324	1e-147	527
contig00926	gi|255632731|gb|ACU16717.1|	unknown [Glycine max]	99.15	118	1	0	435	788	56	173	9e-87	238
contig00927	gi|225426230|ref|XP_002263323.1|	PREDICTED: hypothetical protein [Vitis vinifera] >gi|157360271|emb|CAO69482.1| unnamed protein product [Vitis vinifera]	99.07	107	1	0	3	323	374	480	4e-53	210
contig00929	gi|217070942|gb|ACJ83831.1|	unknown [Medicago truncatula]	94.57	129	7	0	636	250	1	129	3e-56	222
contig00930	gi|225430834|ref|XP_002273246.1|	PREDICTED: hypothetical protein [Vitis vinifera] >gi|157348187|emb|CAO22897.1| unnamed protein product [Vitis vinifera]	77.35	574	126	3	2098	389	1	574	0	913
contig00931	gi|217072626|gb|ACJ84673.1|	unknown [Medicago truncatula]	93.44	122	8	0	19	384	206	327	1e-57	226
contig00932	gi|4165323|dbj|BAA37150.1|	p-type H+-ATPase [Vicia faba]	98.18	385	7	0	1165	11	545	929	0	708
contig00933	gi|255632442|gb|ACU16571.1|	unknown [Glycine max]	82.12	179	32	1	177	713	1	177	2e-73	279
contig00934	gi|22597160|gb|AAN03467.1|	hypothetical protein [Glycine max]	82.05	156	25	1	28	486	5	160	4e-69	265
contig00935	gi|217074770|gb|ACJ85745.1|	unknown [Medicago truncatula]	95.78	308	13	0	1192	269	1	308	2e-164	583
contig00936	gi|87240756|gb|ABD32614.1|	Peptidase T2 asparaginase 2 [Medicago truncatula]	94.46	325	16	1	64	1032	1	325	5e-172	608
contig00937	gi|217073638|gb|ACJ85179.1|	unknown [Medicago truncatula]	92.22	90	7	1	272	3	1	89	7e-23	110
contig00938	gi|255625821|gb|ACU13255.1|	unknown [Glycine max]	80.95	105	20	0	90	404	1	105	7e-44	180
contig00939	gi|255645951|gb|ACU23464.1|	unknown [Glycine max]	79.38	257	49	2	156	914	50	304	5e-102	375
contig00941	gi|255548760|ref|XP_002515436.1|	nucleic acid binding protein putative [Ricinus communis] >gi|223545380|gb|EEF46885.1| nucleic acid binding protein	51.79	531	230	7	60	1574	1	520	3e-118	430
contig00942	gi|255627685|gb|ACU14187.1|	unknown [Glycine max]	84.87	119	18	0	73	429	105	223	5e-60	203
contig00943	gi|217073418|gb|ACJ85068.1|	unknown [Medicago truncatula]	96.03	252	10	0	935	180	1	252	1e-140	503
contig00944	gi|217074782|gb|ACJ85751.1|	unknown [Medicago truncatula]	91.03	234	21	0	143	844	28	261	3e-113	412
contig00945	gi|255635960|gb|ACU18326.1|	unknown [Glycine max]	68.42	285	89	3	1344	493	1	281	1e-92	344
contig00946	gi|110739702|dbj|BAF01758.1|	putative acetyl-coA dehydrogenase [Arabidopsis thaliana]	68.79	173	54	1	519	1	14	185	2e-65	252
contig00947	gi|1710807|sp|P08926|RUBA_PEA	RecName: Full=RuBisCO large subunit-binding protein subunit alpha chloroplastic; AltName: Full=60 kDa chaperonin subunit alpha; AltName: Full=CPN-60 alpha; Flags: Precursor >gi|1185390|gb|AAA87731.1| alphacpn60 precursor [Pisum sativum]	98.59	568	8	1	134	1837	1	567	0	1014
contig00948	gi|255647912|gb|ACU24414.1|	unknown [Glycine max]	78.34	374	78	3	1342	230	1	371	8e-151	538
contig00949	gi|124361161|gb|ABN09133.1|	hypothetical protein MtrDRAFT_AC174467g8v1 [Medicago truncatula]	33.1	142	91	4	307	720	76	214	4e-14	74.3
contig00950	gi|217075622|gb|ACJ86171.1|	unknown [Medicago truncatula]	70.11	184	55	1	818	267	22	203	1e-68	263
contig00951	gi|255625689|gb|ACU13189.1|	unknown [Glycine max]	81.14	175	33	0	19	543	1	175	3e-83	312
contig00953	gi|38327302|gb|AAR17698.1|	GTP-binding protein TypA [Trifolium pratense]	80.65	93	15	3	261	530	1	92	3e-18	95.1
contig00954	gi|255630637|gb|ACU15678.1|	unknown [Glycine max]	65.22	69	21	2	435	238	1	68	4e-16	87.8
contig00955	gi|3334320|sp|O22518|RSSA_SOYBN	RecName: Full=40S ribosomal protein SA; AltName: Full=p40 >gi|2444420|gb|AAB82659.1| ribosome-associated protein p40 [Glycine max]	85.33	259	32	3	802	44	53	310	9e-138	405
contig00956	gi|255636550|gb|ACU18613.1|	unknown [Glycine max]	84.27	267	39	1	990	199	43	309	3e-111	406
contig00957	gi|255634919|gb|ACU17818.1|	unknown [Glycine max]	81.08	296	54	1	1064	183	2	297	1e-146	523
contig00959	gi|74004215|ref|XP_853963.1|	PREDICTED: similar to germinal histone H4 gene [Canis familiaris]	97.67	43	1	0	433	305	394	436	2e-32	85.1
contig00960	gi|157153895|dbj|BAA99442.4|	orfX [Beta vulgaris subsp. vulgaris]	91.37	255	22	0	631	1395	5	259	7e-122	429
contig00961	gi|217073276|gb|ACJ84997.1|	unknown [Medicago truncatula]	92.08	341	27	0	72	1094	1	341	0	645
contig00963	gi|255633036|gb|ACU16873.1|	unknown [Glycine max]	100	39	0	0	3	119	81	119	6e-13	77
contig00964	gi|2493047|sp|Q41000|ATP4_PEA	RecName: Full=ATP synthase subunit delta' mitochondrial; AltName: Full=F-ATPase delta' subunit; Flags: Precursor >gi|294087|gb|AAA33646.1| F1-ATPase delta-prime subunit	97.37	114	2	1	97	435	1	114	5e-55	216
contig00965	gi|217072252|gb|ACJ84486.1|	unknown [Medicago truncatula]	85.04	254	36	1	1040	285	1	254	1e-94	350
contig00966	gi|255628729|gb|ACU14709.1|	unknown [Glycine max]	79.75	163	33	0	133	621	1	163	1e-67	260
contig00967	gi|217073108|gb|ACJ84913.1|	unknown [Medicago truncatula]	93.18	264	18	0	35	826	1	264	8e-129	464
contig00968	gi|255638169|gb|ACU19398.1|	unknown [Glycine max]	69.74	76	21	1	227	6	5	80	6e-23	110
contig00969	gi|217074262|gb|ACJ85491.1|	unknown [Medicago truncatula]	92.52	321	24	0	1367	405	48	368	0	618
contig00970	gi|255647673|gb|ACU24298.1|	unknown [Glycine max]	84.08	201	31	3	918	319	1	197	3e-76	289
contig00971	gi|255629355|gb|ACU15022.1|	unknown [Glycine max]	85.12	121	17	1	71	430	1	121	6e-52	207
contig00972	gi|255641064|gb|ACU20811.1|	unknown [Glycine max]	83.51	467	75	2	1514	120	1	464	0	733
contig00973	gi|85719360|gb|ABC75365.1|	RNA polymerase dimerisation [Medicago truncatula]	80	155	31	0	620	156	164	318	3e-60	234
contig00975	gi|15234910|ref|NP_192742.1|	CYTC-2 (cytochrome c-2); electron carrier/ heme binding / iron ion binding [Arabidopsis thaliana] >gi|27734261|sp|Q9T0G2|CYC3_ARATH RecName: Full=Probable cytochrome c At4g10040 >gi|4539007|emb|CAB39628.1| cytochrome c [Arabidopsis thaliana] >gi|7267700|emb|CAB78127.1| cytochrome c [Arabidopsis thaliana] >gi|15028283|gb|AAK76618.1| putative cytochrome c protein [Arabidopsis thaliana] >gi|19310747…	93.33	60	4	0	180	1	28	87	5e-38	122
contig00977	gi|255626349|gb|ACU13519.1|	unknown [Glycine max]	76.61	171	36	2	808	308	1	161	8e-61	238
contig00978	gi|255642255|gb|ACU21392.1|	unknown [Glycine max]	83.87	310	50	0	62	991	1	310	8e-145	517
contig00979	gi|225429995|ref|XP_002284068.1|	PREDICTED: hypothetical protein isoform 2 [Vitis vinifera] >gi|225429997|ref|XP_002284062.1| PREDICTED: hypothetical protein isoform 1 [Vitis vinifera] >gi|157339514|emb|CAO44055.1| unnamed protein product [Vitis vinifera]	95.54	157	7	0	725	255	1	157	7e-85	318
contig00980	gi|37930463|gb|AAP69867.1|	glutathione peroxidase 1 [Lotus japonicus]	75.71	210	46	2	80	694	30	236	1e-83	313
contig00981	gi|255625949|gb|ACU13319.1|	unknown [Glycine max]	95.65	161	7	0	51	533	1	161	7e-80	301
contig00983	gi|223452603|gb|ACM89628.1|	TIR-NBS-LRR type disease resistance protein [Glycine max]	79.69	256	51	1	837	73	1	256	9e-112	407
contig00984	gi|255633340|gb|ACU17027.1|	unknown [Glycine max]	92.95	156	11	0	46	513	17	172	5e-79	280
contig00986	gi|94502665|ref|YP_588403.1|	hypothetical protein ZeamMp158 [Zea mays subsp. mays] >gi|40795104|gb|AAR91148.1| hypothetical protein [Zea mays]	95.89	73	3	0	160	378	39	111	5e-40	155
contig00987	gi|255644424|gb|ACU22717.1|	unknown [Glycine max]	84.09	132	21	0	595	200	153	284	2e-42	176
contig00988	gi|21068664|emb|CAD31838.1|	putative quinone oxidoreductase [Cicer arietinum]	94.12	204	12	0	21	632	1	204	1e-99	367
contig00990	gi|217073106|gb|ACJ84912.1|	unknown [Medicago truncatula]	71.16	319	70	5	33	923	1	300	3e-102	376
contig00991	gi|217072700|gb|ACJ84710.1|	unknown [Medicago truncatula]	92.48	133	10	0	3	401	79	211	2e-68	263
contig00992	gi|255545766|ref|XP_002513943.1|	conserved hypothetical protein [Ricinus communis] >gi|223547029|gb|EEF48526.1| conserved hypothetical protein [Ricinus communis]	76.42	318	74	3	38	988	3	317	4e-132	475
contig00993	gi|255626495|gb|ACU13592.1|	unknown [Glycine max]	91.76	182	15	1	54	599	1	181	3e-89	332
contig00995	gi|157098061|gb|ABV23277.1|	leucine-rich repeat-like protein [Stylosanthes hamata]	47.56	164	82	4	31	510	9	162	3e-17	91.7
contig00996	gi|255554328|ref|XP_002518204.1|	dead box ATP-dependent RNA helicase putative [Ricinus communis] >gi|223542800|gb|EEF44337.1| dead box ATP-dependent RNA helicase	79.84	129	26	0	1	387	211	339	4e-52	207
contig00997	gi|255628895|gb|ACU14792.1|	unknown [Glycine max]	87.01	77	10	1	88	318	8	82	6e-11	71.2
contig00998	gi|255625651|gb|ACU13170.1|	unknown [Glycine max]	91.18	204	18	0	60	671	1	204	2e-96	356
contig01000	gi|217069856|gb|ACJ83288.1|	unknown [Medicago truncatula]	91.3	69	6	1	578	372	1	68	7e-60	133
contig01001	gi|217071316|gb|ACJ84018.1|	unknown [Medicago truncatula]	87.5	128	14	2	72	449	3	130	1e-57	227
contig01002	gi|255639455|gb|ACU20022.1|	unknown [Glycine max]	64.71	119	42	2	43	399	5	121	6e-34	146
contig01003	gi|124359935|gb|ABN07951.1|	hypothetical protein MtrDRAFT_AC152185g3v2 [Medicago truncatula]	98.18	110	2	0	645	316	1	110	5e-45	184
contig01004	gi|225453983|ref|XP_002280446.1|	PREDICTED: hypothetical protein [Vitis vinifera] >gi|157349368|emb|CAO24514.1| unnamed protein product [Vitis vinifera]	77.58	339	70	3	17	1015	175	513	9e-138	494
contig01005	gi|217069818|gb|ACJ83269.1|	unknown [Medicago truncatula]	78.75	160	29	2	49	513	1	160	5e-97	248
contig01006	gi|28413147|gb|AAO40253.1|	inosine monophosphate dehydrogenase [Vigna unguiculata]	87.19	320	41	0	1325	366	183	502	0	522
contig01007	gi|255635874|gb|ACU18284.1|	unknown [Glycine max]	84.75	400	60	3	1213	17	1	393	0	662
contig01008	gi|46095227|gb|AAS80150.1|	ACT11D09.4 [Cucumis melo]	78.43	51	11	0	155	3	71	121	2e-14	81.6
contig01009	gi|255641328|gb|ACU20941.1|	unknown [Glycine max]	83	253	43	1	135	893	1	252	1e-79	300
contig01010	gi|47027018|gb|AAT08724.1|	unknown [Hyacinthus orientalis]	63.04	46	17	0	337	200	20	65	7e-15	63.2
contig01011	gi|255629023|gb|ACU14856.1|	unknown [Glycine max]	76.67	120	28	0	5	364	3	122	6e-45	184
contig01014	gi|84468422|dbj|BAE71294.1|	putative mitochondrial dicarboxylate carrier protein [Trifolium pratense]	92.28	324	22	3	230	1192	1	324	2e-140	503
contig01015	gi|255627585|gb|ACU14137.1|	unknown [Glycine max]	96.04	101	4	0	558	256	1	101	4e-50	201
contig01016	gi|3915051|sp|Q41607|SUS2_TULGE	RecName: Full=Sucrose synthase 2; AltName: Full=Sucrose-UDP glucosyltransferase 2 >gi|1255980|emb|CAA65640.1| sucrose-synthase 21 [Tulipa gesneriana]	84.55	233	36	0	260	958	236	468	3e-173	401
contig01017	gi|255628831|gb|ACU14760.1|	unknown [Glycine max]	83.55	152	25	2	792	337	96	244	5e-66	254
contig01018	gi|84468428|dbj|BAE71297.1|	hypothetical protein [Trifolium pratense]	89.76	332	30	4	188	1171	1	325	3e-96	331
contig01020	gi|255637349|gb|ACU19004.1|	unknown [Glycine max]	82.38	210	37	0	630	1	7	216	3e-97	358
contig01021	gi|255635100|gb|ACU17908.1|	unknown [Glycine max]	89.23	297	32	1	1161	271	11	306	7e-142	508
contig01022	gi|225438653|ref|XP_002277000.1|	PREDICTED: hypothetical protein [Vitis vinifera] >gi|157345088|emb|CAO71816.1| unnamed protein product [Vitis vinifera]	88.12	362	43	0	363	1448	3	364	0	615
contig01023	gi|255630659|gb|ACU15689.1|	unknown [Glycine max]	73.03	89	23	1	537	274	1	89	7e-25	118
contig01025	gi|255646011|gb|ACU23493.1|	unknown [Glycine max]	90.94	309	28	0	1152	226	1	309	3e-156	555
contig01026	gi|24417262|gb|AAN60241.1|	unknown [Arabidopsis thaliana]	44.83	116	34	6	51	308	193	308	5e-14	80.5
contig01028	gi|255625755|gb|ACU13222.1|	unknown [Glycine max] >gi|255635722|gb|ACU18210.1| unknown [Glycine max]	90.41	73	7	0	292	74	1	73	9e-33	142
contig01029	gi|255640342|gb|ACU20459.1|	unknown [Glycine max]	59.15	142	46	5	699	310	1	132	2e-33	146
contig01030	gi|163889362|gb|ABY48132.1|	GH1 protein [Medicago truncatula]	80.44	271	50	3	805	2	1	251	2e-101	372
contig01031	gi|255637909|gb|ACU19272.1|	unknown [Glycine max]	87.95	249	30	0	890	144	185	433	0	417
contig01032	gi|217075042|gb|ACJ85881.1|	unknown [Medicago truncatula]	85.4	137	20	0	55	465	1	137	1e-62	243
contig01033	gi|5531418|emb|CAB50915.1|	outer envelope protein [Pisum sativum]	82.93	164	12	2	574	131	1	164	5e-69	264
contig01034	gi|71040675|gb|AAZ20286.1|	ubiquitin-conjugating enzyme 1 [Arachis hypogaea] >gi|217075352|gb|ACJ86036.1| unknown [Medicago truncatula] >gi|255628881|gb|ACU14785.1| unknown [Glycine max] >gi|255641415|gb|ACU20984.1| unknown [Glycine max]	100	153	0	0	688	230	1	153	7e-83	310
contig01035	gi|217069878|gb|ACJ83299.1|	unknown [Medicago truncatula]	79.2	226	46	3	814	140	6	228	7e-48	194
contig01036	gi|225463408|ref|XP_002274043.1|	PREDICTED: hypothetical protein [Vitis vinifera]	87.5	128	16	0	645	262	1	128	3e-45	186
contig01037	gi|217073047|gb|ACJ84883.1|	unknown [Medicago truncatula]	85.16	155	23	0	707	243	42	196	3e-71	271
contig01038	gi|59668410|emb|CAI39245.1|	beta-amylase [Glycine max]	67.17	198	63	3	851	264	1	195	5e-92	236
contig01039	gi|11138320|dbj|BAB17821.1|	vf14-3-3c protein [Vicia faba]	100	263	0	0	1013	225	1	263	1e-142	510
contig01040	gi|217073194|gb|ACJ84956.1|	unknown [Medicago truncatula]	84.26	197	31	0	112	702	1	197	2e-92	342
contig01043	gi|224096157|ref|XP_002310554.1|	predicted protein [Populus trichocarpa] >gi|222853457|gb|EEE91004.1| predicted protein [Populus trichocarpa]	73.65	444	110	4	142	1452	1	441	4e-180	635
contig01045	gi|76782190|gb|ABA54865.1|	putative 3-deoxy-D-arabino-heptulosonate 7-phosphate synthase 3 [Fagus sylvatica]	55.71	140	55	2	51	449	3	141	2e-32	142
contig01047	gi|217075038|gb|ACJ85879.1|	unknown [Medicago truncatula]	94.44	126	7	0	378	1	16	141	8e-66	252
contig01048	gi|92882342|gb|ABE86673.1|	hypothetical protein MtrDRAFT_AC161864g5v2 [Medicago truncatula]	52.12	307	145	4	49	963	1	299	4e-62	242
contig01049	gi|6066285|gb|AAF03236.1|AF180143_1	ubiquitin carrier protein 4 [Glycine max]	94.02	184	11	1	731	180	3	183	3e-86	322
contig01050	gi|217075502|gb|ACJ86111.1|	unknown [Medicago truncatula]	75.58	86	19	1	536	285	44	129	2e-30	136
contig01051	gi|225435024|ref|XP_002284215.1|	PREDICTED: hypothetical protein [Vitis vinifera] >gi|157337353|emb|CAO21699.1| unnamed protein product [Vitis vinifera]	71.43	182	51	2	319	861	76	243	4e-59	197
contig01052	gi|3132696|gb|AAC16330.1|	SAR DNA-binding protein-1 [Pisum sativum]	96.63	505	17	0	1517	3	1	505	0	856
contig01053	gi|303732|dbj|BAA02117.1|	GTP-binding protein [Pisum sativum] >gi|738941|prf||2001457J GTP-binding protein	97.54	203	5	0	211	819	1	203	2e-110	402
contig01054	gi|83701143|gb|ABC41134.1|	RING-box protein [Arachis hypogaea]	94.02	117	7	1	633	283	1	116	2e-58	229
contig01055	gi|33520421|gb|AAQ21122.1|	ultraviolet-B-repressible protein [Trifolium pratense]	81.48	108	18	2	479	162	11	117	3e-32	141
contig01056	gi|217074578|gb|ACJ85649.1|	unknown [Medicago truncatula]	69.11	191	59	1	719	1291	176	365	8e-64	248
contig01057	gi|217074662|gb|ACJ85691.1|	unknown [Medicago truncatula]	94.12	357	21	0	13	1083	1	357	0	707
contig01058	gi|255646634|gb|ACU23791.1|	unknown [Glycine max]	92.62	271	20	0	1050	238	1	271	6e-144	514
contig01059	gi|212721468|ref|NP_001131473.1|	hypothetical protein LOC100192808 [Zea mays] >gi|195608900|gb|ACG26280.1| cytochrome c oxidase subunit [Zea mays]	95.38	65	3	0	63	257	108	172	2e-34	149
contig01060	gi|255640382|gb|ACU20478.1|	unknown [Glycine max]	90.11	91	9	0	505	233	1	91	3e-44	181
contig01061	gi|255641650|gb|ACU21097.1|	unknown [Glycine max]	80.41	148	29	0	115	558	1	148	2e-46	189
contig01064	gi|255628433|gb|ACU14561.1|	unknown [Glycine max]	86.54	156	21	0	819	352	27	182	7e-73	278
contig01065	gi|219674006|ref|YP_002456490.1|	hypothetical chloroplast RF34 [Trifolium subterraneum] >gi|193788975|gb|ACF20571.1| hypothetical chloroplast RF34 [Trifolium subterraneum]	100	42	0	0	139	14	1	42	6e-16	87
contig01066	gi|217075524|gb|ACJ86122.1|	unknown [Medicago truncatula]	94.38	178	10	0	53	586	1	178	2e-80	303
contig01067	gi|217071590|gb|ACJ84155.1|	unknown [Medicago truncatula]	93.38	151	10	2	753	301	1	147	5e-72	275
contig01068	gi|217073138|gb|ACJ84928.1|	unknown [Medicago truncatula]	89.78	137	14	1	86	496	1	136	5e-102	262
contig01069	gi|255541908|ref|XP_002512018.1|	serine/threonine protein kinase putative [Ricinus communis] >gi|223549198|gb|EEF50687.1| serine/threonine protein kinase	85.63	327	42	1	70	1035	1	327	1e-166	580
contig01070	gi|33504428|emb|CAC86898.1|	9/13 hydroperoxide lyase [Medicago truncatula]	84.44	315	48	1	55	996	11	325	4e-156	555
contig01071	gi|255626873|gb|ACU13781.1|	unknown [Glycine max]	77.11	201	40	1	80	664	9	209	2e-69	266
contig01074	gi|11596073|dbj|BAB18890.1|	apyrase S-type [Pisum sativum] >gi|11596077|dbj|BAB18893.1| apyrase S-type [Pisum sativum] >gi|11596081|dbj|BAB18895.1| apyrase [Pisum sativum] >gi|13488667|dbj|BAB40230.1| S-type apyras [Pisum sativum] >gi|19352175|dbj|BAB85977.1| PsAPY1 [Pisum sativum]	92.86	266	19	0	127	924	37	302	0	501
contig01075	gi|217073316|gb|ACJ85017.1|	unknown [Medicago truncatula]	86.87	99	13	0	153	449	1	99	7e-41	169
contig01076	gi|133727|sp|P06587|RR11_PEA	RecName: Full=30S ribosomal protein S11 chloroplastic >gi|12179|emb|CAA33667.1| ribosomal protein S11 (AA 1-138) [Pisum sativum] >gi|12184|emb|CAA28693.1| unnamed protein product [Pisum sativum]	90.58	138	13	0	436	23	1	138	1e-61	238
contig01077	gi|217073408|gb|ACJ85063.1|	unknown [Medicago truncatula]	78.63	117	24	2	562	215	115	222	2e-33	145
contig01078	gi|224060915|ref|XP_002300287.1|	predicted protein [Populus trichocarpa] >gi|222847545|gb|EEE85092.1| predicted protein [Populus trichocarpa]	74.31	109	28	0	328	2	466	574	7e-41	169
contig01079	gi|255631155|gb|ACU15943.1|	unknown [Glycine max]	88.08	151	18	0	44	496	1	151	3e-62	241
contig01080	gi|255630218|gb|ACU15464.1|	unknown [Glycine max]	83.54	158	26	0	8	481	18	175	1e-69	266
contig01082	gi|255633602|gb|ACU17160.1|	unknown [Glycine max]	60.29	68	26	1	484	284	15	82	4e-18	95.1
contig01085	gi|217075000|gb|ACJ85860.1|	unknown [Medicago truncatula]	89.01	364	40	0	17	1108	161	524	2e-178	629
contig01086	gi|217075773|gb|ACJ86246.1|	unknown [Medicago truncatula]	99.32	146	1	0	814	377	1	146	1e-77	293
contig01087	gi|1709127|sp|P51137|MSK1_MEDSA	RecName: Full=Glycogen synthase kinase-3 homolog MsK-1 >gi|313144|emb|CAA48474.1| protein kinase [Medicago sativa]	96.36	412	14	2	86	1318	1	411	0	813
contig01089	gi|7008011|dbj|BAA90878.1|	PsAD2 [Pisum sativum]	78.02	91	20	0	455	183	7	97	3e-21	104
contig01090	gi|217072746|gb|ACJ84733.1|	unknown [Medicago truncatula]	93.75	128	8	0	133	516	1	128	2e-70	245
contig01091	gi|571484|gb|AAB48986.1|	peroxidase precursor	85.6	257	37	0	772	2	12	268	1e-119	433
contig01092	gi|115435860|ref|NP_001042688.1|	Os01g0267900 [Oryza sativa (japonica cultivar-group)]	86.9	84	11	0	1	252	79	162	7e-33	143
contig01093	gi|400637|sp|P31839|NU1M_OENBE	RecName: Full=NADH-ubiquinone oxidoreductase chain 1; AltName: Full=NADH dehydrogenase subunit 1 >gi|66136|pir||DNOBU1 NADH2 dehydrogenase (ubiquinone) (EC 1.6.5.3) chain 1 - evening primrose mitochondrion	97.78	135	3	0	1216	812	1	135	3e-54	217
contig01094	gi|255628027|gb|ACU14358.1|	unknown [Glycine max]	83.33	210	35	2	42	671	5	212	1e-96	357
contig01096	gi|4406372|gb|AAD19957.1|	thiosulfate sulfurtransferase [Datisca glomerata]	72.59	259	71	1	1326	550	1	258	2e-159	368
contig01097	gi|242069927|ref|XP_002450240.1|	hypothetical protein SORBIDRAFT_05g002410 [Sorghum bicolor] >gi|241936083|gb|EES09228.1| hypothetical protein SORBIDRAFT_05g002410 [Sorghum bicolor]	84.12	170	27	0	726	217	135	304	6e-81	304
contig01099	gi|221108856|ref|XP_002163809.1|	PREDICTED: similar to Tyrosinase [Hydra magnipapillata]	72.18	133	37	1	4	402	237	367	1e-46	189
contig01100	gi|224125142|ref|XP_002319510.1|	predicted protein [Populus trichocarpa] >gi|222857886|gb|EEE95433.1| predicted protein [Populus trichocarpa]	97.22	108	3	0	108	431	10	117	4e-44	181
contig01101	gi|255633478|gb|ACU17097.1|	unknown [Glycine max]	94.27	157	9	0	839	369	1	157	4e-85	318
contig01102	gi|255628855|gb|ACU14772.1|	unknown [Glycine max]	92.66	109	8	0	129	455	1	109	8e-30	134
contig01104	gi|255644435|gb|ACU22722.1|	unknown [Glycine max]	84.57	324	50	0	1088	117	12	335	1e-159	566
contig01105	gi|255646789|gb|ACU23866.1|	unknown [Glycine max]	73.31	251	62	8	1145	408	115	353	9e-96	354
contig01108	gi|217072046|gb|ACJ84383.1|	unknown [Medicago truncatula]	93.84	276	17	0	913	86	1	276	4e-150	535
contig01109	gi|255635568|gb|ACU18134.1|	unknown [Glycine max]	77.23	101	23	0	459	157	293	393	2e-51	161
contig01110	gi|255637328|gb|ACU18994.1|	unknown [Glycine max]	98.94	189	2	0	842	276	1	189	4e-102	375
contig01111	gi|44921641|gb|AAS49171.1|	NADP-dependent isocitrate dehydrogenase [Pisum sativum] >gi|52353914|gb|AAU44341.1| NADP-dependent isocitrate dehydrogenase I [Pisum sativum]	97.33	412	11	0	66	1301	1	412	0	813
contig01112	gi|224064707|ref|XP_002301540.1|	predicted protein [Populus trichocarpa] >gi|222843266|gb|EEE80813.1| predicted protein [Populus trichocarpa]	83.39	313	52	0	477	1415	134	446	0	546
contig01113	gi|603221|gb|AAB41553.1|	6-phosphogluconate dehydrogenase	95.36	366	17	0	1098	1	4	369	0	665
contig01114	gi|225449100|ref|XP_002274723.1|	PREDICTED: hypothetical protein [Vitis vinifera] >gi|157344042|emb|CAO68975.1| unnamed protein product [Vitis vinifera]	70.18	399	119	1	67	1263	59	456	4e-180	617
contig01116	gi|225438119|ref|XP_002273034.1|	PREDICTED: hypothetical protein [Vitis vinifera]	79.54	259	53	0	935	159	8	266	3e-111	366
contig01117	gi|255642831|gb|ACU22115.1|	unknown [Glycine max]	93.03	287	20	1	1034	174	1	286	2e-152	542
contig01118	gi|225470256|ref|XP_002264070.1|	PREDICTED: hypothetical protein [Vitis vinifera]	71.19	118	34	0	126	479	21	138	6e-43	176
contig01119	gi|473217|emb|CAA83548.1|	PsHSC71.0 [Pisum sativum]	96.96	263	8	1	3	791	302	559	3e-150	447
contig01120	gi|217071034|gb|ACJ83877.1|	unknown [Medicago truncatula]	84.35	147	22	1	51	488	1	147	1e-66	256
contig01121	gi|255647606|gb|ACU24266.1|	unknown [Glycine max]	75.88	228	55	0	1002	319	14	241	2e-91	340
contig01123	gi|217075482|gb|ACJ86101.1|	unknown [Medicago truncatula]	74.54	216	55	1	123	770	1	209	4e-77	292
contig01124	gi|14916975|sp|P31023|DLDH_PEA	RecName: Full=Dihydrolipoyl dehydrogenase mitochondrial; AltName: Full=Dihydrolipoamide dehydrogenase; AltName: Full=Pyruvate dehydrogenase complex E3 subunit; Short=PDC-E3; Short=E3; AltName: Full=Glycine cleavage system L protein; Flags: Precursor >gi|984678|emb|CAA44729.1| lipoamide dehydrogenase [Pisum sativum] >gi|6723874|emb|CAA45066.2| dihydrolipoamide dehydrogenase [Pisum sativum]	99.71	344	1	0	1033	2	146	489	0	668
contig01125	gi|8745402|gb|AAF78903.1|AF248055_1	proline-rich protein [Glycine max] >gi|255626347|gb|ACU13518.1| unknown [Glycine max]	65.79	76	25	2	227	3	1	74	1e-14	82.4
contig01126	gi|84468408|dbj|BAE71287.1|	putative early nodulin-like 2 predicted GPI-anchored protein [Trifolium pratense]	80.53	113	22	0	158	496	1	113	6e-49	199
contig01127	gi|255631794|gb|ACU16264.1|	unknown [Glycine max]	51.82	110	41	3	295	2	1	109	1e-19	99.4
contig01129	gi|255635475|gb|ACU18090.1|	unknown [Glycine max]	96	75	3	0	198	422	8	82	4e-33	144
contig01130	gi|225429337|ref|XP_002272147.1|	PREDICTED: hypothetical protein [Vitis vinifera] >gi|157334859|emb|CAO70872.1| unnamed protein product [Vitis vinifera]	60.31	131	48	4	603	223	19	145	3e-33	145
contig01131	gi|255642309|gb|ACU21419.1|	unknown [Glycine max]	77.27	176	40	0	55	582	150	325	1e-79	290
contig01132	gi|87240740|gb|ABD32598.1|	FAD linked oxidase N-terminal [Medicago truncatula]	72.58	124	34	0	374	3	238	361	5e-49	196
contig01133	gi|255641747|gb|ACU21144.1|	unknown [Glycine max]	80.49	246	48	2	3	740	130	368	8e-102	374
contig01134	gi|224141971|ref|XP_002324334.1|	predicted protein [Populus trichocarpa] >gi|222865768|gb|EEF02899.1| predicted protein [Populus trichocarpa]	78.91	531	109	3	2089	506	1	530	0	813
contig01139	gi|124360278|gb|ABN08291.1|	hypothetical protein MtrDRAFT_AC155889g19v2 [Medicago truncatula]	83.67	147	24	0	59	499	1	147	3e-49	198
contig01140	gi|217073039|gb|ACJ84879.1|	unknown [Medicago truncatula]	93.85	130	8	0	568	179	200	329	6e-63	243
contig01141	gi|225424142|ref|XP_002283951.1|	PREDICTED: hypothetical protein [Vitis vinifera]	96.57	379	13	0	3	1139	162	540	0	724
contig01142	gi|255632230|gb|ACU16473.1|	unknown [Glycine max]	82.35	68	12	0	70	273	1	68	2e-14	82.8
contig01145	gi|22296820|gb|AAM94349.1|	pyruvate kinase [Glycine max]	93.95	248	15	0	756	1499	227	474	0	454
contig01146	gi|255626189|gb|ACU13439.1|	unknown [Glycine max]	85.87	184	23	1	729	187	1	184	4e-83	311
contig01147	gi|255642215|gb|ACU21372.1|	unknown [Glycine max]	89.57	115	12	0	122	466	35	149	9e-54	212
contig01148	gi|255545402|ref|XP_002513761.1|	Photosystem II 22 kDa protein chloroplast precursor	87.28	173	20	1	669	157	103	275	2e-73	279
contig01150	gi|217075444|gb|ACJ86082.1|	unknown [Medicago truncatula]	99.47	190	1	0	753	184	1	190	1e-106	390
contig01151	gi|255626357|gb|ACU13523.1|	unknown [Glycine max]	93.33	90	6	0	84	353	9	98	1e-41	174
contig01152	gi|38232568|gb|AAR15081.1|	translational elongation factor 1 subunit Bbeta [Pisum sativum]	93.91	230	14	0	47	736	1	230	1e-74	284
contig01153	gi|255628837|gb|ACU14763.1|	unknown [Glycine max]	93.04	158	11	0	718	245	1	158	3e-84	315
contig01154	gi|217071150|gb|ACJ83935.1|	unknown [Medicago truncatula]	98.8	166	2	0	155	652	1	166	5e-89	332
contig01156	gi|255641784|gb|ACU21161.1|	unknown [Glycine max]	99.15	235	2	0	941	237	1	235	2e-126	456
contig01157	gi|37051117|dbj|BAC81655.1|	S-adenosylmethionine synthetase-2 [Pisum sativum]	97.76	134	3	0	550	149	213	346	1e-70	268
contig01159	gi|217075116|gb|ACJ85918.1|	unknown [Medicago truncatula]	93.53	139	9	0	44	460	1	139	8e-82	283
contig01160	gi|124360119|gb|ABN08135.1|	Zinc finger AN1-type; Zinc finger	85.71	84	12	1	461	712	90	172	8e-74	156
contig01161	gi|224054560|ref|XP_002298321.1|	predicted protein [Populus trichocarpa] >gi|118487200|gb|ABK95428.1| unknown [Populus trichocarpa] >gi|222845579|gb|EEE83126.1| predicted protein [Populus trichocarpa]	77.59	58	13	0	207	34	34	91	6e-13	77
contig01162	gi|1710838|sp|P50246|SAHH_MEDSA	RecName: Full=Adenosylhomocysteinase; Short=AdoHcyase; AltName: Full=S-adenosyl-L-homocysteine hydrolase >gi|535584|gb|AAB41814.1| adenosylhomocysteinase [Medicago sativa]	95.46	485	22	0	1742	288	1	485	0	912
contig01163	gi|168259034|gb|ACA23206.1|	putative Bowman-Birk type protease inhibitor [Glycine max]	69.47	95	22	2	401	138	16	110	2e-34	148
contig01164	gi|171854681|dbj|BAG16530.1|	putative phosphate-induced protein [Capsicum chinense]	84.96	113	17	0	588	250	186	298	3e-53	211
contig01165	gi|217071508|gb|ACJ84114.1|	unknown [Medicago truncatula]	91.03	156	14	0	721	254	1	156	5e-66	254
contig01166	gi|255626617|gb|ACU13653.1|	unknown [Glycine max]	87.1	186	24	1	186	743	50	234	1e-78	297
contig01167	gi|140072168|gb|ABO84810.1|	Cytochrome c monohaem [Medicago truncatula]	96.18	262	10	0	203	988	45	306	2e-133	480
contig01168	gi|87241115|gb|ABD32973.1|	Tubby; Cyclin-like F-box [Medicago truncatula]	85.93	135	19	1	605	201	138	269	5e-60	234
contig01170	gi|255637843|gb|ACU19241.1|	unknown [Glycine max]	86.73	98	13	0	69	362	1	98	6e-43	172
contig01171	gi|62728587|gb|AAX94775.1|	cyclophilin [Cucumis sativus]	91.23	171	15	0	44	556	1	171	1e-80	303
contig01172	gi|1706329|sp|P51851|PDC2_PEA	RecName: Full=Pyruvate decarboxylase isozyme 2; Short=PDC >gi|1177605|emb|CAA91445.1| pyruvate decarboxylase [Pisum sativum]	86.38	323	44	1	1	969	84	405	4e-163	578
contig01173	gi|224098507|ref|XP_002311198.1|	predicted protein [Populus trichocarpa] >gi|118483364|gb|ABK93583.1| unknown [Populus trichocarpa] >gi|118484807|gb|ABK94271.1| unknown [Populus trichocarpa] >gi|222851018|gb|EEE88565.1| predicted protein [Populus trichocarpa]	95.54	112	5	0	30	365	1	112	3e-58	228
contig01174	gi|255626065|gb|ACU13377.1|	unknown [Glycine max]	81.2	117	22	0	79	429	1	117	2e-48	196
contig01176	gi|118483216|gb|ABK93511.1|	unknown [Populus trichocarpa]	37.99	308	171	6	42	905	6	311	4e-41	172
contig01177	gi|156598325|gb|ABU85423.1|	cytochrome f [Musa acuminata]	87.14	140	18	0	679	260	6	145	7e-103	254
contig01179	gi|255637862|gb|ACU19250.1|	unknown [Glycine max]	86.01	143	19	1	89	514	1	143	2e-63	245
contig01180	gi|157337073|emb|CAO21419.1|	unnamed protein product [Vitis vinifera]	54.66	161	73	0	638	156	104	264	6e-67	152
contig01181	gi|255645303|gb|ACU23148.1|	unknown [Glycine max]	89.42	208	22	0	207	830	1	208	8e-101	371
contig01183	gi|255631183|gb|ACU15957.1|	unknown [Glycine max]	72.03	118	32	2	588	238	1	117	4e-36	155
contig01184	gi|217071520|gb|ACJ84120.1|	unknown [Medicago truncatula] >gi|217075190|gb|ACJ85955.1| unknown [Medicago truncatula]	99.4	166	1	0	63	560	1	166	1e-87	326
contig01187	gi|217075298|gb|ACJ86009.1|	unknown [Medicago truncatula]	92.52	147	11	0	581	141	1	147	1e-67	259
contig01188	gi|33414050|gb|AAP03087.1|	class Ib chitinase [Galega orientalis]	75.41	122	28	1	577	218	37	158	6e-88	171
contig01189	gi|224122864|ref|XP_002318935.1|	predicted protein [Populus trichocarpa] >gi|224124598|ref|XP_002330063.1| predicted protein [Populus trichocarpa] >gi|118482509|gb|ABK93177.1| unknown [Populus trichocarpa] >gi|118483518|gb|ABK93657.1| unknown [Populus trichocarpa] >gi|118487697|gb|ABK95673.1| unknown [Populus trichocarpa] >gi|222857311|gb|EEE94858.1| predicted protein [Populus trichocarpa] >gi|222871488|gb|EEF08619.1| predicted …	100	89	0	0	2	268	93	181	8e-45	182
contig01190	gi|7381205|gb|AAF61435.1|AF137352_1	pre-hevein-like protein [Pisum sativum]	93.75	64	4	0	2	193	66	129	8e-29	129
contig01191	gi|125543311|gb|EAY89450.1|	hypothetical protein OsI_10982 [Oryza sativa Indica Group]	88.02	217	23	1	821	180	218	434	3e-76	289
contig01192	gi|255640580|gb|ACU20575.1|	unknown [Glycine max]	91.01	89	6	1	79	339	3	91	3e-44	181
contig01194	gi|255557847|ref|XP_002519953.1|	50S ribosomal protein L19 putative [Ricinus communis] >gi|223540999|gb|EEF42557.1| 50S ribosomal protein L19	90.48	105	10	0	458	772	142	246	2e-50	194
contig01195	gi|225441137|ref|XP_002266164.1|	PREDICTED: similar to glutamate-ammonia ligase [Vitis vinifera]	72.54	193	53	0	63	641	18	210	9e-69	263
contig01196	gi|217075364|gb|ACJ86042.1|	unknown [Medicago truncatula]	90.57	106	10	0	638	321	1	106	4e-51	205
contig01198	gi|18252504|gb|AAL66290.1|AF452450_1	adenosine 5'-phosphosulfate reductase [Glycine max]	86.07	445	62	3	137	1471	30	470	0	766
contig01200	gi|255645765|gb|ACU23375.1|	unknown [Glycine max]	98.75	80	1	0	511	272	362	441	9e-55	159
contig01201	gi|217071104|gb|ACJ83912.1|	unknown [Medicago truncatula]	75.22	113	22	3	571	251	48	158	5e-37	157
contig01202	gi|224066273|ref|XP_002302058.1|	predicted protein [Populus trichocarpa] >gi|222843784|gb|EEE81331.1| predicted protein [Populus trichocarpa]	65.41	133	45	1	4	399	352	484	4e-50	184
contig01203	gi|255638035|gb|ACU19332.1|	unknown [Glycine max]	94.33	141	8	0	626	204	119	259	4e-71	271
contig01204	gi|255646459|gb|ACU23708.1|	unknown [Glycine max]	90.97	299	24	2	889	2	1	297	2e-114	416
contig01205	gi|255630770|gb|ACU15746.1|	unknown [Glycine max]	94.34	106	6	0	589	272	1	106	1e-55	219
contig01206	gi|217075432|gb|ACJ86076.1|	unknown [Medicago truncatula]	98.68	151	2	0	719	267	1	151	7e-82	307
contig01207	gi|225458145|ref|XP_002280558.1|	PREDICTED: hypothetical protein [Vitis vinifera] >gi|157335248|emb|CAO61078.1| unnamed protein product [Vitis vinifera]	79.23	130	27	0	607	218	152	281	5e-66	203
contig01208	gi|217071942|gb|ACJ84331.1|	unknown [Medicago truncatula]	83.62	287	44	2	100	951	1	287	6e-130	468
contig01209	gi|255573119|ref|XP_002527489.1|	serine-threonine protein kinase plant-type	73.2	194	46	3	566	3	23	210	2e-73	279
contig01211	gi|8954298|gb|AAD27882.2|AF139470_1	chlorophyll a/b-binding protein CP24 precursor [Vigna radiata]	94.44	180	10	0	1	540	79	258	4e-99	364
contig01212	gi|6016132|sp|Q43066|GLNA4_PEA	RecName: Full=Glutamine synthetase root isozyme B; AltName: Full=Cytosolic GS3 B; AltName: Full=Glutamate--ammonia ligase >gi|881596|gb|AAB03493.1| cytosolic glutamine synthetase	97.18	319	9	0	77	1033	1	319	0	650
contig01215	gi|18402079|ref|NP_566623.1|	oxidoreductase 2OG-Fe(II) oxygenase family protein [Arabidopsis thaliana] >gi|9280317|dbj|BAB01696.1| oxylase-like protein [Arabidopsis thaliana] >gi|20466684|gb|AAM20659.1| unknown protein [Arabidopsis thaliana] >gi|23198196|gb|AAN15625.1| unknown protein [Arabidopsis thaliana]	52.21	136	65	0	409	2	87	222	4e-29	130
contig01216	gi|255635748|gb|ACU18223.1|	unknown [Glycine max]	90.41	73	7	1	77	295	1	72	5e-29	130
contig01218	gi|217073594|gb|ACJ85157.1|	unknown [Medicago truncatula]	86.85	213	28	0	1	639	209	421	5e-100	367
contig01219	gi|217074312|gb|ACJ85516.1|	unknown [Medicago truncatula]	97	267	8	0	61	861	1	267	1e-130	470
contig01220	gi|225448651|ref|XP_002279730.1|	PREDICTED: hypothetical protein [Vitis vinifera] >gi|157351297|emb|CAO41484.1| unnamed protein product [Vitis vinifera]	79.94	359	72	0	1129	53	68	426	0	621
contig01221	gi|255628471|gb|ACU14580.1|	unknown [Glycine max]	87.5	80	10	0	334	95	1	80	2e-32	140
contig01223	gi|255636854|gb|ACU18760.1|	unknown [Glycine max]	79.35	184	35	2	93	635	1	182	6e-76	287
contig01225	gi|6136119|sp|Q96558|UGDH_SOYBN	RecName: Full=UDP-glucose 6-dehydrogenase; Short=UDP-Glc dehydrogenase; Short=UDP-GlcDH; Short=UDPGDH >gi|1518540|gb|AAB58398.1| UDP-glucose dehydrogenase [Glycine max]	96.67	480	16	0	1711	272	1	480	0	904
contig01227	gi|224125952|ref|XP_002319717.1|	histone ubiquitination proteins group [Populus trichocarpa] >gi|225424930|ref|XP_002277403.1| PREDICTED: similar to ubiquitin carrier protein isoform 1 [Vitis vinifera] >gi|225424932|ref|XP_002277449.1| PREDICTED: similar to ubiquitin carrier protein isoform 2 [Vitis vinifera] >gi|255558200|ref|XP_002520127.1| ubiquitin-conjugating enzyme rad6 putative [Ricinus communis] >gi|56236462|gb|AAV84587.…	99.34	152	1	0	184	639	1	152	2e-85	319
contig01229	gi|255627485|gb|ACU14087.1|	unknown [Glycine max]	97.55	204	5	0	808	197	1	204	7e-110	400
contig01232	gi|66269954|gb|AAY43331.1|	acyl desaturase [Medicago truncatula]	98.06	206	4	0	1092	475	154	359	0	417
contig01233	gi|255543411|ref|XP_002512768.1|	Membrane protein PB1A10.07c putative [Ricinus communis] >gi|223547779|gb|EEF49271.1| Membrane protein PB1A10.07c	84.96	339	48	1	1008	1	20	358	3e-145	519
contig01234	gi|147857523|emb|CAN80334.1|	hypothetical protein [Vitis vinifera]	85.71	35	5	0	368	264	23	57	2e-14	70.9
contig01235	gi|217071334|gb|ACJ84027.1|	unknown [Medicago truncatula]	96.96	230	7	0	130	819	1	230	1e-121	440
contig01237	gi|76873802|emb|CAE51954.1|	putative basic PR1 [Pisum sativum]	87.23	141	18	0	85	507	22	162	9e-73	276
contig01238	gi|407475|emb|CAA52800.1|	T-protein of the glycine decarboxylase complex [Pisum sativum]	98.37	307	5	0	1452	532	1	307	0	613
contig01239	gi|194466133|gb|ACF74297.1|	gibberellin-regulated protein [Arachis hypogaea]	88.79	107	12	0	397	77	1	107	4e-38	160
contig01241	gi|42541363|gb|AAS19533.1|	omega-6 fatty acid desaturase [Cucurbita pepo]	84.52	252	36	2	749	3	78	328	6e-148	422
contig01243	gi|6581004|gb|AAF18411.1|AF190652_1	putative integral membrane protein [Phaseolus vulgaris]	87.66	478	51	3	67	1476	1	470	0	795
contig01245	gi|189094613|emb|CAQ56034.1|	peroxiredoxin [Pisum sativum]	96.91	162	5	0	645	160	1	162	2e-84	315
contig01247	gi|87240744|gb|ABD32602.1|	FAD linked oxidase N-terminal [Medicago truncatula]	77.37	137	31	0	10	420	405	541	6e-60	233
contig01248	gi|217072994|gb|ACJ84857.1|	unknown [Medicago truncatula]	99.47	377	2	0	1528	398	1	377	0	751
contig01249	gi|255627135|gb|ACU13912.1|	unknown [Glycine max]	77.05	122	28	0	162	527	5	126	8e-48	194
contig01250	gi|255635912|gb|ACU18303.1|	unknown [Glycine max]	76.92	312	66	1	95	1012	132	443	1e-138	497
contig01251	gi|224142001|ref|XP_002324349.1|	predicted protein [Populus trichocarpa] >gi|222865783|gb|EEF02914.1| predicted protein [Populus trichocarpa]	55.09	403	181	2	9	1217	92	489	2e-111	407
contig01252	gi|225458647|ref|XP_002284845.1|	PREDICTED: hypothetical protein [Vitis vinifera]	53.8	158	49	3	76	477	1	158	4e-21	104
contig01253	gi|113206404|gb|ABI34432.1|	CRY [Pisum sativum]	96.05	531	21	0	164	1756	1	531	0	977
contig01254	gi|225429426|ref|XP_002276186.1|	PREDICTED: hypothetical protein [Vitis vinifera] >gi|147856945|emb|CAN82846.1| hypothetical protein [Vitis vinifera] >gi|157339227|emb|CAO43768.1| unnamed protein product [Vitis vinifera]	78.88	303	64	0	234	1142	34	336	9e-142	508
contig01255	gi|225434002|ref|XP_002272538.1|	PREDICTED: hypothetical protein isoform 2 [Vitis vinifera]	93.15	73	5	0	448	230	24	96	8e-31	136
contig01257	gi|255648016|gb|ACU24464.1|	unknown [Glycine max]	79.17	360	66	2	1254	202	1	358	4e-148	528
contig01259	gi|217071246|gb|ACJ83983.1|	unknown [Medicago truncatula]	81.46	178	33	0	112	645	8	185	1e-68	263
contig01261	gi|255582911|ref|XP_002532227.1|	ATP synthase beta subunit putative [Ricinus communis] >gi|223528084|gb|EEF30158.1| ATP synthase beta subunit	77.59	116	26	1	509	162	38	152	2e-53	149
contig01263	gi|255632707|gb|ACU16705.1|	unknown [Glycine max]	51.94	129	60	2	747	367	2	129	2e-31	140
contig01264	gi|217071362|gb|ACJ84041.1|	unknown [Medicago truncatula]	76.26	139	28	2	407	6	10	148	4e-56	220
contig01266	gi|255632153|gb|ACU16429.1|	unknown [Glycine max]	87.21	86	11	0	144	401	17	102	2e-34	149
contig01267	gi|224139042|ref|XP_002326753.1|	predicted protein [Populus trichocarpa] >gi|222834075|gb|EEE72552.1| predicted protein [Populus trichocarpa]	88.11	143	17	0	511	83	1	143	1e-66	256
contig01268	gi|224134292|ref|XP_002327802.1|	predicted protein [Populus trichocarpa] >gi|222836887|gb|EEE75280.1| predicted protein [Populus trichocarpa]	76.71	219	47	2	2	646	465	683	1e-78	296
contig01269	gi|3913927|sp|Q43857|INVA_VICFA	RecName: Full=Acid beta-fructofuranosidase; AltName: Full=Acid sucrose hydrolase; AltName: Full=Acid invertase; Short=AI; AltName: Full=Vacuolar invertase; Flags: Precursor >gi|861159|emb|CAA89992.1| vacuolar invertase; beta-fructofuranosidase [Vicia faba var. minor]	99.38	484	3	0	1	1452	159	642	0	982
contig01270	gi|239869475|gb|EER00406.1|	histone H4 putative [Perkinsus marinus ATCC 50983]	95.35	43	2	0	188	316	22	64	4e-26	82
contig01271	gi|5706704|gb|AAD47346.1|AF112440_1	ribosomal protein S26 [Pisum sativum]	99.08	109	1	0	327	1	1	109	2e-39	164
contig01273	gi|217074232|gb|ACJ85476.1|	unknown [Medicago truncatula]	84.47	264	40	3	6	794	1	255	6e-104	381
contig01276	gi|255636200|gb|ACU18441.1|	unknown [Glycine max]	83.66	153	25	1	54	512	1	151	1e-67	259
contig01278	gi|1174592|sp|P46259|TBA1_PEA	RecName: Full=Tubulin alpha-1 chain >gi|525332|gb|AAA79910.1| alpha-tubulin	98.82	424	5	0	1299	28	1	424	0	820
contig01280	gi|255636433|gb|ACU18555.1|	unknown [Glycine max]	100	46	0	0	360	223	106	151	2e-18	95.1
contig01281	gi|255648004|gb|ACU24458.1|	unknown [Glycine max]	89.42	104	11	0	647	336	119	222	6e-94	205
contig01282	gi|255642479|gb|ACU21503.1|	unknown [Glycine max]	85.94	313	44	0	3	941	4	316	2e-152	543
contig01285	gi|217075765|gb|ACJ86242.1|	unknown [Medicago truncatula]	92.09	139	10	1	127	540	1	139	9e-62	239
contig01286	gi|2947081|gb|AAC05356.1|	Peaci11.8 [Pisum sativum]	78.38	37	8	0	13	123	41	77	3e-11	71.6
contig01287	gi|255639469|gb|ACU20029.1|	unknown [Glycine max]	75.23	218	52	1	3	650	51	268	9e-72	274
contig01288	gi|255647657|gb|ACU24290.1|	unknown [Glycine max]	64.49	107	37	1	444	127	1	107	2e-38	119
contig01289	gi|225445086|ref|XP_002283637.1|	PREDICTED: hypothetical protein [Vitis vinifera]	89.66	87	9	0	6	266	1	87	5e-59	142
contig01290	gi|6688812|emb|CAB65281.1|	L3 Ribosomal protein [Medicago sativa subsp. x varia]	97.11	380	11	0	53	1192	5	384	0	661
contig01291	gi|192911938|gb|ACF06577.1|	G10 protein [Elaeis guineensis]	92.11	76	6	0	77	304	1	76	8e-37	156
contig01293	gi|255626409|gb|ACU13549.1|	unknown [Glycine max]	83.91	174	28	0	103	624	1	174	4e-83	312
contig01294	gi|217073672|gb|ACJ85196.1|	unknown [Medicago truncatula]	96.8	125	4	0	42	416	1	125	2e-62	242
contig01296	gi|255628505|gb|ACU14597.1|	unknown [Glycine max]	93.15	73	5	0	409	191	1	73	4e-35	150
contig01297	gi|255637505|gb|ACU19079.1|	unknown [Glycine max]	81.03	116	22	0	372	719	1	116	2e-83	177
contig01298	gi|255632430|gb|ACU16565.1|	unknown [Glycine max]	78.16	87	19	1	64	324	1	86	8e-30	133
contig01299	gi|224101041|ref|XP_002312117.1|	predicted protein [Populus trichocarpa] >gi|118480981|gb|ABK92444.1| unknown [Populus trichocarpa] >gi|222851937|gb|EEE89484.1| predicted protein [Populus trichocarpa]	79.17	288	57	2	74	928	5	292	7e-109	398
contig01301	gi|255645457|gb|ACU23224.1|	unknown [Glycine max]	87.82	197	24	0	599	9	1	197	1e-94	349
contig01304	gi|1711036|gb|AAB97098.1|	hydroxyproline rich glycoprotein PsHRGP1 [Pisum sativum]	92.54	134	10	0	574	173	131	264	1e-63	246
contig01305	gi|217071482|gb|ACJ84101.1|	unknown [Medicago truncatula]	89.66	87	9	0	85	345	4	90	3e-40	168
contig01306	gi|255566866|ref|XP_002524416.1|	60S acidic ribosomal protein P1 putative [Ricinus communis] >gi|223536300|gb|EEF37951.1| 60S acidic ribosomal protein P1	68.47	111	35	1	514	182	1	110	2e-21	105
contig01308	gi|255635574|gb|ACU18137.1|	unknown [Glycine max]	84.05	257	41	0	127	897	67	323	8e-131	460
contig01310	gi|194466125|gb|ACF74293.1|	universal stress protein [Arachis hypogaea]	72.9	107	25	3	309	1	1	105	2e-33	144
contig01311	gi|217071210|gb|ACJ83965.1|	unknown [Medicago truncatula]	97.94	97	2	0	699	409	1	97	2e-49	199
contig01312	gi|217071152|gb|ACJ83936.1|	unknown [Medicago truncatula]	83.33	108	13	2	319	11	1	106	9e-38	159
contig01313	gi|217074152|gb|ACJ85436.1|	unknown [Medicago truncatula]	84.17	278	44	0	836	3	1	278	1e-137	493
contig01314	gi|217071476|gb|ACJ84098.1|	unknown [Medicago truncatula]	88.51	87	10	0	869	609	1	87	2e-66	159
contig01315	gi|255625709|gb|ACU13199.1|	unknown [Glycine max]	80.95	105	20	1	476	162	1	103	1e-38	162
contig01316	gi|224056767|ref|XP_002299013.1|	predicted protein [Populus trichocarpa] >gi|118483355|gb|ABK93579.1| unknown [Populus trichocarpa] >gi|118483432|gb|ABK93616.1| unknown [Populus trichocarpa] >gi|118483661|gb|ABK93724.1| unknown [Populus trichocarpa] >gi|222846271|gb|EEE83818.1| predicted protein [Populus trichocarpa]	84.62	65	10	0	79	273	4	68	1e-23	112
contig01318	gi|217074042|gb|ACJ85381.1|	unknown [Medicago truncatula]	95.59	136	6	0	32	439	1	136	8e-66	252
contig01319	gi|255625583|gb|ACU13136.1|	unknown [Glycine max]	96.13	155	5	1	42	503	1	155	8e-75	283
contig01320	gi|197131748|gb|ACH47392.1|	ribosomal protein L23 [Erodium chrysanthum]	75.33	150	31	2	299	730	101	250	8e-73	222
contig01321	gi|255538376|ref|XP_002510253.1|	26S proteasome non-ATPase regulatory subunit putative [Ricinus communis] >gi|223550954|gb|EEF52440.1| 26S proteasome non-ATPase regulatory subunit	100	222	0	0	668	3	4	225	5e-112	407
contig01323	gi|124360856|gb|ABN08828.1|	Peroxisomal biogenesis factor 11 [Medicago truncatula]	92.35	170	13	0	510	1	1	170	8e-87	323
contig01324	gi|15232888|ref|NP_186885.1|	6-phosphogluconate dehydrogenase family protein [Arabidopsis thaliana] >gi|30678559|ref|NP_850502.1| 6-phosphogluconate dehydrogenase family protein [Arabidopsis thaliana] >gi|10092176|gb|AAG12595.1|AC068900_1 6-phosphogluconate dehydrogenase putative; 13029-14489 [Arabidopsis thaliana] >gi|15983434|gb|AAL11585.1|AF424591_1 AT3g02360/F11A12_104 [Arabidopsis thaliana] >gi|21592941|gb|AAM64891.1| 6…	81	221	41	1	862	203	266	486	8e-98	360
contig01325	gi|255629207|gb|ACU14948.1|	unknown [Glycine max]	82.61	115	18	1	541	203	1	115	1e-50	203
contig01326	gi|224081248|ref|XP_002306351.1|	stress enhanced protein 2 [Populus trichocarpa] >gi|222855800|gb|EEE93347.1| stress enhanced protein 2 [Populus trichocarpa]	69.7	165	48	2	724	236	30	192	2e-41	174
contig01327	gi|255634618|gb|ACU17671.1|	unknown [Glycine max]	85.02	287	43	0	1344	484	1	287	5e-134	482
contig01328	gi|222424625|dbj|BAH20267.1|	AT5G19780 [Arabidopsis thaliana]	99.07	108	1	0	622	299	157	264	6e-57	224
contig01330	gi|255641250|gb|ACU20902.1|	unknown [Glycine max]	78.15	238	50	2	710	3	1	237	5e-90	334
contig01331	gi|217071852|gb|ACJ84286.1|	unknown [Medicago truncatula]	83.57	140	19	2	857	450	1	140	2e-59	234
contig01332	gi|255645857|gb|ACU23419.1|	unknown [Glycine max]	84.05	370	59	0	27	1136	1	370	0	639
contig01333	gi|224137600|ref|XP_002327166.1|	predicted protein [Populus trichocarpa] >gi|222835481|gb|EEE73916.1| predicted protein [Populus trichocarpa]	81.43	237	44	0	382	1092	215	451	2e-152	380
contig01336	gi|255625841|gb|ACU13265.1|	unknown [Glycine max]	77.1	214	44	4	1028	402	1	210	2e-87	323
contig01337	gi|6688818|emb|CAB65284.1|	putative wound-induced protein [Medicago sativa subsp. x varia]	85.56	90	13	0	346	77	1	90	2e-37	158
contig01339	gi|15242306|ref|NP_196470.1|	CI51 (51 kDa subunit of complex I); 4 iron 4 sulfur cluster binding / FMN binding / NAD or NADH binding / NADH dehydrogenase (ubiquinone)/ oxidoreductase	93.95	215	13	0	86	730	270	484	2e-131	428
contig01340	gi|224066523|ref|XP_002302122.1|	predicted protein [Populus trichocarpa] >gi|222843848|gb|EEE81395.1| predicted protein [Populus trichocarpa]	71.97	157	44	1	479	9	3	158	1e-59	232
contig01341	gi|47026845|gb|AAT08648.1|	ADP-ribosylation factor [Hyacinthus orientalis]	98.2	111	2	0	155	487	17	127	2e-56	221
contig01343	gi|86371770|gb|ABC94943.1|	squalene epoxidase [Medicago sativa]	68.49	219	56	4	618	1	266	471	5e-69	264
contig01344	gi|124359750|gb|ABD32900.2|	hypothetical protein MtrDRAFT_AC150776g30v2 [Medicago truncatula]	100	37	0	0	256	146	2	38	5e-14	80.5
contig01345	gi|255641143|gb|ACU20849.1|	unknown [Glycine max]	79.92	259	43	3	89	838	1	249	2e-98	363
contig01346	gi|255626497|gb|ACU13593.1|	unknown [Glycine max]	73.91	115	29	1	577	236	21	135	2e-37	159
contig01347	gi|255631378|gb|ACU16056.1|	unknown [Glycine max]	81.94	72	13	0	382	597	120	191	5e-34	148
contig01348	gi|217073634|gb|ACJ85177.1|	unknown [Medicago truncatula]	74.8	246	54	3	45	758	1	244	7e-76	287
contig01350	gi|217071144|gb|ACJ83932.1|	unknown [Medicago truncatula]	83.14	344	43	4	6	992	1	338	4e-114	415
contig01351	gi|217075200|gb|ACJ85960.1|	unknown [Medicago truncatula]	53.37	163	74	3	139	621	16	174	3e-31	140
contig01352	gi|217075745|gb|ACJ86232.1|	unknown [Medicago truncatula]	90.2	102	10	1	3	308	38	138	5e-46	186
contig01354	gi|255640157|gb|ACU20369.1|	unknown [Glycine max]	86.27	102	14	0	3	308	176	277	1e-62	188
contig01355	gi|217072740|gb|ACJ84730.1|	unknown [Medicago truncatula]	84.91	212	32	0	638	3	9	220	1e-107	393
contig01356	gi|255089595|ref|XP_002506719.1|	glycine hydroxymethyltransferase [Micromonas sp. RCC299] >gi|226521992|gb|ACO67977.1| glycine hydroxymethyltransferase [Micromonas sp. RCC299]	72.53	182	50	0	2	547	58	239	2e-109	278
contig01357	gi|255576737|ref|XP_002529256.1|	ER lumen protein retaining receptor putative [Ricinus communis] >gi|223531292|gb|EEF33134.1| ER lumen protein retaining receptor	92.28	272	21	0	1059	244	1	272	2e-142	509
contig01360	gi|217075644|gb|ACJ86182.1|	unknown [Medicago truncatula]	73.02	126	34	6	545	168	1	117	7e-27	124
contig01361	gi|547478|emb|CAA85733.1|	guanine nucleotide regulatory protein [Vicia faba] >gi|1098297|prf||2115367E small GTP-binding protein	99.5	201	1	1	775	173	1	200	6e-107	391
contig01363	gi|255627383|gb|ACU14036.1|	unknown [Glycine max]	95.07	142	7	0	587	162	2	143	1e-72	276
contig01364	gi|217073688|gb|ACJ85204.1|	unknown [Medicago truncatula]	89.08	119	13	0	41	397	1	119	6e-58	226
contig01365	gi|84468432|dbj|BAE71299.1|	hypothetical protein [Trifolium pratense]	86.4	250	34	0	286	1035	1	250	4e-98	362
contig01367	gi|217075322|gb|ACJ86021.1|	unknown [Medicago truncatula]	91.83	208	17	1	116	739	1	207	1e-104	384
contig01368	gi|255544840|ref|XP_002513481.1|	40S ribosomal protein S2 putative [Ricinus communis] >gi|223547389|gb|EEF48884.1| 40S ribosomal protein S2	95.52	67	3	0	178	378	36	102	1e-37	130
contig01369	gi|120663|sp|P12859|G3PB_PEA	RecName: Full=Glyceraldehyde-3-phosphate dehydrogenase B chloroplastic; AltName: Full=NADP-dependent glyceraldehydephosphate dehydrogenase subunit B; Flags: Precursor >gi|309671|gb|AAA84543.1| glyceraldehyde-3-phosphate dehydrogenase B subunit	95.49	443	20	0	1609	281	9	451	0	775
contig01370	gi|225469642|ref|XP_002265029.1|	PREDICTED: hypothetical protein [Vitis vinifera] >gi|157328848|emb|CAO23252.1| unnamed protein product [Vitis vinifera]	85.98	107	15	0	652	332	1	107	1e-50	203
contig01372	gi|255644617|gb|ACU22811.1|	unknown [Glycine max]	89.91	337	27	2	1027	38	1	337	4e-169	598
contig01373	gi|255644696|gb|ACU22850.1|	unknown [Glycine max]	90.93	386	35	1	145	1302	6	388	0	683
contig01376	gi|225461665|ref|XP_002285446.1|	PREDICTED: hypothetical protein [Vitis vinifera]	61.06	416	138	5	1379	204	28	443	1e-145	520
contig01378	gi|225448219|ref|XP_002269617.1|	PREDICTED: hypothetical protein [Vitis vinifera]	73.64	110	29	2	332	3	4	111	2e-39	165
contig01379	gi|255555393|ref|XP_002518733.1|	polyadenylate-binding protein putative [Ricinus communis] >gi|223542114|gb|EEF43658.1| polyadenylate-binding protein	86.63	389	49	1	1	1158	233	621	5e-157	558
contig01380	gi|255628477|gb|ACU14583.1|	unknown [Glycine max]	69.32	88	27	2	26	289	1	85	2e-26	121
contig01381	gi|8778823|gb|AAF79822.1|AC026875_2	T6D22.2 [Arabidopsis thaliana]	49.06	106	54	3	13	330	403	489	4e-15	84.3
contig01382	gi|217075398|gb|ACJ86059.1|	unknown [Medicago truncatula]	99.32	148	1	0	877	434	1	148	2e-98	295
contig01383	gi|11385429|gb|AAG34797.1|AF243362_1	glutathione S-transferase GST 7 [Glycine max]	73.33	60	16	0	180	1	30	89	4e-28	101
contig01385	gi|11131469|sp|O82709|CALX_PEA	RecName: Full=Calnexin homolog; Flags: Precursor >gi|3702620|emb|CAA76741.1| calnexin [Pisum sativum]	93.02	215	13	3	27	665	1	214	0	405
contig01386	gi|255635772|gb|ACU18235.1|	unknown [Glycine max]	84.55	246	37	1	39	773	1	246	4e-110	402
contig01389	gi|217074736|gb|ACJ85728.1|	unknown [Medicago truncatula]	93.82	259	16	0	48	824	5	263	2e-128	462
contig01390	gi|225443239|ref|XP_002271931.1|	PREDICTED: hypothetical protein [Vitis vinifera] >gi|157348376|emb|CAO23163.1| unnamed protein product [Vitis vinifera]	80.38	209	41	0	198	824	76	284	8e-88	320
contig01391	gi|224127957|ref|XP_002329219.1|	predicted protein [Populus trichocarpa] >gi|118487115|gb|ABK95387.1| unknown [Populus trichocarpa] >gi|222871000|gb|EEF08131.1| predicted protein [Populus trichocarpa]	78.61	346	68	3	83	1102	7	352	5e-127	454
contig01392	gi|224097618|ref|XP_002311013.1|	predicted protein [Populus trichocarpa] >gi|222850833|gb|EEE88380.1| predicted protein [Populus trichocarpa]	80.95	105	20	0	320	6	1	105	8e-42	173
contig01393	gi|13123659|gb|AAK12936.1|AF323104_1	phosphatase-like protein Psc923 [Pisum sativum]	90.66	257	21	1	75	836	27	283	6e-103	363
contig01394	gi|255641166|gb|ACU20860.1|	unknown [Glycine max]	68.42	342	107	3	1143	121	2	340	3e-122	442
contig01395	gi|255627191|gb|ACU13940.1|	unknown [Glycine max]	76.32	190	45	0	62	631	9	198	1e-79	300
contig01397	gi|225466283|ref|XP_002270255.1|	PREDICTED: hypothetical protein [Vitis vinifera]	71.32	631	164	7	70	1911	1	630	4e-147	526
contig01398	gi|224142727|ref|XP_002324706.1|	predicted protein [Populus trichocarpa] >gi|222866140|gb|EEF03271.1| predicted protein [Populus trichocarpa]	65.88	85	25	1	482	240	102	186	5e-23	110
contig01400	gi|255561781|ref|XP_002521900.1|	transporter putative [Ricinus communis] >gi|223538938|gb|EEF40536.1| transporter	96.63	89	3	0	555	289	500	588	3e-40	168
contig01402	gi|217075652|gb|ACJ86186.1|	unknown [Medicago truncatula]	94.97	199	10	0	896	300	1	199	5e-104	381
contig01403	gi|224995691|gb|ACN76808.1|	AIR12 [Glycine max]	44.93	138	67	4	90	476	11	146	1e-23	112
contig01404	gi|92870921|gb|ABE80121.1|	Pyruvate kinase [Medicago truncatula]	97.22	252	5	1	823	74	278	529	3e-130	468
contig01405	gi|217072692|gb|ACJ84706.1|	unknown [Medicago truncatula]	92.39	368	28	0	83	1186	1	368	5e-179	631
contig01406	gi|224111912|ref|XP_002316021.1|	predicted protein [Populus trichocarpa] >gi|222865061|gb|EEF02192.1| predicted protein [Populus trichocarpa]	60.25	161	60	1	903	433	600	760	1e-53	214
contig01407	gi|225470285|ref|XP_002266380.1|	PREDICTED: hypothetical protein [Vitis vinifera] >gi|147794105|emb|CAN62361.1| hypothetical protein [Vitis vinifera] >gi|157327992|emb|CAO16962.1| unnamed protein product [Vitis vinifera]	63.48	293	105	2	25	897	1	291	7e-93	345
contig01408	gi|255626669|gb|ACU13679.1|	unknown [Glycine max]	80.61	165	32	0	658	164	77	241	2e-68	262
contig01409	gi|3860331|emb|CAA10133.1|	hypothetical protein [Cicer arietinum]	82.57	109	19	1	329	3	1	97	1e-42	176
contig01410	gi|255628071|gb|ACU14380.1|	unknown [Glycine max]	97.4	77	2	0	98	328	1	77	3e-36	155
contig01411	gi|255626951|gb|ACU13820.1|	unknown [Glycine max]	82.98	141	24	0	173	595	1	141	3e-56	221
contig01412	gi|224129624|ref|XP_002320632.1|	predicted protein [Populus trichocarpa] >gi|222861405|gb|EEE98947.1| predicted protein [Populus trichocarpa]	82.69	156	27	0	9	476	166	321	2e-93	257
contig01413	gi|34485633|gb|AAQ73203.1|	SAT5 [Pisum sativum]	92.77	235	12	1	999	310	1	235	1e-132	476
contig01414	gi|122937805|gb|ABM68631.1|	yieldin-like protein [Pisum sativum]	83.33	330	55	0	1211	222	1	330	4e-162	575
contig01415	gi|255563788|ref|XP_002522895.1|	conserved hypothetical protein [Ricinus communis] >gi|223537880|gb|EEF39495.1| conserved hypothetical protein [Ricinus communis]	81.52	92	17	0	385	110	93	184	9e-38	159
contig01416	gi|217075476|gb|ACJ86098.1|	unknown [Medicago truncatula]	71.3	108	31	2	98	421	1	98	9e-36	152
contig01418	gi|255633330|gb|ACU17022.1|	unknown [Glycine max]	95.45	44	2	0	545	414	113	156	9e-17	90.1
contig01419	gi|217075468|gb|ACJ86094.1|	unknown [Medicago truncatula]	76.09	138	11	2	41	388	1	138	2e-52	192
contig01420	gi|217073400|gb|ACJ85059.1|	unknown [Medicago truncatula]	89.84	315	32	1	1103	159	1	314	1e-155	553
contig01422	gi|217074774|gb|ACJ85747.1|	unknown [Medicago truncatula]	85.28	163	24	0	832	344	308	470	3e-77	292
contig01423	gi|217075288|gb|ACJ86004.1|	unknown [Medicago truncatula]	93.97	199	11	1	182	775	1	199	6e-103	378
contig01424	gi|255585727|ref|XP_002533545.1|	DNA binding protein putative [Ricinus communis] >gi|223526581|gb|EEF28835.1| DNA binding protein	50.95	210	92	8	2	598	49	250	2e-47	192
contig01426	gi|255626663|gb|ACU13676.1|	unknown [Glycine max]	77.27	176	40	3	705	178	1	165	2e-62	243
contig01427	gi|255541252|ref|XP_002511690.1|	transketolase putative [Ricinus communis] >gi|223548870|gb|EEF50359.1| transketolase	87.08	178	23	0	788	255	574	751	1e-79	300
contig01428	gi|124359617|gb|ABD32283.2|	Glycoside hydrolase clan GH-D; Ricin B-related lectin [Medicago truncatula]	66.43	414	134	4	1249	23	236	645	0	560
contig01429	gi|152926164|gb|ABS32235.1|	protein kinase [Carica papaya]	89.9	208	20	1	1334	714	1	208	4e-179	389
contig01430	gi|217073908|gb|ACJ85314.1|	unknown [Medicago truncatula]	68.89	135	42	0	614	210	103	237	2e-87	195
contig01431	gi|255626599|gb|ACU13644.1|	unknown [Glycine max]	81.4	43	7	1	403	278	1	43	4e-13	77.8
contig01432	gi|86553064|gb|AAS17751.2|	beta xylosidase [Fragaria x ananassa]	82.11	218	35	1	644	3	1	218	5e-103	378
contig01434	gi|217072624|gb|ACJ84672.1|	unknown [Medicago truncatula]	94.57	221	11	1	685	26	1	221	2e-105	386
contig01436	gi|224129074|ref|XP_002320494.1|	predicted protein [Populus trichocarpa] >gi|222861267|gb|EEE98809.1| predicted protein [Populus trichocarpa]	86.44	118	16	0	160	513	287	404	4e-72	213
contig01437	gi|15239099|ref|NP_196156.1|	ubiquinol-cytochrome C reductase complex ubiquinone-binding protein putative / ubiquinol-cytochrome C reductase complex 8.2 kDa protein	79.17	72	15	0	17	232	1	72	1e-26	122
contig01438	gi|217074268|gb|ACJ85494.1|	unknown [Medicago truncatula]	88.26	281	31	3	140	976	1	275	1e-122	444
contig01439	gi|224121134|ref|XP_002318506.1|	predicted protein [Populus trichocarpa] >gi|222859179|gb|EEE96726.1| predicted protein [Populus trichocarpa]	70	60	18	0	382	203	35	94	6e-16	87.8
contig01441	gi|217075082|gb|ACJ85901.1|	unknown [Medicago truncatula]	70.81	185	50	3	41	583	1	179	2e-62	243
contig01443	gi|225456024|ref|XP_002279751.1|	PREDICTED: hypothetical protein [Vitis vinifera]	47.9	119	53	3	357	28	190	305	3e-20	101
contig01444	gi|217075302|gb|ACJ86011.1|	unknown [Medicago truncatula]	79.94	319	62	3	138	1088	22	332	1e-99	368
contig01446	gi|255634500|gb|ACU17614.1|	unknown [Glycine max]	83.51	188	31	0	564	1	1	188	2e-91	338
contig01447	gi|217072774|gb|ACJ84747.1|	unknown [Medicago truncatula]	72.24	263	55	1	190	924	10	272	1e-95	354
contig01448	gi|255631464|gb|ACU16099.1|	unknown [Glycine max]	87.38	103	13	0	310	2	1	103	3e-50	201
contig01449	gi|255556934|ref|XP_002519500.1|	Transitional endoplasmic reticulum ATPase putative [Ricinus communis] >gi|223541363|gb|EEF42914.1| Transitional endoplasmic reticulum ATPase	95.45	440	20	1	67	1386	316	754	0	808
contig01452	gi|217074224|gb|ACJ85472.1|	unknown [Medicago truncatula]	88.59	184	21	0	134	685	122	305	6e-110	343
contig01453	gi|67848430|gb|AAY82249.1|	mitochrondrial voltage-dependent anion-selective channel [Phaseolus coccineus]	80.65	155	30	0	790	326	122	276	5e-115	257
contig01454	gi|255565011|ref|XP_002523498.1|	ATP binding protein putative [Ricinus communis] >gi|223537205|gb|EEF38837.1| ATP binding protein	48.48	99	42	3	271	2	847	942	7e-19	96.7
contig01456	gi|224146305|ref|XP_002325957.1|	predicted protein [Populus trichocarpa] >gi|222862832|gb|EEF00339.1| predicted protein [Populus trichocarpa]	72.14	140	38	3	418	2	3	139	1e-46	189
contig01457	gi|255568914|ref|XP_002525427.1|	glutamate dehydrogenase putative [Ricinus communis] >gi|223535240|gb|EEF36917.1| glutamate dehydrogenase	92.71	288	21	0	864	1	1	288	9e-154	546
contig01460	gi|169057|gb|AAA33652.1|	carbonic anhydrase >gi|227784|prf||1710354A carbonic anhydrase	92.86	84	5	1	127	375	29	112	2e-31	130
contig01461	gi|255574155|ref|XP_002527993.1|	galactokinase putative [Ricinus communis] >gi|223532619|gb|EEF34405.1| galactokinase	78.11	635	127	3	2111	243	341	975	0	909
contig01462	gi|115478929|ref|NP_001063058.1|	Os09g0381100 [Oryza sativa (japonica cultivar-group)] >gi|49388887|dbj|BAD26097.1| putative permease 1 [Oryza sativa Japonica Group] >gi|113631291|dbj|BAF24972.1| Os09g0381100 [Oryza sativa Japonica Group] >gi|125563544|gb|EAZ08924.1| hypothetical protein OsI_31191 [Oryza sativa Indica Group] >gi|125605534|gb|EAZ44570.1| hypothetical protein OsJ_29191 [Oryza sativa Japonica Group] >gi|215694280|d…	77.78	126	28	0	175	552	8	133	2e-105	210
contig01466	gi|6002279|emb|CAB56741.1|	cytochrome P450 monooxygenase [Cicer arietinum]	45.51	167	90	2	153	650	68	232	7e-46	141
contig01467	gi|114213458|dbj|BAF31132.1|	catalytic subunit of protein phosphatase 1 [Vicia faba]	100	280	0	0	840	1	1	280	1e-164	583
contig01468	gi|89574458|gb|ABD77420.1|	senescence-associated nodulin 1A [Glycine max]	51.43	70	34	0	3	212	283	352	2e-15	85.5
contig01469	gi|167047943|gb|ABZ10818.1|	ornithine aminotransferase [Pisum sativum]	92.38	328	25	0	1141	158	142	469	3e-163	578
contig01471	gi|217075234|gb|ACJ85977.1|	unknown [Medicago truncatula]	100	36	0	0	396	289	94	129	2e-11	72.4
contig01472	gi|217073390|gb|ACJ85054.1|	unknown [Medicago truncatula]	88.66	291	33	0	1038	166	1	291	2e-130	469
contig01473	gi|255579643|ref|XP_002530662.1|	3-isopropylmalate dehydratase putative [Ricinus communis] >gi|223529795|gb|EEF31731.1| 3-isopropylmalate dehydratase	85.39	178	26	0	584	51	75	252	2e-73	279
contig01475	gi|222431975|gb|ACM50914.1|	aquaporin [Medicago sativa subsp. falcata]	89.42	104	11	0	313	2	1	104	3e-47	191
contig01476	gi|2104677|emb|CAA66478.1|	transcription factor [Vicia faba var. minor]	92.62	325	24	1	40	1014	1	322	9e-153	543
contig01478	gi|225462164|ref|XP_002266780.1|	PREDICTED: similar to elongation factor 2 [Vitis vinifera]	95.11	327	16	0	983	3	270	596	0	595
contig01479	gi|255639794|gb|ACU20190.1|	unknown [Glycine max]	81.32	257	43	3	26	781	10	264	2e-108	396
contig01480	gi|259123927|gb|ABU75309.2|	fiddlehead-like protein [Pisum sativum]	94.08	456	24	1	1441	83	4	459	0	837
contig01481	gi|255626141|gb|ACU13415.1|	unknown [Glycine max]	88.76	178	20	0	856	323	1	178	3e-89	332
contig01482	gi|124360327|gb|ABN08340.1|	ZIM [Medicago truncatula]	78.65	178	38	2	124	657	1	176	3e-61	238
contig01484	gi|217074172|gb|ACJ85446.1|	unknown [Medicago truncatula]	82.91	117	17	1	371	712	99	215	4e-80	198
contig01485	gi|168010223|ref|XP_001757804.1|	predicted protein [Physcomitrella patens subsp. patens] >gi|162691080|gb|EDQ77444.1| predicted protein [Physcomitrella patens subsp. patens]	71.43	42	12	0	298	173	28	69	7e-11	70.1
contig01487	gi|224111376|ref|XP_002315832.1|	predicted protein [Populus trichocarpa] >gi|222864872|gb|EEF02003.1| predicted protein [Populus trichocarpa]	82.52	103	18	2	117	425	1	101	1e-39	166
contig01488	gi|211970690|emb|CAR98204.1|	formate dehydrogenase [Lotus japonicus]	94.64	112	6	0	673	338	275	386	5e-70	228
contig01490	gi|255631508|gb|ACU16121.1|	unknown [Glycine max]	67.48	123	38	1	585	223	1	123	1e-40	170
contig01491	gi|22330231|ref|NP_175776.2|	CYP59 (CYCLOPHILIN 59); RNA binding / nucleic acid binding / peptidyl-prolyl cis-trans isomerase [Arabidopsis thaliana] >gi|45680880|gb|AAS75309.1| multidomain cyclophilin type peptidyl-prolyl cis-trans isomerase [Arabidopsis thaliana]	86.41	103	14	0	310	2	1	103	8e-39	162
contig01492	gi|163930028|dbj|BAF95902.1|	protein disulfide isomerase family [Glycine max] >gi|163930094|dbj|BAD42856.2| protein disulfide isomerse like protein [Glycine max]	85.37	328	48	1	37	1020	9	334	2e-150	536
contig01493	gi|732905|emb|CAA59470.1|	orf [Pisum sativum]	99.31	144	1	0	437	6	18	161	2e-85	318
contig01494	gi|224112665|ref|XP_002316255.1|	predicted protein [Populus trichocarpa] >gi|222865295|gb|EEF02426.1| predicted protein [Populus trichocarpa]	63.68	190	69	0	19	588	395	584	9e-64	246
contig01496	gi|255626463|gb|ACU13576.1|	unknown [Glycine max]	77.78	108	22	1	320	3	1	108	7e-43	176
contig01497	gi|217072882|gb|ACJ84801.1|	unknown [Medicago truncatula]	94.92	118	6	0	653	300	208	325	1e-59	233
contig01501	gi|224100933|ref|XP_002312074.1|	predicted protein [Populus trichocarpa] >gi|222851894|gb|EEE89441.1| predicted protein [Populus trichocarpa]	97.96	49	1	0	160	14	29	77	1e-18	96.3
contig01502	gi|115334815|gb|ABI94023.1|	(iso)flavonoid glycosyltransferase [Medicago truncatula]	67.24	174	57	2	29	550	1	167	8e-64	229
contig01504	gi|217074682|gb|ACJ85701.1|	unknown [Medicago truncatula]	73.03	178	46	3	1188	661	288	462	4e-63	246
contig01506	gi|192910730|gb|ACF06473.1|	light-inducible protein ATLS1 [Elaeis guineensis]	91.3	115	10	0	614	270	1	115	2e-54	216
contig01507	gi|255632596|gb|ACU16648.1|	unknown [Glycine max]	60.56	71	26	2	462	256	132	197	4e-14	80.9
contig01508	gi|224056413|ref|XP_002298844.1|	predicted protein [Populus trichocarpa] >gi|222846102|gb|EEE83649.1| predicted protein [Populus trichocarpa]	83.4	235	39	1	21	725	1	233	2e-102	375
contig01510	gi|225470792|ref|XP_002269731.1|	PREDICTED: hypothetical protein [Vitis vinifera]	68.19	349	101	4	474	1490	100	446	5e-111	313
contig01511	gi|255640509|gb|ACU20540.1|	unknown [Glycine max]	70.1	204	61	2	846	235	1	202	1e-75	287
contig01512	gi|217072576|gb|ACJ84648.1|	unknown [Medicago truncatula]	80.57	283	55	0	48	896	1	283	1e-135	466
contig01513	gi|255645473|gb|ACU23232.1|	unknown [Glycine max]	93.94	165	10	1	637	143	83	246	1e-79	299
contig01514	gi|224284145|gb|ACN39809.1|	unknown [Picea sitchensis]	97.92	48	1	0	21	164	101	148	2e-20	102
contig01515	gi|16648636|gb|AAL25196.1|	cucumisin [Cucumis melo var. reticulatus]	43.33	90	51	1	270	1	12	99	2e-11	72
contig01516	gi|224100023|ref|XP_002311714.1|	predicted protein [Populus trichocarpa] >gi|222851534|gb|EEE89081.1| predicted protein [Populus trichocarpa]	75.95	79	19	0	248	12	1	79	4e-32	140
contig01517	gi|217074678|gb|ACJ85699.1|	unknown [Medicago truncatula]	86.23	167	21	1	106	600	41	207	6e-82	306
contig01518	gi|255637161|gb|ACU18911.1|	unknown [Glycine max]	88.14	253	29	1	1027	272	1	253	3e-131	472
contig01521	gi|217074226|gb|ACJ85473.1|	unknown [Medicago truncatula]	96.39	83	2	1	248	3	1	83	1e-39	166
contig01524	gi|217074200|gb|ACJ85460.1|	unknown [Medicago truncatula]	91.04	134	11	1	280	678	1	134	2e-53	213
contig01525	gi|217072152|gb|ACJ84436.1|	unknown [Medicago truncatula]	95.83	360	15	0	96	1175	1	360	0	710
contig01526	gi|225437744|ref|XP_002280816.1|	PREDICTED: hypothetical protein [Vitis vinifera]	79.02	205	43	0	194	808	5	209	1e-95	353
contig01527	gi|20339366|gb|AAM19356.1|AF369889_1	embryo-abundant protein EMB [Pisum sativum]	90.74	216	20	0	891	244	46	261	4e-111	405
contig01528	gi|157328269|emb|CAO17747.1|	unnamed protein product [Vitis vinifera]	68.87	212	66	0	136	771	11	222	1e-119	298
contig01529	gi|221108838|ref|XP_002169068.1|	PREDICTED: similar to K08E3.1 [Hydra magnipapillata]	59.79	97	39	0	1	291	282	378	2e-16	88.6
contig01530	gi|255630504|gb|ACU15610.1|	unknown [Glycine max]	78.57	84	18	0	370	119	48	131	8e-30	133
contig01531	gi|255640050|gb|ACU20316.1|	unknown [Glycine max]	92.57	175	13	0	39	563	1	175	8e-154	315
contig01532	gi|217071594|gb|ACJ84157.1|	unknown [Medicago truncatula]	98.82	169	2	0	865	359	1	169	4e-89	332
contig01534	gi|75860386|gb|ABA29160.1|	nodulin-like protein [Pisum sativum]	88.39	112	13	0	105	440	90	201	4e-54	172
contig01536	gi|255625793|gb|ACU13241.1|	unknown [Glycine max]	60.23	171	61	3	702	211	21	190	2e-51	206
contig01537	gi|255633204|gb|ACU16958.1|	unknown [Glycine max]	73.25	157	42	1	679	209	1	156	3e-53	212
contig01538	gi|225430316|ref|XP_002282750.1|	PREDICTED: hypothetical protein [Vitis vinifera] >gi|157339710|emb|CAO44251.1| unnamed protein product [Vitis vinifera]	53.06	409	181	5	142	1335	20	422	4e-104	382
contig01539	gi|255642128|gb|ACU21329.1|	unknown [Glycine max]	93.14	204	14	0	2	613	149	352	1e-101	372
contig01540	gi|225433017|ref|XP_002284642.1|	PREDICTED: hypothetical protein [Vitis vinifera] >gi|147807864|emb|CAN66433.1| hypothetical protein [Vitis vinifera]	63.38	355	119	5	1187	156	15	365	6e-131	471
contig01541	gi|225461591|ref|XP_002285298.1|	PREDICTED: hypothetical protein [Vitis vinifera] >gi|157338314|emb|CAO39358.1| unnamed protein product [Vitis vinifera]	82.25	276	49	0	829	2	12	287	1e-135	486
contig01542	gi|217071634|gb|ACJ84177.1|	unknown [Medicago truncatula]	100	105	0	0	315	1	1	105	7e-54	213
contig01543	gi|255632974|gb|ACU16841.1|	unknown [Glycine max]	55.45	101	40	3	223	510	1	97	4e-18	94.4
contig01544	gi|224087140|ref|XP_002308082.1|	predicted protein [Populus trichocarpa] >gi|222854058|gb|EEE91605.1| predicted protein [Populus trichocarpa]	80.95	126	24	0	40	417	6	131	1e-50	202
contig01545	gi|121592110|ref|ZP_01679079.1|	conserved hypothetical protein [Vibrio cholerae 2740-80] >gi|121546188|gb|EAX56522.1| conserved hypothetical protein [Vibrio cholerae 2740-80]	62.9	62	23	0	261	76	1	62	3e-13	78.2
contig01546	gi|255631034|gb|ACU15881.1|	unknown [Glycine max]	78.95	152	32	1	719	264	1	146	1e-64	250
contig01547	gi|217072452|gb|ACJ84586.1|	unknown [Medicago truncatula]	82.26	310	52	2	81	1001	1	310	4e-128	462
contig01549	gi|224124728|ref|XP_002319407.1|	predicted protein [Populus trichocarpa] >gi|222857783|gb|EEE95330.1| predicted protein [Populus trichocarpa]	77.96	186	41	1	561	4	29	213	6e-73	276
contig01550	gi|217071308|gb|ACJ84014.1|	unknown [Medicago truncatula]	93.28	119	8	0	129	485	1	119	3e-45	186
contig01552	gi|255576816|ref|XP_002529294.1|	electron transfer flavoprotein beta-subunit putative [Ricinus communis] >gi|223531218|gb|EEF33063.1| electron transfer flavoprotein beta-subunit	86.8	197	26	0	31	621	1	197	1e-92	342
contig01553	gi|1778378|gb|AAB72115.1|	NAP1Ps [Pisum sativum]	97.98	99	2	0	418	122	1	99	2e-51	189
contig01554	gi|255961297|ref|YP_003097479.1|	ATP synthase CFO A chain [Selaginella moellendorffii] >gi|254941469|gb|ACT88984.1| ATP synthase CFO A chain [Selaginella moellendorffii]	71.19	59	17	0	171	347	107	165	1e-34	88.6
contig01556	gi|87240531|gb|ABD32389.1|	Signal peptidase 22 kDa subunit [Medicago truncatula]	77.5	80	18	0	9	248	4	83	1e-56	134
contig01559	gi|5305366|gb|AAD41616.1|AF071550_1	unknown [Vigna radiata]	92.31	104	8	0	377	66	25	128	4e-56	197
contig01560	gi|217071292|gb|ACJ84006.1|	unknown [Medicago truncatula]	74.55	110	26	3	325	2	1	107	7e-36	153
contig01561	gi|9758732|dbj|BAB09170.1|	unnamed protein product [Arabidopsis thaliana]	66.91	139	42	1	504	908	211	349	1e-39	167
contig01562	gi|217072924|gb|ACJ84822.1|	unknown [Medicago truncatula]	86.48	244	30	2	903	181	2	241	5e-105	385
contig01563	gi|222423889|dbj|BAH19908.1|	AT5G16150 [Arabidopsis thaliana]	92.86	112	8	0	1	336	119	230	3e-44	181
contig01565	gi|255555863|ref|XP_002518967.1|	conserved hypothetical protein [Ricinus communis] >gi|223541954|gb|EEF43500.1| conserved hypothetical protein [Ricinus communis]	81.94	288	52	0	1249	386	20	307	7e-147	461
contig01566	gi|3913439|sp|Q96471|DCAM_IPONI	RecName: Full=S-adenosylmethionine decarboxylase proenzyme; Short=AdoMetDC; Short=SAMDC; Contains: RecName: Full=S-adenosylmethionine decarboxylase alpha chain; Contains: RecName: Full=S-adenosylmethionine decarboxylase beta chain; Flags: Precursor >gi|1498080|gb|AAC04611.1| S-adenosylmethionine decarboxylase [Ipomoea nil]	68.02	172	54	1	680	168	179	350	4e-84	252
contig01567	gi|224056230|ref|XP_002298766.1|	predicted protein [Populus trichocarpa] >gi|222846024|gb|EEE83571.1| predicted protein [Populus trichocarpa]	85.96	57	8	0	464	294	156	212	9e-22	106
contig01568	gi|225424881|ref|XP_002269144.1|	PREDICTED: hypothetical protein [Vitis vinifera] >gi|157350902|emb|CAO41017.1| unnamed protein product [Vitis vinifera]	65.78	339	104	4	116	1096	1	339	9e-100	367
contig01569	gi|147788378|emb|CAN76661.1|	hypothetical protein [Vitis vinifera]	82.47	97	17	0	632	342	15	111	1e-42	177
contig01571	gi|87162801|gb|ABD28596.1|	Protein of unknown function DUF6 transmembrane [Medicago truncatula]	55.08	325	145	2	23	994	11	334	5e-91	338
contig01573	gi|255629261|gb|ACU14975.1|	unknown [Glycine max]	60.76	79	25	3	291	73	41	119	1e-13	79.3
contig01574	gi|255641119|gb|ACU20838.1|	unknown [Glycine max]	81.31	107	20	0	1	321	191	297	8e-48	192
contig01575	gi|217072122|gb|ACJ84421.1|	unknown [Medicago truncatula]	85.71	84	11	1	21	269	1	84	8e-24	113
contig01576	gi|217071582|gb|ACJ84151.1|	unknown [Medicago truncatula]	91.43	105	8	1	434	123	19	123	5e-31	137
contig01577	gi|217075182|gb|ACJ85951.1|	unknown [Medicago truncatula]	77.59	174	39	1	526	5	1	172	1e-54	216
contig01578	gi|76573307|gb|ABA46758.1|	unknown [Solanum tuberosum] >gi|77745497|gb|ABB02647.1| unknown [Solanum tuberosum]	97.87	47	1	0	366	226	84	130	2e-33	97.8
contig01579	gi|225450687|ref|XP_002278737.1|	PREDICTED: hypothetical protein [Vitis vinifera]	70.71	99	29	0	449	153	194	292	2e-33	145
contig01580	gi|255635153|gb|ACU17933.1|	unknown [Glycine max]	98.82	340	4	0	1071	52	3	342	0	678
contig01581	gi|5139539|emb|CAB45651.1|	putative plasma membrane intrinsic protein [Pisum sativum]	92.63	95	5	1	1	279	98	192	3e-43	177
contig01582	gi|255628105|gb|ACU14397.1|	unknown [Glycine max]	61.78	157	43	4	847	428	1	157	6e-37	158
contig01583	gi|729479|sp|P41346|FENR_VICFA	RecName: Full=Ferredoxin--NADP reductase chloroplastic; Short=FNR; Flags: Precursor >gi|551131|gb|AAA21758.1| ferredoxin NADP+ reductase precursor	99.38	321	2	0	1198	236	10	330	0	608
contig01585	gi|255631540|gb|ACU16137.1|	unknown [Glycine max]	99.12	114	1	0	343	2	1	114	4e-58	228
contig01586	gi|255626205|gb|ACU13447.1|	unknown [Glycine max]	96.57	204	7	0	760	149	1	204	2e-109	399
contig01587	gi|255626009|gb|ACU13349.1|	unknown [Glycine max]	83.58	67	11	0	841	641	1	67	9e-47	116
contig01589	gi|255642459|gb|ACU21493.1|	unknown [Glycine max]	65.93	91	30	1	353	84	1	91	3e-22	105
contig01590	gi|225445686|ref|XP_002267305.1|	PREDICTED: hypothetical protein [Vitis vinifera]	87.93	116	14	0	3	350	411	526	1e-56	222
contig01591	gi|27549566|gb|AAO17067.1|	glycolate oxidase [Zantedeschia aethiopica]	86.29	299	41	1	911	15	3	300	1e-138	497
contig01593	gi|255556320|ref|XP_002519194.1|	Periplasmic beta-glucosidase precursor putative [Ricinus communis] >gi|223541509|gb|EEF43058.1| Periplasmic beta-glucosidase precursor	75.85	265	64	1	207	1001	412	675	7e-136	419
contig01594	gi|21068676|emb|CAD31844.1|	putative epsilon subunit of mitochondrial F1-ATPase [Cicer arietinum]	91.67	60	5	0	500	321	1	60	4e-26	121
contig01595	gi|62901479|sp|Q9SWF9|ZFNL_PEA	RecName: Full=Zinc finger CCCH domain-containing protein ZFN-like >gi|5616313|gb|AAD45720.1| zinc finger protein [Pisum sativum]	96.42	307	11	1	1286	366	112	417	2e-159	566
contig01597	gi|255633142|gb|ACU16926.1|	unknown [Glycine max]	64.71	170	57	1	219	719	8	177	5e-43	179
contig01598	gi|255630399|gb|ACU15556.1|	unknown [Glycine max]	87.63	97	12	0	755	465	1	97	7e-47	191
contig01599	gi|224120432|ref|XP_002318328.1|	predicted protein [Populus trichocarpa] >gi|222859001|gb|EEE96548.1| predicted protein [Populus trichocarpa]	78.99	338	71	0	1015	2	11	348	2e-137	492
contig01601	gi|24745959|dbj|BAC23052.1|	putative lipid transfer protein [Solanum tuberosum]	62.5	72	27	0	109	324	22	93	4e-22	107
contig01603	gi|255645737|gb|ACU23362.1|	unknown [Glycine max]	50	154	53	5	154	543	1	151	2e-20	102
contig01605	gi|217072142|gb|ACJ84431.1|	unknown [Medicago truncatula]	53.1	113	48	4	25	348	1	110	3e-20	101
contig01606	gi|193237561|dbj|BAG50057.1|	transcription factor AP2-EREBP [Lotus japonicus]	68.97	58	17	1	117	287	313	370	2e-14	82.4
contig01607	gi|217074790|gb|ACJ85755.1|	unknown [Medicago truncatula]	74.48	192	47	2	16	585	1	191	5e-65	251
contig01608	gi|255563502|ref|XP_002522753.1|	transporter putative [Ricinus communis] >gi|223537991|gb|EEF39604.1| transporter	77.62	143	32	1	439	11	285	426	1e-56	224
contig01610	gi|224117846|ref|XP_002331646.1|	predicted protein [Populus trichocarpa] >gi|222874042|gb|EEF11173.1| predicted protein [Populus trichocarpa]	86.39	169	23	0	799	293	53	221	9e-79	298
contig01611	gi|124359974|gb|ABN07990.1|	SAM (and some other nucleotide) binding motif [Medicago truncatula] >gi|217073190|gb|ACJ84954.1| unknown [Medicago truncatula]	88.28	128	15	0	3	386	1	128	1e-59	232
contig01612	gi|225466856|ref|XP_002263566.1|	PREDICTED: hypothetical protein [Vitis vinifera] >gi|157332851|emb|CAO15270.1| unnamed protein product [Vitis vinifera]	81.22	245	46	0	735	1	208	452	0	369
contig01613	gi|225450815|ref|XP_002283982.1|	PREDICTED: hypothetical protein isoform 1 [Vitis vinifera]	80.07	301	60	0	36	938	125	425	8e-124	447
contig01614	gi|169147017|emb|CAQ15819.1|	putative thaumatin-like protein [Medicago truncatula var. truncatula]	78.89	90	19	0	98	367	1	90	2e-38	161
contig01615	gi|255641027|gb|ACU20793.1|	unknown [Glycine max]	96.08	102	4	0	2	307	192	293	2e-51	204
contig01616	gi|255638057|gb|ACU19343.1|	unknown [Glycine max]	75.66	189	32	2	65	589	1	189	2e-76	288
contig01617	gi|19773452|dbj|BAB86847.1|	elongation factor EF-2 [Pisum sativum]	99.06	106	1	0	318	1	325	430	3e-58	213
contig01618	gi|552956|gb|AAA84683.1|	ATPase subunit I >gi|224351|prf||1102209E ORF 5	84.05	163	26	1	156	644	1	162	7e-51	205
contig01619	gi|224122090|ref|XP_002318750.1|	predicted protein [Populus trichocarpa] >gi|222859423|gb|EEE96970.1| predicted protein [Populus trichocarpa]	59.32	59	24	1	84	260	2	59	4e-11	71.6
contig01620	gi|224141847|ref|XP_002324273.1|	predicted protein [Populus trichocarpa] >gi|222865707|gb|EEF02838.1| predicted protein [Populus trichocarpa]	94.02	117	7	0	226	576	56	172	1e-66	189
contig01621	gi|32328734|emb|CAE00461.1|	albumin 1 [Medicago truncatula]	37.4	131	80	4	530	144	1	113	5e-13	77.8
contig01622	gi|255642485|gb|ACU21506.1|	unknown [Glycine max]	79.62	314	64	0	1038	97	130	443	3e-115	419
contig01624	gi|255576983|ref|XP_002529376.1|	WRKY transcription factor putative [Ricinus communis] >gi|223531124|gb|EEF32972.1| WRKY transcription factor	79.17	120	23	3	563	210	387	503	4e-36	154
contig01625	gi|255647140|gb|ACU24038.1|	unknown [Glycine max]	98.37	184	3	0	899	348	15	198	5e-84	315
contig01626	gi|217071178|gb|ACJ83949.1|	unknown [Medicago truncatula]	88.78	98	11	1	540	247	102	192	3e-40	168
contig01627	gi|255639485|gb|ACU20037.1|	unknown [Glycine max]	73.91	138	33	1	32	436	1	138	2e-54	215
contig01630	gi|217075100|gb|ACJ85910.1|	unknown [Medicago truncatula]	95.95	222	9	0	101	766	1	222	5e-113	411
contig01631	gi|41393251|gb|AAS01974.1|	putative chloroplastic RNA-binding protein with alternative splicing isoforms [Oryza sativa Japonica Group] >gi|108712189|gb|ABF99984.1| pentatricopeptide	84	75	12	0	389	165	738	812	8e-54	133
contig01632	gi|217071954|gb|ACJ84337.1|	unknown [Medicago truncatula]	98.05	205	4	0	67	681	1	205	2e-82	309
contig01633	gi|217074086|gb|ACJ85403.1|	unknown [Medicago truncatula]	82.31	130	23	0	152	541	1	130	2e-29	132
contig01634	gi|255625985|gb|ACU13337.1|	unknown [Glycine max]	73.41	173	41	1	53	556	1	173	7e-60	234
contig01635	gi|255583148|ref|XP_002532340.1|	conserved hypothetical protein [Ricinus communis] >gi|223527957|gb|EEF30042.1| conserved hypothetical protein [Ricinus communis]	72.93	181	49	0	632	90	362	542	4e-67	258
contig01636	gi|255629934|gb|ACU15319.1|	unknown [Glycine max]	92.95	156	11	1	148	615	1	154	2e-77	293
contig01637	gi|217073376|gb|ACJ85047.1|	unknown [Medicago truncatula]	95.16	124	6	0	285	656	23	146	2e-62	242
contig01638	gi|217071730|gb|ACJ84225.1|	unknown [Medicago truncatula]	95.16	62	3	0	3	188	199	260	2e-37	118
contig01639	gi|11385465|gb|AAG34815.1|AF243380_1	glutathione S-transferase GST 25 [Glycine max]	77.68	224	50	2	981	310	1	218	3e-93	346
contig01640	gi|110736528|dbj|BAF00231.1|	hypothetical protein [Arabidopsis thaliana]	85.54	83	12	0	472	224	8	90	2e-38	161
contig01641	gi|255644746|gb|ACU22875.1|	unknown [Glycine max]	84.25	146	23	0	441	4	208	353	3e-102	251
contig01642	gi|10638955|emb|CAB81548.2|	putative proline-rich protein APG isolog [Cicer arietinum]	88.64	132	15	0	618	223	218	349	3e-62	242
contig01643	gi|84468300|dbj|BAE71233.1|	putative adenosylhomocysteinase [Trifolium pratense] >gi|84468348|dbj|BAE71257.1| putative adenosylhomocysteinase [Trifolium pratense]	97.96	245	5	0	1051	317	241	485	2e-126	456
contig01646	gi|255632137|gb|ACU16421.1|	unknown [Glycine max]	79.74	153	30	1	746	291	7	159	1e-66	256
contig01648	gi|147856913|emb|CAN80762.1|	hypothetical protein [Vitis vinifera] >gi|157328909|emb|CAO23321.1| unnamed protein product [Vitis vinifera]	80.5	200	37	2	3	596	237	435	2e-83	311
contig01649	gi|116908|sp|P28002|COMT1_MEDSA	RecName: Full=Caffeic acid 3-O-methyltransferase; AltName: Full=S-adenosysl-L-methionine:caffeic acid 3-O-methyltransferase; Short=CAOMT; Short=COMT >gi|23200293|pdb|1KYW|A Chain A Crystal Structure Analysis Of Caffeic Acid5-Hydroxyferulic Acid 35-O-Methyltransferase In Complex With 5- Hydroxyconiferaldehyde >gi|23200294|pdb|1KYW|C Chain C	93.81	113	7	0	339	1	70	182	4e-56	220
contig01650	gi|164605517|dbj|BAF98583.1|	CM0216.490.nc [Lotus japonicus]	89.86	69	7	0	537	331	747	815	2e-21	105
contig01651	gi|255629237|gb|ACU14963.1|	unknown [Glycine max]	68.75	176	55	2	764	237	14	186	4e-46	189
contig01653	gi|255572006|ref|XP_002526944.1|	succinate dehydrogenase putative [Ricinus communis] >gi|223533696|gb|EEF35431.1| succinate dehydrogenase	80.29	279	52	2	63	890	1	279	2e-132	476
contig01655	gi|224139364|ref|XP_002323076.1|	predicted protein [Populus trichocarpa] >gi|222867706|gb|EEF04837.1| predicted protein [Populus trichocarpa]	80.2	101	20	0	393	91	1	101	9e-51	175
contig01657	gi|255627053|gb|ACU13871.1|	unknown [Glycine max]	85.62	160	23	0	120	599	1	160	2e-64	250
contig01659	gi|13124865|gb|AAK11734.1|	serine/threonine/tyrosine kinase [Arachis hypogaea]	87.43	191	24	1	573	1	20	207	7e-83	311
contig01662	gi|218196726|gb|EEC79153.1|	hypothetical protein OsI_19824 [Oryza sativa Indica Group]	59.66	119	46	1	358	708	150	268	3e-74	157
contig01666	gi|189380221|gb|ACD93208.1|	beta xylosidase [Camellia sinensis]	72	50	14	1	4	153	718	766	3e-12	74.7
contig01667	gi|255637960|gb|ACU19296.1|	unknown [Glycine max]	84.81	270	39	1	105	908	1	270	1e-126	456
contig01669	gi|217074090|gb|ACJ85405.1|	unknown [Medicago truncatula]	81.82	44	8	0	1	132	154	197	3e-13	77.4
contig01670	gi|255625825|gb|ACU13257.1|	unknown [Glycine max]	64.04	89	32	2	267	1	1	81	6e-24	113
contig01673	gi|255631404|gb|ACU16069.1|	unknown [Glycine max]	70.41	98	28	3	414	124	1	95	1e-26	122
contig01674	gi|255637282|gb|ACU18971.1|	unknown [Glycine max]	94.78	115	6	1	587	243	1	113	7e-55	218
contig01675	gi|224102803|ref|XP_002312807.1|	predicted protein [Populus trichocarpa] >gi|222849215|gb|EEE86762.1| predicted protein [Populus trichocarpa]	81.22	229	42	2	3	686	170	397	8e-105	383
contig01676	gi|117165712|dbj|BAF36056.1|	calreticulin-1 [Glycine max] >gi|255648061|gb|ACU24486.1| unknown [Glycine max]	85.6	250	35	3	934	188	175	420	1e-175	323
contig01678	gi|255646151|gb|ACU23561.1|	unknown [Glycine max]	85.28	265	39	1	141	935	1	264	5e-108	395
contig01679	gi|77994685|gb|ABB13620.1|	USP-like protein [Astragalus sinicus]	85.12	121	18	0	42	404	1	121	2e-54	214
contig01680	gi|255559605|ref|XP_002520822.1|	amino acid transporter putative [Ricinus communis] >gi|223539953|gb|EEF41531.1| amino acid transporter	73.77	122	31	1	366	4	1	122	3e-32	140
contig01681	gi|87240662|gb|ABD32520.1|	Blue (type 1) copper domain [Medicago truncatula]	80.72	83	16	0	321	73	1	83	7e-44	147
contig01682	gi|21593702|gb|AAM65669.1|	unknown [Arabidopsis thaliana]	57.38	61	26	0	241	59	182	242	3e-15	80.9
contig01683	gi|255635032|gb|ACU17874.1|	unknown [Glycine max]	89.86	365	37	0	1215	121	1	365	3e-166	589
contig01685	gi|224105531|ref|XP_002313845.1|	predicted protein [Populus trichocarpa] >gi|222850253|gb|EEE87800.1| predicted protein [Populus trichocarpa]	73.29	146	39	0	439	2	132	277	2e-109	226
contig01686	gi|217075654|gb|ACJ86187.1|	unknown [Medicago truncatula]	100	86	0	0	71	328	1	86	3e-36	155
contig01687	gi|225455246|ref|XP_002272716.1|	PREDICTED: hypothetical protein [Vitis vinifera] >gi|157355212|emb|CAO48588.1| unnamed protein product [Vitis vinifera]	70.83	72	21	0	525	310	1	72	1e-12	77.4
contig01688	gi|217072432|gb|ACJ84576.1|	unknown [Medicago truncatula]	97.1	379	11	0	49	1185	1	379	0	765
contig01689	gi|168012464|ref|XP_001758922.1|	predicted protein [Physcomitrella patens subsp. patens] >gi|162690059|gb|EDQ76428.1| predicted protein [Physcomitrella patens subsp. patens]	73.97	146	34	1	33	458	1	146	4e-101	220
contig01690	gi|224144970|ref|XP_002325479.1|	predicted protein [Populus trichocarpa] >gi|222862354|gb|EEE99860.1| predicted protein [Populus trichocarpa]	78.73	395	84	0	2	1186	108	502	1e-168	597
contig01691	gi|255575736|ref|XP_002528767.1|	conserved hypothetical protein [Ricinus communis] >gi|223531770|gb|EEF33589.1| conserved hypothetical protein [Ricinus communis]	59.38	96	39	1	503	216	1	91	1e-24	116
contig01692	gi|224115922|ref|XP_002317160.1|	predicted protein [Populus trichocarpa] >gi|222860225|gb|EEE97772.1| predicted protein [Populus trichocarpa]	81.58	304	56	1	913	2	1	303	4e-131	471
contig01693	gi|255644910|gb|ACU22955.1|	unknown [Glycine max]	66.03	209	71	2	28	654	1	195	3e-138	264
contig01695	gi|255638987|gb|ACU19794.1|	unknown [Glycine max]	79.22	231	48	0	844	152	1	231	2e-106	342
contig01697	gi|255635034|gb|ACU17875.1|	unknown [Glycine max]	79.63	108	22	0	325	2	18	125	4e-46	187
contig01699	gi|255629235|gb|ACU14962.1|	unknown [Glycine max]	70.91	55	15	1	133	294	27	81	9e-14	79.7
contig01700	gi|255639701|gb|ACU20144.1|	unknown [Glycine max]	80.52	267	52	2	801	1	1	258	2e-119	432
contig01702	gi|225460050|ref|XP_002273786.1|	PREDICTED: hypothetical protein [Vitis vinifera] >gi|157352764|emb|CAO44579.1| unnamed protein product [Vitis vinifera]	71.26	87	25	1	261	1	13	98	9e-28	126
contig01703	gi|255589710|ref|XP_002535059.1|	conserved hypothetical protein [Ricinus communis] >gi|223524111|gb|EEF27320.1| conserved hypothetical protein [Ricinus communis]	88.33	60	7	0	262	83	16	75	1e-24	115
contig01704	gi|136707|sp|P26291|UCRIA_PEA	RecName: Full=Cytochrome b6-f complex iron-sulfur subunit chloroplastic; AltName: Full=Rieske iron-sulfur protein; Short=RISP; Short=ISP; AltName: Full=Plastohydroquinone:plastocyanin oxidoreductase iron-sulfur protein; Flags: Precursor >gi|20832|emb|CAA45151.1| chloroplast Rieske FeS protein [Pisum sativum]	94.95	218	11	0	807	154	13	230	6e-107	391
contig01705	gi|224118424|ref|XP_002317815.1|	predicted protein [Populus trichocarpa] >gi|222858488|gb|EEE96035.1| predicted protein [Populus trichocarpa]	78.37	245	52	1	1056	325	17	261	1e-103	381
contig01706	gi|217073128|gb|ACJ84923.1|	unknown [Medicago truncatula]	86.98	361	46	1	1233	154	1	361	7e-164	581
contig01707	gi|113367238|gb|ABI34676.1|	bZIP transcription factor bZIP16 [Glycine max]	84.96	113	16	1	45	380	89	201	7e-41	160
contig01708	gi|225449339|ref|XP_002281917.1|	PREDICTED: hypothetical protein [Vitis vinifera]	56.79	361	153	5	1	1074	91	445	3e-112	409
contig01710	gi|87162529|gb|ABD28324.1|	Cellular retinaldehyde-binding/triple function C-terminal [Medicago truncatula]	87.95	249	30	1	928	182	2	248	8e-130	467
contig01712	gi|224067208|ref|XP_002302409.1|	predicted protein [Populus trichocarpa] >gi|222844135|gb|EEE81682.1| predicted protein [Populus trichocarpa]	76.04	96	23	0	603	316	171	266	2e-35	152
contig01714	gi|255583059|ref|XP_002532297.1|	heat shock protein putative [Ricinus communis] >gi|223527999|gb|EEF30081.1| heat shock protein	94.97	159	8	0	93	569	1	159	0	310
contig01715	gi|255628701|gb|ACU14695.1|	unknown [Glycine max]	81.77	181	33	2	717	175	1	178	6e-78	294
contig01716	gi|255626501|gb|ACU13595.1|	unknown [Glycine max]	65.61	157	52	3	652	188	1	156	1e-53	194
contig01719	gi|224058836|ref|XP_002299638.1|	predicted protein [Populus trichocarpa] >gi|222846896|gb|EEE84443.1| predicted protein [Populus trichocarpa]	43.04	230	118	8	18	668	77	289	1e-31	140
contig01721	gi|124360004|gb|ABN08020.1|	Epoxide hydrolase [Medicago truncatula]	87.85	107	12	1	71	388	21	127	1e-57	198
contig01722	gi|6273383|gb|AAF06346.1|AF195653_1	SCUTL1 [Vitis vinifera]	67.21	61	20	0	183	1	13	73	8e-21	103
contig01724	gi|217071354|gb|ACJ84037.1|	unknown [Medicago truncatula]	81.62	136	25	0	411	4	1	136	8e-53	209
contig01725	gi|2130985|emb|CAA42600.1|	r-protein BnS15a [Brassica napus]	95.77	71	3	0	58	270	60	130	5e-34	139
contig01726	gi|115187393|gb|ABI84250.1|	thiamine biosynthetic enzyme [Arachis hypogaea]	63.95	86	29	2	32	283	1	86	8e-21	103
contig01727	gi|217073700|gb|ACJ85210.1|	unknown [Medicago truncatula]	94.5	109	6	0	263	589	69	177	5e-119	186
contig01728	gi|3121727|sp|P80572|ADHX_PEA	RecName: Full=Alcohol dehydrogenase class-3; AltName: Full=Alcohol dehydrogenase class-III; AltName: Full=S-(hydroxymethyl)glutathione dehydrogenase; AltName: Full=Glutathione-dependent formaldehyde dehydrogenase; Short=GSH-FDH; Short=FALDH; Short=FDH	97.14	70	2	0	413	204	309	378	1e-33	145
contig01729	gi|187940307|gb|ACD39384.1|	NAC domain protein [Glycine max]	77.85	298	59	4	948	76	1	296	5e-124	448
contig01730	gi|128771|sp|P15958|NU5C_VICFA	RecName: Full=NAD(P)H-quinone oxidoreductase subunit 5 chloroplastic; AltName: Full=NAD(P)H dehydrogenase subunit 5; AltName: Full=NADH-plastoquinone oxidoreductase subunit 5 >gi|11555|emb|CAA32909.1| unnamed protein product [Vicia faba] >gi|12390|emb|CAA35834.1| NADH dehydrogenase [Vicia faba] >gi|552971|gb|AAA84714.1| NADH dehydrogenase (ndhF)	94.12	34	2	0	2	103	677	710	3e-13	65.1
contig01731	gi|224079609|ref|XP_002305897.1|	predicted protein [Populus trichocarpa] >gi|222848861|gb|EEE86408.1| predicted protein [Populus trichocarpa]	81.63	49	9	0	418	564	79	127	7e-15	84
contig01732	gi|217073334|gb|ACJ85026.1|	unknown [Medicago truncatula]	90.11	182	16	1	639	100	36	217	1e-89	333
contig01735	gi|16508162|gb|AAL17949.1|	type IIB calcium ATPase [Medicago truncatula]	96.95	197	6	0	342	932	694	890	7e-161	378
contig01736	gi|217074448|gb|ACJ85584.1|	unknown [Medicago truncatula]	79.87	477	94	6	1465	41	163	613	0	709
contig01737	gi|225470420|ref|XP_002273964.1|	PREDICTED: hypothetical protein [Vitis vinifera]	79.31	87	18	0	486	226	43	129	6e-35	150
contig01738	gi|224147073|ref|XP_002336401.1|	predicted protein [Populus trichocarpa] >gi|222834907|gb|EEE73356.1| predicted protein [Populus trichocarpa]	65.98	97	33	0	99	389	1	97	4e-31	124
contig01739	gi|255631302|gb|ACU16018.1|	unknown [Glycine max]	95.1	143	7	0	30	458	1	143	5e-75	284
contig01740	gi|255642130|gb|ACU21330.1|	unknown [Glycine max]	80.65	279	54	1	856	20	1	278	2e-122	442
contig01742	gi|255630827|gb|ACU15776.1|	unknown [Glycine max]	78.36	134	29	0	723	322	24	157	6e-47	191
contig01743	gi|255629221|gb|ACU14955.1|	unknown [Glycine max]	81.71	164	30	2	504	13	1	162	1e-52	210
contig01744	gi|217070958|gb|ACJ83839.1|	unknown [Medicago truncatula]	74.04	104	23	2	653	354	42	143	1e-59	144
contig01745	gi|255637314|gb|ACU18987.1|	unknown [Glycine max]	82.14	140	25	0	207	626	43	182	4e-80	238
contig01747	gi|224131476|ref|XP_002321094.1|	predicted protein [Populus trichocarpa] >gi|222861867|gb|EEE99409.1| predicted protein [Populus trichocarpa]	77.82	266	59	0	6	803	48	313	5e-126	454
contig01748	gi|225432896|ref|XP_002284137.1|	PREDICTED: hypothetical protein isoform 2 [Vitis vinifera]	70.27	111	27	3	383	69	6	112	2e-26	121
contig01749	gi|9622155|gb|AAF89646.1|AF169019_1	seed maturation protein PM40 [Glycine max]	80.33	300	57	2	1050	157	197	496	0	509
contig01750	gi|240846170|dbj|BAH79623.1|	Rsdv1 resistance like protein [Glycine max]	80.07	276	54	2	73	897	1	274	1e-138	447
contig01752	gi|224065491|ref|XP_002301829.1|	predicted protein [Populus trichocarpa] >gi|222843555|gb|EEE81102.1| predicted protein [Populus trichocarpa]	89.92	119	12	0	359	3	1	119	8e-47	189
contig01753	gi|224069760|ref|XP_002326407.1|	predicted protein [Populus trichocarpa] >gi|118480989|gb|ABK92448.1| unknown [Populus trichocarpa] >gi|222833600|gb|EEE72077.1| predicted protein [Populus trichocarpa]	87.18	195	25	0	730	146	298	492	1e-94	307
contig01754	gi|255629964|gb|ACU15334.1|	unknown [Glycine max]	79.27	82	17	0	13	258	1	82	2e-31	138
contig01755	gi|224077760|ref|XP_002305397.1|	predicted protein [Populus trichocarpa] >gi|222848361|gb|EEE85908.1| predicted protein [Populus trichocarpa]	91.55	71	6	0	64	276	1	71	3e-51	137
contig01756	gi|255642249|gb|ACU21389.1|	unknown [Glycine max]	93.83	81	5	0	3	245	354	434	4e-36	154
contig01757	gi|217071820|gb|ACJ84270.1|	unknown [Medicago truncatula]	85.82	134	19	0	151	552	1	134	3e-59	231
contig01758	gi|255550960|ref|XP_002516528.1|	tryptophanyl-tRNA synthetase putative [Ricinus communis] >gi|223544348|gb|EEF45869.1| tryptophanyl-tRNA synthetase	89.22	167	18	0	501	1	188	354	7e-75	283
contig01759	gi|6491802|emb|CAB61890.1|	acetohydroxy acid isomeroreductase [Pisum sativum]	93.16	117	8	0	557	207	465	581	4e-58	221
contig01760	gi|224089557|ref|XP_002308755.1|	predicted protein [Populus trichocarpa] >gi|222854731|gb|EEE92278.1| predicted protein [Populus trichocarpa]	83.33	246	41	0	870	133	4	249	1e-108	372
contig01761	gi|255630980|gb|ACU15854.1|	unknown [Glycine max]	95.15	103	5	0	497	189	79	181	8e-50	199
contig01762	gi|164605521|dbj|BAF98587.1|	CM0216.530.nc [Lotus japonicus]	57.33	75	32	1	105	329	603	676	1e-18	96.3
contig01763	gi|217072500|gb|ACJ84610.1|	unknown [Medicago truncatula]	95.45	66	3	0	199	2	130	195	3e-26	96.3
contig01764	gi|87240487|gb|ABD32345.1|	Octicosapeptide/Phox/Bem1p [Medicago truncatula]	80.81	443	72	12	182	1471	1	426	4e-179	632
contig01765	gi|255647188|gb|ACU24062.1|	unknown [Glycine max]	68.79	157	49	0	110	580	1	157	1e-57	226
contig01767	gi|255637351|gb|ACU19005.1|	unknown [Glycine max]	78.21	280	58	1	1001	171	4	283	1e-139	499
contig01768	gi|255627583|gb|ACU14136.1|	unknown [Glycine max]	82.93	82	14	0	71	316	1	82	1e-42	142
contig01770	gi|190609943|dbj|BAG49072.1|	30S ribosomal protein S16 [Medicago truncatula] >gi|217071470|gb|ACJ84095.1| unknown [Medicago truncatula]	97.96	49	1	0	1	147	46	94	3e-26	103
contig01771	gi|255627523|gb|ACU14106.1|	unknown [Glycine max]	90.43	94	9	0	567	286	69	162	7e-45	183
contig01774	gi|217072676|gb|ACJ84698.1|	unknown [Medicago truncatula]	86.11	108	15	0	383	60	1	108	3e-48	194
contig01776	gi|15982952|gb|AAL11504.1|AF367444_1	citrate synthase [Prunus persica]	67.76	152	46	1	46	492	1	152	3e-62	211
contig01777	gi|255639757|gb|ACU20172.1|	unknown [Glycine max]	68.58	226	69	2	81	752	3	214	4e-77	291
contig01778	gi|224100499|ref|XP_002311900.1|	predicted protein [Populus trichocarpa] >gi|222851720|gb|EEE89267.1| predicted protein [Populus trichocarpa]	54.55	110	50	1	2	331	4	111	2e-30	116
contig01779	gi|13591616|dbj|BAB40967.1|	UDP-D-glucuronate carboxy-lyase [Pisum sativum]	97.55	245	6	0	963	229	101	345	8e-137	490
contig01780	gi|255640006|gb|ACU20294.1|	unknown [Glycine max]	87.5	48	6	1	2	145	278	321	1e-10	69.7
contig01781	gi|255629337|gb|ACU15013.1|	unknown [Glycine max]	89.06	192	21	0	828	253	1	192	6e-91	338
contig01782	gi|255625805|gb|ACU13247.1|	unknown [Glycine max]	82.56	86	15	0	535	278	61	146	1e-50	152
contig01783	gi|224090212|ref|XP_002308954.1|	predicted protein [Populus trichocarpa] >gi|118485149|gb|ABK94437.1| unknown [Populus trichocarpa] >gi|222854930|gb|EEE92477.1| predicted protein [Populus trichocarpa]	91.41	128	11	0	544	161	142	269	5e-64	247
contig01785	gi|217072436|gb|ACJ84578.1|	unknown [Medicago truncatula]	93.85	65	4	0	2	196	102	166	4e-30	134
contig01786	gi|224055579|ref|XP_002298549.1|	predicted protein [Populus trichocarpa] >gi|222845807|gb|EEE83354.1| predicted protein [Populus trichocarpa]	83.81	352	57	1	41	1096	1	351	1e-165	587
contig01787	gi|37051096|dbj|BAC81645.1|	class1 chitinase [Pisum sativum]	98.91	183	2	0	186	734	19	201	3e-111	404
contig01788	gi|217072010|gb|ACJ84365.1|	unknown [Medicago truncatula]	90	220	22	0	897	238	1	220	3e-111	405
contig01789	gi|255634741|gb|ACU17732.1|	unknown [Glycine max]	81.15	244	45	2	881	153	34	276	9e-105	368
contig01790	gi|75303404|sp|Q8S3J3|HIUH_SOYBN	RecName: Full=Hydroxyisourate hydrolase; Short=HIU hydrolase; Short=HIUHase; Flags: Precursor >gi|19569603|gb|AAL92115.1|AF486839_1 hydroxyisourate hydrolase [Glycine max]	82.51	183	32	0	550	2	34	216	9e-84	313
contig01791	gi|225453510|ref|XP_002277999.1|	PREDICTED: hypothetical protein [Vitis vinifera] >gi|157344849|emb|CAO70604.1| unnamed protein product [Vitis vinifera]	81.13	53	10	0	154	312	208	260	3e-20	84
contig01792	gi|225434116|ref|XP_002276507.1|	PREDICTED: hypothetical protein [Vitis vinifera]	67.86	224	66	3	615	1268	130	352	2e-87	271
contig01794	gi|255633161|gb|ACU16936.1|	unknown [Glycine max]	61.35	207	77	4	914	303	1	198	6e-60	210
contig01795	gi|6552395|dbj|BAA88227.1|	thiamin biosynthetic enzyme [Glycine max]	75	244	57	5	721	2	1	233	7e-86	320
contig01796	gi|224144501|ref|XP_002325311.1|	predicted protein [Populus trichocarpa] >gi|222862186|gb|EEE99692.1| predicted protein [Populus trichocarpa]	84.14	309	49	0	1191	265	40	348	2e-155	534
contig01798	gi|225429271|ref|XP_002266390.1|	PREDICTED: hypothetical protein [Vitis vinifera]	75.69	218	52	1	124	774	1	218	1e-144	311
contig01799	gi|225429039|ref|XP_002268333.1|	PREDICTED: hypothetical protein isoform 2 [Vitis vinifera]	67.7	483	103	6	1534	245	24	502	4e-140	502
contig01800	gi|255647110|gb|ACU24023.1|	unknown [Glycine max]	87.56	193	24	1	731	153	46	236	1e-118	341
contig01801	gi|157341593|emb|CAO62148.1|	unnamed protein product [Vitis vinifera]	72.15	316	87	4	202	1146	2	312	7e-98	361
contig01802	gi|255628891|gb|ACU14790.1|	unknown [Glycine max]	75.32	77	19	0	83	313	1	77	1e-27	126
contig01804	gi|255646786|gb|ACU23865.1|	unknown [Glycine max]	58.1	105	29	4	390	121	70	171	6e-23	111
contig01805	gi|255546541|ref|XP_002514330.1|	aldehyde dehydrogenase putative [Ricinus communis] >gi|223546786|gb|EEF48284.1| aldehyde dehydrogenase	76.32	435	103	0	13	1317	5	439	0	672
contig01806	gi|225470812|ref|XP_002265149.1|	PREDICTED: hypothetical protein [Vitis vinifera]	78.72	47	10	0	298	158	3	49	1e-12	76.3
contig01807	gi|87240860|gb|ABD32718.1|	O-methyltransferase family 2; Dimerisation [Medicago truncatula]	85.59	222	32	0	829	164	141	362	1e-147	412
contig01808	gi|3097266|emb|CAA76677.1|	translation initiation factor [Pisum sativum]	82.12	358	60	4	147	1208	10	364	5e-151	538
contig01809	gi|255640718|gb|ACU20643.1|	unknown [Glycine max]	75.44	57	14	0	3	173	69	125	2e-21	105
contig01810	gi|224107643|ref|XP_002314548.1|	predicted protein [Populus trichocarpa] >gi|222863588|gb|EEF00719.1| predicted protein [Populus trichocarpa]	83.51	285	47	0	1087	233	537	821	1e-143	513
contig01811	gi|119657097|gb|ABL86673.1|	GA20ox1 [Gossypium barbadense]	85.99	257	35	1	770	3	12	268	9e-129	463
contig01812	gi|255647114|gb|ACU24025.1|	unknown [Glycine max]	86.49	333	45	0	73	1071	1	333	6e-170	601
contig01813	gi|224086600|ref|XP_002307915.1|	predicted protein [Populus trichocarpa] >gi|222853891|gb|EEE91438.1| predicted protein [Populus trichocarpa]	58.88	107	44	0	327	7	169	275	2e-58	127
contig01814	gi|217069960|gb|ACJ83340.1|	unknown [Medicago truncatula]	95.45	44	2	0	2	133	70	113	2e-14	81.6
contig01815	gi|255571913|ref|XP_002526899.1|	fad NAD binding oxidoreductases putative [Ricinus communis] >gi|223533798|gb|EEF35530.1| fad NAD binding oxidoreductases	82.81	128	21	1	760	380	1	128	2e-56	223
contig01816	gi|217071442|gb|ACJ84081.1|	unknown [Medicago truncatula]	83.65	104	16	1	352	660	66	169	2e-62	155
contig01817	gi|224082450|ref|XP_002306697.1|	f-box family protein [Populus trichocarpa] >gi|222856146|gb|EEE93693.1| f-box family protein [Populus trichocarpa]	81.17	154	29	1	129	590	1	153	1e-79	263
contig01818	gi|217071890|gb|ACJ84305.1|	unknown [Medicago truncatula]	87.59	290	36	1	38	907	1	287	1e-127	460
contig01819	gi|27922919|gb|AAO24648.1|	unknown protein [Phytophthora sojae] >gi|255632288|gb|ACU16502.1| unknown [Glycine max]	85	60	9	0	424	245	130	189	2e-22	108
contig01820	gi|255630756|gb|ACU15739.1|	unknown [Glycine max]	75.19	129	32	0	388	2	1	129	6e-51	203
contig01821	gi|186966077|gb|ACC96114.1|	CBL-interacting protein kinase 6 [Cicer arietinum]	90.71	140	12	1	713	297	305	444	1e-94	221
contig01822	gi|225446625|ref|XP_002276769.1|	PREDICTED: hypothetical protein [Vitis vinifera] >gi|157344499|emb|CAO69882.1| unnamed protein product [Vitis vinifera]	67.49	243	79	2	738	10	146	383	3e-75	285
contig01823	gi|224091501|ref|XP_002309275.1|	predicted protein [Populus trichocarpa] >gi|222855251|gb|EEE92798.1| predicted protein [Populus trichocarpa]	95.92	147	6	0	225	665	409	555	2e-94	259
contig01824	gi|87162930|gb|ABD28725.1|	Embryo-specific 3 [Medicago truncatula]	79.69	64	13	0	367	176	109	172	2e-57	125
contig01825	gi|255628947|gb|ACU14818.1|	unknown [Glycine max]	92.73	55	3	1	367	206	80	134	5e-20	100
contig01826	gi|255638656|gb|ACU19633.1|	unknown [Glycine max]	80.58	103	20	1	1	309	150	250	1e-40	169
contig01828	gi|223635320|sp|A4PU48|METK_MEDTR	RecName: Full=S-adenosylmethionine synthetase; Short=AdoMet synthetase; AltName: Full=Methionine adenosyltransferase; Short=MAT >gi|140055593|gb|ABO80948.1| S-adenosylmethionine synthetase [Medicago truncatula]	96.69	121	4	0	38	400	274	394	7e-63	243
contig01830	gi|255627969|gb|ACU14329.1|	unknown [Glycine max]	69.23	169	50	2	161	661	1	161	5e-42	175
contig01831	gi|255647731|gb|ACU24326.1|	unknown [Glycine max]	64.93	134	47	1	2	403	58	190	6e-43	176
contig01833	gi|25004880|emb|CAD56504.1|	steroid 5-alpha reductase [Cicer arietinum]	96.67	90	3	0	522	253	215	304	1e-45	185
contig01834	gi|124360553|gb|ABD33143.2|	Transcription factor IIA helical [Medicago truncatula]	76.29	232	53	3	825	136	1	230	3e-72	276
contig01836	gi|224109398|ref|XP_002333261.1|	predicted protein [Populus trichocarpa] >gi|222835839|gb|EEE74274.1| predicted protein [Populus trichocarpa]	88.95	172	19	0	195	710	1	172	2e-78	294
contig01837	gi|255637680|gb|ACU19163.1|	unknown [Glycine max]	78.43	153	32	1	658	203	2	154	4e-49	198
contig01838	gi|255640875|gb|ACU20720.1|	unknown [Glycine max]	71.43	63	17	1	3	188	167	229	1e-19	99
contig01839	gi|6689038|emb|CAB65371.1|	germin-like protein [Pisum sativum]	94.67	75	4	0	355	131	121	195	4e-33	144
contig01840	gi|217074392|gb|ACJ85556.1|	unknown [Medicago truncatula]	88.42	95	11	0	3	287	232	326	6e-41	170
contig01841	gi|225437374|ref|XP_002268787.1|	PREDICTED: hypothetical protein [Vitis vinifera]	82.88	438	65	3	1561	278	1	428	0	703
contig01842	gi|87241442|gb|ABD33300.1|	Gibberellin regulated protein [Medicago truncatula]	87.18	78	10	0	23	256	1	78	1e-47	119
contig01844	gi|255636103|gb|ACU18396.1|	unknown [Glycine max]	73.79	351	89	2	22	1065	1	351	3e-139	499
contig01845	gi|13016806|emb|CAC29435.1|	P-type H+-ATPase [Vicia faba]	94.74	247	12	2	2	739	714	958	2e-104	383
contig01846	gi|225461902|ref|XP_002266574.1|	PREDICTED: hypothetical protein [Vitis vinifera] >gi|157353195|emb|CAO45118.1| unnamed protein product [Vitis vinifera]	67.39	138	44	4	635	225	1	134	2e-41	173
contig01848	gi|198401802|gb|ACH87552.1|	L-myo inositol-1 phosphate synthase 1 [Cicer arietinum]	96.27	510	19	0	62	1591	1	510	0	989
contig01849	gi|255641764|gb|ACU21152.1|	unknown [Glycine max]	91.1	191	17	0	5	577	61	251	1e-132	389
contig01850	gi|217073296|gb|ACJ85007.1|	unknown [Medicago truncatula]	95.84	409	17	0	1227	1	1	409	0	748
contig01851	gi|217073130|gb|ACJ84924.1|	unknown [Medicago truncatula]	81.9	105	19	0	35	349	8	112	8e-42	172
contig01852	gi|217072346|gb|ACJ84533.1|	unknown [Medicago truncatula]	82.08	212	38	0	770	135	40	251	9e-94	347
contig01854	gi|1806144|emb|CAA65981.1|	cdc2MsE [Medicago sativa]	92.49	213	16	0	800	162	168	380	5e-118	414
contig01855	gi|255629448|gb|ACU15070.1|	unknown [Glycine max]	92.16	102	8	0	306	1	1	102	6e-50	199
contig01856	gi|57157621|dbj|BAD83779.1|	tryptophan synthase beta subunit [Polygonum tinctorium]	91.42	233	20	0	700	2	137	369	7e-120	414
contig01857	gi|193850553|gb|ACF22880.1|	unknown protein [Glycine max]	83.03	218	35	2	720	73	1	218	2e-94	349
contig01858	gi|255644528|gb|ACU22767.1|	unknown [Glycine max]	57.06	170	40	7	120	530	1	170	3e-40	167
contig01860	gi|255638646|gb|ACU19628.1|	unknown [Glycine max]	73.14	175	47	1	532	8	1	174	3e-69	264
contig01863	gi|217075368|gb|ACJ86044.1|	unknown [Medicago truncatula] >gi|217075392|gb|ACJ86056.1| unknown [Medicago truncatula]	79.02	224	47	1	911	240	1	223	3e-52	209
contig01864	gi|255632155|gb|ACU16430.1|	unknown [Glycine max]	73.73	118	27	2	88	429	1	118	4e-55	169
contig01865	gi|255632226|gb|ACU16471.1|	unknown [Glycine max]	76.32	76	17	1	227	3	1	76	2e-27	125
contig01866	gi|255642896|gb|ACU22671.1|	unknown [Glycine max]	90.48	105	10	0	69	383	133	237	1e-51	193
contig01867	gi|255573159|ref|XP_002527509.1|	zinc finger protein putative [Ricinus communis] >gi|223533149|gb|EEF34907.1| zinc finger protein	84.62	208	32	1	3	626	427	633	3e-100	368
contig01868	gi|255538072|ref|XP_002510101.1|	sigma factor sigb regulation protein rsbq putative [Ricinus communis] >gi|223550802|gb|EEF52288.1| sigma factor sigb regulation protein rsbq	77.78	54	12	0	96	257	1	54	1e-23	95.5
contig01869	gi|225001248|gb|ACN78479.1|	putative cyclase family protein [Arachis hypogaea]	68.64	236	55	8	25	675	1	231	2e-75	285
contig01870	gi|255641059|gb|ACU20809.1|	unknown [Glycine max]	94.06	202	11	1	15	617	346	547	2e-113	412
contig01871	gi|217075104|gb|ACJ85912.1|	unknown [Medicago truncatula]	97.15	246	7	0	201	938	1	246	1e-133	480
contig01872	gi|6093671|sp|P22195|PER1_ARAHY	RecName: Full=Cationic peroxidase 1; AltName: Full=PNPC1; Flags: Precursor >gi|1491776|gb|AAB06183.1| cationic peroxidase	74.92	303	76	0	994	86	14	316	3e-117	426
contig01874	gi|255627689|gb|ACU14189.1|	unknown [Glycine max]	88.51	87	10	0	206	466	1	87	2e-38	161
contig01875	gi|217072348|gb|ACJ84534.1|	unknown [Medicago truncatula]	80.95	147	28	0	125	565	2	148	6e-66	254
contig01876	gi|224103953|ref|XP_002313258.1|	predicted protein [Populus trichocarpa] >gi|222849666|gb|EEE87213.1| predicted protein [Populus trichocarpa]	60.26	78	22	2	2	208	122	193	1e-14	82.4
contig01877	gi|3915037|sp|O24301|SUS2_PEA	RecName: Full=Sucrose synthase 2; AltName: Full=Sucrose-UDP glucosyltransferase 2 >gi|2570067|emb|CAA04512.1| second sucrose synthase [Pisum sativum]	97.64	212	5	0	725	90	567	778	2e-138	429
contig01878	gi|224139604|ref|XP_002323190.1|	predicted protein [Populus trichocarpa] >gi|222867820|gb|EEF04951.1| predicted protein [Populus trichocarpa]	84.78	138	21	0	438	25	44	181	1e-51	206
contig01879	gi|255648375|gb|ACU24638.1|	unknown [Glycine max]	65.99	294	98	3	1024	149	1	293	8e-111	404
contig01880	gi|255635447|gb|ACU18076.1|	unknown [Glycine max]	94.74	95	5	0	538	254	153	247	1e-48	196
contig01882	gi|255584904|ref|XP_002533167.1|	Xylem serine proteinase 1 precursor putative [Ricinus communis] >gi|223527039|gb|EEF29226.1| Xylem serine proteinase 1 precursor	76.87	147	34	0	191	631	31	177	1e-95	250
contig01883	gi|255629430|gb|ACU15061.1|	unknown [Glycine max]	76.39	216	50	3	945	301	14	218	6e-86	321
contig01884	gi|122782|sp|P20864|CEMA_VICFA	RecName: Full=Chloroplast envelope membrane protein	100	74	0	0	618	397	3	76	3e-36	155
contig01885	gi|255551481|ref|XP_002516786.1|	Membrane protein PB1A10.07c putative [Ricinus communis] >gi|223543874|gb|EEF45400.1| Membrane protein PB1A10.07c	77.98	168	35	2	938	441	182	349	4e-92	234
contig01886	gi|255628389|gb|ACU14539.1|	unknown [Glycine max]	75.26	97	24	0	27	317	6	102	1e-26	122
contig01888	gi|255645329|gb|ACU23161.1|	unknown [Glycine max]	87.25	251	32	0	21	773	1	251	6e-123	444
contig01889	gi|255630425|gb|ACU15569.1|	unknown [Glycine max]	88.24	102	12	0	473	168	1	102	7e-47	190
contig01891	gi|217072512|gb|ACJ84616.1|	unknown [Medicago truncatula]	90.66	257	22	2	1110	346	1	257	4e-107	392
contig01892	gi|224144089|ref|XP_002325182.1|	predicted protein [Populus trichocarpa] >gi|118482688|gb|ABK93263.1| unknown [Populus trichocarpa] >gi|222866616|gb|EEF03747.1| predicted protein [Populus trichocarpa]	70.67	75	22	1	466	242	131	204	1e-23	112
contig01893	gi|147792550|emb|CAN65621.1|	hypothetical protein [Vitis vinifera]	82.35	119	21	0	20	376	1	119	4e-51	197
contig01894	gi|9187460|emb|CAB96990.1|	putative 14-kDa proline-rich protein [Cicer arietinum]	68.38	117	31	3	45	377	1	115	3e-32	140
contig01896	gi|255628371|gb|ACU14530.1|	unknown [Glycine max]	78.05	123	27	2	627	259	1	121	1e-39	167
contig01898	gi|255543349|ref|XP_002512737.1|	Chaperone protein dnaJ 8 chloroplast precursor	93.1	29	2	0	2	88	136	164	6e-11	70.5
contig01899	gi|222424765|dbj|BAH20335.1|	AT4G35630 [Arabidopsis thaliana]	97.73	44	1	0	406	275	141	184	3e-16	88.2
contig01902	gi|22329256|ref|NP_195639.2|	phenylalanyl-tRNA synthetase putative / phenylalanine--tRNA ligase	85.71	231	31	2	700	1386	222	449	0	404
contig01904	gi|255640785|gb|ACU20676.1|	unknown [Glycine max]	84.85	66	9	1	482	288	1	66	8e-23	110
contig01905	gi|2997591|gb|AAC08525.1|	glucose-6-phosphate/phosphate-translocator precursor [Pisum sativum] >gi|126506772|gb|ABO14803.1| plastid phosphate translocator [Vicia narbonensis]	99.2	125	1	0	525	151	272	396	2e-175	231
contig01906	gi|225438714|ref|XP_002282485.1|	PREDICTED: hypothetical protein [Vitis vinifera]	80.78	281	51	2	836	3	1	281	9e-96	354
contig01907	gi|153012177|ref|YP_001381693.1|	ribosomal protein L14 [Medicago truncatula]	96.88	96	3	0	2	289	27	122	3e-43	179
contig01908	gi|84468314|dbj|BAE71240.1|	putative cytoplasmic aconitate hydratase [Trifolium pratense]	96.35	192	7	0	52	627	121	312	2e-108	378
contig01909	gi|217073756|gb|ACJ85238.1|	unknown [Medicago truncatula]	94.76	210	11	0	69	698	139	348	8e-117	394
contig01911	gi|255637310|gb|ACU18985.1|	unknown [Glycine max]	88.52	61	7	0	373	191	229	289	1e-12	76.3
contig01914	gi|18404413|ref|NP_564627.1|	AtTLP7 (TUBBY LIKE PROTEIN 7); phosphoric diester hydrolase/ transcription factor [Arabidopsis thaliana] >gi|75249264|sp|Q93VI8|TLP7_ARATH RecName: Full=Tubby-like F-box protein 7; Short=AtTLP7 >gi|13877767|gb|AAK43961.1|AF370146_1 unknown protein [Arabidopsis thaliana] >gi|16323400|gb|AAL15194.1| unknown protein [Arabidopsis thaliana] >gi|33413451|gb|AAM18187.1| tubby-like protein 7 [Arabidopsis…	95.4	87	4	0	430	170	293	379	2e-44	181
contig01916	gi|255639178|gb|ACU19888.1|	unknown [Glycine max]	62.64	91	33	1	462	731	98	188	1e-43	123
contig01918	gi|224078794|ref|XP_002305632.1|	predicted protein [Populus trichocarpa] >gi|222848596|gb|EEE86143.1| predicted protein [Populus trichocarpa]	71.91	89	19	1	1	249	171	259	2e-31	138
contig01919	gi|12585490|sp|Q9SM09|VATA_CITUN	RecName: Full=V-type proton ATPase catalytic subunit A; Short=V-ATPase subunit A; AltName: Full=Vacuolar proton pump subunit alpha; AltName: Full=V-ATPase 69 kDa subunit >gi|6518112|dbj|BAA87891.1| H+-ATPase catalytic subunit [Citrus unshiu]	96.85	540	17	0	2225	606	26	565	0	1049
contig01920	gi|217071446|gb|ACJ84083.1|	unknown [Medicago truncatula]	80.21	96	19	0	34	321	1	96	7e-38	159
contig01923	gi|255628541|gb|ACU14615.1|	unknown [Glycine max]	83.19	119	19	2	60	413	1	115	2e-49	199
contig01924	gi|255647142|gb|ACU24039.1|	unknown [Glycine max]	68.89	90	28	1	6	275	236	318	9e-28	126
contig01926	gi|197294135|ref|YP_002149756.1|	ribosomal protein L20 [Cicer arietinum] >gi|197089823|gb|ACH41093.1| ribosomal protein L20 [Cicer arietinum]	80	120	24	0	49	408	1	120	1e-40	169
contig01927	gi|217072128|gb|ACJ84424.1|	unknown [Medicago truncatula]	94.64	261	14	0	716	1498	1	261	3e-144	516
contig01928	gi|157342853|emb|CAO65565.1|	unnamed protein product [Vitis vinifera]	79.55	352	72	0	97	1152	3	354	2e-158	562
contig01929	gi|167962017|dbj|BAG09366.1|	peroxisomal short-chain dehydrogenase/reductase family protein [Glycine max]	83.73	252	41	0	52	807	1	252	3e-101	372
contig01932	gi|14318171|gb|AAK59929.1|	fructose-1 6-bisphosphatase [Pisum sativum]	97.92	192	4	0	2	577	209	400	3e-107	390
contig01933	gi|217073324|gb|ACJ85021.1|	unknown [Medicago truncatula]	96.28	215	8	0	132	776	1	215	6e-107	391
contig01934	gi|217072566|gb|ACJ84643.1|	unknown [Medicago truncatula]	94.55	202	11	0	860	255	173	374	2e-173	342
contig01936	gi|224081361|ref|XP_002306382.1|	predicted protein [Populus trichocarpa] >gi|118482179|gb|ABK93019.1| unknown [Populus trichocarpa] >gi|222855831|gb|EEE93378.1| predicted protein [Populus trichocarpa]	97.83	46	1	0	284	147	60	105	3e-19	97.8
contig01937	gi|69111452|gb|AAZ03388.1|	dehydration responsive element-binding protein 3 [Glycine max]	63.9	277	88	10	838	44	1	251	4e-59	232
contig01938	gi|217073012|gb|ACJ84866.1|	unknown [Medicago truncatula]	72.87	247	66	4	82	819	16	257	5e-82	308
contig01939	gi|225457425|ref|XP_002284929.1|	PREDICTED: hypothetical protein [Vitis vinifera]	78.38	259	56	0	5	781	116	374	1e-117	427
contig01940	gi|197294157|ref|YP_002149777.1|	hypothetical chloroplast RF19 [Cicer arietinum] >gi|197089845|gb|ACH41115.1| hypothetical chloroplast RF19 [Cicer arietinum]	66.15	130	36	2	588	953	137	266	4e-78	162
contig01942	gi|225431120|ref|XP_002266115.1|	PREDICTED: hypothetical protein [Vitis vinifera]	56.14	114	49	2	4	342	128	235	6e-14	81.3
contig01943	gi|1346172|sp|P49118|BIP_SOLLC	RecName: Full=Luminal-binding protein; Short=BiP; AltName: Full=78 kDa glucose-regulated protein homolog; AltName: Full=GRP 78; Flags: Precursor >gi|170384|gb|AAA34139.1| glucose-regulated protein 78	96.27	241	9	0	9	731	33	273	3e-134	467
contig01944	gi|189008470|gb|ACD68477.1|	plasma membrane mannitol transporter [Arachis hypogaea]	84.48	116	18	0	113	460	299	414	1e-33	118
contig01945	gi|1703043|sp|Q06930|ABR18_PEA	RecName: Full=ABA-responsive protein ABR18 >gi|20633|emb|CAA78828.1| ABA-responsive protein [Pisum sativum]	93.67	158	10	0	621	148	1	158	2e-79	298
contig01946	gi|225430021|ref|XP_002284175.1|	PREDICTED: hypothetical protein [Vitis vinifera] >gi|157339526|emb|CAO44067.1| unnamed protein product [Vitis vinifera]	68.14	226	63	3	799	149	115	339	8e-113	310
contig01947	gi|224144967|ref|XP_002325478.1|	predicted protein [Populus trichocarpa] >gi|118481091|gb|ABK92499.1| unknown [Populus trichocarpa] >gi|222862353|gb|EEE99859.1| predicted protein [Populus trichocarpa]	78.1	210	46	1	823	194	55	263	7e-86	321
contig01949	gi|217071466|gb|ACJ84093.1|	unknown [Medicago truncatula]	98.98	98	1	0	21	314	141	238	8e-50	199
contig01950	gi|255646105|gb|ACU23539.1|	unknown [Glycine max]	84.69	98	15	0	595	302	5	102	3e-42	176
contig01952	gi|255626149|gb|ACU13419.1|	unknown [Glycine max]	82.24	107	19	0	561	241	14	120	3e-47	191
contig01953	gi|84453222|dbj|BAE71208.1|	hypothetical protein [Trifolium pratense] >gi|84453226|dbj|BAE71210.1| hypothetical protein [Trifolium pratense]	85.13	269	40	1	27	833	1	267	3e-115	419
contig01954	gi|87240673|gb|ABD32531.1|	Amino acid/polyamine transporter II [Medicago truncatula]	68.46	149	39	2	438	16	10	156	3e-41	171
contig01955	gi|41352037|gb|AAS00691.1|	metal-nicotianamine transporter YSL1 [Arabidopsis thaliana]	62.72	169	63	1	608	102	243	409	2e-69	229
contig01957	gi|116054|sp|P28583|CDPK_SOYBN	RecName: Full=Calcium-dependent protein kinase SK5; Short=CDPK >gi|169931|gb|AAB00806.1| calmcium/calmodulin-dependent protein kinase [Glycine max]	91.79	134	11	0	3	404	373	506	7e-66	253
contig01958	gi|255639667|gb|ACU20127.1|	unknown [Glycine max]	86.12	353	41	4	103	1137	1	351	3e-178	629
contig01961	gi|217073356|gb|ACJ85037.1|	unknown [Medicago truncatula]	83.51	97	16	0	473	183	203	299	4e-36	154
contig01962	gi|217071526|gb|ACJ84123.1|	unknown [Medicago truncatula]	95	120	6	1	228	587	1	119	9e-54	213
contig01963	gi|255627317|gb|ACU14003.1|	unknown [Glycine max]	75.37	134	33	0	95	496	1	134	6e-51	204
contig01964	gi|255630788|gb|ACU15755.1|	unknown [Glycine max]	75.24	105	19	2	416	123	1	105	5e-36	153
contig01966	gi|224103609|ref|XP_002313120.1|	predicted protein [Populus trichocarpa] >gi|222849528|gb|EEE87075.1| predicted protein [Populus trichocarpa]	85.12	336	50	0	1196	189	238	573	4e-161	572
contig01968	gi|255577918|ref|XP_002529831.1|	UDP-glucuronosyltransferase putative [Ricinus communis] >gi|223530659|gb|EEF32532.1| UDP-glucuronosyltransferase	57.27	330	141	2	66	1055	7	333	3e-162	399
contig01971	gi|195606516|gb|ACG25088.1|	histone H3 [Zea mays]	92	50	3	1	2	148	93	142	7e-17	90.1
contig01972	gi|255585634|ref|XP_002533503.1|	Cellulose synthase A catalytic subunit 6 [UDP-forming] putative [Ricinus communis] >gi|223526627|gb|EEF28872.1| Cellulose synthase A catalytic subunit 6 [UDP-forming]	92.37	367	28	0	1138	38	53	419	0	711
contig01973	gi|84468264|dbj|BAE71215.1|	putative 60S ribosomal protein L1 [Trifolium pratense] >gi|84468330|dbj|BAE71248.1| putative 60S ribosomal protein L1 [Trifolium pratense]	95.05	202	10	0	608	3	146	347	9e-105	383
contig01974	gi|255625863|gb|ACU13276.1|	unknown [Glycine max]	90.24	164	16	0	837	346	18	181	2e-88	303
contig01975	gi|255633074|gb|ACU16892.1|	unknown [Glycine max]	78.43	204	44	0	101	712	1	204	2e-64	249
contig01977	gi|255648034|gb|ACU24473.1|	unknown [Glycine max]	76.35	203	48	1	610	2	1	202	2e-83	311
contig01978	gi|224099369|ref|XP_002311458.1|	predicted protein [Populus trichocarpa] >gi|222851278|gb|EEE88825.1| predicted protein [Populus trichocarpa]	51.4	107	48	3	271	579	172	275	5e-26	88.2
contig01979	gi|217072518|gb|ACJ84619.1|	unknown [Medicago truncatula]	91.44	292	25	0	100	975	1	292	2e-140	503
contig01980	gi|255579371|ref|XP_002530530.1|	conserved hypothetical protein [Ricinus communis] >gi|223529934|gb|EEF31862.1| conserved hypothetical protein [Ricinus communis]	58.31	367	133	6	1405	365	1	366	2e-82	311
contig01981	gi|224053881|ref|XP_002298026.1|	predicted protein [Populus trichocarpa] >gi|222845284|gb|EEE82831.1| predicted protein [Populus trichocarpa]	78.01	332	73	0	997	2	440	771	1e-145	520
contig01982	gi|217075498|gb|ACJ86109.1|	unknown [Medicago truncatula]	86.27	102	14	0	59	364	1	102	4e-44	180
contig01983	gi|147790518|emb|CAN69766.1|	hypothetical protein [Vitis vinifera]	71.91	324	87	5	960	1	138	456	1e-127	447
contig01984	gi|33504430|emb|CAC86899.1|	9/13 hydroperoxide lyase [Medicago truncatula]	79.65	226	46	1	41	718	1	222	1e-101	373
contig01985	gi|193237579|dbj|BAG50066.1|	transcription factor NAC [Lotus japonicus]	58.9	236	93	5	259	954	60	283	1e-93	253
contig01986	gi|224133538|ref|XP_002321599.1|	predicted protein [Populus trichocarpa] >gi|222868595|gb|EEF05726.1| predicted protein [Populus trichocarpa]	78.99	357	75	2	32	1102	1	354	2e-148	512
contig01987	gi|37549269|gb|AAQ93070.1|	3-ketoacyl-CoA thiolase [Glycine max]	87.02	131	17	0	506	114	315	445	3e-57	224
contig01988	gi|224085053|ref|XP_002307472.1|	predicted protein [Populus trichocarpa] >gi|222856921|gb|EEE94468.1| predicted protein [Populus trichocarpa]	76.67	30	7	0	95	184	1	30	2e-15	55.1
contig01989	gi|15220607|ref|NP_176371.1|	postsynaptic protein-related [Arabidopsis thaliana] >gi|13926172|gb|AAK49568.1|AF370560_1 Very similar postsynaptic protein CRIPT [Arabidopsis thaliana] >gi|4508078|gb|AAD21422.1| Very similar postsynaptic protein	90.91	44	4	0	1	132	55	98	1e-18	95.9
contig01991	gi|222142531|gb|ACM45952.1|	serine hydroxymethyltransferase 2 [Glycine max]	94.85	97	5	0	555	265	400	496	1e-44	182
contig01992	gi|19571|emb|CAA43779.1|	aspartate aminotransferase [Medicago sativa]	94.14	256	15	0	1	768	162	417	1e-134	483
contig01993	gi|225453951|ref|XP_002280012.1|	PREDICTED: hypothetical protein [Vitis vinifera] >gi|147820740|emb|CAN69640.1| hypothetical protein [Vitis vinifera] >gi|157349355|emb|CAO24501.1| unnamed protein product [Vitis vinifera]	94.34	106	6	0	38	355	1	106	6e-51	203
contig01994	gi|255645835|gb|ACU23408.1|	unknown [Glycine max]	91.73	133	11	0	1	399	115	247	4e-63	243
contig01995	gi|124360798|gb|ABN08770.1|	Galactose-binding like [Medicago truncatula]	88.42	423	49	0	400	1668	297	719	0	792
contig01996	gi|217073288|gb|ACJ85003.1|	unknown [Medicago truncatula]	80.91	110	21	1	15	344	113	221	7e-47	191
contig01998	gi|1173069|sp|P11894|RK9_PEA	RecName: Full=50S ribosomal protein L9 chloroplastic; AltName: Full=CL9; Flags: Precursor >gi|20881|emb|CAA32184.1| unnamed protein product [Pisum sativum]	95.12	41	2	0	17	139	154	194	7e-14	80.1
contig01999	gi|217072354|gb|ACJ84537.1|	unknown [Medicago truncatula]	90.65	107	10	0	1	321	147	253	1e-47	192
contig02000	gi|255632456|gb|ACU16578.1|	unknown [Glycine max]	68.75	48	15	0	2	145	179	226	3e-11	71.2
contig02001	gi|255577683|ref|XP_002529718.1|	conserved hypothetical protein [Ricinus communis] >gi|223530820|gb|EEF32684.1| conserved hypothetical protein [Ricinus communis]	56.86	153	65	3	21	476	5	145	5e-23	110
contig02002	gi|255634557|gb|ACU17641.1|	unknown [Glycine max]	89.17	240	26	0	734	15	1	240	3e-112	409
contig02003	gi|225429582|ref|XP_002280239.1|	PREDICTED: hypothetical protein [Vitis vinifera]	60.67	89	27	1	171	413	792	880	8e-34	102
contig02004	gi|225427258|ref|XP_002281131.1|	PREDICTED: hypothetical protein [Vitis vinifera]	73.29	161	43	1	694	212	30	188	1e-64	250
contig02005	gi|224095286|ref|XP_002310371.1|	predicted protein [Populus trichocarpa] >gi|222853274|gb|EEE90821.1| predicted protein [Populus trichocarpa]	87.08	240	31	0	113	832	1	240	0	436
contig02006	gi|224083850|ref|XP_002307145.1|	hypothetical protein POPTRDRAFT_760228 [Populus trichocarpa] >gi|222856594|gb|EEE94141.1| hypothetical protein POPTRDRAFT_760228 [Populus trichocarpa]	77.93	290	60	3	91	948	1	290	1e-115	420
contig02007	gi|225431207|ref|XP_002271892.1|	PREDICTED: hypothetical protein [Vitis vinifera] >gi|157354910|emb|CAO48256.1| unnamed protein product [Vitis vinifera]	85.62	292	42	3	3	878	114	402	2e-137	493
contig02008	gi|13277342|emb|CAC34417.1|	Germin-like protein [Pisum sativum]	96.26	107	4	0	323	3	44	150	2e-63	207
contig02009	gi|225435309|ref|XP_002285130.1|	PREDICTED: hypothetical protein [Vitis vinifera] >gi|157337495|emb|CAO21841.1| unnamed protein product [Vitis vinifera]	91.82	159	13	0	809	333	582	740	2e-70	270
contig02011	gi|115394806|gb|ABI97284.1|	glucose-6-phosphate dehydrogenase [Pisum sativum]	98.65	297	4	0	1174	284	205	501	6e-174	595
contig02013	gi|255632976|gb|ACU16842.1|	unknown [Glycine max]	70.63	143	42	0	59	487	23	165	4e-54	213
contig02014	gi|8132287|gb|AAF73236.1|AF153061_1	MAP kinase 3 [Pisum sativum]	99.44	179	1	0	880	344	193	371	4e-100	368
contig02015	gi|157348798|emb|CAO23799.1|	unnamed protein product [Vitis vinifera]	81.82	187	34	0	608	48	58	244	9e-103	336
contig02017	gi|255632528|gb|ACU16614.1|	unknown [Glycine max]	76.06	71	17	1	98	310	122	191	5e-28	104
contig02018	gi|217075106|gb|ACJ85913.1|	unknown [Medicago truncatula]	90.48	84	8	0	108	359	310	393	6e-37	145
contig02019	gi|217073614|gb|ACJ85167.1|	unknown [Medicago truncatula]	89.29	84	9	0	626	375	120	203	2e-38	162
contig02020	gi|115334821|gb|ABI94026.1|	(iso)flavonoid glycosyltransferase [Medicago truncatula]	61.63	331	127	2	1332	340	9	333	5e-150	413
contig02021	gi|255646322|gb|ACU23644.1|	unknown [Glycine max]	71.52	158	45	0	1	474	99	256	2e-57	224
contig02022	gi|194466203|gb|ACF74332.1|	Kunitz trypsin inhibitor 4 [Arachis hypogaea]	69.51	82	25	0	372	127	120	201	1e-54	128
contig02024	gi|255544874|ref|XP_002513498.1|	Translocation protein sec62 putative [Ricinus communis] >gi|223547406|gb|EEF48901.1| Translocation protein sec62	74.42	129	33	0	786	400	145	273	8e-57	182
contig02025	gi|124360421|gb|ABN08431.1|	Pinin/SDK/memA protein [Medicago truncatula]	87.93	116	14	0	384	37	178	293	9e-55	134
contig02026	gi|217071986|gb|ACJ84353.1|	unknown [Medicago truncatula]	88	250	30	0	74	823	1	250	3e-124	448
contig02027	gi|77737592|gb|ABB01626.1|	terpene synthase [Medicago truncatula]	83.65	208	33	1	11	631	270	477	8e-100	366
contig02028	gi|255625789|gb|ACU13239.1|	unknown [Glycine max]	76.25	261	62	2	986	204	1	255	4e-75	285
contig02029	gi|224143374|ref|XP_002324934.1|	predicted protein [Populus trichocarpa] >gi|222866368|gb|EEF03499.1| predicted protein [Populus trichocarpa]	77.85	149	33	0	448	2	26	174	3e-64	248
contig02033	gi|15239293|ref|NP_196214.1|	MEE60 (maternal effect embryo arrest 60) [Arabidopsis thaliana] >gi|10177568|dbj|BAB10800.1| unnamed protein product [Arabidopsis thaliana] >gi|21554350|gb|AAM63457.1| unknown [Arabidopsis thaliana] >gi|98960927|gb|ABF58947.1| At5g05950 [Arabidopsis thaliana] >gi|110737481|dbj|BAF00683.1| hypothetical protein [Arabidopsis thaliana]	61.63	86	23	2	228	455	71	156	1e-32	92
contig02034	gi|157345282|emb|CAO14580.1|	unnamed protein product [Vitis vinifera]	78.07	114	25	1	55	396	1	113	7e-36	148
contig02035	gi|121083|sp|P26969|GCSP_PEA	RecName: Full=Glycine dehydrogenase [decarboxylating] mitochondrial; AltName: Full=Glycine decarboxylase; AltName: Full=Glycine cleavage system P-protein; Flags: Precursor >gi|20741|emb|CAA42443.1| P protein; component of aminomethyltransferase [Pisum sativum]	98.41	252	4	0	982	227	793	1044	4e-135	484
contig02036	gi|255587934|ref|XP_002534445.1|	Minor allergen Alt a putative [Ricinus communis] >gi|223525276|gb|EEF27937.1| Minor allergen Alt a	94.92	177	9	0	816	286	1	177	2e-92	320
contig02038	gi|255641252|gb|ACU20903.1|	unknown [Glycine max]	84.4	109	17	0	709	383	1	109	5e-45	184
contig02039	gi|224110896|ref|XP_002315673.1|	predicted protein [Populus trichocarpa] >gi|222864713|gb|EEF01844.1| predicted protein [Populus trichocarpa]	64.26	235	84	0	925	221	99	333	1e-104	322
contig02040	gi|124360402|gb|ABN08415.1|	Helicase C-terminal [Medicago truncatula]	99.41	170	1	0	1	510	305	474	2e-79	298
contig02042	gi|225438091|ref|XP_002276998.1|	PREDICTED: hypothetical protein [Vitis vinifera] >gi|147765951|emb|CAN67814.1| hypothetical protein [Vitis vinifera] >gi|157350562|emb|CAO40611.1| unnamed protein product [Vitis vinifera]	76.95	256	59	3	842	75	8	259	1e-98	364
contig02044	gi|124359794|gb|ABN06120.1|	Peptidase T1A proteasome beta-subunit [Medicago truncatula]	96.62	207	7	0	776	156	65	271	2e-113	412
contig02045	gi|62003087|gb|AAX59006.1|	4-hydroxyphenylpyruvate dioxygenase [Medicago truncatula]	75	144	35	1	157	585	3	146	7e-42	174
contig02047	gi|255627519|gb|ACU14104.1|	unknown [Glycine max]	87.21	172	22	1	691	176	78	248	2e-73	279
contig02049	gi|255626793|gb|ACU13741.1|	unknown [Glycine max]	99.03	103	1	0	624	316	1	103	7e-52	207
contig02050	gi|224093164|ref|XP_002309816.1|	predicted protein [Populus trichocarpa] >gi|222852719|gb|EEE90266.1| predicted protein [Populus trichocarpa]	68	125	12	3	542	252	74	198	1e-37	160
contig02051	gi|224116450|ref|XP_002317304.1|	predicted protein [Populus trichocarpa] >gi|222860369|gb|EEE97916.1| predicted protein [Populus trichocarpa]	82.09	67	12	1	93	293	20	85	2e-22	108
contig02052	gi|255546523|ref|XP_002514321.1|	conserved hypothetical protein [Ricinus communis] >gi|223546777|gb|EEF48275.1| conserved hypothetical protein [Ricinus communis]	53.01	83	39	0	501	749	154	236	3e-48	109
contig02053	gi|4033353|emb|CAA11416.1|	ATP sulfurylase [Brassica juncea]	89.13	138	15	1	2	415	231	367	8e-115	261
contig02054	gi|255625769|gb|ACU13229.1|	unknown [Glycine max]	79.79	94	19	0	474	193	1	94	8e-38	159
contig02055	gi|255546904|ref|XP_002514510.1|	Succinyl-CoA ligase [GDP-forming] subunit alpha-2 mitochondrial precursor	88.19	144	16	1	1090	662	60	203	2e-119	230
contig02056	gi|217073530|gb|ACJ85125.1|	unknown [Medicago truncatula]	100	29	0	0	310	396	54	82	3e-14	62.4
contig02057	gi|217073750|gb|ACJ85235.1|	unknown [Medicago truncatula]	92.55	94	7	0	111	392	1	94	2e-50	201
contig02059	gi|223452540|gb|ACM89597.1|	leucine rich repeat protein [Glycine max]	82.66	346	60	0	1204	167	22	367	1e-168	597
contig02060	gi|225436888|ref|XP_002273727.1|	PREDICTED: hypothetical protein isoform 2 [Vitis vinifera]	74.33	187	45	2	560	9	435	621	2e-75	285
contig02061	gi|87162632|gb|ABD28427.1|	Glycoside hydrolase family 3	86.86	388	51	0	2017	854	10	397	0	696
contig02062	gi|15225798|ref|NP_180873.1|	PKT3 (PEROXISOMAL 3-KETOACYL-COA THIOLASE 3); acetyl-CoA C-acyltransferase [Arabidopsis thaliana] >gi|73919871|sp|Q56WD9|THIK2_ARATH RecName: Full=3-ketoacyl-CoA thiolase 2 peroxisomal; AltName: Full=Beta-ketothiolase 2; AltName: Full=Acetyl-CoA acyltransferase 2; AltName: Full=Peroxisomal 3-oxoacyl-CoA thiolase 2; AltName: Full=Peroxisome defective protein 1; Flags: Precursor >gi|11993853|gb|AAG…	89.47	114	11	1	255	593	349	462	8e-68	203
contig02063	gi|1709128|sp|P51138|MSK2_MEDSA	RecName: Full=Glycogen synthase kinase-3 homolog MsK-2 >gi|313146|emb|CAA48473.1| protein kinase [Medicago sativa]	98.95	286	3	0	2	859	110	395	2e-166	588
contig02067	gi|255544195|ref|XP_002513160.1|	lipoic acid synthetase putative [Ricinus communis] >gi|223548171|gb|EEF49663.1| lipoic acid synthetase	73.33	75	20	2	6	230	106	178	2e-24	115
contig02068	gi|225442005|ref|XP_002271704.1|	PREDICTED: hypothetical protein [Vitis vinifera] >gi|157339883|emb|CAO45560.1| unnamed protein product [Vitis vinifera]	52.66	169	79	1	2	505	200	368	8e-47	190
contig02070	gi|6624705|emb|CAB63844.1|	glutamine synthetase I [Medicago truncatula]	89.02	173	19	0	3	521	218	390	1e-79	300
contig02071	gi|217072240|gb|ACJ84480.1|	unknown [Medicago truncatula]	92.44	344	26	0	1032	1	1	344	0	637
contig02072	gi|224099513|ref|XP_002311513.1|	predicted protein [Populus trichocarpa] >gi|222851333|gb|EEE88880.1| predicted protein [Populus trichocarpa]	80.36	168	33	0	96	599	1	168	4e-73	277
contig02073	gi|34501404|ref|NP_904191.1|	photosystem I assembly protein Ycf4 [Physcomitrella patens subsp. patens] >gi|51316666|sp|Q6YXR4|YCF4_PHYPA RecName: Full=Photosystem I assembly protein ycf4 >gi|34494774|dbj|BAC85041.1| photosystem I assembly protein [Physcomitrella patens subsp. patens]	51.72	87	42	1	44	304	9	94	9e-22	106
contig02074	gi|224100211|ref|XP_002311788.1|	predicted protein [Populus trichocarpa] >gi|222851608|gb|EEE89155.1| predicted protein [Populus trichocarpa]	88.55	166	19	0	1	498	228	393	1e-83	312
contig02075	gi|217069804|gb|ACJ83262.1|	unknown [Medicago truncatula]	81.82	132	21	1	89	475	1	132	9e-48	194
contig02076	gi|217072308|gb|ACJ84514.1|	unknown [Medicago truncatula]	97.37	114	3	0	110	451	1	114	7e-44	179
contig02078	gi|255640834|gb|ACU20700.1|	unknown [Glycine max]	62.09	153	57	2	73	528	35	184	4e-35	151
contig02079	gi|8894554|emb|CAB95832.1|	NAD-dependent malic enzyme (malate oxidoreductase) [Cicer arietinum]	85.71	84	12	0	3	254	220	303	2e-34	148
contig02080	gi|255646507|gb|ACU23731.1|	unknown [Glycine max]	73.33	165	42	2	384	872	69	232	1e-62	244
contig02081	gi|4103987|gb|AAD01907.1|	5 10-methylenetetrahydrofolate dehydrogenase-5	97.81	137	3	0	1	411	158	294	1e-68	262
contig02083	gi|255626721|gb|ACU13705.1|	unknown [Glycine max]	97.92	96	2	0	145	432	3	98	5e-38	160
contig02084	gi|1771880|emb|CAA96526.1|	asparagine synthetase [Vicia faba]	89.36	188	20	0	566	3	185	372	3e-81	304
contig02085	gi|255637334|gb|ACU18997.1|	unknown [Glycine max]	92.67	232	17	0	961	266	19	250	5e-116	403
contig02087	gi|255634975|gb|ACU17846.1|	unknown [Glycine max]	82.14	112	17	1	1	327	52	163	3e-45	184
contig02088	gi|224109652|ref|XP_002315267.1|	predicted protein [Populus trichocarpa] >gi|222864307|gb|EEF01438.1| predicted protein [Populus trichocarpa]	52.07	290	130	4	45	887	4	279	9e-119	262
contig02089	gi|255627731|gb|ACU14210.1|	unknown [Glycine max]	84.4	109	17	0	578	252	109	217	8e-49	196
contig02090	gi|255640133|gb|ACU20357.1|	unknown [Glycine max]	76.99	226	45	5	1073	417	13	238	3e-109	298
contig02092	gi|224066843|ref|XP_002302242.1|	predicted protein [Populus trichocarpa] >gi|222843968|gb|EEE81515.1| predicted protein [Populus trichocarpa]	69.12	68	21	0	2	205	196	263	3e-21	104
contig02093	gi|84468266|dbj|BAE71216.1|	putative NAD dependent epimerase [Trifolium pratense]	92.8	236	17	1	511	1218	118	347	1e-171	443
contig02095	gi|224069322|ref|XP_002302955.1|	aquaporin MIP family	69.54	151	46	0	150	602	34	184	2e-72	197
contig02097	gi|255563681|ref|XP_002522842.1|	GDP-mannose transporter putative [Ricinus communis] >gi|223537926|gb|EEF39540.1| GDP-mannose transporter	78.95	114	24	0	571	230	371	484	2e-51	206
contig02098	gi|21068666|emb|CAD31839.1|	putative phospholipid hydroperoxide glutathione peroxidase [Cicer arietinum]	87.64	89	11	0	269	3	1	89	1e-30	135
contig02099	gi|255544131|ref|XP_002513128.1|	Reticulocalbin-2 precursor putative [Ricinus communis] >gi|223548139|gb|EEF49631.1| Reticulocalbin-2 precursor	71.53	281	78	4	838	2	40	317	9e-117	424
contig02101	gi|255628529|gb|ACU14609.1|	unknown [Glycine max]	62.39	109	41	1	424	98	106	211	4e-22	107
contig02102	gi|224111294|ref|XP_002315806.1|	predicted protein [Populus trichocarpa] >gi|222864846|gb|EEF01977.1| predicted protein [Populus trichocarpa]	87.93	116	14	0	842	495	115	230	1e-144	194
contig02103	gi|255642399|gb|ACU21463.1|	unknown [Glycine max]	86.94	222	23	2	739	92	1	220	3e-121	412
contig02104	gi|225465034|ref|XP_002266128.1|	PREDICTED: hypothetical protein [Vitis vinifera]	58.93	56	23	0	175	8	34	89	3e-11	71.2
contig02106	gi|217072900|gb|ACJ84810.1|	unknown [Medicago truncatula]	75.89	112	22	2	323	3	6	117	3e-39	164
contig02107	gi|217075707|gb|ACJ86213.1|	unknown [Medicago truncatula]	86.61	112	15	0	354	19	1	112	2e-51	204
contig02109	gi|157334827|emb|CAO70840.1|	unnamed protein product [Vitis vinifera]	72.43	301	83	0	1072	170	101	401	8e-137	474
contig02110	gi|87241060|gb|ABD32918.1|	Glycoside transferase six-hairpin	94.38	178	10	0	543	10	2	179	3e-88	327
contig02111	gi|217074450|gb|ACJ85585.1|	unknown [Medicago truncatula]	93.29	283	19	0	1	849	262	544	3e-145	518
contig02112	gi|10241607|emb|CAC09582.1|	ethylene insensitive (EIN3/EIL)-like transcription regulator [Fagus sylvatica]	89.26	121	13	0	3	365	108	228	3e-68	244
contig02113	gi|255647180|gb|ACU24058.1|	unknown [Glycine max]	58.73	189	74	3	13	567	96	280	5e-44	182
contig02115	gi|224117802|ref|XP_002331635.1|	methylenetetrahydrofolate reductase [Populus trichocarpa] >gi|222874031|gb|EEF11162.1| methylenetetrahydrofolate reductase [Populus trichocarpa]	80.16	252	50	0	1010	255	352	603	1e-121	440
contig02117	gi|217072752|gb|ACJ84736.1|	unknown [Medicago truncatula]	90.74	324	30	0	106	1077	1	324	7e-168	594
contig02118	gi|255576453|ref|XP_002529118.1|	nitrate transporter putative [Ricinus communis] >gi|223531397|gb|EEF33231.1| nitrate transporter	75.53	94	23	1	9	290	2	93	3e-33	144
contig02120	gi|255638521|gb|ACU19569.1|	unknown [Glycine max]	79.68	187	37	2	50	607	1	186	5e-98	294
contig02121	gi|255639491|gb|ACU20040.1|	unknown [Glycine max]	54.2	262	120	5	60	845	1	253	1e-63	247
contig02122	gi|255552207|ref|XP_002517148.1|	5'-nucleotidase surE putative [Ricinus communis] >gi|223543783|gb|EEF45311.1| 5'-nucleotidase surE	57.39	176	74	1	413	937	131	306	7e-101	201
contig02123	gi|255647706|gb|ACU24314.1|	unknown [Glycine max]	98.18	55	1	0	478	314	93	147	6e-27	123
contig02124	gi|217073230|gb|ACJ84974.1|	unknown [Medicago truncatula]	84.15	82	13	0	420	175	232	313	2e-33	145
contig02125	gi|225450981|ref|XP_002284787.1|	PREDICTED: hypothetical protein [Vitis vinifera] >gi|157347249|emb|CAO17631.1| unnamed protein product [Vitis vinifera]	82.33	447	79	0	1420	80	1	447	0	771
contig02128	gi|225427189|ref|XP_002277964.1|	PREDICTED: hypothetical protein [Vitis vinifera]	91.36	162	13	2	56	538	26	186	1e-83	312
contig02130	gi|255648273|gb|ACU24589.1|	unknown [Glycine max]	91.94	211	17	0	704	72	144	354	6e-107	390
contig02131	gi|217074180|gb|ACJ85450.1|	unknown [Medicago truncatula]	93.75	32	2	0	73	168	126	157	1e-19	64.3
contig02132	gi|255638141|gb|ACU19384.1|	unknown [Glycine max]	85.19	54	8	0	507	346	65	118	1e-21	99.8
contig02133	gi|197304942|pdb|2QYO|A	Chain A Crystal Structure Of Isoflavone O-Methyltransferase Homolog In Complex With Biochanin A And Sah >gi|197304943|pdb|2QYO|B Chain B	81.82	121	22	0	431	69	1	121	7e-59	207
contig02135	gi|224093856|ref|XP_002310021.1|	predicted protein [Populus trichocarpa] >gi|222852924|gb|EEE90471.1| predicted protein [Populus trichocarpa]	53.38	148	69	1	729	286	62	204	7e-28	129
contig02136	gi|28949887|emb|CAD70620.1|	branched-chain amino acid aminotransferase-like protein [Cicer arietinum]	82.61	368	62	1	1166	69	135	502	2e-162	552
contig02137	gi|25809054|gb|AAN74635.1|	DEAD box RNA helicase [Pisum sativum] >gi|40950574|gb|AAR97917.1| DEAD box RNA helicase [Pisum sativum]	100	351	0	0	1	1053	53	403	0	696
contig02138	gi|255642503|gb|ACU21515.1|	unknown [Glycine max]	70.69	174	51	0	2	523	137	310	2e-70	268
contig02140	gi|255625855|gb|ACU13272.1|	unknown [Glycine max]	83.58	67	11	0	268	468	1	67	7e-16	87.4
contig02142	gi|165994470|dbj|BAF99685.1|	putative glycosyltransferase [Clitoria ternatea]	70.75	147	43	0	589	149	326	472	4e-73	184
contig02144	gi|255627187|gb|ACU13938.1|	unknown [Glycine max]	81.51	146	27	1	122	559	1	141	8e-67	257
contig02145	gi|1172558|sp|P42054|VDAC_PEA	RecName: Full=Outer plastidial membrane protein porin; AltName: Full=Voltage-dependent anion-selective channel protein; Short=VDAC >gi|396819|emb|CAA80988.1| Porin [Pisum sativum]	100	79	0	0	406	170	198	276	8e-37	156
contig02147	gi|85719364|gb|ABC75369.1|	ParB-like nuclease [Medicago truncatula]	85.25	122	11	1	4	348	4	125	9e-44	180
contig02148	gi|60219079|emb|CAI56441.1|	germin-like protein [Cicer arietinum]	87.03	185	24	0	724	170	1	185	1e-80	303
contig02150	gi|225458125|ref|XP_002280062.1|	PREDICTED: hypothetical protein [Vitis vinifera]	84.03	144	22	1	53	481	1	144	2e-55	218
contig02151	gi|217072874|gb|ACJ84797.1|	unknown [Medicago truncatula]	83.9	205	33	0	2	616	2	206	2e-90	335
contig02152	gi|146215968|gb|ABQ10186.1|	succinyl-CoA ligase beta subunit [Caragana jubata]	94.86	253	13	0	353	1111	85	337	2e-175	479
contig02154	gi|148909252|gb|ABR17726.1|	unknown [Picea sitchensis]	84.21	57	8	1	234	67	53	109	6e-26	97.8
contig02155	gi|255648040|gb|ACU24476.1|	unknown [Glycine max]	85.37	41	6	0	53	175	1	41	3e-11	72.8
contig02156	gi|225445438|ref|XP_002285069.1|	PREDICTED: hypothetical protein [Vitis vinifera]	82.56	195	30	1	67	639	247	441	3e-88	329
contig02158	gi|224074233|ref|XP_002304312.1|	predicted protein [Populus trichocarpa] >gi|222841744|gb|EEE79291.1| predicted protein [Populus trichocarpa]	98.08	156	3	0	661	194	177	332	3e-134	323
contig02159	gi|255569265|ref|XP_002525600.1|	50S ribosomal protein L4 putative [Ricinus communis] >gi|223535036|gb|EEF36718.1| 50S ribosomal protein L4	70.39	206	61	1	1069	452	55	259	2e-72	277
contig02160	gi|217073868|gb|ACJ85294.1|	unknown [Medicago truncatula]	90.78	217	20	1	1087	437	102	317	2e-151	401
contig02162	gi|255640494|gb|ACU20533.1|	unknown [Glycine max]	85.88	85	12	0	556	302	85	169	6e-14	80.9
contig02164	gi|61611682|gb|AAX47173.1|	CONSTANS-LIKE b [Pisum sativum]	94.2	224	13	1	674	3	13	235	1e-119	422
contig02165	gi|255646048|gb|ACU23511.1|	unknown [Glycine max]	82.42	182	32	0	26	571	91	272	4e-75	285
contig02167	gi|207999344|emb|CAQ53097.1|	basic-leucine zipper [Humulus lupulus]	53.76	173	72	3	562	68	114	283	3e-26	122
contig02168	gi|255628695|gb|ACU14692.1|	unknown [Glycine max]	92.66	109	8	0	68	394	1	109	3e-40	167
contig02169	gi|255641835|gb|ACU21186.1|	unknown [Glycine max]	71.36	220	57	3	19	660	1	219	2e-82	308
contig02170	gi|255547562|ref|XP_002514838.1|	riboflavin-specific deaminase putative [Ricinus communis] >gi|223545889|gb|EEF47392.1| riboflavin-specific deaminase	69.62	79	22	2	144	374	340	417	1e-22	108
contig02171	gi|217074696|gb|ACJ85708.1|	unknown [Medicago truncatula]	89.41	170	18	0	651	142	1	170	1e-80	303
contig02174	gi|255642921|gb|ACU22678.1|	unknown [Glycine max]	86.71	143	19	0	190	618	1	143	5e-64	248
contig02176	gi|35186998|gb|AAQ84167.1|	isopentenyl pyrophosphate isomerase [Pueraria montana var. lobata]	80.73	301	55	2	934	41	1	301	2e-129	466
contig02177	gi|217073410|gb|ACJ85064.1|	unknown [Medicago truncatula]	88.21	229	27	1	884	198	131	358	2e-97	359
contig02178	gi|224096514|ref|XP_002310641.1|	predicted protein [Populus trichocarpa] >gi|222853544|gb|EEE91091.1| predicted protein [Populus trichocarpa]	73.57	140	37	0	730	311	7	146	3e-44	182
contig02179	gi|124359217|gb|ABN05728.1|	Octicosapeptide/Phox/Bem1p [Medicago truncatula]	56.44	163	68	7	446	925	303	449	6e-51	155
contig02181	gi|255641773|gb|ACU21156.1|	unknown [Glycine max]	79.55	88	18	0	1	264	206	293	1e-33	145
contig02182	gi|224088575|ref|XP_002308480.1|	predicted protein [Populus trichocarpa] >gi|222854456|gb|EEE92003.1| predicted protein [Populus trichocarpa]	72.97	74	20	0	171	392	253	326	7e-37	125
contig02183	gi|255642211|gb|ACU21370.1|	unknown [Glycine max]	70.2	198	56	4	161	745	3	198	5e-54	214
contig02184	gi|224139436|ref|XP_002323111.1|	predicted protein [Populus trichocarpa] >gi|222867741|gb|EEF04872.1| predicted protein [Populus trichocarpa]	69.31	189	58	1	889	323	87	270	8e-144	266
contig02185	gi|147865531|emb|CAN83660.1|	hypothetical protein [Vitis vinifera]	87.97	133	16	0	400	2	222	354	3e-84	219
contig02186	gi|225437340|ref|XP_002265436.1|	PREDICTED: hypothetical protein [Vitis vinifera] >gi|157350061|emb|CAO39999.1| unnamed protein product [Vitis vinifera]	58.21	67	19	2	87	260	1	66	4e-24	78.6
contig02187	gi|1885326|emb|CAA72118.1|	phosphoribulokinase [Pisum sativum]	99.02	306	3	0	1101	184	47	352	6e-173	610
contig02188	gi|255638033|gb|ACU19331.1|	unknown [Glycine max]	83.91	174	28	1	668	147	137	307	4e-79	267
contig02189	gi|217072382|gb|ACJ84551.1|	unknown [Medicago truncatula]	86.7	203	27	0	611	3	38	240	1e-84	317
contig02190	gi|255626327|gb|ACU13508.1|	unknown [Glycine max]	81.25	224	38	1	146	805	1	224	2e-94	349
contig02191	gi|217075328|gb|ACJ86024.1|	unknown [Medicago truncatula]	100	92	0	0	339	64	1	92	9e-36	152
contig02194	gi|255632749|gb|ACU16726.1|	unknown [Glycine max]	75.86	116	27	1	709	365	1	116	1e-61	191
contig02195	gi|8954023|gb|AAF82197.1|AC067971_5	Contains similarity to an unknown protein T8P19.120 gi|6523092 from Arabidopsis thaliana BAC T8P19 gb|AL133315. ESTs gb|R84021 gb|AI992399	81.82	44	8	0	179	48	29	72	4e-14	80.9
contig02196	gi|224115044|ref|XP_002332223.1|	predicted protein [Populus trichocarpa] >gi|222831836|gb|EEE70313.1| predicted protein [Populus trichocarpa]	55.67	97	41	2	267	551	85	179	3e-43	100
contig02197	gi|228403|prf||1803516A	glycolate oxidase	90.24	82	8	0	470	225	290	371	1e-34	149
contig02199	gi|255645877|gb|ACU23428.1|	unknown [Glycine max]	84.46	193	30	0	21	599	1	193	4e-86	322
contig02200	gi|6688816|emb|CAB65283.1|	Enod93 protein [Medicago sativa subsp. x varia]	87.88	99	12	0	1	297	4	102	6e-37	156
contig02201	gi|255625691|gb|ACU13190.1|	unknown [Glycine max]	79.74	153	29	1	119	571	38	190	8e-60	233
contig02202	gi|225441002|ref|XP_002283652.1|	PREDICTED: hypothetical protein [Vitis vinifera] >gi|157346281|emb|CAO15978.1| unnamed protein product [Vitis vinifera]	85.11	94	14	0	289	8	119	212	3e-40	167
contig02203	gi|255540407|ref|XP_002511268.1|	2-deoxyglucose-6-phosphate phosphatase putative [Ricinus communis] >gi|223550383|gb|EEF51870.1| 2-deoxyglucose-6-phosphate phosphatase	87.84	74	9	0	224	3	77	150	7e-33	143
contig02204	gi|217070988|gb|ACJ83854.1|	unknown [Medicago truncatula]	99.14	116	1	0	445	98	1	116	2e-60	234
contig02205	gi|255635805|gb|ACU18251.1|	unknown [Glycine max]	77.69	130	29	0	225	614	18	147	1e-56	223
contig02206	gi|147795135|emb|CAN65166.1|	hypothetical protein [Vitis vinifera]	69.23	78	23	2	336	106	114	189	3e-11	71.2
contig02207	gi|255637338|gb|ACU18999.1|	unknown [Glycine max]	88.6	193	22	0	1	579	139	331	9e-93	343
contig02208	gi|217075336|gb|ACJ86028.1|	unknown [Medicago truncatula]	83.23	161	21	2	71	535	17	176	5e-76	271
contig02209	gi|255578100|ref|XP_002529920.1|	dihydrolipoamide succinyltransferase component of 2-oxoglutarate dehydrogenase putative [Ricinus communis] >gi|223530597|gb|EEF32474.1| dihydrolipoamide succinyltransferase component of 2-oxoglutarate dehydrogenase	71	469	123	4	1481	114	1	469	4e-148	529
contig02211	gi|225454196|ref|XP_002273879.1|	PREDICTED: similar to cytidine/deoxycytidylate deaminase family protein [Vitis vinifera]	60.98	305	117	2	113	1021	77	378	7e-102	375
contig02213	gi|30696056|ref|NP_849818.1|	LOS1; copper ion binding / translation elongation factor/ translation factor nucleic acid binding [Arabidopsis thaliana] >gi|13605865|gb|AAK32918.1|AF367331_1 At1g56070/T6H22_13 [Arabidopsis thaliana] >gi|15450763|gb|AAK96653.1| elongation factor EF-2 [Arabidopsis thaliana] >gi|23397045|gb|AAN31808.1| putative elongation factor [Arabidopsis thaliana] >gi|23397162|gb|AAN31864.1| putative elongatio…	89.44	142	15	1	181	606	1	140	2e-60	235
contig02214	gi|104641265|gb|ABF73016.1|	plastid ferredoxin NADPH reductase protein precursor [Karenia brevis]	63.81	105	37	1	864	553	225	329	4e-57	141
contig02215	gi|87240562|gb|ABD32420.1|	Zinc finger RING-type [Medicago truncatula]	89.53	382	40	0	51	1196	1	382	7e-161	571
contig02216	gi|255641964|gb|ACU21249.1|	unknown [Glycine max]	85.94	256	35	2	87	851	33	287	7e-127	449
contig02217	gi|3649778|emb|CAA09589.1|	pepc2 [Vicia faba]	100	229	0	0	912	226	476	704	4e-129	464
contig02219	gi|255638886|gb|ACU19745.1|	unknown [Glycine max]	77.22	158	36	1	58	531	1	157	2e-73	254
contig02220	gi|147771522|emb|CAN75692.1|	hypothetical protein [Vitis vinifera]	84.15	183	29	0	620	72	1	183	5e-84	278
contig02221	gi|255631522|gb|ACU16128.1|	unknown [Glycine max]	73.13	67	17	1	19	216	78	144	1e-20	102
contig02225	gi|224100749|ref|XP_002334340.1|	cytochrome P450 [Populus trichocarpa] >gi|222871210|gb|EEF08341.1| cytochrome P450 [Populus trichocarpa]	61.7	141	54	0	424	2	363	503	2e-48	194
contig02226	gi|217072106|gb|ACJ84413.1|	unknown [Medicago truncatula]	90.48	63	6	0	46	234	1	63	3e-24	114
contig02227	gi|20902|emb|CAA42737.1|	superoxide dismutase [Pisum sativum]	95.98	174	7	0	524	3	1	174	5e-93	343
contig02230	gi|224074677|ref|XP_002304420.1|	predicted protein [Populus trichocarpa] >gi|222841852|gb|EEE79399.1| predicted protein [Populus trichocarpa]	68.31	142	39	2	18	425	1	142	1e-46	188
contig02231	gi|223452302|gb|ACM89479.1|	cysteine-rich protein [Glycine max]	43.62	94	45	2	358	101	176	265	9e-19	80.1
contig02233	gi|5230728|gb|AAD40979.1|AF089851_1	peroxisomal copper-containing amine oxidase [Glycine max]	89.47	247	23	1	3	734	455	701	3e-122	442
contig02234	gi|229365688|dbj|BAG09236.2|	UDP-glucose 4-epimerase [Pisum sativum]	97.26	146	4	0	1	438	197	342	1e-79	298
contig02235	gi|224067874|ref|XP_002302576.1|	predicted protein [Populus trichocarpa] >gi|118481279|gb|ABK92585.1| unknown [Populus trichocarpa] >gi|222844302|gb|EEE81849.1| predicted protein [Populus trichocarpa]	74.73	91	23	2	258	530	50	137	1e-28	129
contig02236	gi|255542263|ref|XP_002512195.1|	calcium ion binding protein putative [Ricinus communis] >gi|223548739|gb|EEF50229.1| calcium ion binding protein	73.53	136	36	0	511	104	1	136	5e-51	203
contig02237	gi|255636795|gb|ACU18731.1|	unknown [Glycine max]	82.42	91	16	0	174	446	34	124	2e-40	168
contig02238	gi|255630061|gb|ACU15384.1|	unknown [Glycine max]	89.47	76	8	0	501	274	110	185	4e-21	106
contig02239	gi|255648073|gb|ACU24491.1|	unknown [Glycine max]	74.09	247	64	0	67	807	1	247	2e-104	382
contig02240	gi|20900|emb|CAA39819.1|	Cu/Zn superoxide dismutase II [Pisum sativum]	98.57	140	2	0	439	20	1	140	7e-58	226
contig02241	gi|255628649|gb|ACU14669.1|	unknown [Glycine max]	89.06	64	7	0	1	192	122	185	2e-52	125
contig02242	gi|255635824|gb|ACU18260.1|	unknown [Glycine max]	90.16	193	19	0	99	677	220	412	9e-103	325
contig02243	gi|217071234|gb|ACJ83977.1|	unknown [Medicago truncatula]	96.51	86	3	0	52	309	155	240	4e-45	175
contig02244	gi|225436779|ref|XP_002268145.1|	PREDICTED: hypothetical protein [Vitis vinifera]	75.86	58	14	1	305	478	1	57	1e-18	89.7
contig02246	gi|255636727|gb|ACU18699.1|	unknown [Glycine max]	91.49	47	4	0	387	247	66	112	8e-18	93.2
contig02247	gi|217073792|gb|ACJ85256.1|	unknown [Medicago truncatula]	91.64	335	27	1	50	1051	1	335	9e-162	574
contig02250	gi|224124666|ref|XP_002330080.1|	predicted protein [Populus trichocarpa] >gi|222871505|gb|EEF08636.1| predicted protein [Populus trichocarpa]	47.47	99	45	3	196	471	7	103	3e-13	78.2
contig02251	gi|225456794|ref|XP_002277650.1|	PREDICTED: hypothetical protein [Vitis vinifera] >gi|157342072|emb|CAO64185.1| unnamed protein product [Vitis vinifera]	92.73	55	4	0	1	165	270	324	3e-22	107
contig02252	gi|255633354|gb|ACU17034.1|	unknown [Glycine max]	70.77	130	38	2	100	489	1	118	8e-43	177
contig02253	gi|27475614|emb|CAD23250.1|	farnesyl-diphosphate farnesyltransferase [Medicago truncatula]	86.67	375	50	0	1188	64	1	375	3e-176	622
contig02255	gi|255647899|gb|ACU24408.1|	unknown [Glycine max]	91.39	244	21	0	1066	335	99	342	8e-138	417
contig02256	gi|255630244|gb|ACU15477.1|	unknown [Glycine max]	60.19	103	35	4	467	177	10	109	6e-23	110
contig02257	gi|255536887|ref|XP_002509510.1|	ribonucleoside-diphosphate reductase small chain putative [Ricinus communis] >gi|223549409|gb|EEF50897.1| ribonucleoside-diphosphate reductase small chain	88.59	263	30	0	3	791	67	329	2e-127	459
contig02258	gi|224080626|ref|XP_002306185.1|	predicted protein [Populus trichocarpa] >gi|222849149|gb|EEE86696.1| predicted protein [Populus trichocarpa]	78.57	84	18	1	87	338	74	154	5e-41	137
contig02260	gi|255631658|gb|ACU16196.1|	unknown [Glycine max]	84.17	120	19	1	27	386	1	119	2e-29	131
contig02261	gi|117290|sp|P21727|TPT_PEA	RecName: Full=Triose phosphate/phosphate translocator chloroplastic; Short=cTPT; AltName: Full=p36; AltName: Full=E30; Flags: Precursor >gi|20691|emb|CAA38451.1| chloroplast import receptor p36 [Pisum sativum] >gi|20853|emb|CAA48210.1| phosphate translocator [Pisum sativum] >gi|228551|prf||1805409A phosphate translocator	92.04	113	9	0	60	398	1	113	2e-53	211
contig02262	gi|255563762|ref|XP_002522882.1|	Oligopeptide transporter putative [Ricinus communis] >gi|223537867|gb|EEF39482.1| Oligopeptide transporter	81.89	127	23	0	592	212	294	420	2e-84	223
contig02263	gi|255641998|gb|ACU21266.1|	unknown [Glycine max]	83.15	267	45	0	1038	238	1	267	8e-123	444
contig02264	gi|90954408|emb|CAJ29291.1|	putative polyol transporter protein 4 [Lotus japonicus]	87.36	269	31	1	1152	355	1	269	9e-171	464
contig02265	gi|255648226|gb|ACU24566.1|	unknown [Glycine max]	80.46	87	17	0	2	262	164	250	2e-34	148
contig02268	gi|157341492|emb|CAO62047.1|	unnamed protein product [Vitis vinifera]	85.58	319	46	1	1247	291	107	422	1e-157	526
contig02270	gi|84468420|dbj|BAE71293.1|	hypothetical protein [Trifolium pratense]	86.36	44	6	0	285	416	353	396	2e-13	78.6
contig02272	gi|7248361|dbj|BAA92698.1|	type 2A protein phosphatase-2 [Vicia faba]	100	69	0	0	3	209	236	304	4e-35	150
contig02273	gi|255640531|gb|ACU20551.1|	unknown [Glycine max]	65.54	148	51	2	792	349	42	172	7e-49	179
contig02277	gi|255569619|ref|XP_002525775.1|	conserved hypothetical protein [Ricinus communis] >gi|223534925|gb|EEF36611.1| conserved hypothetical protein [Ricinus communis]	58.33	72	30	0	151	366	20	91	7e-14	80.1
contig02278	gi|217072528|gb|ACJ84624.1|	unknown [Medicago truncatula]	87.07	147	19	1	442	2	1	142	3e-54	214
contig02281	gi|225454520|ref|XP_002281690.1|	PREDICTED: hypothetical protein [Vitis vinifera]	53.7	216	99	4	757	113	3	213	5e-32	142
contig02282	gi|124359160|gb|ABN05684.1|	Protein of unknown function UPF0016 [Medicago truncatula]	89.47	133	14	0	400	2	16	148	5e-59	230
contig02285	gi|82791812|gb|ABB90835.1|	VHS and GAT domain protein [Glycine max]	81.88	160	27	1	2	475	228	387	7e-72	259
contig02286	gi|255633610|gb|ACU17164.1|	unknown [Glycine max]	66.2	142	38	3	87	482	7	130	8e-41	171
contig02287	gi|217071162|gb|ACJ83941.1|	unknown [Medicago truncatula]	79.37	223	46	1	15	683	2	216	4e-99	364
contig02289	gi|225462035|ref|XP_002268527.1|	PREDICTED: hypothetical protein [Vitis vinifera] >gi|157353273|emb|CAO45196.1| unnamed protein product [Vitis vinifera]	80.34	178	34	1	253	783	1	178	2e-99	295
contig02290	gi|217073014|gb|ACJ84867.1|	unknown [Medicago truncatula]	76.43	157	37	1	473	3	6	161	5e-56	221
contig02292	gi|225458533|ref|XP_002284337.1|	PREDICTED: hypothetical protein [Vitis vinifera]	75	148	35	2	16	453	271	418	8e-52	207
contig02294	gi|255571610|ref|XP_002526751.1|	conserved hypothetical protein [Ricinus communis] >gi|223533940|gb|EEF35665.1| conserved hypothetical protein [Ricinus communis]	81.73	104	19	0	504	193	4	107	4e-36	154
contig02299	gi|255558474|ref|XP_002520262.1|	2-oxoisovalerate dehydrogenase putative [Ricinus communis] >gi|223540481|gb|EEF42048.1| 2-oxoisovalerate dehydrogenase	79.84	258	52	0	873	100	122	379	2e-118	429
contig02300	gi|255641465|gb|ACU21008.1|	unknown [Glycine max]	79.22	231	45	3	145	828	39	269	1e-139	338
contig02301	gi|255641368|gb|ACU20961.1|	unknown [Glycine max]	90.09	333	33	0	131	1129	4	336	0	566
contig02302	gi|224079379|ref|XP_002305843.1|	predicted protein [Populus trichocarpa] >gi|222848807|gb|EEE86354.1| predicted protein [Populus trichocarpa]	74.63	134	34	0	279	680	229	362	1e-53	213
contig02303	gi|159490958|ref|XP_001703440.1|	vacuolar H+ ATPase V0 sector subunit D [Chlamydomonas reinhardtii] >gi|158280364|gb|EDP06122.1| vacuolar H+ ATPase V0 sector	89.62	106	11	0	418	735	96	201	5e-82	197
contig02305	gi|255633182|gb|ACU16947.1|	unknown [Glycine max]	69.01	71	22	1	121	333	1	67	4e-14	80.9
contig02306	gi|217073162|gb|ACJ84940.1|	unknown [Medicago truncatula]	92.94	255	18	1	815	51	121	374	0	473
contig02307	gi|255641823|gb|ACU21180.1|	unknown [Glycine max]	87.69	130	16	0	392	3	216	345	1e-49	198
contig02308	gi|224101587|ref|XP_002312342.1|	predicted protein [Populus trichocarpa] >gi|118484518|gb|ABK94134.1| unknown [Populus trichocarpa] >gi|222852162|gb|EEE89709.1| predicted protein [Populus trichocarpa]	90.16	61	6	0	404	222	1	61	8e-26	119
contig02309	gi|255573732|ref|XP_002527787.1|	clathrin assembly protein putative [Ricinus communis] >gi|223532822|gb|EEF34597.1| clathrin assembly protein	92.91	127	9	0	226	606	204	330	2e-79	244
contig02310	gi|217071440|gb|ACJ84080.1|	unknown [Medicago truncatula]	96.03	126	5	0	753	376	1	126	1e-42	177
contig02311	gi|255629756|gb|ACU15227.1|	unknown [Glycine max]	83.82	68	11	0	445	242	1	68	2e-26	122
contig02313	gi|18700701|gb|AAL78674.1|AF458699_1	ankyrin-kinase [Medicago truncatula]	94.74	152	8	0	458	3	267	418	2e-81	304
contig02314	gi|257222624|gb|ACV52590.1|	heat shock protein 70-like protein [Nicotiana benthamiana]	83.33	48	8	0	144	1	78	125	2e-16	88.6
contig02315	gi|255543691|ref|XP_002512908.1|	conserved hypothetical protein [Ricinus communis] >gi|223547919|gb|EEF49411.1| conserved hypothetical protein [Ricinus communis]	82.5	40	7	0	141	22	1	40	2e-13	79
contig02316	gi|224076777|ref|XP_002304995.1|	predicted protein [Populus trichocarpa] >gi|222847959|gb|EEE85506.1| predicted protein [Populus trichocarpa]	60.47	86	33	1	408	154	2	87	2e-17	91.7
contig02317	gi|224067618|ref|XP_002302515.1|	predicted protein [Populus trichocarpa] >gi|118481855|gb|ABK92864.1| unknown [Populus trichocarpa] >gi|222844241|gb|EEE81788.1| predicted protein [Populus trichocarpa]	93.62	47	2	1	199	336	38	84	1e-15	86.3
contig02318	gi|255574227|ref|XP_002528028.1|	elongation factor 1-alpha putative [Ricinus communis] >gi|223532558|gb|EEF34346.1| elongation factor 1-alpha	100	45	0	0	161	27	1	45	5e-18	93.6
contig02319	gi|224141619|ref|XP_002324164.1|	predicted protein [Populus trichocarpa] >gi|222865598|gb|EEF02729.1| predicted protein [Populus trichocarpa]	77.32	97	22	0	45	335	259	355	6e-35	150
contig02320	gi|225456471|ref|XP_002284518.1|	PREDICTED: hypothetical protein [Vitis vinifera]	100	134	0	0	1	402	667	800	8e-71	269
contig02321	gi|116778557|gb|ABK20909.1|	unknown [Picea sitchensis] >gi|116781551|gb|ABK22149.1| unknown [Picea sitchensis] >gi|116789545|gb|ABK25286.1| unknown [Picea sitchensis]	90.14	71	7	0	268	56	1	71	2e-32	141
contig02322	gi|217069950|gb|ACJ83335.1|	unknown [Medicago truncatula]	71.43	189	49	6	554	3	1	185	5e-63	244
contig02323	gi|196122020|gb|ACG69484.1|	germin-like protein 8 [Glycine max]	80	100	20	0	327	28	17	116	2e-40	168
contig02324	gi|15239215|ref|NP_201399.1|	auxin efflux carrier family protein [Arabidopsis thaliana] >gi|10177113|dbj|BAB10403.1| unnamed protein product [Arabidopsis thaliana]	69.05	42	13	1	232	107	1	41	3e-11	57
contig02326	gi|6625788|gb|AAF19398.1|AF203882_1	dynamin homolog [Astragalus sinicus]	91.54	544	43	1	3	1625	3	546	0	932
contig02327	gi|161138190|gb|ABX58051.1|	dehydration responsive element-binding protein 1 [Glycine soja]	72.41	58	14	2	168	1	1	54	9e-14	79.7
contig02328	gi|255641919|gb|ACU21228.1|	unknown [Glycine max]	79.45	146	23	2	419	3	4	149	8e-61	236
contig02331	gi|255571014|ref|XP_002526458.1|	conserved hypothetical protein [Ricinus communis] >gi|223534238|gb|EEF35953.1| conserved hypothetical protein [Ricinus communis]	60.67	89	35	1	268	2	67	154	7e-18	93.6
contig02333	gi|224071175|ref|XP_002303369.1|	predicted protein [Populus trichocarpa] >gi|222840801|gb|EEE78348.1| predicted protein [Populus trichocarpa]	78.91	147	31	0	653	213	85	231	8e-92	242
contig02334	gi|255629113|gb|ACU14901.1|	unknown [Glycine max]	94.31	123	7	0	61	429	1	123	2e-56	221
contig02335	gi|255626233|gb|ACU13461.1|	unknown [Glycine max]	94.36	195	10	1	912	331	37	231	2e-106	389
contig02336	gi|255637113|gb|ACU18888.1|	unknown [Glycine max]	87.1	372	44	1	1258	155	3	374	0	655
contig02337	gi|255634140|gb|ACU17433.1|	unknown [Glycine max]	100	116	0	0	122	469	1	116	4e-61	237
contig02338	gi|217073174|gb|ACJ84946.1|	unknown [Medicago truncatula]	100	45	0	0	170	304	1	45	7e-20	99
contig02340	gi|224101573|ref|XP_002312335.1|	predicted protein [Populus trichocarpa] >gi|222852155|gb|EEE89702.1| predicted protein [Populus trichocarpa]	96.36	55	2	0	143	307	4	58	1e-23	112
contig02341	gi|153012201|ref|YP_001381716.1|	chloroplast envelope membrane protein [Medicago truncatula]	91.82	159	13	0	439	915	1	159	3e-64	249
contig02342	gi|255644613|gb|ACU22809.1|	unknown [Glycine max]	94.37	71	4	0	480	268	326	396	5e-41	140
contig02343	gi|19032302|dbj|BAB85638.1|	succinate dehydrogenase subunit 4 [Pisum sativum] >gi|19032304|dbj|BAB85639.1| succinate dehydrogenase subunit 4 [Pisum sativum]	93.37	166	11	0	206	703	44	209	9e-96	314
contig02344	gi|18391222|ref|NP_563881.1|	endomembrane protein 70 putative [Arabidopsis thaliana] >gi|17933310|gb|AAL48237.1|AF446365_1 At1g10950/T19D16_13 [Arabidopsis thaliana] >gi|15451172|gb|AAK96857.1| endomembrane protein EMP70 precusor isolog [Arabidopsis thaliana] >gi|17380902|gb|AAL36263.1| putative endomembrane protein EMP70 precusor isolog [Arabidopsis thaliana] >gi|20148415|gb|AAM10098.1| endomembrane protein EMP70 precusor i…	72.86	269	71	2	499	1299	321	589	1e-155	344
contig02345	gi|23452071|gb|AAN32916.1|	translation initiation factor [Pisum sativum]	79.33	179	37	0	145	681	66	244	2e-45	186
contig02346	gi|255574040|ref|XP_002527936.1|	pinn putative [Ricinus communis] >gi|223532640|gb|EEF34425.1| pinn	67.12	73	24	0	21	239	226	298	2e-32	109
contig02348	gi|224145287|ref|XP_002325591.1|	predicted protein [Populus trichocarpa] >gi|222862466|gb|EEE99972.1| predicted protein [Populus trichocarpa]	76.36	258	61	0	4	777	420	677	7e-112	407
contig02349	gi|225348713|gb|ACN87318.1|	allantoate amidohydrolase [Glycine max]	89.88	405	41	0	1215	1	33	437	0	709
contig02350	gi|255627257|gb|ACU13973.1|	unknown [Glycine max]	62.5	152	56	1	454	2	1	152	6e-49	196
contig02352	gi|255630831|gb|ACU15778.1|	unknown [Glycine max]	80.6	67	13	0	193	393	41	107	2e-24	115
contig02353	gi|77745483|gb|ABB02640.1|	unknown [Solanum tuberosum]	91.67	36	3	0	413	306	69	104	6e-11	70.5
contig02355	gi|255630474|gb|ACU15595.1|	unknown [Glycine max]	67.6	179	52	3	29	547	11	182	2e-61	239
contig02356	gi|217072712|gb|ACJ84716.1|	unknown [Medicago truncatula]	86.96	46	6	0	2	139	387	432	2e-15	85.1
contig02357	gi|224117474|ref|XP_002317583.1|	predicted protein [Populus trichocarpa] >gi|222860648|gb|EEE98195.1| predicted protein [Populus trichocarpa]	91.84	49	4	0	438	292	362	410	4e-19	97.4
contig02358	gi|225428336|ref|XP_002283140.1|	PREDICTED: hypothetical protein [Vitis vinifera]	63.41	82	30	0	246	1	49	130	2e-26	122
contig02359	gi|217074892|gb|ACJ85806.1|	unknown [Medicago truncatula]	86.89	61	8	0	127	309	415	475	6e-41	108
contig02361	gi|225442009|ref|XP_002271802.1|	PREDICTED: hypothetical protein [Vitis vinifera] >gi|157339885|emb|CAO45562.1| unnamed protein product [Vitis vinifera]	63.87	155	53	1	459	4	5	159	2e-49	198
contig02362	gi|217071952|gb|ACJ84336.1|	unknown [Medicago truncatula]	85.03	187	26	3	1	555	75	258	2e-83	311
contig02363	gi|87241331|gb|ABD33189.1|	Protein of unknown function UPF0057; Bacterial extracellular solute-binding protein family 3 [Medicago truncatula]	84.09	44	7	0	71	202	1	44	7e-15	83.6
contig02364	gi|255636332|gb|ACU18505.1|	unknown [Glycine max]	79.81	104	21	0	2	313	269	372	3e-43	177
contig02365	gi|217075689|gb|ACJ86204.1|	unknown [Medicago truncatula]	60	120	46	4	578	225	1	113	7e-33	119
contig02366	gi|116563477|gb|ABJ99760.1|	PHD3 [Medicago truncatula]	86.81	91	11	1	553	284	160	250	7e-32	140
contig02367	gi|224122996|ref|XP_002318968.1|	predicted protein [Populus trichocarpa] >gi|222857344|gb|EEE94891.1| predicted protein [Populus trichocarpa]	67.02	94	31	1	525	244	17	105	8e-43	127
contig02368	gi|87240664|gb|ABD32522.1|	Amino acid/polyamine transporter II [Medicago truncatula]	88.69	168	19	0	510	7	180	347	1e-82	308
contig02370	gi|223452554|gb|ACM89604.1|	leucine rich repeat protein [Glycine max]	74.07	351	91	0	1214	162	15	365	6e-154	548
contig02372	gi|255626377|gb|ACU13533.1|	unknown [Glycine max]	81.67	120	22	0	3	362	1	120	5e-51	204
contig02374	gi|255628743|gb|ACU14716.1|	unknown [Glycine max]	75.89	112	27	1	442	107	4	110	5e-28	127
contig02375	gi|255560009|ref|XP_002521023.1|	trehalose-6-phosphate synthase putative [Ricinus communis] >gi|223539860|gb|EEF41440.1| trehalose-6-phosphate synthase	83.01	153	26	1	864	406	710	861	6e-72	263
contig02377	gi|255632534|gb|ACU16617.1|	unknown [Glycine max]	75	172	43	0	670	155	4	175	7e-70	267
contig02378	gi|255633512|gb|ACU17114.1|	unknown [Glycine max]	83.33	60	10	0	60	239	158	217	2e-21	105
contig02379	gi|87162920|gb|ABD28715.1|	Peptidase S24 S26A and S26B [Medicago truncatula]	96.67	180	6	0	605	66	1	180	3e-95	351
contig02380	gi|13936812|gb|AAK49947.1|AF335551_1	TGF-beta receptor-interacting protein 1 [Phaseolus vulgaris]	89.89	267	27	0	851	51	60	326	2e-137	492
contig02382	gi|255644832|gb|ACU22917.1|	unknown [Glycine max]	85.53	228	33	0	1003	320	8	235	1e-107	394
contig02383	gi|217074458|gb|ACJ85589.1|	unknown [Medicago truncatula]	95.15	227	11	0	1112	432	198	424	0	448
contig02384	gi|224097204|ref|XP_002310875.1|	predicted protein [Populus trichocarpa] >gi|222853778|gb|EEE91325.1| predicted protein [Populus trichocarpa]	64.29	84	30	0	226	477	1	84	1e-25	119
contig02386	gi|255631266|gb|ACU16000.1|	unknown [Glycine max]	73.24	71	12	1	71	262	1	71	1e-20	102
contig02390	gi|224056333|ref|XP_002298807.1|	predicted protein [Populus trichocarpa] >gi|222846065|gb|EEE83612.1| predicted protein [Populus trichocarpa]	73.64	129	30	2	124	498	9	135	8e-50	199
contig02391	gi|217075456|gb|ACJ86088.1|	unknown [Medicago truncatula]	44.26	183	93	6	210	731	71	215	5e-41	146
contig02392	gi|225446166|ref|XP_002277520.1|	PREDICTED: hypothetical protein [Vitis vinifera]	78.07	114	25	1	42	383	226	332	2e-48	188
contig02394	gi|255627155|gb|ACU13922.1|	unknown [Glycine max]	76.15	109	26	0	591	265	1	109	4e-43	178
contig02396	gi|193237555|dbj|BAG50054.1|	transcription factor Homeobox [Lotus japonicus]	78.9	109	20	3	3	320	176	284	1e-30	136
contig02398	gi|224055715|ref|XP_002298617.1|	predicted protein [Populus trichocarpa] >gi|222845875|gb|EEE83422.1| predicted protein [Populus trichocarpa]	96.47	312	11	0	2	937	170	481	3e-165	585
contig02399	gi|255628291|gb|ACU14490.1|	unknown [Glycine max]	98.02	101	2	0	1	303	45	145	9e-54	213
contig02400	gi|255540193|ref|XP_002511161.1|	Protein yrdA putative [Ricinus communis] >gi|223550276|gb|EEF51763.1| Protein yrdA	75.88	170	41	1	23	532	3	171	1e-103	259
contig02401	gi|224105583|ref|XP_002313862.1|	predicted protein [Populus trichocarpa] >gi|222850270|gb|EEE87817.1| predicted protein [Populus trichocarpa]	88.68	106	12	0	394	77	64	169	2e-59	197
contig02402	gi|224137378|ref|XP_002327111.1|	predicted protein [Populus trichocarpa] >gi|222835426|gb|EEE73861.1| predicted protein [Populus trichocarpa]	65.05	103	35	1	537	232	193	295	6e-29	119
contig02404	gi|225428902|ref|XP_002285372.1|	PREDICTED: hypothetical protein [Vitis vinifera] >gi|157341058|emb|CAO47863.1| unnamed protein product [Vitis vinifera]	87.37	95	12	0	497	213	197	291	6e-49	162
contig02406	gi|217075148|gb|ACJ85934.1|	unknown [Medicago truncatula]	91.84	98	8	0	245	538	1	98	4e-46	187
contig02407	gi|255645467|gb|ACU23229.1|	unknown [Glycine max]	74.18	368	93	1	226	1323	1	368	1e-149	533
contig02409	gi|255645015|gb|ACU23007.1|	unknown [Glycine max]	90	150	15	0	451	2	1	150	6e-72	273
contig02410	gi|255647408|gb|ACU24169.1|	unknown [Glycine max]	86.49	148	20	0	61	504	1	148	3e-69	264
contig02411	gi|124359631|gb|ABN06010.1|	Helix-loop-helix DNA-binding [Medicago truncatula]	88	100	9	3	292	2	1	100	1e-43	179
contig02412	gi|255635830|gb|ACU18263.1|	unknown [Glycine max]	63.24	68	24	1	58	258	1	68	3e-17	80.5
contig02413	gi|255646982|gb|ACU23960.1|	unknown [Glycine max]	75.35	142	32	1	12	428	1	142	6e-47	189
contig02414	gi|255640161|gb|ACU20371.1|	unknown [Glycine max]	87.17	265	33	1	1038	247	17	281	9e-121	437
contig02415	gi|217073216|gb|ACJ84967.1|	unknown [Medicago truncatula]	96.55	116	4	0	109	456	1	116	2e-57	224
contig02416	gi|255566187|ref|XP_002524081.1|	conserved hypothetical protein [Ricinus communis] >gi|223536649|gb|EEF38291.1| conserved hypothetical protein [Ricinus communis]	68.06	144	46	1	143	574	531	671	9e-71	199
contig02417	gi|255638586|gb|ACU19600.1|	unknown [Glycine max]	48.76	121	44	4	69	377	1	120	1e-15	81.3
contig02418	gi|225450011|ref|XP_002274498.1|	PREDICTED: hypothetical protein [Vitis vinifera] >gi|157350678|emb|CAO40769.1| unnamed protein product [Vitis vinifera]	80.28	71	14	0	27	239	276	346	8e-28	126
contig02419	gi|255575357|ref|XP_002528581.1|	U2 snrnp auxiliary factor small subunit	80	205	41	1	1206	592	1	193	5e-93	345
contig02420	gi|166690|gb|AAA32785.1|	3-deoxy-D-arabino-heptulosonate 7-phosphate synthase	90	150	15	0	704	255	355	504	6e-94	272
contig02421	gi|225459779|ref|XP_002285907.1|	PREDICTED: hypothetical protein [Vitis vinifera] >gi|157336156|emb|CAO61986.1| unnamed protein product [Vitis vinifera]	73.39	109	29	0	351	25	37	145	8e-34	146
contig02424	gi|255645181|gb|ACU23088.1|	unknown [Glycine max]	79.29	140	26	1	71	481	1	140	2e-45	186
contig02425	gi|145408226|gb|ABP65665.1|	VTC2-like protein [Actinidia chinensis]	72.09	258	60	2	807	70	186	422	4e-90	335
contig02426	gi|255641786|gb|ACU21162.1|	unknown [Glycine max]	75.22	113	26	2	117	449	1	113	2e-42	175
contig02428	gi|3913711|sp|P81406|GAPN_PEA	RecName: Full=NADP-dependent glyceraldehyde-3-phosphate dehydrogenase; AltName: Full=Non-phosphorylating glyceraldehyde 3-phosphate dehydrogenase; AltName: Full=Glyceraldehyde-3-phosphate dehydrogenase [NADP+]; AltName: Full=Triosephosphate dehydrogenase >gi|4379384|emb|CAA53076.1| glyceraldehyde-3-phosphate dehydrogenase (nonphosphorylating NADP+) [Pisum sativum] >gi|28274680|gb|AAO38512.1| non-…	98.57	280	2	1	220	1053	1	280	0	548
contig02429	gi|225434670|ref|XP_002279721.1|	PREDICTED: hypothetical protein [Vitis vinifera]	86.81	432	57	0	1	1296	386	817	0	656
contig02430	gi|225455758|ref|XP_002269501.1|	PREDICTED: hypothetical protein [Vitis vinifera] >gi|157343452|emb|CAO67958.1| unnamed protein product [Vitis vinifera]	85.71	63	9	1	138	326	1	62	1e-25	103
contig02431	gi|217071456|gb|ACJ84088.1|	unknown [Medicago truncatula]	96.1	77	3	0	1	231	64	140	3e-29	125
contig02433	gi|225440328|ref|XP_002263786.1|	PREDICTED: hypothetical protein [Vitis vinifera]	81.12	196	37	1	1080	493	127	321	7e-153	297
contig02434	gi|217072938|gb|ACJ84829.1|	unknown [Medicago truncatula]	93.81	307	19	0	35	955	1	307	2e-136	489
contig02435	gi|4688640|emb|CAB41490.1|	cytochrome P450 monooxygenase [Cicer arietinum]	87.97	158	19	0	475	2	250	407	2e-75	284
contig02437	gi|255629736|gb|ACU15217.1|	unknown [Glycine max]	79.41	68	14	0	166	369	1	68	1e-23	112
contig02438	gi|255571835|ref|XP_002526860.1|	Anthocyanin 5-aromatic acyltransferase putative [Ricinus communis] >gi|223533759|gb|EEF35491.1| Anthocyanin 5-aromatic acyltransferase	66.36	110	37	2	364	35	155	261	8e-39	145
contig02439	gi|255627279|gb|ACU13984.1|	unknown [Glycine max]	72.53	91	25	0	210	482	1	91	2e-13	79.7
contig02440	gi|255631818|gb|ACU16276.1|	unknown [Glycine max]	58.56	111	45	2	17	346	2	106	2e-23	112
contig02441	gi|224111846|ref|XP_002316001.1|	predicted protein [Populus trichocarpa] >gi|222865041|gb|EEF02172.1| predicted protein [Populus trichocarpa]	57.42	155	60	1	3	449	486	640	9e-36	154
contig02443	gi|224088172|ref|XP_002308354.1|	predicted protein [Populus trichocarpa] >gi|222854330|gb|EEE91877.1| predicted protein [Populus trichocarpa]	44.34	106	46	3	2	280	264	365	2e-16	78.6
contig02444	gi|167962162|dbj|BAG09370.1|	peroxisomal fatty acid beta-oxidation multifunctional protein [Glycine max]	81.25	720	135	1	2199	40	5	723	0	1139
contig02445	gi|224128015|ref|XP_002329233.1|	predicted protein [Populus trichocarpa] >gi|222871014|gb|EEF08145.1| predicted protein [Populus trichocarpa]	80.14	141	28	0	520	98	113	253	3e-60	234
contig02446	gi|217073902|gb|ACJ85311.1|	unknown [Medicago truncatula]	74.11	224	58	1	1077	406	1	223	5e-105	267
contig02447	gi|255646155|gb|ACU23563.1|	unknown [Glycine max]	91.38	174	15	0	648	127	65	238	9e-72	262
contig02448	gi|255640412|gb|ACU20493.1|	unknown [Glycine max]	61.86	118	35	2	324	1	1	116	8e-13	76.6
contig02449	gi|225459730|ref|XP_002285893.1|	PREDICTED: hypothetical protein [Vitis vinifera] >gi|157336124|emb|CAO61954.1| unnamed protein product [Vitis vinifera]	66.09	115	39	2	41	385	1	112	9e-33	142
contig02450	gi|147810382|emb|CAN67631.1|	hypothetical protein [Vitis vinifera]	79.86	144	29	0	1	432	37	180	3e-71	247
contig02451	gi|255580317|ref|XP_002530987.1|	conserved hypothetical protein [Ricinus communis] >gi|223529439|gb|EEF31399.1| conserved hypothetical protein [Ricinus communis]	88.03	142	17	0	6	431	182	323	5e-56	221
contig02452	gi|242075968|ref|XP_002447920.1|	hypothetical protein SORBIDRAFT_06g018050 [Sorghum bicolor] >gi|241939103|gb|EES12248.1| hypothetical protein SORBIDRAFT_06g018050 [Sorghum bicolor]	91.36	81	7	0	3	245	242	322	8e-45	163
contig02454	gi|116782603|gb|ABK22569.1|	unknown [Picea sitchensis] >gi|116782987|gb|ABK22751.1| unknown [Picea sitchensis]	100	68	0	0	426	223	75	142	2e-33	144
contig02455	gi|255626163|gb|ACU13426.1|	unknown [Glycine max]	73.33	120	26	2	1	342	5	124	1e-41	172
contig02457	gi|3928142|emb|CAA10285.1|	protein phosphatase [Cicer arietinum]	96.91	162	5	0	487	2	312	473	3e-83	310
contig02458	gi|124360527|gb|ABN08537.1|	Pyruvate carboxyltransferase [Medicago truncatula]	90.09	111	11	1	222	554	293	402	1e-67	191
contig02459	gi|255628469|gb|ACU14579.1|	unknown [Glycine max]	67.33	101	33	1	86	388	1	99	7e-30	134
contig02460	gi|255631246|gb|ACU15990.1|	unknown [Glycine max]	74.32	74	19	0	2	223	120	193	1e-25	119
contig02461	gi|133447|sp|P12227|RPOC2_PEA	RecName: Full=DNA-directed RNA polymerase subunit beta''; AltName: Full=PEP; AltName: Full=Plastid-encoded RNA polymerase subunit beta''; Short=RNA polymerase subunit beta'' >gi|829325|emb|CAA27545.1| unnamed protein product [Pisum sativum]	68.73	275	75	6	3	794	624	885	8e-88	327
contig02462	gi|255632826|gb|ACU16766.1|	unknown [Glycine max]	78.63	131	28	1	300	692	81	209	1e-62	183
contig02463	gi|58743500|gb|AAW81741.1|	Putative 2-isopropylmalate synthase [Brassica oleracea]	66.06	109	37	0	63	389	71	179	7e-48	134
contig02464	gi|225468963|ref|XP_002272285.1|	PREDICTED: hypothetical protein [Vitis vinifera]	76.24	101	24	0	305	3	80	180	3e-49	152
contig02465	gi|255629764|gb|ACU15231.1|	unknown [Glycine max]	85.12	121	18	0	572	210	68	188	3e-52	208
contig02466	gi|1480347|emb|CAA67796.1|	ferrodoxin NADP oxidoreductase [Pisum sativum]	94.74	171	9	0	517	5	1	171	5e-82	307
contig02467	gi|225441973|ref|XP_002271118.1|	PREDICTED: hypothetical protein [Vitis vinifera]	52.23	224	105	2	748	83	144	366	1e-75	227
contig02468	gi|92870989|gb|ABE80150.1|	Serine/threonine protein kinase active site [Medicago truncatula]	86.28	226	30	1	144	818	51	276	4e-93	345
contig02469	gi|224105911|ref|XP_002313976.1|	predicted protein [Populus trichocarpa] >gi|222850384|gb|EEE87931.1| predicted protein [Populus trichocarpa]	69.19	198	61	1	713	120	304	500	4e-74	281
contig02470	gi|217074198|gb|ACJ85459.1|	unknown [Medicago truncatula]	88.59	263	26	2	164	940	41	301	1e-122	443
contig02471	gi|255577001|ref|XP_002529385.1|	Cyclic nucleotide-gated ion channel putative [Ricinus communis] >gi|223531133|gb|EEF32981.1| Cyclic nucleotide-gated ion channel	84.65	241	37	1	26	748	497	735	3e-105	385
contig02472	gi|255551557|ref|XP_002516824.1|	conserved hypothetical protein [Ricinus communis] >gi|223543912|gb|EEF45438.1| conserved hypothetical protein [Ricinus communis]	47.06	187	87	5	39	563	238	421	2e-33	138
contig02473	gi|37543456|gb|AAL99370.1|	alpha 1 3 fucosyltransferase [Medicago sativa]	81.51	238	44	0	1094	381	49	286	1e-179	406
contig02474	gi|255554871|ref|XP_002518473.1|	gaba(A) receptor-associated protein putative [Ricinus communis] >gi|223542318|gb|EEF43860.1| gaba(A) receptor-associated protein	81.16	69	13	0	40	246	1	69	1e-47	118
contig02475	gi|225449919|ref|XP_002268366.1|	PREDICTED: hypothetical protein [Vitis vinifera] >gi|157350625|emb|CAO40716.1| unnamed protein product [Vitis vinifera]	89.88	326	33	0	980	3	105	430	2e-180	618
contig02476	gi|255557899|ref|XP_002519978.1|	Protein kinase APK1B chloroplast precursor	84.82	191	29	0	3	575	239	429	2e-86	323
contig02477	gi|255574875|ref|XP_002528344.1|	3-isopropylmalate dehydratase putative [Ricinus communis] >gi|223532212|gb|EEF34016.1| 3-isopropylmalate dehydratase	94.6	352	19	0	1223	168	159	510	0	689
contig02478	gi|255568044|ref|XP_002524999.1|	aminoadipate-semialdehyde dehydrogenase putative [Ricinus communis] >gi|223535743|gb|EEF37406.1| aminoadipate-semialdehyde dehydrogenase	57.05	149	64	0	15	461	126	274	1e-46	189
contig02479	gi|255547049|ref|XP_002514582.1|	inositol or phosphatidylinositol kinase putative [Ricinus communis] >gi|223546186|gb|EEF47688.1| inositol or phosphatidylinositol kinase	52.27	88	42	0	374	111	536	623	1e-28	80.1
contig02481	gi|224103535|ref|XP_002313093.1|	predicted protein [Populus trichocarpa] >gi|222849501|gb|EEE87048.1| predicted protein [Populus trichocarpa]	84.87	119	18	0	403	47	2	120	1e-50	194
contig02482	gi|219842168|dbj|BAH10641.1|	2-methyl-6-phytylbenzoquinone methyltranferase [Hevea brasiliensis]	74.4	207	53	3	754	134	1	199	2e-96	285
contig02483	gi|225433316|ref|XP_002282504.1|	PREDICTED: hypothetical protein [Vitis vinifera]	66.67	63	21	1	328	140	16	74	6e-15	83.6
contig02485	gi|22328997|ref|NP_194559.2|	hydroxyproline-rich glycoprotein family protein [Arabidopsis thaliana] >gi|17380878|gb|AAL36251.1| putative proline-rich protein [Arabidopsis thaliana] >gi|20465847|gb|AAM20028.1| putative proline-rich protein [Arabidopsis thaliana]	61.35	163	56	2	470	3	1	162	1e-46	189
contig02486	gi|255638558|gb|ACU19586.1|	unknown [Glycine max]	77.5	80	18	0	541	302	2	81	4e-23	111
contig02487	gi|255583544|ref|XP_002532529.1|	eukaryotic peptide chain release factor GTP-binding subunit putative [Ricinus communis] >gi|223527760|gb|EEF29863.1| eukaryotic peptide chain release factor GTP-binding subunit	85.45	110	16	0	3	332	381	490	1e-47	193
contig02488	gi|255635738|gb|ACU18218.1|	unknown [Glycine max]	62.99	154	54	4	132	584	1	149	4e-44	181
contig02489	gi|186495057|ref|NP_001117594.1|	unknown protein [Arabidopsis thaliana]	79.75	79	16	0	255	491	1	79	4e-29	130
contig02490	gi|225453070|ref|XP_002269621.1|	PREDICTED: hypothetical protein isoform 1 [Vitis vinifera] >gi|157346817|emb|CAO17056.1| unnamed protein product [Vitis vinifera]	77.95	263	58	1	107	895	1	260	5e-120	416
contig02491	gi|255647837|gb|ACU24378.1|	unknown [Glycine max]	59.38	160	65	3	80	559	202	351	2e-27	127
contig02492	gi|5139329|emb|CAB45642.1|	dihydrodipicolinate synthase [Arabidopsis thaliana]	67.78	90	28	1	4	270	224	313	3e-46	125
contig02493	gi|113734311|dbj|BAF30481.1|	cytochrome c oxidase subunit Vb [Pisum sativum] >gi|113734317|dbj|BAF30484.1| cytochrome c oxidase subunit Vb [Pisum sativum]	86.59	82	10	1	581	339	69	150	2e-61	154
contig02496	gi|225459101|ref|XP_002283863.1|	PREDICTED: hypothetical protein [Vitis vinifera]	59.46	74	30	2	227	6	25	91	7e-14	80.1
contig02497	gi|255636562|gb|ACU18619.1|	unknown [Glycine max] >gi|255646062|gb|ACU23518.1| unknown [Glycine max]	80.23	263	51	3	992	207	1	260	2e-91	340
contig02498	gi|3913670|sp|O49856|FTRC_SOYBN	RecName: Full=Ferredoxin-thioredoxin reductase catalytic chain chloroplastic; Short=FTR-C; Flags: Precursor >gi|2765445|emb|CAA75356.1| ferredoxin thioredoxin reductase precursor [Glycine max]	86.81	144	19	0	580	149	1	144	4e-69	264
contig02499	gi|225439649|ref|XP_002269923.1|	PREDICTED: hypothetical protein isoform 1 [Vitis vinifera]	59.22	179	72	2	224	757	13	190	2e-45	186
contig02500	gi|1351411|sp|P49044|VPE_VICSA	RecName: Full=Vacuolar-processing enzyme; Short=VPE; AltName: Full=Proteinase B; Flags: Precursor >gi|510358|emb|CAA84383.1| cysteine proteinase [Vicia sativa]	92.79	430	31	1	1686	397	65	493	0	798
contig02501	gi|255577893|ref|XP_002529819.1|	acetolactate synthase putative [Ricinus communis] >gi|223530696|gb|EEF32568.1| acetolactate synthase	79.35	247	51	0	2	742	246	492	4e-109	398
contig02502	gi|255639616|gb|ACU20102.1|	unknown [Glycine max]	96.55	116	4	0	83	430	88	203	4e-66	240
contig02503	gi|217074808|gb|ACJ85764.1|	unknown [Medicago truncatula]	91.75	97	8	0	5	295	93	189	2e-47	191
contig02505	gi|255641300|gb|ACU20927.1|	unknown [Glycine max]	83.57	140	22	1	490	74	1	140	4e-57	223
contig02506	gi|225435688|ref|XP_002285688.1|	PREDICTED: hypothetical protein [Vitis vinifera]	85.11	94	14	1	482	201	138	230	8e-39	162
contig02508	gi|107857310|gb|ABF85669.1|	SNF5 [Pisum sativum]	93.15	73	5	0	96	314	1	73	1e-50	149
contig02509	gi|38016527|gb|AAR07599.1|	fiber protein Fb37 [Gossypium barbadense] >gi|66271037|gb|AAY43796.1| Fb37 [Gossypium hirsutum]	76.79	56	13	0	261	428	1	56	3e-19	98.6
contig02510	gi|255564132|ref|XP_002523063.1|	multidrug resistance-associated protein 2 6 (mrp2	82.41	108	19	0	426	103	1399	1506	1e-42	175
contig02512	gi|224079425|ref|XP_002305860.1|	predicted protein [Populus trichocarpa] >gi|222848824|gb|EEE86371.1| predicted protein [Populus trichocarpa]	88.48	165	19	0	2	496	791	955	2e-85	301
contig02513	gi|3914467|sp|P93768|PSMD3_TOBAC	RecName: Full=Probable 26S proteasome non-ATPase regulatory subunit 3; Short=26S proteasome subunit S3; AltName: Full=Nuclear antigen 21D7 >gi|1864003|dbj|BAA19252.1| 21D7 [Nicotiana tabacum]	81.48	216	40	1	3	650	259	470	3e-92	341
contig02514	gi|255539068|ref|XP_002510599.1|	conserved hypothetical protein [Ricinus communis] >gi|223551300|gb|EEF52786.1| conserved hypothetical protein [Ricinus communis]	49.29	140	63	4	41	436	5	141	8e-26	119
contig02515	gi|115476652|ref|NP_001061922.1|	Os08g0444100 [Oryza sativa (japonica cultivar-group)] >gi|42407437|dbj|BAD10044.1| splicing factor 3B subunit 5-like protein [Oryza sativa Japonica Group] >gi|113623891|dbj|BAF23836.1| Os08g0444100 [Oryza sativa Japonica Group] >gi|215707157|dbj|BAG93617.1| unnamed protein product [Oryza sativa Japonica Group]	91.89	74	6	0	561	340	1	74	6e-38	147
contig02516	gi|157360665|emb|CAO70258.1|	unnamed protein product [Vitis vinifera]	50	326	143	6	32	949	1	322	1e-72	278
contig02517	gi|255626145|gb|ACU13417.1|	unknown [Glycine max]	55.34	103	46	0	322	14	1	103	3e-19	98.2
contig02518	gi|400986|sp|P31165|RK15_PEA	RecName: Full=50S ribosomal protein L15 chloroplastic; AltName: Full=CL15; Flags: Precursor >gi|20867|emb|CAA77595.1| Plastid ribosomal protein CL15 [Pisum sativum]	94.06	202	11	1	3	605	57	258	3e-90	335
contig02520	gi|400992|sp|P30956|RK28_TOBAC	RecName: Full=50S ribosomal protein L28 chloroplastic; AltName: Full=CL28; Flags: Precursor >gi|279656|pir||R5NT28 ribosomal protein L28 precursor	68.12	138	40	2	613	212	14	151	1e-43	180
contig02521	gi|224109060|ref|XP_002315066.1|	predicted protein [Populus trichocarpa] >gi|222864106|gb|EEF01237.1| predicted protein [Populus trichocarpa]	91.95	174	14	0	1	522	81	254	5e-86	320
contig02522	gi|217072634|gb|ACJ84677.1|	unknown [Medicago truncatula]	88.89	198	22	0	48	641	1	198	9e-122	376
contig02523	gi|255647494|gb|ACU24211.1|	unknown [Glycine max]	75.64	156	33	4	4	456	1	150	1e-114	220
contig02524	gi|225461429|ref|XP_002284913.1|	PREDICTED: hypothetical protein [Vitis vinifera] >gi|157338221|emb|CAO39265.1| unnamed protein product [Vitis vinifera]	90.82	98	9	0	325	32	47	144	2e-44	180
contig02525	gi|255645443|gb|ACU23217.1|	unknown [Glycine max]	83.02	324	53	2	1221	256	1	319	3e-125	452
contig02526	gi|18401564|ref|NP_565663.1|	SCPL51 (SERINE CARBOXYPEPTIDASE-LIKE 51); serine-type carboxypeptidase [Arabidopsis thaliana] >gi|125987784|sp|Q67Y83|SCP51_ARATH RecName: Full=Serine carboxypeptidase-like 51; Flags: Precursor >gi|15724218|gb|AAL06502.1|AF412049_1 At2g27920/T1E2.16 [Arabidopsis thaliana] >gi|20197951|gb|AAD21510.2| putative carboxypeptidase [Arabidopsis thaliana] >gi|27764970|gb|AAO23606.1| At2g27920/T1E2.16 [Ar…	86.46	96	13	0	300	13	29	124	2e-45	185
contig02527	gi|255630625|gb|ACU15672.1|	unknown [Glycine max]	54.35	184	73	4	665	147	1	180	6e-39	164
contig02529	gi|217072778|gb|ACJ84749.1|	unknown [Medicago truncatula]	87.39	111	14	0	394	62	8	118	1e-56	206
contig02530	gi|217073102|gb|ACJ84910.1|	unknown [Medicago truncatula]	90.91	44	3	1	220	348	1	44	5e-13	77.4
contig02532	gi|217070784|gb|ACJ83752.1|	unknown [Medicago truncatula]	84.34	166	26	0	2	499	69	234	3e-58	229
contig02533	gi|217071282|gb|ACJ84001.1|	unknown [Medicago truncatula]	81.36	118	22	0	354	1	6	123	5e-52	206
contig02534	gi|255636969|gb|ACU18817.1|	unknown [Glycine max]	70.78	154	42	3	125	577	20	171	4e-49	197
contig02535	gi|225441639|ref|XP_002282201.1|	PREDICTED: hypothetical protein [Vitis vinifera]	70.08	254	75	1	856	98	5	258	4e-93	345
contig02536	gi|255632800|gb|ACU16753.1|	unknown [Glycine max]	53.11	177	76	3	587	78	38	212	2e-33	146
contig02537	gi|255637132|gb|ACU18897.1|	unknown [Glycine max]	82.68	127	22	0	424	44	155	281	2e-83	216
contig02538	gi|217075496|gb|ACJ86108.1|	unknown [Medicago truncatula]	96.24	133	5	0	119	517	1	133	5e-67	258
contig02539	gi|225450017|ref|XP_002274669.1|	PREDICTED: hypothetical protein [Vitis vinifera]	92.52	147	11	0	498	58	132	278	1e-71	271
contig02540	gi|255561385|ref|XP_002521703.1|	phosphoserine aminotransferase putative [Ricinus communis] >gi|223539094|gb|EEF40690.1| phosphoserine aminotransferase	64.5	200	62	3	575	3	1	196	5e-61	237
contig02541	gi|255560675|ref|XP_002521351.1|	conserved hypothetical protein [Ricinus communis] >gi|223539429|gb|EEF41019.1| conserved hypothetical protein [Ricinus communis]	41.88	191	98	7	922	389	272	451	4e-41	91.7
contig02542	gi|225217066|gb|ACN85391.1|	acetyl-coenzyme A carboxylase [Suaeda salsa]	91.55	71	6	0	479	267	187	257	2e-29	133
contig02545	gi|255633122|gb|ACU16916.1|	unknown [Glycine max]	88.52	61	7	0	78	260	4	64	2e-27	125
contig02547	gi|168011705|ref|XP_001758543.1|	predicted protein [Physcomitrella patens subsp. patens] >gi|162690153|gb|EDQ76521.1| predicted protein [Physcomitrella patens subsp. patens]	78.98	176	37	1	791	1318	256	430	6e-111	279
contig02549	gi|6014889|sp|Q41651|CYPB_VICFA	RecName: Full=Peptidyl-prolyl cis-trans isomerase chloroplastic; Short=PPIase; Short=Rotamase; AltName: Full=Cyclophilin; AltName: Full=Cyclosporin A-binding protein; Short=CYP B; Flags: Precursor >gi|499693|gb|AAA64430.1| cyclophilin	100	106	0	0	636	319	143	248	8e-57	223
contig02550	gi|225442341|ref|XP_002281000.1|	PREDICTED: hypothetical protein [Vitis vinifera] >gi|157340053|emb|CAO45730.1| unnamed protein product [Vitis vinifera]	85.02	327	49	1	1379	399	75	397	0	534
contig02551	gi|4140026|dbj|BAA36972.1|	flavonoid 3-O-galactosyl transferase [Vigna mungo]	77.14	105	24	0	315	1	292	396	1e-43	178
contig02552	gi|124359836|gb|ABD32424.2|	Initiation factor eIF-4 gamma middle; Up-frameshift suppressor 2 [Medicago truncatula]	90.65	107	10	0	339	19	1	107	3e-48	194
contig02556	gi|217071410|gb|ACJ84065.1|	unknown [Medicago truncatula]	84.93	73	11	0	303	85	1	73	2e-43	129
contig02557	gi|84453190|dbj|BAE71192.1|	putative Asp1 [Trifolium pratense] >gi|84468406|dbj|BAE71286.1| putative Asp1 [Trifolium pratense]	87.05	278	35	3	58	888	202	477	7e-139	475
contig02559	gi|224068737|ref|XP_002326187.1|	predicted protein [Populus trichocarpa] >gi|222833380|gb|EEE71857.1| predicted protein [Populus trichocarpa]	78.1	105	22	1	314	3	4	108	2e-40	168
contig02560	gi|238535496|gb|ACR44231.1|	drought responsive element binding protein 2 [Glycine max]	66.67	78	22	3	1	222	88	159	8e-15	83.6
contig02561	gi|255640812|gb|ACU20689.1|	unknown [Glycine max]	80.65	93	18	0	328	606	104	196	3e-57	163
contig02562	gi|255576418|ref|XP_002529101.1|	ankyrin repeat-containing protein putative [Ricinus communis] >gi|223531452|gb|EEF33285.1| ankyrin repeat-containing protein	63.26	264	95	2	110	895	53	316	1e-76	288
contig02563	gi|729842|sp|Q03943|IM30_PEA	RecName: Full=Membrane-associated 30 kDa protein chloroplastic; Short=M30; Flags: Precursor >gi|169107|gb|AAA53545.1| IM30	96.59	205	4	1	957	352	118	322	2e-102	371
contig02564	gi|255627657|gb|ACU14173.1|	unknown [Glycine max]	68.29	123	39	1	180	548	7	127	6e-66	172
contig02566	gi|255639588|gb|ACU20088.1|	unknown [Glycine max]	87.74	212	26	0	30	665	138	349	4e-102	374
contig02568	gi|157348448|emb|CAO23340.1|	unnamed protein product [Vitis vinifera]	95	20	1	0	2	61	67	86	6e-13	50.4
contig02569	gi|255638526|gb|ACU19571.1|	unknown [Glycine max]	59.75	159	59	2	463	2	13	171	5e-49	197
contig02570	gi|224128394|ref|XP_002329151.1|	predicted protein [Populus trichocarpa] >gi|222869820|gb|EEF06951.1| predicted protein [Populus trichocarpa]	70.33	246	73	0	739	2	2	247	9e-109	397
contig02571	gi|255629099|gb|ACU14894.1|	unknown [Glycine max]	76.83	82	19	1	37	282	1	80	3e-28	129
contig02572	gi|255645947|gb|ACU23462.1|	unknown [Glycine max]	56.42	374	120	15	183	1175	1	353	9e-86	321
contig02574	gi|217072584|gb|ACJ84652.1|	unknown [Medicago truncatula]	90.4	125	12	0	375	1	1	125	2e-50	201
contig02575	gi|217073826|gb|ACJ85273.1|	unknown [Medicago truncatula]	98.99	99	1	0	2	298	289	387	6e-48	193
contig02576	gi|167962454|dbj|BAG09389.1|	peroxisomal citrate synthase precursor [Glycine max]	73.55	276	72	2	2	826	220	493	3e-107	392
contig02577	gi|255640082|gb|ACU20332.1|	unknown [Glycine max]	94	100	6	0	188	487	22	121	3e-48	194
contig02579	gi|61611729|gb|AAX47182.1|	FVE [Pisum sativum]	90.82	98	8	2	48	338	1	97	2e-33	145
contig02580	gi|21593325|gb|AAM65274.1|	NADH dehydrogenase [Arabidopsis thaliana]	82.3	113	20	0	67	405	4	116	1e-57	167
contig02581	gi|255631358|gb|ACU16046.1|	unknown [Glycine max]	83.56	73	12	0	345	127	143	215	3e-25	117
contig02582	gi|255640861|gb|ACU20713.1|	unknown [Glycine max]	94.74	76	4	0	106	333	23	98	3e-32	141
contig02583	gi|255577143|ref|XP_002529455.1|	proline synthetase associated protein putative [Ricinus communis] >gi|223531071|gb|EEF32921.1| proline synthetase associated protein	73.5	117	31	1	354	4	1	116	1e-45	185
contig02587	gi|255632502|gb|ACU16601.1|	unknown [Glycine max]	92.78	97	7	0	49	339	1	97	3e-45	184
contig02588	gi|217075152|gb|ACJ85936.1|	unknown [Medicago truncatula]	83.72	129	20	2	79	462	1	128	3e-54	215
contig02589	gi|48525716|gb|AAT45084.1|	proline dehydrogenase [Medicago sativa] >gi|48525718|gb|AAT45085.1| proline dehydrogenase [Medicago sativa]	82.23	242	42	1	723	1	116	357	2e-110	402
contig02590	gi|255545152|ref|XP_002513637.1|	heat shock protein binding protein putative [Ricinus communis] >gi|223547545|gb|EEF49040.1| heat shock protein binding protein	78	100	22	0	374	75	518	617	3e-39	164
contig02591	gi|255560784|ref|XP_002521405.1|	Protein C20orf11 putative [Ricinus communis] >gi|223539304|gb|EEF40895.1| Protein C20orf11	93.36	241	16	0	197	919	45	285	2e-114	416
contig02592	gi|223929912|gb|ACN24614.1|	aspartic acid protease [Phaseolus vulgaris]	76.54	179	40	1	189	719	28	206	3e-71	271
contig02594	gi|255640209|gb|ACU20395.1|	unknown [Glycine max]	92.51	187	14	0	647	87	219	405	9e-93	333
contig02595	gi|224143055|ref|XP_002324836.1|	2-oxoglutarate-dependent dioxygenase [Populus trichocarpa] >gi|222866270|gb|EEF03401.1| 2-oxoglutarate-dependent dioxygenase [Populus trichocarpa]	47.17	106	56	1	3	320	128	231	4e-20	100
contig02597	gi|217074298|gb|ACJ85509.1|	unknown [Medicago truncatula]	77.42	124	15	2	492	160	274	397	1e-50	164
contig02598	gi|217070712|gb|ACJ83716.1|	unknown [Medicago truncatula]	92.71	96	7	1	575	288	61	155	2e-44	182
contig02599	gi|1806140|emb|CAA65979.1|	cdc2MsC [Medicago sativa]	98.28	233	4	0	39	737	1	233	6e-132	473
contig02600	gi|15221439|ref|NP_177024.1|	proton-dependent oligopeptide transport (POT) family protein [Arabidopsis thaliana] >gi|5734721|gb|AAD49986.1|AC008075_19 Similar to gb|AF023472 peptide transporter from Hordeum vulgare and is a member of the PF|00854 Peptide transporter family. ESTs gb|T41927 and gb|AA395024 come from this gene. [Arabidopsis thaliana] >gi|20147231|gb|AAM10330.1| At1g68570/F24J5_7 [Arabidopsis thaliana] >gi|25090…	75.28	178	44	0	1	534	367	544	1e-82	285
contig02601	gi|124360762|gb|ABD33275.2|	progesterone 5-beta-reductase putative [Medicago truncatula]	73.67	281	74	1	5	847	85	364	2e-121	439
contig02603	gi|217071946|gb|ACJ84333.1|	unknown [Medicago truncatula]	84.85	66	10	0	3	200	174	239	4e-26	120
contig02604	gi|255648125|gb|ACU24517.1|	unknown [Glycine max]	81.29	171	32	0	124	636	5	175	7e-75	283
contig02606	gi|69207914|gb|AAZ03745.1|	WD-40 repeat protein [Pisum sativum]	98.67	300	4	0	1081	182	126	425	2e-179	632
contig02607	gi|162279910|ref|NP_063987.2|	cytochrome c biogenesis protein [Beta vulgaris subsp. vulgaris] >gi|87250875|gb|ABD36064.1| cytochrome c biogenesis Fn [Beta vulgaris subsp. vulgaris] >gi|148491412|dbj|BAA99299.2| cytochrome c biogenesis protein [Beta vulgaris subsp. vulgaris]	95.95	148	6	0	11	454	401	548	6e-82	306
contig02608	gi|255583496|ref|XP_002532506.1|	scythe/bat3 putative [Ricinus communis] >gi|223527781|gb|EEF29882.1| scythe/bat3	50.74	136	57	4	21	398	581	709	1e-20	103
contig02609	gi|217074948|gb|ACJ85834.1|	unknown [Medicago truncatula]	79.65	172	35	0	37	552	9	180	5e-66	253
contig02610	gi|217074602|gb|ACJ85661.1|	unknown [Medicago truncatula]	79.55	88	17	1	464	204	12	99	1e-30	135
contig02611	gi|255549084|ref|XP_002515598.1|	fidipidine putative [Ricinus communis] >gi|223545542|gb|EEF47047.1| fidipidine	75.61	123	30	0	591	223	163	285	9e-46	186
contig02612	gi|167961796|dbj|BAG09367.1|	peroxisomal ascorbate peroxidase [Glycine max] >gi|255642362|gb|ACU21445.1| unknown [Glycine max]	86.41	287	39	0	958	98	1	287	2e-135	486
contig02613	gi|255638588|gb|ACU19601.1|	unknown [Glycine max] >gi|255638658|gb|ACU19634.1| unknown [Glycine max]	75.49	102	25	2	232	537	1	99	2e-30	135
contig02614	gi|157354996|emb|CAO48357.1|	unnamed protein product [Vitis vinifera]	75.73	103	25	0	75	383	577	679	6e-45	172
contig02615	gi|87240857|gb|ABD32715.1|	thylakoid membrane phosphoprotein 14 kda chloroplast precursor	67.68	164	52	2	151	639	17	174	6e-58	228
contig02616	gi|217071254|gb|ACJ83987.1|	unknown [Medicago truncatula]	97.14	105	3	0	45	359	1	105	3e-55	217
contig02617	gi|224126625|ref|XP_002329601.1|	light harvesting-like protein 3 [Populus trichocarpa] >gi|222870310|gb|EEF07441.1| light harvesting-like protein 3 [Populus trichocarpa]	63.43	216	64	4	245	847	21	236	4e-67	258
contig02620	gi|147803507|emb|CAN68722.1|	hypothetical protein [Vitis vinifera]	75.84	149	32	1	145	579	78	226	8e-67	226
contig02621	gi|255637400|gb|ACU19028.1|	unknown [Glycine max]	95.92	98	4	0	296	3	1	98	1e-47	192
contig02623	gi|255568653|ref|XP_002525300.1|	conserved hypothetical protein [Ricinus communis] >gi|223535458|gb|EEF37128.1| conserved hypothetical protein [Ricinus communis]	54.17	144	64	2	426	1	1	137	8e-15	83.2
contig02624	gi|217074522|gb|ACJ85621.1|	unknown [Medicago truncatula]	88.98	118	13	0	407	54	1	118	4e-57	213
contig02625	gi|255647387|gb|ACU24159.1|	unknown [Glycine max]	58.43	89	37	1	267	1	1	87	4e-17	90.9
[truncated: 16,245 more rows]

## Sheet: Final
contig name	Genbank ID	Annotations	%_identity	alignment_length	mismatches	gap_openings	q_start	q_end	s_start	s_end	e_value	bit_score
contig00001	gi|13359451|dbj|BAB33421.1|	putative senescence-associated protein [Pisum sativum]	77.78	216	44	2	3175	2540	1	212	6e-89	333
contig00002	gi|253761550|ref|XP_002489152.1|	hypothetical protein SORBIDRAFT_0016s002240 [Sorghum bicolor] >gi|241947187|gb|EES20332.1| hypothetical protein SORBIDRAFT_0016s002240 [Sorghum bicolor]	47.2	125	66	1	378	4	34	155	3e-22	107
contig00003	gi|149392583|gb|ABR26094.1|	retrotransposon protein [Oryza sativa (indica cultivar-group)]	90.74	108	8	1	2665	2982	1	108	2e-48	199
contig00004	gi|157357381|emb|CAO63909.1|	unnamed protein product [Vitis vinifera]	77.33	75	17	1	399	175	118	185	2e-22	108
contig00005	gi|157786302|gb|ABN49454.2|	chloroplast chlorophyll a/b binding protein [Pisum sativum]	99.25	266	2	0	906	109	1	266	9e-152	540
contig00006	gi|255628345|gb|ACU14517.1|	unknown [Glycine max]	96.97	66	2	0	949	752	1	66	2e-30	137
contig00011	gi|109157229|pdb|2BHW|A	Chain A Pea Light-Harvesting Complex Ii At 2.5 Angstrom Resolution >gi|109157230|pdb|2BHW|B Chain B	100	133	0	0	670	272	100	232	2e-71	272
contig00013	gi|47169444|pdb|1VCR|A	Chain A An Icosahedral Assembly Of Light-Harvesting Chlorophyll AB Protein Complex From Pea Thylakoid Membranes	99.56	229	1	0	2	688	4	232	1e-131	473
contig00017	gi|2497884|sp|Q41669|MT1A_VICFA	RecName: Full=Metallothionein-like protein 1A; Short=MT-1A >gi|1150655|emb|CAA62551.1| metallothionein [Vicia faba] >gi|205277596|gb|ACI02065.1| metallothionein [Vicia faba]	94.74	57	0	1	124	285	21	77	6e-24	114
contig00018	gi|57013900|ref|YP_173374.1|	hypothetical protein NitaMp027 [Nicotiana tabacum] >gi|57014030|ref|YP_173501.1| hypothetical protein NitaMp164 [Nicotiana tabacum] >gi|56806536|dbj|BAD83437.1| hypothetical protein [Nicotiana tabacum] >gi|56806666|dbj|BAD83567.1| hypothetical protein [Nicotiana tabacum]	81.82	110	20	2	332	3	1	102	1e-41	176
contig00020	gi|5139543|emb|CAB45653.1|	putative tonoplast intrinsic protein [Pisum sativum]	97.6	250	6	0	1133	384	1	250	1e-116	424
contig00022	gi|132106|sp|P07689|RBS3_PEA	RecName: Full=Ribulose bisphosphate carboxylase small chain 3A chloroplastic; Short=RuBisCO small subunit 3A; Flags: Precursor >gi|20855|emb|CAA27864.1| ribulose bisphosphate carboxylase [Pisum sativum] >gi|225288|prf||1211236A carboxylase	92.22	180	14	0	682	143	1	180	7e-93	343
contig00024	gi|18203270|sp|Q9M5M7|RL10_EUPES	RecName: Full=60S ribosomal protein L10 >gi|6984130|gb|AAF34765.1|AF227620_1 60S ribosomal protein L10 [Euphorbia esula]	97.24	181	5	0	549	7	1	181	3e-100	367
contig00025	gi|217070954|gb|ACJ83837.1|	unknown [Medicago truncatula]	92.36	144	11	0	618	187	78	221	1e-72	276
contig00031	gi|147767047|emb|CAN67678.1|	hypothetical protein [Vitis vinifera]	54.97	493	210	6	1690	248	15	505	1e-152	544
contig00035	gi|217071278|gb|ACJ83999.1|	unknown [Medicago truncatula]	80.79	151	29	0	50	502	1	151	4e-71	270
contig00038	gi|124360831|gb|ABN08803.1|	H+-transporting two-sector ATPase alpha/beta subunit	96.23	477	18	0	1928	498	1	477	0	892
contig00039	gi|1705807|sp|P21226|CHI2_PEA	RecName: Full=Endochitinase A2; Flags: Precursor >gi|598347|gb|AAA75196.1| chitinase class I	96.69	151	5	0	699	247	156	306	6e-88	323
contig00040	gi|122249722|sp|A0AT31|NLTP5_LENCU	RecName: Full=Non-specific lipid-transfer protein 5; Short=LTP5; Flags: Precursor >gi|60735414|gb|AAX35809.1| lipid transfer protein 5 precursor [Lens culinaris subsp. culinaris]	80	115	23	0	620	276	1	115	3e-35	152
contig00042	gi|115455157|ref|NP_001051179.1|	Os03g0734300 [Oryza sativa (japonica cultivar-group)] >gi|50582721|gb|AAT78791.1| putative roteinase inhibitor [Oryza sativa (japonica cultivar-group)] >gi|108710930|gb|ABF98725.1| type II proteinase inhibitor family protein expressed [Oryza sativa (japonica cultivar-group)] >gi|113549650|dbj|BAF13093.1| Os03g0734300 [Oryza sativa Japonica Group] >gi|125545631|gb|EAY91770.1| hypothetical protein …	52.7	74	31	4	25	234	10	82	1e-13	79.3
contig00043	gi|90655082|gb|ABD96088.1|	polyubiquitin [Malus x domestica]	100	229	0	0	1094	408	42	270	7e-123	444
contig00044	gi|219935421|emb|CAG44503.1|	lipoxygenase LOXN3 [Pisum sativum]	93.9	852	51	1	2828	276	15	866	0	1560
contig00045	gi|2497885|sp|Q41670|MT1B_VICFA	RecName: Full=Metallothionein-like protein 1B; Short=MT-1B >gi|1150657|emb|CAA62552.1| metallothionein [Vicia faba]	98.18	55	1	0	122	286	21	75	1e-25	119
contig00046	gi|806310|gb|AAA66288.1|	proline-rich protein	47.06	68	31	2	206	394	103	165	3e-13	59.3
contig00048	gi|122249724|sp|A0AT33|NLTP4_LENCU	RecName: Full=Non-specific lipid-transfer protein 4; Short=LTP4; Contains: RecName: Full=Non-specific lipid-transfer protein 8; Short=LTP8; Flags: Precursor >gi|60735418|gb|AAX35811.1| lipid transfer protein 4 precursor [Lens culinaris subsp. culinaris]	90	100	10	0	81	380	11	110	1e-37	160
contig00049	gi|217075158|gb|ACJ85939.1|	unknown [Medicago truncatula]	59.04	83	33	1	110	355	74	156	2e-37	110
contig00050	gi|217071562|gb|ACJ84141.1|	unknown [Medicago truncatula]	83.33	180	30	0	896	357	1	180	7e-84	314
contig00051	gi|553111|gb|AAA33969.1|	hydroproline-rich protein	45.45	110	60	0	63	392	12	121	3e-14	82.8
contig00053	gi|217075054|gb|ACJ85887.1|	unknown [Medicago truncatula]	71.15	52	15	0	513	358	13	64	3e-12	75.5
contig00054	gi|56809381|gb|AAW31512.1|	light-harvesting chlorophyll-a/b binding protein Lhcb2 [Pisum sativum]	98.11	265	5	0	956	162	1	265	2e-139	499
contig00055	gi|118933|sp|P14710|DRR3_PEA	RecName: Full=Disease resistance response protein Pi49; AltName: Full=PR10 >gi|436313|emb|CAA31760.1| disease resistance response protein [Pisum sativum] >gi|967270|gb|AAA90954.1| PR10 >gi|226758|prf||1604467A disease response resistance gene	86.08	158	22	0	70	543	1	158	1e-72	276
contig00056	gi|396825|emb|CAA80980.1|	narbonin [Vicia narbonensis]	39.92	248	135	6	927	226	37	282	2e-36	157
contig00057	gi|217069840|gb|ACJ83280.1|	unknown [Medicago truncatula]	98.94	94	1	0	282	1	87	180	3e-46	187
contig00058	gi|131384|sp|P14226|PSBO_PEA	RecName: Full=Oxygen-evolving enhancer protein 1 chloroplastic; Short=OEE1; AltName: Full=33 kDa subunit of oxygen evolving system of photosystem II; AltName: Full=OEC 33 kDa subunit; AltName: Full=33 kDa thylakoid membrane protein; Flags: Precursor >gi|20621|emb|CAA33408.1| unnamed protein product [Pisum sativum] >gi|344004|dbj|BAA02554.1| precursor for 33-kDa protein of photosystem II [Pisum sa…	99.09	329	3	0	1156	170	1	329	0	640
contig00059	gi|255551855|ref|XP_002516973.1|	60S ribosomal protein L19 putative [Ricinus communis] >gi|223544061|gb|EEF45587.1| 60S ribosomal protein L19	97.85	186	4	0	43	600	1	186	2e-79	299
contig00061	gi|217073560|gb|ACJ85140.1|	unknown [Medicago truncatula]	94.31	246	14	0	1179	442	24	269	2e-118	429
contig00062	gi|12019640|gb|AAA33685.2|	ribulose 1 5 bisphosphate carboxylase [Pisum sativum]	93.06	72	5	0	379	164	68	139	6e-35	150
contig00064	gi|217071692|gb|ACJ84206.1|	unknown [Medicago truncatula]	73.25	157	42	0	42	512	1	157	2e-68	263
contig00065	gi|139387500|ref|YP_001122853.1|	NADH-plastoquinone oxidoreductase subunit 7 [Phaseolus vulgaris] >gi|218527789|sp|A4GGF2|NDHH_PHAVU RecName: Full=NAD(P)H-quinone oxidoreductase subunit H chloroplastic; AltName: Full=NAD(P)H dehydrogenase subunit H; AltName: Full=NADH-plastoquinone oxidoreductase subunit H; AltName: Full=NADH-plastoquinone oxidoreductase 49 kDa subunit >gi|112031022|gb|ABH88134.1| NADH-plastoquinone oxidoreducta…	91.14	158	14	0	91	564	197	354	3e-103	288
contig00066	gi|2578440|emb|CAA47810.1|	pectinesterase [Pisum sativum]	90.25	554	54	0	1868	207	1	554	0	946
contig00068	gi|18375|emb|CAA78515.1|	dehydrin-cognate [Pisum sativum]	85.32	218	32	2	906	253	1	216	7e-46	188
contig00069	gi|217075034|gb|ACJ85877.1|	unknown [Medicago truncatula]	96.23	159	6	0	729	253	1	159	1e-76	290
contig00070	gi|255627571|gb|ACU14130.1|	unknown [Glycine max]	71.21	264	75	1	67	855	1	264	6e-99	365
contig00071	gi|164685460|gb|ABY66676.1|	cytochrome oxidase subunit I [Prosopanche americana]	97.74	354	8	0	2	1063	41	394	0	642
contig00072	gi|13560118|emb|CAB43737.2|	chitinase [Trifolium repens]	87.92	298	34	1	17	904	1	298	1e-118	431
contig00077	gi|224079367|ref|XP_002305838.1|	predicted protein [Populus trichocarpa] >gi|222848802|gb|EEE86349.1| predicted protein [Populus trichocarpa]	66.67	66	22	0	111	308	28	93	8e-21	103
contig00078	gi|217071412|gb|ACJ84066.1|	unknown [Medicago truncatula]	85.16	155	23	0	146	610	2	156	3e-59	233
contig00079	gi|147826550|emb|CAN70790.1|	hypothetical protein [Vitis vinifera]	98.73	79	1	0	31	267	48	126	5e-36	154
contig00081	gi|217071842|gb|ACJ84281.1|	unknown [Medicago truncatula]	91.45	269	23	0	117	923	1	269	2e-132	476
contig00082	gi|38096045|gb|AAR10886.1|	chlorophyll a/b binding protein [Trifolium pratense]	100	45	0	0	112	246	111	155	4e-32	97.1
contig00083	gi|255627087|gb|ACU13888.1|	unknown [Glycine max]	50	126	52	3	132	476	18	143	8e-18	93.2
contig00084	gi|2687726|emb|CAA06028.1|	2'-hydroxydihydrodaidzein reductase [Glycine max]	80.36	112	22	0	63	398	1	112	9e-52	193
contig00085	gi|255632612|gb|ACU16656.1|	unknown [Glycine max]	65.79	190	58	2	836	288	1	188	2e-61	239
contig00086	gi|255565826|ref|XP_002523902.1|	40S ribosomal protein S23 putative [Ricinus communis] >gi|255568414|ref|XP_002525181.1| 40S ribosomal protein S23	99.3	142	1	0	646	221	1	142	1e-75	286
contig00087	gi|7381203|gb|AAF61434.1|AF137351_1	pathogenesis-related protein 4A [Pisum sativum]	91.78	146	12	1	20	457	1	145	2e-75	285
contig00088	gi|3176098|emb|CAA75308.1|	annexin [Medicago truncatula] >gi|22859608|emb|CAD29698.1| annexin [Medicago truncatula]	87.86	313	38	0	41	979	1	313	6e-156	554
contig00089	gi|217072476|gb|ACJ84598.1|	unknown [Medicago truncatula]	93.81	388	24	0	1476	313	13	400	0	724
contig00090	gi|73919361|sp|O04287|FKB12_VICFA	RecName: Full=Peptidyl-prolyl isomerase FKBP12; AltName: Full=12 kDa FK506-binding protein; Short=12 kDa FKBP; AltName: Full=FKBP-12; AltName: Full=Immunophilin FKBP12; AltName: Full=Peptidyl-prolyl cis-trans isomerase; Short=PPIase; Short=Rotamase >gi|2104959|gb|AAB57848.1| immunophilin [Vicia faba]	99.11	112	1	0	580	245	1	112	7e-61	237
contig00091	gi|109255190|gb|ABG27020.1|	SKP1-like b [Medicago truncatula] >gi|217071548|gb|ACJ84134.1| unknown [Medicago truncatula] >gi|217075170|gb|ACJ85945.1| unknown [Medicago truncatula]	92.9	155	11	0	760	296	1	155	2e-71	273
contig00092	gi|25809052|gb|AAN74634.1|	heat shock protein [Pisum sativum]	95.24	84	4	0	218	469	57	140	2e-53	144
contig00093	gi|119095|sp|P21745|EA30_VICFA	RecName: Full=Embryonic abundant protein VF30.1; Flags: Precursor	99.25	268	2	0	1065	262	1	268	2e-154	549
contig00095	gi|255556661|ref|XP_002519364.1|	conserved hypothetical protein [Ricinus communis] >gi|223541431|gb|EEF42981.1| conserved hypothetical protein [Ricinus communis]	77.42	62	14	0	465	280	8	69	1e-21	105
contig00099	gi|77540216|gb|ABA86966.1|	triosephosphate isomerase [Glycine max] >gi|255645039|gb|ACU23019.1| unknown [Glycine max]	89.72	253	26	0	1120	362	1	253	4e-116	422
contig00100	gi|10241560|emb|CAB71128.2|	cationic peroxidase [Cicer arietinum]	92.26	336	26	0	1062	55	1	336	1e-175	619
contig00101	gi|224135271|ref|XP_002327607.1|	predicted protein [Populus trichocarpa] >gi|118487921|gb|ABK95782.1| unknown [Populus trichocarpa] >gi|222836161|gb|EEE74582.1| predicted protein [Populus trichocarpa]	96.94	98	3	0	75	368	1	98	3e-49	199
contig00102	gi|255645056|gb|ACU23027.1|	unknown [Glycine max]	81.08	333	63	0	87	1085	14	346	5e-136	488
contig00103	gi|1351963|sp|P48534|APX1_PEA	RecName: Full=L-ascorbate peroxidase cytosolic; Short=AP; AltName: Full=PsAPx01 >gi|20648|emb|CAA43992.1| L-ascorbate peroxidase [Pisum sativum] >gi|169043|gb|AAA33645.1| ascorbate peroxidase	97.6	250	6	0	988	239	1	250	3e-120	436
contig00104	gi|217075713|gb|ACJ86216.1|	unknown [Medicago truncatula]	88.28	256	30	0	2	769	11	266	3e-134	482
contig00105	gi|122006|sp|P25470|H2A1_PEA	RecName: Full=Histone H2A.1	96.18	131	5	0	60	452	1	131	3e-41	172
contig00106	gi|33694227|gb|AAQ24852.1|	10 kDa photosystem II polypeptide [Trifolium pratense]	92.37	131	10	0	14	406	1	131	1e-58	229
contig00107	gi|62909963|dbj|BAD97439.1|	peroxidase [Pisum sativum]	96.74	337	11	0	1336	326	1	337	0	659
contig00108	gi|27466894|gb|AAO12854.1|	thioredoxin h [Pisum sativum]	88.5	113	13	0	554	216	1	113	5e-50	201
contig00110	gi|217071452|gb|ACJ84086.1|	unknown [Medicago truncatula]	97.56	164	4	0	57	548	1	164	6e-89	330
contig00111	gi|124360303|gb|ABN08316.1|	NAD-dependent epimerase/dehydratase [Medicago truncatula]	72.65	223	59	2	836	174	109	329	1e-82	310
contig00113	gi|255625939|gb|ACU13314.1|	unknown [Glycine max]	79.82	114	23	0	130	471	13	126	2e-20	103
contig00114	gi|6850932|emb|CAB71133.1|	hypothetical protein [Cicer arietinum]	73.49	83	22	0	66	314	1	83	2e-25	118
contig00116	gi|46237494|emb|CAG25586.1|	histone H1 [Pisum sativum]	93.44	61	4	0	220	402	47	107	2e-17	94
contig00117	gi|217075348|gb|ACJ86034.1|	unknown [Medicago truncatula]	76.12	67	14	1	823	629	1	67	2e-18	97.4
contig00119	gi|255626283|gb|ACU13486.1|	unknown [Glycine max]	61.06	113	41	1	61	390	1	113	9e-18	94
contig00120	gi|973249|gb|AAB41550.1|	vestitone reductase	85.11	47	7	0	142	2	1	47	3e-17	91.3
contig00121	gi|3122060|sp|O24534|EF1A_VICFA	RecName: Full=Elongation factor 1-alpha; Short=EF-1-alpha >gi|2598657|emb|CAA10847.1| elongation factor 1-alpha (EF1-a) [Vicia faba]	99.47	187	1	0	90	650	1	187	3e-104	381
contig00123	gi|255641117|gb|ACU20837.1|	unknown [Glycine max]	83.98	181	29	0	551	9	23	203	3e-85	318
contig00124	gi|75268976|sp|Q53B75|CF1B1_SOYBN	RecName: Full=Chalcone--flavonone isomerase 1B-1; Short=Chalcone isomerase 1B-1 >gi|51039624|gb|AAT94359.1| chalcone isomerase 1B1 [Glycine max] >gi|255639172|gb|ACU19885.1| unknown [Glycine max]	73.61	216	57	0	29	676	1	216	1e-87	326
contig00125	gi|217075672|gb|ACJ86196.1|	unknown [Medicago truncatula]	92.97	128	8	1	569	189	1	128	1e-51	206
contig00126	gi|17369981|sp|Q9ZT05|PSAK_MEDSA	RecName: Full=Photosystem I reaction center subunit psaK chloroplastic; AltName: Full=Photosystem I subunit X; AltName: Full=PSI-K; Flags: Precursor >gi|3885511|gb|AAC77926.1| similar to PSI-K subunit of photosystem I from barley [Medicago sativa]	93.69	111	7	0	126	458	1	111	3e-52	208
contig00127	gi|255630605|gb|ACU15662.1|	unknown [Glycine max]	69.84	63	18	3	416	231	1	61	7e-12	73.6
contig00128	gi|124360663|gb|ABN08652.1|	Leucine-rich repeat plant specific [Medicago truncatula]	86.55	342	43	2	27	1043	1	342	1e-156	557
contig00129	gi|2673855|emb|CAA56822.1|	ribosomal protein S10 [Pisum sativum]	98.67	75	1	0	812	1036	1	75	8e-41	152
contig00130	gi|255546341|ref|XP_002514230.1|	malic enzyme putative [Ricinus communis] >gi|223546686|gb|EEF48184.1| malic enzyme	86.46	591	80	0	78	1850	1	591	0	976
contig00132	gi|255537043|ref|XP_002509588.1|	lipid binding protein putative [Ricinus communis] >gi|223549487|gb|EEF50975.1| lipid binding protein	44.59	148	76	4	611	186	2	141	1e-23	114
contig00133	gi|225470932|ref|XP_002265113.1|	PREDICTED: hypothetical protein [Vitis vinifera] >gi|157327122|emb|CAO14394.1| unnamed protein product [Vitis vinifera]	82.54	63	11	0	41	229	1	63	9e-21	103
contig00134	gi|255637531|gb|ACU19092.1|	unknown [Glycine max]	86.73	309	41	0	48	974	1	309	3e-156	555
contig00135	gi|34582497|sp|O04300|UPTG_PEA	RecName: Full=Alpha-1 4-glucan-protein synthase [UDP-forming]; AltName: Full=UDP-glucose:protein transglucosylase; Short=UPTG; AltName: Full=Reversibly glycosylated polypeptide >gi|2130521|gb|AAB88408.1| reversibly glycosylatable polypeptide [Pisum sativum]	98.08	364	7	0	1282	191	1	364	0	753
contig00136	gi|87241556|gb|ABD33414.1|	Pectinesterase; Pectinesterase inhibitor [Medicago truncatula]	77.35	415	93	1	1614	373	1	415	0	590
contig00137	gi|225433795|ref|XP_002273517.1|	PREDICTED: hypothetical protein [Vitis vinifera] >gi|157359584|emb|CAO67796.1| unnamed protein product [Vitis vinifera]	60	80	28	1	29	256	438	517	3e-18	94.7
contig00138	gi|255645788|gb|ACU23386.1|	unknown [Glycine max]	86.28	277	37	1	953	126	13	289	3e-117	425
contig00139	gi|255645488|gb|ACU23239.1|	unknown [Glycine max]	69.7	330	100	0	991	2	1	330	4e-130	468
contig00143	gi|971564|emb|CAA62228.1|	peroxidase2 [Medicago sativa]	89.78	323	33	0	1215	247	1	323	5e-169	598
contig00144	gi|258507834|ref|YP_003170585.1|	metal-dependent RNase consists of a metallo-beta-lactamase domain and an RNA-binding KH domain [Lactobacillus rhamnosus GG] >gi|258508881|ref|YP_003171632.1| metal-dependent RNase	74.77	111	28	0	302	634	1	111	1e-39	167
contig00146	gi|130275|sp|P16002|PLAS_PEA	RecName: Full=Plastocyanin chloroplastic; Flags: Precursor >gi|20846|emb|CAA34212.1| unnamed protein product [Pisum sativum] >gi|226940|prf||1611464A plastocyanin	95.24	168	8	0	70	573	1	168	3e-70	268
contig00147	gi|602359|emb|CAA57492.1|	Type II chlorophyll a/b binding protein from photosystem I [Pisum sativum]	95.98	249	10	0	126	872	21	269	9e-143	510
contig00148	gi|1173198|sp|P46298|RS13_PEA	RecName: Full=40S ribosomal protein S13 >gi|396639|emb|CAA80974.1| ribosomal protein S13 [Pisum sativum]	98.68	151	2	0	52	504	1	151	4e-78	295
contig00149	gi|124226|sp|P24922|IF5A2_NICPL	RecName: Full=Eukaryotic translation initiation factor 5A-2; Short=eIF-5A-2; AltName: Full=eIF-4D >gi|19702|emb|CAA45104.1| eukaryotic initiation factor 5A (2) [Nicotiana plumbaginifolia]	98.18	110	2	0	757	428	1	110	1e-75	225
contig00150	gi|217075466|gb|ACJ86093.1|	unknown [Medicago truncatula]	92.2	205	15	1	69	680	1	205	3e-89	332
contig00151	gi|217071358|gb|ACJ84039.1|	unknown [Medicago truncatula]	97.22	72	2	0	165	380	36	107	2e-31	139
contig00152	gi|37725949|gb|AAO27257.1|	putative S-adenosyl-L-methionine:salicylic acid carboxyl methyltransferase [Pisum sativum]	70.75	359	101	2	57	1121	1	359	5e-137	492
contig00154	gi|217073650|gb|ACJ85185.1|	unknown [Medicago truncatula]	79.08	153	32	0	19	477	3	155	3e-69	265
contig00155	gi|255625967|gb|ACU13328.1|	unknown [Glycine max]	70	110	28	2	3	317	41	150	1e-33	139
contig00157	gi|217071214|gb|ACJ83967.1|	unknown [Medicago truncatula] >gi|217075528|gb|ACJ86124.1| unknown [Medicago truncatula]	93.13	131	9	0	657	265	1	131	3e-57	225
contig00158	gi|899367|emb|CAA61747.1|	HMGI/Y [Pisum sativum] >gi|1435175|emb|CAA67752.1| HMG-I/Y [Pisum sativum]	87.07	147	19	0	99	539	1	147	5e-47	192
contig00159	gi|217072376|gb|ACJ84548.1|	unknown [Medicago truncatula]	90.83	229	21	0	113	799	1	229	1e-95	353
contig00161	gi|92896027|gb|ABE93033.1|	hypothetical protein MtrDRAFT_AC136139g5v2 [Medicago truncatula]	95.16	62	3	0	428	243	1	62	3e-28	127
contig00162	gi|255625993|gb|ACU13341.1|	unknown [Glycine max]	93.01	143	10	0	54	482	1	143	1e-73	280
contig00164	gi|34304715|gb|AAQ63461.1|	calmodulin 4 [Daucus carota] >gi|34304717|gb|AAQ63462.1| calmodulin 8 [Daucus carota]	100	149	0	0	709	263	1	149	5e-79	298
contig00165	gi|255633184|gb|ACU16948.1|	unknown [Glycine max]	84.96	113	17	0	60	398	3	115	2e-54	216
contig00166	gi|62909961|dbj|BAD97438.1|	peroxidase [Pisum sativum]	73.01	226	61	0	403	1080	128	353	8e-127	300
contig00167	gi|255631306|gb|ACU16020.1|	unknown [Glycine max]	84.56	149	23	0	788	342	1	149	1e-69	266
contig00169	gi|537319|gb|AAB41812.1|	peroxidase [Medicago sativa]	87.05	139	18	1	8	424	33	170	4e-65	250
contig00172	gi|68052511|sp|Q5YK03|MATK_VICFA	RecName: Full=Maturase K; AltName: Full=Intron maturase >gi|37518694|gb|AAQ91977.1| maturase-like protein [Vicia faba]	88.56	236	22	3	755	1447	1	230	9e-99	365
contig00173	gi|29539387|dbj|BAC67662.1|	pectin methylesterase [Pisum sativum]	80.47	215	42	0	649	5	12	226	6e-79	285
contig00176	gi|217070940|gb|ACJ83830.1|	unknown [Medicago truncatula]	98.8	83	1	0	15	263	1	83	2e-42	175
contig00177	gi|73623473|gb|AAZ78659.1|	aquaporin [Phaseolus vulgaris] >gi|73623475|gb|AAZ78660.1| aquaporin [Phaseolus vulgaris]	86.75	249	33	0	912	166	1	249	1e-97	360
contig00178	gi|52353081|emb|CAH55772.1|	putative His-Asp phosphotransfer protein [Pisum sativum]	96.75	154	5	0	693	232	1	154	3e-69	266
contig00180	gi|295789|emb|CAA34456.1|	elongation factor 1-alpha [Arabidopsis thaliana]	93.56	295	18	1	886	5	98	392	0	563
contig00181	gi|255629085|gb|ACU14887.1|	unknown [Glycine max]	99.16	119	1	0	161	517	22	140	8e-62	240
contig00182	gi|584786|sp|Q08655|ASR1_SOLLC	RecName: Full=Abscisic stress-ripening protein 1 >gi|170376|gb|AAA34137.1| abscisic stress ripening protein 1 >gi|2282019|gb|AAB64185.1| Asr1 [Lycopersicon esculentum]	72.57	113	27	3	677	351	1	110	2e-19	100
contig00183	gi|217071120|gb|ACJ83920.1|	unknown [Medicago truncatula]	99.29	140	1	0	61	480	1	140	5e-62	241
contig00184	gi|6831665|sp|O65731|RS5_CICAR	40S ribosomal protein S5 >gi|3043428|emb|CAA06491.1| 40S ribosomal protein S5 [Cicer arietinum]	95.41	196	9	0	836	249	2	197	2e-99	366
contig00185	gi|255640554|gb|ACU20562.1|	unknown [Glycine max]	96.69	151	5	1	454	2	1	150	5e-77	290
contig00186	gi|219522337|gb|ACL14488.1|	methionine synthase [Cicer arietinum]	93.79	676	42	0	2321	294	88	763	0	1223
contig00187	gi|255626611|gb|ACU13650.1|	unknown [Glycine max]	84.92	126	19	0	611	234	1	126	1e-57	226
contig00188	gi|121489623|emb|CAJ87510.1|	putative glutamine synthetase [Pisum sativum]	94.46	343	19	0	1348	320	14	356	0	658
contig00189	gi|217072906|gb|ACJ84813.1|	unknown [Medicago truncatula]	75.38	195	48	1	77	661	1	192	3e-78	295
contig00190	gi|255629436|gb|ACU15064.1|	unknown [Glycine max]	71.53	137	39	2	295	705	25	156	3e-46	189
contig00191	gi|113361|sp|P12886|ADH1_PEA	RecName: Full=Alcohol dehydrogenase 1 >gi|20639|emb|CAA29609.1| alcohol dehydrogenase [Pisum sativum]	97.63	380	9	0	1447	308	1	380	0	737
contig00192	gi|149390495|ref|YP_001294323.1|	NADH-plastoquinone oxidoreductase subunit 4L [Illicium oligandrum] >gi|221272244|sp|A6MMZ7|NU4LC_ILLOL RecName: Full=NAD(P)H-quinone oxidoreductase subunit 4L chloroplastic; AltName: Full=NAD(P)H dehydrogenase subunit 4L; AltName: Full=NADH-plastoquinone oxidoreductase subunit 4L >gi|147917448|gb|ABQ52572.1| NADH-plastoquinone oxidoreductase subunit 4L [Illicium oligandrum]	95.16	62	3	0	332	147	1	62	8e-32	117
contig00193	gi|92870918|gb|ABE80118.1|	Ribosomal protein L24E [Medicago truncatula]	97.28	147	4	0	681	241	1	147	5e-54	214
contig00194	gi|401189|sp|P25794|PIP2_PEA	RecName: Full=Probable aquaporin PIP-type 7a; AltName: Full=Turgor-responsive protein 7a; AltName: Full=Turgor-responsive protein 31 >gi|20426|emb|CAA79159.1| trg-31 [Pisum sativum]	98.27	289	5	0	33	899	1	289	2e-162	576
contig00195	gi|81176251|ref|YP_398330.1|	photosystem I assembly protein Ycf3 [Lactuca sativa] >gi|78675169|dbj|BAE47595.1| photosystem I assembly protein ycf3 [Lactuca sativa] >gi|255631288|gb|ACU16011.1| unknown [Glycine max] >gi|225200|prf||1211235AE ORF 82	100	82	0	0	300	55	1	82	7e-41	172
contig00196	gi|86553273|gb|ABD03937.1|	vicianin hydrolase [Vicia sativa subsp. nigra]	91.36	486	42	0	87	1544	24	509	0	929
contig00197	gi|34541966|gb|AAQ74875.1|	actin [Trifolium pratense]	99.73	377	1	0	1537	407	1	377	0	755
contig00198	gi|255639237|gb|ACU19917.1|	unknown [Glycine max]	97.3	259	7	0	56	832	1	259	2e-142	509
contig00199	gi|255631886|gb|ACU16310.1|	unknown [Glycine max]	70.24	84	25	1	252	1	1	83	3e-33	144
contig00200	gi|224062663|ref|XP_002300869.1|	predicted protein [Populus trichocarpa] >gi|118481342|gb|ABK92614.1| unknown [Populus trichocarpa] >gi|222842595|gb|EEE80142.1| predicted protein [Populus trichocarpa]	94.94	178	9	0	736	203	1	178	3e-96	355
contig00201	gi|255646040|gb|ACU23507.1|	unknown [Glycine max]	95.86	145	6	0	436	2	23	167	3e-65	251
contig00204	gi|20671|emb|CAA49149.1|	chlorophyll a/b-binding protein [Pisum sativum] >gi|141448064|gb|ABO87611.1| chloroplast chlorophyll-a/b binding protein [Pisum sativum]	100	251	0	0	98	850	15	265	4e-146	521
contig00205	gi|74486730|gb|ABA12218.1|	translation elongation factor 1A-2 [Gossypium hirsutum]	97.65	341	8	0	1052	30	1	341	0	679
contig00206	gi|217069838|gb|ACJ83279.1|	unknown [Medicago truncatula]	90.35	228	22	1	144	827	1	224	8e-90	334
contig00207	gi|255628285|gb|ACU14487.1|	unknown [Glycine max]	87.97	133	14	1	475	83	1	133	2e-66	250
contig00208	gi|217073041|gb|ACJ84880.1|	unknown [Medicago truncatula]	89.78	323	31	1	158	1120	1	323	2e-146	523
contig00209	gi|255626197|gb|ACU13443.1|	unknown [Glycine max]	97.93	193	4	0	116	694	1	193	3e-93	345
contig00210	gi|217071130|gb|ACJ83925.1|	unknown [Medicago truncatula]	94.77	172	9	0	181	696	1	172	2e-83	313
contig00211	gi|2497905|sp|Q41657|MT2_VICFA	RecName: Full=Metallothionein-like protein type 2 >gi|747906|emb|CAA54471.1| metallothionein [Vicia faba] >gi|47076862|dbj|BAD18381.1| type 2 metallothionein [Vicia faba] >gi|205277594|gb|ACI02064.1| metallothionein [Vicia faba]	100	54	0	0	344	183	24	77	2e-20	101
contig00213	gi|42521309|gb|AAS18240.1|	enolase [Glycine max]	93.02	444	31	0	75	1406	1	444	0	829
contig00215	gi|255641130|gb|ACU20843.1|	unknown [Glycine max]	100	193	0	0	130	708	1	193	2e-102	375
contig00216	gi|217073232|gb|ACJ84975.1|	unknown [Medicago truncatula]	91.01	178	16	0	1184	651	85	262	2e-84	317
contig00217	gi|217075480|gb|ACJ86100.1|	unknown [Medicago truncatula]	95.62	160	7	0	50	529	1	160	7e-67	257
contig00219	gi|217071062|gb|ACJ83891.1|	unknown [Medicago truncatula]	95.86	145	6	0	650	216	1	145	6e-68	261
contig00220	gi|255590603|ref|XP_002535312.1|	60S ribosomal protein L16 putative [Ricinus communis] >gi|223523477|gb|EEF27073.1| 60S ribosomal protein L16	84.33	217	31	1	631	1272	3	219	0	343
contig00221	gi|217075616|gb|ACJ86168.1|	unknown [Medicago truncatula]	97.78	180	4	0	83	622	1	180	4e-83	311
contig00222	gi|226088581|dbj|BAH37035.1|	catalase 1 [Pisum sativum]	98.79	494	6	0	65	1546	1	494	0	1039
contig00223	gi|3893097|emb|CAA27483.1|	unnamed protein product [Pisum sativum]	98.33	359	6	0	209	1285	5	363	0	697
contig00224	gi|72256515|gb|AAZ67140.1|	pyridoxine biosynthesis protein [Medicago truncatula]	96.18	314	9	1	121	1053	1	314	2e-149	533
contig00226	gi|255640544|gb|ACU20557.1|	unknown [Glycine max]	88.79	107	12	0	71	391	1	107	6e-32	140
contig00227	gi|124359133|gb|ABD32492.2|	Ribosomal protein S28e [Medicago truncatula]	100	51	0	0	462	310	1	51	6e-21	103
contig00228	gi|255628941|gb|ACU14815.1|	unknown [Glycine max]	89.09	55	6	0	363	199	70	124	2e-21	101
contig00229	gi|3023847|sp|O24076|GBLP_MEDSA	RecName: Full=Guanine nucleotide-binding protein subunit beta-like protein >gi|2385376|emb|CAA69934.1| G protein beta subunit-like [Medicago sativa subsp. x varia]	97.23	325	8	1	52	1023	1	325	0	645
contig00230	gi|140056455|gb|ABO81148.1|	Ribosomal protein S10 eukaryotic and archaeal form [Medicago truncatula]	96.72	122	4	0	43	408	1	122	5e-61	238
contig00231	gi|13430182|gb|AAK25758.1|AF334838_1	ribosomal protein L17 [Castanea sativa]	100	140	0	0	587	168	1	140	6e-75	283
contig00233	gi|217074584|gb|ACJ85652.1|	unknown [Medicago truncatula]	91.87	123	10	0	48	416	1	123	9e-61	237
contig00234	gi|255638743|gb|ACU19676.1|	unknown [Glycine max]	66.67	396	117	2	92	1234	21	415	2e-145	520
contig00235	gi|255626603|gb|ACU13646.1|	unknown [Glycine max]	75.61	123	30	1	156	524	15	136	2e-36	155
contig00238	gi|225440938|ref|XP_002283025.1|	PREDICTED: hypothetical protein [Vitis vinifera] >gi|157346242|emb|CAO15939.1| unnamed protein product [Vitis vinifera]	71.93	114	32	0	40	381	1	114	3e-20	101
contig00239	gi|53988152|gb|AAQ10282.2|	isoflavone synthase [Pisum sativum]	93.1	507	34	2	144	1661	15	520	0	887
contig00240	gi|87240702|gb|ABD32560.1|	Mitochondrial substrate carrier [Medicago truncatula]	91.89	370	25	3	1496	402	3	372	4e-176	622
contig00243	gi|255630030|gb|ACU15367.1|	unknown [Glycine max]	58.62	116	48	1	448	101	47	161	4e-26	122
contig00244	gi|1168192|sp|P42654|1433B_VICFA	RecName: Full=14-3-3-like protein B; AltName: Full=VFA-1433B >gi|695767|emb|CAA88416.1| 14-3-3 brain protein homolog [Vicia faba]	100	261	0	0	65	847	1	261	8e-132	474
contig00245	gi|33943511|gb|AAQ55450.1|	34 kDa maturing seed vacuolar thiol protease precursor [Glycine max]	42.18	147	81	3	68	496	12	156	3e-21	104
contig00246	gi|255628689|gb|ACU14689.1|	unknown [Glycine max]	80.36	56	11	0	411	244	1	56	2e-16	88.6
contig00247	gi|1703042|sp|Q06931|ABR17_PEA	RecName: Full=ABA-responsive protein ABR17 >gi|20631|emb|CAA78829.1| ABA-responsive protein [Pisum sativum]	93.63	157	10	0	701	231	1	157	4e-78	295
contig00249	gi|255628253|gb|ACU14471.1|	unknown [Glycine max]	92.72	206	15	0	814	197	1	206	2e-107	392
contig00250	gi|75220641|sp|Q32904|CB23_PEA	RecName: Full=Chlorophyll a-b binding protein 3 chloroplastic; AltName: Full=LHCII type III CAB-3; Flags: Precursor >gi|309673|gb|AAA84545.1| light harvesting protein	96.03	277	11	1	83	913	1	275	3e-132	475
contig00252	gi|157337363|emb|CAO21709.1|	unnamed protein product [Vitis vinifera]	100	40	0	0	222	103	60	99	1e-27	82.4
contig00254	gi|55977041|sp|P68427|H32_PEA	RecName: Full=Histone H3.2 >gi|55977043|sp|P68428|H32_WHEAT RecName: Full=Histone H3.2 >gi|55977044|sp|P68429|H32_MEDSA RecName: Full=Histone H3.2; AltName: Full=Histone H3.1; AltName: Full=Major histone H3 >gi|55977045|sp|P68430|H32_ONOVI RecName: Full=Histone H3.2 >gi|19607|emb|CAA31964.1| unnamed protein product [Medicago sativa] >gi|19609|emb|CAA31965.1| unnamed protein product [Medicago sati…	99.26	136	1	0	43	450	1	136	8e-69	262
contig00255	gi|255642191|gb|ACU21360.1|	unknown [Glycine max]	61.45	83	32	2	813	565	1	80	9e-18	95.1
contig00256	gi|217071618|gb|ACJ84169.1|	unknown [Medicago truncatula]	92	125	10	0	550	176	1	125	5e-56	221
contig00257	gi|217071460|gb|ACJ84090.1|	unknown [Medicago truncatula]	70.21	141	42	4	42	464	1	135	5e-40	168
contig00258	gi|217075570|gb|ACJ86145.1|	unknown [Medicago truncatula]	71.43	224	64	0	27	698	1	224	6e-86	321
contig00259	gi|266945|sp|P30707|RL9_PEA	RecName: Full=60S ribosomal protein L9; AltName: Full=Gibberellin-regulated protein GA >gi|20727|emb|CAA46273.1| GA [Pisum sativum]	97.93	193	4	0	75	653	1	193	2e-101	372
contig00260	gi|217070966|gb|ACJ83843.1|	unknown [Medicago truncatula]	97.35	113	3	0	707	369	1	113	2e-54	216
contig00261	gi|24817254|emb|CAD56219.1|	ribosomal protein S3a [Cicer arietinum]	94.44	234	13	0	895	194	28	261	4e-123	445
contig00262	gi|224117642|ref|XP_002317630.1|	predicted protein [Populus trichocarpa] >gi|222860695|gb|EEE98242.1| predicted protein [Populus trichocarpa] >gi|255630274|gb|ACU15492.1| unknown [Glycine max]	90.2	51	5	0	380	228	1	51	2e-21	105
contig00263	gi|255628463|gb|ACU14576.1|	unknown [Glycine max]	92.11	76	5	1	441	217	1	76	4e-31	137
contig00264	gi|217075040|gb|ACJ85880.1|	unknown [Medicago truncatula]	76.52	132	31	0	437	42	6	137	2e-37	159
contig00265	gi|217071236|gb|ACJ83978.1|	unknown [Medicago truncatula]	95.06	81	4	0	541	299	1	81	2e-39	165
contig00266	gi|225440230|ref|XP_002283808.1|	PREDICTED: hypothetical protein [Vitis vinifera] >gi|157347643|emb|CAO18280.1| unnamed protein product [Vitis vinifera]	78.24	216	47	0	11	658	1	216	5e-100	368
contig00267	gi|255544604|ref|XP_002513363.1|	serine/threonine protein kinase putative [Ricinus communis] >gi|223547271|gb|EEF48766.1| serine/threonine protein kinase	63.64	110	38	4	331	8	21	125	6e-25	119
contig00268	gi|255630032|gb|ACU15368.1|	unknown [Glycine max]	80	90	18	0	63	332	1	90	4e-35	151
contig00269	gi|217071938|gb|ACJ84329.1|	unknown [Medicago truncatula]	85.02	307	46	0	89	1009	3	309	2e-150	536
contig00271	gi|224112609|ref|XP_002316240.1|	predicted protein [Populus trichocarpa] >gi|118482276|gb|ABK93065.1| unknown [Populus trichocarpa] >gi|222865280|gb|EEF02411.1| predicted protein [Populus trichocarpa]	92.86	112	8	0	549	214	1	112	2e-57	225
contig00272	gi|217075250|gb|ACJ85985.1|	unknown [Medicago truncatula]	92.61	230	17	0	1033	344	1	230	6e-114	415
contig00274	gi|217071002|gb|ACJ83861.1|	unknown [Medicago truncatula]	85.8	162	23	0	629	144	25	186	8e-76	287
contig00275	gi|15213963|sp|Q9M4D8|DCAM_VICFA	RecName: Full=S-adenosylmethionine decarboxylase proenzyme; Short=AdoMetDC; Short=SAMDC; Contains: RecName: Full=S-adenosylmethionine decarboxylase alpha chain; Contains: RecName: Full=S-adenosylmethionine decarboxylase beta chain; Flags: Precursor >gi|7209279|emb|CAB76966.1| S-adenosylmethionine decarboxylase [Vicia faba]	99.71	342	1	0	582	1607	1	342	2e-177	626
contig00276	gi|146403798|gb|ABQ32305.1|	putative ubiquitin-conjugating enzyme [Artemisia annua] >gi|217071300|gb|ACJ84010.1| unknown [Medicago truncatula]	100	128	0	0	20	403	1	128	2e-67	259
contig00277	gi|112253915|ref|YP_717169.1|	ribosomal protein L5 [Brassica napus] >gi|37591117|dbj|BAC98919.1| ribosomal protein L5 [Brassica napus]	90.72	97	9	0	402	692	1	97	6e-86	180
contig00278	gi|2780194|emb|CAA05979.1|	adenine nucleotide translocator [Lupinus albus]	88.43	389	36	4	78	1217	1	388	9e-173	610
contig00279	gi|12229936|sp|Q9SXU1|PSA7_CICAR	RecName: Full=Proteasome subunit alpha type-7; AltName: Full=20S proteasome alpha subunit D; AltName: Full=20S proteasome subunit alpha-4 >gi|4586592|dbj|BAA76428.1| multicatalytic endopeptidase complex [Cicer arietinum]	98.39	249	4	0	85	831	1	249	7e-117	424
contig00280	gi|1172586|sp|Q06215|PPO_VICFA	RecName: Full=Polyphenol oxidase A1 chloroplastic; Short=PPO; AltName: Full=Catechol oxidase; Flags: Precursor >gi|22029|emb|CAA77764.1| polyphenol oxidase [Vicia faba]	96.43	168	6	0	505	2	1	168	2e-65	251
contig00282	gi|148908089|gb|ABR17162.1|	unknown [Picea sitchensis] >gi|224284136|gb|ACN39805.1| unknown [Picea sitchensis] >gi|224284446|gb|ACN39957.1| unknown [Picea sitchensis] >gi|224286025|gb|ACN40724.1| unknown [Picea sitchensis]	100	34	0	0	322	221	146	179	1e-22	72.8
contig00284	gi|219522343|gb|ACL14491.1|	S-adenosylmethionine synthetase [Cicer arietinum] >gi|219522345|gb|ACL14492.1| S-adenosylmethionine synthetase [Cicer arietinum]	94.55	220	12	0	690	31	1	220	4e-119	431
contig00285	gi|255627437|gb|ACU14063.1|	unknown [Glycine max]	73.73	217	56	2	830	183	31	245	9e-88	327
contig00287	gi|119931|sp|P09911|FER1_PEA	RecName: Full=Ferredoxin-1 chloroplastic; AltName: Full=Ferredoxin I; Flags: Precursor >gi|169087|gb|AAA33665.1| ferredoxin I precursor	91.95	149	12	0	78	524	1	149	1e-64	250
contig00288	gi|255626983|gb|ACU13836.1|	unknown [Glycine max]	94.34	159	9	0	151	627	1	159	3e-88	329
contig00289	gi|255637791|gb|ACU19217.1|	unknown [Glycine max]	88	200	24	0	1100	501	3	202	3e-93	302
contig00290	gi|87240515|gb|ABD32373.1|	Ribosomal protein S6e [Medicago truncatula]	98	200	4	0	602	3	1	200	1e-97	359
contig00291	gi|255625819|gb|ACU13254.1|	unknown [Glycine max]	93.08	130	9	0	97	486	1	130	4e-62	241
contig00292	gi|255629938|gb|ACU15321.1|	unknown [Glycine max]	98.88	178	2	0	73	606	1	178	1e-95	353
contig00294	gi|3549693|emb|CAA09229.1|	thaumatin-like protein PR-5a [Cicer arietinum]	83.65	159	26	1	97	573	18	175	2e-77	293
contig00297	gi|50402524|gb|AAT76618.1|	aquaporin [Vicia faba]	99.65	288	1	0	60	923	1	288	1e-147	526
contig00298	gi|3986172|dbj|BAA34946.1|	EXGT1 [Pisum sativum]	98.98	293	3	0	1067	189	1	293	3e-177	625
contig00300	gi|208964724|gb|ACI31552.1|	heat shock protein 90-1 [Glycine max]	93.59	702	42	1	2200	104	1	702	0	1112
contig00301	gi|27413319|gb|AAO11786.1|	pre-pro cysteine proteinase [Vicia faba]	99.17	363	3	0	38	1126	1	363	4e-180	635
contig00302	gi|255629313|gb|ACU15001.1|	unknown [Glycine max]	85	100	15	1	518	219	1	99	2e-39	165
contig00303	gi|75220301|sp|O82711|PIP22_PEA	RecName: Full=Kunitz-type trypsin inhibitor-like 2 protein; AltName: Full=Protease inhibitor from pea 2; Flags: Precursor >gi|3650368|emb|CAA09607.1| profucosidase [Pisum sativum]	91.04	201	18	0	728	126	17	217	5e-94	348
contig00304	gi|9909849|emb|CAC04380.1|	lipoxygenase [Pisum sativum]	92.24	348	25	1	2	1039	126	473	4e-176	621
contig00305	gi|37051105|dbj|BAC81649.1|	glutathione S-transferase [Pisum sativum]	91.88	234	19	0	81	782	1	234	2e-114	416
contig00306	gi|38679405|gb|AAR26524.1|	abscisic stress ripening-like protein [Glycine max]	46.61	118	45	5	45	344	1	113	2e-15	87.8
contig00308	gi|224080971|ref|XP_002306249.1|	predicted protein [Populus trichocarpa] >gi|118486634|gb|ABK95154.1| unknown [Populus trichocarpa] >gi|222855698|gb|EEE93245.1| predicted protein [Populus trichocarpa]	74.86	175	39	4	681	172	1	172	2e-58	229
contig00309	gi|157336011|emb|CAO61841.1|	unnamed protein product [Vitis vinifera]	98.99	99	1	0	580	284	18	116	5e-51	204
contig00310	gi|197294136|ref|YP_002149757.1|	clp protease proteolytic subunit [Cicer arietinum] >gi|197089824|gb|ACH41094.1| clp protease proteolytic subunit [Cicer arietinum]	86.78	121	16	0	404	766	1	121	2e-53	213
contig00311	gi|87162581|gb|ABD28376.1|	Photosystem I reaction centre subunit XI PsaL [Medicago truncatula]	95.24	147	6	1	438	1	10	156	5e-64	247
contig00312	gi|255636427|gb|ACU18552.1|	unknown [Glycine max]	82.35	187	33	0	82	642	65	251	1e-96	332
contig00313	gi|225442825|ref|XP_002285307.1|	PREDICTED: hypothetical protein [Vitis vinifera]	98.46	195	3	0	55	639	1	195	3e-112	407
contig00314	gi|90658394|gb|ABD97102.1|	cytochrome P450 monooxygenase CYP83G2 [Medicago truncatula]	78.76	466	99	1	1538	141	38	502	0	743
contig00315	gi|217071114|gb|ACJ83917.1|	unknown [Medicago truncatula] >gi|217075699|gb|ACJ86209.1| unknown [Medicago truncatula]	99.35	155	1	0	783	319	1	155	6e-68	261
contig00319	gi|217071640|gb|ACJ84180.1|	unknown [Medicago truncatula]	59.23	233	82	3	80	739	1	233	1e-57	227
contig00321	gi|255647355|gb|ACU24144.1|	unknown [Glycine max]	88.14	295	34	1	1148	267	2	296	3e-124	449
contig00323	gi|3913034|sp|O64407|AMYB_VIGUN	RecName: Full=Beta-amylase; AltName: Full=1 4-alpha-D-glucan maltohydrolase >gi|2995395|emb|CAA12395.1| beta amylase [Vigna unguiculata]	90.91	495	45	0	43	1527	1	495	0	894
contig00325	gi|55168340|gb|AAV44205.1|	unknow protein [Oryza sativa Japonica Group]	93.4	106	7	0	424	107	24	129	3e-48	197
contig00326	gi|217071356|gb|ACJ84038.1|	unknown [Medicago truncatula]	79.88	169	28	2	686	198	1	169	5e-61	238
contig00327	gi|255632920|gb|ACU16814.1|	unknown [Glycine max]	73.63	91	24	0	45	317	1	91	3e-31	138
contig00328	gi|153012162|ref|YP_001381677.1|	NADH-plastoquinone oxidoreductase subunit 6 [Medicago truncatula]	92.05	176	14	0	596	69	1	176	3e-71	272
contig00329	gi|63334283|gb|AAY40471.1|	LITAF-domain-containing protein [Pisum sativum]	85.5	131	10	2	507	142	1	131	5e-62	240
contig00331	gi|255627367|gb|ACU14028.1|	unknown [Glycine max]	86.6	97	13	0	3	293	104	200	6e-45	184
contig00335	gi|217073442|gb|ACJ85080.1|	unknown [Medicago truncatula]	95.29	340	16	0	1392	373	1	340	5e-173	611
contig00337	gi|255638029|gb|ACU19329.1|	unknown [Glycine max]	80.77	52	10	0	56	211	1	52	2e-15	86.7
contig00338	gi|54311695|emb|CAH61462.1|	trypsin protein inhibitor 3 [Cicer arietinum]	80.26	152	30	1	43	498	5	155	1e-67	258
contig00339	gi|255645733|gb|ACU23360.1|	unknown [Glycine max]	67.07	246	76	5	30	752	1	238	8e-137	313
contig00340	gi|131390|sp|P16059|PSBP_PEA	RecName: Full=Oxygen-evolving enhancer protein 2 chloroplastic; Short=OEE2; AltName: Full=23 kDa subunit of oxygen evolving system of photosystem II; AltName: Full=OEC 23 kDa subunit; AltName: Full=23 kDa thylakoid membrane protein; Flags: Precursor >gi|20617|emb|CAA33557.1| unnamed protein product [Pisum sativum] >gi|344006|dbj|BAA02553.1| precursor for 23-kDa protein of photosystem II [Pisum sa…	98.07	259	5	0	956	180	1	259	3e-133	478
contig00341	gi|224063132|ref|XP_002301006.1|	predicted protein [Populus trichocarpa] >gi|118484173|gb|ABK93968.1| unknown [Populus trichocarpa] >gi|118485033|gb|ABK94381.1| unknown [Populus trichocarpa] >gi|222842732|gb|EEE80279.1| predicted protein [Populus trichocarpa]	98.88	89	1	0	135	401	8	96	2e-42	176
contig00342	gi|260766929|gb|ACX50406.1|	histone H4 [Eriobotrya japonica]	100	78	0	0	484	251	22	99	1e-35	153
contig00343	gi|2459611|gb|AAB71759.1|	lipoxygenase [Pisum sativum]	86.94	222	29	1	61	726	4	223	5e-107	390
contig00345	gi|3860308|emb|CAA10123.1|	hypothetical protein [Cicer arietinum]	86.9	145	16	3	776	351	1	145	2e-52	210
contig00347	gi|124359308|gb|ABD28456.2|	Ribosomal protein S21e [Medicago truncatula]	93.83	81	5	0	42	284	24	104	1e-37	159
contig00349	gi|255629227|gb|ACU14958.1|	unknown [Glycine max]	92.31	169	13	0	43	549	42	210	4e-87	325
contig00350	gi|255628129|gb|ACU14409.1|	unknown [Glycine max] >gi|255631008|gb|ACU15868.1| unknown [Glycine max]	88.71	62	7	0	56	241	1	62	4e-24	114
contig00351	gi|255632858|gb|ACU16782.1|	unknown [Glycine max]	96.08	102	4	0	499	194	102	203	2e-46	188
contig00352	gi|255631520|gb|ACU16127.1|	unknown [Glycine max]	82.99	194	33	0	795	214	1	194	3e-93	345
contig00353	gi|1513162|gb|AAB07447.1|	pathogenesis-related protein PR10 [Pisum fulvum]	75	60	15	0	255	76	1	60	7e-26	93.6
contig00354	gi|83283991|gb|ABC01903.1|	ubiquitin carrier-like protein [Solanum tuberosum]	98.03	152	3	0	792	337	1	152	1e-83	313
contig00355	gi|225548306|gb|ACN93800.1|	defensin precursor [Vigna unguiculata]	78.21	78	15	1	31	258	1	78	1e-29	132
contig00356	gi|87240996|gb|ABD32854.1|	Protein of unknown function [Medicago truncatula]	70.3	202	54	3	1	588	124	318	2e-65	253
contig00357	gi|197294122|ref|YP_002149743.1|	acetyl-CoA carboxylase carboxyltransferase beta subunit [Cicer arietinum] >gi|221271808|sp|B5LMN4|ACCD_CICAR RecName: Full=Acetyl-coenzyme A carboxylase carboxyl transferase subunit beta; Short=Acetyl-CoA carboxylase carboxyltransferase subunit beta; Short=ACCase subunit beta >gi|197089810|gb|ACH41080.1| acetyl-CoA carboxylase carboxyltransferase beta subunit [Cicer arietinum]	86.67	195	26	0	1322	738	266	460	3e-88	330
contig00358	gi|51039630|gb|AAT94362.1|	putative chalcone isomerase 4 [Glycine max]	85.17	209	31	0	155	781	1	209	3e-83	312
contig00359	gi|1134882|emb|CAA92583.1|	cysteine protease [Pisum sativum]	92.29	350	27	0	1339	290	1	350	0	650
contig00360	gi|255639092|gb|ACU19846.1|	unknown [Glycine max]	64.41	236	84	3	10	717	1	224	2e-83	313
contig00361	gi|153012167|ref|YP_001381682.1|	hypothetical chloroplast RF1 [Medicago truncatula]	69.15	94	29	1	305	586	1236	1328	3e-50	134
contig00362	gi|17025878|gb|AAL32127.1|	aquaporin [Medicago truncatula]	93.04	273	19	0	2	820	15	287	1e-144	516
contig00363	gi|3549691|emb|CAA09228.1|	thaumatin-like protein PR-5b [Cicer arietinum]	92.79	222	16	0	868	203	18	239	9e-131	470
contig00364	gi|122249720|sp|A0AT28|NLTP1_LENCU	RecName: Full=Non-specific lipid-transfer protein 1; Short=LTP1; Flags: Precursor >gi|60735408|gb|AAX35806.1| lipid transfer protein 1 precursor [Lens culinaris]	71.55	116	33	0	636	289	1	116	1e-41	173
contig00365	gi|169199|gb|AAA33703.1|	Major Cab protein [Petunia x hybrida]	96.67	30	1	0	361	272	107	136	2e-15	67.4
contig00367	gi|217075588|gb|ACJ86154.1|	unknown [Medicago truncatula]	93.94	99	6	0	139	435	1	99	9e-41	171
contig00368	gi|3204125|emb|CAA07232.1|	putative Pi starvation-induced protein [Cicer arietinum]	90.36	83	8	0	399	151	46	128	3e-35	151
contig00370	gi|255630837|gb|ACU15781.1|	unknown [Glycine max]	76.32	76	18	1	364	137	1	75	1e-25	119
contig00372	gi|462138|sp|P34922|G3PC_PEA	RecName: Full=Glyceraldehyde-3-phosphate dehydrogenase cytosolic >gi|169091|gb|AAA33667.1| glyceraldehyde-3-phosphate dehydrogenase >gi|1345567|emb|CAA51675.1| glyceraldehyde 3-phosphate dehydrogenase (phosphorylating) [Pisum sativum]	99.41	338	2	0	77	1090	1	338	2e-178	629
contig00373	gi|255628973|gb|ACU14831.1|	unknown [Glycine max]	96.93	228	7	0	1021	338	1	228	3e-123	445
contig00374	gi|147804843|emb|CAN66875.1|	hypothetical protein [Vitis vinifera]	69.88	83	25	0	18	266	60	142	4e-21	104
contig00375	gi|255629506|gb|ACU15099.1|	unknown [Glycine max]	89.84	187	19	0	833	273	1	187	2e-82	309
contig00376	gi|217075787|gb|ACJ86253.1|	unknown [Medicago truncatula]	91.09	202	18	0	155	760	1	202	5e-103	378
contig00377	gi|114261|sp|P19252|ASNS2_PEA	RecName: Full=Asparagine synthetase root [glutamine-hydrolyzing]; AltName: Full=Glutamine-dependent asparagine synthetase >gi|20652|emb|CAA36430.1| unnamed protein product [Pisum sativum]	97.08	582	17	0	100	1845	1	582	0	1140
contig00378	gi|217074206|gb|ACJ85463.1|	unknown [Medicago truncatula]	97.98	247	5	0	61	801	1	247	4e-126	454
contig00379	gi|255637868|gb|ACU19253.1|	unknown [Glycine max]	76.42	212	49	3	816	184	5	210	6e-81	305
contig00380	gi|157353468|emb|CAO45407.1|	unnamed protein product [Vitis vinifera]	70.43	345	102	2	1322	288	56	387	2e-115	420
contig00381	gi|729442|sp|P38661|PDIA6_MEDSA	RecName: Full=Probable protein disulfide-isomerase A6; AltName: Full=P5; Flags: Precursor >gi|166380|gb|AAB46930.1| glucose-regulated endoplasmic reticular protein precursor [Medicago sativa]	88.92	361	40	0	1347	265	3	363	8e-180	634
contig00383	gi|1352439|sp|P48724|IF5_PHAVU	RecName: Full=Eukaryotic translation initiation factor 5; Short=eIF-5 >gi|1008881|gb|AAA92861.1| eukaryotic initiation factor 5	93.98	166	10	0	1537	1040	1	166	1e-159	324
contig00384	gi|217075596|gb|ACJ86158.1|	unknown [Medicago truncatula]	76.77	155	36	0	65	529	1	155	2e-60	236
contig00385	gi|255627691|gb|ACU14190.1|	unknown [Glycine max]	65.67	67	23	1	35	235	1	65	1e-17	92.4
contig00386	gi|115334977|gb|ABI94076.1|	chloroplast ribulose-1 5-bisphosphate carboxylase/oxygenase activase large protein isoform [Acer rubrum]	84.25	438	68	3	1579	269	1	435	0	747
contig00387	gi|224151425|ref|XP_002337103.1|	predicted protein [Populus trichocarpa] >gi|222838027|gb|EEE76392.1| predicted protein [Populus trichocarpa]	100	49	0	0	52	198	1	49	2e-20	101
contig00388	gi|9230771|gb|AAF85975.1|AF275639_1	cytosolic phosphoglycerate kinase [Pisum sativum]	96.51	401	14	0	1414	212	1	401	0	747
contig00389	gi|197294149|ref|YP_002149770.1|	ribosomal protein S3 [Cicer arietinum] >gi|197089837|gb|ACH41107.1| ribosomal protein S3 [Cicer arietinum]	63.56	225	81	5	796	1467	1	218	3e-61	240
contig00390	gi|38683951|gb|AAR27014.1|	dihydroflavanol-4-reductase 1 [Medicago truncatula]	85.15	330	49	0	1180	191	1	330	9e-168	593
contig00394	gi|255640470|gb|ACU20521.1|	unknown [Glycine max]	82.96	135	22	1	604	203	29	163	2e-45	186
contig00395	gi|225430523|ref|XP_002285572.1|	PREDICTED: hypothetical protein [Vitis vinifera] >gi|147864286|emb|CAN83013.1| hypothetical protein [Vitis vinifera] >gi|157339825|emb|CAO44366.1| unnamed protein product [Vitis vinifera]	76.77	99	23	0	88	384	1	99	1e-39	166
contig00396	gi|255627799|gb|ACU14244.1|	unknown [Glycine max]	86.31	168	23	0	55	558	1	168	1e-70	270
contig00397	gi|255632978|gb|ACU16843.1|	unknown [Glycine max]	75.28	89	22	1	551	285	65	152	5e-54	136
contig00398	gi|255640961|gb|ACU20760.1|	unknown [Glycine max]	98.91	184	2	0	784	233	1	184	2e-99	366
contig00399	gi|146424720|dbj|BAF62127.1|	DnaJ-like protein [Glycine max]	62.83	191	71	3	29	601	1	182	1e-58	230
contig00400	gi|255642311|gb|ACU21420.1|	unknown [Glycine max]	92	250	20	0	936	187	5	254	2e-137	493
contig00401	gi|15425751|dbj|BAB64296.1|	aspartic proteinase 2 [Glycine max]	84.81	507	76	1	1767	250	1	507	0	902
contig00402	gi|255626315|gb|ACU13502.1|	unknown [Glycine max]	97.73	44	1	0	330	199	97	140	2e-18	95.1
contig00404	gi|87240834|gb|ABD32692.1|	2OG-Fe(II) oxygenase [Medicago truncatula]	86.67	360	48	0	29	1108	4	363	4e-173	612
contig00405	gi|217075044|gb|ACJ85882.1|	unknown [Medicago truncatula]	91.3	92	8	0	61	336	1	92	3e-44	182
contig00409	gi|2605887|gb|AAB84193.1|	dormancy-associated protein [Pisum sativum]	93.69	111	7	0	15	347	1	111	7e-43	177
contig00410	gi|31096349|gb|AAP43511.1|	oxygen-evolving enhancer protein 3 precursor [Pisum sativum]	92.74	234	17	0	895	194	1	234	5e-105	385
contig00411	gi|255627703|gb|ACU14196.1|	unknown [Glycine max]	82.52	143	25	0	11	439	1	143	6e-61	237
contig00412	gi|255646439|gb|ACU23698.1|	unknown [Glycine max]	81.88	138	25	1	69	482	1	137	1e-57	225
contig00413	gi|217072748|gb|ACJ84734.1|	unknown [Medicago truncatula]	85.47	358	51	1	1276	206	2	359	0	662
contig00415	gi|121953|sp|P08283|H1_PEA	RecName: Full=Histone H1; AltName: Full=PsH1b; AltName: Full=PsH1b-40 >gi|20762|emb|CAA29123.1| unnamed protein product [Pisum sativum]	66.92	130	43	1	70	459	1	128	2e-33	146
contig00416	gi|224131792|ref|XP_002328109.1|	predicted protein [Populus trichocarpa] >gi|222837624|gb|EEE75989.1| predicted protein [Populus trichocarpa]	70.11	271	81	0	935	123	1	271	5e-99	365
contig00417	gi|217075751|gb|ACJ86235.1|	unknown [Medicago truncatula] >gi|217075897|gb|ACJ86308.1| unknown [Medicago truncatula]	97.28	147	4	0	96	536	1	147	2e-75	286
contig00418	gi|217071414|gb|ACJ84067.1|	unknown [Medicago truncatula]	94.61	204	11	0	40	651	1	204	3e-94	348
contig00419	gi|170783766|gb|ACB37367.1|	chalcone isomerase 2 [Glycine max]	78.33	60	13	0	3	182	143	202	5e-20	100
contig00420	gi|118514|sp|P25795|AL7A1_PEA	RecName: Full=Aldehyde dehydrogenase family 7 member A1; AltName: Full=Turgor-responsive protein 26G; AltName: Full=Antiquitin-1 >gi|20681|emb|CAA38243.1| unnamed protein product [Pisum sativum]	97.44	469	12	0	178	1584	40	508	0	866
contig00422	gi|255628551|gb|ACU14620.1|	unknown [Glycine max]	69.23	91	27	2	174	443	30	119	6e-28	128
contig00423	gi|225447820|ref|XP_002269616.1|	PREDICTED: hypothetical protein [Vitis vinifera] >gi|157352366|emb|CAO43429.1| unnamed protein product [Vitis vinifera]	83.33	66	11	0	56	253	5	70	5e-27	124
contig00424	gi|217075242|gb|ACJ85981.1|	unknown [Medicago truncatula]	96.05	152	6	0	800	345	1	152	8e-71	271
contig00427	gi|255631107|gb|ACU15919.1|	unknown [Glycine max]	87.5	64	8	0	81	272	1	64	1e-18	97.4
contig00428	gi|1420981|pdb|1APX|A	Chain A Crystal Structure Of Recombinant Ascorbate Peroxidase >gi|1420982|pdb|1APX|B Chain B	100	53	0	0	192	34	133	185	9e-26	112
contig00430	gi|87162911|gb|ABD28706.1|	Zinc finger RING-type [Medicago truncatula]	68.66	67	21	1	188	388	101	166	4e-22	107
contig00431	gi|224141221|ref|XP_002323973.1|	predicted protein [Populus trichocarpa] >gi|222866975|gb|EEF04106.1| predicted protein [Populus trichocarpa]	76.53	277	64	2	1198	371	15	287	1e-122	444
contig00435	gi|255638047|gb|ACU19338.1|	unknown [Glycine max]	99.39	164	1	0	824	333	1	164	1e-55	221
contig00437	gi|15242436|ref|NP_196513.1|	40S ribosomal protein S15 (RPS15D) [Arabidopsis thaliana] >gi|27923838|sp|Q9FY64|RS154_ARATH RecName: Full=40S ribosomal protein S15-4 >gi|9955538|emb|CAC05477.1| ribosomal protein S15-like [Arabidopsis thaliana] >gi|15293065|gb|AAK93643.1| putative ribosomal protein S15 [Arabidopsis thaliana] >gi|20465567|gb|AAM20266.1| putative ribosomal protein S15 [Arabidopsis thaliana] >gi|21553758|gb|AAM628…	94.74	152	8	0	628	173	1	152	3e-77	291
contig00440	gi|51704210|sp|P62929|ALB1D_PEA	RecName: Full=Albumin-1 D; AltName: Full=PA1 D; AltName: Full=PsaA1b012; Contains: RecName: Full=Albumin-1 D chain b; AltName: Full=PA1b D; AltName: Full=Leginsulin D; Contains: RecName: Full=Albumin-1 D chain a; AltName: Full=PA1a D; Flags: Precursor >gi|32328744|emb|CAE00466.1| albumin 1 [Pisum sativum]	46	100	50	5	613	326	18	115	6e-15	85.1
contig00441	gi|255567721|ref|XP_002524839.1|	carboxymethylenebutenolidase putative [Ricinus communis] >gi|223535899|gb|EEF37559.1| carboxymethylenebutenolidase	81.61	261	44	3	34	804	27	286	1e-110	403
contig00444	gi|255642305|gb|ACU21417.1|	unknown [Glycine max]	84.5	271	38	4	1099	299	1	264	2e-128	462
contig00445	gi|92882348|gb|ABE86679.1|	Intracellular chloride channel [Medicago truncatula]	80.28	218	43	0	2	655	3	220	6e-102	374
contig00448	gi|1168410|sp|P46257|ALF2_PEA	RecName: Full=Fructose-bisphosphate aldolase cytoplasmic isozyme 2 >gi|927505|emb|CAA61947.1| fructose-1	97.73	352	7	1	69	1121	8	359	0	672
contig00449	gi|255630109|gb|ACU15408.1|	unknown [Glycine max]	76.14	88	21	1	685	422	1	86	6e-54	134
contig00450	gi|255633912|gb|ACU17317.1|	unknown [Glycine max]	96.23	106	4	0	69	386	1	106	1e-45	185
contig00451	gi|255647032|gb|ACU23984.1|	unknown [Glycine max]	76.6	265	62	0	1014	220	39	303	4e-123	445
contig00452	gi|217072730|gb|ACJ84725.1|	unknown [Medicago truncatula] >gi|217073240|gb|ACJ84979.1| unknown [Medicago truncatula]	85.48	124	18	0	223	594	1	124	3e-53	212
contig00453	gi|255646437|gb|ACU23697.1|	unknown [Glycine max]	88.79	232	22	2	685	2	6	236	1e-113	412
contig00455	gi|224116880|ref|XP_002317417.1|	predicted protein [Populus trichocarpa] >gi|118488173|gb|ABK95906.1| unknown [Populus trichocarpa] >gi|222860482|gb|EEE98029.1| predicted protein [Populus trichocarpa]	45.28	318	172	6	1279	332	43	355	1e-62	244
contig00456	gi|225428963|ref|XP_002263938.1|	PREDICTED: hypothetical protein [Vitis vinifera]	94.64	56	3	0	403	236	1	56	3e-27	124
contig00457	gi|84468398|dbj|BAE71282.1|	putative receptor-like GPI-anchored protein 2 [Trifolium pratense]	73.6	356	93	4	1379	315	5	348	1e-133	481
contig00459	gi|226499354|ref|NP_001147027.1|	polyubiquitin containing 7 ubiquitin monomers [Zea mays] >gi|195606596|gb|ACG25128.1| polyubiquitin containing 7 ubiquitin monomers [Zea mays]	97.34	188	5	0	564	1	75	262	1e-95	352
contig00460	gi|255627311|gb|ACU14000.1|	unknown [Glycine max]	68.85	183	57	3	232	780	46	218	1e-55	221
contig00462	gi|217072728|gb|ACJ84724.1|	unknown [Medicago truncatula]	91.1	281	25	1	952	110	12	289	9e-142	507
contig00464	gi|195617426|gb|ACG30543.1|	hypothetical protein [Zea mays]	86.84	76	10	0	480	253	1	76	4e-34	147
contig00465	gi|4585273|gb|AAD25355.1|AF115574_1	pathogenesis-related protein [Pisum sativum]	83.24	185	31	1	712	158	1	184	2e-77	292
contig00466	gi|30841448|gb|AAP34362.1|	fiber protein Fb15 [Gossypium barbadense]	71.26	87	25	0	64	324	1	87	3e-30	135
contig00467	gi|217071160|gb|ACJ83940.1|	unknown [Medicago truncatula]	75.52	192	44	3	211	777	1	191	4e-70	269
contig00468	gi|37051111|dbj|BAC81652.1|	short-chain alcohol dehydrogenase A [Pisum sativum]	85.13	269	40	0	983	177	9	277	5e-124	448
contig00469	gi|255631153|gb|ACU15942.1|	unknown [Glycine max]	36.99	219	96	7	121	651	15	233	5e-19	99.4
contig00471	gi|255629027|gb|ACU14858.1|	unknown [Glycine max]	83.65	208	34	3	45	668	6	203	4e-98	361
contig00474	gi|49246467|gb|AAT58365.1|	GMPase [Medicago sativa]	98.34	361	6	0	157	1239	1	361	0	644
contig00475	gi|255641531|gb|ACU21039.1|	unknown [Glycine max]	86.43	280	38	0	65	904	1	280	3e-135	485
contig00476	gi|1169445|sp|Q03467|E13B_PEA	RecName: Full=Glucan endo-1 3-beta-glucosidase; AltName: Full=(1->3)-beta-glucan endohydrolase; Short=(1->3)-beta-glucanase; AltName: Full=Beta-1	97.03	370	11	0	21	1130	1	370	0	704
contig00477	gi|255632741|gb|ACU16722.1|	unknown [Glycine max]	64.47	76	27	0	151	378	29	104	2e-22	108
contig00478	gi|255625751|gb|ACU13220.1|	unknown [Glycine max]	88.32	214	25	0	211	852	1	214	5e-92	342
contig00479	gi|50250357|emb|CAF28623.1|	PSII 10KDa phosphoprotein [Nymphaea alba]	90.79	76	7	0	88	315	4	79	4e-32	142
contig00481	gi|255640899|gb|ACU20732.1|	unknown [Glycine max]	72.14	201	53	4	896	303	15	206	3e-65	253
contig00482	gi|217071046|gb|ACJ83883.1|	unknown [Medicago truncatula]	66.83	199	56	3	753	187	1	199	1e-53	213
contig00483	gi|585783|sp|P38548|RAN_VICFA	RecName: Full=GTP-binding nuclear protein Ran/TC4 >gi|395072|emb|CAA80845.1| guanine nucleotide regulatory protein [Vicia faba]	79.23	207	43	0	767	147	15	221	5e-93	344
contig00484	gi|255625663|gb|ACU13176.1|	unknown [Glycine max]	87.88	33	4	0	250	152	91	123	4e-18	59.3
contig00486	gi|87241447|gb|ABD33305.1|	hypothetical protein MtrDRAFT_AC158502g14v2 [Medicago truncatula]	78.15	119	19	3	605	270	1	115	2e-41	172
contig00487	gi|56554972|gb|AAV98051.1|	heat shock protein 70 [Medicago sativa]	98.06	618	12	0	2189	336	1	618	0	1179
contig00489	gi|255625759|gb|ACU13224.1|	unknown [Glycine max]	89.93	139	14	0	125	541	1	139	5e-68	261
contig00491	gi|217073380|gb|ACJ85049.1|	unknown [Medicago truncatula]	94.54	183	10	0	56	604	1	183	5e-93	343
contig00493	gi|217074342|gb|ACJ85531.1|	unknown [Medicago truncatula]	94.41	143	8	0	738	310	1	143	6e-72	274
contig00494	gi|217071000|gb|ACJ83860.1|	unknown [Medicago truncatula]	96	125	5	0	604	230	1	125	4e-46	188
contig00495	gi|194466241|gb|ACF74351.1|	putative metal ion-binding protein [Arachis hypogaea]	85.33	75	11	0	948	724	1	75	1e-19	102
contig00496	gi|225432155|ref|XP_002266358.1|	PREDICTED: hypothetical protein [Vitis vinifera] >gi|223635284|sp|A7NVX9|METK2_VITVI RecName: Full=S-adenosylmethionine synthetase 2; Short=AdoMet synthetase 2; AltName: Full=Methionine adenosyltransferase 2; Short=MAT 2 >gi|157336233|emb|CAO70918.1| unnamed protein product [Vitis vinifera]	98.03	203	4	0	2	610	188	390	5e-102	374
contig00497	gi|71153401|sp|P93484|VSR1_PEA	RecName: Full=Vacuolar-sorting receptor 1; AltName: Full=80 kDa proaleurein-binding protein; AltName: Full=BP-80; Flags: Precursor >gi|1737222|gb|AAB72110.1| BP-80 vacuolar sorting receptor [Pisum sativum]	98.11	477	9	0	98	1528	6	482	0	983
contig00498	gi|255627891|gb|ACU14290.1|	unknown [Glycine max]	68.32	101	32	2	9	311	1	97	2e-28	129
contig00501	gi|255644657|gb|ACU22831.1|	unknown [Glycine max]	67.48	206	49	4	79	642	3	201	2e-72	276
contig00502	gi|217075254|gb|ACJ85987.1|	unknown [Medicago truncatula]	99.18	122	1	0	69	434	1	122	1e-62	243
contig00503	gi|255637525|gb|ACU19089.1|	unknown [Glycine max]	100	118	0	0	354	1	1	118	4e-58	227
contig00504	gi|400923|sp|P31022|RAB7_PEA	RecName: Full=Ras-related protein Rab7 >gi|20756|emb|CAA46600.1| RAS-related GTP-binding protein [Pisum sativum]	99.51	206	1	0	184	801	1	206	5e-115	418
contig00506	gi|1168189|sp|P42653|1433A_VICFA	RecName: Full=14-3-3-like protein A; AltName: Full=VFA-1433A >gi|695765|emb|CAA88415.1| 14-3-3 brain protein homolog [Vicia faba]	100	261	0	0	76	858	1	261	2e-143	512
contig00507	gi|600113|emb|CAA86876.1|	putative narbonin-like 2S protein [Vicia sativa]	38.23	293	169	8	1141	299	5	285	8e-39	165
contig00509	gi|225465770|ref|XP_002267374.1|	PREDICTED: hypothetical protein [Vitis vinifera]	73.71	483	99	4	1366	2	39	520	0	664
contig00510	gi|255632908|gb|ACU16808.1|	unknown [Glycine max]	72.63	95	26	1	96	380	12	104	2e-21	105
contig00511	gi|217075132|gb|ACJ85926.1|	unknown [Medicago truncatula]	71.76	131	33	2	534	154	12	142	2e-26	123
contig00512	gi|255627013|gb|ACU13851.1|	unknown [Glycine max]	86.47	133	18	0	57	455	1	133	6e-63	244
contig00515	gi|92893896|gb|ABE91946.1|	Ras GTPase; Sigma-54 factor interaction region [Medicago truncatula]	92.56	215	16	0	135	779	6	220	9e-98	360
contig00516	gi|225440308|ref|XP_002262887.1|	PREDICTED: hypothetical protein [Vitis vinifera]	87.27	55	7	0	44	208	1	55	1e-22	108
contig00517	gi|20269067|emb|CAD29731.1|	protease inhibitor [Sesbania rostrata]	86.24	109	15	1	517	191	99	206	2e-50	201
contig00520	gi|47497035|dbj|BAD19088.1|	putative 60S ribosomal protein L39 [Oryza sativa Japonica Group]	94.44	54	3	0	48	209	65	118	8e-16	86.7
contig00521	gi|225427800|ref|XP_002270127.1|	PREDICTED: hypothetical protein [Vitis vinifera] >gi|157340457|emb|CAO47262.1| unnamed protein product [Vitis vinifera]	83.02	53	9	0	390	232	1	53	1e-17	92.4
contig00522	gi|110740644|dbj|BAE98425.1|	hypothetical protein [Arabidopsis thaliana]	74.6	63	16	1	351	163	1	61	1e-17	92.4
contig00523	gi|2507443|sp|P50906|TCTP_PEA	RecName: Full=Translationally-controlled tumor protein homolog; Short=TCTP; AltName: Full=23 kDa callus protein; AltName: Full=p23; AltName: Full=PsRCI22-3 >gi|1675196|gb|AAB19090.1| callus protein P23 [Pisum sativum]	97.6	167	4	0	725	225	1	167	2e-89	332
contig00524	gi|217073766|gb|ACJ85243.1|	unknown [Medicago truncatula]	82.82	163	28	1	682	194	71	232	1e-71	273
contig00525	gi|145334271|ref|NP_001078516.1|	histone H3.2 [Arabidopsis thaliana]	99.22	129	1	0	55	441	27	155	3e-65	252
contig00526	gi|255545700|ref|XP_002513910.1|	annexin putative [Ricinus communis] >gi|223546996|gb|EEF48493.1| annexin	77.46	315	71	0	1228	284	1	315	4e-142	508
contig00528	gi|225460967|ref|XP_002280046.1|	PREDICTED: similar to Os12g0143100 [Vitis vinifera]	97.26	73	2	0	42	260	1	73	4e-35	150
contig00529	gi|217071394|gb|ACJ84057.1|	unknown [Medicago truncatula] >gi|217071824|gb|ACJ84272.1| unknown [Medicago truncatula]	93.86	228	14	0	60	743	6	233	2e-103	379
contig00530	gi|255626643|gb|ACU13666.1|	unknown [Glycine max]	87.1	93	12	0	214	492	49	141	5e-32	142
contig00531	gi|217075666|gb|ACJ86193.1|	unknown [Medicago truncatula]	96.13	155	6	0	44	508	1	155	1e-61	240
contig00533	gi|217071076|gb|ACJ83898.1|	unknown [Medicago truncatula]	98.85	87	1	0	408	668	106	192	3e-89	169
contig00534	gi|255626673|gb|ACU13681.1|	unknown [Glycine max]	75.45	110	27	0	212	541	1	110	1e-61	135
contig00535	gi|217072984|gb|ACJ84852.1|	unknown [Medicago truncatula]	96.07	178	7	0	677	144	1	178	3e-97	358
contig00536	gi|217071558|gb|ACJ84139.1|	unknown [Medicago truncatula]	80.83	120	23	0	605	246	2	121	1e-52	210
contig00537	gi|82211|pir||A05030	rpoC protein homolog - common tobacco chloroplast	92.82	181	13	0	271	813	42	222	3e-93	338
contig00539	gi|217073214|gb|ACJ84966.1|	unknown [Medicago truncatula]	96.1	205	8	0	99	713	1	205	1e-106	390
contig00540	gi|217071066|gb|ACJ83893.1|	unknown [Medicago truncatula]	97.52	121	3	0	63	425	1	121	5e-50	201
contig00541	gi|255628951|gb|ACU14820.1|	unknown [Glycine max]	80.23	177	28	3	175	684	1	176	1e-77	294
contig00542	gi|224126415|ref|XP_002329548.1|	predicted protein [Populus trichocarpa] >gi|224136378|ref|XP_002326845.1| predicted protein [Populus trichocarpa] >gi|224138784|ref|XP_002326689.1| predicted protein [Populus trichocarpa] >gi|255571073|ref|XP_002526487.1| 60S ribosomal protein L37a putative [Ricinus communis] >gi|118483026|gb|ABK93424.1| unknown [Populus trichocarpa] >gi|118484983|gb|ABK94356.1| unknown [Populus trichocarpa] >gi|…	100	92	0	0	47	322	1	92	1e-46	189
contig00543	gi|217071792|gb|ACJ84256.1|	unknown [Medicago truncatula]	68.95	219	68	1	31	687	1	218	8e-86	321
contig00544	gi|225469882|ref|XP_002270480.1|	PREDICTED: hypothetical protein [Vitis vinifera] >gi|157328558|emb|CAO22240.1| unnamed protein product [Vitis vinifera]	74.55	330	84	1	27	1016	1	329	1e-138	497
contig00545	gi|3881978|emb|CAA72183.1|	annexin-like protein [Medicago sativa]	90.78	293	27	0	108	986	14	306	6e-149	531
contig00546	gi|255627775|gb|ACU14232.1|	unknown [Glycine max]	70.25	121	35	2	582	223	10	125	8e-31	137
contig00547	gi|255552368|ref|XP_002517228.1|	ATP synthase epsilon chain mitochondrial	83.82	68	11	0	63	266	2	69	9e-30	132
contig00548	gi|87162669|gb|ABD28464.1|	Ribosomal protein L30 [Medicago truncatula]	87.55	241	30	0	48	770	4	244	6e-98	361
contig00549	gi|255647490|gb|ACU24209.1|	unknown [Glycine max]	79.52	210	43	1	810	181	1	209	3e-90	335
contig00553	gi|217075350|gb|ACJ86035.1|	unknown [Medicago truncatula]	97.54	122	3	0	544	179	23	144	2e-60	236
contig00554	gi|217071646|gb|ACJ84183.1|	unknown [Medicago truncatula]	99.47	188	1	0	55	618	1	188	2e-91	339
contig00555	gi|217072974|gb|ACJ84847.1|	unknown [Medicago truncatula]	65.04	246	85	3	912	178	27	267	9e-72	243
contig00557	gi|217075566|gb|ACJ86143.1|	unknown [Medicago truncatula]	91.18	136	12	0	684	277	1	136	1e-68	263
contig00558	gi|217075094|gb|ACJ85907.1|	unknown [Medicago truncatula]	84.02	219	35	0	955	299	1	219	4e-103	379
contig00559	gi|255629105|gb|ACU14897.1|	unknown [Glycine max]	78.21	78	14	1	120	344	1	78	2e-29	132
contig00560	gi|255639828|gb|ACU20207.1|	unknown [Glycine max]	71.76	85	24	1	314	60	1	84	2e-26	122
contig00565	gi|143636347|gb|ABO93372.1|	ethylene-responsive element binding protein [Medicago sativa subsp. falcata]	79.66	177	36	2	984	454	210	382	2e-75	286
contig00567	gi|260600300|gb|ACX46987.1|	ubiquitin [Guzmania wittmackii x Guzmania lingulata]	100	37	0	0	1	111	39	75	1e-12	75.9
contig00568	gi|62909955|dbj|BAD97435.1|	peroxidase [Pisum sativum]	94.97	318	16	0	1219	266	1	318	9e-172	607
contig00569	gi|217071146|gb|ACJ83933.1|	unknown [Medicago truncatula]	91.67	120	10	0	593	234	42	161	6e-38	161
contig00571	gi|217075120|gb|ACJ85920.1|	unknown [Medicago truncatula]	96.24	133	5	0	21	419	1	133	1e-59	233
contig00572	gi|225459836|ref|XP_002285922.1|	PREDICTED: hypothetical protein [Vitis vinifera]	87.72	57	7	0	600	430	10	66	1e-27	127
contig00573	gi|563538|emb|CAA57784.1|	chalcone reductase [Medicago sativa]	93.24	207	14	0	872	252	106	312	1e-157	395
contig00575	gi|21615419|emb|CAD33929.1|	microtubule associated protein [Cicer arietinum]	98.33	120	2	0	174	533	1	120	4e-60	235
contig00576	gi|255629873|gb|ACU15287.1|	unknown [Glycine max]	84.62	78	12	0	79	312	1	78	1e-21	106
contig00577	gi|255570013|ref|XP_002525969.1|	DNA double-strand break repair rad50 ATPase putative [Ricinus communis] >gi|223534701|gb|EEF36393.1| DNA double-strand break repair rad50 ATPase	64.39	410	131	4	379	1563	1	410	1e-131	475
contig00578	gi|124359393|gb|ABD28547.2|	Protein C6orf115 putative [Medicago truncatula]	86.57	67	9	0	120	320	88	154	8e-27	123
contig00579	gi|168259030|gb|ACA23204.1|	putative protease inhibitor [Glycine max]	77.46	71	16	1	43	255	1	70	7e-25	116
contig00580	gi|255559488|ref|XP_002520764.1|	small nuclear ribonucleoprotein sm d1 putative [Ricinus communis] >gi|223540149|gb|EEF41726.1| small nuclear ribonucleoprotein sm d1	97.96	98	2	0	584	291	1	98	1e-47	193
contig00581	gi|255625791|gb|ACU13240.1|	unknown [Glycine max]	56.64	113	38	3	576	271	1	112	5e-28	127
contig00583	gi|255582654|ref|XP_002532106.1|	conserved hypothetical protein [Ricinus communis] >gi|223528209|gb|EEF30268.1| conserved hypothetical protein [Ricinus communis]	78.87	71	15	0	144	356	1	71	2e-23	113
contig00584	gi|224092400|ref|XP_002309592.1|	2-oxoglutarate-dependent dioxygenase [Populus trichocarpa] >gi|222855568|gb|EEE93115.1| 2-oxoglutarate-dependent dioxygenase [Populus trichocarpa]	47.74	287	146	2	37	885	8	292	2e-70	270
contig00586	gi|87240745|gb|ABD32603.1|	FAD linked oxidase N-terminal [Medicago truncatula]	79.67	123	25	0	371	3	186	308	2e-42	175
contig00587	gi|255629617|gb|ACU15156.1|	unknown [Glycine max]	87.41	143	18	0	700	272	1	143	2e-57	226
contig00588	gi|1170031|sp|P45621|GSA_SOYBN	RecName: Full=Glutamate-1-semialdehyde 2 1-aminomutase	91.83	404	33	0	27	1238	63	466	0	730
contig00589	gi|217075676|gb|ACJ86198.1|	unknown [Medicago truncatula]	85.26	156	23	0	44	511	1	156	5e-72	275
contig00590	gi|255626269|gb|ACU13479.1|	unknown [Glycine max]	94.26	122	7	0	88	453	1	122	1e-55	220
contig00591	gi|224091140|ref|XP_002309194.1|	predicted protein [Populus trichocarpa] >gi|222855170|gb|EEE92717.1| predicted protein [Populus trichocarpa]	96.97	99	3	0	307	603	125	223	2e-78	205
contig00595	gi|498902|gb|AAA86950.1|	ribosomal protein L27 homolog	92.25	129	10	1	45	431	1	126	5e-49	196
contig00596	gi|255625669|gb|ACU13179.1|	unknown [Glycine max]	97.14	105	3	0	39	353	1	105	3e-46	187
contig00598	gi|401108|sp|Q02610|SODC_PEA	RecName: Full=Superoxide dismutase [Cu-Zn] >gi|169070|gb|AAA33659.1| Cu/Zn-superoxide dismutase >gi|37051121|dbj|BAC81657.1| superoxide dismutase [Pisum sativum] >gi|60360880|dbj|BAD90559.1| copper zinc superoxide dismutase [Pisum sativum] >gi|228414|prf||1803526A Cu/Zn superoxide dismutase	99.34	152	1	0	92	547	1	152	1e-75	287
contig00599	gi|255550832|ref|XP_002516464.1|	NADH-plastoquinone oxidoreductase putative [Ricinus communis] >gi|223544284|gb|EEF45805.1| NADH-plastoquinone oxidoreductase	95.33	107	5	0	699	379	109	215	3e-77	187
contig00600	gi|217071352|gb|ACJ84036.1|	unknown [Medicago truncatula]	91.84	98	8	0	131	424	1	98	7e-49	196
contig00604	gi|255626769|gb|ACU13729.1|	unknown [Glycine max]	98.89	90	1	0	468	199	1	90	5e-38	160
contig00606	gi|116134|sp|P28012|CFI1_MEDSA	RecName: Full=Chalcone--flavonone isomerase 1; Short=Chalcone isomerase 1 >gi|10120519|pdb|1EYP|A Chain A Chalcone Isomerase >gi|10120520|pdb|1EYP|B Chain B	86.75	166	22	0	502	5	2	167	5e-76	286
contig00609	gi|55975988|gb|AAV68252.1|	cytochrome oxidase subunit 1-2 [Daucus carota]	100	166	0	0	170	667	1	166	6e-89	308
contig00610	gi|52550577|gb|AAU14999.2|	MtN19-like protein [Pisum sativum]	88.13	219	26	1	144	800	218	435	7e-133	405
contig00611	gi|217072966|gb|ACJ84843.1|	unknown [Medicago truncatula]	84.39	269	42	0	1184	378	5	273	4e-133	478
contig00612	gi|224053651|ref|XP_002297912.1|	predicted protein [Populus trichocarpa] >gi|118484384|gb|ABK94069.1| unknown [Populus trichocarpa] >gi|222845170|gb|EEE82717.1| predicted protein [Populus trichocarpa]	86.42	81	11	0	16	258	1	81	1e-34	150
contig00613	gi|255636521|gb|ACU18599.1|	unknown [Glycine max]	72.77	213	53	3	514	1137	167	378	5e-128	307
contig00614	gi|217075128|gb|ACJ85924.1|	unknown [Medicago truncatula]	97.2	143	4	0	824	396	1	143	3e-77	292
contig00615	gi|190609941|dbj|BAG49071.1|	30S ribosomal protein S16 [Medicago truncatula]	76	125	23	1	589	236	1	125	2e-46	189
contig00616	gi|225424556|ref|XP_002285325.1|	PREDICTED: hypothetical protein [Vitis vinifera]	61.98	192	67	3	75	632	12	201	1e-41	174
contig00617	gi|255638619|gb|ACU19615.1|	unknown [Glycine max]	79.2	125	26	1	729	355	3	126	2e-47	193
contig00618	gi|217073077|gb|ACJ84898.1|	unknown [Medicago truncatula]	76.25	299	55	6	19	867	1	284	1e-101	374
contig00619	gi|217073248|gb|ACJ84983.1|	unknown [Medicago truncatula]	96.08	332	13	0	77	1072	1	332	1e-173	613
contig00620	gi|255626827|gb|ACU13758.1|	unknown [Glycine max]	98.96	96	1	0	225	512	53	148	6e-45	184
contig00621	gi|124360802|gb|ABN08774.1|	Cyclin-like F-box [Medicago truncatula]	41.36	162	92	3	2	478	48	197	7e-18	93.6
contig00622	gi|54648782|gb|AAV36809.1|	arginase 2 [Lycopersicon esculentum]	68.24	318	98	2	219	1163	23	338	3e-125	452
contig00623	gi|255626187|gb|ACU13438.1|	unknown [Glycine max]	89.83	118	12	2	21	374	125	236	2e-51	206
contig00624	gi|15553480|gb|AAL01888.1|AF404404_1	acyl-CoA oxidase [Glycine max]	86.54	661	89	0	46	2028	5	665	0	1172
contig00625	gi|37954114|gb|AAP69988.1|	ent-kaurene oxidase [Pisum sativum]	96.25	373	14	0	385	1503	124	496	0	698
contig00626	gi|303748|dbj|BAA02115.1|	GTP-binding protein [Pisum sativum] >gi|738939|prf||2001457G GTP-binding protein	96.02	201	8	0	1167	565	1	201	1e-106	390
contig00627	gi|224115244|ref|XP_002316981.1|	predicted protein [Populus trichocarpa] >gi|222860046|gb|EEE97593.1| predicted protein [Populus trichocarpa]	86.08	316	44	2	1086	139	11	324	1e-142	510
contig00630	gi|20138664|sp|Q945F4|IF5A2_MEDSA	RecName: Full=Eukaryotic translation initiation factor 5A-2; Short=eIF-5A-2 >gi|15866587|gb|AAL10404.1|AF416338_1 eukaryotic translation initiation factor 5A-2 [Medicago sativa] >gi|217071176|gb|ACJ83948.1| unknown [Medicago truncatula] >gi|217075664|gb|ACJ86192.1| unknown [Medicago truncatula]	96.15	156	6	0	803	336	1	156	6e-82	308
contig00633	gi|255647044|gb|ACU23990.1|	unknown [Glycine max]	84.92	126	19	0	46	423	1	126	6e-56	220
contig00634	gi|121080|sp|P16048|GCSH_PEA	RecName: Full=Glycine cleavage system H protein mitochondrial; Flags: Precursor >gi|20737|emb|CAA45978.1| H protein [Pisum sativum] >gi|169093|gb|AAA33668.1| H-protein of glycine decarboxylase precursor (EC 2.1.2.10) >gi|287815|emb|CAA37704.1| H-protein [Pisum sativum] >gi|62700762|emb|CAI79404.1| H-protein [Pisum fulvum] >gi|68609706|emb|CAJ13415.1| H subunit of glycine decarboxylase multi-enzym…	96.18	157	6	0	120	590	1	157	2e-73	278
contig00635	gi|20161472|dbj|BAB90396.1|	ADP-ribosylation factor [Oryza sativa Japonica Group]	92	200	16	1	123	722	176	372	2e-99	367
contig00636	gi|217074472|gb|ACJ85596.1|	unknown [Medicago truncatula]	96.4	500	18	0	85	1584	1	500	0	943
contig00637	gi|129245|sp|P17771|OSP4_PEA	RecName: Full=Organ-specific protein P4 >gi|295829|emb|CAA35943.1| P4 protein [Pisum sativum]	52.86	70	33	1	67	276	16	80	1e-11	72.4
contig00638	gi|224104247|ref|XP_002313371.1|	predicted protein [Populus trichocarpa] >gi|222849779|gb|EEE87326.1| predicted protein [Populus trichocarpa]	87.32	276	35	0	128	955	1	276	0	468
contig00640	gi|5802244|gb|AAD51625.1|AF169022_1	seed maturation protein PM37 [Glycine max]	86.8	409	52	2	87	1307	1	408	0	699
contig00641	gi|255579281|ref|XP_002530486.1|	ARF GTPase activator putative [Ricinus communis] >gi|223529983|gb|EEF31909.1| ARF GTPase activator	79.04	167	35	0	816	316	17	183	4e-62	242
contig00642	gi|62909957|dbj|BAD97436.1|	peroxidase [Pisum sativum]	88.52	183	21	1	156	704	157	330	1e-98	289
contig00644	gi|217071422|gb|ACJ84071.1|	unknown [Medicago truncatula]	84.03	119	19	0	838	482	1	119	2e-61	204
contig00645	gi|1346180|sp|P49310|GRP1_SINAL	RecName: Full=Glycine-rich RNA-binding protein GRP1A >gi|496233|gb|AAA59212.1| homology with RNA-binding proteins in meristematic tissue	85.88	85	12	0	50	304	1	85	5e-36	155
contig00646	gi|132825|sp|P11892|PSRP6_PEA	RecName: Full=50S ribosomal protein 6 chloroplastic; AltName: Full=Plastid-specific 50S ribosomal protein 6; Short=PSRP-6; AltName: Full=CL25; Flags: Precursor >gi|20877|emb|CAA32187.1| unnamed protein product [Pisum sativum]	91.86	86	6	1	68	322	1	86	5e-33	144
contig00647	gi|1173055|sp|P46287|RL11_MEDSA	RecName: Full=60S ribosomal protein L11; AltName: Full=L5 >gi|463252|emb|CAA55090.1| RL5 ribosomal protein [Medicago sativa]	99.44	180	1	0	715	176	1	180	2e-84	316
contig00648	gi|255640610|gb|ACU20590.1|	unknown [Glycine max]	91.78	146	12	0	585	148	1	146	3e-54	215
contig00650	gi|3063396|dbj|BAA25755.1|	vcCyP [Vicia faba]	100	170	0	0	52	561	1	170	1e-86	323
contig00651	gi|45720188|emb|CAG14985.1|	tonoplast intrinsic protein 2 [Cicer arietinum]	92.59	135	10	0	406	2	11	145	7e-60	233
contig00654	gi|217071800|gb|ACJ84260.1|	unknown [Medicago truncatula]	91.95	87	7	0	470	730	148	234	1e-41	174
contig00655	gi|6850934|emb|CAB71030.1|	lectin-like protein [Cicer arietinum]	69.14	162	46	4	813	340	1	160	9e-54	214
contig00656	gi|118485215|gb|ABK94468.1|	unknown [Populus trichocarpa]	94.2	69	4	0	36	242	1	69	9e-30	132
contig00657	gi|153012221|ref|YP_001381736.1|	photosystem I P700 apoprotein A1 [Medicago truncatula]	100	83	0	0	341	93	1	83	1e-53	176
contig00658	gi|255626455|gb|ACU13572.1|	unknown [Glycine max]	98.91	92	1	0	215	490	46	137	9e-43	176
contig00659	gi|255637870|gb|ACU19254.1|	unknown [Glycine max]	88.57	70	8	1	109	318	1	69	1e-27	126
contig00660	gi|21593078|gb|AAM65027.1|	unknown [Arabidopsis thaliana]	72.93	133	36	1	38	436	3	134	1e-54	216
contig00662	gi|217075711|gb|ACJ86215.1|	unknown [Medicago truncatula]	97.49	199	5	0	72	668	15	213	1e-111	407
contig00663	gi|217071128|gb|ACJ83924.1|	unknown [Medicago truncatula]	90.3	165	16	0	53	547	1	165	7e-81	304
contig00664	gi|217075500|gb|ACJ86110.1|	unknown [Medicago truncatula]	85	60	9	0	63	242	1	60	2e-20	102
contig00665	gi|87162937|gb|ABD28732.1|	Proteinase inhibitor I25 cystatin [Medicago truncatula]	60.53	114	45	2	459	118	1	111	6e-29	130
contig00666	gi|225426743|ref|XP_002282339.1|	PREDICTED: hypothetical protein [Vitis vinifera] >gi|157357153|emb|CAO63647.1| unnamed protein product [Vitis vinifera]	87.58	298	35	1	1187	300	1	298	3e-152	542
contig00667	gi|23396588|sp|Q41649|FKB15_VICFA	RecName: Full=FK506-binding protein 2; AltName: Full=Peptidyl-prolyl cis-trans isomerase; Short=PPIase; Short=Rotamase; AltName: Full=15 kDa FKBP; AltName: Full=FKBP-15; Flags: Precursor >gi|1272410|gb|AAC49392.1| immunophilin precursor	99.16	119	1	0	87	443	20	138	1e-62	243
contig00668	gi|225348631|gb|ACN87277.1|	with no lysine kinase [Glycine max]	93.44	122	8	1	394	29	1	121	2e-62	240
contig00670	gi|224105587|ref|XP_002313864.1|	predicted protein [Populus trichocarpa] >gi|222850272|gb|EEE87819.1| predicted protein [Populus trichocarpa]	52.77	343	153	7	21	1022	23	352	5e-90	335
contig00671	gi|219673987|ref|YP_002456472.1|	photosystem I P700 apoprotein A2 [Trifolium subterraneum] >gi|193788956|gb|ACF20552.1| photosystem I P700 apoprotein A2 [Trifolium subterraneum]	99.43	174	1	0	803	282	557	730	1e-147	380
contig00672	gi|255631866|gb|ACU16300.1|	unknown [Glycine max]	73.47	98	26	1	26	319	1	97	3e-31	137
contig00673	gi|48426429|emb|CAA66109.3|	specific tissue protein 2 [Cicer arietinum]	52.21	136	55	2	60	437	1	136	9e-30	132
contig00674	gi|730557|sp|P40590|RL34_PEA	RecName: Full=60S ribosomal protein L34 >gi|498908|gb|AAA86953.1| ribosomal protein L34 homolog	100	95	0	0	56	340	1	95	6e-48	194
contig00675	gi|120658|sp|P12858|G3PA_PEA	RecName: Full=Glyceraldehyde-3-phosphate dehydrogenase A chloroplastic; AltName: Full=NADP-dependent glyceraldehydephosphate dehydrogenase subunit A; Flags: Precursor >gi|12159|emb|CAA36396.1| glyceraldehyde-3-phosphate dehydrogenase [Pisum sativum]	94.81	405	9	1	113	1291	1	405	0	668
contig00676	gi|217072212|gb|ACJ84466.1|	unknown [Medicago truncatula]	81.99	211	38	0	798	166	1	211	4e-99	365
contig00677	gi|255647989|gb|ACU24451.1|	unknown [Glycine max]	79.71	340	69	0	108	1127	21	360	1e-154	550
contig00678	gi|255628385|gb|ACU14537.1|	unknown [Glycine max]	88.24	136	16	0	144	551	34	169	4e-62	242
contig00679	gi|124360124|gb|ABN08140.1|	DNA-directed RNA polymerase 14 to 18 kDa subunit [Medicago truncatula]	95.86	145	6	0	101	535	1	145	1e-64	250
contig00680	gi|255548872|ref|XP_002515492.1|	Vesicle-associated membrane protein putative [Ricinus communis] >gi|223545436|gb|EEF46941.1| Vesicle-associated membrane protein	86.36	220	30	0	77	736	1	220	8e-97	357
contig00681	gi|255542239|ref|XP_002512183.1|	conserved hypothetical protein [Ricinus communis] >gi|223548727|gb|EEF50217.1| conserved hypothetical protein [Ricinus communis]	82.81	128	22	0	537	154	3	130	7e-41	170
contig00683	gi|124360326|gb|ABN08339.1|	Ribosomal protein L18 [Medicago truncatula]	86.05	129	18	1	143	529	40	166	1e-56	223
contig00685	gi|231766|sp|Q01286|CHS1_PEA	RecName: Full=Chalcone synthase 1; AltName: Full=Naregenin-chalcone synthase 1 >gi|20824|emb|CAA44933.1| naregenin-chalcone synthase [Pisum sativum] >gi|391781|dbj|BAA01512.1| chalcone synthase [Pisum sativum]	97.43	389	10	0	1361	195	1	389	0	763
contig00686	gi|156530455|gb|ABU75308.1|	ribosomal protein L30e [Pisum sativum]	100	112	0	0	66	401	1	112	1e-58	229
contig00689	gi|222637173|gb|EEE67305.1|	hypothetical protein OsJ_24532 [Oryza sativa Japonica Group]	82.71	133	21	2	116	508	98	230	7e-54	214
contig00691	gi|225428665|ref|XP_002284892.1|	PREDICTED: hypothetical protein [Vitis vinifera] >gi|157340924|emb|CAO47729.1| unnamed protein product [Vitis vinifera]	54.09	159	73	0	478	2	182	340	9e-49	196
contig00692	gi|255633842|gb|ACU17282.1|	unknown [Glycine max]	91.13	124	11	0	2	373	1	124	1e-64	249
contig00695	gi|217073322|gb|ACJ85020.1|	unknown [Medicago truncatula]	85.19	27	4	0	126	206	190	216	1e-14	52.4
contig00696	gi|15235720|ref|NP_195496.1|	cytochrome c oxidase-related [Arabidopsis thaliana] >gi|11908090|gb|AAG41474.1|AF326892_1 unknown protein [Arabidopsis thaliana] >gi|12642898|gb|AAK00391.1|AF339709_1 unknown protein [Arabidopsis thaliana] >gi|14190491|gb|AAK55726.1|AF380645_1 AT4g37830/T28I19_110 [Arabidopsis thaliana] >gi|4490728|emb|CAB38931.1| putative protein [Arabidopsis thaliana] >gi|7270766|emb|CAB80448.1| putative protei…	81.82	44	8	0	486	355	54	97	9e-17	89.7
contig00697	gi|225429906|ref|XP_002283676.1|	PREDICTED: hypothetical protein [Vitis vinifera] >gi|147865769|emb|CAN83251.1| hypothetical protein [Vitis vinifera] >gi|157339464|emb|CAO44005.1| unnamed protein product [Vitis vinifera]	74.6	378	77	5	1324	248	10	387	6e-157	558
contig00699	gi|255638384|gb|ACU19503.1|	unknown [Glycine max]	66.37	226	75	4	1035	361	22	241	2e-83	313
contig00700	gi|217073354|gb|ACJ85036.1|	unknown [Medicago truncatula]	89.87	158	12	1	134	595	1	158	3e-75	284
contig00702	gi|217073866|gb|ACJ85293.1|	unknown [Medicago truncatula]	89.06	265	29	1	37	831	1	264	2e-131	473
contig00703	gi|157338612|emb|CAO41963.1|	unnamed protein product [Vitis vinifera]	81.05	380	65	1	1462	344	189	568	2e-175	619
contig00704	gi|253509575|gb|ACT32032.1|	putative glycerol-3-phosphate acyltransferase [Vernicia fordii]	83.17	505	85	1	37	1551	1	500	0	783
contig00706	gi|255647438|gb|ACU24183.1|	unknown [Glycine max]	92.13	254	20	0	194	955	36	289	6e-149	511
contig00707	gi|312160|emb|CAA51679.1|	ubiquitin [Solanum lycopersicum]	90.62	128	12	1	554	171	117	243	2e-56	221
contig00708	gi|255628877|gb|ACU14783.1|	unknown [Glycine max]	91.56	154	13	0	200	661	50	203	3e-67	259
contig00710	gi|18203442|sp|Q9S8P4|RHRE_PEA	RecName: Full=Rhicadhesin receptor; AltName: Full=Germin-like protein; Flags: Precursor >gi|6689034|emb|CAB65369.1| germin-like protein [Pisum sativum]	95.65	184	8	0	121	672	33	216	3e-97	358
contig00711	gi|1334605|emb|CAA25830.1|	hypothetical protein [Pisum sativum]	88.71	62	7	0	171	356	1	62	2e-26	122
contig00712	gi|224112569|ref|XP_002332745.1|	predicted protein [Populus trichocarpa] >gi|222833073|gb|EEE71550.1| predicted protein [Populus trichocarpa]	93.67	332	21	0	1309	314	1	332	8e-169	597
contig00713	gi|255645369|gb|ACU23181.1|	unknown [Glycine max]	80.67	238	46	1	88	801	1	230	2e-101	373
contig00714	gi|14715258|emb|CAC44123.1|	N3 like protein [Medicago truncatula]	89.6	250	26	0	1090	341	1	250	1e-117	427
contig00715	gi|217071188|gb|ACJ83954.1|	unknown [Medicago truncatula]	83.41	205	33	2	890	279	1	203	4e-68	262
contig00717	gi|255629766|gb|ACU15232.1|	unknown [Glycine max]	69.47	131	37	1	585	202	1	131	9e-32	140
contig00718	gi|1617206|emb|CAA96570.1|	CP12 [Pisum sativum]	92.13	127	6	1	89	457	1	127	3e-59	231
contig00719	gi|1297072|emb|CAA96514.1|	vicilin precursor [Vicia narbonensis]	90.06	463	46	0	29	1417	1	463	0	743
contig00720	gi|225435488|ref|XP_002285513.1|	PREDICTED: hypothetical protein [Vitis vinifera] >gi|157337589|emb|CAO21935.1| unnamed protein product [Vitis vinifera]	95.31	64	3	0	192	1	113	176	8e-54	123
contig00721	gi|30420970|gb|AAP31305.1|	histone H1 [Vicia faba]	99.18	122	1	0	86	451	1	122	3e-43	180
contig00722	gi|4996846|dbj|BAA78607.1|	uricase (Nod-35) [Medicago sativa]	87.54	305	38	0	1131	217	4	308	6e-156	554
contig00723	gi|217071238|gb|ACJ83979.1|	unknown [Medicago truncatula]	94.97	159	8	0	96	572	1	159	1e-88	330
contig00724	gi|255638045|gb|ACU19337.1|	unknown [Glycine max]	87.34	237	30	1	976	266	8	243	7e-87	325
contig00725	gi|543866|sp|P05493|ATPAM_PEA	RecName: Full=ATP synthase subunit alpha mitochondrial >gi|13381|emb|CAA28964.1| unnamed protein product [Pisum sativum] >gi|286140|dbj|BAA03524.1| F1 ATPase alpha subunit [Pisum sativum]	98.9	453	5	0	1364	6	46	498	0	861
contig00727	gi|255640129|gb|ACU20355.1|	unknown [Glycine max]	79.75	163	33	1	572	84	44	205	3e-60	236
contig00728	gi|1657382|emb|CAA70317.1|	cholinephosphate cytidylyltransferase [Pisum sativum]	98.1	263	5	0	88	876	1	263	2e-149	533
contig00729	gi|462187|sp|P34899|GLYM_PEA	RecName: Full=Serine hydroxymethyltransferase mitochondrial; Short=SHMT; Short=Serine methylase; AltName: Full=Glycine hydroxymethyltransferase; Flags: Precursor >gi|169158|gb|AAA33687.1| serine hydroxymethyltransferase	97.67	129	3	0	388	2	1	129	2e-66	254
contig00730	gi|6911549|emb|CAB72128.1|	heat shock protein 70 [Cucumis sativus]	95.71	210	9	0	2	631	252	461	0	400
contig00731	gi|217075178|gb|ACJ85949.1|	unknown [Medicago truncatula]	93.08	130	9	0	238	627	77	206	1e-88	219
contig00732	gi|255645137|gb|ACU23067.1|	unknown [Glycine max]	70.85	199	54	2	17	601	1	199	1e-75	286
contig00733	gi|401142|sp|P31926|SUSY_VICFA	RecName: Full=Sucrose synthase; AltName: Full=Sucrose-UDP glucosyltransferase >gi|22038|emb|CAA49428.1| sucrose synthase [Vicia faba] >gi|295426|gb|AAC37346.1| UDP-glucose:D-fructose-2-glucosyltransferase	100	384	0	0	3	1154	423	806	0	782
contig00734	gi|255634977|gb|ACU17847.1|	unknown [Glycine max]	84.3	223	35	0	140	808	1	223	2e-111	406
contig00735	gi|224078584|ref|XP_002305564.1|	predicted protein [Populus trichocarpa] >gi|222848528|gb|EEE86075.1| predicted protein [Populus trichocarpa]	82.81	285	49	0	1191	337	6	290	5e-140	502
contig00736	gi|122720916|gb|ABM66452.1|	expansin [Vicia faba]	99.18	243	2	0	1045	317	1	243	2e-133	479
contig00737	gi|255626601|gb|ACU13645.1|	unknown [Glycine max]	74.68	158	34	3	676	221	1	155	2e-58	229
contig00738	gi|217074414|gb|ACJ85567.1|	unknown [Medicago truncatula]	83.58	341	56	0	1269	247	230	570	2e-170	556
contig00739	gi|217071500|gb|ACJ84110.1|	unknown [Medicago truncatula]	93.59	234	15	0	878	177	1	234	6e-88	328
contig00740	gi|224153544|ref|XP_002337367.1|	predicted protein [Populus trichocarpa] >gi|222838925|gb|EEE77276.1| predicted protein [Populus trichocarpa]	76.74	43	10	0	191	319	82	124	1e-11	70.1
contig00741	gi|255551831|ref|XP_002516961.1|	protein with unknown function [Ricinus communis] >gi|223544049|gb|EEF45575.1| protein with unknown function [Ricinus communis]	77.23	505	114	3	1840	329	324	822	0	761
contig00743	gi|224068998|ref|XP_002302875.1|	predicted protein [Populus trichocarpa] >gi|118485794|gb|ABK94745.1| unknown [Populus trichocarpa] >gi|222844601|gb|EEE82148.1| predicted protein [Populus trichocarpa]	95.65	69	3	0	673	467	3	71	2e-47	111
contig00746	gi|217074660|gb|ACJ85690.1|	unknown [Medicago truncatula]	94.71	208	11	0	280	903	1	208	1e-110	404
contig00747	gi|255638314|gb|ACU19469.1|	unknown [Glycine max]	86.51	289	39	0	1109	243	1	289	3e-145	519
contig00748	gi|255646819|gb|ACU23881.1|	unknown [Glycine max]	86.57	283	38	0	71	919	106	388	2e-142	488
contig00750	gi|157349630|emb|CAO38768.1|	unnamed protein product [Vitis vinifera]	71.78	202	57	0	523	1128	163	364	4e-143	315
contig00751	gi|73759787|dbj|BAE20168.1|	ribosomal protein S4 [Panax ginseng]	100	33	0	0	392	294	215	247	9e-12	73.2
contig00752	gi|219673970|ref|YP_002456455.1|	cytochrome b6 [Trifolium subterraneum] >gi|193788939|gb|ACF20535.1| cytochrome b6 [Trifolium subterraneum]	99.42	172	1	0	1445	930	44	215	2e-108	322
contig00754	gi|255640574|gb|ACU20572.1|	unknown [Glycine max]	60.19	103	34	4	90	377	2	100	1e-25	120
contig00755	gi|255625623|gb|ACU13156.1|	unknown [Glycine max]	96.38	138	5	0	630	217	1	138	3e-69	265
contig00757	gi|50400716|sp|Q40977|MDAR_PEA	RecName: Full=Monodehydroascorbate reductase; Short=MDAR; AltName: Full=Ascorbate free radical reductase; Short=AFR reductase >gi|497120|gb|AAA60979.1| monodehydroascorbate reductase	92.61	433	32	0	54	1352	1	433	0	753
contig00758	gi|20137609|sp|Q9ZRA3|DAD1_PEA	RecName: Full=Defender against cell death 1; Short=DAD-1; AltName: Full=Peadad >gi|3869255|gb|AAC77357.1| defender against death homolog Peadad [Pisum sativum]	94.87	117	6	0	678	328	1	117	2e-55	219
contig00759	gi|255555749|ref|XP_002518910.1|	cystathionine gamma-synthase putative [Ricinus communis] >gi|223541897|gb|EEF43443.1| cystathionine gamma-synthase	78.67	286	60	1	142	996	27	312	4e-126	455
contig00761	gi|255626923|gb|ACU13806.1|	unknown [Glycine max]	98.65	148	2	0	675	232	1	148	5e-83	311
contig00762	gi|224095800|ref|XP_002310485.1|	predicted protein [Populus trichocarpa] >gi|222853388|gb|EEE90935.1| predicted protein [Populus trichocarpa]	86.42	243	33	0	92	820	174	416	8e-142	456
contig00763	gi|255641447|gb|ACU20999.1|	unknown [Glycine max]	77.16	324	74	1	69	1040	1	323	1e-142	510
contig00765	gi|255645541|gb|ACU23265.1|	unknown [Glycine max]	90.18	112	11	0	2	337	1	112	4e-53	211
contig00766	gi|7381207|gb|AAF61436.1|AF137353_1	lipid transfer protein precursor [Pisum sativum]	92.11	114	9	0	38	379	1	114	1e-58	229
contig00770	gi|168066480|ref|XP_001785165.1|	predicted protein [Physcomitrella patens subsp. patens] >gi|162663259|gb|EDQ50034.1| predicted protein [Physcomitrella patens subsp. patens]	64.75	122	43	0	1	366	76	197	3e-74	175
contig00771	gi|255630280|gb|ACU15495.1|	unknown [Glycine max]	90.91	132	12	0	465	70	1	132	2e-48	195
contig00772	gi|255627545|gb|ACU14117.1|	unknown [Glycine max]	83.05	118	20	0	189	542	1	118	2e-94	204
contig00773	gi|255629055|gb|ACU14872.1|	unknown [Glycine max]	71.77	124	35	0	372	1	31	154	5e-45	183
contig00774	gi|2827084|gb|AAB99757.1|	malate dehydrogenase precursor [Medicago sativa]	93.27	401	23	1	115	1305	8	408	0	719
contig00775	gi|255627501|gb|ACU14095.1|	unknown [Glycine max]	100	154	0	0	762	301	1	154	2e-69	266
contig00776	gi|255645559|gb|ACU23274.1|	unknown [Glycine max]	85.64	181	26	0	649	107	1	181	1e-80	303
contig00777	gi|225448120|ref|XP_002263203.1|	PREDICTED: hypothetical protein [Vitis vinifera]	45.83	72	39	2	2	217	4	73	3e-11	71.6
contig00778	gi|225440618|ref|XP_002273960.1|	PREDICTED: hypothetical protein [Vitis vinifera]	32.93	167	102	4	449	919	120	286	2e-13	80.9
contig00780	gi|124358451|gb|ABN05665.1|	ubiquitin-like protein [Pisum sativum]	100	91	0	0	53	325	4	94	1e-45	186
contig00782	gi|69217410|gb|AAZ04048.1|	photosystem II protein I [Ranunculus macranthus]	82.69	52	9	0	579	424	2	53	4e-17	92.4
contig00783	gi|217071084|gb|ACJ83902.1|	unknown [Medicago truncatula]	97.04	135	4	0	718	314	1	135	1e-59	233
contig00784	gi|2578444|emb|CAA47812.1|	ptxA [Pisum sativum]	100	89	0	0	679	413	264	352	1e-36	158
contig00785	gi|87240537|gb|ABD32395.1|	Histone-fold/TFIID-TAF/NF-Y [Medicago truncatula]	94.83	232	10	1	121	810	1	232	8e-102	374
contig00786	gi|217071344|gb|ACJ84032.1|	unknown [Medicago truncatula]	94.09	220	12	1	711	55	1	220	3e-109	380
contig00787	gi|255627911|gb|ACU14300.1|	unknown [Glycine max]	98.86	88	1	0	511	248	1	88	1e-41	173
contig00788	gi|4235430|gb|AAD13216.1|	latex-abundant protein [Hevea brasiliensis]	73.57	420	111	2	83	1342	1	417	2e-142	510
contig00789	gi|1150653|emb|CAA61492.1|	phloem specific protein [Vicia faba]	99.15	118	1	0	15	368	26	143	8e-43	176
contig00790	gi|224088697|ref|XP_002308515.1|	copper transporter [Populus trichocarpa] >gi|118484944|gb|ABK94337.1| unknown [Populus trichocarpa] >gi|222854491|gb|EEE92038.1| copper transporter [Populus trichocarpa]	60.26	151	52	4	81	509	1	149	3e-42	175
contig00791	gi|224072198|ref|XP_002303648.1|	predicted protein [Populus trichocarpa] >gi|222841080|gb|EEE78627.1| predicted protein [Populus trichocarpa]	65.82	79	26	1	424	191	1	79	1e-14	82.8
contig00793	gi|217075068|gb|ACJ85894.1|	unknown [Medicago truncatula]	90.29	206	20	0	878	261	1	206	3e-69	266
contig00795	gi|15485720|emb|CAC67501.1|	selenium binding protein [Medicago sativa]	90.38	364	35	0	407	1498	125	488	0	707
contig00796	gi|217073544|gb|ACJ85132.1|	unknown [Medicago truncatula]	86.59	246	30	2	61	789	1	242	2e-104	382
contig00798	gi|3928150|emb|CAA10289.1|	hypothetical protein [Cicer arietinum]	97.5	120	3	0	1	360	167	286	5e-57	223
contig00801	gi|255565061|ref|XP_002523523.1|	ribosomal protein L39e putative [Ricinus communis] >gi|223537230|gb|EEF38862.1| ribosomal protein L39e	88.14	59	7	0	16	192	9	67	6e-24	113
contig00802	gi|87240819|gb|ABD32677.1|	Like-Sm ribonucleoprotein-related core [Medicago truncatula]	100	80	0	0	484	245	1	80	1e-37	159
contig00805	gi|255641622|gb|ACU21083.1|	unknown [Glycine max]	81.44	264	49	1	33	824	1	259	2e-119	432
contig00806	gi|255636971|gb|ACU18818.1|	unknown [Glycine max]	64.2	419	140	7	1516	290	20	404	2e-129	467
contig00807	gi|3980198|emb|CAA46863.1|	thiolprotease [Pisum sativum]	93.97	232	14	1	1173	478	234	464	0	437
contig00811	gi|255645551|gb|ACU23270.1|	unknown [Glycine max]	94.55	110	6	0	57	386	1	110	3e-52	208
contig00812	gi|224085043|ref|XP_002307468.1|	predicted protein [Populus trichocarpa] >gi|222856917|gb|EEE94464.1| predicted protein [Populus trichocarpa]	64.14	198	71	2	127	720	1	195	9e-101	253
contig00813	gi|25091388|sp|Q41009|TOC34_PEA	RecName: Full=Translocase of chloroplast 34; AltName: Full=34 kDa chloroplast outer envelope protein; AltName: Full=GTP-binding protein OEP34; AltName: Full=GTP-binding protein IAP34 >gi|510190|emb|CAA82196.1| chloroplast outer envelope protein 34 [Pisum sativum] >gi|3293201|gb|AAC25785.1| GTP-binding protein [Pisum sativum]	94.84	310	16	0	1247	318	1	310	3e-158	562
contig00814	gi|217071302|gb|ACJ84011.1|	unknown [Medicago truncatula]	93.15	146	10	0	123	560	31	176	6e-73	244
contig00816	gi|255635945|gb|ACU18319.1|	unknown [Glycine max]	65.67	201	68	2	1101	502	5	195	1e-58	231
contig00818	gi|255632721|gb|ACU16712.1|	unknown [Glycine max]	90	70	7	0	484	275	1	70	3e-31	138
contig00819	gi|225430569|ref|XP_002263210.1|	PREDICTED: hypothetical protein [Vitis vinifera] >gi|147772246|emb|CAN67174.1| hypothetical protein [Vitis vinifera] >gi|157327253|emb|CAO14548.1| unnamed protein product [Vitis vinifera]	92.66	286	21	1	143	1000	1	285	9e-147	524
contig00820	gi|2500116|sp|Q43621|GSHRC_PEA	RecName: Full=Glutathione reductase cytosolic; Short=GRase; Short=GR; AltName: Full=GOR2 >gi|1370285|emb|CAA66924.1| glutathione reductase [Pisum sativum]	95.08	305	15	0	1132	218	194	498	3e-163	578
contig00821	gi|303734|dbj|BAA02118.1|	GTP-binding protein [Pisum sativum] >gi|452359|emb|CAA82707.1| guanine nucleotide regulatory protein [Vicia faba] >gi|738942|prf||2001457K GTP-binding protein >gi|1098293|prf||2115367A small GTP-binding protein	100	202	0	0	832	227	1	202	7e-112	407
contig00822	gi|217073344|gb|ACJ85031.1|	unknown [Medicago truncatula]	83.83	167	27	0	720	220	72	238	6e-63	244
contig00823	gi|2558518|emb|CAA05079.1|	Ubiquitin-like protein [Cicer arietinum]	93.81	97	4	1	226	510	1	97	2e-45	183
contig00824	gi|217074686|gb|ACJ85703.1|	unknown [Medicago truncatula]	79.12	249	48	2	1	735	10	257	4e-107	391
contig00825	gi|255573718|ref|XP_002527780.1|	21 kDa protein precursor putative [Ricinus communis] >gi|223532815|gb|EEF34590.1| 21 kDa protein precursor	58.96	212	87	1	919	284	1	207	3e-66	256
contig00826	gi|224079085|ref|XP_002305743.1|	predicted protein [Populus trichocarpa] >gi|222848707|gb|EEE86254.1| predicted protein [Populus trichocarpa]	57.94	107	45	1	354	34	240	345	3e-27	124
contig00828	gi|255629039|gb|ACU14864.1|	unknown [Glycine max]	87.11	225	29	0	913	239	1	225	3e-111	405
contig00829	gi|255647549|gb|ACU24238.1|	unknown [Glycine max]	42.02	119	51	3	32	334	10	128	2e-15	78.6
contig00831	gi|29839257|sp|O65100|FRI3_VIGUN	RecName: Full=Ferritin-3 chloroplastic; Flags: Precursor >gi|2970652|gb|AAC06026.1| ferritin subunit cowpea3 precursor [Vigna unguiculata]	86.41	206	27	1	170	784	51	256	3e-86	322
contig00832	gi|7106538|dbj|BAA92224.1|	similar to PR-10 [Vigna unguiculata]	72.18	133	36	1	48	443	1	133	4e-49	197
contig00834	gi|148372347|gb|ABQ63097.1|	photosystem I subunit PsaD [Glycine max] >gi|255627695|gb|ACU14192.1| unknown [Glycine max]	82.46	211	29	3	761	153	1	210	3e-91	338
contig00835	gi|255632440|gb|ACU16570.1|	unknown [Glycine max]	80.67	150	28	1	731	285	1	150	2e-53	213
contig00837	gi|255645697|gb|ACU23342.1|	unknown [Glycine max]	81.79	324	59	0	89	1060	1	324	1e-124	450
contig00840	gi|217071666|gb|ACJ84193.1|	unknown [Medicago truncatula]	97.04	135	4	0	83	487	1	135	6e-71	271
contig00841	gi|255635455|gb|ACU18080.1|	unknown [Glycine max]	63.76	218	73	2	119	754	36	253	2e-56	224
contig00842	gi|217074426|gb|ACJ85573.1|	unknown [Medicago truncatula]	93.08	260	18	0	2	781	70	329	0	488
contig00843	gi|217074676|gb|ACJ85698.1|	unknown [Medicago truncatula]	77.26	343	70	5	1007	3	1	338	5e-129	465
contig00844	gi|255632844|gb|ACU16775.1|	unknown [Glycine max]	70.3	101	30	0	569	267	1	101	2e-36	155
contig00847	gi|226433075|gb|ACO55953.1|	RAP2-like protein [Juglans nigra]	56.55	145	50	3	861	466	1	143	9e-31	116
contig00848	gi|225423658|ref|XP_002276172.1|	PREDICTED: hypothetical protein [Vitis vinifera] >gi|147770771|emb|CAN60953.1| hypothetical protein [Vitis vinifera]	90.73	151	14	0	482	30	1	151	3e-72	275
contig00849	gi|217073890|gb|ACJ85305.1|	unknown [Medicago truncatula]	89.47	190	20	0	1016	447	1	190	4e-82	309
contig00850	gi|255626427|gb|ACU13558.1|	unknown [Glycine max]	63.19	182	66	3	52	594	1	177	1e-54	217
contig00852	gi|12230970|sp|Q06364|PSMD3_DAUCA	RecName: Full=Probable 26S proteasome non-ATPase regulatory subunit 3; Short=26S proteasome subunit S3; AltName: Full=Nuclear antigen 21D7	81.97	477	83	3	1683	262	1	476	0	715
contig00854	gi|194462393|gb|ACF72671.1|	Ran-binding protein 1 [Cucumis melo var. cantalupensis]	84.18	158	24	1	153	623	22	179	8e-66	254
contig00855	gi|255576964|ref|XP_002529367.1|	histone h2a putative [Ricinus communis] >gi|223531187|gb|EEF33034.1| histone h2a	88.81	134	14	1	598	200	1	134	3e-55	218
contig00856	gi|255630456|gb|ACU15586.1|	unknown [Glycine max]	91.38	58	5	0	58	231	1	58	4e-27	124
contig00857	gi|224068466|ref|XP_002326127.1|	predicted protein [Populus trichocarpa] >gi|222833320|gb|EEE71797.1| predicted protein [Populus trichocarpa]	91.45	117	10	0	69	419	1	117	4e-53	211
contig00858	gi|229914866|gb|ACQ90591.1|	putative transmembrane transporter [Thellungiella halophila]	94.72	284	15	0	643	1494	207	490	0	524
contig00859	gi|217075060|gb|ACJ85890.1|	unknown [Medicago truncatula]	92.23	193	15	0	884	306	1	193	8e-100	367
contig00860	gi|225348647|gb|ACN87285.1|	with no lysine kinase [Glycine max]	84.05	326	50	2	1741	770	130	455	0	552
contig00861	gi|1279224|emb|CAA66108.1|	specific tissue protein 1 [Cicer arietinum]	49.28	138	35	2	103	411	19	155	2e-23	111
contig00863	gi|10334495|emb|CAC10209.1|	putative extracellular dermal glycoprotein [Cicer arietinum]	57.33	375	146	6	154	1236	2	369	3e-95	353
contig00864	gi|255632244|gb|ACU16480.1|	unknown [Glycine max]	74.76	103	25	3	107	412	19	119	3e-54	147
contig00866	gi|255629877|gb|ACU15289.1|	unknown [Glycine max]	70.09	214	60	3	133	762	23	236	3e-81	305
contig00867	gi|217071198|gb|ACJ83959.1|	unknown [Medicago truncatula]	97.38	191	5	0	774	202	1	191	4e-100	368
contig00868	gi|224151818|ref|XP_002337157.1|	predicted protein [Populus trichocarpa] >gi|222838376|gb|EEE76741.1| predicted protein [Populus trichocarpa]	46.62	133	68	1	28	417	1	133	2e-30	135
contig00869	gi|217073768|gb|ACJ85244.1|	unknown [Medicago truncatula]	100	128	0	0	59	442	1	128	6e-54	214
contig00870	gi|255637727|gb|ACU19186.1|	unknown [Glycine max]	96.43	112	4	0	587	252	1	112	3e-58	228
contig00872	gi|217074124|gb|ACJ85422.1|	unknown [Medicago truncatula]	90.2	255	23	2	1200	442	1	253	2e-122	408
contig00875	gi|255631880|gb|ACU16307.1|	unknown [Glycine max]	68.79	173	54	2	86	604	1	160	2e-53	213
contig00877	gi|115492|sp|P27164|CALM3_PETHY	RecName: Full=Calmodulin-related protein >gi|169205|gb|AAA33705.1| calmodulin-related protein	86.44	177	20	1	120	638	1	177	2e-79	298
contig00878	gi|85719369|gb|ABC75374.1|	SGS; HSP20-like chaperone [Medicago truncatula]	88.69	221	21	2	64	714	1	221	4e-99	365
contig00879	gi|1389640|dbj|BAA12982.1|	PNDKN1 [Pisum sativum]	99.33	149	1	0	74	520	1	149	7e-80	300
contig00881	gi|217074230|gb|ACJ85475.1|	unknown [Medicago truncatula]	84.8	250	35	2	69	809	1	246	2e-105	386
contig00883	gi|224056889|ref|XP_002299074.1|	predicted protein [Populus trichocarpa] >gi|222846332|gb|EEE83879.1| predicted protein [Populus trichocarpa]	96.62	148	5	0	66	509	1	148	7e-81	304
contig00884	gi|115446385|ref|NP_001046972.1|	Os02g0519900 [Oryza sativa (japonica cultivar-group)] >gi|49387779|dbj|BAD26337.1| putative elongation factor 2 [Oryza sativa Japonica Group] >gi|113536503|dbj|BAF08886.1| Os02g0519900 [Oryza sativa Japonica Group] >gi|119395216|gb|ABL74569.1| elongation factor 2 [Oryza sativa (japonica cultivar-group)] >gi|125539668|gb|EAY86063.1| hypothetical protein OsI_07431 [Oryza sativa Indica Group] >gi|12…	92.55	282	20	1	1037	195	562	843	2e-150	536
contig00885	gi|197294108|ref|YP_002149729.1|	photosystem II CP43 chlorophyll apoprotein [Cicer arietinum] >gi|221272420|sp|B5LMM0|PSBC_CICAR RecName: Full=Photosystem II CP43 chlorophyll apoprotein; AltName: Full=Photosystem II 44 kDa reaction center protein; AltName: Full=PSII 43 kDa protein; AltName: Full=Protein CP-43; AltName: Full=Protein P6; Flags: Precursor >gi|197089796|gb|ACH41066.1| photosystem II CP43 chlorophyll apoprotein [Cice…	99.29	280	2	0	1309	470	194	473	1e-147	525
contig00886	gi|255625853|gb|ACU13271.1|	unknown [Glycine max]	91.73	133	11	0	632	234	12	144	1e-55	220
contig00887	gi|217071540|gb|ACJ84130.1|	unknown [Medicago truncatula]	98.24	170	3	0	712	203	68	237	1e-90	336
contig00891	gi|224085900|ref|XP_002307732.1|	predicted protein [Populus trichocarpa] >gi|222857181|gb|EEE94728.1| predicted protein [Populus trichocarpa]	82.31	780	135	2	114	2444	1	779	0	1201
contig00892	gi|85719356|gb|ABC75361.1|	2-oxo acid dehydrogenase lipoyl-binding site [Medicago truncatula]	89.68	155	16	0	20	484	1	155	4e-77	291
contig00893	gi|4850247|emb|CAB42546.2|	14-3-3-like protein [Pisum sativum]	98.85	260	3	0	84	863	1	260	2e-140	503
contig00894	gi|87240469|gb|ABD32327.1|	Glycoside hydrolase family 17 [Medicago truncatula] >gi|217072248|gb|ACJ84484.1| unknown [Medicago truncatula]	90.71	366	33	2	1214	120	1	362	4e-180	635
contig00895	gi|111434054|gb|ABH09880.1|	eukaryotic translation initiation factor 4E iso [Pisum sativum] >gi|111434056|gb|ABH09881.1| eukaryotic translation initiation factor 4E iso [Pisum sativum] >gi|111434058|gb|ABH09882.1| eukaryotic translation initiation factor 4E iso [Pisum sativum]	90.98	122	11	0	20	385	1	122	2e-55	218
contig00897	gi|87241420|gb|ABD33278.1|	Gibberellin regulated protein [Medicago truncatula] >gi|217075656|gb|ACJ86188.1| unknown [Medicago truncatula]	76.92	91	21	0	122	394	1	91	1e-33	145
contig00898	gi|87240711|gb|ABD32569.1|	V-ATPase subunit C [Medicago truncatula]	95.55	382	13	1	37	1170	1	382	0	701
contig00899	gi|194462391|gb|ACF72670.1|	ubiquitin carrier-like protein [Cucumis melo var. cantalupensis]	99.32	148	1	0	687	244	1	148	4e-83	311
contig00900	gi|255631135|gb|ACU15933.1|	unknown [Glycine max]	79.52	249	51	0	50	796	1	249	8e-113	410
contig00901	gi|224063339|ref|XP_002301104.1|	predicted protein [Populus trichocarpa] >gi|118484728|gb|ABK94233.1| unknown [Populus trichocarpa] >gi|222842830|gb|EEE80377.1| predicted protein [Populus trichocarpa]	94.25	174	10	0	705	184	1	174	1e-97	360
contig00902	gi|255625655|gb|ACU13172.1|	unknown [Glycine max] >gi|255642299|gb|ACU21414.1| unknown [Glycine max]	95.08	183	9	0	808	260	1	183	9e-100	367
contig00903	gi|217072780|gb|ACJ84750.1|	unknown [Medicago truncatula]	97.89	380	8	0	135	1274	1	380	0	762
contig00905	gi|224097404|ref|XP_002310919.1|	predicted protein [Populus trichocarpa] >gi|222850739|gb|EEE88286.1| predicted protein [Populus trichocarpa]	100	227	0	0	28	708	77	303	4e-134	481
contig00906	gi|255638545|gb|ACU19580.1|	unknown [Glycine max]	98.25	342	5	1	3	1025	91	432	0	637
contig00907	gi|255630766|gb|ACU15744.1|	unknown [Glycine max]	91.89	111	9	0	554	222	26	136	5e-45	184
contig00911	gi|217074030|gb|ACJ85375.1|	unknown [Medicago truncatula]	83.07	319	50	4	100	1044	1	318	4e-121	439
contig00912	gi|87162922|gb|ABD28717.1|	Putative thiol-disulphide oxidoreductase DCC [Medicago truncatula]	85.31	177	26	1	118	648	3	178	9e-81	304
contig00914	gi|255632536|gb|ACU16618.1|	unknown [Glycine max]	69.09	110	34	1	752	423	7	114	2e-35	154
contig00917	gi|217071828|gb|ACJ84274.1|	unknown [Medicago truncatula]	88.41	138	16	0	3	416	179	316	4e-72	274
contig00919	gi|217073326|gb|ACJ85022.1|	unknown [Medicago truncatula]	77.21	136	31	0	74	481	1	136	1e-51	207
contig00920	gi|217075408|gb|ACJ86064.1|	unknown [Medicago truncatula]	68.33	120	37	2	60	416	1	118	3e-29	131
contig00922	gi|255625757|gb|ACU13223.1|	unknown [Glycine max]	70.59	85	23	2	162	410	25	108	3e-21	105
contig00923	gi|255627463|gb|ACU14076.1|	unknown [Glycine max]	78.95	95	20	0	10	294	87	181	4e-35	150
contig00924	gi|255629343|gb|ACU15016.1|	unknown [Glycine max]	92.86	168	10	2	166	663	1	167	7e-76	287
contig00925	gi|255645335|gb|ACU23164.1|	unknown [Glycine max]	82.52	326	57	1	22	999	1	324	1e-147	527
contig00926	gi|255632731|gb|ACU16717.1|	unknown [Glycine max]	99.15	118	1	0	435	788	56	173	9e-87	238
contig00927	gi|225426230|ref|XP_002263323.1|	PREDICTED: hypothetical protein [Vitis vinifera] >gi|157360271|emb|CAO69482.1| unnamed protein product [Vitis vinifera]	99.07	107	1	0	3	323	374	480	4e-53	210
contig00929	gi|217070942|gb|ACJ83831.1|	unknown [Medicago truncatula]	94.57	129	7	0	636	250	1	129	3e-56	222
contig00930	gi|225430834|ref|XP_002273246.1|	PREDICTED: hypothetical protein [Vitis vinifera] >gi|157348187|emb|CAO22897.1| unnamed protein product [Vitis vinifera]	77.35	574	126	3	2098	389	1	574	0	913
contig00931	gi|217072626|gb|ACJ84673.1|	unknown [Medicago truncatula]	93.44	122	8	0	19	384	206	327	1e-57	226
contig00932	gi|4165323|dbj|BAA37150.1|	p-type H+-ATPase [Vicia faba]	98.18	385	7	0	1165	11	545	929	0	708
[truncated: 17,367 more rows]
