# Supplementary material for: Transcriptome sequencing of field pea and faba bean for discovery and validation of SSR genetic markers
Source: BMC Genomics. 2012 Mar 20;13:104. doi: 10.1186/1471-2164-13-104 (PMC3352077; doi:10.1186/1471-2164-13-104)
Supplement: Additional file 10 — Bioinformatic annotation (BLASTN) of faba bean unigene set against Arabidopsis thaliana genome. This file contains the BLAST results obtained as a result of comparison of faba bean unigene set against the A. thaliana genome at an E value < 10-10. [file 1471-2164-13-104-S10.XLS]

## Sheet: Sheet1
query_id	subject_id	annotation	%_identity	alignment_length	mismatches	gap_openings	q_start	q_end	s_start	s_end	e_value	bit_score
contig00005	AT2G34420.1	B1B2, LHCB1.5 | LHB1B2; chlorophyll binding | chr2:14522716-14523513 REVERSE	81	663	123	1	106	765	798	136	5e-84	311
contig00011	AT1G29910.1	B3, AB180, LHCB1.2 | CAB3 (CHLOROPHYLL A/B BINDING PROTEIN 3); chlorophyll binding | chr1:10472443-10473246 REVERSE	82.19	393	67	1	269	658	804	412	1e-56	220
contig00018	ATMG00030.1	F107A | hypothetical protein | chrM:11918-12241 FORWARD	97.65	170	4	0	1	170	170	1	1e-81	305
contig00020	AT2G36830.1	MMA-TIP, TIP1;1, GAMMA-TIP1 | GAMMA-TIP (GAMMA TONOPLAST INTRINSIC PROTEIN); water channel | chr2:15445490-15446336 FORWARD	77.41	686	150	3	383	1064	754	70	1e-23	111
contig00022	AT1G67090.1	CS1A | RBCS1A (RIBULOSE BISPHOSPHATE CARBOXYLASE SMALL CHAIN 1A); copper ion binding / ribulose-bisphosphate carboxylase |	89.89	89	9	0	297	385	380	292	5e-22	105
contig00024	AT1G14320.1	C52 | SAC52 (SUPPRESSOR OF ACAULIS 52); structural constituent of ribosome | chr1:4888270-4889408 FORWARD	85.02	534	80	0	16	549	534	1	3e-118	424
contig00038	ATCG00480.1	PB | chloroplast-encoded gene for beta subunit of ATP synthase | chrC:52660-54156 REVERSE	89.1	1413	154	0	459	1871	1470	58	0	1546
contig00043	AT4G05320.1	Q10 | UBQ10 (POLYUBIQUITIN 10); protein binding | chr4:2718559-2719932 FORWARD	85.04	675	101	0	420	1094	903	229	6e-152	537
contig00047	AT4G05320.4	Q10 | UBQ10 (POLYUBIQUITIN 10); protein binding | chr4:2718559-2719932 FORWARD	82.15	706	121	5	5	706	412	1116	7e-99	361
contig00054	AT2G05070.1	CB2.2, LHCB2 | LHCB2.2; chlorophyll binding | chr2:1799436-1800329 REVERSE	79.51	688	139	2	165	851	792	106	2e-59	230
contig00057	AT1G32990.1	PL11 | PRPL11 (PLASTID RIBOSOMAL PROTEIN L11); structural constituent of ribosome | chr1:11955827-11957139 FORWARD	90.08	121	12	0	164	284	395	275	2e-34	145
contig00058	AT5G66570.1	BO-1, OEE1, OEE33, OE33, PSBO1, MSP-1 | PSBO1 (PS II OXYGEN-EVOLVING COMPLEX 1); oxygen evolving/ poly(U) binding | chr5:26	79.88	323	65	0	375	697	794	472	1e-27	125
contig00059	AT3G16780.1	60S ribosomal protein L19 (RPL19B) | chr3:5708982-5710249 FORWARD	82.95	346	59	0	265	610	223	568	6e-56	218
contig00062	AT1G67090.2	CS1A | RBCS1A (RIBULOSE BISPHOSPHATE CARBOXYLASE SMALL CHAIN 1A); copper ion binding / ribulose-bisphosphate carboxylase |	89.55	67	7	0	315	381	376	310	5e-14	77.8
contig00065	ATCG01110.1	HH | Encodes the 49KDa plastid NAD(P)H dehydrogenase subunit H protein. Its transcription is regulated by an ndhF-specific	86.78	681	87	3	3	680	500	1180	7e-162	571
contig00068	AT1G20440.1	R47, RD17 | COR47 (COLD-REGULATED 47) | chr1:7084722-7085664 REVERSE	89.83	59	6	0	305	363	755	697	4e-11	69.9
contig00069	AT1G13950.1	F-5A, ELF5A-1, ATELF5A-1, EIF5A | ELF5A-1 (EUKARYOTIC ELONGATION FACTOR 5A-1); translation initiation factor | chr1:4773631	83.92	311	50	0	377	687	350	40	1e-56	220
contig00071	ATMG01360.1	X1 | cytochrome c oxidase subunit 1 | chrM:349830-351413 REVERSE	96.84	1360	42	1	1	1359	225	1584	0	2305
contig00081	AT3G56190.2	PHA-SNAP2, ASNAP | ALPHA-SNAP2 (ALPHA-SOLUBLE NSF ATTACHMENT PROTEIN 2); binding / soluble NSF attachment protein | chr3:20	79.01	543	114	0	443	985	180	722	4e-42	172
contig00086	AT5G02960.1	40S ribosomal protein S23 (RPS23B) | chr5:693280-694396 REVERSE	86.95	429	56	0	218	646	429	1	9e-113	406
contig00089	AT4G38970.1	fructose-bisphosphate aldolase, putative | chr4:18163714-18165659 REVERSE	82.15	605	108	0	493	1097	1014	410	3e-93	343
contig00091	AT1G75950.1	P1, ASK1, ATSKP1, SKP1A, UIP1 | SKP1 (S PHASE KINASE-ASSOCIATED PROTEIN 1); protein binding / ubiquitin-protein ligase | ch	83.06	183	31	0	293	475	483	301	1e-25	117
contig00099	AT3G55440.1	CTIMC, TPI | TPI (TRIOSEPHOSPHATE ISOMERASE); triose-phosphate isomerase | chr3:20553794-20556078 FORWARD	87.32	71	9	0	1050	1120	71	1	4e-11	69.9
contig00100	AT4G21960.1	XR1 | PRXR1; electron carrier/ heme binding / peroxidase | chr4:11646613-11648312 REVERSE	95.95	74	3	0	842	915	218	145	3e-27	123
contig00101	AT4G25740.1	40S ribosomal protein S10 (RPS10A) | chr4:13107488-13108751 REVERSE	83.65	318	52	0	99	416	25	342	5e-56	218
contig00103	AT1G07890.8	X1, CS1 | APX1 (ascorbate peroxidase 1); L-ascorbate peroxidase | chr1:2438005-2439435 FORWARD	84.81	158	24	0	553	710	436	279	3e-27	123
contig00104	AT4G15093.1	catalytic LigB subunit of aromatic ring-opening dioxygenase family | chr4:8618454-8619472 FORWARD	85.05	107	16	0	284	390	316	422	6e-16	85.7
contig00105	AT1G51060.1	A10 | HTA10; DNA binding | chr1:18926948-18927443 FORWARD	83.33	126	21	0	187	312	107	232	2e-15	83.8
contig00109	AT1G15270.1	FUNCTIONS IN: molecular_function unknown; INVOLVED IN: biological_process unknown; LOCATED IN: plasma membrane; EXPRESSED	81.18	186	34	1	85	269	8	193	1e-15	83.8
contig00110	AT1G09590.1	60S ribosomal protein L21 (RPL21A) | chr1:3106549-3107606 FORWARD	90.21	143	14	0	201	343	145	287	2e-42	172
contig00112	AT5G54640.1	A1, RAT5 | RAT5 (RESISTANT TO AGROBACTERIUM TRANSFORMATION 5); DNA binding | chr5:22196540-22197279 FORWARD	86.41	103	14	0	23	125	232	130	8e-19	93.7
contig00113	AT3G51880.3	GB1, NFD1 | HMGB1 (HIGH MOBILITY GROUP B 1); DNA binding / chromatin binding / structural constituent of chromatin / transc	81.31	214	40	0	224	437	131	344	1e-22	107
contig00121	AT1G07940.2	elongation factor 1-alpha / EF-1-alpha | chr1:2463350-2464792 REVERSE	87.72	562	69	0	90	651	1	562	4e-161	567
contig00125	AT3G16140.1	AH-1 | PSAH-1 (photosystem I subunit H-1) | chr3:5468670-5469415 REVERSE	83.33	192	32	0	235	426	332	141	1e-28	127
contig00126	AT1G30380.1	AK | PSAK (photosystem I subunit K) | chr1:10722325-10723013 FORWARD	79.68	251	51	0	261	511	136	386	1e-18	93.7
contig00130	AT2G19900.1	NADP-ME1 | ATNADP-ME1 (NADP-malic enzyme 1); malate dehydrogenase (oxaloacetate-decarboxylating) (NADP+)/ malic enzyme/ oxi	79.97	629	126	0	396	1024	289	917	2e-64	248
contig00134	AT4G39230.1	isoflavone reductase, putative | chr4:18266024-18267604 REVERSE	80.84	167	32	0	591	757	538	704	2e-13	77.8
contig00135	AT3G08900.1	P3, RGP | RGP3 (REVERSIBLY GLYCOSYLATED POLYPEPTIDE 3); transferase, transferring hexosyl groups | chr3:2708347-2709714 REV	81.58	836	154	0	419	1254	873	38	2e-121	436
contig00138	AT4G10340.1	CB5 | LHCB5 (LIGHT HARVESTING COMPLEX OF PHOTOSYSTEM II 5); chlorophyll binding | chr4:6408200-6409496 FORWARD	80.15	665	132	0	127	791	839	175	5e-72	272
contig00143	AT5G67400.1	peroxidase 73 (PER73) (P73) (PRXR11) | chr5:26894896-26896300 FORWARD	85.71	119	17	0	395	513	836	718	1e-20	101
contig00147	AT3G61470.1	CA2 | LHCA2; chlorophyll binding | chr3:22745736-22747032 FORWARD	79.78	633	128	0	243	875	142	774	2e-62	240
contig00148	AT3G60770.1	40S ribosomal protein S13 (RPS13A) | chr3:22460525-22461656 REVERSE	86.05	344	48	0	145	488	94	437	4e-81	301
contig00150	AT5G20290.1	40S ribosomal protein S8 (RPS8A) | chr5:6851695-6853012 REVERSE	80.94	362	69	0	69	430	1	362	1e-41	170
contig00151	AT2G21580.1	40S ribosomal protein S25 (RPS25B) | chr2:9236629-9237510 FORWARD	83.77	308	50	0	57	364	1	308	6e-55	214
contig00157	AT2G19760.1	N1, PRF1 | PRF1 (PROFILIN 1); actin binding | chr2:8517074-8518067 REVERSE	84.09	132	21	0	526	657	132	1	5e-19	95.6
contig00159	AT4G25570.1	YB-2 | ACYB-2; carbon-monoxide oxygenase | chr4:13053887-13055518 REVERSE	86.21	87	12	0	244	330	132	218	1e-13	77.8
contig00160	AT3G09640.2	X2, APX1B | APX2 (ASCORBATE PEROXIDASE 2); L-ascorbate peroxidase | chr3:2956301-2958163 FORWARD	82.14	140	25	0	272	411	196	335	2e-14	79.8
contig00162	AT3G02080.1	40S ribosomal protein S19 (RPS19A) | chr3:364138-365161 REVERSE	81.63	392	72	0	69	460	16	407	2e-52	206
contig00164	AT3G56800.1	M3, acam-3 | CAM3 (CALMODULIN 3); calcium ion binding | chr3:21034981-21035920 REVERSE	86.89	450	59	0	260	709	450	1	4e-118	424
contig00165	AT4G34700.1	complex 1 family protein / LVR family protein | chr4:16556874-16558362 FORWARD	90.32	62	6	0	270	331	223	284	4e-13	75.8
contig00167	AT5G52840.1	NADH-ubiquinone oxidoreductase-related | chr5:21413718-21414794 FORWARD	83	200	34	0	384	583	405	206	1e-28	127
contig00172	ATCG00040.1	TK | Encodes a maturase located in the trnK intron in the chloroplast genome. | chrC:2056-3636 REVERSE	82.71	133	23	0	1135	1267	459	591	2e-14	81.8
contig00176	AT3G16080.1	60S ribosomal protein L37 (RPL37C) | chr3:5454892-5455677 FORWARD	84.46	251	39	0	15	265	1	251	3e-47	188
contig00177	AT5G47450.1	TIP2;3, TIP2;3, DELTA-TIP3 | AtTIP2;3; ammonia transporter/ methylammonium transmembrane transporter/ water channel | chr5:	80.59	170	33	0	296	465	620	451	6e-13	75.8
contig00180	AT1G07920.1	elongation factor 1-alpha / EF-1-alpha | chr1:2455559-2457001 FORWARD	87.11	1179	147	4	4	1179	1177	1	0	1102
contig00181	AT1G15930.1	40S ribosomal protein S12 (RPS12A) | chr1:5471702-5472741 FORWARD	81.77	192	35	0	287	478	199	390	2e-21	103
contig00183	AT2G36160.1	40S ribosomal protein S14 (RPS14A) | chr2:15169925-15171159 FORWARD	83.24	376	63	0	139	514	76	451	2e-64	246
contig00184	AT3G11940.2	RPS5A, AML1 | ATRPS5A (RIBOSOMAL PROTEIN 5A); structural constituent of ribosome | chr3:3778175-3779354 REVERSE	81.3	508	93	2	246	752	624	118	6e-62	238
contig00185	AT5G39850.1	40S ribosomal protein S9 (RPS9C) | chr5:15950053-15951171 FORWARD	80.8	401	77	0	36	436	419	19	4e-46	184
contig00186	AT5G17920.2	CIMS | ATMS1; 5-methyltetrahydropteroyltriglutamate-homocysteine S-methyltransferase/ methionine synthase | chr5:5935771-59	80.31	1544	302	2	346	1888	2237	695	0	634
contig00188	AT5G37600.1	GSR1, GLN1;1, GSR 1 | ATGSR1; copper ion binding / glutamate-ammonia ligase | chr5:14933574-14935656 REVERSE	80.74	1059	204	0	324	1382	1064	6	4e-135	482
contig00191	AT1G77120.1	H1, ADH, ATADH, ATADH1 | ADH1 (ALCOHOL DEHYDROGENASE 1); alcohol dehydrogenase | chr1:28975509-28977216 FORWARD	83.33	258	43	0	348	605	1097	840	2e-41	170
contig00192	ATCG01070.1	HE | NADH dehydrogenase ND4L | chrC:117804-118109 REVERSE	86.72	271	35	1	63	332	271	1	2e-51	202
contig00193	AT3G53020.1	V1, RPL24B, RPL24 | STV1 (SHORT VALVE1); structural constituent of ribosome | chr3:19660749-19661912 REVERSE	83.28	335	56	0	347	681	335	1	1e-56	220
contig00194	AT4G23400.1	P1D, PIP1;5 | PIP1;5 (PLASMA MEMBRANE INTRINSIC PROTEIN 1;5); water channel | chr4:12220792-12222155 FORWARD	81.82	319	48	4	183	496	145	458	4e-36	153
contig00195	ATCG00360.1	F3 | Encodes a protein required for photosystem I assembly and stability. In Chlamydomonas reinhardtii, this protein seems	91.23	228	20	0	73	300	228	1	1e-78	293
contig00197	AT5G09810.1	T2, ACT7 | ACT7 (ACTIN 7); structural constituent of cytoskeleton | chr5:3052809-3054220 FORWARD	84.92	1134	171	0	404	1537	1134	1	0	892
contig00198	AT2G18020.1	B2296 | EMB2296 (embryo defective 2296); structural constituent of ribosome | chr2:7837151-7838160 FORWARD	82.66	773	134	0	56	828	1	773	1e-131	470
contig00200	AT2G34480.1	60S ribosomal protein L18A (RPL18aB) | chr2:14532916-14534161 REVERSE	84.72	530	81	0	200	729	537	8	3e-113	408
contig00201	AT2G47610.1	60S ribosomal protein L7A (RPL7aA) | chr2:19529854-19531401 FORWARD	81.19	303	57	0	29	331	468	166	3e-35	149
contig00204	AT5G54270.1	CB3, LHCB3*1 | LHCB3 (LIGHT-HARVESTING CHLOROPHYLL B-BINDING PROTEIN 3); structural molecule | chr5:22038424-22039383 FORWA	82.43	643	113	0	179	821	124	766	3e-104	379
contig00205	AT1G07930.1	elongation factor 1-alpha / EF-1-alpha | chr1:2459014-2460458 FORWARD	84.28	1024	161	0	29	1052	1024	1	0	753
contig00207	AT4G14710.4	ARD2 | acireductone dioxygenase [iron(II)-requiring]/ metal ion binding | chr4:8424943-8426360 REVERSE	79.49	356	73	0	87	442	395	40	9e-29	127
contig00208	AT3G09200.1	60S acidic ribosomal protein P0 (RPP0B) | chr3:2823364-2825020 REVERSE	82.82	518	89	0	320	837	160	677	8e-87	321
contig00209	AT4G02080.1	AR1, ATSARA1C, ATSAR2 | ATSAR2 (ARABIDOPSIS THALIANA SECRETION-ASSOCIATED RAS SUPER FAMILY 2); GTP binding | chr4:921554-92	82.04	568	102	0	126	693	11	578	8e-86	317
contig00213	AT2G36530.1	S2 | LOS2; copper ion binding / phosphopyruvate hydratase | chr2:15321081-15323786 REVERSE	81.71	1170	214	0	180	1349	106	1275	2e-177	622
contig00215	AT2G31610.1	40S ribosomal protein S3 (RPS3A) | chr2:13450384-13451669 FORWARD	83.22	578	97	0	130	707	1	578	8e-104	377
contig00217	AT1G17880.1	nascent polypeptide-associated complex (NAC) domain-containing protein / BTF3b-like transcription factor, putative | chr1:	81.91	282	51	0	62	343	13	294	6e-37	155
contig00219	AT3G48930.1	B1080 | EMB1080 (embryo defective 1080); structural constituent of ribosome | chr3:18141017-18142189 REVERSE	82.99	441	73	2	211	650	440	1	9e-70	264
contig00220	ATMG00090.1	ribosomal protein S3 | chrM:25482-28733 REVERSE	89.38	1582	134	7	694	2267	76	1631	0	1673
contig00221	AT5G45775.2	60S ribosomal protein L11 (RPL11D) | chr5:18565281-18566496 REVERSE	83.79	512	83	0	105	616	23	534	7e-98	357
contig00222	AT4G35090.2	T2 | CAT2 (CATALASE 2); catalase | chr4:16701105-16703215 REVERSE	80.44	1181	231	0	65	1245	1	1181	2e-143	509
contig00223	ATCG00490.1	CL | large subunit of RUBISCO. Protein is tyrosine-phosphorylated and its phosphorylation state is modulated in response to	90.78	1410	128	2	218	1625	1	1410	0	1723
contig00224	AT5G01410.1	X1, ATPDX1.3, RSR4, PDX1.3, ATPDX1 | RSR4 (REDUCED SUGAR RESPONSE 4); protein heterodimerization/ protein homodimerization	80.86	742	140	2	220	960	94	834	3e-89	329
contig00227	AT3G10090.1	40S ribosomal protein S28 (RPS28A) | chr3:3108960-3109154 REVERSE	81.15	191	33	1	272	462	188	1	2e-17	89.7
contig00229	AT3G18130.1	CK1C_AT | RACK1C_AT (RECEPTOR FOR ACTIVATED C KINASE 1 C); nucleotide binding | chr3:6211109-6212371 REVERSE	80.91	791	151	0	82	872	31	821	9e-102	371
contig00230	AT3G45030.1	40S ribosomal protein S20 (RPS20A) | chr3:16471606-16472312 REVERSE	83.12	237	40	0	162	398	126	362	2e-36	153
contig00231	AT1G04480.1	60S ribosomal protein L23 (RPL23A) | chr1:1216110-1217257 FORWARD	85.92	419	59	0	169	587	419	1	1e-99	363
contig00233	AT1G27310.1	F2A | NTF2A (NUCLEAR TRANSPORT FACTOR 2A); Ran GTPase binding / protein transporter | chr1:9484615-9485790 REVERSE	82.05	312	56	0	48	359	1	312	6e-43	174
contig00240	AT5G14040.1	mitochondrial phosphate transporter | chr5:4531059-4532965 REVERSE	80.3	878	173	0	428	1305	1084	207	4e-101	369
contig00243	AT1G20693.3	GB2, HMG BETA 1, NFD2, NFD02 | HMGB2 (HIGH MOBILITY GROUP B 2); DNA binding / chromatin binding / structural constituent of	80.77	208	40	0	221	428	97	304	6e-19	95.6
contig00244	AT2G42590.2	F9, GF14 MU | GRF9 (GENERAL REGULATORY FACTOR 9); calcium ion binding / protein binding / protein phosphorylated amino acid	79.2	702	144	2	92	792	28	728	7e-56	218
contig00246	AT4G29735.2	unknown protein | chr4:14562962-14564277 REVERSE	88.06	67	8	0	183	249	295	229	2e-11	69.9
contig00249	AT3G07110.1	60S ribosomal protein L13A (RPL13aA) | chr3:2252092-2253332 FORWARD	79.88	512	103	0	282	793	533	22	5e-50	198
contig00250	AT1G61520.1	CA3 | LHCA3; chlorophyll binding | chr1:22700152-22701149 FORWARD	79.58	715	143	1	195	909	104	815	3e-67	256
contig00252	AT3G45980.1	B, HTB9 | HTB9; DNA binding | chr3:16897492-16897944 REVERSE	86.11	216	29	1	4	219	392	178	2e-45	182
contig00254	AT5G65360.1	histone H3 | chr5:26120099-26120509 REVERSE	84.39	410	64	0	43	452	1	410	2e-82	305
contig00256	AT5G47570.1	unknown protein | chr5:19292869-19294666 REVERSE	86.75	83	11	0	306	388	245	163	9e-14	77.8
contig00259	AT1G33140.1	Y2 | PGY2 (PIGGYBACK2); structural constituent of ribosome | chr1:12023360-12024502 FORWARD	80.71	560	105	1	75	631	1	560	1e-65	250
contig00260	AT5G04800.4	40S ribosomal protein S17 (RPS17D) | chr5:1389217-1389642 FORWARD	80.12	347	69	0	361	707	347	1	9e-33	141
contig00261	AT4G34670.1	40S ribosomal protein S3A (RPS3aB) | chr4:16548724-16550222 FORWARD	79.04	706	146	2	272	976	705	1	2e-53	210
contig00263	AT1G66240.1	X1, ATATX1 | ATX1 (ARABIDOPSIS HOMOLOG OF ANTI-OXIDANT 1); metal ion binding | chr1:24686445-24687327 REVERSE	84.13	126	20	0	316	441	216	91	5e-18	91.7
contig00265	AT5G27700.1	structural constituent of ribosome | chr5:9807541-9808048 REVERSE	83.84	99	16	0	421	519	121	23	2e-11	69.9
contig00268	AT1G31812.1	BP6, ACBP | ACBP6 (acyl-CoA-binding protein 6); acyl-CoA binding / phosphatidylcholine binding | chr1:11411132-11412099 REV	85.19	108	16	0	194	301	132	239	9e-17	87.7
contig00271	AT1G74270.1	60S ribosomal protein L35a (RPL35aC) | chr1:27928415-27929466 REVERSE	80.84	261	50	0	250	510	300	40	6e-27	121
contig00272	AT4G11150.1	F, emb2448, TUFF, VHA-E1 | TUF (VACUOLAR ATP SYNTHASE SUBUNIT E1); proton-transporting ATPase, rotational mechanism | chr4:	84.05	257	41	0	777	1033	257	1	6e-38	159
contig00275	AT3G02468.1	uORF9 | CPuORF9 (Conserved peptide upstream open reading frame 9) | chr3:509815-510068 FORWARD	83.87	124	11	1	236	359	4	118	1e-18	95.6
contig00276	AT3G52590.1	Q1, EMB2167, ERD16, HAP4 | UBQ1 (UBIQUITIN EXTENSION PROTEIN 1); protein binding / structural constituent of ribosome | chr	85.01	387	58	0	20	406	1	387	6e-83	307
contig00277	ATMG00210.1	L5 | encodes a mitochondrial ribosomal protein L5, a constituent of the large subunit of the ribosomal complex | chrM:57774	93.75	560	29	4	402	957	1	558	0	771
contig00278	AT5G13490.2	C2 | AAC2 (ADP/ATP carrier 2); ATP:ADP antiporter/ binding | chr5:4336034-4337379 FORWARD	85	900	132	1	320	1216	255	1154	0	710
contig00279	AT3G51260.2	D1 | PAD1 (20s proteasome alpha subunit pad1); endopeptidase/ peptidase/ threonine-type endopeptidase | chr3:19031086-19032	80.25	633	123	2	85	716	1	632	7e-65	248
contig00282	AT5G15200.1	40S ribosomal protein S9 (RPS9B) | chr5:4935124-4936334 REVERSE	89.77	88	8	1	246	333	512	426	3e-19	95.6
contig00284	AT3G17390.1	O3, SAMS3, MAT4 | MTO3 (METHIONINE OVER-ACCUMULATOR 3); methionine adenosyltransferase | chr3:5952484-5953665 REVERSE	82.66	617	107	0	35	651	650	34	4e-103	375
contig00288	AT3G57870.1	US5, EMB1637, SCE1, SCE1A, ATSCE1 | SCE1 (SUMO CONJUGATION ENZYME 1); SUMO ligase | chr3:21428831-21430110 REVERSE	78.11	434	95	0	196	629	49	482	1e-22	107
contig00289	AT5G47120.1	BI-1, BI-1, ATBI1 | ATBI1 (BAX INHIBITOR 1) | chr5:19136071-19137585 FORWARD	88.06	67	8	0	526	592	590	524	4e-11	69.9
contig00290	AT4G31700.1	S6 | RPS6 (RIBOSOMAL PROTEIN S6); structural constituent of ribosome | chr4:15346306-15347714 REVERSE	82.16	482	86	0	121	602	482	1	8e-73	274
contig00291	AT4G02620.1	vacuolar ATPase subunit F family protein | chr4:1149419-1151132 REVERSE	81.75	274	50	0	182	455	86	359	1e-34	147
contig00298	AT5G13870.1	GT-A4 | EXGT-A4 (ENDOXYLOGLUCAN TRANSFERASE A4); hydrolase, acting on glycosyl bonds / hydrolase, hydrolyzing O-glycosyl co	78.64	487	104	0	496	982	572	86	1e-32	141
contig00300	AT5G56010.1	P81-3 | HSP81-3; ATP binding / unfolded protein binding | chr5:22681410-22683911 FORWARD	85.7	783	112	0	668	1450	1533	751	0	664
contig00301	AT4G39090.1	19, RD19A | RD19 (RESPONSIVE TO DEHYDRATION 19); cysteine-type endopeptidase/ cysteine-type peptidase | chr4:18215826-18217	79.72	212	43	0	404	615	376	587	6e-14	79.8
contig00305	AT5G02780.2	In2-1 protein, putative | chr5:630957-632485 FORWARD	82.04	167	30	0	141	307	79	245	3e-18	93.7
contig00308	AT5G64040.1	AN | PSAN; calmodulin binding | chr5:25628724-25629409 REVERSE	83.04	224	38	0	169	392	516	293	2e-33	143
contig00309	AT5G35680.2	eukaryotic translation initiation factor 1A, putative / eIF-1A, putative / eIF-4C, putative | chr5:13858152-13858589 REVER	78.49	358	77	0	202	559	430	73	3e-20	99.6
contig00311	AT4G12800.1	AL | PSAL (photosystem I subunit L) | chr4:7521469-7522493 FORWARD	80.97	226	43	0	101	326	383	158	9e-23	107
contig00313	AT5G20020.1	N2 | RAN2; GTP binding / GTPase/ protein binding | chr5:6762817-6764381 FORWARD	88.26	494	58	0	73	566	19	512	8e-147	519
contig00315	AT3G62250.1	Q5 | UBQ5 (ubiquitin 5); protein binding / structural constituent of ribosome | chr3:23037138-23037611 FORWARD	85.05	455	68	0	329	783	455	1	1e-99	363
contig00318	AT3G03780.3	MS2 | AtMS2; 5-methyltetrahydropteroyltriglutamate-homocysteine S-methyltransferase/ methionine synthase | chr3:957602-9607	81.22	474	89	0	96	569	13	486	7e-61	234
contig00321	AT3G12800.1	RB, DECR | SDRB (SHORT-CHAIN DEHYDROGENASE-REDUCTASE B); binding / catalytic/ oxidoreductase | chr3:4063463-4064757 REVERSE	79.26	458	92	1	427	881	728	271	1e-35	151
contig00323	AT4G15210.2	BETA-AMY, AT-BETA-AMY, RAM1 | BAM5 (BETA-AMYLASE 5); beta-amylase | chr4:8666852-8669357 REVERSE	88.24	68	8	0	631	698	595	662	2e-11	71.9
contig00328	ATCG01080.1	HG | NADH dehydrogenase ND6 | chrC:118377-118907 REVERSE	84.29	490	75	2	84	572	513	25	1e-81	303
contig00335	AT3G04120.1	PC, GAPC-1, GAPC1 | GAPC1 (GLYCERALDEHYDE-3-PHOSPHATE DEHYDROGENASE C SUBUNIT 1); glyceraldehyde-3-phosphate dehydrogenase	85.25	963	142	0	407	1369	983	21	0	783
contig00340	AT1G06680.1	BP-1, OEE2, PSII-P, OE23 | PSBP-1 (PHOTOSYSTEM II SUBUNIT P-1); poly(U) binding | chr1:2047940-2049186 FORWARD	85.71	154	22	0	620	773	349	196	1e-29	131
contig00341	AT1G77710.1	INVOLVED IN: biological_process unknown; LOCATED IN: cellular_component unknown; EXPRESSED IN: 24 plant structures; EXPRES	81.19	218	41	0	174	391	40	257	1e-22	107
contig00342	AT1G07820.2	histone H4 | chr1:2421435-2421746 REVERSE	85.55	263	38	0	267	529	281	19	9e-57	220
contig00349	AT3G22845.1	emp24/gp25L/p24 protein-related | chr3:8087373-8088550 FORWARD	82.38	210	37	0	160	369	253	462	2e-27	123
contig00350	AT1G67785.1	unknown protein | chr1:25416100-25416984 REVERSE	87.88	99	12	0	89	187	34	132	5e-21	101
contig00354	AT2G02760.1	UBC2, UBC2 | ATUBC2 (UBIQUITING-CONJUGATING ENZYME 2); ubiquitin-protein ligase | chr2:774271-775149 FORWARD	83.89	422	68	0	371	792	422	1	8e-80	297
contig00356	AT5G26740.3	unknown protein | chr5:9292436-9294407 FORWARD	81.77	203	37	0	73	275	442	644	3e-23	109
contig00357	ATCG00500.1	CD | Encodes the carboxytransferase beta subunit of the Acetyl-CoA carboxylase (ACCase) complex in plastids. This complex c	86.74	430	55	2	852	1280	1356	928	7e-106	385
contig00359	AT5G60360.3	LP | AALP (Arabidopsis aleurain-like protease); cysteine-type peptidase | chr5:24280044-24282157 FORWARD	84.49	187	25	2	696	880	668	484	6e-29	129
contig00362	AT4G35100.1	P3, PIP3A, PIP2;7, SIMIP | PIP3 (PLASMA MEMBRANE INTRINSIC PROTEIN 3); water channel | chr4:16708672-16709958 FORWARD	82.67	300	52	0	427	726	441	740	4e-45	182
contig00367	AT5G64130.2	unknown protein | chr5:25664540-25665145 REVERSE	81.76	148	27	0	283	430	33	180	3e-14	79.8
contig00368	AT1G71950.1	identical protein binding / serine-type endopeptidase | chr1:27080453-27081573 REVERSE	83.89	149	24	0	173	321	371	223	3e-22	105
contig00372	AT1G13440.1	PC-2, GAPC2 | GAPC2 (GLYCERALDEHYDE-3-PHOSPHATE DEHYDROGENASE C2); NAD or NADH binding / binding / catalytic/ glyceraldehyd	82.66	992	172	0	86	1077	13	1004	1e-171	603
contig00373	AT1G47640.1	unknown protein | chr1:17518409-17519998 REVERSE	80.73	384	74	0	638	1021	384	1	9e-43	174
contig00375	AT3G05590.1	L18 | RPL18 (RIBOSOMAL PROTEIN L18); structural constituent of ribosome | chr3:1621511-1622775 FORWARD	85.35	157	23	0	278	434	556	400	4e-29	129
contig00376	AT2G33470.2	TP1 | GLTP1 (glycolipid transfer protein 1); glycolipid binding / glycolipid transporter | chr2:14176599-14177950 REVERSE	89.19	74	8	0	263	336	109	182	2e-15	83.8
contig00377	AT3G47340.1	N1, DIN6, AT-ASN1 | ASN1 (GLUTAMINE-DEPENDENT ASPARAGINE SYNTHASE 1); asparagine synthase (glutamine-hydrolyzing) | chr3:17	80.83	240	46	0	1413	1652	1314	1553	2e-23	111
contig00378	AT5G07090.1	40S ribosomal protein S4 (RPS4B) | chr5:2202410-2203805 FORWARD	83.45	737	122	0	61	797	1	737	7e-139	494
contig00379	AT5G49940.2	U2, ATCNFU2 | NFU2 (NIFU-LIKE PROTEIN 2); structural molecule | chr5:20315464-20317067 FORWARD	80.93	194	37	0	407	600	455	262	9e-18	91.7
contig00381	AT2G47470.4	PDIL2-1, UNE5, MEE30, PDI11, ATPDI11 | UNE5 (UNFERTILIZED EMBRYO SAC 5); protein disulfide isomerase | chr2:19481503-194836	83.2	256	43	0	984	1239	352	97	3e-40	167
contig00383	AT1G36730.1	eukaryotic translation initiation factor 5, putative / eIF-5, putative | chr1:13898706-13900025 REVERSE	80.55	401	78	0	1125	1525	413	13	4e-43	176
contig00386	AT2G39730.3	A | RCA (RUBISCO ACTIVASE); ADP binding / ATP binding / enzyme regulator/ ribulose-1,5-bisphosphate carboxylase/oxygenase a	82.44	877	154	0	496	1372	1078	202	8e-146	517
contig00388	AT1G79550.2	K | PGK (PHOSPHOGLYCERATE KINASE); phosphoglycerate kinase | chr1:29924347-29926295 REVERSE	79.55	1193	244	0	222	1414	1193	1	1e-119	430
contig00389	ATCG00800.1	encodes a chloroplast ribosomal protein S3, a constituent of the small subunit of the ribosomal complex | chrC:82826-83482	90.23	174	17	0	1281	1454	468	641	3e-53	210
contig00391	AT5G07090.2	40S ribosomal protein S4 (RPS4B) | chr5:2202783-2203805 FORWARD	81.61	609	112	0	258	866	711	103	2e-86	319
contig00393	AT2G28740.1	S4 | HIS4; DNA binding | chr2:12329643-12329954 REVERSE	84.06	251	40	0	135	385	290	40	6e-45	180
contig00395	AT2G24940.1	MAPR2 | AtMAPR2 (Arabidopsis thaliana membrane-associated progesterone binding protein 2); heme binding | chr2:10609447-106	82.02	178	32	0	104	281	17	194	2e-20	99.6
contig00396	AT3G52300.1	PQ | ATPQ (ATP SYNTHASE D CHAIN, MITOCHONDRIAL); hydrogen ion transmembrane transporter | chr3:19396689-19398119 FORWARD	81.76	159	29	0	288	446	234	392	5e-16	85.7
contig00398	AT3G49870.1	ARLA1C | ATARLA1C (ADP-ribosylation factor-like A1C); GTP binding | chr3:18492674-18494021 REVERSE	82.35	510	90	0	275	784	510	1	8e-80	297
contig00400	AT4G27450.1	unknown protein | chr4:13727665-13728683 REVERSE	84	350	56	0	284	633	665	316	2e-65	250
contig00413	AT4G01610.2	cathepsin B-like cysteine protease, putative | chr4:694857-696937 FORWARD	80.3	269	51	2	288	555	995	728	2e-19	97.6
contig00415	AT1G06760.1	histone H1, putative | chr1:2076687-2077616 REVERSE	79.68	187	38	0	259	445	184	370	3e-11	69.9
contig00417	AT1G12310.1	calmodulin, putative | chr1:4187500-4187946 REVERSE	79.91	433	87	0	107	539	15	447	5e-41	168
contig00418	AT4G16720.1	60S ribosomal protein L15 (RPL15A) | chr4:9400156-9401315 REVERSE	81.29	588	108	2	40	626	1	587	6e-74	278
contig00420	AT1G54100.2	DH7B4 | ALDH7B4 (Aldehyde Dehydrogenase 7B4); 3-chloroallyl aldehyde dehydrogenase/ oxidoreductase | chr1:20195435-20198853	80.56	535	104	0	368	902	308	842	5e-61	236
contig00422	AT2G03680.2	R1, SKU6 | SPR1 (SPIRAL1) | chr2:1121398-1121850 FORWARD	88.31	77	9	0	354	430	268	344	7e-15	81.8
contig00424	AT4G09800.1	S18C | RPS18C (S18 RIBOSOMAL PROTEIN); RNA binding / nucleic acid binding / structural constituent of ribosome | chr4:61738	84.4	455	71	0	346	800	455	1	2e-92	339
contig00431	AT5G64260.1	L2 | EXL2 (EXORDIUM LIKE 2) | chr5:25703980-25704897 FORWARD	88.76	89	10	0	633	721	653	565	2e-19	97.6
contig00435	AT1G75630.1	A-P4 | AVA-P4; ATPase | chr1:28400662-28402032 FORWARD	86.15	455	63	0	361	815	470	16	2e-111	402
contig00437	AT5G09510.2	40S ribosomal protein S15 (RPS15D) | chr5:2955698-2956353 REVERSE	84.64	267	41	0	170	436	357	91	7e-52	204
contig00441	AT2G32520.1	dienelactone hydrolase family protein | chr2:13805823-13807442 REVERSE	78.37	504	106	1	103	606	22	522	1e-29	131
contig00444	AT5G13440.1	ubiquinol-cytochrome C reductase iron-sulfur subunit, mitochondrial, putative / Rieske iron-sulfur protein, putative | chr	78.39	509	110	0	339	847	782	274	2e-31	137
contig00446	AT1G52300.1	60S ribosomal protein L37 (RPL37B) | chr1:19475213-19476152 REVERSE	83.33	246	41	0	219	464	251	6	2e-39	163
contig00448	AT3G52930.1	fructose-bisphosphate aldolase, putative | chr3:19627383-19628874 REVERSE	78.95	779	164	0	87	865	40	818	2e-63	244
contig00450	AT3G62840.2	FUNCTIONS IN: molecular_function unknown; LOCATED IN: small nucleolar ribonucleoprotein complex, nucleus; EXPRESSED IN: 22	83.64	269	44	0	102	370	34	302	4e-46	184
contig00453	AT3G14450.1	D9 | CID9 (CTC-Interacting Domain 9); RNA binding / protein binding | chr3:4849788-4851601 FORWARD	83.58	134	22	0	39	172	776	643	8e-18	91.7
contig00456	AT4G33865.1	40S ribosomal protein S29 (RPS29C) | chr4:16233395-16234114 REVERSE	83.13	160	27	0	233	392	171	12	1e-21	103
contig00459	AT1G65350.1	Q13 | UBQ13; protein binding | chr1:24272518-24277275 REVERSE	83.07	502	82	1	24	525	742	244	6e-86	317
contig00462	AT3G08940.2	CB4.2 | LHCB4.2 (light harvesting complex PSII); chlorophyll binding | chr3:2717717-2718665 FORWARD	78.71	512	109	0	111	622	860	349	1e-35	151
contig00464	AT2G23090.1	unknown protein | chr2:9829657-9830274 REVERSE	86.17	94	13	0	297	390	187	94	1e-15	83.8
contig00474	AT2G39770.1	T1, VTC1, SOZ1, EMB101, GMP1 | CYT1 (CYTOKINESIS DEFECTIVE 1); mannose-1-phosphate guanylyltransferase/ nucleotidyltransfer	79.12	1049	219	0	157	1205	1	1049	3e-93	343
contig00475	AT2G01490.1	phytanoyl-CoA dioxygenase (PhyH) family protein | chr2:221316-223187 FORWARD	86.52	89	12	0	437	525	379	467	1e-14	81.8
contig00476	AT4G16260.1	catalytic/ cation binding / hydrolase, hydrolyzing O-glycosyl compounds | chr4:9200180-9201441 REVERSE	90.14	71	7	0	966	1036	910	980	8e-16	85.7
contig00478	AT1G56330.1	R1, ATSAR1, ATSARA1B, ATSAR1B | ATSAR1B (SECRETION-ASSOCIATED RAS 1 B); GTP binding | chr1:21086845-21088478 REVERSE	81	500	95	0	259	758	49	548	7e-62	238
contig00479	ATCG00710.1	BH | Encodes a 8 kD phosphoprotein that is a component of the photosystem II oxygen evolving core. Its exact molecular func	89.36	188	20	0	97	284	1	188	1e-54	214
contig00483	AT5G20010.1	N-1, RAN1, ATRAN1 | RAN-1; GTP binding / GTPase/ protein binding | chr5:6760364-6761747 FORWARD	88.85	314	35	0	298	611	512	199	3e-94	345
contig00487	AT3G12580.1	P70 | HSP70 (heat shock protein 70); ATP binding | chr3:3991487-3993689 REVERSE	81.93	1693	304	2	498	2189	1692	1	0	914
contig00489	AT5G59880.1	F3 | ADF3 (ACTIN DEPOLYMERIZING FACTOR 3); actin binding | chr5:24120382-24121628 FORWARD	84.87	152	23	0	389	540	265	416	4e-26	119
contig00491	AT3G25530.1	BDH, ATGHBDH, GLYR1, GR1 | GLYR1 (GLYOXYLATE REDUCTASE 1); 3-hydroxybutyrate dehydrogenase/ phosphogluconate dehydrogenase	78.48	446	93	1	65	507	10	455	3e-26	119
contig00493	AT5G18380.1	40S ribosomal protein S16 (RPS16C) | chr5:6090253-6090693 REVERSE	80.47	384	75	0	334	717	414	31	2e-40	167
contig00494	AT5G27770.1	60S ribosomal protein L22 (RPL22C) | chr5:9836166-9837113 FORWARD	84.36	211	33	0	342	552	260	50	1e-37	157
contig00497	AT2G14720.2	R-2 | VSR-2; calcium ion binding | chr2:6300878-6304156 REVERSE	82.63	875	152	0	362	1236	295	1169	2e-149	529
contig00501	AT4G21860.1	RB2 | MSRB2 (methionine sulfoxide reductase B 2); peptide-methionine-(S)-S-oxide reductase | chr4:11600238-11601507 REVERSE	80.75	187	36	0	389	575	344	530	6e-16	85.7
contig00502	AT3G04920.1	40S ribosomal protein S24 (RPS24A) | chr3:1360989-1362065 FORWARD	84.32	389	61	0	69	457	1	389	6e-77	287
contig00504	AT3G18820.1	RABG3F, ATRAB7B, RAB71, RABG3F, RAB7B | ATRAB7B (ARABIDOPSIS RAB GTPASE HOMOLOG G3F); GTP binding | chr3:6484266-6486005 FO	81.85	551	100	0	211	761	28	578	2e-80	299
contig00506	AT4G09000.1	F1, GF14 CHI | 14-3-3-like protein GF14 chi / general regulatory factor 1 (GRF1) | chr4:5775387-5777157 FORWARD	80.3	731	144	0	106	836	37	767	1e-82	307
contig00509	AT5G64300.1	GCH, GCH, ATRIBA1, RFD1 | ATGCH; 3,4-dihydroxy-2-butanone-4-phosphate synthase/ GTP cyclohydrolase II | chr5:25718459-25720	84.82	191	29	0	981	1171	569	379	7e-35	149
contig00511	AT4G28750.1	AE-1 | PSAE-1 (PSA E1 KNOCKOUT); catalytic | chr4:14202951-14203888 REVERSE	79.51	205	42	0	138	342	424	220	2e-12	73.8
contig00512	AT5G53560.1	B5-A, B5 #2, ATCB5-E, CB5-E | CB5-E (CYTOCHROME B5 ISOFORM E); heme binding | chr5:21759628-21760353 FORWARD	81.97	183	33	0	117	299	61	243	8e-21	101
contig00515	AT1G09630.1	RAB11C, ATRABA2A, ATRAB-A2A, RAB-A2A | ATRAB11C (ARABIDOPSIS RAB GTPASE 11C); GTP binding | chr1:3118350-3119571 REVERSE	79.09	287	60	0	150	436	22	308	2e-18	93.7
contig00520	AT2G25210.1	60S ribosomal protein L39 (RPL39A) | chr2:10740157-10740379 FORWARD	83.65	104	17	0	107	210	30	133	4e-12	71.9
contig00523	AT3G16640.1	TP | TCTP (TRANSLATIONALLY CONTROLLED TUMOR PROTEIN) | chr3:5669709-5670729 REVERSE	80.39	255	47	1	474	725	255	1	5e-22	105
contig00525	AT4G40040.2	histone H3.2 | chr4:18557539-18558236 REVERSE	85.16	411	61	0	61	471	1	411	5e-90	331
contig00527	AT5G59970.1	histone H4 | chr5:24146352-24146663 REVERSE	82.78	302	52	0	96	397	1	302	9e-47	186
contig00528	AT5G42300.1	L5 | UBL5 (UBIQUITIN-LIKE PROTEIN 5) | chr5:16913611-16913832 REVERSE	82.27	220	39	0	42	261	1	220	9e-29	127
contig00529	AT1G74050.1	60S ribosomal protein L6 (RPL6C) | chr1:27847256-27848680 REVERSE	77.89	389	86	0	81	469	37	425	3e-17	89.7
contig00530	AT5G64400.2	unknown protein | chr5:25748922-25749947 FORWARD	90.36	83	8	0	199	281	145	227	9e-21	101
contig00533	AT5G22440.2	60S ribosomal protein L10A (RPL10aC) | chr5:7435328-7436486 REVERSE	78.27	405	69	2	254	658	184	569	2e-27	123
contig00537	ATCG00170.1	OC2 | RNA polymerase beta' subunit-2 | chrC:15938-20068 REVERSE	91.25	514	45	0	301	814	1	514	0	662
contig00539	AT5G10860.1	CBS domain-containing protein | chr5:3429173-3430142 REVERSE	79.93	279	56	0	300	578	205	483	4e-23	109
contig00540	AT4G26230.1	60S ribosomal protein L31 (RPL31B) | chr4:13286026-13286553 FORWARD	80.28	284	56	0	90	373	22	305	3e-26	119
contig00542	AT3G60245.1	60S ribosomal protein L37a (RPL37aC) | chr3:22268803-22269750 FORWARD	81.45	248	46	0	62	309	16	263	2e-23	109
contig00544	AT4G13010.1	oxidoreductase, zinc-binding dehydrogenase family protein | chr4:7600682-7602567 FORWARD	85.44	103	15	0	916	1018	887	989	7e-16	85.7
contig00548	AT2G01250.1	60S ribosomal protein L7 (RPL7B) | chr2:132943-134264 REVERSE	81.01	537	102	0	237	773	193	729	3e-67	256
contig00553	AT1G26550.1	peptidyl-prolyl cis-trans isomerase PPIC-type family protein | chr1:9171800-9172716 FORWARD	82.41	432	73	1	176	607	429	1	1e-65	250
contig00557	AT1G08380.1	AO | PSAO (photosystem I subunit O) | chr1:2641004-2641739 REVERSE	83.65	159	26	0	274	432	423	265	3e-23	109
contig00563	AT3G52580.1	40S ribosomal protein S14 (RPS14C) | chr3:19503324-19504701 FORWARD	82.11	341	61	0	28	368	437	97	2e-48	192
contig00569	AT4G01150.1	unknown protein | chr4:493692-494668 FORWARD	83.09	207	35	0	282	488	444	238	2e-30	133
contig00571	AT4G18100.1	60S ribosomal protein L32 (RPL32A) | chr4:10035715-10036475 REVERSE	83.94	249	38	2	105	352	85	332	8e-39	161
contig00572	AT1G76200.1	unknown protein | chr1:28593351-28593980 FORWARD	87.2	125	16	0	437	561	191	67	7e-27	121
contig00575	AT3G60640.1	G8G | ATG8G (AUTOPHAGY 8G); microtubule binding | chr3:22416118-22416971 FORWARD	82.69	260	45	0	264	523	91	350	4e-38	159
contig00580	AT4G02840.1	small nuclear ribonucleoprotein D1, putative / snRNP core protein D1, putative / Sm protein D1, putative | chr4:1264726-12	85.89	248	35	0	337	584	248	1	6e-55	214
contig00588	AT5G63570.1	A1 | GSA1 (GLUTAMATE-1-SEMIALDEHYDE-2,1-AMINOMUTASE); glutamate-1-semialdehyde 2,1-aminomutase | chr5:25451957-25453620 FOR	81.21	298	56	0	30	327	214	511	3e-34	147
contig00590	AT5G02610.1	60S ribosomal protein L35 (RPL35D) | chr5:587611-588547 FORWARD	82.49	297	52	0	158	454	71	367	2e-43	176
contig00591	AT5G41700.1	C8, ATUBC8 | UBC8 (UBIQUITIN CONJUGATING ENZYME 8); protein binding / ubiquitin-protein ligase | chr5:16676072-16677223 FOR	83.37	445	73	1	161	604	1	445	4e-69	262
contig00595	AT4G15000.2	60S ribosomal protein L27 (RPL27C) | chr4:8571896-8572387 FORWARD	81.18	170	32	0	153	322	109	278	1e-15	83.8
contig00596	AT3G23390.1	60S ribosomal protein L36a/L44 (RPL36aA) | chr3:8375427-8376224 FORWARD	85.53	311	45	0	39	349	1	311	1e-68	260
contig00597	AT5G53880.1	unknown protein | chr5:21872995-21873195 REVERSE	94	50	3	0	485	534	50	1	3e-13	75.8
contig00598	AT1G08830.2	D1 | CSD1 (COPPER/ZINC SUPEROXIDE DISMUTASE 1); superoxide dismutase | chr1:2827700-2829053 FORWARD	80.69	290	56	0	173	462	82	371	1e-29	131
contig00599	AT5G11770.1	NADH-ubiquinone oxidoreductase 20 kDa subunit, mitochondrial | chr5:3791148-3792929 REVERSE	84.15	448	70	1	385	832	648	202	8e-86	317
contig00600	AT1G10200.1	IM1 | WLIM1; transcription factor/ zinc ion binding | chr1:3346677-3347763 REVERSE	84.62	247	38	0	131	377	1	247	2e-47	188
contig00603	AT3G53730.1	histone H4 | chr3:19912659-19912970 REVERSE	83.85	260	42	0	56	315	19	278	2e-45	182
contig00604	AT2G45710.1	40S ribosomal protein S27 (RPS27A) | chr2:18831243-18831999 FORWARD	86.77	189	25	0	280	468	189	1	1e-43	176
contig00611	AT1G11840.5	GLX1 | ATGLX1 (GLYOXALASE I HOMOLOG); lactoylglutathione lyase/ metal ion binding | chr1:3996045-3997290 FORWARD	78.06	392	86	0	784	1175	419	28	8e-19	95.6
contig00612	AT4G20150.1	unknown protein | chr4:10888529-10889500 REVERSE	84.48	116	18	0	58	173	43	158	9e-17	87.7
contig00614	AT2G33220.1	FUNCTIONS IN: molecular_function unknown; INVOLVED IN: photorespiration; LOCATED IN: mitochondrion, mitochondrial membrane	80.09	432	82	2	395	824	430	1	3e-39	163
contig00619	AT1G04410.1	malate dehydrogenase, cytosolic, putative | chr1:1189418-1191267 REVERSE	81.84	947	172	0	77	1023	1	947	1e-144	513
contig00620	AT5G22880.1	B, HTB2 | HTB2; DNA binding | chr5:7652130-7652567 REVERSE	84.85	231	35	0	239	469	162	392	9e-45	180
contig00622	AT4G08870.2	arginase, putative | chr4:5647417-5648693 REVERSE	88.31	77	9	0	618	694	493	569	1e-14	81.8
contig00624	AT2G35690.1	X5 | ACX5 (ACYL-COA OXIDASE 5); FAD binding / acyl-CoA dehydrogenase/ acyl-CoA oxidase/ electron carrier/ oxidoreductase/ o	78.9	986	208	0	396	1381	360	1345	8e-82	305
contig00625	AT5G25900.1	3, CYP701A3, ATKO1 | GA3 (GA REQUIRING 3); ent-kaurene oxidase/ oxygen binding | chr5:9036073-9038278 FORWARD	89.23	65	7	0	676	740	694	758	4e-12	73.8
contig00626	AT3G11730.1	FP8, ATRABD1, RABD1 | ATFP8; GTP binding / GTP-dependent protein binding / myosin XI tail binding | chr3:3709490-3711397 RE	82.39	352	60	2	817	1167	351	1	2e-47	190
contig00627	AT5G54770.1	I1, TZ, THI4 | THI1; protein homodimerization | chr5:22246634-22247891 FORWARD	83.21	560	94	0	263	822	923	364	5e-100	365
contig00630	AT1G69410.1	ELF5A-3, ELF5A-3 | ELF5A-3 (EUKARYOTIC ELONGATION FACTOR 5A-3); translation initiation factor | chr1:26089301-26090194 FORW	81.64	414	76	0	355	768	446	33	5e-56	218
contig00634	AT1G32470.1	glycine cleavage system H protein, mitochondrial, putative | chr1:11739479-11740246 REVERSE	80.56	324	61	2	204	526	88	410	1e-28	127
contig00635	AT1G70490.2	ARFA1D, ARFA1D | ARFA1D; GTP binding / phospholipase activator/ protein binding | chr1:26564162-26565152 REVERSE	85.74	491	70	0	168	658	37	527	4e-116	418
contig00636	AT4G26390.1	pyruvate kinase, putative | chr4:13342207-13344418 FORWARD	79.83	1046	209	2	118	1162	25	1069	9e-106	385
contig00638	AT2G13360.2	T, AGT1 | AGT (ALANINE:GLYOXYLATE AMINOTRANSFERASE); alanine-glyoxylate transaminase/ serine-glyoxylate transaminase/ serin	80.55	473	91	1	773	1244	646	1118	2e-50	200
contig00640	AT5G22060.1	J2, J2 | ATJ2; protein binding | chr5:7303798-7305668 REVERSE	78.08	926	197	2	189	1108	103	1028	1e-55	218
contig00646	AT5G17870.1	RP6 | PSRP6 (PLASTID-SPECIFIC 50S RIBOSOMAL PROTEIN 6) | chr5:5907817-5908137 FORWARD	95.52	67	3	0	174	240	110	176	2e-23	109
contig00647	AT2G42740.1	L16A | RPL16A; structural constituent of ribosome | chr2:17791794-17792946 FORWARD	81.05	533	101	0	183	715	533	1	2e-67	256
contig00650	AT4G38740.1	C1 | ROC1 (ROTAMASE CYP 1); peptidyl-prolyl cis-trans isomerase | chr4:18083620-18084138 REVERSE	81.02	332	63	0	136	467	85	416	4e-38	159
contig00653	AT3G11510.1	40S ribosomal protein S14 (RPS14B) | chr3:3623757-3624866 REVERSE	83.89	149	24	0	65	213	283	431	4e-22	105
contig00656	AT3G59540.1	60S ribosomal protein L38 (RPL38B) | chr3:21995897-21996742 REVERSE	80.4	199	39	0	40	238	5	203	3e-16	85.7
contig00657	ATCG00350.1	AA | Encodes psaA protein comprising the reaction center for photosystem I along with psaB protein; hydrophobic protein enc	91.55	296	23	1	1	296	315	22	8e-106	383
contig00659	AT3G52730.1	ubiquinol-cytochrome C reductase UQCRX/QCR9-like family protein | chr3:19543146-19544167 REVERSE	83.33	180	30	0	141	320	30	209	3e-26	119
contig00662	AT4G19045.1	protein binding | chr4:10438213-10439788 REVERSE	79.88	517	104	0	93	609	64	580	1e-50	200
contig00663	AT3G53990.1	universal stress protein (USP) family protein | chr3:19989658-19991019 REVERSE	84.38	128	20	0	362	489	310	437	5e-19	95.6
contig00664	AT2G27710.3	60S acidic ribosomal protein P2 (RPP2B) | chr2:11816929-11817670 FORWARD	93.75	48	3	0	359	406	297	344	5e-12	71.9
contig00666	AT1G63000.1	S/ER, UER1 | NRS/ER (NUCLEOTIDE-RHAMNOSE SYNTHASE/EPIMERASE-REDUCTASE); UDP-4-keto-6-deoxy-glucose-3,5-epimerase/ UDP-4-ket	78.32	475	103	0	380	854	808	334	9e-28	125
contig00667	AT5G48580.1	BP15-2 | FKBP15-2; FK506 binding / peptidyl-prolyl cis-trans isomerase | chr5:19696156-19697304 REVERSE	85.11	94	14	0	151	244	131	224	4e-13	75.8
contig00668	AT3G04910.1	K1, ZIK4, ATWNK1 | WNK1 (WITH NO LYSINE (K) 1); kinase/ protein kinase/ protein serine/threonine kinase | chr3:1355084-1358	83.29	353	58	1	1	352	392	40	4e-58	224
contig00669	ATCG00065.1	S12A, RPS12 | chloroplast gene encoding ribosomal protein s12. The gene is located in three distinct loci on the chloroplas	86.41	103	14	0	650	752	1	103	4e-18	93.7
contig00671	ATCG00340.1	AB | Encodes the D1 subunit of photosystem I and II reaction centers. | chrC:37375-39579 REVERSE	93.17	747	49	2	267	1011	2205	1459	0	1061
contig00674	AT3G28900.1	60S ribosomal protein L34 (RPL34C) | chr3:10902864-10904415 REVERSE	84.62	221	34	0	152	372	97	317	3e-41	168
contig00675	AT3G26650.1	PA, GAPA-1 | GAPA (GLYCERALDEHYDE 3-PHOSPHATE DEHYDROGENASE A SUBUNIT); glyceraldehyde-3-phosphate dehydrogenase/ protein b	81.41	1006	185	2	290	1294	187	1191	3e-139	496
contig00677	AT3G44190.1	pyridine nucleotide-disulphide oxidoreductase family protein | chr3:15902004-15903402 REVERSE	90.54	74	7	0	138	211	115	188	1e-17	91.7
contig00678	AT3G21610.1	FUNCTIONS IN: molecular_function unknown; INVOLVED IN: biological_process unknown; LOCATED IN: cellular_component unknown;	79.29	280	58	0	145	424	110	389	6e-19	95.6
contig00679	AT5G51940.1	PB6A, NRPD6A, NRPE6A | NRPB6A; DNA binding / DNA-directed RNA polymerase | chr5:21104679-21105796 FORWARD	81.12	249	47	0	290	538	187	435	9e-27	121
contig00680	AT5G11150.1	VAMP713, VAMP713 | ATVAMP713 (VESICLE-ASSOCIATED MEMBRANE PROTEIN 713) | chr5:3546625-3547844 REVERSE	78.74	428	91	0	215	642	142	569	2e-28	127
contig00681	AT2G44360.1	unknown protein | chr2:18320855-18321584 REVERSE	82.02	178	32	0	302	479	236	59	2e-20	99.6
contig00686	AT3G18740.1	60S ribosomal protein L30 (RPL30C) | chr3:6453437-6453870 FORWARD	86.25	160	22	0	243	402	178	337	2e-33	143
contig00688	AT1G02500.2	M1, SAM-1, MAT1 | SAM1 (S-ADENOSYLMETHIONINE SYNTHETASE 1); methionine adenosyltransferase | chr1:519037-520218 FORWARD	82.86	875	150	0	95	969	13	887	2e-154	545
contig00689	AT1G54290.1	eukaryotic translation initiation factor SUI1, putative | chr1:20268710-20269390 REVERSE	82.9	310	50	1	198	507	32	338	1e-47	190
contig00692	AT1G70600.1	structural constituent of ribosome | chr1:26621168-26621608 REVERSE	84.23	444	62	4	2	444	1	437	3e-81	301
contig00697	AT5G11650.1	hydrolase, alpha/beta fold family protein | chr5:3745069-3746816 FORWARD	83.24	179	30	0	741	919	644	466	2e-25	117
contig00700	AT2G01060.1	myb family transcription factor | chr2:73456-74902 REVERSE	86.59	164	22	0	266	429	43	206	7e-36	151
contig00703	AT5G05010.2	clathrin adaptor complexes medium subunit-related | chr5:1477137-1479872 FORWARD	90.41	73	7	0	1392	1464	524	452	6e-17	89.7
contig00704	AT4G00400.1	AT8 | GPAT8 (glycerol-3-phosphate acyltransferase 8); acyltransferase/ glycerol-3-phosphate O-acyltransferase | chr4:174312	80.83	532	102	0	158	689	107	638	4e-64	246
contig00705	AT2G21330.3	fructose-bisphosphate aldolase, putative | chr2:9128416-9130152 REVERSE	80.14	554	110	0	220	773	163	716	2e-58	226
contig00706	AT4G03210.1	H9 | XTH9 (XYLOGLUCAN ENDOTRANSGLUCOSYLASE/HYDROLASE 9); hydrolase, acting on glycosyl bonds / xyloglucan:xyloglucosyl tran	78.63	524	112	0	218	741	148	671	1e-35	151
contig00707	AT5G20620.1	Q4 | UBQ4; protein binding | chr5:6973315-6974463 REVERSE	81.71	328	60	0	218	545	913	586	5e-43	174
contig00708	AT3G12390.1	nascent polypeptide associated complex alpha chain protein, putative / alpha-NAC, putative | chr3:3942344-3943595 FORWARD	81.4	242	45	0	221	462	163	404	2e-27	123
contig00710	AT1G09560.1	P5 | GLP5 (GERMIN-LIKE PROTEIN 5); manganese ion binding / nutrient reservoir | chr1:3093896-3094639 FORWARD	87.32	71	9	0	226	296	208	278	3e-11	69.9
contig00711	AT3G20362.1	unknown protein | chr3:7103817-7104250 FORWARD	94.59	74	4	0	437	510	144	71	5e-25	115
contig00720	AT3G20870.1	metal transporter family protein | chr3:7309499-7312476 REVERSE	80.32	437	83	3	2	436	527	92	8e-39	161
contig00725	AT2G07698.1	ATP synthase alpha chain, mitochondrial, putative | chr2:3361474-3364028 FORWARD	94.32	1374	77	1	25	1397	2285	912	0	2097
contig00728	AT2G32260.1	CCT1, CCT1 | cholinephosphate cytidylyltransferase, putative / phosphorylcholine transferase, putative / CTP:phosphocholine	82.05	479	83	1	145	620	115	593	1e-69	264
contig00729	AT4G37930.1	M1, STM, SHMT1 | SHM1 (SERINE TRANSHYDROXYMETHYLTRANSFERASE 1); glycine hydroxymethyltransferase/ poly(U) binding | chr4:17	86.26	211	29	0	3	213	383	173	2e-47	188
contig00730	AT5G28540.1	P1 | BIP1; ATP binding | chr5:10540665-10543274 REVERSE	80.93	1033	196	1	29	1061	778	1809	4e-126	452
contig00731	AT3G24830.1	60S ribosomal protein L13A (RPL13aB) | chr3:9064613-9065871 FORWARD	81.28	374	63	3	143	509	127	500	1e-41	170
contig00733	AT3G43190.1	S4, ATSUS4 | SUS4; UDP-glycosyltransferase/ sucrose synthase/ transferase, transferring glycosyl groups | chr3:15179204-151	79.55	880	180	0	1	880	1271	2150	1e-85	317
contig00734	AT4G31290.1	ChaC-like family protein | chr4:15186851-15188278 FORWARD	79.25	212	44	0	467	678	328	539	1e-11	71.9
contig00736	AT2G03090.1	EXPA15, EXP15, ATEXP15, ATHEXP ALPHA 1.3 | ATEXPA15 (ARABIDOPSIS THALIANA EXPANSIN A15) | chr2:917361-918554 REVERSE	91.14	79	7	0	480	558	560	482	1e-20	101
contig00741	AT3G06810.1	R3 | IBR3 (IBA-RESPONSE 3); acyl-CoA dehydrogenase/ oxidoreductase | chr3:2146534-2150654 FORWARD	79.17	624	128	2	672	1294	2132	1510	3e-47	190
contig00743	AT1G62040.1	G8C | ATG8C (autophagy 8c); microtubule binding | chr1:22933216-22934253 FORWARD	82.53	292	50	1	325	615	350	59	2e-40	167
contig00746	AT1G50670.1	OTU-like cysteine protease family protein | chr1:18775086-18776552 REVERSE	80.75	265	51	0	293	557	14	278	2e-26	121
contig00747	AT4G21570.1	unknown protein | chr4:11471126-11472269 REVERSE	78.18	440	96	0	424	863	686	247	1e-23	111
contig00748	AT1G10070.3	BCAT-2 | ATBCAT-2 (ARABIDOPSIS THALIANA BRANCHED-CHAIN AMINO ACID TRANSAMINASE 2); branched-chain-amino-acid transaminase/	79.4	199	41	0	189	387	224	422	4e-11	69.9
contig00749	AT2G05220.2	40S ribosomal protein S17 (RPS17B) | chr2:1894757-1895179 REVERSE	82.16	269	48	0	67	335	1	269	2e-36	153
contig00750	AT3G04290.1	LTL1, LTL1 | LTL1 (LI-TOLERANT LIPASE 1); carboxylesterase/ hydrolase, acting on ester bonds | chr3:1133620-1136223 REVERSE	84.62	104	16	0	928	1031	886	989	5e-14	79.8
contig00751	AT2G17360.1	40S ribosomal protein S4 (RPS4A) | chr2:7546598-7548138 FORWARD	83.19	113	19	0	274	386	761	649	9e-13	73.8
contig00752	ATCG00720.1	TB | Encodes the cytochrome b(6) subunit of the cytochrome b6f complex. | chrC:74841-76292 FORWARD	91.34	647	55	1	928	1573	647	1	0	831
contig00755	AT5G09920.1	B15.9, ATRPB15.9, RPB15.9.9, NRPB4 | NRPB4; DNA-directed RNA polymerase | chr5:3096276-3097370 FORWARD	82.15	381	68	0	250	630	381	1	2e-55	216
contig00757	AT5G03630.1	MDAR2 | ATMDAR2; monodehydroascorbate reductase (NADH) | chr5:922378-924616 REVERSE	78.53	368	79	0	888	1255	841	1208	4e-21	103
contig00758	AT1G32210.1	DAD1 | ATDAD1 (DEFENDER AGAINST APOPTOTIC DEATH 1) | chr1:11606047-11607652 REVERSE	84.59	292	45	0	332	623	341	50	3e-57	222
contig00759	AT1G64660.1	MGL | ATMGL (ARABIDOPSIS THALIANA METHIONINE GAMMA-LYASE); catalytic/ methionine gamma-lyase | chr1:24028977-24030537 FORWA	81.38	188	35	0	229	416	157	344	6e-19	95.6
contig00761	AT4G27960.2	C9 | UBC9 (UBIQUITIN CONJUGATING ENZYME 9); ubiquitin-protein ligase | chr4:13916065-13917293 REVERSE	84.28	407	64	0	269	675	497	91	2e-80	299
contig00762	AT5G64370.1	TA-UP | BETA-UP (beta-ureidopropionase); beta-ureidopropionase | chr5:25739264-25741031 FORWARD	80.12	503	100	0	233	735	634	1136	1e-51	204
contig00767	AT1G23490.1	ARFA1A, ATARF1, ATARF | ATARF1 (ADP-RIBOSYLATION FACTOR 1); GTP binding / phospholipase activator/ protein binding | chr1:8	89.45	218	23	0	4	221	254	37	7e-66	250
contig00769	AT1G72360.3	ethylene-responsive element-binding protein, putative | chr1:27241904-27242777 FORWARD	86.55	119	16	0	520	638	244	362	4e-23	109
contig00771	AT3G58680.1	F1B, ATMBF1B | MBF1B (MULTIPROTEIN BRIDGING FACTOR 1B); DNA binding / transcription coactivator | chr3:21707367-21708625 FO	80	265	53	0	47	311	419	155	4e-22	105
contig00774	AT3G47520.1	H | MDH (MALATE DEHYDROGENASE); L-malate dehydrogenase/ binding / catalytic/ malate dehydrogenase/ oxidoreductase/ oxidored	79.75	810	162	2	349	1157	247	1055	3e-77	289
contig00775	AT1G31340.1	B1, NEDD8, ATRUB1 | RUB1 (RELATED TO UBIQUITIN 1); protein binding | chr1:11218076-11219417 REVERSE	81.36	456	85	0	307	762	456	1	1e-59	230
contig00780	AT5G55160.1	M2, SUMO 2, SUMO2, ATSUMO2 | SUMO2 (SMALL UBIQUITIN-LIKE MODIFIER 2); protein binding / protein tag | chr5:22383747-2238477	87.78	221	27	0	89	309	49	269	6e-58	224
contig00782	ATCG00080.1	BI | PSII I protein | chrC:7583-7693 FORWARD	90.99	111	10	0	421	531	111	1	8e-33	141
contig00783	AT1G36980.1	unknown protein | chr1:14025084-14026727 FORWARD	82.03	256	46	0	445	700	274	19	2e-33	143
contig00785	AT1G08970.2	P5C, NF-YC9 | NF-YC9 (NUCLEAR FACTOR Y, SUBUNIT C9); DNA binding / transcription factor | chr1:2883144-2883839 FORWARD	80.99	284	54	0	316	599	172	455	8e-31	135
contig00786	AT3G54890.1	CA1 | LHCA1; chlorophyll binding | chr3:20339706-20340922 REVERSE	81.13	530	99	1	12	540	701	172	1e-65	250
contig00787	AT2G18740.1	small nuclear ribonucleoprotein E, putative / snRNP-E, putative / Sm protein E, putative | chr2:8123334-8124710 FORWARD	86.15	260	36	0	252	511	260	1	1e-59	230
contig00788	AT1G79320.1	MC6 | AtMC6 (metacaspase 6); cysteine-type endopeptidase | chr1:29836686-29837908 FORWARD	89.58	96	10	0	359	454	277	372	2e-23	111
contig00793	AT2G19830.1	F7.2, VPS32 | SNF7.2 | chr2:8558101-8559389 REVERSE	83.01	359	58	1	343	701	530	175	1e-57	224
contig00795	AT4G14030.1	P1 | SBP1 (selenium-binding protein 1); selenium binding | chr4:8098121-8100165 REVERSE	78.17	536	117	0	536	1071	508	1043	1e-30	135
contig00796	AT2G40300.1	FER4 | ATFER4 (ferritin 4); binding / ferric iron binding / oxidoreductase/ transition metal ion binding | chr2:16831501-16	78.84	449	95	0	313	761	292	740	2e-31	137
contig00798	AT5G62740.1	band 7 family protein | chr5:25201320-25202535 FORWARD	80.48	251	49	0	1	251	499	749	2e-23	109
contig00799	AT5G59690.1	histone H4 | chr5:24051649-24051960 FORWARD	83.58	268	44	0	214	481	299	32	2e-45	182
contig00800	AT1G26240.1	proline-rich extensin-like family protein | chr1:9078140-9079576 REVERSE	89.19	74	8	0	807	880	740	667	2e-15	83.8
contig00801	AT3G02190.1	60S ribosomal protein L39 (RPL39B) | chr3:406005-406342 REVERSE	83.77	154	25	0	40	193	1	154	5e-23	107
contig00802	AT3G11500.1	small nuclear ribonucleoprotein G, putative / snRNP-G, putative / Sm protein G, putative | chr3:3621626-3622474 REVERSE	81.28	187	35	0	291	477	194	8	1e-18	93.7
contig00805	AT5G06370.1	NC domain-containing protein | chr5:1947299-1948432 REVERSE	84.07	113	18	0	78	190	46	158	9e-15	81.8
contig00807	AT5G43060.1	cysteine proteinase, putative / thiol protease, putative | chr5:17269784-17272117 REVERSE	80.36	331	64	1	1138	1468	741	412	4e-30	133
contig00808	AT2G43460.1	60S ribosomal protein L38 (RPL38A) | chr2:18046285-18047292 REVERSE	80.31	193	38	0	38	230	1	193	4e-15	81.8
contig00812	AT1G76700.1	DNAJ heat shock N-terminal domain-containing protein | chr1:28780619-28783022 REVERSE	77.81	811	176	2	185	994	59	866	8e-41	168
contig00814	AT5G28050.2	cytidine/deoxycytidylate deaminase family protein | chr5:10044209-10045484 REVERSE	80.08	251	50	0	207	457	244	494	6e-21	101
contig00819	AT4G31750.1	N2 | WIN2 (HOPW1-1-INTERACTING 2); protein serine/threonine phosphatase | chr4:15364657-15367207 REVERSE	82.51	669	117	0	202	870	57	725	5e-110	398
contig00820	AT3G24170.3	GR1 | ATGR1 (glutathione-disulfide reductase); FAD binding / NADP or NADPH binding / glutathione-disulfide reductase/ oxido	83.51	194	32	0	894	1087	821	628	1e-29	131
contig00821	AT1G02130.1	RAB1B, ARA5, ARA-5, ATRABD2A, RABD2A | ARA-5 (ARABIDOPSIS RAS 5); GTP binding | chr1:400350-401788 REVERSE	83.21	530	89	0	303	832	530	1	4e-94	345
contig00825	AT1G14890.1	enzyme inhibitor/ pectinesterase/ pectinesterase inhibitor | chr1:5137045-5137704 FORWARD	97.44	39	1	0	431	469	507	469	4e-11	69.9
contig00827	AT2G14740.2	VSR3 | ATVSR3 (ARABIDOPSIS THALIANA VACULOLAR SORTING RECEPTOR 3); calcium ion binding | chr2:6308895-6312303 FORWARD	78.21	413	90	0	125	537	1679	1267	4e-22	105
contig00828	AT3G01850.2	ribulose-phosphate 3-epimerase, cytosolic, putative / pentose-5-phosphate 3-epimerase, putative | chr3:300428-301987 REVER	81.78	214	39	0	289	502	622	409	7e-25	115
contig00834	AT4G02770.1	AD-1 | PSAD-1 (photosystem I subunit D-1) | chr4:1229247-1229873 REVERSE	81.95	410	74	0	172	581	605	196	2e-58	226
contig00837	AT1G25420.1	unknown protein | chr1:8916141-8917980 FORWARD	82.08	173	31	0	182	354	94	266	2e-19	97.6
contig00840	AT4G35410.2	clathrin adaptor complex small chain family protein | chr4:16832572-16833796 FORWARD	80.9	377	72	0	83	459	1	377	2e-43	176
contig00841	AT3G13570.1	L30A | SCL30a; RNA binding / nucleic acid binding / nucleotide binding | chr3:4429564-4431602 REVERSE	85.22	115	17	0	282	396	257	371	3e-18	93.7
contig00842	AT1G09780.1	2,3-biphosphoglycerate-independent phosphoglycerate mutase, putative / phosphoglyceromutase, putative | chr1:3165550-31678	77.98	1467	315	3	1	1462	204	1667	3e-90	333
contig00850	AT3G54900.1	IP1, ATGRXCP | CXIP1 (CAX INTERACTING PROTEIN 1); antiporter/ glutathione disulfide oxidoreductase | chr3:20341850-20342371	79.15	235	49	0	363	597	288	522	1e-13	77.8
contig00852	AT1G75990.1	26S proteasome regulatory subunit S3, putative (RPN3) | chr1:28524623-28526718 REVERSE	81.22	410	77	0	701	1110	980	571	7e-51	202
contig00854	AT1G07140.1	RANBP | SIRANBP; Ran GTPase binding | chr1:2192360-2193688 REVERSE	80.11	377	75	0	183	559	100	476	2e-36	153
contig00855	AT1G52740.1	A9 | HTA9 (HISTONE H2A PROTEIN 9); DNA binding | chr1:19645409-19646221 FORWARD	80.42	286	56	0	234	519	368	83	2e-27	123
contig00856	AT2G01090.1	ubiquinol-cytochrome C reductase complex 7.8 kDa protein, putative / mitochondrial hinge protein, putative | chr2:80179-80	82.28	158	28	0	75	232	18	175	2e-18	91.7
contig00857	AT5G20570.1	C1, RBX1, HRT1, ATRBX1 | RBX1 (RING-BOX 1); protein binding | chr5:6956905-6958221 REVERSE	83.75	357	55	1	69	422	1	357	8e-64	244
contig00858	AT2G01970.1	endomembrane protein 70, putative | chr2:452197-454819 REVERSE	80.43	1497	291	2	89	1584	64	1559	3e-179	628
contig00860	AT3G22420.1	K2, ZIK3, ATWNK2 | WNK2 (WITH NO K 2); kinase/ protein kinase | chr3:7946652-7948958 FORWARD	81.85	281	51	0	1416	1696	728	448	6e-36	153
contig00867	AT1G48830.2	40S ribosomal protein S7 (RPS7A) | chr1:18059854-18060935 REVERSE	79.54	479	98	0	212	690	563	85	3e-42	172
contig00869	AT5G20160.1	ribosomal protein L7Ae/L30e/S12e/Gadd45 family protein | chr5:6804075-6805102 REVERSE	84.89	311	45	2	134	443	76	385	5e-59	228
contig00872	AT2G20760.1	protein binding / structural molecule | chr2:8943279-8945108 REVERSE	83.02	159	27	0	518	676	668	510	1e-20	101
contig00873	AT3G46030.1	B11 | HTB11; DNA binding | chr3:16913614-16914051 REVERSE	86.25	80	11	0	8	87	233	154	3e-12	71.9
contig00875	AT2G36320.1	zinc finger (AN1-like) family protein | chr2:15229388-15229873 FORWARD	84.26	108	17	0	86	193	1	108	3e-14	79.8
contig00878	AT1G30070.1	SGS domain-containing protein | chr1:10546794-10548072 REVERSE	79.2	250	52	0	454	703	409	658	2e-15	83.8
contig00879	AT4G09320.1	PK1 | NDPK1; ATP binding / nucleoside diphosphate kinase | chr4:5923424-5924366 FORWARD	81.38	376	70	0	144	519	128	503	1e-47	190
contig00883	AT5G56150.2	C30 | UBC30 (ubiquitin-conjugating enzyme 30); ubiquitin-protein ligase | chr5:22729756-22730964 FORWARD	81.49	362	67	0	147	508	82	443	2e-46	186
contig00884	AT1G56070.1	S1 | LOS1; copper ion binding / translation elongation factor/ translation factor, nucleic acid binding | chr1:20968245-209	82.23	664	118	0	307	970	2417	1754	8e-105	381
contig00885	ATCG00280.1	BC | chloroplast gene encoding a CP43 subunit of the photosystem II reaction center. promoter contains a blue-light respon	90.84	862	77	2	471	1330	1418	557	0	1066
contig00886	AT2G34160.1	nucleic acid binding | chr2:14426283-14427220 FORWARD	83.57	213	35	0	369	581	267	55	5e-34	145
contig00887	AT1G53850.2	E1 | PAE1; endopeptidase/ peptidase/ threonine-type endopeptidase | chr1:20104131-20105792 REVERSE	85.99	471	66	0	243	713	671	201	6e-114	410
contig00891	AT4G24190.2	D | SHD (SHEPHERD); ATP binding / unfolded protein binding | chr4:12551902-12555851 REVERSE	79.74	1239	246	3	1110	2344	991	2228	4e-124	446
contig00893	AT1G78300.1	F2, 14-3-3OMEGA, GF14 OMEGA | GRF2 (GENERAL REGULATORY FACTOR 2); protein binding / protein phosphorylated amino acid bindi	80.72	726	140	0	116	841	24	749	3e-89	329
contig00896	AT3G08520.1	60S ribosomal protein L41 (RPL41D) | chr3:2586032-2586206 FORWARD	95.95	74	3	0	56	129	1	74	9e-28	123
contig00898	AT1G12840.1	T3, ATVHA-C | DET3 (DE-ETIOLATED 3); proton-transporting ATPase, rotational mechanism | chr1:4375584-4378220 FORWARD	79.87	626	126	0	313	938	271	896	7e-63	242
contig00901	AT1G27530.1	FUNCTIONS IN: molecular_function unknown; INVOLVED IN: biological_process unknown; LOCATED IN: cellular_component unknown;	81.18	473	89	0	233	705	473	1	3e-60	232
contig00902	AT2G18600.1	RUB1-conjugating enzyme, putative | chr2:8073337-8074565 REVERSE	82.02	228	41	0	302	529	513	286	2e-28	127
contig00903	AT4G18710.1	N2, DWF12, UCU1, ATSK21, SK21 | BIN2 (BRASSINOSTEROID-INSENSITIVE 2); glycogen synthase kinase 3/ kinase/ protein kinase |	79.71	1045	212	0	187	1231	53	1097	1e-107	391
contig00905	AT1G50370.1	serine/threonine protein phosphatase, putative | chr1:18658894-18661672 FORWARD	86.16	679	94	0	27	705	228	906	4e-171	601
contig00906	AT1G50010.1	A2 | TUA2; structural constituent of cytoskeleton | chr1:18517737-18519729 FORWARD	85.3	1027	151	0	17	1043	288	1314	0	839
contig00917	AT1G14520.2	OX1 | MIOX1 (MYO-INISITOL OXYGENASE); inositol oxygenase/ oxidoreductase | chr1:4968376-4969954 REVERSE	85.87	92	13	0	309	400	820	911	2e-14	79.8
contig00923	AT3G62290.1	ARFA1E | ATARFA1E (ADP-ribosylation factor A1E); GTP binding / phospholipase activator/ protein binding | chr3:23052287-230	88.35	249	28	1	45	293	295	542	1e-67	256
contig00924	AT1G15820.1	CB6, CP24 | LHCB6 (LIGHT HARVESTING COMPLEX PSII SUBUNIT 6); chlorophyll binding | chr1:5446685-5447676 REVERSE	78.57	364	78	0	301	664	130	493	2e-21	103
contig00925	AT2G18980.1	peroxidase, putative | chr2:8233419-8235294 REVERSE	85.86	99	14	0	517	615	487	585	8e-16	85.7
contig00926	ATMG00580.1	D4 | NADH dehydrogenase subunit 4 | chrM:161693-169674 FORWARD	94.53	512	26	1	282	791	977	1488	0	787
contig00927	AT5G42020.2	P | BIP2; ATP binding | chr5:16807697-16810480 REVERSE	83.12	314	53	0	3	316	1117	1430	7e-44	176
contig00930	AT4G36760.1	APP1, APP1 | ATAPP1; N-1-naphthylphthalamic acid binding / aminopeptidase | chr4:17326688-17329979 FORWARD	79.13	345	66	1	453	791	1661	1317	1e-24	115
contig00931	AT2G33040.1	ATP synthase gamma chain, mitochondrial (ATPC) | chr2:14018978-14021047 REVERSE	83.25	203	34	0	166	368	751	953	2e-30	133
contig00932	AT3G42640.1	A8 | AHA8 (Arabidopsis H(+)-ATPase 8); ATPase | chr3:14724309-14728062 FORWARD	82.32	413	73	0	717	1129	2075	1663	2e-62	240
contig00933	AT4G30996.1	unknown protein | chr4:15101464-15102461 FORWARD	84.69	98	15	0	390	487	193	290	5e-13	75.8
contig00935	AT3G11270.1	E34 | MEE34 (maternal effect embryo arrest 34) | chr3:3528989-3531317 FORWARD	79.33	861	176	2	294	1153	899	40	3e-74	280
contig00936	AT3G16150.1	L-asparaginase, putative / L-asparagine amidohydrolase, putative | chr3:5471794-5473033 FORWARD	79.6	299	61	0	130	428	67	365	5e-23	109
contig00939	AT1G02560.1	PP5, NCLPP5, NCLPP1 | CLPP5 (NUCLEAR ENCODED CLP PROTEASE 5); serine-type endopeptidase | chr1:538000-539805 FORWARD	80.22	642	127	0	234	875	241	882	3e-70	266
contig00941	AT4G31880.1	LOCATED IN: cytosol, chloroplast; EXPRESSED IN: 24 plant structures; EXPRESSED DURING: 14 growth stages; BEST Arabidopsis	79.8	302	61	0	255	556	196	497	1e-24	115
contig00943	AT3G47470.1	CA4, CAB4 | LHCA4 (LIGHT-HARVESTING CHLOROPHYLL-PROTEIN COMPLEX I SUBUNIT A4); chlorophyll binding | chr3:17493622-17494773	81.97	599	108	0	193	791	746	148	7e-90	331
contig00947	AT2G28000.1	N60A, CH-CPN60A, SLP | CPN60A (CHAPERONIN-60ALPHA); ATP binding / protein binding | chr2:11926603-11929184 FORWARD	80.49	856	167	0	323	1178	184	1039	4e-102	373
contig00948	AT3G52180.2	PTPKIS1, DSP4, SEX4 | SEX4 (STARCH-EXCESS 4); polysaccharide binding / protein tyrosine/serine/threonine phosphatase | chr3	87.37	190	24	0	939	1128	425	236	3e-46	186
contig00951	AT5G14680.1	universal stress protein (USP) family protein | chr5:4731620-4733025 REVERSE	84.44	135	21	0	391	525	373	507	8e-21	101
contig00955	AT3G04770.2	SAb | RPSAb (40S ribosomal protein SA B); structural constituent of ribosome | chr3:1309544-1310846 REVERSE	79.96	534	106	1	324	857	626	94	4e-51	202
contig00957	AT4G03210.2	H9 | XTH9 (XYLOGLUCAN ENDOTRANSGLUCOSYLASE/HYDROLASE 9); hydrolase, acting on glycosyl bonds / xyloglucan:xyloglucosyl tran	78.54	438	94	0	438	875	549	112	3e-27	123
contig00959	AT1G07660.1	histone H4 | chr1:2369212-2369523 FORWARD	81.78	269	47	1	230	496	269	1	2e-32	139
contig00960	ATMG00570.1	FX | encodes a protein of unknown function. The transcript has extensive RNA editing at the 3' end. Protein has orthologous	92.88	800	52	2	640	1438	17	812	0	997
contig00961	AT5G03300.1	K2 | ADK2 (ADENOSINE KINASE 2); adenosine kinase/ copper ion binding / kinase | chr5:796573-798997 FORWARD	80.72	446	86	0	246	691	187	632	5e-51	202
contig00963	AT5G02570.1	histone H2B, putative | chr5:576742-577140 REVERSE	86.73	98	13	0	24	121	301	398	3e-18	91.7
contig00967	AT3G55005.1	N1B | TON1B (tonneau 1b) | chr3:20384131-20386193 FORWARD	79.28	333	69	0	35	367	1	333	3e-24	113
contig00968	AT1G35620.1	PDIL5-2, ATPDI8, PDI8 | ATPDIL5-2 (PDI-LIKE 5-2); protein disulfide isomerase | chr1:13156504-13158280 FORWARD	89.86	69	7	0	28	96	221	153	3e-15	81.8
contig00970	AT5G51120.1	BN1, ATPABN1 | PABN1 (POLYADENYLATE-BINDING PROTEIN 1); RNA binding / poly(A) binding / protein binding | chr5:20779760-207	83.52	176	29	0	551	726	470	295	4e-26	119
contig00971	AT5G42890.1	SCP2, SCP2 | SCP2 (STEROL CARRIER PROTEIN 2); oxidoreductase/ sterol carrier | chr5:17194458-17195910 REVERSE	85.96	114	15	1	332	444	259	372	7e-18	91.7
contig00972	AT5G43600.1	AAH-2, UAH | UAH (UREIDOGLYCOLATE AMIDOHYDROLASE); allantoate deiminase/ metallopeptidase | chr5:17512651-17515280 FORWARD	80.9	267	51	0	465	731	1083	817	1e-27	125
contig00974	AT3G49910.1	60S ribosomal protein L26 (RPL26A) | chr3:18504311-18504751 FORWARD	92	50	4	0	416	465	359	408	1e-10	67.9
contig00975	AT4G10040.1	TC-2 | CYTC-2 (cytochrome c-2); electron carrier/ heme binding / iron ion binding | chr4:6277083-6278281 FORWARD	82.66	248	41	1	14	259	248	1	2e-34	145
contig00979	AT5G25760.2	X4 | PEX4 (PEROXIN4); protein binding / ubiquitin-protein ligase | chr5:8967983-8969173 FORWARD	81.33	332	62	0	331	662	395	64	2e-40	167
contig00980	AT4G11600.1	GPX6, PHGPX, LSC803 | ATGPX6 (GLUTATHIONE PEROXIDASE 6); glutathione peroxidase | chr4:7010021-7011330 REVERSE	79.16	451	94	0	222	672	218	668	5e-35	149
contig00981	AT1G75440.1	C16 | UBC16 (ubiquitin-conjugating enzyme 16); small conjugating protein ligase/ ubiquitin-protein ligase | chr1:28313623-2	82.69	335	58	0	111	445	61	395	8e-52	204
contig00984	AT5G49510.2	F3 | PDF3 (PREFOLDIN 3); unfolded protein binding | chr5:20080729-20082456 FORWARD	81.84	435	78	1	145	578	139	573	6e-59	228
contig00987	AT3G25530.2	BDH, ATGHBDH, GLYR1, GR1 | GLYR1 (GLYOXYLATE REDUCTASE 1); 3-hydroxybutyrate dehydrogenase/ phosphogluconate dehydrogenase	83.06	124	21	0	234	357	788	665	2e-14	79.8
contig00988	AT4G27270.1	quinone reductase family protein | chr4:13661458-13663243 REVERSE	79.28	473	98	0	33	505	10	482	1e-38	161
contig00990	AT3G27090.1	FUNCTIONS IN: molecular_function unknown; INVOLVED IN: biological_process unknown; LOCATED IN: cellular_component unknown;	80.34	417	79	3	510	926	475	888	4e-36	153
contig00991	AT4G23470.3	hydroxyproline-rich glycoprotein family protein | chr4:12249289-12251079 FORWARD	79.68	315	59	3	54	367	283	593	1e-19	97.6
contig00992	AT4G08950.1	O | EXO (EXORDIUM) | chr4:5740378-5741322 FORWARD	83.2	125	21	0	740	864	694	818	1e-14	81.8
contig00993	AT1G67430.1	60S ribosomal protein L17 (RPL17B) | chr1:25262209-25263627 FORWARD	79.82	456	92	0	98	553	45	500	7e-43	174
contig00996	AT3G16840.1	ATP binding / ATP-dependent helicase/ helicase/ nucleic acid binding | chr3:5738020-5743042 REVERSE	83.44	151	25	0	233	383	956	1106	4e-21	101
contig00998	AT5G58710.1	C7 | ROC7; peptidyl-prolyl cis-trans isomerase | chr5:23717840-23719495 FORWARD	81.87	513	93	0	162	674	103	615	2e-74	280
contig01001	AT1G33810.1	unknown protein | chr1:12265084-12266655 FORWARD	97.1	69	2	0	344	412	291	359	8e-27	121
contig01005	AT4G33250.1	F3K, TIF3K1, ATTIF3K1 | EIF3K (EUKARYOTIC TRANSLATION INITIATION FACTOR 3K); translation initiation factor | chr4:16039066-	81.5	200	37	0	265	464	214	413	3e-21	103
contig01006	AT1G79470.1	inosine-5'-monophosphate dehydrogenase | chr1:29894772-29896661 REVERSE	81.51	465	84	2	712	1175	1163	700	2e-57	224
contig01007	AT1G63940.2	AR6 | monodehydroascorbate reductase, putative | chr1:23730095-23733534 FORWARD	80.49	205	40	0	16	220	1237	1033	5e-17	89.7
contig01009	AT1G51730.1	RWD domain-containing protein | chr1:19186812-19188638 REVERSE	86.42	81	11	0	149	229	15	95	3e-12	73.8
contig01010	AT1G27350.1	FUNCTIONS IN: molecular_function unknown; INVOLVED IN: biological_process unknown; LOCATED IN: cellular_component unknown;	91.67	60	5	0	139	198	207	148	2e-14	79.8
contig01014	AT4G24570.1	C2 | mitochondrial substrate carrier family protein | chr4:12686546-12687487 FORWARD	84.5	129	20	0	888	1016	650	778	2e-19	97.6
contig01015	AT4G16450.1	unknown protein | chr4:9280132-9280541 FORWARD	81.9	221	40	0	266	486	293	73	7e-27	121
contig01016	AT5G20830.2	S1, ASUS1, atsus1 | SUS1 (SUCROSE SYNTHASE 1); UDP-glycosyltransferase/ sucrose synthase | chr5:7050599-7054032 REVERSE	81.27	849	158	1	314	1162	763	1610	6e-115	414
contig01020	AT1G51410.1	cinnamyl-alcohol dehydrogenase, putative (CAD) | chr1:19059885-19061424 FORWARD	86.17	94	13	0	525	618	121	28	2e-15	83.8
contig01021	AT2G21170.1	M | TIM (TRIOSEPHOSPHATE ISOMERASE); catalytic/ triose-phosphate isomerase | chr2:9071047-9073106 REVERSE	81.65	774	142	0	259	1032	948	175	4e-113	408
contig01022	AT2G22250.3	AAT, AAT, MEE17 | aminotransferase class I and II family protein | chr2:9458011-9460297 REVERSE	82.05	156	28	0	975	1130	814	969	3e-16	87.7
contig01025	AT2G21260.1	mannose 6-phosphate reductase (NADPH-dependent), putative | chr2:9105693-9107308 REVERSE	79.43	598	123	0	456	1053	697	100	2e-53	210
contig01031	AT5G66680.1	L1 | DGL1; dolichyl-diphosphooligosaccharide-protein glycotransferase | chr5:26617840-26620581 REVERSE	78.42	380	82	0	166	545	1289	910	4e-21	103
contig01034	AT1G78870.2	C35, UBC13A | UBC35 (UBIQUITIN-CONJUGATING ENZYME 35); protein binding / ubiquitin-protein ligase | chr1:29650589-29652203	84.09	440	70	0	249	688	440	1	7e-86	317
contig01035	AT3G43520.1	unknown protein | chr3:15406088-15407699 FORWARD	85.23	88	13	0	372	459	488	401	8e-12	71.9
contig01036	AT1G29850.3	double-stranded DNA-binding family protein | chr1:10447866-10449691 FORWARD	83.01	206	35	0	302	507	353	148	8e-30	131
contig01038	AT5G18670.1	Y3, BAM9 | BMY3; beta-amylase/ catalytic/ cation binding | chr5:6226138-6227999 FORWARD	80.98	163	31	0	347	509	505	343	1e-13	77.8
contig01039	AT5G10450.2	F6, AFT1, 14-3-3lambda | GRF6 (G-box regulating factor 6); protein binding / protein phosphorylated amino acid binding | ch	82.15	325	58	0	286	610	683	359	1e-45	184
contig01043	AT4G39960.1	DNAJ heat shock family protein | chr4:18534194-18536320 FORWARD	82.44	279	49	0	370	648	238	516	1e-39	165
contig01049	AT5G41340.1	C4, ATUBC4 | UBC4 (UBIQUITIN CONJUGATING ENZYME 4); ubiquitin-protein ligase | chr5:16538296-16539956 REVERSE	82	439	79	0	290	728	448	10	9e-64	244
contig01052	AT3G05060.1	SAR DNA-binding protein, putative | chr3:1413174-1415564 REVERSE	80.62	650	126	0	613	1262	908	259	3e-77	289
contig01053	AT5G47200.1	RABD2B, ATRAB1A | ATRAB1A; GTP binding | chr5:19167029-19168718 FORWARD	81.73	531	97	0	211	741	1	531	1e-75	283
contig01056	AT5G09880.1	RNA recognition motif (RRM)-containing protein | chr5:3081646-3085179 REVERSE	85.71	273	36	3	767	1037	472	743	8e-53	208
contig01057	AT1G08450.1	T3 | CRT3 (CALRETICULIN 3); calcium ion binding / unfolded protein binding | chr1:2668008-2671800 REVERSE	77.68	887	198	0	109	995	106	992	9e-47	188
contig01058	AT3G26340.1	20S proteasome beta subunit E, putative | chr3:9650600-9652572 REVERSE	82.83	559	96	0	350	908	707	149	1e-94	347
contig01059	AT1G22450.1	X6B, ATCOX6B2 | COX6B (CYTOCHROME C OXIDASE 6B); cytochrome-c oxidase | chr1:7925447-7926918 FORWARD	86.59	164	22	0	84	247	397	560	7e-36	151
contig01060	AT1G67350.2	unknown protein | chr1:25235917-25236783 FORWARD	86.02	93	13	0	263	355	152	60	5e-15	81.8
contig01061	AT5G46020.1	unknown protein | chr5:18663075-18664629 REVERSE	84.02	169	27	0	391	559	280	448	6e-27	121
contig01063	AT3G45930.1	histone H4 | chr3:16883390-16883701 FORWARD	86.73	98	13	0	253	350	287	190	3e-18	91.7
contig01067	AT4G22220.1	U1, ATISU1 | ISU1; structural molecule | chr4:11759444-11760881 REVERSE	81.08	333	61	2	308	639	440	109	6e-34	145
contig01068	AT1G34670.1	MYB93 | AtMYB93 (myb domain protein 93); DNA binding / transcription factor | chr1:12709128-12710423 FORWARD	82.67	150	26	0	142	291	57	206	9e-18	91.7
contig01069	AT5G08160.2	PK3 | ATPK3; ATP binding / kinase/ protein kinase/ protein serine/threonine kinase | chr5:2625903-2627942 REVERSE	80.63	320	62	0	601	920	436	755	4e-33	143
contig01071	AT4G26670.1	mitochondrial import inner membrane translocase subunit Tim17/Tim22/Tim23 family protein | chr4:13452257-13453579 FORWARD	80.99	242	46	0	233	474	208	449	7e-25	115
contig01075	AT5G63000.1	unknown protein | chr5:25280151-25281463 REVERSE	84.16	101	16	0	225	325	70	170	1e-12	73.8
contig01076	ATCG00750.1	S11 | 30S chloroplast ribosomal protein S11 | chrC:78960-79376 REVERSE	82.65	392	68	0	45	436	392	1	3e-62	238
contig01079	AT2G45640.1	P18, ATSAP18 | SAP18 (SIN3 ASSOCIATED POLYPEPTIDE P18); protein binding / transcription regulator | chr2:18799881-18801323	81.43	140	26	0	134	273	91	230	6e-12	71.9
contig01083	AT5G45550.1	mob1/phocein family protein | chr5:18462284-18464840 FORWARD	81.38	188	35	0	180	367	58	245	2e-19	95.6
contig01085	AT1G72330.1	AAT2 | ALAAT2 (ALANINE AMINOTRANSFERASE 2); ATP binding / L-alanine:2-oxoglutarate aminotransferase | chr1:27233637-2723657	78.46	1054	224	3	1	1053	514	1565	5e-70	266
contig01086	AT2G36060.1	Z3, UEV1C | ubiquitin-conjugating enzyme family protein | chr2:15143012-15143998 REVERSE	82.97	417	71	0	382	798	430	14	1e-69	264
contig01087	AT5G26751.1	SK11, SK 11 | ATSK11; protein kinase/ protein serine/threonine kinase | chr5:9399582-9401839 REVERSE	81.62	952	172	1	148	1099	48	996	3e-139	496
contig01090	AT1G56450.1	G1 | PBG1; peptidase/ threonine-type endopeptidase | chr1:21141970-21144186 FORWARD	80.89	293	56	0	157	449	67	359	1e-31	137
contig01093	ATMG01275.1	D1A, NAD1, ND1 | Encodes subunit of mitochondrial NAD(P)H dehydrogenase that is trans-spliced from three precursors, NAD1A,	97.42	387	10	0	812	1198	387	1	0	688
contig01094	AT2G18230.1	PPa2 | AtPPa2 (Arabidopsis thaliana pyrophosphorylase 2); inorganic diphosphatase/ pyrophosphatase | chr2:7932139-7933560 R	83.04	460	78	0	129	588	109	568	1e-78	293
contig01096	AT1G79230.3	1, ATMST1, MST1, ATRDH1 | MST1 (MERCAPTOPYRUVATE SULFURTRANSFERASE 1); 3-mercaptopyruvate sulfurtransferase/ sulfurtransfer	79.68	802	159	3	230	1028	922	122	4e-73	276
contig01097	AT3G10300.3	calcium-binding EF hand family protein | chr3:3186436-3188071 FORWARD	80.39	357	68	2	287	642	935	580	1e-31	137
contig01100	AT3G05560.3	60S ribosomal protein L22-2 (RPL22B) | chr3:1614641-1615204 FORWARD	83.24	352	59	0	73	424	14	365	9e-60	230
contig01101	AT1G01230.1	ORMDL family protein | chr1:97620-99046 FORWARD	78.56	443	95	0	397	839	443	1	7e-28	125
contig01105	AT2G25900.1	CTH | ATCTH; transcription factor | chr2:11041817-11042764 FORWARD	86.05	129	18	0	1002	1130	534	406	3e-24	113
contig01108	AT1G80360.1	aminotransferase class I and II family protein | chr1:30208736-30210643 REVERSE	81.58	152	28	0	486	637	428	277	4e-14	79.8
contig01110	AT4G17170.1	-RAB2, ATRABB1C, ATRAB2A, RAB2A, RABB1C, ATRAB-B1B, RAB-B1B | RABB1C (ARABIDOPSIS RAB GTPASE HOMOLOG B1C); GTP binding / GT	85.35	587	86	0	256	842	587	1	3e-135	482
contig01111	AT1G65930.1	isocitrate dehydrogenase, putative / NADP+ isocitrate dehydrogenase, putative | chr1:24539088-24541861 FORWARD	83.97	599	96	0	591	1189	520	1118	2e-118	426
contig01112	AT3G48000.1	DH2B4, ALDH2, ALDH2A | ALDH2B4 (ALDEHYDE DEHYDROGENASE 2B4); 3-chloroallyl aldehyde dehydrogenase/ ATP binding / aldehyde d	79.13	666	139	0	585	1250	502	1167	1e-55	218
contig01113	AT3G02360.1	6-phosphogluconate dehydrogenase family protein | chr3:482498-483958 FORWARD	78.65	1068	228	0	26	1093	1082	15	3e-83	309
contig01114	AT3G07990.1	PL27 | SCPL27 (serine carboxypeptidase-like 27); serine-type carboxypeptidase | chr3:2552544-2554644 FORWARD	77.4	447	101	0	146	592	260	706	8e-16	85.7
contig01116	AT3G54670.1	N8, SMC1, ATSMC1 | TTN8 (TITAN8); ATP binding / transporter | chr3:20235818-20243701 FORWARD	88.75	80	9	0	472	551	488	409	2e-16	87.7
contig01124	AT3G17240.3	LPD2 | mtLPD2 (LIPOAMIDE DEHYDROGENASE 2); ATP binding / dihydrolipoyl dehydrogenase | chr3:5890278-5892166 REVERSE	82.13	235	42	0	364	598	1123	889	3e-30	133
contig01129	AT2G36460.1	fructose-bisphosphate aldolase, putative | chr2:15296929-15298387 REVERSE	83.26	215	36	0	204	418	28	242	5e-33	141
contig01133	AT1G17370.2	P1B | UBP1B (oligouridylate binding protein 1B); mRNA 3'-UTR binding | chr1:5951842-5954825 REVERSE	79.89	179	36	0	30	208	439	617	4e-11	69.9
contig01134	AT5G10840.1	endomembrane protein 70, putative | chr5:3424910-3427797 REVERSE	78.48	1194	256	1	197	1390	1925	733	8e-79	295
contig01140	AT5G57655.2	xylose isomerase family protein | chr5:23347030-23349805 FORWARD	82.91	158	27	0	378	535	1232	1075	2e-20	99.6
contig01141	AT5G08670.1	ATP binding / hydrogen ion transporting ATP synthase, rotational mechanism | chr5:2818395-2821149 REVERSE	84.42	1181	184	0	9	1189	487	1667	0	882
contig01145	AT5G63680.1	pyruvate kinase, putative | chr5:25490507-25492530 FORWARD	78.88	1193	251	1	79	1270	1	1193	4e-98	359
contig01148	AT1G44575.1	Q4, PSBS | NPQ4 (NONPHOTOCHEMICAL QUENCHING); chlorophyll binding / xanthophyll binding | chr1:16871768-16873194 FORWARD	82.99	147	25	0	211	357	738	592	2e-18	93.7
contig01150	AT3G47810.3	G1 | MAG1 (MAIGO 1); hydrolase/ protein serine/threonine phosphatase | chr3:17637256-17639017 REVERSE	78.8	533	113	0	221	753	533	1	1e-38	161
contig01152	AT2G18110.1	elongation factor 1-beta, putative / EF-1-beta, putative | chr2:7872636-7873713 FORWARD	90.91	77	7	0	86	162	37	113	1e-19	97.6
contig01153	AT5G58740.1	nuclear movement family protein | chr5:23725936-23727528 REVERSE	79.76	425	86	0	252	676	467	43	1e-38	161
contig01154	AT5G16450.2	dimethylmenaquinone methyltransferase family protein | chr5:5374357-5375342 FORWARD	80.79	302	58	0	332	633	178	479	5e-32	139
contig01156	AT1G16470.2	B1 | PAB1 (PROTEASOME SUBUNIT PAB1); endopeptidase/ peptidase/ threonine-type endopeptidase | chr1:5623122-5625439 FORWARD	81.28	689	129	0	253	941	689	1	2e-93	343
contig01157	AT4G01850.2	M-2, MAT2 | SAM-2 (S-ADENOSYLMETHIONINE SYNTHETASE 2); methionine adenosyltransferase | chr4:796298-797479 REVERSE	84.73	203	30	1	375	576	959	757	3e-35	149
contig01162	AT3G23810.1	HH2, ATSAHH2 | SAHH2 (S-ADENOSYL-L-HOMOCYSTEINE (SAH) HYDROLASE 2); adenosylhomocysteinase/ binding / catalytic | chr3:8588	82.47	1312	230	0	406	1717	1337	26	0	777
contig01166	AT1G27450.2	T1, ATAPT1 | APT1 (ADENINE PHOSPHORIBOSYL TRANSFERASE 1); adenine phosphoribosyltransferase | chr1:9532421-9533807 FORWARD	80.97	268	51	0	259	526	59	326	2e-28	127
contig01167	AT3G27240.1	cytochrome c1, putative | chr3:10056144-10058370 REVERSE	84.78	598	87	4	299	894	232	827	3e-120	432
contig01171	AT2G16600.2	C3 | ROC3; peptidyl-prolyl cis-trans isomerase | chr2:7200862-7201383 FORWARD	89.61	77	8	0	50	126	10	86	3e-17	89.7
contig01172	AT5G01330.1	C3 | PDC3 (pyruvate decarboxylase-3); carboxy-lyase/ catalytic/ magnesium ion binding / pyruvate decarboxylase/ thiamin pyr	79.55	533	109	0	394	926	1201	1733	4e-48	192
contig01173	AT3G55750.1	60S ribosomal protein L35a (RPL35aD) | chr3:20698641-20699553 FORWARD	84.4	109	17	0	258	366	226	334	6e-15	81.8
contig01177	ATCG00540.1	TA | Encodes cytochrome f apoprotein; involved in photosynthetic electron transport chain; encoded by the chloroplast genom	86.8	697	89	3	1	695	696	1	2e-157	555
contig01179	AT5G50370.1	adenylate kinase, putative | chr5:20509382-20510631 REVERSE	81.65	278	48	2	197	471	124	401	2e-30	133
contig01184	AT3G53430.1	60S ribosomal protein L12 (RPL12B) | chr3:19809895-19810395 REVERSE	81.07	428	81	0	102	529	40	467	2e-52	206
contig01189	AT5G14670.1	ARFA1B | ATARFA1B (ADP-ribosylation factor A1B); GTP binding / phospholipase activator/ protein binding | chr5:4729319-4730	85.14	222	33	0	1	222	276	497	2e-44	178
contig01191	AT5G02500.1	C70-1, HSP70-1, AT-HSC70-1, HSC70 | HSC70-1 (HEAT SHOCK COGNATE PROTEIN 70-1); ATP binding | chr5:554055-556334 REVERSE	84.07	408	65	0	416	823	1693	1286	1e-78	293
contig01192	AT1G05205.1	unknown protein | chr1:1509352-1510249 REVERSE	84.62	143	22	0	148	290	70	212	2e-23	109
contig01194	AT5G11750.1	ribosomal protein L19 family protein | chr5:3787343-3788926 FORWARD	82.21	253	45	0	495	747	404	656	8e-34	145
contig01196	AT5G16470.1	zinc finger (C2H2 type) family protein | chr5:5379516-5379830 FORWARD	85.39	89	13	0	550	638	89	1	2e-12	73.8
contig01198	AT4G04610.1	R1, APR, PRH19, ATAPR1 | APR1 (APS REDUCTASE 1); adenylyl-sulfate reductase | chr4:2325069-2326718 FORWARD	78.93	674	142	0	359	1032	304	977	3e-53	210
contig01200	AT1G29310.1	P-P-bond-hydrolysis-driven protein transmembrane transporter | chr1:10252662-10254526 FORWARD	81.13	302	56	1	165	466	1426	1126	2e-32	139
contig01204	AT3G44110.2	J3, ATJ | ATJ3; protein binding | chr3:15869179-15871059 REVERSE	78.63	800	159	2	6	799	887	94	1e-60	234
contig01205	AT3G18410.2	NADH-ubiquinone oxidoreductase-related | chr3:6323203-6323761 FORWARD	81.48	216	40	0	323	538	267	52	6e-24	111
contig01206	AT1G02140.1	E63, MAGO, HAP1 | MAGO (MAGO NASHI); protein binding | chr1:403467-404401 REVERSE	79.74	380	77	0	316	695	401	22	2e-33	143
contig01207	AT1G75460.1	ATP-dependent protease La (LON) domain-containing protein | chr1:28327986-28328822 FORWARD	79.72	212	43	0	216	427	824	613	3e-14	79.8
contig01208	AT4G29520.1	LOCATED IN: endoplasmic reticulum, plasma membrane; EXPRESSED IN: 23 plant structures; EXPRESSED DURING: 13 growth stages;	86.36	88	12	0	278	365	194	281	5e-14	79.8
contig01212	AT1G66200.1	GSR2 | ATGSR2; copper ion binding / glutamate-ammonia ligase | chr1:24655520-24657520 REVERSE	79.05	888	186	0	124	1011	48	935	3e-76	285
contig01217	AT2G26500.1	cytochrome b6f complex subunit (petM), putative | chr2:11270370-11270747 FORWARD	86.14	101	14	0	199	299	368	268	1e-17	89.7
contig01219	AT1G64520.1	N12a | RPN12a (Regulatory Particle non-ATPase 12a); peptidase | chr1:23956459-23958120 FORWARD	79.45	613	126	0	212	824	152	764	2e-55	216
contig01220	AT3G56310.1	alpha-galactosidase, putative / melibiase, putative / alpha-D-galactoside galactohydrolase, putative | chr3:20882886-20885	79.34	610	126	0	325	934	1036	427	5e-48	192
contig01223	AT2G16860.1	GCIP-interacting family protein | chr2:7304139-7305959 REVERSE	85.29	102	15	0	534	635	397	498	2e-15	83.8
contig01225	AT3G29360.2	UDP-glucose 6-dehydrogenase, putative | chr3:11267375-11268817 REVERSE	79.83	1398	280	2	315	1711	1397	1	2e-146	519
contig01229	AT1G77440.2	C2 | PBC2; peptidase/ threonine-type endopeptidase | chr1:29096020-29098105 FORWARD	80.71	565	109	0	243	807	566	2	2e-67	256
contig01232	AT2G43710.1	I2, FAB2 | SSI2; acyl-[acyl-carrier-protein] desaturase/ stearoyl-CoA 9-desaturase | chr2:18120107-18122495 FORWARD	80.23	708	139	1	506	1213	1070	364	5e-76	285
contig01233	AT1G16180.1	TMS membrane family protein / tumour differentially expressed (TDE) family protein | chr1:5540905-5542670 FORWARD	76.99	869	200	0	152	1020	914	46	2e-31	137
contig01235	AT4G31300.1	A1 | PBA1; endopeptidase/ peptidase/ threonine-type endopeptidase | chr4:15188927-15190935 FORWARD	82.75	284	49	0	160	443	28	311	9e-43	174
contig01238	AT1G11860.2	aminomethyltransferase, putative | chr1:4001801-4003245 FORWARD	80.4	500	98	0	827	1326	626	127	1e-54	214
contig01241	AT3G12120.2	D2 | FAD2 (FATTY ACID DESATURASE 2); delta12-fatty acid dehydrogenase/ omega-6 fatty acid desaturase | chr3:3860592-3861743	82.22	180	32	0	6	185	981	802	3e-21	103
contig01245	AT1G65970.1	X2 | TPX2 (thioredoxin-dependent peroxidase 2); antioxidant/ oxidoreductase | chr1:24557527-24558229 REVERSE	83.66	202	33	0	347	548	299	98	3e-32	139
contig01249	AT2G18040.1	N1AT | PIN1AT (PEPTIDYLPROLYL CIS/TRANS ISOMERASE, NIMA-INTERACTING 1); peptidyl-prolyl cis-trans isomerase | chr2:7842346-	82.52	143	25	0	381	523	211	353	5e-16	85.7
contig01253	AT1G14920.1	I, RGA2 | GAI (GIBBERELLIC ACID INSENSITIVE); transcription factor | chr1:5149414-5151015 FORWARD	79.27	410	85	0	845	1254	706	1115	9e-32	139
contig01254	AT2G25910.2	3'-5' exonuclease domain-containing protein / K homology domain-containing protein / KH domain-containing protein | chr2:1	77.8	545	121	0	303	847	169	713	2e-26	121
contig01257	AT4G38810.2	calcium-binding EF hand family protein | chr4:18115607-18118860 REVERSE	81.71	175	32	0	914	1088	350	176	3e-18	93.7
contig01261	AT5G08680.1	ATP synthase beta chain, mitochondrial, putative | chr5:2821992-2824683 FORWARD	85.23	88	13	0	52	139	547	460	6e-12	71.9
contig01267	AT5G45620.1	26S proteasome regulatory subunit, putative (RPN9) | chr5:18501590-18503868 FORWARD	84.74	308	47	0	204	511	308	1	4e-62	238
contig01269	AT1G12240.1	BETAFRUCT4, VAC-INV | ATBETAFRUCT4; beta-fructofuranosidase/ hydrolase, hydrolyzing O-glycosyl compounds | chr1:4153699-415	93.55	62	4	0	1273	1334	1807	1868	2e-17	91.7
contig01271	AT3G56340.1	40S ribosomal protein S26 (RPS26C) | chr3:20892309-20893343 REVERSE	79.85	263	53	0	65	327	263	1	4e-21	101
contig01273	AT2G02470.1	6 | AL6 (ALFIN-LIKE 6); DNA binding / methylated histone residue binding | chr2:652837-654621 FORWARD	81.99	272	49	0	147	418	124	395	1e-35	151
contig01279	AT5G09510.1	40S ribosomal protein S15 (RPS15D) | chr5:2955698-2956554 REVERSE	80.76	395	76	0	75	469	1	395	6e-45	180
contig01282	AT4G33670.1	L-galactose dehydrogenase (L-GalDH) | chr4:16169670-16171446 REVERSE	80.54	221	43	0	267	487	283	503	2e-19	97.6
contig01290	AT1G43170.3	P1, RPL3A | ARP1 (ARABIDOPSIS RIBOSOMAL PROTEIN 1); structural constituent of ribosome | chr1:16266992-16268631 FORWARD	83.5	1127	186	0	41	1167	1	1127	0	759
contig01291	AT4G21110.1	G10 family protein | chr4:11267673-11268774 FORWARD	82.74	168	29	0	97	264	21	188	8e-22	103
contig01293	AT2G21600.1	RER1B | ATRER1B | chr2:9243550-9244579 FORWARD	79.27	381	79	0	264	644	156	536	5e-29	129
contig01294	AT1G23750.1	DNA-binding protein-related | chr1:8400638-8401171 FORWARD	88.75	80	9	0	303	382	265	344	1e-16	87.7
contig01299	AT5G06000.1	F3G2, ATEIF3G2 | EIF3G2; RNA binding / translation initiation factor | chr5:1808169-1809742 FORWARD	83.82	136	22	0	788	923	718	853	8e-19	95.6
contig01300	AT5G02500.2	C70-1, HSP70-1, AT-HSC70-1, HSC70 | HSC70-1 (HEAT SHOCK COGNATE PROTEIN 70-1); ATP binding | chr5:554055-556334 REVERSE	85.88	439	61	1	1	438	620	1058	8e-97	353
contig01301	AT5G18900.1	oxidoreductase, 2OG-Fe(II) oxygenase family protein | chr5:6304409-6306166 REVERSE	78.45	427	92	0	79	505	521	95	1e-25	117
contig01304	AT2G20450.1	60S ribosomal protein L14 (RPL14A) | chr2:8813923-8815071 FORWARD	83.79	364	59	0	187	550	385	22	7e-67	254
contig01308	AT3G21360.1	electron carrier/ oxidoreductase | chr3:7522865-7524036 FORWARD	77.73	705	152	3	172	872	262	965	3e-30	133
contig01311	AT4G25740.2	40S ribosomal protein S10 (RPS10A) | chr4:13107488-13108751 REVERSE	82.37	278	49	0	422	699	278	1	2e-39	163
contig01313	AT5G16990.1	NADP-dependent oxidoreductase, putative | chr5:5581831-5583849 REVERSE	80	250	50	0	136	385	698	449	4e-20	99.6
contig01314	AT5G59890.1	F4, ATADF4 | ADF4 (ACTIN DEPOLYMERIZING FACTOR 4); actin binding | chr5:24122545-24123596 FORWARD	88.36	146	17	0	724	869	146	1	8e-37	155
contig01315	AT3G03070.1	NADH-ubiquinone oxidoreductase-related | chr3:696593-698069 REVERSE	87.13	101	13	0	268	368	224	124	9e-20	97.6
contig01318	AT4G14880.2	SA1, CYTACS1, ATCYS-3A | OASA1 (O-ACETYLSERINE (THIOL) LYASE (OAS-TL) ISOFORM A1); cysteine synthase | chr4:8518209-8520050	83.42	374	62	0	51	424	11	384	8e-66	250
contig01319	AT1G04270.1	S15 | RPS15 (CYTOSOLIC RIBOSOMAL PROTEIN S15); structural constituent of ribosome | chr1:1141852-1142960 REVERSE	83.41	422	70	0	85	506	38	459	4e-75	281
contig01320	ATCG01310.1	L2.2 | encodes a chloroplast ribosomal protein L2, a constituent of the large subunit of the ribosomal complex | chrC:15280	93.33	435	29	0	1427	1861	391	825	8e-168	591
contig01321	AT5G23540.1	26S proteasome regulatory subunit, putative | chr5:7937772-7939339 FORWARD	85.11	564	84	0	21	584	645	82	2e-126	452
contig01323	AT3G61070.2	X11E | PEX11E | chr3:22604873-22606159 REVERSE	82.58	155	27	0	308	462	203	49	2e-18	93.7
contig01327	AT4G34270.1	TIP41-like family protein | chr4:16404138-16406153 REVERSE	87.59	137	17	0	698	834	647	511	3e-31	137
contig01328	AT5G19770.1	A3 | TUA3; structural constituent of cytoskeleton | chr5:6682761-6684474 REVERSE	86.92	344	45	0	279	622	1310	967	2e-88	325
contig01331	AT2G28910.1	IP4 | CXIP4 (CAX INTERACTING PROTEIN 4); nucleic acid binding / zinc ion binding | chr2:12415992-12416990 REVERSE	84.48	116	18	0	742	857	116	1	2e-16	87.7
contig01332	AT3G21640.1	D1, UCU2, FKBP42, ATFKBP42 | TWD1 (TWISTED DWARF 1); FK506 binding / calmodulin binding / peptidyl-prolyl cis-trans isomera	80.96	520	99	0	225	744	187	706	4e-64	246
contig01333	AT1G49760.1	B8, PABP8 | PAB8 (POLY(A) BINDING PROTEIN 8); RNA binding / translation initiation factor | chr1:18416740-18419753 FORWARD	82.72	191	33	0	715	905	1075	1265	3e-25	117
contig01334	AT2G40590.1	40S ribosomal protein S26 (RPS26B) | chr2:16945215-16946345 REVERSE	87.25	102	13	0	420	521	168	67	3e-20	99.6
contig01336	AT1G11430.1	plastid developmental protein DAG, putative | chr1:3847273-3848938 FORWARD	83.9	323	52	0	526	848	539	217	7e-59	228
contig01339	AT5G08530.1	51 | CI51 (51 kDa subunit of complex I); 4 iron, 4 sulfur cluster binding / FMN binding / NAD or NADH binding / NADH dehydr	83.5	697	114	1	1	696	722	1418	3e-129	462
contig01341	AT1G10630.1	ARFA1F | ATARFA1F (ARABIDOPSIS THALIANA ADP-RIBOSYLATION FACTOR A1F); GTP binding / copper ion binding / phospholipase acti	87.29	299	38	0	179	477	19	317	3e-78	291
contig01345	AT2G27020.1	G1 | PAG1; endopeptidase/ peptidase/ threonine-type endopeptidase | chr2:11528515-11530858 REVERSE	77.84	537	108	3	89	621	1	530	3e-24	113
contig01350	AT3G04670.1	KY39, ATWRKY39 | WRKY39; calmodulin binding / transcription factor | chr3:1266530-1267691 REVERSE	83.56	146	24	0	741	886	751	896	4e-20	99.6
contig01357	AT4G38790.1	ER lumen protein retaining receptor family protein | chr4:18111426-18112977 FORWARD	80.87	763	146	0	248	1010	815	53	5e-97	355
contig01359	ATCG00905.1	S12C, RPS12 | chloroplast gene encoding ribosomal protein s12. The gene is located in three distinct loci on the chloroplas	93.65	63	4	0	377	439	7	69	1e-18	93.7
contig01361	AT5G45130.1	RAB5A, ATRABF2A, RABF2A, RAB5A, RHA1, ATRAB-F2A, RAB-F2A | RHA1 (RAB HOMOLOG 1); GTP binding | chr5:18244495-18246060 FORWA	82.18	174	31	0	496	669	280	107	4e-20	99.6
contig01363	AT2G19790.1	clathrin adaptor complex small chain family protein | chr2:8527302-8528395 FORWARD	79.89	368	74	0	202	569	389	22	2e-33	143
contig01367	AT1G43890.3	RAB18, RAB18-1, RABC1 | ATRAB18 (ARABIDOPSIS RAB GTPASE HOMOLOG B18); GTP binding | chr1:16646934-16648395 FORWARD	79.69	320	65	0	230	549	118	437	5e-26	119
contig01368	AT3G57490.1	40S ribosomal protein S2 (RPS2D) | chr3:21279824-21280887 REVERSE	84.38	128	20	0	248	375	188	315	3e-19	95.6
contig01369	AT1G42970.1	PB | GAPB (GLYCERALDEHYDE-3-PHOSPHATE DEHYDROGENASE B SUBUNIT); glyceraldehyde-3-phosphate dehydrogenase (NADP+)/ glycerald	80.81	959	184	0	390	1348	1232	274	4e-123	442
contig01370	AT4G22310.1	unknown protein | chr4:11791443-11792638 FORWARD	82.89	263	45	0	390	652	263	1	6e-40	165
contig01372	AT1G21870.1	glucose-6-phosphate/phosphate translocator-related | chr1:7678208-7679697 FORWARD	78.23	804	175	0	203	1006	840	37	3e-52	206
contig01373	AT2G01140.1	fructose-bisphosphate aldolase, putative | chr2:95006-96491 REVERSE	78.76	612	130	0	526	1137	397	1008	5e-45	182
contig01377	AT5G10390.1	histone H3 | chr5:3269065-3269475 REVERSE	84.3	242	38	0	18	259	242	1	2e-44	178
contig01379	AT2G23350.1	B4, PABP4 | PAB4 (POLY(A) BINDING PROTEIN 4); RNA binding / translation initiation factor | chr2:9943209-9946041 FORWARD	86.08	158	22	0	1	158	763	920	7e-32	139
contig01382	AT5G58030.1	transport protein particle (TRAPP) component Bet3 family protein | chr5:23487021-23488483 REVERSE	81.9	558	100	1	321	877	558	1	8e-80	297
contig01385	AT5G07340.1	calnexin, putative | chr5:2317300-2319458 FORWARD	79.44	749	150	2	438	1182	388	1136	8e-66	252
contig01389	AT1G69640.1	H1 | SBH1 (SPHINGOID BASE HYDROXYLASE 1); catalytic/ sphingosine hydroxylase | chr1:26193933-26195466 REVERSE	80.54	406	79	0	328	733	284	689	6e-44	178
contig01390	AT1G16080.1	unknown protein | chr1:5514394-5515761 FORWARD	78.7	385	82	0	202	586	266	650	3e-24	113
contig01391	AT3G56460.1	oxidoreductase, zinc-binding dehydrogenase family protein | chr3:20933029-20934425 REVERSE	77.41	695	157	0	206	900	145	839	4e-30	133
contig01395	AT3G27890.1	R | NQR (NADPH:QUINONE OXIDOREDUCTASE); FMN reductase | chr3:10350807-10351938 REVERSE	80.39	204	40	0	296	499	256	459	1e-16	87.7
contig01397	AT3G23900.2	RNA recognition motif (RRM)-containing protein | chr3:8632717-8635852 REVERSE	78.02	514	110	1	500	1013	476	986	9e-26	119
contig01400	AT5G37310.1	LOCATED IN: integral to membrane, Golgi apparatus, plant-type cell wall; EXPRESSED IN: 23 plant structures; EXPRESSED DURI	83.1	290	49	0	287	576	1781	1492	1e-46	186
contig01402	AT5G58060.2	T61, ATYKT61, ATGP1 | YKT61 | chr5:23498277-23500128 FORWARD	84.04	188	30	0	322	509	641	454	7e-31	135
contig01404	AT2G36580.1	pyruvate kinase, putative | chr2:15339253-15342781 FORWARD	83.23	626	105	0	198	823	1457	832	3e-113	408
contig01405	AT4G28390.1	C3, ATAAC3 | AAC3 (ADP/ATP CARRIER 3); ATP:ADP antiporter/ binding | chr4:14041486-14042781 REVERSE	81.39	618	115	0	416	1033	358	975	2e-84	313
contig01407	AT1G12410.1	PR2, NCLPP2, CLP2 | CLP2 (CLP PROTEASE PROTEOLYTIC SUBUNIT 2); serine-type endopeptidase | chr1:4223099-4224954 FORWARD	91.01	89	8	0	304	392	244	332	3e-24	113
contig01410	AT4G30220.1	XF | RUXF (SMALL NUCLEAR RIBONUCLEOPROTEIN F) | chr4:14803100-14804259 REVERSE	80.28	218	43	0	131	348	34	251	7e-18	91.7
contig01411	AT1G34350.1	unknown protein | chr1:12534585-12535927 FORWARD	92.45	53	4	0	266	318	94	146	1e-12	73.8
contig01412	AT1G47330.1	FUNCTIONS IN: molecular_function unknown; INVOLVED IN: biological_process unknown; LOCATED IN: plasma membrane; EXPRESSED	80.95	231	44	0	15	245	502	732	5e-23	109
contig01413	AT2G37110.1	unknown protein | chr2:15592689-15593726 FORWARD	91.86	86	7	0	692	777	350	265	8e-25	115
contig01416	AT1G69510.2	FUNCTIONS IN: molecular_function unknown; INVOLVED IN: biological_process unknown; LOCATED IN: cellular_component unknown;	81.65	158	29	0	260	417	91	248	1e-15	83.8
contig01423	AT5G53160.2	unknown protein | chr5:21561026-21561953 FORWARD	79.74	380	77	0	290	669	106	485	4e-33	143
contig01427	AT3G60750.1	transketolase, putative | chr3:22454004-22456824 FORWARD	82.52	206	36	0	442	647	2033	1828	2e-27	123
contig01428	AT3G26380.1	glycosyl hydrolase family protein 27 / alpha-galactosidase family protein / melibiase family protein | chr3:9660140-966314	80.23	349	69	0	1500	1848	456	108	1e-33	145
contig01429	AT5G14720.1	protein kinase family protein | chr5:4748212-4752642 REVERSE	80.31	721	138	2	494	1211	843	124	7e-78	291
contig01432	AT5G49360.1	L1, ATBXL1 | BXL1 (BETA-XYLOSIDASE 1); hydrolase, hydrolyzing O-glycosyl compounds | chr5:20012179-20016659 REVERSE	79.2	399	83	0	1	399	665	267	3e-30	133
contig01434	AT4G30960.1	PK6, SIP3, SNRK3.14, ATCIPK6 | SIP3 (SOS3-INTERACTING PROTEIN 3); ATP binding / kinase/ protein kinase/ protein serine/thre	80.84	574	110	0	45	618	659	86	3e-70	266
contig01438	AT3G21865.1	X22 | PEX22 (peroxin 22); protein binding | chr3:7701308-7703218 REVERSE	85.92	142	20	0	480	621	353	494	4e-27	123
contig01441	AT5G08180.1	ribosomal protein L7Ae/L30e/S12e/Gadd45 family protein | chr5:2631843-2633374 REVERSE	81.71	164	30	0	197	360	154	317	1e-16	87.7
contig01444	AT3G19910.1	zinc finger (C3HC4-type RING finger) family protein | chr3:6926497-6929324 FORWARD	91.07	56	5	0	1008	1063	937	992	1e-11	71.9
contig01446	AT2G31380.1	H | STH; protein domain specific binding / transcription factor/ zinc ion binding | chr2:13382150-13383302 FORWARD	87.27	110	14	0	443	552	122	13	1e-22	107
contig01449	AT5G03340.1	cell division cycle protein 48, putative / CDC48, putative | chr5:810091-813133 REVERSE	79.25	1388	286	2	3	1388	877	2264	3e-126	452
contig01457	AT3G03910.1	H3 | GDH3 (GLUTAMATE DEHYDROGENASE 3); binding / catalytic/ oxidoreductase/ oxidoreductase, acting on the CH-NH2 group of d	79.54	738	151	0	115	852	750	13	3e-70	266
contig01461	AT4G16130.1	A1, ISA1, ATISA1 | ARA1 (ARABINOSE KINASE); ATP binding / L-arabinokinase/ galactokinase | chr4:9120875-9127656 FORWARD	78.79	759	161	0	970	1728	2381	1623	1e-58	228
contig01462	AT5G62890.4	permease, putative | chr5:25243723-25246748 FORWARD	83.46	254	42	0	157	410	10	263	1e-41	170
contig01467	AT2G39840.1	PP4 | TOPP4; protein serine/threonine phosphatase | chr2:16627430-16628789 FORWARD	79.96	489	96	2	2	489	881	394	2e-43	176
contig01469	AT5G46180.1	LTA-OAT | delta-OAT; ornithine-oxo-acid transaminase | chr5:18718766-18721271 REVERSE	79.63	545	110	1	644	1187	942	398	4e-48	192
contig01471	AT2G42680.1	F1A, ATMBF1A | MBF1A (MULTIPROTEIN BRIDGING FACTOR 1A); DNA binding / transcription coactivator | chr2:17774972-17776116 FO	92	50	4	0	335	384	347	298	6e-11	67.9
contig01472	AT3G25520.1	L5, PGY3, OLI5, RPL5A | ATL5 (A. THALIANA RIBOSOMAL PROTEIN L5); 5S rRNA binding / structural constituent of ribosome | chr	80.92	718	135	2	289	1005	750	34	6e-87	321
contig01473	AT2G43090.1	aconitase C-terminal domain-containing protein | chr2:17918957-17919712 FORWARD	86.84	114	15	0	58	171	740	627	1e-22	107
contig01476	AT5G11260.1	5, TED 5 | HY5 (ELONGATED HYPOCOTYL 5); DNA binding / double-stranded DNA binding / transcription factor | chr5:3593583-359	82.7	185	32	0	787	971	271	455	3e-24	113
contig01479	AT3G24020.1	disease resistance-responsive family protein | chr3:8678827-8679558 FORWARD	81.21	149	28	0	437	585	385	533	2e-12	73.8
contig01480	AT2G26250.1	H, KCS10 | KCS10 (3-KETOACYL-COA SYNTHASE 10); acyltransferase/ catalytic/ transferase, transferring acyl groups other than	78.41	542	117	0	237	778	1184	643	3e-34	147
contig01481	AT5G10780.2	FUNCTIONS IN: molecular_function unknown; INVOLVED IN: biological_process unknown; LOCATED IN: cellular_component unknown;	83	200	34	0	516	715	347	148	2e-28	127
contig01486	AT2G16510.1	vacuolar ATP synthase 16 kDa proteolipid subunit 5 / V-ATPase 16 kDa proteolipid subunit 5 (AVAP5) | chr2:7160007-7160811	85.57	485	69	1	102	586	10	493	3e-110	398
contig01488	AT5G14780.1	H | FDH (FORMATE DEHYDROGENASE); NAD or NADH binding / binding / catalytic/ cofactor binding / oxidoreductase, acting on th	84.47	103	16	0	475	577	1015	913	1e-13	77.8
contig01491	AT1G53720.1	CYP59, CYP59 | CYP59 (CYCLOPHILIN 59); RNA binding / nucleic acid binding / peptidyl-prolyl cis-trans isomerase | chr1:2005	84.62	234	36	0	5	238	306	73	2e-44	178
contig01492	AT1G04980.1	PDIL2-2, ATPDI10, PDI10 | ATPDIL2-2 (PDI-LIKE 2-2); protein disulfide isomerase | chr1:1413869-1416120 REVERSE	82.04	284	51	0	520	803	517	800	5e-38	159
contig01493	AT2G28950.1	EXPA6, ATEXP6, ATHEXP ALPHA 1.8 | ATEXPA6 (ARABIDOPSIS THALIANA EXPANSIN A6) | chr2:12431840-12433482 REVERSE	80.48	374	73	0	13	386	473	100	2e-39	163
contig01497	AT1G75380.3	wound-responsive protein-related | chr1:28281789-28283631 REVERSE	80.56	216	42	0	414	629	870	655	4e-19	95.6
contig01501	AT5G59850.1	40S ribosomal protein S15A (RPS15aF) | chr5:24112499-24113084 REVERSE	85.94	128	18	0	30	157	128	1	2e-24	111
contig01504	AT4G27500.1	I1 | PPI1 (PROTON PUMP INTERACTOR 1); protein binding | chr4:13743614-13745900 FORWARD	86.67	75	10	0	530	604	1535	1461	6e-11	69.9
contig01506	AT5G01650.1	macrophage migration inhibitory factor family protein / MIF family protein | chr5:242734-244033 REVERSE	81.49	335	62	0	280	614	335	1	2e-42	172
contig01508	AT3G20800.1	rcd1-like cell differentiation protein, putative | chr3:7271412-7273897 REVERSE	85.28	299	44	0	363	661	328	626	8e-64	244
contig01510	AT1G71980.1	protease-associated zinc finger (C3HC4-type RING finger) family protein | chr1:27098250-27099881 FORWARD	84.07	113	18	0	648	760	463	575	2e-14	81.8
contig01513	AT4G12590.1	unknown protein | chr4:7451291-7452976 REVERSE	84.08	314	50	0	270	583	614	301	2e-58	226
contig01517	AT3G10410.1	pl49 | scpl49 (serine carboxypeptidase-like 49); serine-type carboxypeptidase | chr3:3235518-3238063 REVERSE	80.57	175	34	0	322	496	334	508	9e-14	77.8
contig01518	AT5G44730.1	haloacid dehalogenase-like hydrolase family protein | chr5:18045588-18046519 REVERSE	89.47	95	10	0	732	826	302	208	5e-23	109
contig01525	AT2G27860.1	S1 | AXS1 (UDP-D-apiose/UDP-D-xylose synthase 1); NAD or NADH binding / UDP-glucuronate decarboxylase | chr2:11864684-11866	81.4	860	158	2	304	1162	206	1064	1e-116	420
contig01526	AT5G26670.1	pectinacetylesterase, putative | chr5:9318456-9320816 FORWARD	84.5	129	20	0	205	333	177	305	1e-19	97.6
contig01532	AT1G51160.2	synbindin, putative | chr1:18950057-18951560 FORWARD	80.25	243	48	0	507	749	359	117	1e-20	101
contig01539	AT4G13930.1	M4 | SHM4 (serine hydroxymethyltransferase 4); catalytic/ glycine hydroxymethyltransferase/ pyridoxal phosphate binding | c	83.96	536	86	0	2	537	445	980	4e-105	381
contig01541	AT5G54080.2	O | HGO (HOMOGENTISATE 1,2-DIOXYGENASE); homogentisate 1,2-dioxygenase | chr5:21945920-21948070 FORWARD	83.67	196	32	0	9	204	833	638	7e-31	135
contig01542	AT2G24765.2	F3, ARL1, ATARL1 | ARF3 (ADP-RIBOSYLATION FACTOR 3); protein binding | chr2:10562822-10564742 FORWARD	83.85	260	42	0	20	279	296	37	2e-45	182
contig01547	AT2G44060.2	late embryogenesis abundant family protein / LEA family protein | chr2:18226922-18227988 FORWARD	84.16	101	16	0	858	958	805	905	3e-12	73.8
contig01552	AT5G43430.2	FBETA | ETFBETA; electron carrier | chr5:17453656-17454872 FORWARD	81.09	238	45	0	50	287	20	257	4e-25	115
contig01553	AT5G56950.1	A03, NFA3, NAP1;3 | NAP1;3 (NUCLEOSOME ASSEMBLY PROTEIN 1;3); DNA binding | chr5:23032618-23035299 FORWARD	80.99	142	27	0	100	241	319	178	7e-11	67.9
contig01554	ATCG00150.1	PI | Encodes a subunit of ATPase complex CF0, which is a proton channel that supplies the proton motive force to drive ATP	88.29	427	49	1	180	605	322	748	2e-123	442
contig01556	AT5G27430.1	signal peptidase subunit family protein | chr5:9687470-9689185 FORWARD	88	75	9	0	9	83	10	84	1e-13	77.8
contig01559	ATMG00480.1	FB, ATP8 | Encodes subunit 8 of the mitochondrial F(O) ATP synthase complex. | chrM:129909-130385 FORWARD	93.14	379	23	2	148	523	383	5	2e-150	531
contig01563	AT5G16150.3	T1, PGLCT | PGLCT (PLASTIDIC GLC TRANSLOCATOR); carbohydrate transmembrane transporter/ sugar:hydrogen symporter | chr5:527	82.67	329	55	2	10	337	364	691	3e-46	184
contig01565	AT1G33230.1	FUNCTIONS IN: molecular_function unknown; INVOLVED IN: biological_process unknown; LOCATED IN: integral to membrane; EXPRE	80.5	523	102	0	459	981	812	290	9e-59	228
contig01566	AT3G02470.4	SAMDC (S-ADENOSYLMETHIONINE DECARBOXYLASE); adenosylmethionine decarboxylase | chr3:510223-511323 FORWARD	81.65	158	29	0	424	581	788	631	2e-15	83.8
contig01578	AT1G07770.2	S15A | RPS15A (ribosomal protein s15a); structural constituent of ribosome | chr1:2408413-2409065 REVERSE	84.81	237	35	1	227	462	389	153	1e-43	176
contig01580	AT3G12110.1	T11 | ACT11 (actin-11); structural constituent of cytoskeleton | chr3:3858116-3859609 FORWARD	83.76	1059	171	1	1	1059	1076	19	0	728
contig01581	AT3G53420.2	P2A, PIP2, PIP2;1 | PIP2A (PLASMA MEMBRANE INTRINSIC PROTEIN 2A); water channel | chr3:19803906-19805454 REVERSE	87.32	71	9	0	1	71	292	362	1e-11	69.9
contig01582	AT3G13120.1	30S ribosomal protein S10, chloroplast, putative | chr3:4220310-4221526 REVERSE	80.15	272	53	1	292	562	560	289	2e-21	103
contig01583	AT5G66190.1	LFNR1, FNR1 | FNR1 (FERREDOXIN-NADP(+)-OXIDOREDUCTASE 1); NADPH dehydrogenase/ electron transporter, transferring electrons	81.93	841	151	1	179	1018	1039	199	8e-127	454
contig01584	AT2G43950.1	P37, ATOEP37 | OEP37; ion channel | chr2:18200553-18202644 REVERSE	84.3	223	35	0	279	501	808	1030	4e-40	165
contig01585	AT1G80500.1	FUNCTIONS IN: molecular_function unknown; INVOLVED IN: transport, ER to Golgi vesicle-mediated transport; LOCATED IN: intr	82.59	293	51	0	15	307	329	37	1e-43	176
contig01586	AT4G14800.1	D2 | PBD2 (20S PROTEASOME BETA SUBUNIT 2); peptidase/ threonine-type endopeptidase | chr4:8500398-8502058 FORWARD	79.39	524	108	0	204	727	557	34	3e-45	182
contig01590	AT2G24360.1	serine/threonine/tyrosine kinase, putative | chr2:10364742-10366075 REVERSE	81.82	143	26	0	3	145	886	1028	8e-14	77.8
contig01591	AT4G18360.2	(S)-2-hydroxy-acid oxidase, peroxisomal, putative / glycolate oxidase, putative / short chain alpha-hydroxy acid oxidase,	79.79	470	95	0	403	872	515	46	6e-44	178
contig01610	AT2G44050.1	S1 | COS1 (COI1 SUPPRESSOR1); 6,7-dimethyl-8-ribityllumazine synthase | chr2:18224304-18225917 FORWARD	80	265	51	2	386	649	588	325	4e-17	89.7
contig01612	AT5G48570.1	F2, ATFKBP65 | peptidyl-prolyl cis-trans isomerase, putative / FK506-binding protein, putative | chr5:19690746-19693656 REV	86.36	110	15	0	101	210	1289	1180	6e-20	99.6
contig01615	AT1G14530.2	H1 | THH1 (TOM THREE HOMOLOG 1); virion binding | chr1:4971420-4973597 REVERSE	82.85	239	41	0	11	249	583	821	2e-35	149
contig01616	AT5G57040.1	lactoylglutathione lyase family protein / glyoxalase I family protein | chr5:23084035-23085116 REVERSE	81.62	185	34	0	335	519	292	476	9e-20	97.6
contig01618	ATCG00120.1	PA | Encodes the ATPase alpha subunit, which is a subunit of ATP synthase and part of the CF1 portion which catalyzes the c	88.98	236	26	0	729	964	1	236	5e-69	262
contig01619	ATCG00220.1	BM | PSII low MW protein | chrC:28707-28811 REVERSE	90.72	97	9	0	289	385	1	97	6e-27	121
contig01620	AT2G25610.1	H+-transporting two-sector ATPase, C subunit family protein | chr2:10901585-10902494 REVERSE	82.33	498	87	1	72	569	31	527	5e-75	281
contig01625	AT3G53610.3	RAB8 | ATRAB8; GTP binding | chr3:19876531-19878264 REVERSE	83.49	545	90	0	397	941	545	1	1e-100	367
contig01630	AT1G16700.1	NADH-ubiquinone oxidoreductase 23 kDa subunit, mitochondrial, putative | chr1:5710012-5711694 FORWARD	82.93	498	85	0	272	769	172	669	1e-84	313
contig01631	AT1G15370.1	FUNCTIONS IN: molecular_function unknown; INVOLVED IN: transport; EXPRESSED IN: 24 plant structures; EXPRESSED DURING: 15	83.18	107	18	0	199	305	191	85	1e-11	69.9
contig01632	AT1G73030.1	S46.2 | VPS46.2 | chr1:27473938-27474848 FORWARD	79.31	377	72	1	304	680	238	608	1e-29	131
contig01638	AT5G51570.1	band 7 family protein | chr5:20949511-20951234 FORWARD	82.02	178	32	0	1	178	593	770	2e-20	99.6
contig01640	AT2G47690.1	NADH-ubiquinone oxidoreductase-related | chr2:19551263-19552052 FORWARD	86.76	219	29	0	254	472	321	103	5e-52	204
contig01642	AT3G16370.1	GDSL-motif lipase/hydrolase family protein | chr3:5556928-5558351 FORWARD	92	50	4	0	272	321	1007	958	1e-10	67.9
contig01646	AT3G56490.1	zinc-binding protein, putative / protein kinase C inhibitor, putative | chr3:20941532-20943129 FORWARD	82.2	236	42	0	403	638	329	94	5e-31	135
contig01648	AT5G48385.1	FUNCTIONS IN: molecular_function unknown; INVOLVED IN: biological_process unknown; LOCATED IN: cellular_component unknown;	81.82	143	26	0	306	448	1030	1172	9e-14	77.8
contig01649	AT5G54160.1	OMT1, OMT1 | ATOMT1 (O-METHYLTRANSFERASE 1); caffeate O-methyltransferase/ myricetin 3'-O-methyltransferase/ quercetin 3-O-	83.46	133	22	0	66	198	475	343	1e-17	89.7
contig01650	AT2G21410.1	A-A2 | VHA-A2 (VACUOLAR PROTON ATPASE A2); ATPase | chr2:9162703-9168141 FORWARD	85.25	122	18	0	377	498	2423	2302	2e-20	99.6
contig01653	AT5G40650.1	H2-2 | SDH2-2; electron carrier/ succinate dehydrogenase | chr5:16281462-16283296 FORWARD	83.69	515	84	0	342	856	283	797	4e-97	355
contig01655	AT3G08740.1	elongation factor P (EF-P) family protein | chr3:2654788-2656154 REVERSE	90.36	83	8	0	281	363	266	184	6e-21	101
contig01658	AT3G09440.1	heat shock cognate 70 kDa protein 3 (HSC70-3) (HSP70-3) | chr3:2903434-2905632 REVERSE	83.44	326	54	0	15	340	1541	1216	3e-56	218
contig01667	AT1G47260.1	FI, GAMMA CA2 | GAMMA CA2 (GAMMA CARBONIC ANHYDRASE 2); carbonate dehydratase | chr1:17321384-17323347 REVERSE	78.72	437	93	0	237	673	133	569	4e-29	129
contig01668	AT5G56640.1	OX5 | MIOX5; inositol oxygenase/ iron ion binding | chr5:22927534-22929638 REVERSE	82.08	173	31	0	78	250	578	406	1e-19	97.6
contig01675	AT4G38360.2	unknown protein | chr4:17967389-17969798 FORWARD	81.8	456	80	1	60	512	559	1014	3e-63	242
contig01676	AT1G56340.1	T1 | CRT1 (CALRETICULIN 1); calcium ion binding / unfolded protein binding | chr1:21090059-21092630 REVERSE	82.55	1049	179	2	316	1361	1135	88	1e-175	617
contig01677	AT4G13940.4	G1, SAHH1 | MEE58 (MATERNAL EFFECT EMBRYO ARREST 58); adenosylhomocysteinase | chr4:8054931-8056763 FORWARD	87.36	277	35	0	113	389	30	306	2e-72	272
contig01678	AT3G09740.1	P71, ATSYP71 | SYP71 (SYNTAXIN OF PLANTS 71); protein transporter | chr3:2989615-2991354 FORWARD	84.8	296	45	0	633	928	496	791	2e-59	230
contig01683	AT4G34660.1	SH3 domain-containing protein 2 (SH3P2) | chr4:16545595-16548294 REVERSE	80.34	356	70	0	680	1035	527	172	2e-35	151
contig01684	AT1G48030.2	LPD1 | mtLPD1 (mitochondrial lipoamide dehydrogenase 1); ATP binding / dihydrolipoyl dehydrogenase | chr1:17717432-17719141	85.97	221	31	0	98	318	338	118	2e-48	192
contig01686	AT3G61110.1	S27A | ARS27A (ARABIDOPSIS RIBOSOMAL PROTEIN S27); structural constituent of ribosome | chr3:22611710-22612632 FORWARD	84.21	247	39	0	71	317	1	247	8e-45	180
contig01688	AT5G28840.1	E | GME (GDP-D-MANNOSE 3',5'-EPIMERASE); GDP-mannose 3,5-epimerase/ NAD or NADH binding / catalytic | chr5:10862472-1086402	83.68	864	141	0	202	1065	154	1017	4e-169	595
contig01689	AT5G17330.1	D, GAD1 | GAD; calmodulin binding / glutamate decarboxylase | chr5:5711141-5714839 FORWARD	81.15	642	118	2	105	744	73	713	2e-80	299
contig01690	AT5G17010.3	sugar transporter family protein | chr5:5587851-5592332 REVERSE	86.02	93	13	0	719	811	1042	1134	1e-14	81.8
contig01692	AT1G12000.1	pyrophosphate--fructose-6-phosphate 1-phosphotransferase beta subunit, putative / pyrophosphate-dependent 6-phosphofructos	82.77	621	107	0	2	622	906	286	2e-105	383
contig01693	AT4G23570.3	T1A | SGT1A; protein binding | chr4:12300015-12302493 FORWARD	82.76	174	30	0	902	1075	804	977	2e-22	107
contig01694	ATCG00210.1	F6 | hypothetical protein | chrC:28089-28178 FORWARD	94.12	68	4	0	411	478	89	22	1e-21	103
contig01702	AT2G39445.1	FUNCTIONS IN: molecular_function unknown; INVOLVED IN: biological_process unknown; LOCATED IN: chloroplast; CONTAINS Inter	88.73	71	8	0	41	111	257	187	7e-14	77.8
contig01704	AT4G03280.2	TC, PGR1 | PETC (PHOTOSYNTHETIC ELECTRON TRANSFER C); electron transporter, transferring electrons from cytochrome b6/f com	80	260	52	0	272	531	515	256	2e-21	103
contig01705	AT5G24400.1	b2024 | emb2024 (embryo defective 2024); 6-phosphogluconolactonase/ catalytic | chr5:8330532-8331784 REVERSE	79.72	212	43	0	689	900	617	406	5e-14	79.8
contig01706	AT5G50850.1	B1 | MAB1 (MACCI-BOU); catalytic/ pyruvate dehydrogenase (acetyl-transferring) | chr5:20689671-20692976 FORWARD	80.64	971	186	2	188	1157	1073	104	5e-116	418
contig01717	AT1G22410.1	2-dehydro-3-deoxyphosphoheptonate aldolase, putative / 3-deoxy-D-arabino-heptulosonate 7-phosphate synthase, putative / DA	82.94	1067	182	0	389	1455	1487	421	0	672
contig01725	AT3G46040.1	S15AD | RPS15AD (ribosomal protein S15A D); structural constituent of ribosome | chr3:16914891-16915529 FORWARD	84.45	238	35	2	2	239	124	359	2e-39	163
contig01727	AT1G05350.1	thiF family protein | chr1:1560891-1564005 REVERSE	81.34	284	52	1	237	519	169	452	6e-31	135
contig01728	AT5G43940.1	T5, ADH2, GSNOR | HOT5 (sensitive to hot temperatures 5); S-(hydroxymethyl)glutathione dehydrogenase/ S-nitrosoglutathione	83.04	171	27	2	238	407	1103	934	1e-18	93.7
contig01729	AT5G08790.1	AF2, anac081 | ATAF2; transcription activator | chr5:2859113-2860144 REVERSE	81.16	329	59	1	470	795	482	154	2e-37	157
contig01732	AT4G17870.1	FUNCTIONS IN: molecular_function unknown; INVOLVED IN: biological_process unknown; LOCATED IN: cellular_component unknown;	85.71	84	12	0	475	558	189	106	8e-12	71.9
contig01735	AT2G41560.1	A4 | ACA4 (AUTO-INHIBITED CA(2+)-ATPASE, ISOFORM 4); calcium-transporting ATPase/ calmodulin binding | chr2:17332256-173371	82.17	314	56	0	516	829	2245	2558	5e-44	178
contig01736	AT3G20770.1	N3 | EIN3 (ETHYLENE-INSENSITIVE3); transcription factor | chr3:7260702-7262588 REVERSE	83.28	335	56	0	1038	1372	914	580	2e-56	220
contig01739	AT2G16700.1	F5, ATADF5 | ADF5 (ACTIN DEPOLYMERIZING FACTOR 5); actin binding | chr2:7244717-7245467 FORWARD	82.88	222	38	0	228	449	199	420	3e-32	139
contig01740	AT1G79530.1	PCP-1 | GAPCP-1 (GLYCERALDEHYDE-3-PHOSPHATE DEHYDROGENASE OF PLASTID 1); NAD or NADH binding / binding / catalytic/ glycera	79.82	545	110	0	66	610	800	256	5e-53	208
contig01749	AT1G62710.1	TA-VPE, BETAVPE | BETA-VPE (BETA VACUOLAR PROCESSING ENZYME); cysteine-type endopeptidase | chr1:23224070-23226857 REVERSE	82.17	230	41	0	782	1011	830	601	2e-29	131
contig01752	AT4G29040.1	T2a | RPT2a (regulatory particle AAA-ATPase 2a); ATPase | chr4:14312369-14314386 FORWARD	88.49	139	16	0	1	139	350	212	2e-35	149
contig01753	AT3G52990.2	pyruvate kinase, putative | chr3:19649336-19652237 FORWARD	80.45	440	86	0	212	651	1251	812	1e-47	190
contig01755	AT5G15520.1	40S ribosomal protein S19 (RPS19B) | chr5:5037242-5038136 REVERSE	81.62	272	49	1	82	352	19	290	3e-31	135
contig01758	AT2G25840.2	A4 | OVA4 (ovule abortion 4); ATP binding / aminoacyl-tRNA ligase/ nucleotide binding / tryptophan-tRNA ligase | chr2:11021	79.3	256	53	0	8	263	1046	791	8e-17	87.7
contig01759	AT3G58610.2	ketol-acid reductoisomerase | chr3:21671561-21674639 FORWARD	84.48	174	26	1	412	585	1568	1396	2e-27	123
contig01760	AT5G48230.2	B1276, ACAT2 | ACAT2 (ACETOACETYL-COA THIOLASE 2); acetyl-CoA C-acetyltransferase/ catalytic | chr5:19552570-19555122 REVER	77.75	454	101	0	398	851	485	32	4e-20	99.6
contig01763	AT5G44340.1	B4 | TUB4; structural constituent of cytoskeleton | chr5:17859442-17860994 REVERSE	82.66	248	42	1	3	249	584	337	7e-34	143
contig01764	AT4G05150.1	octicosapeptide/Phox/Bem1p (PB1) domain-containing protein | chr4:2660339-2662675 FORWARD	85.31	143	21	0	419	561	328	470	3e-25	117
contig01767	AT3G02580.1	E1, DWF7, BUL1 | STE1 (STEROL 1); C-5 sterol desaturase | chr3:547048-548615 FORWARD	83.33	126	21	0	204	329	789	664	3e-15	83.8
contig01771	AT3G15660.2	GRX4, GRX4 | GRX4 (GLUTAREDOXIN 4); metal ion binding | chr3:5308134-5309383 REVERSE	80.38	265	52	0	305	569	485	221	2e-24	113
contig01777	AT4G19150.1	ankyrin repeat family protein | chr4:10471578-10472677 REVERSE	82.5	120	21	0	168	287	115	234	7e-12	71.9
contig01779	AT3G46440.2	S5 | UXS5; UDP-glucuronate decarboxylase/ catalytic | chr3:17089268-17091611 REVERSE	81.92	697	126	0	264	960	988	292	2e-105	383
contig01780	AT4G14960.2	A6 | TUA6; structural constituent of cytoskeleton | chr4:8548769-8550319 REVERSE	83.87	155	13	1	8	162	1171	1313	1e-27	123
contig01781	AT5G11900.1	eukaryotic translation initiation factor SUI1 family protein | chr5:3834154-3836023 FORWARD	80.97	268	51	0	261	528	586	319	2e-28	127
contig01783	AT1G58684.1	40S ribosomal protein S2, putative | chr1:21770021-21771217 REVERSE	88.09	235	28	0	300	534	701	467	6e-64	244
contig01784	AT1G56410.1	D2, HSP70T-1 | ERD2 (EARLY-RESPONSIVE TO DEHYDRATION 2); ATP binding | chr1:21117147-21119241 FORWARD	83.42	392	65	0	87	478	28	419	2e-69	262
contig01786	AT3G27560.1	N1 | ATN1; kinase/ protein serine/threonine kinase/ protein serine/threonine/tyrosine kinase/ protein tyrosine kinase | chr	80.69	668	129	0	119	786	79	746	8e-81	301
contig01787	AT1G05850.1	M1, ERH2, ELP1, CTL1, ELP, HOT2, ATCTL1 | POM1 (POM-POM1); chitinase | chr1:1766833-1768117 REVERSE	83.33	174	27	2	555	727	493	665	3e-20	99.6
contig01790	AT1G02850.5	LU11 | BGLU11 (BETA GLUCOSIDASE 11); catalytic/ cation binding / hydrolase, hydrolyzing O-glycosyl compounds | chr1:630569-	88.54	96	11	0	426	521	197	102	2e-21	103
contig01796	AT5G63620.1	oxidoreductase, zinc-binding dehydrogenase family protein | chr5:25466380-25468296 REVERSE	81.34	461	86	0	335	795	1139	679	5e-60	232
contig01798	AT2G14170.3	DH6B2 | ALDH6B2; 3-chloroallyl aldehyde dehydrogenase/ methylmalonate-semialdehyde dehydrogenase (acylating)/ oxidoreductas	79.78	811	162	2	298	1108	391	1199	6e-78	291
contig01799	AT3G19640.1	magnesium transporter CorA-like family protein (MRS2-3) | chr3:6820969-6823104 FORWARD	81.43	140	26	0	873	1012	836	697	1e-11	71.9
contig01800	AT1G20270.1	oxidoreductase, 2OG-Fe(II) oxygenase family protein | chr1:7021383-7022923 REVERSE	80.84	381	72	1	15	395	839	460	5e-41	168
contig01801	AT1G65010.1	unknown protein | chr1:24149543-24154024 FORWARD	90.16	61	6	0	656	716	434	494	3e-12	73.8
contig01808	AT3G19760.1	eukaryotic translation initiation factor 4A, putative / eIF-4A, putative / DEAD box RNA helicase, putative | chr3:6863790-	83.08	461	77	1	516	975	403	863	1e-76	287
contig01811	AT3G51240.1	H, TT6, F3'H | F3H (FLAVANONE 3-HYDROXYLASE); naringenin 3-dioxygenase | chr3:19025409-19026658 FORWARD	78.61	374	80	0	142	515	662	289	1e-22	107
contig01812	AT5G14530.1	transducin family protein / WD-40 repeat family protein | chr5:4684782-4686865 REVERSE	80.86	533	102	0	268	800	190	722	8e-65	248
contig01815	AT2G40110.2	yippee family protein | chr2:16748159-16749226 FORWARD	79.52	293	60	0	468	760	293	1	6e-22	105
contig01817	AT1G43640.1	TLP5 | AtTLP5 (TUBBY LIKE PROTEIN 5); phosphoric diester hydrolase/ transcription factor | chr1:16439619-16441253 REVERSE	81.65	158	29	0	411	568	286	443	2e-15	83.8
contig01823	AT3G11910.1	P13 | UBP13 (UBIQUITIN-SPECIFIC PROTEASE 13); ubiquitin thiolesterase/ ubiquitin-specific protease | chr3:3761758-3770290 R	82.89	637	106	3	38	673	988	1622	4e-103	375
contig01826	AT1G01225.1	NC domain-containing protein-related | chr1:96064-97242 FORWARD	87.88	66	8	0	66	131	510	575	8e-11	67.9
contig01835	AT2G44610.1	B6, ATRABH1B, ATRAB6A, RAB6A | RAB6A; GTP binding / protein binding | chr2:18411778-18413883 REVERSE	83.45	290	48	0	22	311	320	31	4e-49	194
contig01836	ATMG00640.1	F25 | encodes a plant b subunit of mitochondrial ATP synthase based on structural similarity and the presence in the F(0) c	90.32	568	53	2	195	760	1	568	0	674
contig01841	AT3G62830.2	S2, ATUXS2 | AUD1; UDP-glucuronate decarboxylase/ catalytic/ dTDP-glucose 4,6-dehydratase | chr3:23232539-23235353 FORWARD	84.07	835	133	0	361	1195	1201	367	7e-171	601
contig01842	AT3G10185.1	Encodes a Gibberellin-regulated GASA/GAST/Snakin family protein | chr3:3145579-3146199 FORWARD	84.28	159	24	1	226	383	153	311	2e-23	109
contig01845	AT3G47950.1	A4 | AHA4; ATPase/ hydrogen-exporting ATPase, phosphorylative mechanism | chr3:17693015-17697801 FORWARD	82.45	416	73	0	314	729	2455	2870	3e-64	246
contig01848	AT2G22240.1	MIPS2, MIPS2 | MIPS2 (MYO-INOSITOL-1-PHOSTPATE SYNTHASE 2); binding / catalytic/ inositol-3-phosphate synthase | chr2:94519	78.47	1533	330	0	62	1594	1	1533	4e-117	422
contig01850	AT3G42050.1	vacuolar ATP synthase subunit H family protein | chr3:14228846-14232228 REVERSE	83.4	235	39	0	494	728	701	467	3e-37	157
contig01855	AT3G08890.2	unknown protein | chr3:2706701-2707775 FORWARD	85.11	141	21	0	64	204	243	103	1e-24	113
contig01856	AT5G54810.1	B1, TRPB, TRP2, ATTSB1 | TSB1 (TRYPTOPHAN SYNTHASE BETA-SUBUNIT 1); tryptophan synthase | chr5:22264805-22266738 REVERSE	81.63	490	88	2	131	619	966	478	4e-63	242
contig01857	AT3G03880.1	unknown protein | chr3:998123-999029 FORWARD	85.27	129	19	0	164	292	485	357	7e-22	105
contig01862	AT1G17290.1	aAT1 | AlaAT1 (ALANINE AMINOTRANSFERAS); ATP binding / L-alanine:2-oxoglutarate aminotransferase | chr1:5922771-5926093 FOR	79.27	328	63	3	25	349	536	211	6e-18	91.7
contig01863	AT5G19510.1	elongation factor 1B alpha-subunit 2 (eEF1Balpha2) | chr5:6581854-6583137 REVERSE	81.62	185	31	1	439	620	473	289	2e-18	93.7
contig01864	AT4G35550.1	-4, WOX13, ATWOX13 | WOX13 (WUSCHEL-RELATED HOMEOBOX 13); DNA binding / transcription factor | chr4:16875814-16877167 REVER	85.16	128	19	0	142	269	97	224	1e-21	103
contig01866	AT4G22670.1	Hip1 | AtHip1 (Arabidopsis thaliana Hsp70-interacting protein 1); binding | chr4:11918236-11920671 FORWARD	80.93	194	37	0	312	505	658	851	7e-18	91.7
contig01869	AT4G35220.1	cyclase family protein | chr4:16752636-16753966 FORWARD	80.87	277	53	0	359	635	344	620	3e-29	129
contig01870	AT3G25140.1	UT8, QUA1 | QUA1 (QUASIMODO 1); polygalacturonate 4-alpha-galacturonosyltransferase/ transferase, transferring glycosyl gro	82.59	425	74	0	108	532	1168	1592	2e-67	256
contig01871	AT5G35590.1	A1 | PAA1 (PROTEASOME ALPHA SUBUNIT A 1); endopeptidase/ peptidase/ threonine-type endopeptidase | chr5:13765417-13767768 R	80.15	660	131	0	201	860	1	660	2e-71	270
contig01874	AT3G10640.1	S60.1 | VPS60.1 | chr3:3323501-3324905 REVERSE	79.47	263	54	0	206	468	1	263	1e-18	93.7
contig01877	AT4G02280.1	S3, ATSUS3 | SUS3 (sucrose synthase 3); UDP-glycosyltransferase/ sucrose synthase/ transferase, transferring glycosyl group	78.62	608	128	1	29	636	2390	1785	4e-41	168
contig01878	AT4G14965.1	MAPR4 | AtMAPR4 (Arabidopsis thaliana membrane-associated progesterone binding protein 4); heme binding | chr4:8551356-8553	83.21	131	22	0	242	372	311	181	3e-16	85.7
contig01880	AT2G45790.1	PMM, PMM | PMM (PHOSPHOMANNOMUTASE); phosphomannomutase | chr2:18855876-18857753 FORWARD	83.04	171	29	0	330	500	665	495	2e-23	109
contig01884	ATCG00530.1	F10 | hypothetical protein | chrC:60741-61430 FORWARD	85.12	215	32	0	404	618	680	466	2e-42	172
contig01888	AT3G04830.2	binding | chr3:1326289-1329132 FORWARD	78.96	347	73	0	300	646	268	614	3e-23	109
contig01889	AT2G19350.1	unknown protein | chr2:8376329-8377097 FORWARD	93.85	65	4	0	175	239	302	238	9e-20	97.6
contig01891	AT5G20510.1	5 | AL5 (ALFIN-LIKE 5); DNA binding / methylated histone residue binding | chr5:6939991-6942846 REVERSE	81.32	257	48	0	803	1059	311	55	6e-29	129
contig01893	AT4G11410.1	short-chain dehydrogenase/reductase (SDR) family protein | chr4:6945127-6947186 REVERSE	88.07	109	13	0	78	186	59	167	1e-24	113
contig01899	AT2G17630.1	phosphoserine aminotransferase, putative | chr2:7666637-7667905 FORWARD	87.22	133	17	0	274	406	1267	1135	2e-29	129
contig01902	AT4G39280.1	phenylalanyl-tRNA synthetase, putative / phenylalanine--tRNA ligase, putative | chr4:18281641-18284831 REVERSE	82.07	290	52	0	724	1013	688	977	5e-39	163
contig01904	AT4G15802.1	FUNCTIONS IN: molecular_function unknown; INVOLVED IN: biological_process unknown; LOCATED IN: cellular_component unknown;	84.52	155	24	0	292	446	194	40	9e-26	117
contig01905	AT5G54800.1	T1 | GPT1; antiporter/ glucose-6-phosphate transmembrane transporter | chr5:22261408-22263562 FORWARD	79.26	897	184	2	140	1034	1160	264	1e-76	287
contig01906	AT4G36980.2	unknown protein | chr4:17434283-17437012 REVERSE	80.96	415	69	2	430	836	413	1	2e-49	196
contig01907	ATCG00780.1	L14 | encodes a chloroplast ribosomal protein L14, a constituent of the large subunit of the ribosomal complex | chrC:80696	84.25	292	46	0	1	292	78	369	8e-55	214
contig01908	AT2G05710.1	aconitate hydratase, cytoplasmic, putative / citrate hydro-lyase/aconitase, putative | chr2:2141591-2146350 FORWARD	78.58	551	118	0	64	614	2398	2948	2e-37	157
contig01909	AT4G35450.1	R2, AFT, AKR2A | AKR2 (ANKYRIN REPEAT-CONTAINING PROTEIN 2); protein binding | chr4:16839862-16841759 FORWARD	81.88	149	27	0	333	481	661	809	9e-15	81.8
contig01914	AT1G53320.1	TLP7 | AtTLP7 (TUBBY LIKE PROTEIN 7); phosphoric diester hydrolase/ transcription factor | chr1:19891237-19893429 REVERSE	80.71	197	38	0	234	430	1073	877	2e-17	89.7
contig01919	AT1G78900.2	A-A | VHA-A (VACUOLAR ATP SYNTHASE SUBUNIT A); ATP binding / hydrogen ion transporting ATP synthase, rotational mechanism /	83.75	1538	250	0	646	2183	1655	118	0	1066
contig01923	AT2G44620.1	ACP-1, MTACP1 | MTACP-1 (MITOCHONDRIAL ACYL CARRIER PROTEIN 1); acyl carrier/ cofactor binding / phosphopantetheine binding	82.14	140	25	0	219	358	169	308	2e-14	79.8
contig01926	ATCG00660.1	L20 | encodes a chloroplast ribosomal protein L20, a constituent of the large subunit of the ribosomal complex | chrC:68512	84.78	92	14	0	157	248	109	200	5e-12	71.9
contig01927	AT5G51970.2	sorbitol dehydrogenase, putative / L-iditol 2-dehydrogenase, putative | chr5:21111820-21113284 FORWARD	79.48	541	109	2	764	1303	55	594	3e-43	176
contig01928	AT4G13360.1	catalytic | chr4:7775133-7777701 FORWARD	82.42	472	83	0	155	626	185	656	1e-73	278
contig01932	AT3G54050.1	fructose-1,6-bisphosphatase, putative / D-fructose-1,6-bisphosphate 1-phosphohydrolase, putative / FBPase, putative | chr3	82	350	63	0	218	567	871	1220	5e-49	194
contig01933	AT5G11500.1	unknown protein | chr5:3676747-3678946 FORWARD	80.4	602	118	0	132	733	1	602	7e-68	258
contig01934	AT4G04640.1	PC1 | ATPC1; enzyme regulator | chr4:2350761-2351882 REVERSE	83.9	267	43	0	941	1207	432	166	8e-47	188
contig01937	AT1G22190.1	AP2 domain-containing transcription factor, putative | chr1:7836245-7837030 FORWARD	80.45	179	35	0	225	403	416	238	2e-13	77.8
contig01940	ATMG00370.1	F199 | hypothetical protein | chrM:104954-105553 REVERSE	85.14	249	28	4	229	468	66	314	6e-44	178
contig01946	AT2G25737.1	unknown protein | chr2:10977174-10979677 FORWARD	80.07	296	58	1	597	892	551	257	1e-23	111
contig01947	AT1G65270.1	unknown protein | chr1:24241855-24244504 FORWARD	79.8	203	41	0	336	538	671	469	2e-13	77.8
contig01949	AT5G35530.1	40S ribosomal protein S3 (RPS3C) | chr5:13710355-13712192 REVERSE	84.56	149	23	0	48	196	448	596	1e-24	113
contig01957	AT5G23580.1	PK9, ATCDPK9, CPK12, ATCPK12 | CDPK9 (CALMODULIN-LIKE DOMAIN PROTEIN KINASE 9); ATP binding / calcium ion binding / calmodu	93.42	76	5	0	223	298	1301	1376	6e-24	111
contig01958	AT5G25265.1	unknown protein | chr5:8754794-8756855 REVERSE	82.45	678	119	0	390	1067	309	986	1e-110	400
contig01962	AT2G06530.1	S2.1 | VPS2.1 | chr2:2588740-2590285 REVERSE	82.04	334	58	1	237	570	13	344	8e-45	180
contig01966	AT4G34030.1	CB | MCCB (3-METHYLCROTONYL-COA CARBOXYLASE); biotin carboxylase/ methylcrotonoyl-CoA carboxylase | chr4:16301298-16303949	81.87	386	70	0	481	866	1469	1084	2e-53	210
contig01970	AT3G04730.1	A16 | IAA16; transcription factor | chr3:1288993-1290415 REVERSE	87.84	74	9	0	422	495	617	544	5e-13	75.8
contig01972	AT5G09870.1	SA5 | CESA5 (CELLULOSE SYNTHASE 5); cellulose synthase/ transferase, transferring glycosyl groups | chr5:3073356-3077974 FO	80.83	913	173	2	121	1032	1897	986	1e-112	406
contig01973	AT3G09630.2	60S ribosomal protein L4/L1 (RPL4A) | chr3:2953813-2955444 FORWARD	80.5	323	63	0	12	334	1032	710	8e-33	141
contig01974	AT2G25950.1	unknown protein | chr2:11068735-11070524 FORWARD	82.25	417	74	0	461	877	428	12	2e-62	240
contig01977	AT1G28490.1	P61, ATSYP61, OSM1 | SYP61 (SYNTAXIN OF PLANTS 61); SNAP receptor | chr1:10016433-10017842 FORWARD	87.27	110	14	0	351	460	263	154	1e-22	107
contig01979	AT1G11180.1	secretory carrier membrane protein (SCAMP) family protein | chr1:3745829-3748307 FORWARD	79.38	291	58	2	739	1028	580	869	8e-16	85.7
contig01980	AT1G08370.1	P1, ATDCP1 | DCP1 (decapping 1); m7G(5')pppN diphosphatase/ protein homodimerization | chr1:2638355-2640367 FORWARD	80	215	43	0	1137	1351	269	55	1e-15	85.7
contig01981	AT1G63770.4	peptidase M1 family protein | chr1:23657791-23663476 REVERSE	83.21	131	22	0	864	994	1397	1267	6e-16	85.7
contig01982	AT4G08520.1	clathrin adaptor complex small chain family protein | chr4:5417887-5420295 FORWARD	80.67	150	29	0	215	364	154	303	5e-11	67.9
contig01983	AT3G22440.1	hydroxyproline-rich glycoprotein family protein | chr3:7959854-7961886 FORWARD	84.85	264	38	2	392	654	1007	745	2e-47	190
contig01986	AT5G62790.1	R, PDE129 | DXR (1-DEOXY-D-XYLULOSE 5-PHOSPHATE REDUCTOISOMERASE); 1-deoxy-D-xylulose-5-phosphate reductoisomerase | chr5:2	79.74	780	158	0	281	1060	259	1038	2e-78	293
contig01987	AT5G48880.3	PKT2 (PEROXISOMAL 3-KETO-ACYL-COA THIOLASE 2); acetyl-CoA C-acyltransferase/ catalytic | chr5:19814576-19817021 REVERSE	79.6	250	51	0	116	365	1324	1075	5e-18	91.7
contig01990	AT4G10610.2	P37, ATRBP37 | CID12; RNA binding | chr4:6557336-6559019 FORWARD	80.09	211	42	0	692	902	643	433	5e-16	85.7
contig01992	AT5G11520.1	P3, YLS4 | ASP3 (ASPARTATE AMINOTRANSFERASE 3); L-aspartate:2-oxoglutarate aminotransferase | chr5:3685257-3687721 REVERSE	79.76	593	120	0	112	704	691	1283	9e-58	224
contig01993	AT4G00100.1	RPS13A, RPS13, PFL2 | ATRPS13A (ARABIDOPSIS THALIANA RIBOSOMAL PROTEIN S13A); structural constituent of ribosome | chr4:371	81.96	255	46	0	101	355	64	318	4e-33	141
contig01995	AT5G56870.1	AL4 | BGAL4 (beta-galactosidase 4); beta-galactosidase | chr5:23004284-23008410 FORWARD	83.24	173	29	0	50	222	541	713	5e-24	113
contig01996	AT1G74560.3	P1 | NRP1 (NAP1-RELATED PROTEIN 1); DNA binding / chromatin binding / histone binding | chr1:28017763-28019900 REVERSE	86.52	89	12	0	90	178	418	506	6e-15	81.8
contig02004	AT1G32550.1	ferredoxin family protein | chr1:11771969-11774117 REVERSE	79.37	252	52	0	278	529	477	226	1e-16	87.7
contig02005	AT2G44100.2	GDI1, AT-GDI1 | ATGDI1 (ARABIDOPSIS THALIANA GUANOSINE NUCLEOTIDE DIPHOSPHATE DISSOCIATION INHIBITOR 1); RAB GDP-dissociati	80.59	443	86	0	113	555	1	443	3e-49	196
contig02006	AT5G05170.1	SA3, IXR1, ATCESA3, ATH-B, CEV1 | CEV1 (CONSTITUTIVE EXPRESSION OF VSP 1); cellulose synthase/ transferase, transferring gl	87.76	98	12	0	277	374	130	227	4e-20	99.6
contig02007	AT3G51130.1	unknown protein | chr3:18994219-18997180 FORWARD	82.17	314	56	0	255	568	625	938	6e-44	178
contig02009	AT5G60600.2	PE, ISPG, CSB3, CLB4, HDS | HDS (4-HYDROXY-3-METHYLBUT-2-ENYL DIPHOSPHATE SYNTHASE); 4 iron, 4 sulfur cluster binding / 4-h	83.21	131	22	0	418	548	2132	2002	5e-16	85.7
contig02011	AT5G40760.1	PD6 | G6PD6 (GLUCOSE-6-PHOSPHATE DEHYDROGENASE 6); glucose-6-phosphate dehydrogenase | chr5:16311284-16314556 FORWARD	80.03	746	149	0	375	1120	1406	661	1e-79	297
contig02014	AT3G45640.1	MPK3, MPK3 | ATMPK3 (ARABIDOPSIS THALIANA MITOGEN-ACTIVATED PROTEIN KINASE 3); MAP kinase/ kinase/ protein binding / protei	81.75	263	48	0	618	880	836	574	1e-32	141
contig02015	AT1G16560.3	Per1-like family protein | chr1:5668945-5670343 FORWARD	80.14	287	57	0	217	503	584	298	2e-25	117
contig02018	AT5G62390.1	BAG7 | ATBAG7 (ARABIDOPSIS THALIANA BCL-2-ASSOCIATED ATHANOGENE 7); calmodulin binding | chr5:25052377-25054170 REVERSE	85.71	98	14	0	132	229	1114	1211	1e-15	83.8
contig02019	AT4G35750.1	Rho-GTPase-activating protein-related | chr4:16940865-16941674 REVERSE	81.76	159	29	0	434	592	550	392	4e-16	85.7
contig02029	AT5G10750.1	unknown protein | chr5:3399072-3399980 FORWARD	80.5	323	63	0	109	431	430	108	7e-33	141
contig02034	AT5G40870.1	UK/UPRT1 | AtUK/UPRT1 (Uridine kinase/Uracil phosphoribosyltransferase 1); ATP binding / kinase/ uracil phosphoribosyltrans	80.43	184	36	0	214	397	184	367	2e-14	79.8
contig02035	AT4G33010.1	GLDP1 | AtGLDP1 (Arabidopsis thaliana glycine decarboxylase P-protein 1); catalytic/ glycine dehydrogenase (decarboxylating	82.64	455	79	0	378	832	2927	2473	3e-73	276
contig02036	AT5G54500.1	R1 | FQR1 (FLAVODOXIN-LIKE QUINONE REDUCTASE 1); FMN binding / oxidoreductase, acting on NADH or NADPH, quinone or similar	81.05	512	97	0	287	798	530	19	2e-64	246
contig02040	AT1G55150.1	DEAD box RNA helicase, putative (RH20) | chr1:20574634-20577141 FORWARD	83.29	419	70	0	91	509	1015	1433	2e-73	276
contig02042	AT1G03900.1	NAP4 | ATNAP4 (Arabidopsis thaliana non-intrinsic ABC protein 4); ATPase, coupled to transmembrane movement of substances /	85.16	128	19	0	727	854	146	19	3e-21	103
contig02043	AT1G16300.1	PCP-2 | GAPCP-2; NAD or NADH binding / binding / catalytic/ glyceraldehyde-3-phosphate dehydrogenase (phosphorylating)/ gly	82.39	284	50	0	273	556	1217	934	1e-40	167
contig02044	AT3G27430.2	B1 | PBB1; endopeptidase/ peptidase/ threonine-type endopeptidase | chr3:10152910-10155052 FORWARD	82.3	339	60	0	438	776	534	196	2e-49	196
contig02049	AT1G20580.1	small nuclear ribonucleoprotein, putative / snRNP, putative / Sm protein, putative | chr1:7128979-7130371 FORWARD	81.01	316	60	0	309	624	316	1	8e-36	151
contig02050	AT2G43340.1	unknown protein | chr2:18007769-18008416 FORWARD	88.75	80	9	0	268	347	551	472	9e-17	87.7
contig02051	AT4G18150.1	unknown protein | chr4:10050211-10053790 FORWARD	91.94	62	5	0	228	289	148	209	7e-16	83.8
contig02053	AT3G22890.1	S1 | APS1 (ATP SULFURYLASE 1); sulfate adenylyltransferase (ATP) | chr3:8112837-8114734 FORWARD	82.28	604	106	1	49	652	720	1322	6e-93	341
contig02055	AT5G08300.1	succinyl-CoA ligase (GDP-forming) alpha-chain, mitochondrial, putative / succinyl-CoA synthetase, alpha chain, putative /	80.5	795	145	8	370	1156	941	149	1e-76	287
contig02059	AT3G20820.1	leucine-rich repeat family protein | chr3:7280930-7282027 FORWARD	83.78	185	30	0	969	1153	284	100	7e-29	129
contig02060	AT3G07140.2	GPI transamidase component Gpi16 subunit family protein | chr3:2261278-2263632 FORWARD	84.96	113	17	0	97	209	1700	1588	2e-17	89.7
contig02061	AT5G04885.1	glycosyl hydrolase family 3 protein | chr5:1423369-1426628 FORWARD	80.09	226	45	0	1474	1699	574	349	2e-17	91.7
contig02062	AT2G33150.1	T3, PED1, KAT2 | PKT3 (PEROXISOMAL 3-KETOACYL-COA THIOLASE 3); acetyl-CoA C-acyltransferase | chr2:14047814-14050983 REVERS	79.52	503	101	2	53	553	841	1343	8e-40	165
contig02071	AT4G04950.1	thioredoxin family protein | chr4:2517882-2519924 REVERSE	80.59	237	46	0	727	963	306	70	7e-22	105
contig02072	AT2G01600.1	epsin N-terminal homology (ENTH) domain-containing protein | chr2:268975-272356 FORWARD	84.78	184	28	0	345	528	250	433	2e-33	143
contig02074	AT1G59900.1	-E1 ALPHA | AT-E1 ALPHA; oxidoreductase, acting on the aldehyde or oxo group of donors, disulfide as acceptor / pyruvate de	84.04	282	45	0	4	285	673	954	2e-51	202
contig02080	AT5G09300.2	2-oxoisovalerate dehydrogenase, putative / 3-methyl-2-oxobutanoate dehydrogenase, putative / branched-chain alpha-keto aci	83.96	106	17	0	724	829	290	395	5e-13	75.8
contig02083	AT1G65700.2	small nuclear ribonucleoprotein, putative / snRNP, putative / Sm protein, putative | chr1:24434463-24435870 REVERSE	80.08	236	47	0	190	425	52	287	3e-19	95.6
contig02084	AT3G47340.2	N1, DIN6, AT-ASN1 | ASN1 (GLUTAMINE-DEPENDENT ASPARAGINE SYNTHASE 1); asparagine synthase (glutamine-hydrolyzing) | chr3:17	87.5	80	10	0	1	80	1115	1036	2e-14	79.8
contig02085	AT3G22110.1	C1 | PAC1; endopeptidase/ peptidase/ threonine-type endopeptidase | chr3:7792819-7793571 REVERSE	81.18	611	114	1	405	1014	611	1	6e-78	291
contig02088	AT3G55020.1	RabGAP/TBC domain-containing protein | chr3:20389278-20394713 REVERSE	81.53	379	65	5	952	1329	918	1292	4e-27	123
contig02093	AT3G23820.1	E6 | GAE6 (UDP-D-GLUCURONATE 4-EPIMERASE 6); UDP-glucuronate 4-epimerase/ catalytic | chr3:8603645-8605027 FORWARD	84.04	401	64	0	658	1058	538	938	1e-76	287
contig02095	AT5G37820.1	P4;2, NLM5 | NIP4;2 (NOD26-LIKE INTRINSIC PROTEIN 4;2); water channel | chr5:15050261-15051542 FORWARD	87.01	77	10	0	649	725	598	674	2e-12	73.8
contig02099	AT5G08580.1	calcium-binding EF hand family protein | chr5:2780976-2782961 REVERSE	81.86	226	41	0	159	384	839	614	3e-27	123
contig02102	AT1G23820.1	DS1 | SPDS1 (spermidine synthase 1); spermidine synthase | chr1:8420278-8422724 FORWARD	80.31	721	139	2	341	1058	977	257	2e-77	289
contig02103	AT2G14835.2	zinc finger (C3HC4-type RING finger) family protein | chr2:6367238-6370610 FORWARD	80.95	147	28	0	593	739	147	1	3e-11	69.9
contig02106	AT3G56240.1	H | CCH (COPPER CHAPERONE); copper chaperone | chr3:20863460-20864402 REVERSE	82.01	139	25	0	193	331	143	5	6e-14	77.8
contig02107	AT1G20696.3	GB3, NFD3, NFD03 | HMGB3 (HIGH MOBILITY GROUP B 3); DNA binding / chromatin binding / structural constituent of chromatin /	82.95	176	30	0	92	267	257	82	5e-24	111
contig02108	AT5G58390.1	peroxidase, putative | chr5:23599755-23601244 REVERSE	89.83	59	6	0	195	253	212	154	2e-11	69.9
contig02110	AT5G49720.1	GH9A1, DEC, KOR, RSW2, IRX2, KOR1 | ATGH9A1 (ARABIDOPSIS THALIANA GLYCOSYL HYDROLASE 9A1); cellulase/ hydrolase, hydrolyzin	88.75	80	9	0	143	222	395	316	9e-17	87.7
contig02111	AT1G76160.1	s5 | sks5 (SKU5 Similar 5); copper ion binding / oxidoreductase | chr1:28578211-28581020 REVERSE	85.09	114	17	0	138	251	912	1025	1e-17	91.7
contig02113	AT5G61410.2	E | RPE; catalytic/ ribulose-phosphate 3-epimerase | chr5:24684085-24685836 REVERSE	80.9	555	100	5	1	551	275	827	4e-57	222
contig02118	AT1G68570.1	proton-dependent oligopeptide transport (POT) family protein | chr1:25746811-25750110 FORWARD	82.44	131	23	0	72	202	88	218	8e-14	77.8
contig02120	AT3G02040.1	G3 | SRG3 (senescence-related gene 3); glycerophosphodiester phosphodiesterase/ phosphoric diester hydrolase | chr3:348505-	82.93	123	21	0	260	382	178	300	1e-13	77.8
contig02123	AT1G80230.1	cytochrome c oxidase family protein | chr1:30169784-30170999 REVERSE	83.74	203	33	0	273	475	512	310	6e-33	141
contig02125	AT5G27470.1	seryl-tRNA synthetase / serine--tRNA ligase | chr5:9695087-9697154 FORWARD	79.69	448	91	0	381	828	1049	602	3e-40	167
contig02128	AT1G32700.1	zinc-binding family protein | chr1:11827588-11829444 FORWARD	81.42	296	55	0	188	483	67	362	7e-36	151
contig02130	AT1G19600.1	pfkB-type carbohydrate kinase family protein | chr1:6779085-6780898 FORWARD	81.43	210	37	2	454	662	686	478	7e-18	91.7
contig02132	AT4G24990.1	GP4 | ATGP4 | chr4:12849973-12851249 REVERSE	83.44	157	25	1	385	541	315	160	9e-20	97.6
contig02136	AT5G27410.1	aminotransferase class IV family protein | chr5:9678821-9682468 FORWARD	80.59	376	71	1	20	395	1547	1174	1e-38	161
contig02137	AT1G72730.1	eukaryotic translation initiation factor 4A, putative / eIF-4A, putative | chr1:27378040-27379593 REVERSE	80.56	957	184	2	19	974	178	1133	1e-112	406
contig02152	AT2G20420.1	succinyl-CoA ligase (GDP-forming) beta-chain, mitochondrial, putative / succinyl-CoA synthetase, beta chain, putative / SC	79.36	1221	250	2	138	1357	34	1253	2e-112	406
contig02156	AT5G20070.1	NUDT19, ATNUDX19 | ATNUDX19 (ARABIDOPSIS THALIANA NUDIX HYDROLASE HOMOLOG 19); hydrolase/ metal ion binding | chr5:6779893-	79.75	405	82	0	66	470	735	1139	3e-36	153
contig02158	AT3G50000.1	A2, ATCKA2 | CKA2 (CASEIN KINASE II, ALPHA CHAIN 2); kinase | chr3:18534487-18536743 FORWARD	83.85	712	114	1	195	905	1205	494	3e-138	492
contig02160	AT5G45280.2	pectinacetylesterase, putative | chr5:18346862-18349488 FORWARD	86.05	86	12	0	975	1060	404	319	7e-13	75.8
contig02164	AT5G57660.1	COL5, COL5 | zinc finger (B-box type) family protein | chr5:23355573-23356729 FORWARD	90.48	63	6	0	501	563	246	184	1e-13	77.8
contig02168	AT1G29990.1	F6 | PDF6 (PREFOLDIN 6); unfolded protein binding | chr1:10507666-10508821 FORWARD	81.25	224	42	0	152	375	85	308	4e-24	111
contig02170	AT3G47390.1	cytidine/deoxycytidylate deaminase family protein | chr3:17462094-17464655 FORWARD	83.56	146	21	1	180	325	1045	1187	2e-19	95.6
contig02171	AT2G18250.1	COAD | ATCOAD (4-phosphopantetheine adenylyltransferase); nucleotidyltransferase/ pantetheine-phosphate adenylyltransferase	85.47	179	26	0	224	402	416	238	4e-35	149
contig02176	AT5G16440.1	P1 | IPP1 (ISOPENTENYL DIPHOSPHATE ISOMERASE 1); isopentenyl-diphosphate delta-isomerase | chr5:5371765-5373575 FORWARD	81.03	506	96	0	222	727	695	190	4e-63	242
contig02178	AT5G23290.1	F5 | PDF5 (PREFOLDIN 5); unfolded protein binding | chr5:7846144-7847428 FORWARD	81.68	131	24	0	318	448	404	274	3e-11	69.9
contig02182	AT3G53560.1	chloroplast lumen common family protein | chr3:19859954-19860976 REVERSE	81.41	156	29	0	198	353	784	939	2e-14	79.8
contig02184	AT5G01010.3	EXPRESSED IN: 23 plant structures; EXPRESSED DURING: 14 growth stages; CONTAINS InterPro DOMAIN/s: GOLD (InterPro:IPR00903	83.01	153	26	0	506	658	639	487	2e-19	97.6
contig02185	AT1G32130.1	FUNCTIONS IN: molecular_function unknown; INVOLVED IN: biological_process unknown; LOCATED IN: cellular_component unknown;	82.42	165	28	1	282	445	755	591	4e-17	89.7
contig02187	AT1G32060.1	K | PRK (PHOSPHORIBULOKINASE); ATP binding / phosphoribulokinase/ protein binding | chr1:11532668-11534406 FORWARD	77.63	760	168	2	241	999	1131	373	3e-33	143
contig02189	AT5G65670.2	A9 | IAA9 (INDOLE-3-ACETIC ACID INDUCIBLE 9); transcription factor | chr5:26254463-26256134 FORWARD	81.12	143	27	0	1	143	686	544	3e-11	69.9
contig02190	AT1G15880.1	S11, atgos11 | GOS11 (golgi snare 11); SNARE binding | chr1:5458718-5460089 REVERSE	78.35	485	102	1	323	807	190	671	7e-28	125
contig02195	AT1G07230.1	hydrolase, acting on ester bonds | chr1:2220509-2222778 REVERSE	94.12	68	4	0	64	131	200	133	1e-21	103
contig02197	AT3G14415.1	(S)-2-hydroxy-acid oxidase, peroxisomal, putative / glycolate oxidase, putative / short chain alpha-hydroxy acid oxidase,	82.79	215	37	0	256	470	1082	868	1e-30	133
contig02201	AT5G62200.1	embryo-specific protein-related | chr5:24984463-24985674 REVERSE	81.76	148	27	0	239	386	226	373	2e-14	79.8
contig02204	AT3G52090.1	RPB13.6, NRPB11, NRPD11, NRPE11 | NRPB11; DNA binding / DNA-directed RNA polymerase | chr3:19318069-19318998 REVERSE	81.95	266	48	0	180	445	266	1	9e-35	147
contig02207	AT5G47540.1	binding | chr5:19283265-19285328 REVERSE	78.91	422	89	0	4	425	448	869	9e-30	131
contig02208	AT1G32540.3	L1 | LOL1 (LSD ONE LIKE 1); DNA binding | chr1:11768043-11769591 FORWARD	92.31	52	4	0	180	231	248	299	9e-12	71.9
contig02209	AT4G26910.1	2-oxoacid dehydrogenase family protein | chr4:13520127-13522889 REVERSE	83.42	380	63	0	442	821	1064	685	2e-66	254
contig02214	AT1G30510.2	RFNR2 | ATRFNR2 (ROOT FNR 2); FAD binding / NADP or NADPH binding / electron carrier/ ferredoxin-NADP+ reductase/ oxidoredu	80.51	354	68	1	342	695	1149	797	2e-34	147
contig02215	AT5G22000.3	F2A | RHF2A (RING-H2 GROUP F2A); protein binding / zinc ion binding | chr5:7277436-7279553 FORWARD	82.73	411	71	0	93	503	31	441	7e-66	252
contig02216	AT4G25820.1	R9 | XTR9 (XYLOGLUCAN ENDOTRANSGLYCOSYLASE 9); hydrolase, acting on glycosyl bonds / hydrolase, hydrolyzing O-glycosyl comp	82.35	170	30	0	153	322	166	335	4e-20	99.6
contig02217	AT3G14940.1	PPC3 | ATPPC3 (PHOSPHOENOLPYRUVATE CARBOXYLASE 3); phosphoenolpyruvate carboxylase | chr3:5025584-5029476 FORWARD	78.71	526	112	0	381	906	2749	2224	7e-37	155
contig02227	AT3G10920.2	D1 | MSD1 (MANGANESE SUPEROXIDE DISMUTASE 1); metal ion binding / superoxide dismutase | chr3:3418015-3419581 FORWARD	86.96	92	12	0	133	224	365	274	1e-16	87.7
contig02233	AT2G42490.1	copper amine oxidase, putative | chr2:17691600-17695526 REVERSE	78.64	412	88	0	1	412	1574	1985	4e-26	119
contig02234	AT1G12780.1	E1 | UGE1 (UDP-D-glucose/UDP-D-galactose 4-epimerase 1); UDP-glucose 4-epimerase/ protein dimerization | chr1:4356124-43581	79.76	410	83	0	22	431	613	1022	3e-37	155
contig02237	AT2G33840.1	tRNA synthetase class I (W and Y) family protein | chr2:14315011-14317329 FORWARD	83.23	167	28	0	264	430	208	374	2e-23	109
contig02240	AT2G28190.1	D2, CZSOD2 | CSD2 (COPPER/ZINC SUPEROXIDE DISMUTASE 2); superoxide dismutase | chr2:12014548-12016303 FORWARD	87.5	184	23	0	35	218	447	264	2e-45	182
contig02241	AT1G73320.1	FUNCTIONS IN: molecular_function unknown; INVOLVED IN: biological_process unknown; LOCATED IN: cellular_component unknown;	85.44	103	15	0	310	412	773	875	4e-16	85.7
contig02242	AT3G49680.2	BCAT-3, BCAT3 | BCAT3 (BRANCHED-CHAIN AMINOTRANSFERASE 3); branched-chain-amino-acid transaminase/ catalytic | chr3:1842276	80.42	521	100	1	23	541	574	1094	6e-56	218
contig02243	AT1G78630.1	b1473 | emb1473 (embryo defective 1473); structural constituent of ribosome | chr1:29575997-29577406 FORWARD	83.19	226	38	0	80	305	494	719	1e-34	147
contig02251	AT3G48420.1	haloacid dehalogenase-like hydrolase family protein | chr3:17929743-17931551 FORWARD	84.07	113	18	0	25	137	817	929	3e-15	81.8
contig02252	AT4G15930.1	microtubule motor | chr4:9036344-9037825 FORWARD	84.25	146	23	0	340	485	220	365	1e-22	107
contig02253	AT4G34640.1	S1, ERG9 | SQS1 (SQUALENE SYNTHASE 1); farnesyl-diphosphate farnesyltransferase | chr4:16538489-16541655 FORWARD	78.38	985	202	3	131	1106	1064	82	4e-67	256
contig02255	AT1G12230.1	transaldolase, putative | chr1:4148050-4150708 FORWARD	81.91	293	53	0	606	898	776	484	1e-38	161
contig02257	AT3G27060.1	O2 | TSO2 (TSO meaning 'ugly' in Chinese); oxidoreductase/ ribonucleoside-diphosphate reductase/ transition metal ion bindi	83.47	236	39	0	495	730	694	929	5e-38	159
contig02262	AT4G16370.1	OPT3, OPT3 | ATOPT3 (OLIGOPEPTIDE TRANSPORTER); oligopeptide transporter | chr4:9247514-9250071 REVERSE	83.42	187	31	0	1	187	1484	1298	4e-28	125
contig02263	AT5G06060.1	tropinone reductase, putative / tropine dehydrogenase, putative | chr5:1824066-1825833 REVERSE	89.04	73	8	0	701	773	320	248	1e-14	81.8
contig02264	AT3G18830.1	PLT5 | ATPLT5 (POLYOL TRANSPORTER 5); D-ribose transmembrane transporter/ D-xylose transmembrane transporter/ carbohydrate	79.44	214	44	0	681	894	490	277	7e-13	75.8
contig02268	AT1G17940.1	FUNCTIONS IN: molecular_function unknown; INVOLVED IN: N-terminal protein myristoylation; LOCATED IN: cellular_component u	80.26	694	137	0	362	1055	1201	508	3e-77	289
contig02272	AT1G69960.1	2A | PP2A (SERINE/THREONINE PROTEIN PHOSPHATASE 2A); protein serine/threonine phosphatase | chr1:26348892-26350511 REVERSE	85.58	104	15	0	60	163	766	869	3e-17	87.7
contig02277	AT4G10270.1	wound-responsive family protein | chr4:6374805-6375077 FORWARD	93.75	48	3	0	322	369	226	273	4e-12	71.9
contig02278	AT5G23140.1	PP2, NCLPP7 | NCLPP7 (NUCLEAR-ENCODED CLP PROTEASE P7); serine-type endopeptidase | chr5:7783811-7784826 FORWARD	81.57	293	54	0	12	304	425	133	2e-36	153
contig02281	AT4G01000.1	ubiquitin family protein | chr4:432186-433727 REVERSE	86.92	107	14	0	405	511	353	247	9e-21	101
contig02282	AT5G36290.2	unknown protein | chr5:14302977-14304972 FORWARD	81.86	215	39	0	12	226	461	247	1e-25	117
contig02283	AT5G48760.2	60S ribosomal protein L13A (RPL13aD) | chr5:19771315-19772686 REVERSE	82.14	459	80	2	69	526	43	500	9e-64	244
contig02286	AT3G16870.1	zinc finger (GATA type) family protein | chr3:5763752-5764576 REVERSE	85.11	94	14	0	159	252	136	229	4e-13	75.8
contig02289	AT4G26470.1	calcium ion binding | chr4:13371377-13372343 FORWARD	88.42	95	11	0	810	904	559	653	1e-20	101
contig02290	AT3G51520.1	diacylglycerol acyltransferase family | chr3:19110739-19112518 FORWARD	82.29	175	31	0	10	184	458	284	6e-21	101
contig02294	AT2G42310.1	unknown protein | chr2:17625251-17625595 FORWARD	85.06	87	13	0	247	333	258	172	2e-11	69.9
contig02295	AT3G60820.2	F1 | PBF1; peptidase/ threonine-type endopeptidase | chr3:22472038-22473809 REVERSE	83.05	118	20	0	134	251	310	193	2e-13	75.8
contig02299	AT1G21400.1	2-oxoisovalerate dehydrogenase, putative / 3-methyl-2-oxobutanoate dehydrogenase, putative / branched-chain alpha-keto aci	79.61	309	63	0	394	702	1119	811	2e-24	113
contig02301	AT5G36230.1	eIF4-gamma/eIF5/eIF2-epsilon domain-containing protein | chr5:14273519-14276773 FORWARD	81.56	629	116	0	122	750	1	629	2e-88	327
contig02303	AT3G28710.1	H+-transporting two-sector ATPase, putative | chr3:10773144-10775594 REVERSE	82.31	605	106	1	132	736	1	604	1e-93	343
contig02304	AT5G60600.3	PE, ISPG, CSB3, CLB4, HDS | HDS (4-HYDROXY-3-METHYLBUT-2-ENYL DIPHOSPHATE SYNTHASE); 4 iron, 4 sulfur cluster binding / 4-h	78.78	344	73	0	317	660	1664	1321	2e-21	103
contig02307	AT5G11230.1	organic anion transmembrane transporter | chr5:3580562-3581617 FORWARD	86.05	215	30	0	115	329	935	721	2e-47	188
contig02308	AT3G06680.1	60S ribosomal protein L29 (RPL29B) | chr3:2114402-2114877 REVERSE	84.21	152	24	0	255	406	216	65	5e-24	111
contig02310	AT4G15000.1	60S ribosomal protein L27 (RPL27C) | chr4:8571896-8572303 FORWARD	81.91	188	34	0	350	537	404	217	2e-21	103
contig02313	AT3G59830.1	ankyrin protein kinase, putative | chr3:22103006-22105323 REVERSE	84.18	158	25	0	261	418	996	839	3e-25	115
contig02318	AT1G07930.2	elongation factor 1-alpha / EF-1-alpha | chr1:2459014-2460458 FORWARD	89.68	155	14	1	7	161	153	1	2e-43	174
contig02319	AT5G20580.2	unknown protein | chr5:6958790-6962592 REVERSE	85.29	102	15	0	147	248	874	975	1e-15	83.8
contig02320	AT5G50920.1	PC, ATHSP93-V, HSP93-V, DCA1, CLPC1 | CLPC1; ATP binding / ATP-dependent peptidase/ ATPase | chr5:20715710-20719800 REVERSE	83.79	401	65	0	1	401	2005	2405	9e-75	280
contig02321	AT1G61700.1	DNA-directed RNA polymerase II, putative (RPB10) | chr1:22787105-22788112 FORWARD	84.04	94	15	0	168	261	101	8	4e-11	67.9
contig02326	AT1G59610.1	L3, CF1 | ADL3 (ARABIDOPSIS DYNAMIN-LIKE 3); GTPase | chr1:21893413-21900780 FORWARD	79.32	440	91	0	1137	1576	1135	1574	2e-35	151
contig02328	AT3G06300.1	-P4H-2 | AT-P4H-2 (A. THALIANA P4H ISOFORM 2); oxidoreductase, acting on paired donors, with incorporation or reduction of	85.56	90	13	0	261	350	183	94	3e-13	75.8
contig02330	AT1G32410.5	vacuolar protein sorting 55 family protein / VPS55 family protein | chr1:11694398-11695297 FORWARD	84.54	97	15	0	153	249	181	85	1e-12	73.8
contig02333	AT4G17510.1	H3 | UCH3 (UBIQUITIN C-TERMINAL HYDROLASE 3); ubiquitin thiolesterase | chr4:9767114-9768648 REVERSE	85.39	89	13	0	559	647	353	265	2e-12	73.8
contig02335	AT5G18110.1	BP | NCBP (NOVEL CAP-BINDING PROTEIN); RNA binding / translation initiation factor | chr5:5989105-5990588 REVERSE	78.3	470	102	0	332	801	662	193	3e-27	123
contig02336	AT2G43360.1	O2, BIOB | BIO2 (BIOTIN AUXOTROPH 2); biotin synthase | chr2:18010918-18013129 REVERSE	77.52	854	192	0	306	1159	983	130	2e-41	170
contig02338	AT3G29035.1	NAC3, ANAC059 | ATNAC3 (ARABIDOPSIS NAC DOMAIN CONTAINING PROTEIN 3); protein heterodimerization/ transcription factor | ch	97.44	39	1	0	188	226	70	108	1e-11	69.9
contig02342	AT2G39450.1	P11, ATMTP11 | MTP11; cation transmembrane transporter/ manganese ion transmembrane transporter/ manganese:hydrogen antipor	84.27	178	28	0	284	461	1166	989	6e-30	131
contig02344	AT1G10950.1	endomembrane protein 70, putative | chr1:3659322-3663622 FORWARD	78.91	1209	245	9	101	1301	563	1769	6e-82	305
contig02348	AT1G06310.1	X6 | ACX6 (ACYL-COA OXIDASE 6); FAD binding / acyl-CoA dehydrogenase/ acyl-CoA oxidase/ electron carrier/ oxidoreductase/ o	81.71	164	30	0	49	212	1294	1457	1e-16	87.7
contig02349	AT4G20070.1	AAH | ATAAH (Arabidopsis thaliana Allantoate Amidohydrolase); allantoate deiminase/ metallopeptidase | chr4:10861548-108645	80.42	189	37	0	448	636	990	802	1e-14	81.8
contig02366	AT3G42790.1	3 | AL3 (ALFIN-LIKE 3); DNA binding / methylated histone residue binding | chr3:14878128-14879618 REVERSE	90.43	115	11	0	303	417	731	617	7e-33	141
contig02368	AT3G28960.1	amino acid transporter family protein | chr3:10984245-10985767 REVERSE	88.71	62	7	0	323	384	650	589	7e-11	67.9
contig02375	AT1G60140.1	TPS10, TPS10 | ATTPS10 (trehalose phosphate synthase); transferase, transferring glycosyl groups / trehalose-phosphatase |	80.73	192	36	1	715	905	2277	2086	3e-14	79.8
contig02379	AT1G52600.1	signal peptidase, putative | chr1:19590612-19592486 FORWARD	82.76	522	90	0	76	597	530	9	4e-87	321
contig02380	AT2G46280.2	IP-1, TIF3I1 | TRIP-1 (TGF-BETA RECEPTOR INTERACTING PROTEIN 1); nucleotide binding / protein binding | chr2:19003656-19005	81.3	246	46	0	48	293	987	742	2e-27	123
contig02382	AT5G59470.1	PQ-loop repeat family protein / transmembrane family protein | chr5:23978611-23979414 FORWARD	83.47	121	20	0	711	831	314	194	1e-14	81.8
contig02383	AT4G39660.1	T2 | AGT2 (ALANINE:GLYOXYLATE AMINOTRANSFERASE 2); alanine-glyoxylate transaminase/ catalytic/ pyridoxal phosphate binding	79.18	1143	234	4	299	1438	1391	250	2e-94	347
contig02400	AT5G63510.1	MMA CAL1 | GAMMA CAL1 (GAMMA CARBONIC ANHYDRASE LIKE 1); carbonate dehydratase | chr5:25424054-25425612 FORWARD	87.85	107	13	0	149	255	127	233	4e-23	109
contig02405	AT1G22780.1	L, RPS18A, PFL1 | PFL (POINTED FIRST LEAVES); RNA binding / nucleic acid binding / structural constituent of ribosome | chr	82.59	224	39	0	9	232	236	13	2e-31	135
contig02406	AT5G26667.3	R6 | PYR6; cytidylate kinase/ uridylate kinase | chr5:9276659-9278091 FORWARD	82.27	203	36	0	308	510	43	245	9e-26	117
contig02415	AT3G57290.1	F3E, TIF3E1, ATEIF3E-1, INT-6, ATINT6, INT6 | EIF3E (EUKARYOTIC TRANSLATION INITIATION FACTOR 3E); translation initiation f	92.45	53	4	0	253	305	157	209	1e-12	73.8
contig02416	AT3G11760.1	unknown protein | chr3:3718529-3721123 FORWARD	82.64	121	21	0	1	121	1406	1526	1e-12	73.8
contig02419	AT1G27650.1	U2AF35A | ATU2AF35A; RNA binding / nucleic acid binding / nucleotide binding / zinc ion binding | chr1:9615152-9616042 FORW	89.16	83	9	0	1124	1206	83	1	3e-18	93.7
contig02420	AT4G33510.1	S2 | DHS2 (3-deoxy-d-arabino-heptulosonate 7-phosphate synthase); 3-deoxy-7-phosphoheptulonate synthase | chr4:16116496-161	80.58	582	110	2	279	857	1488	907	1e-63	244
contig02424	AT3G26420.1	RZ-1A | ATRZ-1A; RNA binding / nucleotide binding | chr3:9671953-9673055 FORWARD	80.89	157	30	0	171	327	101	257	2e-12	73.8
contig02425	AT4G26850.1	C2 | VTC2 (vitamin c defective 2); GDP-D-glucose phosphorylase/ GDP-galactose:glucose-1-phosphate guanyltransferase/ GDP-ga	82.24	152	26	1	518	668	770	619	3e-14	79.8
contig02428	AT2G24270.1	DH11A3 | ALDH11A3; 3-chloroallyl aldehyde dehydrogenase/ glyceraldehyde-3-phosphate dehydrogenase (NADP+) | chr2:10327325-1	78.61	1295	270	2	403	1690	184	1478	8e-100	365
contig02429	AT3G47060.1	sh7 | ftsh7 (FtsH protease 7); ATP-dependent peptidase/ ATPase/ metallopeptidase | chr3:17332999-17336613 FORWARD	78.47	1254	267	1	13	1266	1123	2373	8e-93	341
contig02433	AT2G37570.1	T1 | SLT1 (sodium- and lithium-tolerant 1) | chr2:15761466-15762950 REVERSE	81.41	425	79	0	647	1071	791	367	3e-55	216
contig02436	AT5G46110.4	E2, TPT | APE2 (ACCLIMATION OF PHOTOSYNTHESIS TO ENVIRONMENT 2); antiporter/ triose-phosphate transmembrane transporter | c	79.63	545	111	0	5	549	1094	550	8e-51	200
contig02444	AT3G06860.1	P2, ATMFP2 | MFP2 (MULTIFUNCTIONAL PROTEIN 2); 3-hydroxyacyl-CoA dehydrogenase/ enoyl-CoA hydratase | chr3:2161926-2166009	77.88	624	138	0	444	1067	1771	1148	7e-33	143
contig02445	AT3G10850.1	X2-2, GLY2 | GLY2; hydroxyacylglutathione hydrolase | chr3:3397756-3399522 REVERSE	81.65	158	29	0	303	460	554	397	1e-15	83.8
contig02446	AT1G35780.1	unknown protein | chr1:13277778-13280113 REVERSE	84.73	131	20	0	833	963	251	121	1e-20	101
contig02447	AT3G54300.2	VAMP727, VAMP727 | ATVAMP727 (VESICLE-ASSOCIATED MEMBRANE PROTEIN 727) | chr3:20108355-20110127 REVERSE	82.67	531	89	3	189	717	652	123	2e-80	299
contig02450	AT4G23850.1	long-chain-fatty-acid--CoA ligase / long-chain acyl-CoA synthetase | chr4:12403720-12408263 REVERSE	86.46	96	13	0	177	272	315	410	8e-17	87.7
contig02451	AT2G37660.1	binding / catalytic/ coenzyme binding | chr2:15795481-15796977 REVERSE	78.7	277	59	0	127	403	671	947	6e-15	81.8
contig02454	AT5G08290.1	S8 | YLS8; catalytic | chr5:2666043-2666936 FORWARD	87.38	206	26	0	221	426	428	223	2e-51	202
contig02455	AT4G14540.1	-YB3 | NF-YB3 (NUCLEAR FACTOR Y, SUBUNIT B3); transcription factor | chr4:8344663-8345148 FORWARD	86.73	113	15	0	145	257	160	272	4e-22	105
contig02456	AT1G36240.1	60S ribosomal protein L30 (RPL30A) | chr1:13614890-13616233 FORWARD	83.8	179	29	0	90	268	40	218	2e-28	125
contig02457	AT3G25800.2	F1, PR 65, PP2AA2 | PP2AA2 (PROTEIN PHOSPHATASE 2A SUBUNIT A2); protein phosphatase type 2A regulator | chr3:9423036-942578	83.79	290	47	0	147	436	1421	1132	2e-51	202
contig02460	AT1G70760.1	R23 | CRR23 ((chlororespiratory reduction 23) | chr1:26687267-26688201 FORWARD	82.01	139	25	0	10	148	354	492	6e-14	77.8
contig02466	AT4G05390.1	RFNR1 | ATRFNR1 (ROOT FNR 1); FAD binding / NADP or NADPH binding / electron carrier/ ferredoxin-NADP+ reductase/ oxidoredu	83.33	156	26	0	90	245	428	273	2e-21	103
contig02468	AT3G18040.1	K9 | MPK9 (MAP KINASE 9); MAP kinase | chr3:6174800-6178150 FORWARD	82.27	299	53	0	510	808	235	533	3e-42	172
contig02470	AT5G08400.2	unknown protein | chr5:2707225-2708911 REVERSE	78.46	260	56	0	560	819	520	779	1e-11	71.9
contig02471	AT4G30560.1	CNGC9, CNGC9 | ATCNGC9 (CYCLIC NUCLEOTIDE GATED CHANNEL 9); calmodulin binding / cyclic nucleotide binding / ion channel |	78.46	455	98	0	27	481	1505	1959	5e-28	125
contig02473	AT3G19280.1	T11, ATFUT11, FUCT1, FUCTA | FUT11 (FUCOSYLTRANSFERASE 11); 4-galactosyl-N-acetylglucosaminide 3-alpha-L-fucosyltransferase	80.88	455	86	1	301	755	922	469	1e-51	204
contig02474	AT4G21980.2	G8A, ATG8A | APG8A (AUTOPHAGY 8A); APG8 activating enzyme/ APG8-specific protease/ Atg8 ligase | chr4:11655868-11656809 FOR	80.79	302	57	1	90	390	96	397	7e-30	131
contig02475	AT3G08550.1	D1, ABI8, KOB1 | KOB1 (KOBITO) | chr3:2596513-2599515 FORWARD	80.85	710	136	0	67	776	1289	580	3e-89	329
contig02476	AT5G01020.1	protein kinase family protein | chr5:6309-8270 REVERSE	78.9	365	77	0	15	379	679	1043	3e-24	113
contig02477	AT4G13430.1	L1 | IIL1 (ISOPROPYL MALATE ISOMERASE LARGE SUBUNIT 1); 4 iron, 4 sulfur cluster binding / hydro-lyase/ lyase | chr4:780419	80.82	902	173	0	292	1193	1403	502	2e-115	416
contig02481	AT2G15790.1	N, CYP40 | SQN (SQUINT); peptidyl-prolyl cis-trans isomerase | chr2:6878144-6880743 REVERSE	84.21	95	15	0	45	139	362	268	1e-11	69.9
contig02486	AT3G62920.1	unknown protein | chr3:23260717-23261171 FORWARD	87.01	77	10	0	411	487	125	49	1e-12	73.8
contig02490	AT1G66680.1	401 | AR401 | chr1:24866352-24868888 REVERSE	79.53	337	64	3	191	523	103	438	1e-20	101
contig02498	AT2G04700.1	ferredoxin thioredoxin reductase catalytic beta chain family protein | chr2:1646961-1648345 FORWARD	83.87	279	45	0	207	485	380	102	1e-49	196
contig02500	AT4G32940.1	MMA-VPE, GAMMAVPE | GAMMA-VPE (GAMMA VACUOLAR PROCESSING ENZYME); cysteine-type endopeptidase | chr4:15900557-15903161 REVE	80.4	551	108	0	1127	1677	761	211	5e-61	236
contig02501	AT2G31810.2	acetolactate synthase small subunit, putative | chr2:13524419-13528246 FORWARD	79	281	59	0	386	666	898	1178	4e-17	89.7
contig02502	AT5G47080.3	B1 | CKB1; protein kinase regulator | chr5:19125231-19126397 REVERSE	81.76	433	78	1	1	432	248	680	4e-58	224
contig02506	AT3G32930.1	unknown protein | chr3:13489595-13490704 FORWARD	80.17	242	48	0	213	454	735	494	2e-20	99.6
contig02510	AT3G62700.1	MRP10 | ATMRP10; ATPase, coupled to transmembrane movement of substances | chr3:23190428-23195727 REVERSE	87.5	80	10	0	221	300	4499	4420	2e-14	79.8
contig02512	AT5G37830.1	P1 | OXP1 (OXOPROLINASE 1); 5-oxoprolinase (ATP-hydrolyzing)/ hydrolase | chr5:15056635-15060525 REVERSE	80.99	342	65	0	2	343	2359	2700	1e-31	137
contig02515	AT4G14342.1	pre-mRNA splicing factor 10 kDa subunit, putative | chr4:8253789-8255405 REVERSE	86.82	258	33	1	304	561	257	1	6e-61	234
contig02518	AT3G25920.1	L15 | RPL15; structural constituent of ribosome | chr3:9491268-9492558 REVERSE	82.54	189	33	0	54	242	265	453	2e-24	113
contig02520	AT2G33450.1	50S ribosomal protein L28, chloroplast (CL28) | chr2:14173620-14174380 FORWARD	83.24	179	30	0	222	400	419	241	1e-25	117
contig02521	AT1G56190.2	phosphoglycerate kinase, putative | chr1:21028622-21030454 FORWARD	81.38	494	92	0	28	521	40	533	9e-66	250
contig02522	AT3G45600.1	T3 | TET3 (TETRASPANIN3) | chr3:16733973-16735854 REVERSE	85.96	114	16	0	48	161	1	114	3e-20	99.6
contig02523	AT3G08620.1	KH domain-containing protein | chr3:2617925-2620314 FORWARD	79.42	413	84	1	406	817	406	818	2e-31	137
contig02525	AT4G11960.1	RL1B | PGRL1B (PGR5-Like B) | chr4:7175340-7177709 REVERSE	81.84	457	83	0	491	947	698	242	9e-65	248
contig02526	AT2G27920.1	PL51 | SCPL51 (SERINE CARBOXYPEPTIDASE-LIKE 51); serine-type carboxypeptidase | chr2:11885777-11889043 REVERSE	79.41	272	55	1	14	285	370	100	6e-17	87.7
contig02527	AT1G50900.1	FUNCTIONS IN: molecular_function unknown; INVOLVED IN: biological_process unknown; LOCATED IN: chloroplast, chloroplast st	83.54	164	27	0	355	518	308	145	7e-24	111
contig02528	AT2G38810.2	A8 | HTA8 (HISTONE H2A 8); DNA binding | chr2:16219444-16220679 REVERSE	85.09	161	24	0	33	193	395	235	2e-29	129
contig02535	AT5G18210.1	short-chain dehydrogenase/reductase (SDR) family protein | chr5:6017865-6018919 FORWARD	91.38	58	5	0	247	304	631	574	5e-13	75.8
contig02539	AT5G13720.1	LOCATED IN: chloroplast, chloroplast inner membrane, chloroplast envelope; EXPRESSED IN: 21 plant structures; EXPRESSED DU	80.28	218	43	0	71	288	770	553	5e-18	91.7
contig02540	AT4G35630.1	AT | PSAT; O-phospho-L-serine:2-oxoglutarate aminotransferase | chr4:16904205-16905497 FORWARD	83.22	149	25	0	226	374	365	217	1e-19	97.6
contig02542	AT5G16390.1	C1, CAC1A, BCCP, BCCP1 | CAC1 (CHLOROPLASTIC ACETYLCOENZYME A CARBOXYLASE 1); acetyl-CoA carboxylase/ biotin binding | chr5	81.06	227	43	0	264	490	843	617	3e-23	109
contig02547	AT2G24200.2	cytosol aminopeptidase | chr2:10287017-10289450 REVERSE	83.13	332	56	0	899	1230	859	1190	1e-54	214
contig02550	AT3G21280.1	P7 | UBP7 (UBIQUITIN-SPECIFIC PROTEASE 7); ubiquitin thiolesterase/ ubiquitin-specific protease | chr3:7478166-7482037 REVE	78.91	640	133	2	546	1184	1218	580	5e-45	182
contig02552	AT2G39260.1	RNA binding / binding / protein binding | chr2:16392288-16399588 REVERSE	80.65	248	48	0	44	291	281	34	5e-24	111
contig02553	AT1G69620.1	L34 | RPL34 (RIBOSOMAL PROTEIN L34); structural constituent of ribosome | chr1:26189900-26191081 FORWARD	82.94	252	41	2	295	545	344	94	2e-33	143
contig02556	AT3G55620.1	b1624 | emb1624 (embryo defective 1624); ribosome binding / translation initiation factor | chr3:20634581-20636312 FORWARD	87.38	103	12	1	27	128	278	176	1e-18	93.7
contig02561	AT3G20230.1	50S ribosomal protein L18 family | chr3:7055639-7056679 REVERSE	86.21	87	12	0	232	318	180	266	1e-13	77.8
contig02563	AT1G65260.1	AC4 | PTAC4 (PLASTID TRANSCRIPTIONALLY ACTIVE4) | chr1:24236329-24240428 FORWARD	78.63	468	100	0	440	907	902	435	7e-31	135
contig02566	AT4G20930.1	3-hydroxyisobutyrate dehydrogenase, putative | chr4:11198627-11201036 REVERSE	84.16	101	16	0	75	175	457	557	2e-12	73.8
contig02574	AT4G20410.1	NAP, GAMMA-SNAP | GSNAP (GAMMA-SOLUBLE NSF ATTACHMENT PROTEIN); binding / transporter | chr4:11014099-11016454 REVERSE	81.25	176	33	0	137	312	236	61	7e-17	87.7
contig02575	AT4G24820.2	26S proteasome regulatory subunit, putative (RPN7) | chr4:12790471-12792599 REVERSE	82.39	284	50	0	14	297	877	1160	1e-40	167
contig02576	AT2G42790.1	Y3 | CSY3 (citrate synthase 3); citrate (SI)-synthase | chr2:17803132-17805991 REVERSE	85.02	227	34	0	467	693	1165	1391	1e-44	180
contig02579	AT2G19520.1	E, ACG1, MSI4, NFC4, NFC04, ATMSI4 | FVE; metal ion binding | chr2:8456006-8459235 FORWARD	85	100	15	0	240	339	193	292	1e-14	79.8
contig02583	AT4G26860.1	pyridoxal phosphate binding | chr4:13503291-13504693 REVERSE	83.83	167	27	0	38	204	314	148	7e-26	117
contig02584	AT1G50390.1	fructokinase-related | chr1:18666986-18667677 REVERSE	97.37	38	1	0	258	295	392	355	4e-11	67.9
contig02589	AT5G38710.1	proline oxidase, putative / osmotic stress-responsive proline dehydrogenase, putative | chr5:15501340-15503899 FORWARD	97.44	39	1	0	31	69	999	961	3e-11	69.9
contig02591	AT1G61150.6	FUNCTIONS IN: molecular_function unknown; INVOLVED IN: biological_process unknown; LOCATED IN: cellular_component unknown;	79.79	559	113	0	312	870	65	623	4e-54	212
contig02597	AT4G36960.2	RNA recognition motif (RRM)-containing protein | chr4:17427349-17429589 FORWARD	82.87	181	30	1	395	575	962	783	4e-22	105
contig02599	AT5G10270.1	KC;1 | CDKC;1 (Cyclin-dependent kinase C;1); kinase | chr5:3221715-3224674 REVERSE	80.85	637	122	0	88	724	53	689	2e-79	295
contig02601	AT4G24220.2	P1, AWI31 | VEP1 (VEIN PATTERNING 1); binding / catalytic | chr4:12565219-12566474 FORWARD	82.05	156	28	0	493	648	741	896	1e-16	87.7
contig02606	AT5G58230.1	I1, MEE70, ATMSI1 | MSI1 (MULTICOPY SUPRESSOR OF IRA1); protein binding | chr5:23556112-23557994 FORWARD	79.47	872	179	0	210	1081	1241	370	2e-83	309
contig02607	ATMG00960.1	B203 | Encodes a protein of the mitochondrial membrane which has been shown to be present in a number of unidentified compl	95.05	444	22	0	13	456	81	524	0	706
contig02612	AT4G35000.1	X3 | APX3 (ASCORBATE PEROXIDASE 3); L-ascorbate peroxidase | chr4:16665007-16667541 REVERSE	82.72	272	47	0	636	907	320	49	2e-40	167
contig02616	AT5G23900.1	60S ribosomal protein L13 (RPL13D) | chr5:8064176-8065081 REVERSE	79.94	309	62	0	51	359	4	312	4e-27	121
contig02620	AT2G44860.2	60S ribosomal protein L24, putative | chr2:18501034-18502128 REVERSE	82.12	179	32	0	154	332	73	251	7e-21	101
contig02621	AT3G22290.1	unknown protein | chr3:7882082-7885260 FORWARD	87.4	127	16	0	1	127	296	170	3e-28	125
contig02624	AT1G65290.1	ACP2 | mtACP2 (mitochondrial acyl carrier protein 2); acyl carrier/ metal ion binding | chr1:24249088-24250366 REVERSE	80.86	209	40	0	70	278	326	118	7e-20	97.6
contig02628	AT4G28880.1	l3 | ckl3 (Casein Kinase I-like 3); ATP binding / kinase/ protein kinase/ protein serine/threonine kinase | chr4:14251351-1	80.72	638	120	3	170	807	1	635	2e-70	266
contig02631	AT2G05940.1	protein kinase, putative | chr2:2287514-2289270 REVERSE	85.71	91	13	0	183	273	1052	962	1e-13	77.8
contig02634	AT3G47490.1	HNH endonuclease domain-containing protein | chr3:17498337-17500731 FORWARD	82.22	180	32	0	272	451	346	525	1e-21	103
contig02635	AT3G54640.1	A1, TRP3 | TSA1 (TRYPTOPHAN SYNTHASE ALPHA CHAIN); tryptophan synthase | chr3:20223331-20225303 REVERSE	86.36	110	15	0	219	328	845	736	4e-20	99.6
contig02636	AT2G40650.1	pre-mRNA splicing factor PRP38 family protein | chr2:16963588-16965596 REVERSE	78.92	332	70	0	101	432	34	365	1e-21	103
contig02643	AT1G63460.1	glutathione peroxidase, putative | chr1:23535118-23536326 FORWARD	82.19	146	26	0	1	146	271	416	1e-15	83.8
contig02645	AT4G37560.1	formamidase, putative / formamide amidohydrolase, putative | chr4:17646489-17648457 FORWARD	85.58	104	14	1	306	408	289	392	2e-14	79.8
contig02650	AT1G23310.2	T1, AOAT1 | GGT1 (GLUTAMATE:GLYOXYLATE AMINOTRANSFERASE); L-alanine:2-oxoglutarate aminotransferase/ glycine:2-oxoglutarate	78.92	574	120	1	195	768	742	1314	1e-41	170
contig02651	AT5G43700.1	AUX2-11, IAA4 | ATAUX2-11 (AUXIN INDUCIBLE 2-11); DNA binding / transcription factor | chr5:17550465-17551206 FORWARD	86.06	165	23	0	225	389	385	549	4e-34	145
contig02656	AT3G56940.1	D1, CHL27, ACSF | CRD1 (COPPER RESPONSE DEFECT 1); DNA binding / magnesium-protoporphyrin IX monomethyl ester (oxidative) c	83.28	640	107	0	412	1051	1025	386	9e-117	420
contig02665	AT3G12860.1	nucleolar protein Nop56, putative | chr3:4091678-4093921 FORWARD	80.35	341	67	0	337	677	919	1259	8e-34	145
contig02675	AT1G53310.3	PPC1 | ATPPC1 (PHOSPHOENOLPYRUVATE CARBOXYLASE 1); catalytic/ phosphoenolpyruvate carboxylase | chr1:19884261-19888070 REVE	79.47	599	123	0	35	633	1429	2027	3e-54	212
contig02679	AT3G04780.1	Encodes a protein with little sequence identity with any other protein of known structure or function. Part of this prote	81.61	299	55	0	91	389	31	329	8e-38	157
contig02681	AT4G28510.1	PHB1 | ATPHB1 (PROHIBITIN 1) | chr4:14084970-14086372 REVERSE	79.53	298	61	0	264	561	163	460	9e-23	107
contig02682	AT2G44525.1	unknown protein | chr2:18382130-18383320 FORWARD	78.75	240	51	0	6	245	327	88	3e-12	71.9
contig02684	AT4G33510.2	S2 | DHS2 (3-deoxy-d-arabino-heptulosonate 7-phosphate synthase); 3-deoxy-7-phosphoheptulonate synthase | chr4:16116496-161	79.36	407	84	0	367	773	343	749	1e-32	141
contig02687	AT1G52280.1	RABG3d | AtRABG3d (Arabidopsis Rab GTPase homolog G3d); GTP binding | chr1:19468150-19469449 REVERSE	81.14	546	101	2	267	811	578	34	2e-65	250
contig02689	AT1G73320.2	FUNCTIONS IN: molecular_function unknown; INVOLVED IN: biological_process unknown; LOCATED IN: cellular_component unknown;	80.57	283	54	1	123	405	567	286	1e-25	117
contig02692	AT3G16060.1	kinesin motor family protein | chr3:5447503-5451196 FORWARD	90	60	6	0	401	460	295	354	5e-12	71.9
contig02695	AT3G22960.1	P1, PKP-ALPHA | PKP-ALPHA; pyruvate kinase | chr3:8139369-8141771 FORWARD	80.05	386	77	0	225	610	1409	1024	5e-37	155
contig02703	AT1G62940.1	OS5 | ACOS5 (ACYL-COA SYNTHETASE 5); 4-coumarate-CoA ligase/ long-chain-fatty-acid-CoA ligase/ medium-chain-fatty-acid-CoA	81.29	155	29	0	453	607	1225	1379	9e-14	77.8
contig02705	AT4G12700.1	unknown protein | chr4:7482643-7484328 REVERSE	83.58	134	22	0	177	310	1141	1274	5e-18	91.7
contig02706	AT4G25680.1	unknown protein | chr4:13088425-13089952 FORWARD	81.65	218	40	0	36	253	16	233	2e-25	115
contig02710	AT1G22850.1	INVOLVED IN: biological_process unknown; LOCATED IN: chloroplast; EXPRESSED IN: 22 plant structures; EXPRESSED DURING: 15	84.62	117	18	0	224	340	888	772	2e-17	89.7
contig02711	AT2G41110.1	M2, ATCAL5 | CAM2 (CALMODULIN 2); calcium ion binding / protein binding | chr2:17140379-17141192 FORWARD	85.36	239	35	0	4	242	239	1	8e-50	196
contig02712	AT4G04860.1	R2.2 | DER2.2 (DERLIN-2.2) | chr4:2460135-2461378 FORWARD	81.68	393	71	1	125	517	1	392	2e-42	172
contig02718	AT5G59210.2	myosin heavy chain-related | chr5:23890802-23893619 REVERSE	85.39	89	13	0	342	430	313	401	1e-12	73.8
contig02721	AT1G23190.1	phosphoglucomutase, cytoplasmic, putative / glucose phosphomutase, putative | chr1:8219946-8224186 FORWARD	85.48	124	18	0	83	206	1283	1406	2e-21	103
contig02724	AT1G50430.1	F5, PA, LE, ST7R, 7RED | DWF5 (DWARF 5); sterol delta7 reductase | chr1:18682175-18685555 REVERSE	78.96	908	185	5	344	1247	1262	357	6e-57	222
contig02728	AT2G47490.1	mitochondrial substrate carrier family protein | chr2:19487549-19489311 FORWARD	87.36	87	11	0	305	391	58	144	4e-16	85.7
contig02729	AT1G51760.1	R3, JR3 | IAR3 (IAA-ALANINE RESISTANT 3); IAA-Ala conjugate hydrolase/ metallopeptidase | chr1:19199562-19201424 FORWARD	94.64	56	3	0	1	56	357	302	7e-17	87.7
contig02739	AT3G57610.1	SS | ADSS (ADENYLOSUCCINATE SYNTHASE); adenylosuccinate synthase | chr3:21334519-21336603 REVERSE	86.92	107	14	0	274	380	208	314	4e-21	101
contig02746	AT5G64250.2	2-nitropropane dioxygenase family / NPD family | chr5:25697623-25698945 REVERSE	81.5	200	37	0	646	845	490	689	3e-21	103
contig02748	AT5G62130.1	Per1-like protein-related | chr5:24950685-24952918 REVERSE	85.39	89	13	0	383	471	151	239	2e-12	73.8
contig02749	AT4G30190.1	A2, PMA2 | AHA2; ATPase/ hydrogen-exporting ATPase, phosphorylative mechanism | chr4:14770820-14775920 REVERSE	85.6	125	18	0	216	340	2819	2695	3e-22	105
contig02752	AT4G26870.1	aspartyl-tRNA synthetase, putative / aspartate--tRNA ligase, putative | chr4:13505381-13507619 FORWARD	84.29	140	21	1	351	489	1565	1426	7e-19	95.6
contig02753	AT5G02490.1	heat shock cognate 70 kDa protein 2 (HSC70-2) (HSP70-2) | chr5:550296-552565 REVERSE	84.69	98	15	0	86	183	1767	1864	2e-13	75.8
contig02758	AT3G20970.1	U4, ATNFU2 | NFU4; structural molecule | chr3:7348277-7350069 FORWARD	83.47	236	39	0	230	465	562	797	4e-38	159
contig02759	AT4G26100.1	1, CKL1 | CK1 (CASEIN KINASE 1); ATP binding / kinase/ protein kinase/ protein serine/threonine kinase | chr4:13227885-1323	83.5	200	30	3	22	218	694	893	1e-23	111
contig02767	AT5G22740.1	CSLA02, CSLA02, ATCSLA2 | ATCSLA02; mannan synthase/ transferase, transferring glycosyl groups | chr5:7555379-7559866 REVER	80.69	461	89	0	319	779	1298	838	5e-53	208
contig02770	AT5G63890.2	HDH | ATHDH (HISTIDINOL DEHYDROGENASE); histidinol dehydrogenase | chr5:25565600-25568104 REVERSE	81.56	423	77	1	213	635	803	382	4e-54	212
contig02772	AT3G08580.2	C1 | AAC1 (ADP/ATP CARRIER 1); ATP:ADP antiporter/ binding | chr3:2605706-2607030 REVERSE	83.33	108	18	0	238	345	1142	1035	3e-12	71.9
contig02777	AT1G02860.2	A | NLA (nitrogen limitation adaptation); ubiquitin-protein ligase | chr1:635474-637083 FORWARD	84.03	119	19	0	495	613	770	652	4e-16	85.7
contig02782	AT5G38470.2	DNA repair protein RAD23, putative | chr5:15404720-15407251 FORWARD	84.09	132	21	0	282	413	454	585	6e-19	95.6
contig02784	AT2G29550.1	B7 | TUB7; structural constituent of cytoskeleton | chr2:12644258-12645932 REVERSE	83.6	311	50	1	1	310	982	1292	5e-52	204
contig02793	AT1G57870.2	SK42 | ATSK42 (ARABIDOPSIS SHAGGY-LIKE KINASE 42); ATP binding / protein kinase/ protein serine/threonine kinase | chr1:214	83.07	189	31	1	46	234	396	209	8e-25	113
contig02798	AT2G22830.1	E2 | SQE2 (squalene epoxidase 2); FAD binding / oxidoreductase/ squalene monooxygenase | chr2:9723947-9726270 REVERSE	84.88	86	13	0	260	345	1622	1537	6e-11	67.9
contig02800	AT4G16143.2	PA-2 | IMPA-2 (IMPORTIN ALPHA ISOFORM 2); binding / protein transporter | chr4:9134450-9137134 REVERSE	78.77	584	124	0	212	795	869	286	8e-43	174
contig02801	AT5G43450.1	2-oxoglutarate-dependent dioxygenase, putative | chr5:17457321-17458714 REVERSE	86.67	90	11	1	473	562	824	736	3e-13	75.8
contig02805	AT4G38130.2	1, ATHD1, HDA1, RPD3A, HDA19 | HD1 (HISTONE DEACETYLASE 1); basal transcription repressor/ histone deacetylase/ protein bin	81.36	338	63	0	26	363	748	1085	8e-42	170
contig02807	AT5G47880.2	F1-1 | ERF1-1 (EUKARYOTIC RELEASE FACTOR 1-1); translation release factor | chr5:19386555-19387865 REVERSE	80.58	973	186	2	65	1035	21	992	2e-115	416
contig02808	AT5G64460.7	FUNCTIONS IN: molecular_function unknown; INVOLVED IN: biological_process unknown; LOCATED IN: cellular_component unknown;	85.71	98	14	0	340	437	521	424	3e-15	83.8
contig02810	AT5G45190.1	cyclin family protein | chr5:18277808-18280733 REVERSE	80.58	582	112	1	34	614	208	789	3e-65	250
contig02812	AT1G03910.1	EXPRESSED IN: 25 plant structures; EXPRESSED DURING: 13 growth stages; CONTAINS InterPro DOMAIN/s: Cactin, central region	82.07	329	57	2	389	715	352	680	2e-33	143
contig02817	AT3G55260.1	XO1, ATHEX2 | HEXO1 (BETA-HEXOSAMINIDASE 1); beta-N-acetylhexosaminidase/ hexosaminidase/ hydrolase, hydrolyzing O-glycosyl	80.5	605	118	0	21	625	411	1015	1e-69	264
contig02822	AT2G32170.1	LOCATED IN: cellular_component unknown; EXPRESSED IN: 24 plant structures; EXPRESSED DURING: 15 growth stages; CONTAINS In	78.28	709	151	1	21	726	1409	701	1e-44	180
contig02828	AT3G27820.1	MDAR4, MDAR4 | MDAR4 (MONODEHYDROASCORBATE REDUCTASE 4); monodehydroascorbate reductase (NADH) | chr3:10315249-10317881 FOR	83.82	136	22	0	391	526	622	487	4e-19	95.6
contig02829	AT2G30460.2	FUNCTIONS IN: molecular_function unknown; INVOLVED IN: biological_process unknown; LOCATED IN: endomembrane system, membra	85	120	18	0	53	172	685	804	4e-19	95.6
contig02833	AT1G27385.4	unknown protein | chr1:9510475-9512820 REVERSE	88.24	68	8	0	331	398	443	376	4e-12	71.9
contig02836	AT1G06290.1	X3, ATACX3 | ACX3 (ACYL-COA OXIDASE 3); acyl-CoA oxidase | chr1:1922423-1926002 FORWARD	80.94	556	103	3	106	660	1004	451	5e-62	238
contig02838	AT4G02440.1	D1 | EID1 (EMPFINDLICHER IM DUNKELROTEN LICHT 1); ubiquitin-protein ligase | chr4:1072555-1073565 FORWARD	88.89	99	11	0	149	247	991	893	5e-23	109
contig02840	AT3G53230.1	cell division cycle protein 48, putative / CDC48, putative | chr3:19723416-19726489 FORWARD	80.79	354	68	0	5	358	1776	2129	2e-39	163
contig02841	AT5G12200.1	dihydropyrimidinase / DHPase / dihydropyrimidine amidohydrolase / hydantoinase (PYD2) | chr5:3941700-3944727 REVERSE	78.23	496	104	2	63	556	1328	835	6e-25	115
contig02842	ATCG00430.1	BG | Encodes a protein which was originally thought to be part of photosystem II but its wheat homolog was later shown to e	86.14	642	84	4	70	706	642	1	5e-152	537
contig02844	AT3G59810.1	small nuclear ribonucleoprotein F, putative / U6 snRNA-associated Sm-like protein, putative / Sm protein F, putative | chr	83.42	199	31	2	121	318	15	212	6e-26	117
contig02845	AT3G23920.1	M1, BMY7, TR-BAMY | BAM1 (BETA-AMYLASE 1); beta-amylase | chr3:8641722-8644199 FORWARD	83.25	197	33	0	470	666	403	599	3e-29	129
contig02849	AT5G05080.2	C22 | UBC22 (ubiquitin-conjugating enzyme 22); ubiquitin-protein ligase | chr5:1498727-1499972 REVERSE	81.48	189	35	0	171	359	1	189	6e-20	97.6
contig02853	AT1G47830.1	clathrin coat assembly protein, putative | chr1:17613346-17614784 REVERSE	82.89	263	45	0	14	276	263	1	3e-40	165
contig02856	AT4G35300.3	TMT2 (TONOPLAST MONOSACCHARIDE TRANSPORTER2); carbohydrate transmembrane transporter/ nucleoside transmembrane transporter	81.28	187	35	0	442	628	272	458	2e-18	93.7
contig02858	AT5G43720.1	unknown protein | chr5:17557431-17559238 REVERSE	80.36	168	33	0	98	265	689	522	4e-12	71.9
contig02859	AT5G44450.1	methyltransferase | chr5:17914360-17916017 REVERSE	86.25	80	11	0	157	236	610	689	6e-12	71.9
contig02864	AT2G28800.1	B3, ABL3 | ALB3 (ALBINO 3); P-P-bond-hydrolysis-driven protein transmembrane transporter | chr2:12356669-12359158 REVERSE	81.27	395	74	0	1	395	685	1079	1e-49	196
contig02867	AT4G27440.2	RB | PORB (PROTOCHLOROPHYLLIDE OXIDOREDUCTASE B); oxidoreductase/ protochlorophyllide reductase | chr4:13725648-13727107 FO	80.36	387	74	2	193	578	1206	821	3e-35	149
contig02868	AT5G13180.1	AC083 | ANAC083 (ARABIDOPSIS NAC DOMAIN CONTAINING PROTEIN 83); transcription factor | chr5:4196643-4197577 FORWARD	81.48	135	25	0	199	333	252	118	2e-11	69.9
contig02869	AT3G54840.2	A6, RABF1 | ARA6; GTP binding / GTPase | chr3:20318597-20320737 FORWARD	83.02	371	63	0	25	395	452	82	1e-61	236
contig02872	AT5G58970.2	UCP2 | ATUCP2 (UNCOUPLING PROTEIN 2); oxidative phosphorylation uncoupler | chr5:23809437-23811018 REVERSE	87.67	73	9	0	99	171	58	130	6e-13	73.8
contig02877	AT3G54110.1	PUMP1, UCP, PUMP1, ATUCP1, UCP1 | PUMP1 (PLANT UNCOUPLING MITOCHONDRIAL PROTEIN 1); binding / oxidative phosphorylation unc	81.76	340	61	1	218	557	397	735	3e-35	149
contig02893	ATMG00285.1	D2A, NAD2.1, NAD2 | encodes subunit of mitochondrial NAD(P)H dehydrogenase that is trans-spliced from two precursors, NAD2A	95.11	368	17	1	45	411	578	211	9e-155	545
contig02895	AT4G02480.1	AAA-type ATPase family protein | chr4:1082082-1088680 REVERSE	79.5	556	114	0	449	1004	2792	3347	7e-50	198
contig02898	AT3G27360.1	histone H3 | chr3:10129459-10129869 REVERSE	88.3	94	11	0	248	341	382	289	1e-20	99.6
contig02902	AT3G10350.1	anion-transporting ATPase family protein | chr3:3208310-3210678 FORWARD	79.53	464	94	1	146	608	1145	682	3e-38	159
contig02903	AT3G51860.1	X3, ATHCX1, CAX1-LIKE, ATCAX3 | CAX3 (CATION EXCHANGER 3); calcium:cation antiporter/ calcium:hydrogen antiporter/ cation:c	84.67	150	23	0	216	365	937	1086	4e-25	115
contig02904	AT3G19480.1	D-3-phosphoglycerate dehydrogenase, putative / 3-PGDH, putative | chr3:6752590-6754650 FORWARD	81.22	1017	191	0	272	1288	231	1247	6e-141	502
contig02906	AT5G11880.1	diaminopimelate decarboxylase, putative / DAP carboxylase, putative | chr5:3827806-3829942 REVERSE	82.21	298	53	0	383	680	1403	1106	9e-42	170
contig02908	AT1G30890.2	integral membrane HRF1 family protein | chr1:10994890-10995999 FORWARD	84.45	283	44	0	578	860	421	139	4e-54	212
contig02911	AT5G20920.3	F2 BETA | EIF2 BETA; translation initiation factor | chr5:7094994-7096661 REVERSE	82.17	359	64	0	7	365	789	431	3e-52	204
contig02914	AT5G02870.2	60S ribosomal protein L4/L1 (RPL4D) | chr5:657830-659526 FORWARD	88.57	140	16	0	9	148	329	190	4e-36	151
contig02915	AT5G27450.2	K, MK | MK (MEVALONATE KINASE); mevalonate kinase | chr5:9691051-9692975 FORWARD	85.23	88	13	0	232	319	556	643	5e-12	71.9
contig02916	AT5G62890.3	permease, putative | chr5:25243723-25247075 FORWARD	78.82	373	79	0	173	545	1595	1223	2e-24	113
contig02918	AT3G15080.1	exonuclease family protein | chr3:5074319-5076327 FORWARD	82.43	148	26	0	50	197	382	235	7e-17	87.7
contig02926	ATCG00550.1	BJ | PSII component | chrC:63538-63660 REVERSE	93	100	7	0	1	100	100	1	1e-33	143
contig02929	AT5G42790.1	F1, ATPSM30 | PAF1; endopeptidase/ peptidase/ threonine-type endopeptidase | chr5:17159270-17160975 REVERSE	79.17	528	110	0	99	626	528	1	6e-43	174
contig02931	AT2G28840.1	ankyrin repeat family protein | chr2:12378542-12380474 FORWARD	82.2	118	21	0	60	177	264	147	8e-11	67.9
contig02940	AT4G18040.1	F4E, CUM1, AT.EIF4E1 | EIF4E (EUKARYOTIC TRANSLATION INITATION FACTOR 4E); RNA binding / RNA cap binding / protein binding	85.71	154	22	0	155	308	629	476	9e-30	131
contig02943	AT2G33120.1	R1, VAMP722, ATVAMP722 | SAR1 (SYNAPTOBREVIN-RELATED PROTEIN 1) | chr2:14043785-14045337 REVERSE	80.24	410	81	0	222	631	99	508	1e-41	170
contig02947	AT1G43670.1	fructose-1,6-bisphosphatase, putative / D-fructose-1,6-bisphosphate 1-phosphohydrolase, putative / FBPase, putative | chr1	84.21	95	15	0	186	280	719	625	2e-11	69.9
contig02953	AT5G23120.1	F136 | HCF136; protein binding | chr5:7778154-7780463 FORWARD	81.2	601	113	0	33	633	596	1196	3e-79	295
contig02954	AT4G08390.3	PX | SAPX (STROMAL ASCORBATE PEROXIDASE); L-ascorbate peroxidase | chr4:5315071-5317071 FORWARD	80.15	801	157	2	290	1089	232	1031	9e-84	311
contig02961	AT2G20890.1	B29, THF1 | PSB29 | chr2:8987783-8989185 FORWARD	85.07	134	20	0	53	186	274	407	1e-22	107
contig02965	AT1G61790.1	OST3/OST6 family protein | chr1:22814390-22815430 FORWARD	86.26	182	25	0	21	202	698	879	2e-39	163
contig02969	AT1G61270.1	lysine and histidine specific transporter, putative | chr1:22599665-22602140 REVERSE	83.09	136	23	0	59	194	845	710	9e-17	87.7
contig02971	AT4G18260.1	cytochrome B561-related | chr4:10093524-10097337 REVERSE	89.77	88	9	0	111	198	884	971	3e-21	103
contig02972	AT3G19240.1	FUNCTIONS IN: molecular_function unknown; INVOLVED IN: N-terminal protein myristoylation; LOCATED IN: cellular_component u	85.15	101	15	0	889	989	1051	1151	1e-14	81.8
contig02974	AT4G03410.2	peroxisomal membrane protein-related | chr4:1501907-1503503 FORWARD	78.38	407	88	0	63	469	301	707	3e-23	109
contig02975	AT2G37270.2	RPS5B | ATRPS5B (RIBOSOMAL PROTEIN 5B); structural constituent of ribosome | chr2:15647883-15649042 REVERSE	86.02	93	13	0	1	93	245	153	3e-15	81.8
contig02976	AT4G19030.1	M1, NIP1;1, AT-NLM1 | NLM1; arsenite transmembrane transporter/ water channel | chr4:10421728-10423409 REVERSE	83.05	118	20	0	278	395	359	242	4e-13	75.8
contig02979	AT1G34000.1	P2 | OHP2 (ONE-HELIX PROTEIN 2) | chr1:12358151-12358902 REVERSE	81.28	203	35	1	506	708	286	485	1e-19	97.6
contig02980	AT2G38610.2	KH domain-containing protein | chr2:16147552-16149638 REVERSE	78.47	404	87	0	502	905	750	347	1e-23	111
contig02983	AT5G46030.1	unknown protein | chr5:18670531-18671138 FORWARD	81.08	185	35	0	342	526	227	43	3e-17	89.7
contig02985	AT3G25690.1	UP1 | CHUP1 (CHLOROPLAST UNUSUAL POSITIONING 1) | chr3:9354061-9357757 FORWARD	88.89	90	10	0	755	844	993	1082	4e-20	99.6
contig02989	AT1G48860.1	3-phosphoshikimate 1-carboxyvinyltransferase, putative / 5-enolpyruvylshikimate-3-phosphate, putative / EPSP synthase, put	80.66	548	106	0	210	757	1142	595	3e-64	246
contig02992	AT1G72660.3	developmentally regulated GTP-binding protein, putative | chr1:27354161-27356543 FORWARD	82.99	388	66	0	12	399	423	36	2e-64	246
contig02993	AT2G20140.1	26S protease regulatory complex subunit 4, putative | chr2:8692736-8694837 FORWARD	82.06	853	153	0	175	1027	1307	455	4e-134	478
contig02994	AT5G38660.1	E1 | APE1 (ACCLIMATION OF PHOTOSYNTHESIS TO ENVIRONMENT) | chr5:15473285-15475497 REVERSE	85.56	90	13	0	170	259	541	630	2e-13	75.8
contig02996	AT4G13500.1	unknown protein | chr4:7856987-7857874 REVERSE	86.84	152	20	0	184	335	208	359	2e-33	143
contig02997	AT5G54750.1	transport protein particle (TRAPP) component Bet3, putative | chr5:22242080-22243477 FORWARD	80.79	177	33	1	607	782	381	557	2e-12	73.8
contig02998	AT1G66670.1	PP3, NCLPP3 | CLPP3; serine-type endopeptidase | chr1:24863995-24865646 REVERSE	82.21	326	58	0	600	925	241	566	3e-46	186
contig03000	AT5G55850.2	I | NOI | chr5:22603617-22604951 FORWARD	84.21	95	15	0	128	222	76	170	1e-11	69.9
contig03001	AT1G10940.1	K1, SNRK2-4, SNRK2.4, SRK2A | SNRK2.4 (SNF1-RELATED PROTEIN KINASE 2.4); kinase | chr1:3656050-3658170 REVERSE	81.5	519	95	1	123	640	87	605	2e-68	260
contig03003	AT1G48850.1	B1144 | EMB1144 (embryo defective 1144); chorismate synthase | chr1:18065154-18067956 REVERSE	79.88	512	103	0	146	657	721	1232	4e-50	198
contig03004	AT4G26300.1	b1027 | emb1027 (embryo defective 1027); ATP binding / aminoacyl-tRNA ligase/ arginine-tRNA ligase/ nucleotide binding | ch	83.55	152	25	0	430	581	1465	1616	2e-21	103
contig03006	AT5G19740.1	peptidase M28 family protein | chr5:6673986-6676767 FORWARD	83.66	355	56	2	487	840	937	1290	8e-59	228
contig03007	AT5G61780.1	tudor domain-containing protein / nuclease family protein | chr5:24822012-24826641 FORWARD	87.34	79	10	0	12	90	2721	2799	5e-14	77.8
contig03013	AT2G34860.2	A3 | EDA3 (embryo sac development arrest 3); heat shock protein binding / unfolded protein binding | chr2:14708380-14709804	87.84	74	9	0	279	352	337	410	2e-13	75.8
contig03019	AT5G50430.2	C33 | UBC33 (ubiquitin-conjugating enzyme 33); ubiquitin-protein ligase | chr5:20534366-20536307 REVERSE	83.89	298	46	2	699	995	380	84	9e-49	194
contig03025	AT2G31800.1	ankyrin protein kinase, putative | chr2:13520605-13523646 REVERSE	79.92	254	50	1	351	604	208	460	8e-18	91.7
contig03027	AT2G37190.1	60S ribosomal protein L12 (RPL12A) | chr2:15619559-15620059 REVERSE	80.74	296	57	0	1	296	488	193	3e-31	135
contig03030	AT2G19750.1	40S ribosomal protein S30 (RPS30A) | chr2:8515037-8515806 FORWARD	86.17	188	26	0	60	247	1	188	8e-41	167
contig03031	AT5G22140.1	pyridine nucleotide-disulphide oxidoreductase family protein | chr5:7340284-7341657 REVERSE	82.28	158	28	0	358	515	388	545	7e-18	91.7
contig03033	AT3G53500.2	Z32 | zinc knuckle (CCHC-type) family protein | chr3:19834557-19836507 REVERSE	82.11	218	39	0	56	273	1	218	3e-27	123
contig03037	AT2G05630.2	G8D | autophagy 8d (APG8d) | chr2:2083211-2084775 REVERSE	84.9	245	37	0	147	391	181	425	2e-48	192
contig03043	AT1G62360.1	M, BUM1, SHL, WAM1, BUM, WAM | STM (SHOOT MERISTEMLESS); transcription factor | chr1:23058796-23061722 REVERSE	90.67	75	7	0	74	148	367	441	1e-18	93.7
contig03047	AT4G35490.1	PL11 | MRPL11 (MITOCHONDRIAL RIBOSOMAL PROTEIN L11); structural constituent of ribosome | chr4:16855918-16856385 FORWARD	80.59	170	33	0	114	283	103	272	2e-13	75.8
contig03049	AT5G59300.1	C7, ATUBC7 | UBC7 (UBIQUITIN CARRIER PROTEIN 7); protein binding / ubiquitin-protein ligase | chr5:23919868-23921291 REVERS	85.55	173	25	0	19	191	400	572	4e-34	145
contig03058	AT2G32080.2	R ALPHA-1 | PUR ALPHA-1; nucleic acid binding | chr2:13642716-13644036 REVERSE	82.18	202	36	0	472	673	886	685	8e-25	115
contig03063	AT1G75780.1	B1 | TUB1; GTP binding / GTPase/ structural molecule | chr1:28451378-28453602 REVERSE	82.13	856	153	0	25	880	193	1048	6e-136	484
contig03067	AT5G64210.1	X2 | AOX2; alternative oxidase | chr5:25683965-25685664 REVERSE	83.59	128	21	0	812	939	895	1022	2e-16	87.7
contig03068	AT5G51430.1	E | EYE (EMBRYO YELLOW) | chr5:20887044-20890795 REVERSE	79.01	605	127	0	92	696	716	112	3e-48	192
contig03072	AT2G43770.1	transducin family protein / WD-40 repeat family protein | chr2:18134272-18135303 REVERSE	78.52	461	99	0	284	744	112	572	3e-29	129
contig03073	AT3G48750.1	KA;1, CDC2AAT, CDK2, CDC2, CDC2A, CDKA1 | CDC2 (CELL DIVISION CONTROL 2); cyclin-dependent protein kinase/ kinase/ protein	87.7	122	15	0	145	266	19	140	9e-28	123
contig03079	AT3G22370.1	X1A, ATAOX1A | AOX1A (ALTERNATIVE OXIDASE 1A); alternative oxidase | chr3:7906890-7908416 FORWARD	82.76	261	45	0	268	528	908	648	8e-39	161
contig03080	AT2G40290.1	eukaryotic translation initiation factor 2 subunit 1, putative / eIF-2A, putative / eIF-2-alpha, putative | chr2:16829030-	80.45	762	147	2	30	790	788	28	1e-84	313
contig03085	AT1G05010.1	E, ACO4, EAT1 | EFE (ETHYLENE-FORMING ENZYME); 1-aminocyclopropane-1-carboxylate oxidase | chr1:1431419-1432695 REVERSE	81.55	206	38	0	52	257	493	698	8e-23	107
contig03090	AT2G40490.1	ME2 | HEME2; uroporphyrinogen decarboxylase | chr2:16912961-16914988 FORWARD	88.1	84	10	0	217	300	192	275	5e-17	87.7
contig03093	AT2G43750.1	SB, ACS1, CPACS1, ATCS-B | OASB (O-ACETYLSERINE (THIOL) LYASE B); cysteine synthase | chr2:18129604-18132322 REVERSE	81.52	460	85	0	29	488	764	305	6e-62	238
contig03097	AT2G28590.1	protein kinase family protein | chr2:12249835-12251490 FORWARD	80.26	233	46	0	10	242	548	316	1e-19	97.6
contig03100	AT3G12130.1	KH domain-containing protein / zinc finger (CCCH type) family protein | chr3:3864486-3866406 REVERSE	85.37	123	18	0	81	203	220	98	4e-21	101
contig03103	AT1G66430.1	pfkB-type carbohydrate kinase family protein | chr1:24778400-24780393 FORWARD	79.33	716	148	0	149	864	974	259	3e-64	246
contig03106	AT5G10460.1	haloacid dehalogenase-like hydrolase family protein | chr5:3287822-3289844 FORWARD	86.02	93	12	1	8	100	323	232	8e-13	73.8
contig03107	AT4G35830.2	aconitate hydratase, cytoplasmic / citrate hydro-lyase / aconitase (ACO) | chr4:16973007-16977278 REVERSE	79.41	1457	299	1	80	1536	785	2240	6e-131	468
contig03116	AT1G54630.1	P3 | ACP3 (ACYL CARRIER PROTEIN 3); acyl carrier | chr1:20401642-20402919 REVERSE	90	60	6	0	269	328	318	259	6e-12	71.9
contig03118	AT2G25310.1	carbohydrate binding | chr2:10777436-10779123 REVERSE	79.26	405	82	2	331	734	584	181	1e-26	121
contig03121	AT3G46940.1	deoxyuridine 5'-triphosphate nucleotidohydrolase family | chr3:17288367-17288867 REVERSE	80.5	241	47	0	200	440	494	254	4e-22	105
contig03124	AT3G15730.1	DALPHA1, PLD | PLDALPHA1 (PHOSPHOLIPASE D ALPHA 1); phospholipase D | chr3:5330835-5333474 FORWARD	82.22	388	69	0	494	881	2093	1706	6e-57	222
contig03125	AT4G35460.1	NTRB, NTRB, NTR1 | NTRB (NADPH-DEPENDENT THIOREDOXIN REDUCTASE B); thioredoxin-disulfide reductase | chr4:16842218-16843740	89.92	119	12	0	165	283	214	332	4e-33	141
contig03136	AT2G28550.2	P2.7, TOE1 | RAP2.7 (RELATED TO AP2.7); DNA binding / transcription factor | chr2:12226444-12228251 REVERSE	85	240	35	1	979	1218	653	415	5e-45	182
contig03141	AT4G22140.2	DNA binding / protein binding / zinc ion binding | chr4:11728093-11730230 REVERSE	82.52	143	25	0	514	656	581	439	4e-16	85.7
contig03146	AT1G79570.1	protein kinase family protein | chr1:29932856-29937540 REVERSE	81.54	260	47	1	376	635	3641	3383	1e-28	127
contig03147	AT1G63500.1	ATP binding / binding / protein kinase/ protein serine/threonine kinase/ protein tyrosine kinase | chr1:23556015-23558403	88.89	63	7	0	356	418	1140	1078	2e-11	69.9
contig03149	AT2G24820.1	C55 | TIC55 (TRANSLOCON AT THE INNER ENVELOPE MEMBRANE OF CHLOROPLASTS 55); 2 iron, 2 sulfur cluster binding / electron car	85.87	92	13	0	491	582	412	503	2e-14	79.8
contig03153	AT1G71940.1	FUNCTIONS IN: molecular_function unknown; INVOLVED IN: biological_process unknown; LOCATED IN: cellular_component unknown;	82.77	267	45	1	166	432	788	523	1e-37	157
contig03155	AT2G02560.2	ND1, ATCAND1, ETA2, TIP120, HVE | CAND1 (CULLIN-ASSOCIATED AND NEDDYLATION DISSOCIATED); binding | chr2:690345-697342 FORWA	82.22	135	24	0	378	512	1824	1690	8e-14	77.8
contig03160	AT2G23070.1	casein kinase II alpha chain, putative | chr2:9824162-9826871 REVERSE	80.4	347	67	1	23	368	925	1271	8e-33	141
contig03169	AT3G13470.1	chaperonin, putative | chr3:4389685-4392624 FORWARD	79.15	825	160	1	91	915	547	1359	3e-76	285
contig03172	AT4G35360.1	pantothenate kinase family protein | chr4:16812303-16814656 REVERSE	83.56	225	37	0	274	498	1095	871	2e-36	153
contig03173	AT2G27200.1	GTP-binding family protein | chr2:11625449-11627959 FORWARD	81.85	248	45	0	509	756	421	668	6e-31	135
contig03180	AT2G37220.1	29 kDa ribonucleoprotein, chloroplast, putative / RNA-binding protein cp29, putative | chr2:15634980-15636331 REVERSE	82.12	179	32	0	487	665	461	283	7e-21	101
contig03181	AT4G00570.1	malate oxidoreductase, putative | chr4:242817-246522 REVERSE	78.77	584	124	0	60	643	76	659	7e-43	174
contig03184	AT5G42740.1	glucose-6-phosphate isomerase, cytosolic (PGIC) | chr5:17136080-17140622 FORWARD	81.25	480	90	0	1	480	1071	1550	6e-62	238
contig03191	AT1G03080.1	FUNCTIONS IN: molecular_function unknown; INVOLVED IN: biological_process unknown; LOCATED IN: plasma membrane; EXPRESSED	82.61	230	40	0	170	399	263	34	2e-32	139
contig03195	AT2G19570.1	A1, AT-CDA1, DESZ | CDA1 (CYTIDINE DEAMINASE 1); cytidine deaminase | chr2:8470598-8471503 REVERSE	94.74	57	3	0	374	430	290	346	4e-17	89.7
contig03196	AT1G18640.2	P | PSP (3-PHOSPHOSERINE PHOSPHATASE); phosphoserine phosphatase | chr1:6416524-6418245 REVERSE	83.15	178	30	0	327	504	389	212	5e-25	115
contig03199	AT3G51800.2	G2 | ATG2; aminopeptidase/ metalloexopeptidase | chr3:19211261-19213568 REVERSE	79.62	530	107	1	1	529	210	739	2e-46	186
contig03200	AT2G26990.1	S12, ATCSN2, COP12, CSN2 | FUS12 (FUSCA 12) | chr2:11519684-11522412 REVERSE	80.52	770	150	0	1	770	277	1046	1e-91	337
contig03201	AT4G30600.1	signal recognition particle receptor alpha subunit family protein | chr4:14938142-14940600 REVERSE	81.54	482	89	0	25	506	1378	1859	9e-66	250
contig03202	AT4G34350.1	B6, ISPH, HDR | HDR (4-HYDROXY-3-METHYLBUT-2-ENYL DIPHOSPHATE REDUCTASE); 4-hydroxy-3-methylbut-2-en-1-yl diphosphate reduc	86.75	83	11	0	815	897	284	202	1e-13	77.8
contig03214	AT2G41530.1	SFGH, SFGH | SFGH (S-FORMYLGLUTATHIONE HYDROLASE); S-formylglutathione hydrolase/ hydrolase, acting on ester bonds | chr2:1	82.67	277	48	0	430	706	625	349	4e-41	168
contig03219	AT2G30490.1	C4H, C4H, CYP73A5 | C4H (CINNAMATE-4-HYDROXYLASE); trans-cinnamate 4-monooxygenase | chr2:12993861-12995683 REVERSE	78.02	769	169	0	750	1518	974	206	2e-45	184
contig03220	AT1G76680.1	R1, ATOPR1 | OPR1; 12-oxophytodienoate reductase | chr1:28776982-28778271 FORWARD	87.5	80	10	0	629	708	560	481	4e-14	79.8
contig03222	AT4G30240.1	protein binding | chr4:14808359-14809745 REVERSE	87.63	97	12	0	592	688	101	5	1e-19	97.6
contig03230	AT2G26080.1	GLDP2 | AtGLDP2 (Arabidopsis thaliana glycine decarboxylase P-protein 2); ATP binding / glycine dehydrogenase (decarboxylat	81.76	1206	216	2	1	1203	918	2122	0	634
contig03236	AT5G26360.1	chaperonin, putative | chr5:9255561-9258891 REVERSE	80.2	293	58	0	33	325	326	34	6e-27	121
contig03237	AT3G20910.1	-YA9 | NF-YA9 (NUCLEAR FACTOR Y, SUBUNIT A9); specific transcriptional repressor/ transcription factor | chr3:7326495-73283	81.45	221	41	0	267	487	674	454	2e-24	113
contig03238	AT5G50375.1	I1 | CPI1 (CYCLOPROPYL ISOMERASE); cycloeucalenol cycloisomerase | chr5:20511856-20513931 FORWARD	82.76	174	30	0	162	335	22	195	6e-23	107
contig03248	ATCG00020.1	BA | Encodes chlorophyll binding protein D1, a part of the photosystem II reaction center core | chrC:383-1444 REVERSE	93.02	387	22	1	1	382	381	767	3e-157	553
contig03249	AT1G20840.1	T1 | TMT1 (TONOPLAST MONOSACCHARIDE TRANSPORTER1); carbohydrate transmembrane transporter/ nucleoside transmembrane transpo	81.58	152	28	0	3	154	1867	2018	2e-14	79.8
contig03253	AT1G54210.1	G12, ATG12A | ATG12A (AUTOPHAGY 12 A); protein binding | chr1:20241278-20242020 FORWARD	82.02	267	45	1	207	473	291	28	4e-34	145
contig03260	AT3G51840.1	X4, ATSCX, ATG6 | ACX4 (ACYL-COA OXIDASE 4); acyl-CoA oxidase/ oxidoreductase | chr3:19225653-19229008 REVERSE	83.4	235	39	0	126	360	1055	821	2e-37	157
contig03263	AT1G07210.1	30S ribosomal protein S18 family | chr1:2215320-2216668 FORWARD	83.14	172	27	2	123	293	696	526	5e-19	95.6
contig03265	AT5G06660.1	unknown protein | chr5:2046863-2047453 FORWARD	88.37	86	8	2	76	160	524	440	2e-13	75.8
contig03268	AT5G12210.2	geranylgeranyl transferase type II beta subunit, putative / RAB geranylgeranyltransferase beta subunit, putative | chr5:39	79.15	470	98	0	85	554	466	935	6e-37	155
contig03269	AT1G77470.1	replication factor C 36 kDA, putative | chr1:29112194-29114323 REVERSE	84.3	121	19	0	506	626	595	475	2e-17	89.7
contig03270	AT1G63110.3	cell division cycle protein-related | chr1:23405145-23407757 FORWARD	86.11	108	15	0	510	617	796	689	7e-19	95.6
contig03273	AT1G22200.2	unknown protein | chr1:7838104-7840602 REVERSE	84.78	92	14	0	544	635	379	470	1e-11	71.9
contig03274	AT1G49980.1	DNA-directed DNA polymerase/ damaged DNA binding | chr1:18508026-18512111 FORWARD	80.15	398	79	0	18	415	476	79	2e-39	163
contig03278	AT3G17590.1	H, CHE1 | BSH (BUSHY GROWTH); chromatin binding / protein binding | chr3:6017313-6019591 REVERSE	88.12	101	12	0	39	139	427	527	3e-22	105
contig03279	AT2G18450.1	H1-2 | SDH1-2; succinate dehydrogenase | chr2:7997510-8000801 REVERSE	82.81	675	116	0	1	675	804	130	3e-116	418
contig03284	AT4G16695.3	unknown protein | chr4:9394259-9395079 FORWARD	91.07	56	5	0	109	164	70	125	5e-12	71.9
contig03292	AT1G61065.1	unknown protein | chr1:22490430-22491330 REVERSE	95.65	46	2	0	95	140	26	71	2e-13	75.8
contig03293	AT4G04040.1	E51 | MEE51 (maternal effect embryo arrest 51); diphosphate-fructose-6-phosphate 1-phosphotransferase | chr4:1939250-194276	81.35	563	105	0	22	584	1253	691	7e-76	283
contig03295	AT4G24780.1	pectate lyase family protein | chr4:12770631-12772227 REVERSE	83.78	413	65	2	555	966	1022	611	5e-72	272
contig03303	AT5G08590.1	K2, SNRK2-1, SNRK2.1, SRK2G | SNRK2.1 (SNF1-RELATED PROTEIN KINASE 2.1); kinase/ protein kinase | chr5:2783537-2785869 FORW	82.68	179	31	0	498	676	722	544	3e-23	109
contig03305	AT5G54855.1	pollen Ole e 1 allergen and extensin family protein | chr5:22282902-22284251 FORWARD	81.28	203	38	0	90	292	281	79	4e-21	101
contig03306	AT5G20060.3	phospholipase/carboxylesterase family protein | chr5:6776800-6779447 FORWARD	82.33	215	38	0	164	378	260	46	4e-28	125
contig03308	AT3G05530.1	T5A, ATS6A.2 | RPT5A (REGULATORY PARTICLE TRIPLE-A ATPASE 5A); ATPase/ calmodulin binding | chr3:1603540-1605993 FORWARD	83.14	1115	182	5	208	1317	86	1199	0	682
contig03314	AT1G24360.1	3-oxoacyl-(acyl-carrier protein) reductase, chloroplast / 3-ketoacyl-acyl carrier protein reductase | chr1:8640820-8643283	82.73	110	19	0	21	130	256	365	7e-11	67.9
contig03316	AT1G06570.1	S1, HPD | PDS1 (PHYTOENE DESATURATION 1); 4-hydroxyphenylpyruvate dioxygenase | chr1:2012015-2013543 REVERSE	78.69	582	124	0	239	820	1395	814	2e-41	170
contig03318	AT2G01850.1	GT-A3, XTH27, ATXTH27 | EXGT-A3; hydrolase, acting on glycosyl bonds / xyloglucan:xyloglucosyl transferase | chr2:385374-38	82.04	206	32	3	4	207	316	518	5e-19	95.6
contig03319	AT2G43080.1	-P4H-1 | AT-P4H-1 (A. THALIANA P4H ISOFORM 1); oxidoreductase, acting on paired donors, with incorporation or reduction of	79.91	234	47	0	287	520	657	424	1e-17	91.7
contig03322	AT3G45140.1	X2, ATLOX2 | LOX2 (LIPOXYGENASE 2); lipoxygenase | chr3:16525437-16529233 FORWARD	87.5	72	9	0	99	170	2691	2620	4e-12	71.9
contig03325	AT5G65470.1	unknown protein | chr5:26172432-26174904 FORWARD	82.32	164	29	0	326	489	431	268	5e-19	95.6
contig03327	AT4G18700.1	PK12, SnRK3.9, ATWL4, WL4 | CIPK12 (CBL-INTERACTING PROTEIN KINASE 12); ATP binding / kinase/ protein kinase/ protein serin	88.99	227	22	1	588	814	755	532	6e-65	248
contig03333	AT1G34430.1	B3003 | EMB3003 (embryo defective 3003); acyltransferase/ dihydrolipoyllysine-residue acetyltransferase/ protein binding |	79.69	320	65	0	33	352	1055	736	3e-26	119
contig03336	AT5G47080.1	B1 | CKB1; protein kinase regulator | chr5:19124969-19126397 REVERSE	87.13	101	13	0	48	148	704	804	9e-20	97.6
contig03337	AT4G16210.1	HIA, E-COAH-2 | ECHIA (ENOYL-COA HYDRATASE/ISOMERASE A); catalytic | chr4:9176864-9177978 REVERSE	84.78	92	14	0	389	480	358	449	9e-12	71.9
contig03341	AT5G55810.1	NMNAT | AtNMNAT (A. thaliana nicotinate/nicotinamide mononucleotide adenyltransferase); nicotinamide-nucleotide adenylyltra	90.63	64	6	0	652	715	76	139	3e-14	79.8
contig03348	AT1G18070.2	EF-1-alpha-related GTP-binding protein, putative | chr1:6214236-6218211 REVERSE	87.79	172	21	0	1	172	472	301	4e-43	174
contig03349	AT5G28750.1	thylakoid assembly protein, putative | chr5:10784142-10785677 REVERSE	92.45	53	4	0	308	360	286	338	1e-12	73.8
contig03357	AT1G19580.1	MMA CA1 | GAMMA CA1 (GAMMA CARBONIC ANHYDRASE 1); carbonate dehydratase | chr1:6774937-6777092 FORWARD	81.6	212	39	0	171	382	37	248	5e-24	111
contig03359	AT2G39130.1	amino acid transporter family protein | chr2:16323171-16326744 REVERSE	85.15	101	15	0	514	614	479	579	1e-14	81.8
contig03360	AT5G52110.2	F208 | HCF208 (HIGH CHLOROPHYLL FLUORESCENCE 208) | chr5:21172159-21173953 REVERSE	89.61	77	8	0	150	226	124	200	1e-17	89.7
contig03361	AT3G60250.2	B3 | CKB3; protein kinase regulator/ transcription factor binding | chr3:22270714-22271962 REVERSE	86.11	108	15	0	11	118	314	207	3e-19	95.6
contig03362	AT3G58500.1	2A-3, EP7 | PP2A-3 (PROTEIN PHOSPHATASE 2A-3); protein serine/threonine phosphatase | chr3:21635503-21638911 REVERSE	81.81	797	145	0	298	1094	118	914	1e-119	430
contig03363	AT1G58080.1	ATP-PRT1, HISN1A | ATATP-PRT1 (ATP PHOSPHORIBOSYL TRANSFERASE 1); ATP phosphoribosyltransferase | chr1:21504562-21507429 RE	84.36	179	28	0	72	250	625	803	2e-30	133
contig03364	AT3G20650.2	mRNA capping enzyme family protein | chr3:7221168-7223939 REVERSE	83.94	137	22	0	13	149	227	91	6e-20	97.6
contig03372	AT1G17720.2	B BETA | ATB BETA; nucleotide binding / protein phosphatase type 2A regulator | chr1:6093949-6098065 REVERSE	79.67	428	86	1	2	428	811	1238	1e-35	151
contig03383	AT4G27080.2	PDIL5-4, ATPDI7, PDI7 | thioredoxin family protein | chr4:13589156-13593335 FORWARD	80.25	243	48	0	573	815	925	683	1e-20	101
contig03385	AT2G38940.1	PT2, PHT1;4 | ATPT2 (ARABIDOPSIS THALIANA PHOSPHATE TRANSPORTER 2); carbohydrate transmembrane transporter/ inorganic phosp	87.5	80	10	0	928	1007	527	448	4e-14	79.8
contig03386	AT1G62020.1	coatomer protein complex, subunit alpha, putative | chr1:22919814-22923728 FORWARD	83.95	243	39	0	81	323	243	1	2e-42	172
contig03392	AT1G08570.4	HT4 | ACHT4 (ATYPICAL CYS HIS RICH THIOREDOXIN 4); oxidoreductase, acting on sulfur group of donors, disulfide as acceptor	83.24	185	31	0	660	844	371	187	9e-27	121
contig03396	AT5G13420.1	transaldolase, putative | chr5:4302080-4304212 REVERSE	79.6	755	153	1	29	782	340	1094	9e-71	268
contig03400	AT5G53140.1	protein phosphatase 2C, putative / PP2C, putative | chr5:21549228-21552132 FORWARD	78.4	449	96	1	14	461	845	397	3e-24	113
contig03401	AT5G55230.1	MAP65-1, MAP65-1 | ATMAP65-1 (MICROTUBULE-ASSOCIATED PROTEINS 65-1); microtubule binding | chr5:22402716-22405182 FORWARD	80.38	479	94	0	38	516	755	1233	5e-52	204
contig03405	AT5G18580.1	SS, TON2, EMB40, FS1, GDO, FASS 2 | FASS (FASS 1); protein phosphatase type 2B regulator | chr5:6175154-6178214 FORWARD	87.01	77	10	0	47	123	1327	1403	9e-13	73.8
contig03410	ATCG00600.1	TG | Cytochrome b6-f complex, subunit V. Disruption of homologous gene in Chlamydomonas results in disruption of cytochrome	93.46	107	7	0	294	400	1	107	1e-37	157
contig03421	AT5G24520.2	G1, TTG | TTG1 (TRANSPARENT TESTA GLABRA 1); DNA binding / nucleotide binding / protein binding | chr5:8371708-8372733 REVE	80.12	659	131	0	411	1069	1026	368	1e-70	268
contig03423	AT4G20360.1	RAB8D, ATRABE1B | ATRABE1B (ARABIDOPSIS RAB GTPASE HOMOLOG E1B); GTP binding / GTPase/ translation elongation factor | chr4	84.45	431	67	0	952	1382	722	292	2e-87	323
contig03428	AT1G43130.1	V2 | LCV2 (LIKE COV 2) | chr1:16228661-16231158 REVERSE	83.69	141	23	0	91	231	387	527	1e-19	97.6
contig03429	AT5G17440.1	LUC7 N_terminus domain-containing protein | chr5:5749849-5753415 FORWARD	81.14	281	53	0	286	566	604	884	1e-31	137
contig03438	ATCG00740.1	OA | RNA polymerase alpha subunit | chrC:77901-78890 REVERSE	86.3	759	101	2	325	1081	776	19	0	666
contig03443	AT2G30950.1	R2, FTSH2 | VAR2 (VARIEGATED 2); ATP-dependent peptidase/ ATPase/ metallopeptidase/ zinc ion binding | chr2:13174692-131770	81.74	482	85	1	387	868	1856	1378	1e-66	254
contig03444	AT5G09830.1	BolA-like family protein | chr5:3057816-3058769 REVERSE	83.13	166	28	0	259	424	54	219	8e-23	107
contig03446	AT4G17500.1	ERF-1 | ATERF-1 (ETHYLENE RESPONSIVE ELEMENT BINDING FACTOR 1); DNA binding / transcription activator/ transcription factor	83.76	197	32	0	120	316	647	451	7e-32	137
contig03448	AT3G23640.2	L1 | HGL1 (heteroglycan glucosidase 1); hydrolase, hydrolyzing O-glycosyl compounds | chr3:8502355-8509358 FORWARD	82.2	382	68	0	70	451	1540	1159	4e-56	218
contig03453	ATMG00510.1	D7 | NADH dehydrogenase subunit 7 | chrM:132071-138153 FORWARD	95.12	287	14	0	2	288	287	1	3e-128	458
contig03456	AT5G20080.1	NADH-cytochrome b5 reductase, putative | chr5:6782708-6786360 FORWARD	81.66	518	95	0	406	923	379	896	1e-72	274
contig03457	AT2G31350.1	X2-5 | GLX2-5 (GLYOXALASE 2-5); hydroxyacylglutathione hydrolase/ iron ion binding / zinc ion binding | chr2:13368451-13370	79.7	266	54	0	593	858	746	481	4e-20	99.6
contig03462	AT1G67960.1	EXPRESSED IN: 22 plant structures; EXPRESSED DURING: 15 growth stages; CONTAINS InterPro DOMAIN/s: Membrane protein,Tapt1/	83.2	125	21	0	55	179	1225	1349	5e-15	81.8
contig03464	AT3G54010.2	S1, DEI1 | PAS1 (PASTICCINO 1); FK506 binding / binding / peptidyl-prolyl cis-trans isomerase | chr3:20001588-20005063 FORW	86.75	83	11	0	3	85	590	508	1e-13	77.8
contig03465	AT5G54430.1	PHOS32, PHOS32 | universal stress protein (USP) family protein | chr5:22097563-22099693 REVERSE	82.81	128	22	0	155	282	106	233	4e-14	79.8
contig03471	ATMG00160.1	X2 | cytochrome c oxidase subunit 2 | chrM:40502-42628 REVERSE	95.96	446	18	0	9	454	783	338	0	741
contig03475	AT1G55480.1	binding / protein binding | chr1:20713822-20715351 FORWARD	79.17	264	55	0	36	299	306	569	1e-16	87.7
contig03481	AT4G32390.1	phosphate translocator-related | chr4:15636550-15637602 FORWARD	86.03	136	19	0	164	299	47	182	2e-26	119
contig03490	AT2G31040.1	ATP synthase protein I -related | chr2:13209094-13211012 REVERSE	84.88	86	13	0	307	392	298	383	7e-11	67.9
contig03494	AT5G60760.1	2-phosphoglycerate kinase-related | chr5:24438465-24442004 FORWARD	81.71	350	64	0	2	351	880	1229	1e-46	186
contig03496	AT5G36250.1	protein phosphatase 2C, putative / PP2C, putative | chr5:14282590-14284376 FORWARD	83.09	136	23	0	82	217	865	1000	1e-16	87.7
contig03499	AT1G30270.1	PK23, SnRK3.23, ATCIPK23, LKS1 | CIPK23 (CBL-INTERACTING PROTEIN KINASE 23); kinase/ protein binding / protein serine/threo	89.04	73	8	0	507	579	1168	1096	9e-15	81.8
contig03507	AT1G21760.1	FBP7, FBP7 | FBP7 (F-BOX PROTEIN 7) | chr1:7649324-7651613 FORWARD	79.82	218	44	0	160	377	557	340	1e-15	83.8
contig03510	AT5G36120.1	B3 | CCB3 (COFACTOR ASSEMBLY, COMPLEX C (B6F),) | chr5:14198679-14199203 REVERSE	92.73	55	4	0	188	242	446	392	1e-13	77.8
contig03522	AT4G39080.1	A-A3 | VHA-A3 (VACUOLAR PROTON ATPASE A3); ATPase | chr4:18209513-18214752 FORWARD	81.86	226	41	0	126	351	28	253	1e-27	123
contig03527	AT3G11410.1	PP2CA, AHG3, PP2CA | PP2CA (ARABIDOPSIS THALIANA PROTEIN PHOSPHATASE 2CA); protein binding / protein serine/threonine phosp	80.11	377	75	0	674	1050	641	1017	4e-36	153
contig03529	AT5G49190.1	S2, SSA, ATSUS2 | SUS2 (SUCROSE SYNTHASE 2); UDP-glycosyltransferase/ sucrose synthase/ transferase, transferring glycosyl	79.55	440	90	0	5	444	1256	817	5e-38	159
contig03531	AT1G33490.1	unknown protein | chr1:12150941-12152276 REVERSE	82.66	173	30	0	347	519	248	76	5e-22	105
contig03532	AT3G58600.1	FUNCTIONS IN: molecular_function unknown; INVOLVED IN: endocytosis; LOCATED IN: membrane; EXPRESSED IN: 24 plant structure	80.9	398	75	1	497	893	157	554	5e-44	178
contig03534	AT5G38820.1	amino acid transporter family protein | chr5:15543481-15545182 FORWARD	91.94	62	5	0	60	121	1181	1120	8e-16	83.8
contig03536	AT2G21300.2	kinesin motor family protein | chr2:9114396-9118292 REVERSE	78.43	357	77	0	184	540	1092	736	1e-19	97.6
contig03541	AT2G24330.1	unknown protein | chr2:10347340-10349566 REVERSE	89.81	108	11	0	121	228	517	624	6e-29	127
contig03547	AT2G19480.2	A02, NFA2 | NAP1;2 (NUCLEOSOME ASSEMBLY PROTEIN 1;2); DNA binding / binding | chr2:8438601-8441040 FORWARD	88.57	105	12	0	109	213	424	528	1e-24	113
contig03557	AT5G58290.1	T3 | RPT3 (REGULATORY PARTICLE TRIPLE-A ATPASE 3); ATPase | chr5:23569155-23571116 FORWARD	83.21	131	22	0	57	187	206	76	2e-16	85.7
contig03559	AT1G65820.3	microsomal glutathione s-transferase, putative | chr1:24485213-24486682 FORWARD	91.67	60	4	1	85	143	151	210	6e-12	71.9
contig03564	AT3G01120.1	O1, CGS, ATCYS1, CGS1 | MTO1 (METHIONINE OVERACCUMULATION 1); cystathionine gamma-synthase | chr3:39234-41865 REVERSE	80.29	624	123	0	73	696	951	1574	4e-69	262
contig03566	AT2G34470.2	EG, PSKF109 | UREG (UREASE ACCESSORY PROTEIN G); ATP binding / metal ion binding / nickel ion binding / nucleotide binding	82.74	197	34	0	30	226	490	686	6e-27	121
contig03574	AT5G66120.2	3-dehydroquinate synthase, putative | chr5:26431516-26433649 REVERSE	80.47	599	117	0	1	599	1033	435	1e-68	260
contig03576	AT2G22430.1	HB6 | ATHB6; DNA binding / protein binding / sequence-specific DNA binding / transcription activator/ transcription factor	82.76	174	30	0	588	761	381	208	2e-22	107
contig03577	AT1G74840.1	myb family transcription factor | chr1:28116201-28117317 REVERSE	83.5	200	33	0	149	348	277	476	8e-31	135
contig03590	AT1G01020.2	V1 | ARV1 | chr1:7315-8666 REVERSE	82.4	125	22	0	186	310	67	191	1e-12	73.8
contig03591	AT3G58730.1	vacuolar ATP synthase subunit D (VATD) / V-ATPase D subunit / vacuolar proton pump D subunit (VATPD) | chr3:21718495-21719	79.84	630	120	5	492	1119	642	18	3e-52	206
contig03592	AT5G06600.3	P12 | UBP12 (UBIQUITIN-SPECIFIC PROTEASE 12); ubiquitin thiolesterase/ ubiquitin-specific protease | chr5:2020682-2027834 R	79.34	392	78	1	48	436	1638	1247	5e-30	131
contig03596	AT3G57520.2	SIP2 | AtSIP2 (Arabidopsis thaliana seed imbibition 2); hydrolase, hydrolyzing O-glycosyl compounds | chr3:21289299-2129269	79.82	441	89	0	165	605	826	386	5e-41	168
contig03597	AT1G12580.1	PKR1 | PEPKR1 (Phosphoenolpyruvate carboxylase-related kinase 1); ATP binding / kinase/ protein kinase/ protein serine/thre	82.22	135	24	0	120	254	615	749	2e-13	77.8
contig03616	AT1G64550.1	GCN3 | ATGCN3; transporter | chr1:23968850-23973369 FORWARD	81.17	393	73	1	1	392	1267	875	6e-46	184
contig03622	ATMG01080.1	P9 | subunit 9 of mitochondrial F0-ATPase | chrM:278895-279152 FORWARD	89.2	213	23	0	12	224	242	30	6e-63	240
contig03623	AT3G12150.1	unknown protein | chr3:3876688-3878621 REVERSE	79.03	620	126	4	336	951	995	376	2e-40	167
contig03626	AT5G45390.1	PP4, NCLPP4 | CLPP4 (CLP PROTEASE P4); serine-type endopeptidase | chr5:18396351-18397586 FORWARD	83.33	102	17	0	223	324	774	673	6e-11	67.9
contig03627	AT5G16070.1	chaperonin, putative | chr5:5247549-5251050 REVERSE	84.69	320	49	0	74	393	22	341	1e-64	246
contig03633	AT5G23860.1	B8 | TUB8; structural constituent of cytoskeleton | chr5:8042962-8044528 FORWARD	93.15	73	5	0	355	427	1277	1205	3e-22	105
contig03640	AT3G22425.2	PD | IGPD; imidazoleglycerol-phosphate dehydratase | chr3:7951110-7952853 FORWARD	79.29	280	58	0	287	566	219	498	4e-19	95.6
contig03646	AT2G28760.3	S6 | NAD-dependent epimerase/dehydratase family protein | chr2:12336469-12338642 REVERSE	83.41	223	35	2	124	345	50	271	1e-30	133
contig03647	AT3G52370.1	A15 | FLA15 (FASCICLIN-LIKE ARABINOGALACTAN PROTEIN 15 PRECURSOR) | chr3:19417549-19419549 FORWARD	80.33	539	106	0	10	548	640	1178	5e-59	228
contig03650	AT4G33070.1	pyruvate decarboxylase, putative | chr4:15952519-15954676 REVERSE	79.28	671	139	0	174	844	1823	1153	6e-59	228
contig03655	AT2G34590.1	transketolase family protein | chr2:14568956-14570844 REVERSE	80.49	574	110	2	31	603	637	1209	6e-61	234
contig03656	AT3G27740.1	RA | CARA (CARBAMOYL PHOSPHATE SYNTHETASE A); carbamoyl-phosphate synthase (glutamine-hydrolyzing)/ carbamoyl-phosphate syn	81.07	317	60	0	707	1023	581	265	4e-36	153
contig03668	AT5G20000.1	26S proteasome AAA-ATPase subunit, putative | chr5:6756915-6759550 FORWARD	82.61	345	60	0	213	557	1239	895	4e-53	208
contig03669	AT3G53880.1	aldo/keto reductase family protein | chr3:19953238-19955171 FORWARD	85.54	83	12	0	834	916	494	412	5e-11	69.9
contig03677	AT1G30580.1	GTP binding | chr1:10831953-10835454 REVERSE	83.23	161	27	0	279	439	1181	1021	3e-22	105
contig03679	AT5G09850.1	transcription elongation factor-related | chr5:3063488-3065221 REVERSE	80.49	164	32	0	348	511	514	351	1e-11	71.9
contig03683	AT3G54180.1	C2B, CDKB1;1 | CDKB1;1 (CYCLIN-DEPENDENT KINASE B1;1); cyclin-dependent protein kinase/ kinase/ protein binding | chr3:2005	80.16	383	76	0	35	417	857	475	8e-38	157
contig03684	AT3G03250.1	P | UGP (UDP-glucose pyrophosphorylase); UTP:glucose-1-phosphate uridylyltransferase/ nucleotidyltransferase | chr3:749761-	82.9	497	85	0	45	541	601	1097	3e-84	311
contig03685	AT5G53800.1	unknown protein | chr5:21848180-21849935 FORWARD	90.74	54	5	0	347	400	567	620	7e-11	67.9
contig03693	AT5G02270.1	NAP9, NAP9 | ATNAP9; transporter | chr5:467269-469041 REVERSE	83.85	353	57	0	200	552	611	259	4e-65	248
contig03695	AT5G52470.1	B1, FBR1, ATFIB1, ATFBR1, SKIP7 | FIB1 (FIBRILLARIN 1); snoRNA binding | chr5:21294290-21296509 FORWARD	81.9	569	103	0	8	576	752	184	5e-84	311
contig03696	AT5G50870.1	C27 | UBC27 (ubiquitin-conjugating enzyme 27); ubiquitin-protein ligase | chr5:20699626-20700998 REVERSE	82.84	204	35	0	237	440	108	311	9e-29	127
contig03702	AT2G41480.1	electron carrier/ heme binding / peroxidase | chr2:17296986-17298729 REVERSE	92	50	4	0	199	248	226	275	7e-11	67.9
contig03703	AT5G54310.1	D5 | AGD5 (ARF-GAP domain 5); ARF GTPase activator/ DNA binding / zinc ion binding | chr5:22057262-22061066 REVERSE	85.46	282	41	0	233	514	88	369	1e-60	234
contig03705	AT1G65960.2	D2 | GAD2 (GLUTAMATE DECARBOXYLASE 2); calmodulin binding / glutamate decarboxylase | chr1:24552094-24557253 FORWARD	89.13	138	15	0	486	623	1038	901	5e-37	155
contig03706	AT4G21450.1	vesicle-associated membrane family protein / VAMP family protein | chr4:11426136-11428125 FORWARD	87.32	71	9	0	64	134	577	647	2e-11	69.9
contig03710	AT2G01270.1	QSOX2 | AtQSOX2 (quiescin-sulfhydryl oxidase 2); thiol oxidase | chr2:139457-142141 FORWARD	81.07	206	39	0	950	1155	383	178	5e-20	99.6
contig03714	AT4G39100.1	L1 | SHL1 (short life); transcription factor/ zinc-mediated transcriptional activator | chr4:18218298-18220134 REVERSE	80.2	197	39	0	195	391	187	383	1e-14	81.8
contig03717	AT5G03940.1	C, 54CP, CPSRP54, SRP54CP | CPSRP54 (CHLOROPLAST SIGNAL RECOGNITION PARTICLE 54 KDA SUBUNIT); 7S RNA binding / GTP binding	85.41	377	54	1	19	394	1257	881	7e-82	303
contig03719	AT3G59970.3	HFR1 | MTHFR1 (METHYLENETETRAHYDROFOLATE REDUCTASE 1); methylenetetrahydrofolate reductase (NADPH) | chr3:22151303-22154323	80.68	585	113	0	269	853	207	791	1e-69	264
contig03721	AT1G52360.1	coatomer protein complex, subunit beta 2 (beta prime), putative | chr1:19499282-19505397 FORWARD	83.62	354	58	0	1	354	2104	2457	2e-63	242
contig03723	AT2G39460.2	RPL23A, RPL23A, RPL23AA | RPL23AA (RIBOSOMAL PROTEIN L23AA); RNA binding / nucleotide binding / structural constituent of r	86.45	155	21	0	335	489	208	362	6e-33	141
contig03730	AT1G01940.1	peptidyl-prolyl cis-trans isomerase cyclophilin-type family protein | chr1:323082-324719 FORWARD	82.39	284	50	0	15	298	284	1	7e-41	167
contig03738	AT5G09650.1	PPa6 | AtPPa6 (Arabidopsis thaliana pyrophosphorylase 6); inorganic diphosphatase/ pyrophosphatase | chr5:2991331-2993117 R	80.95	252	47	1	299	549	256	507	6e-24	111
contig03740	AT5G15920.1	structural maintenance of chromosomes (SMC) family protein (MSS2) | chr5:5196210-5199559 FORWARD	84.3	121	19	0	91	211	574	454	3e-17	89.7
contig03743	AT3G12915.1	GTP binding / GTPase | chr3:4112999-4115708 FORWARD	80.79	505	88	6	20	519	813	313	4e-40	165
contig03744	AT1G04160.1	B, ATXIB, XI-8, XI-B | XIB (MYOSIN XI B); motor | chr1:1086495-1096146 FORWARD	85.29	333	46	2	130	459	1222	1554	4e-68	258
contig03745	AT2G04030.1	88, EMB1956, HSP90.5 | CR88; ATP binding | chr2:1281983-1285909 FORWARD	80.8	948	181	1	186	1132	2057	1110	4e-119	428
contig03748	AT4G05420.1	B1A | DDB1A (DAMAGED DNA BINDING PROTEIN 1A); DNA binding / protein binding | chr4:2746288-2752663 FORWARD	83.16	582	98	0	17	598	238	819	7e-104	377
contig03753	AT5G19140.1	AILP1, AILP1 | AILP1 | chr5:6423398-6425785 FORWARD	79.93	279	55	1	115	392	415	693	6e-21	101
contig03755	AT3G09840.1	C48, ATCDC48, CDC48A | CDC48 (CELL DIVISION CYCLE 48); ATPase/ identical protein binding | chr3:3019494-3022832 FORWARD	82.64	265	44	2	61	324	538	801	3e-34	145
contig03757	AT1G78240.2	D2, QUA2 | TSD2 (TUMOROUS SHOOT DEVELOPMENT 2); methyltransferase | chr1:29433173-29435815 REVERSE	83.24	179	29	1	143	321	1064	887	2e-23	109
contig03759	AT4G37910.1	Hsc70-1 | mtHsc70-1 (mitochondrial heat shock protein 70-1); ATP binding | chr4:17825368-17828099 REVERSE	86.29	197	27	0	14	210	634	830	1e-43	176
contig03763	AT5G11090.1	serine-rich protein-related | chr5:3524796-3525449 FORWARD	88.71	62	7	0	7	68	520	581	6e-11	67.9
contig03765	AT3G14420.6	(S)-2-hydroxy-acid oxidase, peroxisomal, putative / glycolate oxidase, putative / short chain alpha-hydroxy acid oxidase,	88.24	68	8	0	128	195	883	950	6e-12	71.9
contig03766	AT2G41250.1	haloacid dehalogenase-like hydrolase family protein | chr2:17200862-17202551 REVERSE	82.38	227	40	0	175	401	598	824	1e-30	133
contig03773	AT1G23800.1	DH2B7, ALDH2B | ALDH2B7; 3-chloroallyl aldehyde dehydrogenase/ aldehyde dehydrogenase (NAD) | chr1:8412238-8414804 REVERSE	77.68	775	173	0	88	862	994	220	9e-40	165
contig03785	AT3G43740.2	leucine-rich repeat family protein | chr3:15644127-15645446 FORWARD	89.66	58	6	0	166	223	191	134	6e-11	67.9
contig03787	AT1G53240.1	malate dehydrogenase (NAD), mitochondrial | chr1:19854966-19856802 REVERSE	79.61	510	101	3	228	735	145	653	3e-39	163
contig03792	AT5G42090.1	LOCATED IN: endomembrane system, integral to membrane; EXPRESSED IN: 24 plant structures; EXPRESSED DURING: 14 growth stag	79.27	275	57	0	180	454	938	664	2e-18	93.7
contig03800	AT3G05700.1	INVOLVED IN: response to water deprivation; CONTAINS InterPro DOMAIN/s: Drought induced 19 (InterPro:IPR008598); BEST Arab	83.23	167	28	0	280	446	145	311	4e-23	109
contig03801	AT3G62580.1	FUNCTIONS IN: molecular_function unknown; INVOLVED IN: biological_process unknown; LOCATED IN: endomembrane system; EXPRES	90.82	98	9	0	113	210	260	163	1e-27	123
contig03805	AT4G25840.1	P1 | GPP1 (glycerol-3-phosphatase 1); catalytic/ hydrolase | chr4:13139026-13140719 FORWARD	84.12	170	27	0	133	302	226	395	1e-27	123
contig03809	AT5G03290.1	isocitrate dehydrogenase, putative / NAD+ isocitrate dehydrogenase, putative | chr5:794043-795939 FORWARD	84.12	529	84	0	5	533	314	842	1e-105	383
contig03813	AT3G19820.2	F1, DIM, EVE1, DIM1, CBB1 | DWF1 (DWARF 1); calmodulin binding / catalytic | chr3:6879835-6881616 REVERSE	85.57	97	14	0	615	711	332	236	7e-15	81.8
contig03814	AT4G28706.2	pfkB-type carbohydrate kinase family protein | chr4:14167805-14170619 FORWARD	82.24	152	27	0	57	208	392	241	7e-17	87.7
contig03816	AT5G39100.1	P6 | GLP6 (GERMIN-LIKE PROTEIN 6); manganese ion binding / nutrient reservoir | chr5:15653204-15653596 REVERSE	85.54	83	12	0	39	121	106	188	2e-11	69.9
contig03817	AT5G02100.1	E18, ORP3A | UNE18 (UNFERTILIZED EMBRYO SAC 18); oxysterol binding / sterol binding | chr5:413639-416016 FORWARD	88.24	119	14	0	257	375	778	896	7e-28	125
contig03822	ATMG00980.1	SL2 | ribosomal protein L2 | chrM:260224-260601 REVERSE	92.59	162	10	2	227	387	13	173	6e-54	210
contig03824	AT4G36940.1	PRT1 | NAPRT1 (NICOTINATE PHOSPHORIBOSYLTRANSFERASE 1); nicotinate phosphoribosyltransferase | chr4:17416938-17419883 FORWA	78.41	593	128	0	198	790	1477	885	1e-38	161
contig03831	AT3G13670.1	protein kinase family protein | chr3:4469434-4473234 FORWARD	78.57	434	93	0	32	465	637	1070	1e-27	123
contig03834	AT5G50000.1	protein kinase, putative | chr5:20342838-20345033 REVERSE	78.78	740	154	2	363	1099	223	962	8e-53	208
contig03836	AT4G21470.1	FMN/FHY | ATFMN/FHY (riboflavin kinase/FMN hydrolase); FMN adenylyltransferase/ riboflavin kinase | chr4:11431284-11433197	84.25	146	23	0	379	524	1010	865	1e-22	107
contig03839	AT2G07690.1	M5 | minichromosome maintenance family protein / MCM family protein | chr2:3523379-3527388 REVERSE	84.73	334	51	0	1	334	1197	1530	3e-68	258
contig03841	AT2G22800.1	T9 | HAT9; DNA binding / transcription factor | chr2:9704949-9706048 REVERSE	93.06	72	5	0	152	223	525	454	1e-21	103
contig03843	AT5G23750.2	remorin family protein | chr5:8010004-8011453 REVERSE	82.33	215	38	0	291	505	361	575	4e-28	125
contig03849	AT5G62700.1	B3 | TUB3; GTP binding / GTPase/ structural molecule | chr5:25184501-25186426 FORWARD	84.11	302	48	0	19	320	832	1133	2e-56	218
contig03856	AT2G18280.2	TLP2 | AtTLP2 (TUBBY LIKE PROTEIN 2); phosphoric diester hydrolase/ transcription factor | chr2:7946754-7948176 FORWARD	84.4	109	17	0	288	396	260	152	4e-15	81.8
contig03867	AT2G35620.1	I2 | FEI2 (FEI 2); kinase | chr2:14961187-14964640 REVERSE	88.41	69	8	0	715	783	224	156	3e-12	73.8
contig03876	AT1G80620.1	ribosomal protein S15 family protein | chr1:30305404-30307182 FORWARD	82.39	142	25	0	373	514	908	1049	1e-15	83.8
contig03877	AT5G57870.2	eukaryotic translation initiation factor 4F, putative / eIF-4F, putative | chr5:23439755-23443433 FORWARD	92.73	55	4	0	209	263	1	55	2e-13	77.8
contig03884	AT5G03540.2	EXO70A1 | ATEXO70A1 (exocyst subunit EXO70 family protein A1); protein binding | chr5:890194-893916 FORWARD	84.47	161	25	0	36	196	1048	1208	5e-27	121
contig03885	AT3G63010.1	GID1B, GID1B | GID1B (GA INSENSITIVE DWARF1B); hydrolase | chr3:23289717-23290998 FORWARD	86.32	95	13	0	110	204	310	404	3e-16	85.7
contig03896	AT3G61710.3	autophagy protein Apg6 family | chr3:22840211-22841815 REVERSE	91.43	105	9	0	335	439	591	695	8e-32	137
contig03907	AT1G27680.1	L2 | APL2 (ADPGLC-PPASE LARGE SUBUNIT); glucose-1-phosphate adenylyltransferase | chr1:9631630-9634450 FORWARD	80.1	417	82	1	141	557	728	313	7e-39	161
contig03909	AT2G21470.2	E2, ATSAE2, EMB2764 | SAE2 (SUMO-ACTIVATING ENZYME 2); SUMO activating enzyme | chr2:9198752-9202136 FORWARD	81.82	132	24	0	174	305	804	673	4e-12	71.9
contig03910	AT3G12480.1	-YC11 | NF-YC11 (NUCLEAR FACTOR Y, SUBUNIT C11); DNA binding / transcription factor | chr3:3958065-3960278 FORWARD	84.18	158	25	0	47	204	158	1	2e-25	115
contig03915	AT1G53750.1	T1A | RPT1A (REGULATORY PARTICLE TRIPLE-A 1A); ATPase | chr1:20065921-20068324 REVERSE	83.96	586	92	2	71	656	614	31	6e-111	400
contig03917	AT1G80940.1	unknown protein | chr1:30410959-30411943 FORWARD	85.87	92	13	0	317	408	473	382	3e-14	79.8
contig03921	AT2G36390.1	E2.1, BE3 | SBE2.1 (starch branching enzyme 2.1); 1,4-alpha-glucan branching enzyme | chr2:15264283-15269940 FORWARD	82.14	224	39	1	426	648	2315	2092	3e-26	119
contig03922	AT5G57330.1	aldose 1-epimerase family protein | chr5:23218392-23220664 FORWARD	80.85	188	34	1	1	186	742	929	6e-15	81.8
contig03924	AT3G22200.1	P2, GABA-T, HER1 | POP2 (POLLEN-PISTIL INCOMPATIBILITY 2); 4-aminobutyrate transaminase/ 4-aminobutyrate:pyruvate transamin	84.62	117	18	0	257	373	157	273	1e-17	89.7
contig03925	AT3G13920.3	F4A1, RH4, TIF4A1 | EIF4A1 (EUKARYOTIC TRANSLATION INITIATION FACTOR 4A1); ATP-dependent helicase/ translation initiation f	81.05	897	168	2	65	960	1103	208	5e-115	414
contig03932	AT1G21750.2	PDIL1-1 | ATPDIL1-1 (PDI-LIKE 1-1); protein disulfide isomerase | chr1:7645767-7648695 FORWARD	88.89	90	8	2	206	294	1168	1256	2e-15	83.8
contig03933	AT3G15260.2	protein phosphatase 2C, putative / PP2C, putative | chr3:5138842-5140242 FORWARD	81.43	140	26	0	77	216	665	804	3e-12	71.9
contig03935	AT5G11110.1	S1, ATSPS2F, KNS2 | ATSPS2F (SUCROSE PHOSPHATE SYNTHASE 2F); sucrose-phosphate synthase | chr5:3536426-3540901 FORWARD	83.33	114	19	0	135	248	940	1053	4e-13	75.8
contig03937	AT1G49970.1	PR1, NCLPP5, SVR2 | CLPR1; serine-type endopeptidase | chr1:18501936-18504462 REVERSE	78.13	375	82	0	509	883	966	592	3e-18	93.7
contig03938	AT1G50480.1	FS | THFS (10-FORMYLTETRAHYDROFOLATE SYNTHETASE); ATP binding / copper ion binding / formate-tetrahydrofolate ligase | chr1	82.14	504	88	2	79	581	649	1151	1e-71	270
contig03943	AT2G13560.1	malate oxidoreductase, putative | chr2:5650089-5655103 FORWARD	82.38	227	39	1	248	473	1535	1309	4e-28	125
contig03946	AT3G62600.1	ERDJ3B | ATERDJ3B; heat shock protein binding / unfolded protein binding | chr3:23151038-23153346 REVERSE	84.48	116	18	0	289	404	115	230	8e-17	87.7
contig03949	AT4G24740.1	C2, AME1 | AFC2 (ARABIDOPSIS FUS3-COMPLEMENTING GENE 2); kinase/ protein kinase | chr4:12754729-12757653 REVERSE	80.42	240	47	0	53	292	760	999	2e-21	103
contig03952	AT3G18140.2	transducin family protein / WD-40 repeat family protein | chr3:6213225-6214567 REVERSE	81.61	620	113	1	2	620	34	653	1e-85	317
contig03959	AT1G49170.1	unknown protein | chr1:18183561-18184434 REVERSE	81.25	176	33	0	170	345	100	275	6e-17	87.7
contig03960	AT1G24764.1	MAP70-2 | ATMAP70-2 (microtubule-associated proteins 70-2); microtubule binding | chr1:8760001-8763256 REVERSE	87.1	93	12	0	413	505	217	309	2e-17	89.7
contig03961	AT4G33925.2	unknown protein | chr4:16263292-16264109 FORWARD	87.84	74	9	0	204	277	244	317	2e-13	75.8
contig03963	AT1G14570.4	UBX domain-containing protein | chr1:4983770-4987192 FORWARD	84.43	122	19	0	215	336	553	674	1e-17	91.7
contig03964	AT4G35785.3	nucleic acid binding / nucleotide binding | chr4:16953708-16955127 REVERSE	86.05	86	12	0	57	142	271	356	3e-13	75.8
contig03968	AT2G18876.2	unknown protein | chr2:8170594-8172287 FORWARD	87.65	81	10	0	351	431	706	786	7e-15	81.8
contig03972	AT3G60540.2	sec61beta family protein | chr3:22375132-22375377 REVERSE	81.13	212	37	2	100	308	7	218	2e-17	89.7
contig03974	AT4G23100.2	L1, PAD2, GSH1, CAD2 | GSH1 (GLUTAMATE-CYSTEINE LIGASE); glutamate-cysteine ligase | chr4:12103779-12106751 REVERSE	82.61	552	92	3	622	1170	1058	508	8e-84	311
contig03982	AT3G58170.1	BS14A, ATBET11, BET11, BS14A | BS14A (BET1P/SFT1P-LIKE PROTEIN 14A); SNAP receptor/ protein transporter | chr3:21542632-215	81.82	143	26	0	211	353	267	125	1e-13	77.8
contig03986	AT2G38960.1	RO2 | AERO2 (Arabidopsis endoplasmic reticulum oxidoreductins 2); FAD binding / electron carrier/ oxidoreductase, acting on	82.68	127	22	0	1	127	570	444	7e-14	77.8
contig03989	AT1G14000.1	K | VIK (VH1-INTERACTING KINASE); ATP binding / protein kinase/ protein serine/threonine/tyrosine kinase | chr1:4797606-480	80.65	248	48	0	242	489	749	502	1e-23	111
contig03995	AT5G50320.1	O3, HAG3, HAC8 | ELO3 (ELONGATA 3); histone acetyltransferase | chr5:20481200-20484811 REVERSE	79.48	424	82	3	122	545	1685	1267	6e-30	131
contig03998	AT1G60810.1	LA-2 | ACLA-2; ATP citrate synthase | chr1:22388691-22390993 REVERSE	80.95	1076	205	0	253	1328	169	1244	7e-143	507
contig04000	AT3G12740.1	IS1 | ALIS1 (ALA-INTERACTING SUBUNIT 1); phospholipid transporter | chr3:4049739-4051561 FORWARD	84.76	105	15	1	20	124	941	838	1e-12	73.8
contig04006	AT4G36890.1	X14 | IRX14 (irregular xylem 14); transferase, transferring glycosyl groups / xylosyltransferase | chr4:17379631-17381627 R	83.52	358	56	3	16	372	506	861	5e-56	218
contig04008	AT4G14210.2	S3, PDS, PDE226 | PDS3 (PHYTOENE DESATURASE 3); phytoene dehydrogenase | chr4:8190426-8194769 REVERSE	82.42	455	78	2	87	541	1598	1146	3e-66	252
contig04012	AT4G28730.1	glutaredoxin family protein | chr4:14199174-14200712 FORWARD	79.57	235	48	0	230	464	242	476	3e-16	85.7
contig04013	AT1G09340.1	B, CSP41B | CRB (CHLOROPLAST RNA BINDING); binding / catalytic/ coenzyme binding | chr1:3015473-3018035 FORWARD	81.52	184	34	0	290	473	989	806	3e-19	95.6
contig04018	AT5G20980.2	MS3 | ATMS3 (methionine synthase 3); 5-methyltetrahydropteroyltriglutamate-homocysteine S-methyltransferase/ methionine syn	84.13	271	43	0	262	532	311	581	1e-49	196
contig04024	AT5G66920.1	s17 | sks17 (SKU5 Similar 17); copper ion binding / oxidoreductase | chr5:26722963-26725370 FORWARD	84.3	121	19	0	119	239	397	277	2e-17	89.7
contig04026	ATMG00080.1	L16 | encodes a mitochondrial ribosomal protein L16, which is a constituent of the large ribosomal subunit | chrM:25076-256	94.24	278	15	1	9	286	379	103	4e-116	416
contig04027	AT1G52980.1	GTP-binding family protein | chr1:19737493-19740201 FORWARD	82.93	164	28	0	652	815	610	773	2e-21	103
contig04028	AT4G26570.1	CBL3, CBL3 | ATCBL3 (ARABIDOPSIS THALIANA CALCINEURIN B-LIKE 3); calcium ion binding | chr4:13408608-13409998 REVERSE	82.74	481	82	1	365	845	97	576	8e-77	287
contig04029	AT2G43560.1	immunophilin / FKBP-type peptidyl-prolyl cis-trans isomerase family protein | chr2:18073995-18075385 REVERSE	81.75	274	47	3	178	449	500	228	2e-27	123
contig04031	AT5G08650.1	GTP-binding protein LepA, putative | chr5:2806533-2813220 REVERSE	79.58	475	95	1	12	486	1301	829	1e-40	167
contig04032	AT4G36780.1	transcription regulator | chr4:17332989-17334212 REVERSE	88.52	122	12	2	232	352	110	230	4e-25	115
contig04033	AT1G61140.3	A16 | EDA16 (embryo sac development arrest 16); ATP binding / DNA binding / helicase/ nucleic acid binding / protein bindin	83.93	224	36	0	87	310	3191	2968	2e-38	159
contig04034	AT2G28840.2	ankyrin repeat family protein | chr2:12378672-12380474 FORWARD	89.72	107	11	0	1	107	904	1010	4e-28	125
contig04041	AT3G21070.1	DK1, ATNADK-1 | NADK1 (NAD KINASE 1); NAD+ kinase/ NADH kinase/ calmodulin binding | chr3:7380434-7383874 REVERSE	82.97	182	31	0	28	209	1112	1293	5e-25	115
contig04047	AT3G12203.1	pl17 | scpl17 (serine carboxypeptidase-like 17); serine-type carboxypeptidase | chr3:3891357-3893956 REVERSE	87.8	82	10	0	2	83	1078	1159	7e-16	83.8
contig04049	AT3G63190.1	F | RRF (RIBOSOME RECYCLING FACTOR, CHLOROPLAST PRECURSOR) | chr3:23342861-23344640 REVERSE	80.73	301	58	0	156	456	688	388	8e-32	137
contig04058	ATCG01280.1	F2.2 | hypothetical protein | chrC:145291-152175 REVERSE	83.86	223	31	2	1	218	2890	2668	2e-27	121
contig04059	AT1G21070.1	transporter-related | chr1:7376148-7377810 REVERSE	85.26	95	14	0	289	383	160	254	6e-14	77.8
contig04060	AT3G14930.3	ME1 | HEME1; uroporphyrinogen decarboxylase | chr3:5021290-5022577 FORWARD	81.69	284	52	0	303	586	661	944	8e-36	151
contig04066	AT5G10570.1	basic helix-loop-helix (bHLH) family protein | chr5:3341357-3342877 FORWARD	82.58	155	27	0	38	192	434	588	1e-18	93.7
contig04068	AT1G10740.2	unknown protein | chr1:3568612-3570466 REVERSE	86.21	87	12	0	52	138	1056	1142	9e-14	77.8
contig04081	AT1G60800.1	K3 | NIK3 (NSP-INTERACTING KINASE 3); kinase | chr1:22383601-22386931 REVERSE	90.77	65	6	0	71	135	497	433	4e-15	81.8
contig04083	AT3G19900.1	unknown protein | chr3:6922852-6924557 REVERSE	83.68	239	38	1	34	271	376	614	9e-38	157
contig04084	AT5G01460.1	LMBR1 integral membrane family protein | chr5:186823-190008 FORWARD	79.94	678	132	3	241	914	589	1266	1e-63	244
contig04087	AT1G18500.1	ML-4, IPMS1 | MAML-4 (METHYLTHIOALKYLMALATE SYNTHASE-LIKE 4); 2-isopropylmalate synthase | chr1:6369347-6372861 FORWARD	83.11	219	37	0	214	432	1088	1306	1e-32	141
contig04091	AT1G50300.1	F15 | TAF15 (TBP-associated factor 15); RNA binding / nucleic acid binding / nucleotide binding / zinc ion binding | chr1:1	82.33	215	38	0	292	506	58	272	4e-28	125
contig04094	AT1G31910.1	GHMP kinase family protein | chr1:11459050-11461649 FORWARD	87.8	82	10	0	357	438	953	872	2e-15	83.8
contig04096	AT1G62750.1	SCO1, ATSCO1/CPEF-G, SCO1 | SCO1 (SNOWY COTYLEDON 1); ATP binding / translation elongation factor/ translation factor, nucl	81.82	539	98	0	108	646	842	304	3e-70	266
contig04112	AT3G53580.1	diaminopimelate epimerase family protein | chr3:19864784-19866907 FORWARD	84	125	20	0	23	147	868	992	2e-17	89.7
contig04116	AT3G05070.1	FUNCTIONS IN: molecular_function unknown; INVOLVED IN: biological_process unknown; LOCATED IN: cellular_component unknown;	89.06	64	7	0	482	545	343	280	8e-12	71.9
contig04119	AT4G02350.1	exocyst complex subunit Sec15-like family protein | chr4:1038157-1040571 FORWARD	81.98	172	31	0	255	426	992	1163	4e-19	95.6
contig04120	AT4G01040.1	glycosyl hydrolase family 18 protein | chr4:453383-455407 FORWARD	87.23	94	12	0	221	314	667	574	7e-18	91.7
contig04128	AT4G08810.1	B1 | SUB1; calcium ion binding | chr4:5616204-5617862 REVERSE	83.08	260	43	1	90	348	732	991	2e-38	159
contig04131	AT1G72810.1	threonine synthase, putative | chr1:27398760-27400393 REVERSE	79.88	676	131	3	251	923	1325	652	4e-63	242
contig04140	AT3G58140.1	phenylalanyl-tRNA synthetase class IIc family protein | chr3:21529988-21532386 REVERSE	84.18	158	25	0	295	452	1154	997	4e-25	115
contig04142	AT3G19170.1	PREP1, ATZNMP | ATPREP1 (PRESEQUENCE PROTEASE 1); metalloendopeptidase | chr3:6625578-6631874 REVERSE	79.55	313	64	0	7	319	1918	2230	9e-25	113
contig04143	AT3G58460.1	RBL15 | ATRBL15 (ARABIDOPSIS RHOMBOID-LIKE PROTEIN 15) | chr3:21623374-21626348 REVERSE	85.88	85	12	0	350	434	1103	1187	1e-12	73.8
contig04146	AT4G04940.1	transducin family protein / WD-40 repeat family protein | chr4:2511212-2517052 REVERSE	88.06	67	8	0	80	146	73	139	7e-12	69.9
contig04150	AT2G20280.1	zinc finger (CCCH-type) family protein | chr2:8740054-8742349 REVERSE	81.25	224	41	1	605	827	392	169	3e-21	103
contig04151	AT1G75510.1	transcription initiation factor IIF beta subunit (TFIIF-beta) family protein | chr1:28347254-28348629 REVERSE	78.81	302	63	1	198	498	767	466	1e-15	83.8
contig04156	AT4G23900.1	nucleoside diphosphate kinase 4 (NDK4) | chr4:12424505-12426318 FORWARD	85.39	89	13	0	348	436	656	568	1e-12	73.8
contig04157	AT3G58050.1	unknown protein | chr3:21492539-21497018 FORWARD	83.23	167	26	1	233	397	245	79	1e-21	103
contig04158	AT5G65960.1	unknown protein | chr5:26385413-26387197 FORWARD	83.44	151	25	0	621	771	544	694	1e-20	101
contig04161	AT5G44200.2	P20, ATCBP20 | CBP20 (CAP-BINDING PROTEIN 20); RNA binding / RNA cap binding | chr5:17802062-17803875 REVERSE	82.76	377	65	0	232	608	498	122	3e-60	232
contig04167	AT2G40730.1	HEAT repeat-containing protein | chr2:16990083-16996072 REVERSE	96.36	55	2	0	175	229	551	497	6e-19	93.7
contig04168	AT4G32551.1	G, RON2 | LUG (LEUNIG); protein binding / protein heterodimerization/ transcription repressor | chr4:15707863-15713359 FORW	82.19	146	26	0	335	480	2693	2548	2e-15	83.8
contig04174	AT1G55930.1	CBS domain-containing protein / transporter associated domain-containing protein | chr1:20918895-20922133 FORWARD	82.74	365	63	0	92	456	1273	1637	1e-47	190
contig04179	AT1G80380.3	phosphoribulokinase/uridine kinase-related | chr1:30217895-30219784 FORWARD	78.01	332	73	0	378	709	836	505	3e-14	79.8
contig04181	AT3G14840.2	leucine-rich repeat family protein / protein kinase family protein | chr3:4988271-4993891 FORWARD	82.28	158	28	0	254	411	2305	2462	5e-18	91.7
contig04182	ATMG00070.1	D9 | NADH dehydrogenase subunit 9 | chrM:23663-24235 REVERSE	95.66	438	16	2	259	693	67	504	0	704
contig04183	AT3G63520.1	D1, ATCCD1, ATNCED1, NCED1 | CCD1 (CAROTENOID CLEAVAGE DIOXYGENASE 1); 9-cis-epoxycarotenoid dioxygenase | chr3:23452940-23	79.9	408	80	2	576	982	1184	778	3e-33	143
contig04185	AT2G23940.1	unknown protein | chr2:10184199-10185097 FORWARD	81.17	154	29	0	334	487	379	226	4e-13	75.8
contig04188	AT5G06460.1	UBA2, UBA 2 | ATUBA2; ubiquitin activating enzyme/ ubiquitin-protein ligase | chr5:1970239-1974382 FORWARD	83.57	140	23	0	68	207	1073	934	3e-19	95.6
contig04189	AT2G40270.1	protein kinase family protein | chr2:16822136-16824327 REVERSE	81.97	122	22	0	449	570	878	757	9e-11	67.9
contig04198	AT3G30390.2	amino acid transporter family protein | chr3:11977112-11978827 REVERSE	89.29	84	9	0	362	445	1150	1233	5e-19	95.6
contig04199	AT5G02120.1	P | OHP (ONE HELIX PROTEIN) | chr5:419144-419633 FORWARD	82.44	131	23	0	77	207	329	199	7e-14	77.8
contig04203	AT4G02580.1	NADH-ubiquinone oxidoreductase 24 kDa subunit, putative | chr4:1134586-1136906 FORWARD	81.86	452	82	0	123	574	166	617	2e-64	246
contig04222	AT1G19660.2	wound-responsive family protein | chr1:6800361-6802240 REVERSE	80.74	379	72	1	5	383	767	390	7e-40	165
contig04228	AT4G17830.1	peptidase M20/M25/M40 family protein | chr4:9915916-9918049 FORWARD	82.48	137	24	0	731	867	601	737	9e-15	81.8
contig04229	AT4G37870.1	K1, PEPCK | PCK1 (PHOSPHOENOLPYRUVATE CARBOXYKINASE 1); ATP binding / phosphoenolpyruvate carboxykinase (ATP)/ phosphoenolp	82.35	136	24	0	482	617	417	552	2e-14	79.8
contig04230	AT1G76030.1	vacuolar ATP synthase subunit B / V-ATPase B subunit / vacuolar proton pump B subunit / V-ATPase 57 kDa subunit | chr1:285	86.88	160	21	0	162	321	38	197	4e-36	151
contig04233	AT4G23860.3	PHD finger protein-related | chr4:12409336-12411336 FORWARD	81.1	164	31	0	54	217	302	139	2e-14	79.8
contig04237	AT2G38700.1	D1, ATMVD1 | MVD1 (MEVALONATE DIPHOSPHATE DECARBOXYLASE 1); diphosphomevalonate decarboxylase/ protein homodimerization | c	82.6	546	93	2	665	1209	896	352	2e-84	313
contig04242	AT5G65650.1	unknown protein | chr5:26239588-26241195 FORWARD	93.1	58	4	0	5	62	301	244	1e-15	83.8
contig04243	AT2G03890.2	phosphatidylinositol 3- and 4-kinase family protein | chr2:1186199-1188151 FORWARD	85.34	116	17	0	433	548	163	278	6e-19	95.6
contig04248	AT5G48300.1	G1, APS1 | ADG1 (ADP GLUCOSE PYROPHOSPHORYLASE 1); glucose-1-phosphate adenylyltransferase | chr5:19570326-19572557 FORWARD	80.66	362	70	0	8	369	563	202	2e-39	163
contig04252	AT1G09160.1	protein phosphatase 2C-related / PP2C-related | chr1:2953199-2955059 REVERSE	80.79	432	82	1	148	579	839	409	1e-47	190
contig04254	AT3G21110.2	R7, PURC | PUR7 (PURIN 7); phosphoribosylaminoimidazolesuccinocarboxamide synthase | chr3:7402696-7405273 REVERSE	85.26	95	14	0	676	770	535	629	1e-13	77.8
contig04255	AT3G58180.1	PBS lyase HEAT-like repeat-containing protein | chr3:21544189-21545981 FORWARD	83.58	134	22	0	389	522	797	664	5e-18	91.7
contig04263	AT3G50360.1	CEN2, CEN1 | ATCEN2 (CENTRIN2); calcium ion binding | chr3:18674421-18675502 FORWARD	85.93	135	18	1	154	288	58	191	1e-23	109
contig04275	AT5G13630.2	N5, CCH, CHLH, CCH1 | GUN5 (GENOMES UNCOUPLED 5); magnesium chelatase | chr5:4387920-4392082 REVERSE	82.55	149	24	1	347	493	3484	3632	1e-15	83.8
contig04276	AT2G25760.2	protein kinase family protein | chr2:10985118-10988652 REVERSE	81.1	344	65	0	72	415	767	424	1e-40	167
contig04278	AT1G14370.1	K2A | APK2A (PROTEIN KINASE 2A); ATP binding / kinase/ protein kinase/ protein serine/threonine kinase | chr1:4915859-49179	91.8	61	5	0	360	420	440	380	8e-15	81.8
contig04283	AT5G67385.1	protein binding / signal transducer | chr5:26884754-26887083 FORWARD	80.07	271	54	0	1	271	869	599	1e-23	109
contig04292	AT4G30480.2	tetratricopeptide repeat (TPR)-containing protein | chr4:14897500-14898937 FORWARD	93.75	48	3	0	702	749	608	655	7e-12	71.9
contig04304	AT1G31850.2	dehydration-responsive protein, putative | chr1:11431165-11433443 FORWARD	80.59	407	79	0	292	698	914	508	1e-44	180
contig04305	AT3G14290.1	E2 | PAE2; endopeptidase/ peptidase/ threonine-type endopeptidase | chr3:4764364-4766381 FORWARD	84.75	413	60	2	7	419	410	1	2e-82	305
contig04321	AT5G58470.2	F15b | TAF15b (TBP-ASSOCIATED FACTOR 15b); binding / nucleic acid binding / nucleotide binding / zinc ion binding | chr5:23	88.76	89	10	0	531	619	986	898	2e-19	97.6
contig04322	AT2G41790.1	peptidase M16 family protein / insulinase family protein | chr2:17429453-17436110 REVERSE	87.88	66	8	0	209	274	1623	1558	6e-11	67.9
contig04327	AT3G16480.1	Palpha | MPPalpha (mitochondrial processing peptidase alpha subunit); catalytic/ metal ion binding / metalloendopeptidase/	83.04	112	19	0	18	129	566	455	7e-12	71.9
contig04334	AT3G07680.1	emp24/gp25L/p24 family protein | chr3:2455627-2456652 FORWARD	88.31	77	9	0	270	346	527	451	3e-15	81.8
contig04336	ATMG00900.1	B256 | cytochrome c biogenesis orf256 | chrM:239988-240758 REVERSE	90.65	417	38	1	19	434	721	305	5e-144	509
contig04342	AT3G50500.1	K-2-2, SNRK2-2, SNRK2.2, SRK2D | SNRK2.2 (SNF1-RELATED PROTEIN KINASE 2.2); kinase/ protein kinase | chr3:18741805-18743904	82.59	448	75	3	237	682	629	183	2e-64	246
contig04348	AT3G51300.1	AC11, ROP1, ROP1AT, ATRAC11, ATROP1 | ROP1 (RHO-RELATED PROTEIN FROM PLANTS 1); GTP binding / GTPase activating protein bin	84.15	183	29	0	2	184	370	552	1e-30	133
contig04352	AT4G09012.1	FUNCTIONS IN: molecular_function unknown; INVOLVED IN: biological_process unknown; LOCATED IN: mitochondrion; BEST Arabido	83.94	137	19	1	350	486	230	97	2e-18	93.7
contig04356	AT2G18710.1	Y1 | SCY1 (SecY Homolog 1); P-P-bond-hydrolysis-driven protein transmembrane transporter | chr2:8112231-8114452 REVERSE	82.28	412	73	0	114	525	761	350	4e-62	238
contig04365	AT5G37070.1	unknown protein | chr5:14651091-14652147 FORWARD	82.52	143	25	0	394	536	239	97	4e-16	85.7
contig04372	AT1G03950.1	S2.3 | VPS2.3 (VACUOLAR PROTEIN SORTING-ASSOCIATED PROTEIN 2.3) | chr1:1011388-1013212 REVERSE	80.31	325	64	0	330	654	553	229	1e-31	137
contig04373	AT4G35020.1	AC3, ROP6, RHO1PS, ATROP6 | ARAC3 (ARABIDOPSIS RAC-LIKE 3); GTP binding / GTPase | chr4:16673176-16674540 FORWARD	82.43	387	68	0	97	483	387	1	4e-59	228
contig04376	AT3G44160.1	chloroplast outer membrane protein-related | chr3:15889225-15891814 REVERSE	80	215	43	0	757	971	215	1	6e-16	85.7
contig04384	AT1G74340.1	dolichol phosphate-mannose biosynthesis regulatory protein-related | chr1:27948288-27948654 REVERSE	85.87	92	13	0	189	280	149	58	1e-14	79.8
contig04386	AT2G42600.1	PPC2 | ATPPC2 (PHOSPHOENOLPYRUVATE CARBOXYLASE 2); catalytic/ phosphoenolpyruvate carboxylase | chr2:17734541-17738679 REVE	84.11	302	45	3	264	564	1017	718	5e-49	194
contig04391	AT1G19650.2	SEC14 cytosolic factor, putative / phosphoglyceride transfer protein, putative | chr1:6796431-6799057 REVERSE	84.06	276	44	0	613	888	511	786	7e-50	198
contig04399	AT1G64720.1	5 | CP5 | chr1:24046887-24048537 REVERSE	86.32	95	13	0	113	207	503	409	5e-16	85.7
contig04400	AT5G55990.1	L2, ATCBL2 | CBL2 (CALCINEURIN B-LIKE 2); calcium ion binding | chr5:22672189-22673579 FORWARD	83.63	281	45	1	20	299	365	85	5e-46	184
contig04403	AT5G06830.1	unknown protein | chr5:2116882-2119559 REVERSE	86.67	75	10	0	431	505	105	31	2e-11	69.9
contig04406	AT1G15690.1	P1, ATAVP3, AVP-3 | AVP1; ATPase/ hydrogen-translocating pyrophosphatase | chr1:5399115-5402185 FORWARD	83.59	262	42	1	1	261	2044	2305	7e-42	170
contig04414	AT3G25040.1	ER lumen protein retaining receptor, putative / HDEL receptor, putative | chr3:9124479-9126051 FORWARD	86.29	197	27	0	151	347	427	623	1e-43	176
contig04416	AT5G11490.1	adaptin family protein | chr5:3671964-3676144 FORWARD	84.65	215	33	0	82	296	199	413	4e-32	139
contig04423	AT2G38310.1	unknown protein | chr2:16050251-16050874 FORWARD	85.45	110	16	0	48	157	151	260	6e-18	91.7
contig04424	AT4G22330.1	CES1 | ATCES1; catalytic/ hydrolase, acting on carbon-nitrogen (but not peptide) bonds, in linear amides | chr4:11798483-11	87.95	83	10	0	181	263	592	674	3e-16	85.7
contig04427	AT5G18230.2	transcription regulator NOT2/NOT3/NOT5 family protein | chr5:6021610-6027031 REVERSE	80.68	264	51	0	118	381	462	199	2e-26	119
contig04435	AT5G54600.2	50S ribosomal protein L24, chloroplast (CL24) | chr5:22183046-22184403 FORWARD	82.11	123	22	0	199	321	163	285	2e-11	69.9
contig04436	AT5G19760.1	dicarboxylate/tricarboxylate carrier (DTC) | chr5:6679591-6681845 REVERSE	81.61	348	64	0	119	466	864	517	2e-45	182
contig04438	AT1G24510.2	T-complex protein 1 epsilon subunit, putative / TCP-1-epsilon, putative / chaperonin, putative | chr1:8685504-8687660 REVE	83	647	110	0	15	661	247	893	6e-114	410
contig04440	AT5G42520.3	C6, BBR/BPC6, ATBPC6 | ATBPC6; DNA binding / transcription factor | chr5:17001618-17002466 FORWARD	82.08	173	30	1	4	176	728	557	2e-17	89.7
contig04445	AT3G07780.1	E1 | OBE1 (OBERON1); protein binding / zinc ion binding | chr3:2485104-2486876 FORWARD	80.28	355	70	0	192	546	419	773	6e-35	149
contig04451	AT3G62140.1	unknown protein | chr3:23007277-23008626 FORWARD	86.59	82	11	0	179	260	154	235	2e-13	75.8
contig04454	AT3G20050.1	TCP-1 | ATTCP-1; ATP binding / protein binding / unfolded protein binding | chr3:6998544-7002266 REVERSE	80.79	479	92	0	156	634	1141	1619	2e-56	220
contig04457	AT5G52920.1	P1, PKP-BETA1, PKP2 | PKP-BETA1 (PLASTIDIC PYRUVATE KINASE BETA SUBUNIT 1); pyruvate kinase | chr5:21463680-21466612 FORWAR	82.15	437	75	3	17	452	1559	1125	5e-58	224
contig04460	AT1G01060.4	Y, LHY1 | LHY (LATE ELONGATED HYPOCOTYL); DNA binding / transcription factor | chr1:33992-37061 REVERSE	87.5	72	9	0	154	225	1107	1036	5e-12	71.9
contig04465	AT1G33780.1	unknown protein | chr1:12244799-12246034 REVERSE	81.69	142	26	0	414	555	406	547	7e-13	75.8
contig04468	AT4G27040.4	S22 | VPS22 | chr4:13573061-13574576 REVERSE	80.34	290	57	0	84	373	305	16	1e-27	123
contig04482	AT5G25380.1	CA2;1 | CYCA2;1 (cyclin a2;1); cyclin-dependent protein kinase regulator | chr5:8815230-8817566 FORWARD	86.73	98	13	0	321	418	713	616	1e-17	91.7
contig04490	AT1G21065.1	unknown protein | chr1:7374210-7375644 FORWARD	84.28	159	25	0	172	330	650	492	7e-26	117
contig04491	AT1G11260.1	P1, ATSTP1 | STP1 (SUGAR TRANSPORTER 1); carbohydrate transmembrane transporter/ sugar:hydrogen symporter | chr1:3777460-37	79.17	264	55	0	691	954	1135	1398	2e-16	87.7
contig04496	AT4G14240.2	FUNCTIONS IN: molecular_function unknown; INVOLVED IN: biological_process unknown; LOCATED IN: cellular_component unknown;	85.71	119	17	0	5	123	1195	1313	4e-21	101
contig04497	AT5G38460.1	ALG6, ALG8 glycosyltransferase family protein | chr5:15398592-15400987 REVERSE	88.89	81	9	0	239	319	699	779	1e-17	89.7
contig04507	AT5G30510.1	S1, ARRPS1 | RPS1 (RIBOSOMAL PROTEIN S1); RNA binding / structural constituent of ribosome | chr5:11619262-11621223 REVERSE	88.89	126	14	0	2	127	1021	1146	2e-32	139
contig04512	AT5G62530.1	DH12A1, ATP5CDH, P5CDH | ALDH12A1; 1-pyrroline-5-carboxylate dehydrogenase/ 3-chloroallyl aldehyde dehydrogenase | chr5:250	79.94	309	62	0	41	349	616	924	4e-27	121
contig04513	AT3G07430.1	b1990 | emb1990 (embryo defective 1990) | chr3:2379251-2379949 FORWARD	84.29	140	22	0	108	247	442	581	1e-21	103
contig04518	AT5G56140.1	KH domain-containing protein | chr5:22725462-22727932 FORWARD	79.32	382	76	1	400	781	926	548	2e-28	127
contig04520	AT1G66330.2	senescence-associated family protein | chr1:24729880-24732144 REVERSE	79.37	349	72	0	90	438	827	1175	5e-27	121
contig04522	AT1G63970.2	PF, MECPS | ISPF; 2-C-methyl-D-erythritol 2,4-cyclodiphosphate synthase | chr1:23738923-23740336 REVERSE	87.5	80	10	0	244	323	591	670	1e-14	79.8
contig04533	AT2G31440.1	protein binding | chr2:13399309-13400971 REVERSE	81.25	224	42	0	71	294	345	568	7e-24	111
contig04535	AT4G05420.2	B1A | DDB1A (DAMAGED DNA BINDING PROTEIN 1A); DNA binding / protein binding | chr4:2746288-2752663 FORWARD	81.13	408	71	5	4	409	2422	2825	7e-39	161
contig04539	AT4G24830.1	arginosuccinate synthase family | chr4:12793085-12795857 REVERSE	81.29	139	26	0	7	145	1190	1328	2e-11	69.9
contig04540	AT5G24690.1	INVOLVED IN: biological_process unknown; LOCATED IN: mitochondrion, chloroplast, plastid, chloroplast inner membrane, chlo	80.91	220	42	0	263	482	832	1051	1e-21	103
contig04544	AT5G61150.2	P4 | VIP4 (VERNALIZATION INDEPENDENCE 4); protein binding | chr5:24603846-24607528 REVERSE	93.1	58	4	0	293	350	777	834	1e-15	83.8
contig04545	AT3G19630.1	radical SAM domain-containing protein | chr3:6818676-6820674 REVERSE	81.73	197	35	1	1	196	428	232	8e-20	97.6
contig04546	AT2G13800.1	SERK5, SERK5 | SERK5 (SOMATIC EMBRYOGENESIS RECEPTOR-LIKE KINASE 5); ATP binding / protein kinase/ transmembrane receptor p	81.78	225	40	1	157	380	1533	1309	1e-24	113
contig04552	AT3G11950.1	prenyltransferase/ zinc ion binding | chr3:3783273-3785098 REVERSE	83.19	119	20	0	735	853	755	637	2e-13	77.8
contig04555	AT3G63000.1	L41 | NPL41 (NPL4-LIKE PROTEIN 1) | chr3:23283836-23285357 FORWARD	89.04	73	8	0	1	73	781	853	6e-15	81.8
contig04556	AT3G28460.1	unknown protein | chr3:10672673-10674297 REVERSE	86.73	98	13	0	205	302	587	490	4e-18	91.7
contig04557	AT1G04080.2	P39 | PRP39; binding | chr1:1053171-1056550 FORWARD	82.07	184	33	0	110	293	12	195	1e-21	103
contig04562	AT3G02090.2	PBETA | mitochondrial processing peptidase beta subunit, putative | chr3:365624-368534 FORWARD	79.79	188	38	0	202	389	1487	1300	5e-12	71.9
contig04575	AT2G30050.1	transducin family protein / WD-40 repeat family protein | chr2:12825540-12826448 FORWARD	81.28	187	35	0	2	188	544	730	1e-18	93.7
contig04578	AT3G44330.1	INVOLVED IN: protein processing; LOCATED IN: mitochondrion, endoplasmic reticulum, plasma membrane, vacuole; EXPRESSED IN:	81.73	197	36	0	13	209	742	938	2e-22	105
contig04582	AT2G37160.2	transducin family protein / WD-40 repeat family protein | chr2:15609047-15612529 FORWARD	88.73	71	8	0	344	414	1304	1234	7e-14	77.8
contig04585	ATMG00830.1	B382 | cytochrome c biogenesis orf382 | chrM:231894-233042 REVERSE	92.13	750	53	2	38	787	1122	379	0	1011
contig04586	AT5G47720.5	acetyl-CoA C-acyltransferase, putative / 3-ketoacyl-CoA thiolase, putative | chr5:19331866-19334009 FORWARD	90.41	73	7	0	38	110	779	851	1e-17	89.7
contig04587	AT4G39710.1	immunophilin, putative / FKBP-type peptidyl-prolyl cis-trans isomerase, putative | chr4:18427249-18428325 REVERSE	79.43	282	58	0	35	316	344	625	3e-20	99.6
contig04589	AT5G44320.1	eukaryotic translation initiation factor 3 subunit 7, putative / eIF-3 zeta, putative / eIF3d, putative | chr5:17854901-17	82.45	302	53	0	10	311	1219	1520	2e-44	178
contig04592	AT3G03330.1	short-chain dehydrogenase/reductase (SDR) family protein | chr3:783572-786148 REVERSE	85.54	83	12	0	229	311	154	236	2e-11	69.9
contig04603	AT4G11010.1	PK3 | NDPK3 (NUCLEOSIDE DIPHOSPHATE KINASE 3); ATP binding / nucleoside diphosphate kinase | chr4:6732780-6734298 REVERSE	81.57	434	78	2	236	668	209	641	1e-53	210
contig04611	AT3G06310.1	NADH-ubiquinone oxidoreductase 19 kDa subunit (NDUFA8) family protein | chr3:1913260-1914174 REVERSE	78.71	263	56	0	119	381	299	37	7e-14	77.8
contig04613	AT1G76490.1	G1, HMGR1 | HMG1 (HYDROXY METHYLGLUTARYL COA REDUCTASE 1); hydroxymethylglutaryl-CoA reductase | chr1:28695801-28698206 FOR	80.38	260	51	0	25	284	1459	1718	5e-24	111
contig04620	AT1G30330.2	F6 | ARF6 (AUXIN RESPONSE FACTOR 6); transcription factor | chr1:10686125-10690036 REVERSE	86.3	146	20	0	5	150	2512	2657	5e-30	131
contig04625	AT2G27100.1	| SE (SERRATE); DNA binding / transcription factor | chr2:11572587-11576357 FORWARD	89.89	89	9	0	1	89	1480	1568	5e-22	105
contig04627	AT2G43790.1	MPK6, MPK6, MAPK6 | ATMPK6 (ARABIDOPSIS THALIANA MAP KINASE 6); MAP kinase/ kinase | chr2:18138477-18140693 FORWARD	81.59	391	67	1	552	942	816	431	9e-52	204
contig04629	AT1G18450.1	ARP4, ARP4 | ATARP4; structural constituent of cytoskeleton | chr1:6348199-6351766 FORWARD	79.5	239	49	0	263	501	653	415	3e-16	85.7
contig04637	AT5G25880.1	NADP-ME3 | ATNADP-ME3 (NADP-malic enzyme 3); malate dehydrogenase (oxaloacetate-decarboxylating) (NADP+)/ malic enzyme/ oxi	82.33	266	47	0	31	296	580	845	9e-37	155
contig04638	AT5G42050.1	FUNCTIONS IN: molecular_function unknown; EXPRESSED IN: 22 plant structures; EXPRESSED DURING: 13 growth stages; CONTAINS	81.45	221	41	0	44	264	763	983	1e-24	113
contig04643	AT1G27980.1	L1, ATDPL1 | DPL1; carboxy-lyase/ catalytic/ pyridoxal phosphate binding | chr1:9748812-9752618 FORWARD	86.92	130	17	0	428	557	1442	1313	2e-27	123
contig04644	AT4G26510.2	ATP binding / kinase/ phosphotransferase, alcohol group as acceptor / uracil phosphoribosyltransferase | chr4:13384503-133	80.62	418	81	0	75	492	1379	962	1e-46	186
contig04645	AT3G06580.1	L1, GALK | GALK; ATP binding / galactokinase | chr3:2049141-2051867 REVERSE	80.37	428	84	0	25	452	764	337	2e-45	182
contig04649	AT5G13780.1	GCN5-related N-acetyltransferase, putative | chr5:4447610-4448603 REVERSE	89.38	113	12	0	285	397	149	37	3e-29	129
contig04665	AT5G11170.1	ATP binding / ATP-dependent helicase/ helicase/ nucleic acid binding | chr5:3553334-3556646 FORWARD	81.29	513	95	1	5	516	766	1278	5e-65	248
contig04666	AT1G20260.1	hydrogen ion transporting ATP synthase, rotational mechanism / hydrolase, acting on acid anhydrides, catalyzing transmembr	85.71	238	31	3	26	262	1024	1259	1e-44	178
contig04667	AT1G12360.1	U | KEU (keule); protein transporter | chr1:4201172-4206144 FORWARD	84.33	134	21	0	15	148	869	736	1e-20	99.6
contig04669	AT2G29570.1	NA2, ATPCNA2 | PCNA2 (PROLIFERATING CELL NUCLEAR ANTIGEN 2); DNA binding / DNA polymerase processivity factor | chr2:126501	81.31	642	116	4	99	737	641	1	2e-77	289
contig04671	AT4G24620.2	I1, PGI | PGI1 (PHOSPHOGLUCOSE ISOMERASE 1); glucose-6-phosphate isomerase | chr4:12709097-12712610 REVERSE	79.64	506	103	0	278	783	1574	1069	2e-46	186
contig04680	AT5G27490.1	integral membrane Yip1 family protein | chr5:9703130-9704653 REVERSE	86.57	134	18	0	80	213	373	506	1e-27	123
contig04686	AT2G33740.2	TA | CUTA; copper ion binding | chr2:14269590-14271523 FORWARD	79.89	189	38	0	263	451	229	417	1e-12	73.8
contig04688	AT3G12100.1	cation efflux family protein / metal tolerance protein, putative | chr3:3854741-3857270 REVERSE	78.7	493	101	1	49	541	523	1011	2e-33	143
contig04696	AT1G55360.1	unknown protein | chr1:20666526-20668502 REVERSE	87.32	71	9	0	238	308	290	220	2e-11	69.9
contig04697	AT4G36750.1	quinone reductase family protein | chr4:17324642-17326215 FORWARD	81.9	210	38	0	22	231	632	423	3e-25	115
contig04698	AT5G14740.5	2, CA18, BETA CA2 | CA2 (CARBONIC ANHYDRASE 2); carbonate dehydratase/ zinc ion binding | chr5:4758257-4762315 FORWARD	79.03	372	78	0	326	697	773	402	3e-26	119
contig04706	AT1G62510.1	protease inhibitor/seed storage/lipid transfer protein (LTP) family protein | chr1:23136632-23137081 REVERSE	93.48	46	3	0	325	370	315	360	9e-11	67.9
contig04709	AT4G19640.1	A7, ARA-7, ATRABF2B, ATRAB5B, RABF2B, ATRAB-F2B, RAB-F2B | ARA7; GTP binding | chr4:10687441-10689449 REVERSE	83.68	239	39	0	326	564	266	28	6e-40	165
contig04716	AT5G45750.1	RABA1c | AtRABA1c (Arabidopsis Rab GTPase homolog A1c); GTP binding | chr5:18559318-18560639 FORWARD	80.66	543	103	2	37	578	1	542	5e-59	228
contig04725	AT5G20280.1	SPS1F | ATSPS1F (sucrose phosphate synthase 1F); sucrose-phosphate synthase/ transferase, transferring glycosyl groups | ch	88.1	84	10	0	213	296	285	202	9e-17	87.7
contig04730	AT1G09640.1	elongation factor 1B-gamma, putative / eEF-1B gamma, putative | chr1:3120162-3122152 FORWARD	81.17	393	72	2	66	457	1187	796	1e-43	176
contig04731	AT3G21220.1	MKK5, ATMAP2K_ALPHA, MAP2K_A, MKK5, ATMEK5, MEK5 | ATMKK5 (ARABIDOPSIS THALIANA MITOGEN-ACTIVATED PROTEIN KINASE KINASE 5);	82.48	234	41	0	541	774	640	873	5e-32	139
contig04738	AT1G26470.1	FUNCTIONS IN: molecular_function unknown; INVOLVED IN: regulation of transcription; LOCATED IN: nucleus, H4/H2A histone ac	82.47	194	34	0	483	676	236	43	5e-25	115
contig04746	AT3G01640.1	GHMP kinase family protein | chr3:239418-241198 FORWARD	79.75	237	46	1	241	475	498	734	2e-15	83.8
contig04754	AT2G29140.1	UM3 | APUM3 (Arabidopsis Pumilio 3); RNA binding / binding | chr2:12531392-12535060 FORWARD	83.97	237	38	0	417	653	2858	2622	4e-41	168
contig04762	AT4G13890.1	M5, EDA36, EDA37 | EDA36 (EMBRYO SAC DEVELOPMENT ARREST 37); catalytic/ glycine hydroxymethyltransferase/ pyridoxal phospha	83.57	286	47	0	109	394	59	344	4e-49	194
contig04767	AT1G60730.2	aldo/keto reductase family protein | chr1:22358613-22360082 REVERSE	84.03	288	46	0	139	426	370	657	1e-52	206
contig04770	AT3G58570.1	DEAD box RNA helicase, putative | chr3:21657099-21660352 FORWARD	84.19	253	39	1	458	709	913	1165	2e-43	176
contig04784	AT4G12230.1	esterase/lipase/thioesterase family protein | chr4:7284645-7287348 FORWARD	86.36	176	24	0	25	200	176	1	3e-38	159
contig04789	AT5G65310.2	HB5, ATHB-5 | ATHB5 (ARABIDOPSIS THALIANA HOMEOBOX PROTEIN 5); protein homodimerization/ sequence-specific DNA binding / tr	80.21	187	37	0	418	604	184	370	1e-13	77.8
contig04797	AT5G05780.1	N8A, AE3, ATHMOV34 | RPN8A (RP NON-ATPASE SUBUNIT 8A) | chr5:1735862-1738176 FORWARD	84.13	126	20	0	15	140	775	900	4e-18	91.7
contig04811	AT3G12620.2	protein phosphatase 2C family protein / PP2C family protein | chr3:4009510-4010993 REVERSE	85.58	104	15	0	165	268	970	1073	7e-17	87.7
contig04812	AT2G38630.1	FUNCTIONS IN: molecular_function unknown; INVOLVED IN: biological_process unknown; LOCATED IN: chloroplast; CONTAINS Inter	81.62	321	58	1	118	438	838	1157	9e-39	161
contig04820	AT3G49601.1	FUNCTIONS IN: molecular_function unknown; INVOLVED IN: biological_process unknown; LOCATED IN: cellular_component unknown;	83.64	110	18	0	99	208	281	172	3e-13	75.8
contig04822	AT3G28700.1	unknown protein | chr3:10759580-10761834 FORWARD	85.44	158	23	0	301	458	869	712	6e-30	131
contig04824	AT1G30440.1	phototropic-responsive NPH3 family protein | chr1:10759475-10762199 FORWARD	87.5	72	9	0	393	464	165	94	4e-12	71.9
contig04825	AT4G30340.1	DGK7 | ATDGK7 (Diacylglycerol kinase 7); diacylglycerol kinase | chr4:14838465-14840941 REVERSE	88.61	79	9	0	934	1012	665	587	9e-16	85.7
contig04827	AT5G55120.1	C5 | VTC5 (VITAMIN C DEFECTIVE 5); GDP-D-glucose phosphorylase/ galactose-1-phosphate guanylyltransferase (GDP)/ quercetin	87.34	79	10	0	236	314	206	284	5e-14	77.8
contig04840	AT1G65730.1	L7 | YSL7 (YELLOW STRIPE LIKE 7); oligopeptide transporter | chr1:24442639-24446122 FORWARD	81.68	202	37	0	22	223	1287	1488	2e-22	107
contig04844	AT5G46630.1	clathrin adaptor complexes medium subunit family protein | chr5:18920580-18923252 FORWARD	81.49	794	147	0	2	795	514	1307	3e-113	408
contig04845	AT5G35160.1	LOCATED IN: integral to membrane, Golgi apparatus; EXPRESSED IN: 24 plant structures; EXPRESSED DURING: 13 growth stages;	81.14	387	72	1	73	459	1498	1883	1e-44	180
contig04847	AT3G27300.3	PD5 | G6PD5 (glucose-6-phosphate dehydrogenase 5); glucose-6-phosphate dehydrogenase | chr3:10083318-10086288 REVERSE	84.57	311	48	0	95	405	818	508	3e-61	236
contig04848	AT1G21690.1	b1968 | emb1968 (embryo defective 1968); ATP binding / ATPase/ DNA binding / DNA clamp loader/ nucleoside-triphosphatase/ n	82.73	278	48	0	136	413	31	308	6e-42	170
contig04854	AT3G01090.3	IN10 | AKIN10 (Arabidopsis SNF1 kinase homolog 10); protein binding / protein kinase | chr3:31437-33977 REVERSE	83.33	372	62	0	27	398	816	445	1e-56	220
contig04856	AT1G14360.1	UTR3, UTR3 | UTR3 (UDP-GALACTOSE TRANSPORTER 3); pyrimidine nucleotide sugar transmembrane transporter | chr1:4911362-49130	80.03	731	146	0	4	734	253	983	5e-78	291
contig04857	AT1G13440.2	PC-2, GAPC2 | GAPC2 (GLYCERALDEHYDE-3-PHOSPHATE DEHYDROGENASE C2); NAD or NADH binding / binding / catalytic/ glyceraldehyd	94.34	53	3	0	818	870	498	550	9e-15	81.8
contig04862	AT3G05760.1	nucleic acid binding / zinc ion binding | chr3:1707981-1709910 FORWARD	81.88	149	27	0	122	270	347	199	6e-15	81.8
contig04863	AT4G10790.1	UBX domain-containing protein | chr4:6640752-6643035 REVERSE	81.96	194	35	0	234	427	571	764	7e-23	107
contig04866	AT4G33410.1	signal peptide peptidase family protein | chr4:16081640-16083119 FORWARD	80.94	425	81	0	42	466	839	415	1e-50	200
contig04872	AT5G38830.1	tRNA synthetase class I (C) family protein | chr5:15545764-15548094 REVERSE	85.71	182	26	0	342	523	695	514	9e-37	155
contig04876	AT4G04955.1	ALN | ATALN (Arabidopsis allantoinase); allantoinase/ hydrolase | chr4:2522301-2525259 REVERSE	81.76	159	29	0	267	425	265	423	3e-16	85.7
contig04879	AT5G12370.3	C10 | SEC10 (EXOCYST COMPLEX COMPONENT SEC10) | chr5:4003002-4008445 REVERSE	82.33	266	46	1	223	488	425	689	1e-34	147
contig04890	AT1G75110.1	A2 | RRA2 (REDUCED RESIDUAL ARABINOSE 2) | chr1:28194348-28195885 REVERSE	80.24	167	33	0	7	173	1090	1256	2e-11	69.9
contig04893	AT2G19810.1	zinc finger (CCCH-type) family protein | chr2:8550419-8551498 FORWARD	96	50	2	0	3	52	424	473	2e-15	83.8
contig04894	AT3G23300.1	dehydration-responsive protein-related | chr3:8333521-8335902 FORWARD	80.69	751	145	0	354	1104	544	1294	3e-92	339
contig04905	AT1G20950.1	pyrophosphate--fructose-6-phosphate 1-phosphotransferase-related / pyrophosphate-dependent 6-phosphofructose-1-kinase-rela	79.05	482	98	3	554	1033	1474	994	1e-29	131
contig04908	AT3G54190.1	FUNCTIONS IN: molecular_function unknown; INVOLVED IN: biological_process unknown; EXPRESSED IN: 22 plant structures; EXPR	77.86	515	113	1	126	639	1130	616	3e-23	109
contig04910	AT5G59180.1	PB7 | NRPB7; DNA-directed RNA polymerase/ RNA binding | chr5:23883499-23884976 FORWARD	85.71	140	20	0	202	341	1	140	2e-26	119
contig04925	AT3G13930.1	dihydrolipoamide S-acetyltransferase, putative | chr3:4596240-4600143 FORWARD	78.72	672	142	1	279	950	1614	944	1e-47	190
contig04935	AT3G57050.2	L | CBL (cystathionine beta-lyase); cystathionine beta-lyase | chr3:21111939-21114521 REVERSE	84.78	138	21	0	46	183	785	648	8e-23	107
contig04942	AT4G38470.1	protein kinase family protein | chr4:17999432-18003551 FORWARD	80.11	372	74	0	1	372	1358	987	6e-36	151
contig04943	AT5G09740.1	M2 | HAM2 (histone acetyltransferase of the MYST family 2); H3/H4 histone acetyltransferase/ histone acetyltransferase/ nuc	83.61	299	46	1	6	304	572	277	8e-51	200
contig04962	AT5G02240.1	binding / catalytic/ coenzyme binding | chr5:451502-452984 FORWARD	80.46	348	65	2	113	458	151	497	1e-31	137
contig04967	AT5G64760.2	N5B | RPN5B (REGULATORY PARTICLE NON-ATPASE SUBUNIT 5B) | chr5:25894027-25896445 REVERSE	83.92	143	23	0	89	231	1003	1145	4e-21	101
contig04969	AT2G41980.1	seven in absentia (SINA) family protein | chr2:17523494-17524692 REVERSE	81.13	212	40	0	69	280	650	439	2e-21	103
contig04973	AT5G52640.1	P81-1, ATHS83, HSP81.1, HSP83, ATHSP90.1 | ATHSP90.1 (HEAT SHOCK PROTEIN 90.1); ATP binding / unfolded protein binding | ch	84.23	336	52	1	63	398	157	491	3e-62	238
contig04976	AT3G10340.1	L4 | PAL4 (Phenylalanine ammonia-lyase 4); ammonia ligase/ ammonia-lyase/ catalytic | chr3:3204260-3207809 FORWARD	82.85	344	59	0	10	353	1445	1102	5e-55	214
contig04981	AT1G48380.2	L1, HYP7 | RHL1 (ROOT HAIRLESS 1); DNA binding / protein binding | chr1:17877637-17879203 REVERSE	82.18	202	36	0	265	466	492	291	3e-25	115
contig04982	AT3G08640.1	alphavirus core protein family | chr3:2622992-2624005 FORWARD	84.4	109	17	0	358	466	692	800	9e-15	81.8
contig04984	AT5G06390.1	A17 | FLA17 (FASCICLIN-LIKE ARABINOGALACTAN PROTEIN 17 PRECURSOR) | chr5:1952939-1955047 FORWARD	82.63	259	43	2	1	257	929	1187	8e-33	141
contig04986	AT1G48850.3	B1144 | EMB1144 (embryo defective 1144); chorismate synthase | chr1:18065399-18067956 REVERSE	91.67	60	5	0	265	324	192	251	1e-14	79.8
contig04987	AT1G76550.1	pyrophosphate--fructose-6-phosphate 1-phosphotransferase alpha subunit, putative / pyrophosphate-dependent 6-phosphofructo	90.32	62	6	0	55	116	251	190	2e-13	75.8
contig04991	AT3G61240.2	DEAD/DEAH box helicase, putative (RH12) | chr3:22666590-22669154 FORWARD	81.1	164	31	0	27	190	1213	1376	2e-14	79.8
contig04995	AT1G68830.1	N7 | STN7 (Stt7 homolog STN7); kinase/ protein kinase | chr1:25872654-25875473 REVERSE	81.38	290	54	0	10	299	829	1118	9e-35	147
contig04996	AT4G07990.1	DNAJ heat shock N-terminal domain-containing protein | chr4:4825650-4829608 REVERSE	84.3	121	19	0	152	272	680	560	2e-17	89.7
contig04999	AT2G02960.3	zinc finger (C3HC4-type RING finger) family protein | chr2:862346-863980 REVERSE	83.05	177	30	0	63	239	351	175	1e-24	113
contig05002	AT5G62670.1	A11 | AHA11 (Arabidopsis H(+)-ATPase 11); ATPase | chr5:25159495-25164957 FORWARD	83.2	482	81	0	6	487	1856	1375	7e-85	313
contig05007	AT1G52890.1	AC019 | ANAC019 (Arabidopsis NAC domain containing protein 19); transcription factor | chr1:19697292-19698444 REVERSE	90.32	62	6	0	365	426	504	443	3e-13	75.8
contig05014	AT5G41370.1	B1, ATXPB1 | XPB1 (ARABIDOPSIS HOMOLOG OF XERODERMA PIGMENTOSUM COMPLEMENTATION GROUP B 1); ATP binding / ATP-dependent DNA	84.82	461	67	1	51	508	979	1439	2e-97	355
contig05017	AT4G34050.1	caffeoyl-CoA 3-O-methyltransferase, putative | chr4:16310844-16311973 FORWARD	79.42	690	140	2	86	775	775	88	5e-53	208
contig05022	AT5G13000.2	GSL12, gsl12 | ATGSL12 (glucan synthase-like 12); 1,3-beta-glucan synthase/ transferase, transferring glycosyl groups | chr	83.19	339	57	0	15	353	4372	4710	7e-57	220
contig05030	AT5G18940.1	Mo25 family protein | chr5:6325972-6328097 FORWARD	82.66	173	30	0	140	312	872	700	3e-22	105
contig05032	AT3G54660.1	, EMB2360, ATGR2 | GR (GLUTATHIONE REDUCTASE); ATP binding / glutathione-disulfide reductase | chr3:20230356-20233100 REVER	81.03	195	37	0	98	292	1101	1295	9e-19	93.7
contig05037	AT5G20550.1	oxidoreductase, 2OG-Fe(II) oxygenase family protein | chr5:6952569-6953856 REVERSE	82.95	129	21	1	68	195	796	924	1e-12	73.8
contig05049	AT2G26780.1	binding | chr2:11410125-11423598 FORWARD	81.07	317	60	0	35	351	3479	3163	1e-36	153
contig05059	ATCG01090.1	HI | Encodes subunit of the chloroplast NAD(P)H dehydrogenase complex | chrC:119244-119762 REVERSE	91.03	301	25	2	248	547	175	474	1e-92	339
contig05060	AT5G17770.1	CBR, CBR1 | ATCBR (ARABIDOPSIS THALIANA NADH:CYTOCHROME B5 REDUCTASE 1); cytochrome-b5 reductase | chr5:5864543-5866495 REV	81.2	415	78	0	60	474	313	727	7e-52	204
contig05074	AT1G17700.1	A1.F1 | PRA1.F1 (PRENYLATED RAB ACCEPTOR 1.F1) | chr1:6089588-6090130 FORWARD	100	36	0	0	352	387	298	333	4e-12	71.9
contig05081	AT4G38690.1	1-phosphatidylinositol phosphodiesterase-related | chr4:18074743-18075699 REVERSE	85.71	91	13	0	391	481	389	479	7e-14	77.8
contig05082	ATCG00700.1	BN | PSII low MW protein | chrC:74249-74380 REVERSE	91.67	132	11	0	56	187	132	1	2e-43	174
contig05083	AT1G68650.1	unknown protein | chr1:25775825-25777683 FORWARD	90.79	76	7	0	261	336	173	248	3e-19	95.6
contig05085	AT1G27400.1	60S ribosomal protein L17 (RPL17A) | chr1:9515230-9516725 FORWARD	84.16	101	16	0	51	151	400	500	8e-13	73.8
contig05086	AT5G05390.1	C12 | LAC12 (laccase 12); laccase | chr5:1594753-1597042 FORWARD	82.98	235	38	1	183	415	1358	1592	1e-33	143
contig05087	AT3G18080.1	LU44 | BGLU44 (B-S GLUCOSIDASE 44); (R)-amygdalin beta-glucosidase/ 4-methylumbelliferyl-beta-D-glucopyranoside beta-glucos	82.73	110	19	0	90	199	1363	1472	5e-11	67.9
contig05094	AT1G06980.1	unknown protein | chr1:2143248-2143757 REVERSE	82.53	166	29	0	271	436	179	14	2e-20	99.6
contig05100	AT5G06140.1	X1, ATSNX1 | SNX1 (SORTING NEXIN 1); phosphoinositide binding / protein binding | chr5:1856212-1858752 REVERSE	82.17	460	81	1	1	459	203	662	5e-67	254
contig05107	AT5G37850.2	S4 | SOS4 (SALT OVERLY SENSITIVE 4); kinase/ pyridoxal kinase | chr5:15065621-15068783 FORWARD	86.09	151	21	0	302	452	679	829	1e-30	133
contig05119	AT4G34900.1	XDH2, XDH2 | XDH2 (XXANTHINE DEHYDROGENASE 2); FAD binding / catalytic/ electron carrier/ iron ion binding / iron-sulfur cl	86.49	74	10	0	1	74	3802	3875	7e-11	67.9
contig05123	AT1G17220.1	G1 | FUG1 (fu-gaeri1); translation initiation factor | chr1:5885383-5890165 FORWARD	78.13	1061	231	1	7	1066	1753	2813	4e-67	256
contig05124	AT4G29060.1	b2726 | emb2726 (embryo defective 2726); RNA binding / translation elongation factor | chr4:14317744-14321315 FORWARD	79.83	357	72	0	71	427	2356	2712	1e-31	137
contig05126	AT1G25682.1	cell cycle control protein-related | chr1:9002532-9004550 REVERSE	84.92	199	30	0	608	806	340	142	2e-37	157
contig05132	AT1G70480.2	unknown protein | chr1:26562250-26563608 FORWARD	82.95	176	28	2	202	376	551	377	3e-19	95.6
contig05135	AT5G35630.3	2, GLN2, ATGSL1 | GS2 (GLUTAMINE SYNTHETASE 2); glutamate-ammonia ligase | chr5:13831220-13833239 FORWARD	82.55	235	41	0	1	235	932	1166	3e-33	141
contig05141	AT1G05805.1	basic helix-loop-helix (bHLH) family protein | chr1:1744843-1747427 FORWARD	83.42	199	33	0	48	246	1019	821	1e-30	133
contig05143	AT1G62740.1	stress-inducible protein, putative | chr1:23231026-23233380 FORWARD	81.1	254	48	0	269	522	1487	1234	2e-27	123
contig05144	AT4G33080.2	protein kinase, putative | chr4:15960146-15964296 FORWARD	83.33	180	30	0	299	478	253	432	2e-26	119
contig05146	AT2G38040.2	C3 | CAC3; acetyl-CoA carboxylase | chr2:15917612-15920749 FORWARD	85.48	124	18	0	1	124	888	1011	9e-22	103
contig05149	AT2G44270.1	ATP binding | chr2:18298078-18300153 REVERSE	81.21	612	115	0	2	613	355	966	4e-81	301
contig05153	AT1G67280.2	lactoylglutathione lyase, putative / glyoxalase I, putative | chr1:25188563-25190134 REVERSE	82.14	168	30	0	241	408	480	647	4e-19	95.6
contig05155	AT4G27120.2	unknown protein | chr4:13602210-13604227 REVERSE	81.68	191	35	0	79	269	574	764	4e-21	101
contig05158	AT4G34480.1	catalytic/ cation binding / hydrolase, hydrolyzing O-glycosyl compounds | chr4:16481147-16483988 REVERSE	88	75	9	0	116	190	580	654	1e-13	77.8
contig05159	AT2G45990.4	unknown protein | chr2:18919402-18920690 FORWARD	89.47	95	10	0	23	117	13	107	2e-23	109
contig05165	AT1G68070.1	zinc finger (C3HC4-type RING finger) family protein | chr1:25515412-25516767 REVERSE	82.35	119	21	0	1	119	716	598	2e-11	69.9
contig05167	AT2G26900.1	bile acid:sodium symporter family protein | chr2:11475156-11477870 REVERSE	82.47	194	34	0	250	443	970	1163	4e-25	115
contig05168	AT2G20360.1	binding / catalytic/ coenzyme binding | chr2:8786070-8789098 FORWARD	81.11	413	78	0	41	453	554	142	9e-51	200
contig05197	AT1G17890.1	R2 | GER2; binding / catalytic/ coenzyme binding | chr1:6154478-6155596 REVERSE	80.8	224	43	0	30	253	670	893	1e-21	103
contig05198	AT4G14660.1	PE7 | NRPE7; DNA-directed RNA polymerase | chr4:8406500-8407036 REVERSE	87.01	77	10	0	167	243	515	439	2e-12	73.8
contig05203	AT4G11060.1	SSB | MTSSB (mitochondrially targeted single-stranded DNA binding protein); single-stranded DNA binding | chr4:6754820-6756	82.73	139	24	0	189	327	178	316	2e-16	85.7
contig05215	AT1G34020.1	transporter-related | chr1:12367359-12368965 FORWARD	86.32	95	13	0	423	517	344	250	4e-16	85.7
contig05216	AT5G60620.1	phospholipid/glycerol acyltransferase family protein | chr5:24367266-24369647 FORWARD	84.4	218	34	0	4	221	722	505	1e-39	163
contig05218	AT1G59870.1	N3, PDR8, ATPDR8 | PEN3 (PENETRATION 3); ATPase, coupled to transmembrane movement of substances / cadmium ion transmembran	80.54	221	43	0	402	622	4202	3982	1e-19	97.6
contig05219	AT3G49220.1	pectinesterase family protein | chr3:18249840-18253647 FORWARD	83.74	123	20	0	371	493	1120	1242	4e-16	85.7
contig05220	AT3G53650.1	histone H2B, putative | chr3:19889358-19889774 FORWARD	86.98	192	25	0	197	388	145	336	1e-45	182
contig05226	AT2G24830.1	zinc finger (CCCH-type) family protein / D111/G-patch domain-containing protein | chr2:10576993-10579154 REVERSE	87.34	79	10	0	145	223	875	953	9e-14	77.8
contig05229	AT4G14550.1	A14, SLR | IAA14 (INDOLE-3-ACETIC ACID INDUCIBLE 14); protein binding / transcription factor/ transcription repressor | chr	83.76	117	19	0	41	157	448	332	5e-15	81.8
contig05232	AT1G48520.1	TB | GATB (GLU-ADT SUBUNIT B); carbon-nitrogen ligase, with glutamine as amido-N-donor / glutaminyl-tRNA synthase (glutamin	82.08	279	49	1	337	615	707	430	3e-35	149
contig05236	AT1G77690.1	X3 | LAX3 (LIKE AUX1 3); amino acid transmembrane transporter/ auxin influx transmembrane transporter/ transporter | chr1:2	82.5	160	28	0	1	160	278	119	3e-19	95.6
contig05242	AT5G55260.1	X2, PPX-2 | PPX2 (PROTEIN PHOSPHATASE X 2); protein serine/threonine phosphatase | chr5:22416808-22418621 FORWARD	81.51	465	86	0	501	965	810	346	2e-62	240
contig05246	AT5G23540.2	26S proteasome regulatory subunit, putative | chr5:7938109-7939339 FORWARD	85.05	408	61	0	46	453	55	462	2e-88	325
contig05248	AT2G39630.1	glycosyl transferase family 2 protein | chr2:16522008-16524561 REVERSE	87.86	140	17	0	229	368	845	706	1e-33	143
contig05251	AT3G51050.1	FG-GAP repeat-containing protein | chr3:18954023-18957698 FORWARD	80.65	155	30	0	129	283	266	112	2e-11	69.9
contig05256	AT2G40890.1	P98A3 | CYP98A3 (cytochrome P450, family 98, subfamily A, polypeptide 3); monooxygenase/ p-coumarate 3-hydroxylase | chr2:1	83.11	225	38	0	309	533	1362	1138	5e-34	145
contig05257	AT3G61710.1	ATG6 | autophagy protein Apg6 family | chr3:22839477-22842253 REVERSE	84.16	101	16	0	268	368	1354	1454	1e-12	73.8
contig05259	ATCG01060.1	AC | Encodes the PsaC subunit of photosystem I. | chrC:117318-117563 REVERSE	92.83	237	17	0	1	237	10	246	1e-91	335
contig05266	AT2G17420.1	RA, ATNTRA, NTR2 | NTRA (NADPH-DEPENDENT THIOREDOXIN REDUCTASE A); thioredoxin-disulfide reductase | chr2:7564357-7566219 F	79.69	192	39	0	15	206	547	738	2e-12	71.9
contig05272	AT2G28930.3	K1B | APK1B; ATP binding / kinase/ protein kinase/ protein serine/threonine kinase | chr2:12424551-12426565 FORWARD	79.53	337	68	1	29	365	402	737	2e-24	113
contig05276	AT3G08720.2	PK19, ATPK2 | S6K2 (ARABIDOPSIS THALIANA SERINE/THREONINE PROTEIN KINASE 2); kinase/ protein kinase | chr3:2648625-2650407	80.89	450	86	0	87	536	407	856	8e-54	210
contig05294	AT4G03020.1	transducin family protein / WD-40 repeat family protein | chr4:1331704-1334472 REVERSE	81.63	196	36	0	165	360	250	445	2e-21	103
contig05296	AT1G68590.2	plastid-specific 30S ribosomal protein 3, putative / PSRP-3, putative | chr1:25757593-25758169 REVERSE	82.55	149	26	0	397	545	331	479	3e-17	89.7
contig05300	AT2G26280.1	D7 | CID7; ATP binding / damaged DNA binding / protein binding | chr2:11188143-11190579 REVERSE	77.44	461	95	2	67	527	1204	1655	9e-17	87.7
contig05301	AT2G05830.4	eukaryotic translation initiation factor 2B family protein / eIF-2B family protein | chr2:2229964-2231839 FORWARD	87.95	83	10	0	291	373	440	358	5e-16	85.7
contig05306	AT3G55530.1	IR1 | SDIR1 (SALT- AND DROUGHT-INDUCED RING FINGER1); protein binding / ubiquitin-protein ligase/ zinc ion binding | chr3:2	85.89	163	20	1	74	236	356	515	1e-31	137
contig05308	AT4G24550.2	clathrin adaptor complexes medium subunit family protein | chr4:12675873-12678903 FORWARD	81.4	172	30	2	88	259	1153	1322	4e-12	71.9
contig05309	AT3G52390.2	tatD-related deoxyribonuclease family protein | chr3:19423105-19425183 REVERSE	81.1	328	62	0	71	398	175	502	8e-33	141
contig05310	AT3G28730.1	HMG, SSRP1, NFD | ATHMG (ARABIDOPSIS THALIANA HIGH MOBILITY GROUP); transcription factor | chr3:10784954-10788498 FORWARD	78.32	835	179	2	37	870	445	1278	8e-52	204
contig05311	AT4G11420.1	F3A, ATEIF3A-1, EIF3A-1, ATTIF3A1, TIF3A1 | EIF3A (EUKARYOTIC TRANSLATION INITIATION FACTOR 3A); translation initiation fac	88.73	71	8	0	453	523	2123	2053	9e-14	77.8
contig05317	AT1G11755.1	W1 | LEW1 (LEAF WILTING 1); dehydrodolichyl diphosphate synthase | chr1:3969987-3971488 REVERSE	86.32	95	13	0	182	276	598	692	2e-16	85.7
contig05323	ATCG01250.1	HB.2 | NADH dehydrogenase ND2 | chrC:141854-143708 FORWARD	93.82	680	35	6	5	678	438	1116	0	969
contig05328	AT2G13370.1	R5 | CHR5 (chromatin remodeling 5); ATP binding / DNA binding / chromatin binding / helicase/ nucleic acid binding | chr2:5	83.92	255	40	1	152	406	2980	3233	1e-42	172
contig05329	AT1G66340.1	R1, EIN1, ETR | ETR1 (ETHYLENE RESPONSE 1); ethylene binding / protein histidine kinase/ two-component response regulator |	82.81	128	22	0	60	187	967	1094	2e-14	79.8
contig05333	AT1G76900.2	TLP1 | AtTLP1 (TUBBY LIKE PROTEIN 1); phosphoric diester hydrolase/ transcription factor | chr1:28882741-28884377 FORWARD	87.84	74	9	0	9	82	1139	1066	2e-13	75.8
contig05337	AT5G47730.3	SEC14 cytosolic factor, putative / polyphosphoinositide-binding protein, putative | chr5:19334592-19336158 REVERSE	85.87	92	13	0	204	295	185	94	2e-14	79.8
contig05339	AT5G50100.1	FUNCTIONS IN: molecular_function unknown; INVOLVED IN: biological_process unknown; LOCATED IN: mitochondrion; EXPRESSED IN	88.71	62	7	0	114	175	278	217	6e-11	67.9
contig05341	AT4G12650.1	LOCATED IN: integral to membrane, Golgi apparatus, plasma membrane, vacuole; EXPRESSED IN: 25 plant structures; EXPRESSED	78.54	699	147	3	86	782	1631	934	6e-37	155
contig05343	AT4G00850.1	F3 | GIF3 (GRF1-INTERACTING FACTOR 3); protein binding / transcription coactivator | chr4:357675-358928 FORWARD	90.54	74	7	0	247	320	142	215	7e-18	91.7
contig05366	AT5G49910.1	HSC70-2EAT SHOCK PROTEIN 70-2, HSC70-7 | CPHSC70-2EAT SHOCK PROTEIN 70-2 (CHLOROPLAST HEAT SHOCK PROTEIN 70-2); ATP binding	79.53	513	103	2	1	512	1453	942	3e-41	168
contig05372	AT1G76860.1	small nuclear ribonucleoprotein, putative / snRNP, putative / Sm protein, putative | chr1:28854594-28855637 REVERSE	79.5	239	48	1	119	356	40	278	5e-14	77.8
contig05373	AT2G23760.3	H4, SAW2 | BLH4 (BEL1-LIKE HOMEODOMAIN 4); DNA binding / transcription factor | chr2:10107951-10112736 REVERSE	85.27	129	19	0	239	367	889	1017	4e-22	105
contig05374	AT1G43860.1	transcription factor | chr1:16622244-16624385 REVERSE	82.88	146	25	0	116	261	203	58	4e-18	91.7
contig05383	AT1G30820.1	CTP synthase, putative / UTP--ammonia ligase, putative | chr1:10945251-10948825 REVERSE	85.09	114	16	1	205	318	1217	1105	7e-16	83.8
contig05386	AT5G03900.2	FUNCTIONS IN: molecular_function unknown; INVOLVED IN: biological_process unknown; LOCATED IN: chloroplast envelope; EXPRE	86.13	137	19	0	73	209	899	763	6e-27	121
contig05387	AT5G35360.1	C2 | CAC2; acetyl-CoA carboxylase/ biotin carboxylase | chr5:13584300-13588268 FORWARD	82.31	458	75	3	4	455	1463	1006	4e-65	248
contig05389	AT5G53530.1	S26A | VPS26A (VACUOLAR PROTEIN SORTING 26A) | chr5:21746275-21748156 REVERSE	80.11	186	36	1	26	210	693	878	1e-10	67.9
contig05392	AT5G15530.1	CP2, CAC1-B | BCCP2 (BIOTIN CARBOXYL CARRIER PROTEIN 2); biotin binding | chr5:5038955-5040437 FORWARD	80.92	173	33	0	281	453	580	752	7e-15	81.8
contig05394	AT5G11060.1	AT4 | KNAT4 (KNOTTED1-LIKE HOMEOBOX GENE 4); transcription activator/ transcription factor | chr5:3510408-3512967 FORWARD	81.05	306	58	0	111	416	1104	799	9e-35	147
contig05397	AT5G16710.1	AR3 | DHAR3 (dehydroascorbate reductase 1); glutathione dehydrogenase (ascorbate) | chr5:5483312-5484926 FORWARD	81.99	322	56	2	434	754	480	160	3e-39	163
contig05398	AT5G03530.1	RAB ALPHA, ATRAB, ATRAB18B, ATRABC2A, RABC2A | RABC2A (RAB GTPASE HOMOLOG C2A); GTP binding / GTP-dependent protein binding	82.56	195	34	0	285	479	309	115	1e-25	117
contig05400	AT5G19550.1	P2, AAT2 | ASP2 (ASPARTATE AMINOTRANSFERASE 2); L-aspartate:2-oxoglutarate aminotransferase | chr5:6598201-6601597 FORWARD	89.16	83	9	0	135	217	31	113	9e-19	93.7
contig05402	AT1G80600.1	N1 | WIN1 (HOPW1-1-INTERACTING 1); N2-acetyl-L-ornithine:2-oxoglutarate 5-aminotransferase/ catalytic/ pyridoxal phosphate	83.22	149	25	0	684	832	872	724	2e-19	97.6
contig05403	AT2G14960.1	3.1 | GH3.1 | chr2:6451659-6453670 REVERSE	88.73	71	8	0	195	265	43	113	6e-14	77.8
contig05406	AT4G06676.2	FUNCTIONS IN: molecular_function unknown; INVOLVED IN: biological_process unknown; CONTAINS InterPro DOMAIN/s: Etoposide-i	85.37	82	12	0	55	136	556	475	8e-11	67.9
contig05414	AT2G17370.1	G2, HMGR2 | HMG2 (3-HYDROXY-3-METHYLGLUTARYL-COA REDUCTASE 2); hydroxymethylglutaryl-CoA reductase | chr2:7550007-7551981 F	81	221	42	0	278	498	827	607	5e-22	105
contig05420	AT5G09260.1	S20.2 | VPS20.2 (VACUOLAR PROTEIN SORTING-ASSOCIATED PROTEIN 20.2) | chr5:2876797-2878355 FORWARD	79.61	412	83	1	216	627	1	411	7e-24	111
contig05423	AT1G19310.1	zinc finger (C3HC4-type RING finger) family protein | chr1:6676424-6677104 REVERSE	79.78	183	37	0	277	459	61	243	4e-11	69.9
contig05424	AT5G06950.4	BP-1B, TGA2 | AHBP-1B; DNA binding / transcription activator/ transcription factor/ transcription repressor | chr5:2152323-	81.71	175	31	1	96	270	956	783	4e-16	85.7
contig05430	AT4G19190.1	zinc knuckle (CCHC-type) family protein | chr4:10493323-10495969 FORWARD	89.55	67	7	0	223	289	577	511	5e-14	77.8
contig05436	AT4G08920.1	Y1, BLU1, HY4, OOP2, ATCRY1 | CRY1 (CRYPTOCHROME 1); ATP binding / blue light photoreceptor/ protein homodimerization/ prot	78.81	519	108	2	62	579	1027	1544	7e-33	141
contig05439	AT1G12520.1	CCS | ATCCS (COPPER CHAPERONE FOR SOD1); superoxide dismutase/ superoxide dismutase copper chaperone | chr1:4267277-4268900	81.96	194	35	0	356	549	461	268	1e-22	107
contig05443	AT1G58290.1	MA1 | HEMA1; glutamyl-tRNA reductase | chr1:21624028-21626051 REVERSE	83.26	239	40	0	194	432	268	506	9e-38	157
contig05470	AT5G53120.5	DS3, SPMS | SPDS3 (SPERMIDINE SYNTHASE 3); spermidine synthase/ spermine synthase | chr5:21535429-21537653 FORWARD	89.61	77	8	0	288	364	824	748	2e-17	89.7
contig05478	AT2G33430.1	L1, DAL | DAL1 (DIFFERENTIATION AND GREENING-LIKE 1) | chr2:14162732-14164729 FORWARD	81.94	371	65	2	1	369	626	256	3e-47	188
contig05483	AT4G27100.2	RAB GTPase activator | chr4:13595845-13598620 FORWARD	80	335	67	0	76	410	55	389	2e-30	133
contig05488	AT1G68820.1	membrane protein, putative | chr1:25865852-25868800 FORWARD	81.43	210	39	0	160	369	609	400	7e-23	107
contig05493	AT1G15690.2	P1, ATAVP3, AVP-3 | AVP1; ATPase/ hydrogen-translocating pyrophosphatase | chr1:5399115-5402185 FORWARD	81.99	883	157	2	43	924	1359	478	6e-133	474
contig05510	AT2G21290.1	unknown protein | chr2:9112888-9113184 FORWARD	91.78	73	6	0	197	269	221	293	8e-20	97.6
contig05512	AT1G58440.1	1, SQE1 | XF1; squalene monooxygenase | chr1:21714094-21717246 REVERSE	79.35	431	89	0	127	557	180	610	3e-35	149
contig05520	AT4G32760.1	protein transporter | chr4:15799376-15803832 FORWARD	82.32	164	29	0	22	185	28	191	2e-19	95.6
contig05523	AT5G22950.1	S24.1 | VPS24.1 | chr5:7681380-7682720 FORWARD	82.37	329	58	0	108	436	82	410	2e-48	192
contig05524	AT4G29850.1	unknown protein | chr4:14601818-14602874 REVERSE	88.1	84	9	1	338	421	312	230	3e-14	79.8
contig05525	AT1G75330.1	C | OTC (ORNITHINE CARBAMOYLTRANSFERASE); amino acid binding / carboxyl- or carbamoyltransferase/ ornithine carbamoyltransf	78.7	277	59	0	147	423	833	1109	6e-15	81.8
contig05539	AT2G42520.1	DEAD box RNA helicase, putative | chr2:17705382-17708744 FORWARD	80.26	228	45	0	49	276	1341	1568	4e-19	95.6
contig05540	AT1G41830.1	S6 | SKS6 (SKU5-SIMILAR 6); pectinesterase | chr1:15603892-15607802 REVERSE	83.33	186	30	1	23	208	349	533	3e-25	115
contig05541	AT3G47610.1	transcription regulator/ zinc ion binding | chr3:17549178-17551204 FORWARD	79.66	236	48	0	124	359	511	746	6e-17	87.7
contig05549	AT4G25770.1	unknown protein | chr4:13117821-13119982 REVERSE	83.46	127	21	0	54	180	746	620	4e-16	85.7
contig05552	AT3G04240.1	C | SEC (secret agent); transferase, transferring glycosyl groups | chr3:1114187-1120722 REVERSE	84.79	217	33	0	119	335	779	563	2e-41	168
contig05559	AT5G46210.1	L4, ATCUL4 | CUL4 (CULLIN4); protein binding / ubiquitin-protein ligase | chr5:18731569-18736653 REVERSE	81.03	290	55	0	404	693	593	882	3e-32	139
contig05562	AT4G21710.1	PB2, EMB1989, RPB2 | NRPB2; DNA binding / DNA-directed RNA polymerase | chr4:11535684-11542200 REVERSE	82.91	1223	206	3	174	1396	40	1259	0	743
contig05565	AT4G00585.1	unknown protein | chr4:251157-252284 REVERSE	79.8	203	41	0	70	272	40	242	7e-14	77.8
contig05568	AT5G63260.1	zinc finger (CCCH-type) family protein | chr5:25361900-25364453 FORWARD	87.06	85	11	0	1	85	585	669	5e-15	81.8
contig05571	AT3G22360.1	X1B | AOX1B; alternative oxidase | chr3:7904156-7905384 FORWARD	88.89	72	8	0	63	134	324	253	2e-14	79.8
contig05574	AT1G29890.2	acetyltransferase-related | chr1:10463532-10467153 FORWARD	84.11	107	17	0	89	195	1135	1241	3e-14	77.8
contig05582	AT3G45240.2	IK1 | GRIK1 (GEMINIVIRUS REP INTERACTING KINASE 1); kinase | chr3:16570774-16572902 REVERSE	85.71	91	13	0	770	860	601	511	1e-13	77.8
contig05584	AT3G59660.1	C2 domain-containing protein / GRAM domain-containing protein | chr3:22034426-22038484 REVERSE	86.39	147	20	0	17	163	402	256	2e-30	133
contig05589	AT3G05000.1	transport protein particle (TRAPP) component Bet3 family protein | chr3:1387444-1388697 REVERSE	86.42	81	11	0	665	745	149	69	2e-12	73.8
contig05590	AT1G80480.1	AC17 | PTAC17 (PLASTID TRANSCRIPTIONALLY ACTIVE17) | chr1:30258272-30260570 REVERSE	82.43	148	26	0	8	155	1010	1157	6e-17	87.7
contig05591	AT5G42070.1	unknown protein | chr5:16819118-16820119 REVERSE	83.19	119	20	0	254	372	205	323	1e-13	77.8
contig05593	AT5G40740.1	unknown protein | chr5:16302229-16306371 REVERSE	78.89	341	71	1	124	463	911	571	8e-20	97.6
contig05599	AT4G17100.1	unknown protein | chr4:9610164-9612513 REVERSE	79.72	217	37	2	510	720	904	1119	7e-13	75.8
contig05600	AT2G37550.2	P1 | AGD7; ARF GTPase activator/ DNA binding / zinc ion binding | chr2:15755544-15757456 REVERSE	84.21	152	24	0	153	304	46	197	3e-24	111
contig05606	AT4G10925.2	F-box family protein | chr4:6702987-6704283 REVERSE	85.62	146	21	0	218	363	251	106	2e-27	123
contig05640	AT1G29230.1	PK18, SnRK3.20, ATWL1, WL1 | CIPK18 (CBL-INTERACTING PROTEIN KINASE 18); ATP binding / kinase/ protein kinase/ protein seri	81.48	162	30	0	250	411	337	498	1e-15	83.8
contig05641	AT5G65270.1	RABA4a | AtRABA4a (Arabidopsis Rab GTPase homolog A4a); GTP binding | chr5:26083437-26084550 FORWARD	81.65	278	51	0	230	507	67	344	1e-34	147
contig05642	AT3G61050.2	MC2TYPE4, NTMC2T4 | NTMC2T4; lipid binding | chr3:22597485-22600932 FORWARD	78.93	726	150	2	255	980	138	860	4e-54	212
contig05643	AT2G20560.1	DNAJ heat shock family protein | chr2:8848353-8849815 REVERSE	84.11	107	17	0	130	236	78	184	3e-14	77.8
contig05657	AT3G53260.1	L2, ATPAL2 | PAL2; phenylalanine ammonia-lyase | chr3:19744256-19746619 REVERSE	87.88	99	10	1	378	474	274	372	5e-19	95.6
contig05660	AT5G23670.2	B2 | LCB2; protein binding / serine C-palmitoyltransferase | chr5:7981889-7985037 FORWARD	81.23	341	61	3	364	701	1253	913	6e-34	145
contig05667	AT5G66750.1	M1, CHR01, CHR1, CHA1, SOM4, SOM1, ATDDM1 | CHR1 (CHROMATIN REMODELING 1); ATPase/ helicase | chr5:26649050-26652869 FORWAR	82.17	129	23	0	551	679	1816	1944	2e-12	73.8
contig05669	AT5G07580.1	DNA binding / transcription factor | chr5:2399525-2400349 FORWARD	90.57	53	5	0	35	87	578	526	8e-11	65.9
contig05675	AT5G26250.1	sugar transporter, putative | chr5:9196758-9198681 FORWARD	90.91	55	5	0	126	180	920	866	2e-11	69.9
contig05682	AT1G29800.2	phosphoinositide binding / zinc ion binding | chr1:10432736-10435046 FORWARD	79.84	248	50	0	284	531	1443	1196	4e-19	95.6
contig05688	AT4G30940.1	potassium channel tetramerisation domain-containing protein | chr4:15055149-15056474 FORWARD	84.8	125	19	0	238	362	547	671	6e-20	97.6
contig05690	AT3G11630.1	2-cys peroxiredoxin, chloroplast (BAS1) | chr3:3672189-3673937 FORWARD	82.81	349	60	0	1	349	440	788	1e-55	216
contig05694	AT4G01400.3	FUNCTIONS IN: molecular_function unknown; INVOLVED IN: biological_process unknown; LOCATED IN: cellular_component unknown;	84.27	178	28	0	5	182	748	925	1e-29	131
contig05702	AT2G45440.1	DPS2 | DHDPS2 (DIHYDRODIPICOLINATE SYNTHASE); catalytic/ dihydrodipicolinate synthase/ lyase | chr2:18731294-18732867 FORWA	81.34	284	53	0	56	339	512	229	2e-33	143
contig05709	AT5G13120.1	peptidyl-prolyl cis-trans isomerase cyclophilin-type family protein | chr5:4162714-4164720 REVERSE	85.37	164	24	0	204	367	367	530	7e-31	135
contig05710	AT3G55800.1	PASE | SBPASE (sedoheptulose-bisphosphatase); phosphoric ester hydrolase/ sedoheptulose-bisphosphatase | chr3:20709640-2071	81.49	308	57	0	109	416	755	448	3e-38	159
contig05712	AT4G19950.1	unknown protein | chr4:10809977-10810942 FORWARD	87.18	78	10	0	483	560	559	636	4e-13	75.8
contig05713	AT4G13400.1	unknown protein | chr4:7787907-7791149 REVERSE	87.14	70	9	0	274	343	305	236	8e-11	67.9
contig05716	AT4G15510.3	photosystem II reaction center PsbP family protein | chr4:8861351-8862529 FORWARD	83.76	117	19	0	552	668	361	477	9e-15	81.8
contig05720	AT3G08690.1	C11, ATUBC11 | UBC11 (UBIQUITIN-CONJUGATING ENZYME 11); ubiquitin-protein ligase | chr3:2641487-2642489 FORWARD	83.67	245	39	1	128	371	1	245	5e-39	161
contig05726	AT1G69780.1	HB13 | ATHB13; DNA binding / sequence-specific DNA binding / transcription factor | chr1:26259166-26260465 FORWARD	81.15	191	33	2	219	409	247	434	2e-14	79.8
contig05731	AT5G40670.1	PQ-loop repeat family protein / transmembrane family protein | chr5:16285968-16287591 FORWARD	79.7	197	40	0	158	354	100	296	1e-12	73.8
contig05736	AT3G10060.1	immunophilin, putative / FKBP-type peptidyl-prolyl cis-trans isomerase, putative | chr3:3102291-3103801 FORWARD	84.21	152	24	0	2	153	464	313	5e-24	111
contig05737	AT3G48530.1	NG1 | KING1 (SNF1-RELATED PROTEIN KINASE REGULATORY SUBUNIT GAMMA 1) | chr3:17987559-17989592 FORWARD	79.08	306	64	0	123	428	782	477	2e-20	99.6
contig05741	AT1G21350.3	antioxidant/ oxidoreductase | chr1:7477376-7479012 REVERSE	87.84	74	9	0	22	95	416	343	3e-13	75.8
contig05742	AT3G16770.1	P2.3, ATEBP, ERF72 | ATEBP (ETHYLENE-RESPONSIVE ELEMENT BINDING PROTEIN); DNA binding / protein binding / transcription act	88.3	94	11	0	209	302	251	344	3e-20	99.6
contig05749	AT5G24810.1	ABC1 family protein | chr5:8516902-8522616 REVERSE	80.87	345	64	1	454	796	874	1218	7e-37	155
contig05750	AT2G16800.1	high-affinity nickel-transport family protein | chr2:7285824-7287188 FORWARD	88.76	89	10	0	71	159	655	743	9e-20	97.6
contig05755	AT2G22780.1	DH1 | PMDH1 (PEROXISOMAL NAD-MALATE DEHYDROGENASE 1); L-malate dehydrogenase/ binding / catalytic/ malate dehydrogenase/ ox	80.71	425	82	0	5	429	530	106	2e-48	192
contig05759	AT1G74920.1	DH10A8 | ALDH10A8; 3-chloroallyl aldehyde dehydrogenase/ oxidoreductase | chr1:28139175-28142573 REVERSE	80.24	491	95	1	668	1156	658	1148	7e-50	198
contig05764	AT4G11380.1	beta-adaptin, putative | chr4:6920608-6925444 FORWARD	84.42	462	71	1	87	548	22	482	6e-92	337
contig05767	AT2G42960.1	protein kinase family protein | chr2:17868597-17870630 REVERSE	83.59	195	30	1	167	359	1022	1216	6e-29	127
contig05769	AT1G51490.1	LU36 | BGLU36 (BETA GLUCOSIDASE 36); catalytic/ cation binding / hydrolase, hydrolyzing O-glycosyl compounds | chr1:1909488	88.1	84	9	1	127	209	388	471	2e-14	79.8
contig05770	AT5G17230.3	phytoene synthase (PSY) / geranylgeranyl-diphosphate geranylgeranyl transferase | chr5:5659839-5662087 REVERSE	80.16	368	73	0	7	374	863	1230	7e-36	151
contig05774	AT1G34370.3	OP1 | STOP1 (sensitive to proton rhizotoxicity 1); nucleic acid binding / transcription factor/ zinc ion binding | chr1:125	80.89	293	56	0	95	387	701	409	9e-32	137
contig05775	AT3G54480.2	IP5, SKP5 | SKIP5 (SKP1/ASK-INTERACTING PROTEIN 5) | chr3:20172518-20173325 REVERSE	84.82	112	17	0	140	251	111	222	1e-16	87.7
contig05783	AT3G61580.1	delta-8 sphingolipid desaturase (SLD1) | chr3:22786253-22787602 FORWARD	96	50	2	0	206	255	1139	1090	7e-16	83.8
contig05784	AT5G12860.2	T1 | DiT1 (dicarboxylate transporter 1); oxoglutarate:malate antiporter | chr5:4059850-4061919 REVERSE	82.35	306	54	0	283	588	804	499	3e-44	178
contig05788	AT2G42010.1	DBETA1, PLDBETA | PLDBETA1 (PHOSPHOLIPASE D BETA 1); phospholipase D | chr2:17533018-17537990 REVERSE	80.85	188	36	0	29	216	1802	1615	1e-16	87.7
contig05796	AT4G21150.1	P6 | HAP6 (HAPLESS 6); dolichyl-diphosphooligosaccharide-protein glycotransferase | chr4:11278646-11283599 FORWARD	93.75	48	3	0	604	651	663	710	8e-12	71.9
contig05797	AT5G40550.1	unknown protein | chr5:16241285-16243100 FORWARD	81.1	164	31	0	496	659	164	1	3e-14	79.8
contig05799	AT5G64030.1	dehydration-responsive protein-related | chr5:25624965-25628257 FORWARD	80.66	667	129	0	141	807	1616	950	2e-80	299
contig05804	AT4G37550.1	formamidase, putative / formamide amidohydrolase, putative | chr4:17643684-17645729 FORWARD	79.46	297	59	2	33	328	947	1242	2e-17	89.7
contig05805	AT1G79750.1	NADP-ME4 | ATNADP-ME4 (NADP-malic enzyme 4); malate dehydrogenase (oxaloacetate-decarboxylating) (NADP+)/ malic enzyme/ oxi	80.18	227	45	0	103	329	881	655	8e-19	93.7
contig05807	AT2G24240.1	potassium channel tetramerisation domain-containing protein | chr2:10310838-10312163 FORWARD	79.84	248	49	1	193	440	1307	1061	7e-17	87.7
contig05814	AT1G20575.1	dolichyl-phosphate beta-D-mannosyltransferase, putative / dolichol-phosphate mannosyltransferase, putative / mannose-P-dol	80.17	242	48	0	206	447	97	338	3e-20	99.6
contig05815	AT2G17190.1	ubiquitin family protein | chr2:7478272-7481361 REVERSE	88.04	92	11	0	45	136	682	773	4e-19	95.6
contig05816	AT3G20560.1	PDIL5-3, PDI12, ATPDI12 | ATPDIL5-3 (PDI-LIKE 5-3); protein disulfide isomerase | chr3:7182182-7186390 FORWARD	81.87	171	31	0	98	268	15	185	7e-19	93.7
contig05818	AT1G08600.1	RX, CHR20 | ATRX; ATP binding / DNA binding / helicase/ nucleic acid binding | chr1:2724562-2733431 FORWARD	86.05	86	12	0	119	204	1013	928	2e-13	75.8
contig05826	AT1G70810.1	C2 domain-containing protein | chr1:26704207-26705091 FORWARD	87.88	66	8	0	286	351	109	174	7e-11	67.9
contig05827	AT4G01026.1	unknown protein | chr4:447180-448109 FORWARD	81.27	395	74	0	96	490	488	94	1e-49	196
contig05843	AT2G20580.1	N1A, ATRPN1A | RPN1A (26S PROTEASOME REGULATORY SUBUNIT S2 1A); binding / enzyme regulator | chr2:8859211-8864699 FORWARD	86.19	239	33	0	157	395	1195	1433	2e-54	212
contig05845	AT1G70580.4	AT2, GGT2 | AOAT2 (ALANINE-2-OXOGLUTARATE AMINOTRANSFERASE 2); L-alanine:2-oxoglutarate aminotransferase/ glycine:2-oxoglut	83.24	185	31	0	75	259	200	16	4e-27	121
contig05855	AT1G71090.1	auxin efflux carrier family protein | chr1:26812551-26813924 FORWARD	87.39	119	15	0	127	245	560	442	8e-26	117
contig05864	AT2G38650.1	UT7, LGT7 | GAUT7 (GALACTURONOSYLTRANSFERASE 7); polygalacturonate 4-alpha-galacturonosyltransferase/ transferase, transfer	89.33	75	8	0	245	319	841	767	4e-16	85.7
contig05876	AT5G54680.1	R3 | ILR3 (iaa-leucine resistant3); DNA binding / transcription factor | chr5:22217270-22218993 FORWARD	84.62	91	14	0	58	148	611	701	2e-11	69.9
contig05879	ATCG00900.1	S7.1, RPS7 | encodes a chloroplast ribosomal protein S7, a constituent of the small subunit of the ribosomal complex | chrC	92.88	379	27	0	1	379	412	34	1e-139	496
contig05885	AT3G44890.1	L9 | RPL9 (RIBOSOMAL PROTEIN L9); structural constituent of ribosome | chr3:16386505-16387963 FORWARD	82.5	160	28	0	73	232	350	191	3e-19	95.6
contig05894	AT5G56500.2	ATP binding / protein binding | chr5:22874058-22876966 FORWARD	80.86	350	67	0	3	352	389	738	1e-39	163
contig05900	AT3G09800.2	protein binding | chr3:3007153-3007916 REVERSE	80.3	330	63	2	140	468	34	362	1e-27	123
contig05901	AT1G06730.1	pfkB-type carbohydrate kinase family protein | chr1:2067633-2070049 FORWARD	83.92	143	23	0	144	286	1081	1223	4e-21	101
contig05904	ATMG00180.1	B452 | cytochrome c biogenesis orf452 | chrM:51293-53611 REVERSE	93.88	441	27	0	7	447	466	26	0	660
contig05907	AT3G59990.3	P2B | MAP2B (METHIONINE AMINOPEPTIDASE 2B); aminopeptidase/ metalloexopeptidase | chr3:22155921-22158551 REVERSE	81.94	432	78	0	264	695	1296	865	5e-62	238
contig05914	AT4G31150.2	endonuclease V family protein | chr4:15143907-15145469 REVERSE	88.31	77	9	0	105	181	408	332	3e-15	81.8
contig05918	AT5G54190.2	RA | PORA; oxidoreductase/ protochlorophyllide reductase | chr5:21991183-21992238 REVERSE	83.8	142	23	0	105	246	319	460	1e-20	99.6
contig05928	AT2G31960.1	GSL03, GSL03, ATGSL3 | ATGSL03 (GLUCAN SYNTHASE-LIKE 3); 1,3-beta-glucan synthase/ transferase, transferring glycosyl group	84.12	170	27	0	28	197	5092	5261	1e-27	123
contig05934	AT1G30630.1	coatomer protein epsilon subunit family protein / COPE family protein | chr1:10858546-10860173 REVERSE	85.33	150	22	0	224	373	774	625	1e-27	123
contig05943	AT4G34080.1	unknown protein | chr4:16326985-16327797 FORWARD	82.91	158	27	0	580	737	312	155	5e-20	99.6
contig05947	AT2G42690.1	lipase, putative | chr2:17776356-17777682 REVERSE	90.91	55	5	0	209	263	366	312	1e-11	69.9
contig05949	AT2G25480.1	FUNCTIONS IN: molecular_function unknown; INVOLVED IN: biological_process unknown; LOCATED IN: cellular_component unknown;	90.32	62	6	0	202	263	527	588	3e-13	75.8
contig05953	AT3G53180.1	catalytic/ glutamate-ammonia ligase | chr3:19707068-19711188 FORWARD	89.83	59	6	0	138	196	1638	1580	1e-11	69.9
contig05956	AT5G33320.1	E1, PPT, ARAPPT | CUE1 (CAB UNDEREXPRESSED 1); antiporter/ triose-phosphate transmembrane transporter | chr5:12588950-12591	81.07	206	38	1	217	421	565	770	4e-18	91.7
contig05959	AT5G42270.1	R1, FTSH5 | VAR1 (VARIEGATED 1); ATP-dependent peptidase/ ATPase/ metallopeptidase | chr5:16902659-16905102 FORWARD	87.04	301	38	1	19	319	979	1278	6e-75	280
contig05961	AT1G68560.1	XYL1, XYL1 | XYL1 (ALPHA-XYLOSIDASE 1); alpha-N-arabinofuranosidase/ hydrolase, hydrolyzing O-glycosyl compounds / xylan 1,	83.82	377	61	0	112	488	1016	640	6e-70	264
contig05964	AT2G42810.2	5, PP5.2 | PP5.2 (PROTEIN PHOSPHATASE 5.2); phosphoprotein phosphatase/ protein binding / protein serine/threonine phosphat	82.26	558	99	0	36	593	1571	1014	3e-87	321
contig05965	AT4G28470.1	N1B, ATRPN1B | RPN1B (26S PROTEASOME REGULATORY SUBUNIT S2 1B); binding / enzyme regulator | chr4:14067082-14072357 REVERSE	81.25	160	30	0	7	166	1037	878	1e-14	79.8
contig05966	AT2G32430.1	galactosyltransferase family protein | chr2:13771626-13774102 FORWARD	85.45	110	16	0	158	267	424	533	4e-18	91.7
contig05971	AT1G48900.1	signal recognition particle 54 kDa protein 3 / SRP54 (SRP-54C) | chr1:18084972-18087743 REVERSE	78.9	711	150	0	2	712	778	1488	1e-56	220
contig05972	AT1G48790.1	mov34 family protein | chr1:18043925-18047427 REVERSE	86.84	76	10	0	170	245	89	164	7e-12	71.9
contig05974	AT3G05910.1	pectinacetylesterase, putative | chr3:1764509-1767240 REVERSE	81.54	130	24	0	284	413	1046	1175	7e-11	67.9
contig05982	AT2G37035.1	unknown protein | chr2:15555374-15556780 REVERSE	83.19	119	20	0	75	193	934	1052	1e-13	77.8
contig05987	AT5G06290.1	Cys Prx B | 2-Cys Prx B (2-Cysteine peroxiredoxin B); antioxidant/ peroxiredoxin | chr5:1919380-1921211 FORWARD	81.33	166	31	0	257	422	256	421	1e-15	83.8
contig05991	AT3G24500.1	F1C, ATMBF1C | MBF1C (MULTIPROTEIN BRIDGING FACTOR 1C); DNA binding / transcription coactivator/ transcription factor | chr	86.09	115	16	0	47	161	270	384	3e-21	101
contig06002	ATCG00760.1	L36 | encodes a chloroplast ribosomal protein L36, a constituent of the large subunit of the ribosomal complex | chrC:79489	87.5	96	12	0	215	310	114	19	4e-19	95.6
contig06009	AT5G09890.2	protein kinase, putative | chr5:3085810-3088842 REVERSE	83.7	135	19	1	55	186	1416	1282	2e-17	89.7
contig06031	AT4G29130.1	HXK1, GIN2, HXK1 | HXK1 (HEXOKINASE 1); ATP binding / fructokinase/ glucokinase/ hexokinase | chr4:14352338-14354865 REVERS	91.07	56	5	0	1220	1275	414	359	1e-11	71.9
contig06034	AT5G49400.1	zinc knuckle (CCHC-type) family protein | chr5:20031154-20031981 FORWARD	81.25	192	34	2	143	332	33	224	1e-14	79.8
contig06037	AT5G17620.1	FUNCTIONS IN: molecular_function unknown; INVOLVED IN: biological_process unknown; LOCATED IN: cellular_component unknown;	79.83	476	96	0	1	476	368	843	2e-45	182
contig06039	AT4G23010.1	UTR2, UTR2 | UDP-galactose transporter-related | chr4:12060318-12062486 REVERSE	80.61	196	38	0	23	218	446	641	9e-17	87.7
contig06043	AT3G60830.1	ARP7, ARP7 | ATARP7 (ACTIN-RELATED PROTEIN 7); structural constituent of cytoskeleton | chr3:22474298-22476000 FORWARD	81.44	264	47	1	8	269	451	188	3e-29	129
contig06046	AT2G37060.3	-YB8 | NF-YB8 (NUCLEAR FACTOR Y, SUBUNIT B8); transcription factor | chr2:15576336-15577660 FORWARD	84.21	209	33	0	44	252	296	88	1e-36	153
contig06049	AT3G18040.2	K9 | MPK9 (MAP KINASE 9); MAP kinase | chr3:6175741-6178150 FORWARD	80.4	597	116	1	16	612	872	277	4e-65	248
contig06052	AT3G46460.1	C13 | UBC13 (ubiquitin-conjugating enzyme 13); ubiquitin-protein ligase | chr3:17096120-17097315 REVERSE	83.97	156	25	0	84	239	174	19	3e-24	111
contig06053	AT3G13330.1	binding | chr3:4319804-4330061 REVERSE	79.57	235	48	0	230	464	5010	4776	3e-16	85.7
contig06058	AT1G09570.2	YA, FHY2, FRE1, HY8 | PHYA (PHYTOCHROME A); G-protein coupled photoreceptor/ protein histidine kinase/ red or far-red light	86.05	215	30	0	129	343	211	425	3e-47	188
contig06066	AT1G24510.1	T-complex protein 1 epsilon subunit, putative / TCP-1-epsilon, putative / chaperonin, putative | chr1:8685504-8688101 REVE	82.35	187	33	0	242	428	80	266	2e-23	109
contig06068	AT5G14240.1	FUNCTIONS IN: molecular_function unknown; INVOLVED IN: biological_process unknown; LOCATED IN: cellular_component unknown;	82.35	119	21	0	245	363	332	214	2e-11	69.9
contig06070	AT4G22830.1	unknown protein | chr4:11990296-11991325 REVERSE	79.5	239	49	0	191	429	497	259	4e-16	85.7
contig06072	AT3G02420.1	unknown protein | chr3:496179-498772 REVERSE	83.21	131	22	0	376	506	191	61	4e-16	85.7
contig06073	AT3G62310.1	RNA helicase, putative | chr3:23057516-23060561 REVERSE	81.7	377	68	1	7	382	617	241	3e-48	192
contig06074	AT1G42990.1	BZIP60, BZIP60 | ATBZIP60 (BASIC REGION/LEUCINE ZIPPER MOTIF 60); DNA binding / transcription factor | chr1:16136062-161374	98.04	51	1	0	569	619	639	689	2e-18	93.7
contig06075	AT2G35040.1	AICARFT/IMPCHase bienzyme family protein | chr2:14765347-14768269 REVERSE	82.42	330	58	0	1	330	1170	841	7e-49	194
contig06077	AT4G17740.2	C-terminal processing protease, putative | chr4:9867088-9869719 REVERSE	83.52	176	29	0	159	334	1009	1184	2e-26	119
contig06088	AT3G23990.1	P60, HSP60-3B | HSP60 (HEAT SHOCK PROTEIN 60); ATP binding | chr3:8669013-8672278 FORWARD	85.83	254	36	0	2	255	332	79	3e-56	218
contig06102	AT5G22080.1	DNAJ heat shock N-terminal domain-containing protein | chr5:7310600-7313540 REVERSE	81.5	227	42	0	138	364	398	172	6e-26	117
contig06109	AT4G15560.1	A1, DEF, CLA, DXS, DXPS2 | CLA1 (CLOROPLASTOS ALTERADOS 1); 1-deoxy-D-xylulose-5-phosphate synthase | chr4:8884218-8887254	78.12	425	90	1	135	556	824	400	6e-21	101
contig06113	AT4G11030.1	long-chain-fatty-acid--CoA ligase, putative / long-chain acyl-CoA synthetase, putative | chr4:6738120-6742229 FORWARD	84.76	164	25	0	332	495	1435	1598	2e-28	127
contig06114	AT5G13570.1	P2, TDT, ATDCP2 | DCP2 (DECAPPING 2); hydrolase/ m7G(5')pppN diphosphatase/ mRNA binding / protein homodimerization | chr5:	83.09	136	23	0	86	221	197	62	5e-17	87.7
contig06125	AT3G62120.2	tRNA synthetase class II (G, H, P and S) family protein | chr3:23001227-23003849 REVERSE	83.53	249	39	2	1	247	741	989	2e-36	153
contig06132	AT1G53190.2	zinc finger (C3HC4-type RING finger) family protein | chr1:19838072-19840003 FORWARD	90.32	62	6	0	587	648	1181	1120	5e-13	75.8
contig06134	AT3G11590.1	unknown protein | chr3:3660628-3663537 FORWARD	86.43	140	19	0	354	493	1001	862	1e-28	127
contig06137	AT4G36690.2	U2AF65A | ATU2AF65A; RNA binding / nucleic acid binding / nucleotide binding | chr4:17294591-17297609 REVERSE	84.29	140	22	0	72	211	1301	1162	6e-22	103
contig06140	AT1G56110.1	P56 | NOP56 (Arabidopsis homolog of nucleolar protein Nop56) | chr1:20984544-20986893 REVERSE	86.03	179	25	0	65	243	457	635	9e-38	157
contig06143	AT5G50460.1	protein transport protein SEC61 gamma subunit, putative | chr5:20552168-20552509 REVERSE	86	200	28	0	64	263	200	1	3e-43	174
contig06152	AT5G46170.1	F-box family protein | chr5:18715638-18716825 REVERSE	83.74	203	33	0	2	204	911	709	7e-33	141
contig06153	AT3G15354.1	A3 | SPA3 (SPA1-RELATED 3); protein binding / signal transducer | chr3:5169327-5172480 REVERSE	81.99	211	38	0	233	443	212	422	1e-25	117
contig06159	AT2G21660.2	GRP7, CCR2 | CCR2 (COLD, CIRCADIAN RHYTHM, AND RNA BINDING 2); RNA binding / double-stranded DNA binding / single-stranded	83.57	140	23	0	67	206	1	140	3e-19	95.6
contig06161	AT4G32600.1	zinc finger (C3HC4-type RING finger) family protein | chr4:15724010-15725737 FORWARD	82.63	167	29	0	14	180	706	872	4e-21	101
contig06163	ATCG01010.1	HF | Chloroplast encoded NADH dehydrogenase unit. | chrC:110398-112638 REVERSE	85.87	899	120	6	1	894	447	1343	0	729
contig06174	AT1G54080.1	P1A | oligouridylate-binding protein, putative | chr1:20183923-20186824 REVERSE	88.3	94	11	0	33	126	221	128	2e-20	99.6
contig06175	AT3G54360.1	protein binding / zinc ion binding | chr3:20128570-20131581 REVERSE	88.16	76	9	0	304	379	662	587	2e-14	79.8
contig06178	AT1G22270.1	unknown protein | chr1:7865548-7865922 FORWARD	84.21	95	15	0	131	225	277	371	1e-11	69.9
contig06179	AT2G32220.1	60S ribosomal protein L27 (RPL27A) | chr2:13678945-13679352 FORWARD	90.16	61	6	0	104	164	348	408	7e-13	73.8
contig06186	AT5G66390.1	peroxidase 72 (PER72) (P72) (PRXR8) | chr5:26516063-26517329 REVERSE	82.08	173	31	0	302	474	379	551	8e-20	97.6
contig06198	AT1G01740.1	protein kinase family protein | chr1:272111-274239 REVERSE	82.38	227	40	0	509	735	824	598	2e-30	133
contig06204	AT1G71270.1	K, TTD8, ATVPS52 | POK (POKY POLLEN TUBE) | chr1:26863736-26869817 FORWARD	81.4	285	53	0	71	355	1556	1272	3e-34	145
contig06210	AT2G37180.1	28, PIP2;3, PIP2C | RD28 (RESPONSIVE TO DESICCATION 28); water channel | chr2:15617779-15618937 FORWARD	80.26	233	45	1	6	237	574	806	2e-17	89.7
contig06216	AT5G12190.1	RNA recognition motif (RRM)-containing protein | chr5:3940731-3941105 REVERSE	82.49	257	45	0	43	299	1	257	9e-37	153
contig06221	AT5G14120.1	nodulin family protein | chr5:4556308-4558447 FORWARD	83.19	113	19	0	45	157	1123	1235	1e-12	73.8
contig06225	AT1G54520.1	unknown protein | chr1:20363565-20365874 FORWARD	81.43	140	26	0	269	408	754	893	4e-12	71.9
contig06230	AT5G57020.1	T1, ATNMT1 | NMT1 (MYRISTOYL-COA:PROTEIN N-MYRISTOYLTRANSFERASE); glycylpeptide N-tetradecanoyltransferase/ myristoyltransf	85.38	130	19	0	353	482	1112	1241	1e-22	107
contig06231	AT4G37390.1	K1, GH3.2, BRU6, GH3-2, AUR3 | BRU6; indole-3-acetic acid amido synthetase | chr4:17579722-17581768 FORWARD	80.5	241	47	0	83	323	875	1115	2e-22	105
contig06235	AT4G15900.1	L1 | PRL1 (PLEIOTROPIC REGULATORY LOCUS 1); basal transcription repressor/ nucleotide binding / protein binding | chr4:9023	79.4	636	130	1	42	677	658	1292	7e-55	214
contig06239	AT2G45200.1	S12, ATGOS12 | GOS12 (GOLGI SNARE 12); SNARE binding | chr2:18637689-18639640 REVERSE	81.25	256	48	0	140	395	10	265	9e-29	127
contig06240	AT4G30440.1	E1 | GAE1 (UDP-D-GLUCURONATE 4-EPIMERASE 1); UDP-glucuronate 4-epimerase/ catalytic | chr4:14881976-14883265 REVERSE	79.72	493	97	2	29	520	769	1259	7e-42	170
contig06241	AT3G63090.1	ubiquitin thiolesterase | chr3:23313617-23314831 FORWARD	78.01	291	64	0	210	500	1025	735	2e-11	69.9
contig06242	AT4G36870.2	H2, SAW1 | BLH2 (BEL1-LIKE HOMEODOMAIN 2); DNA binding / transcription factor | chr4:17369423-17373723 FORWARD	85.66	244	35	0	88	331	1461	1704	1e-52	206
contig06249	AT5G55550.2	RNA recognition motif (RRM)-containing protein | chr5:22502135-22503658 REVERSE	87.37	95	12	0	74	168	385	479	2e-18	93.7
contig06250	AT3G19950.1	zinc finger (C3HC4-type RING finger) family protein | chr3:6942853-6943839 FORWARD	89.23	65	7	0	210	274	743	807	1e-12	73.8
contig06251	AT1G26850.2	dehydration-responsive family protein | chr1:9301146-9303432 REVERSE	79.86	437	86	1	277	711	273	709	2e-39	163
contig06252	AT1G68020.2	TPS6, TPS6 | ATTPS6; alpha,alpha-trehalose-phosphate synthase (UDP-forming)/ transferase, transferring glycosyl groups / tr	83.08	195	33	0	16	210	648	454	3e-28	125
contig06253	AT5G04850.1	S60.2 | VPS60.2 | chr5:1408246-1409806 REVERSE	84.78	92	14	0	42	133	385	476	6e-12	71.9
contig06254	AT2G41630.1	IIB | TFIIB (TRANSCRIPTION FACTOR II B); RNA polymerase II transcription factor/ protein binding / transcription regulator/	82.73	110	19	0	124	233	34	143	5e-11	67.9
contig06257	AT5G50310.1	kelch repeat-containing protein | chr5:20474562-20479281 FORWARD	82.23	332	55	2	84	414	875	547	2e-44	178
contig06258	AT1G16210.1	unknown protein | chr1:5546352-5547447 REVERSE	86.25	80	11	0	180	259	674	595	6e-12	71.9
contig06259	AT5G10490.2	L2 | MSL2 (MscS-LIKE 2); ion channel | chr5:3300376-3303836 REVERSE	82.52	429	75	0	1	429	1030	602	2e-67	256
contig06260	AT1G51680.1	L1, 4CL.1, AT4CL1 | 4CL1 (4-COUMARATE:COA LIGASE 1); 4-coumarate-CoA ligase | chr1:19159007-19161464 REVERSE	79.74	306	59	3	329	632	1306	1610	8e-18	91.7
contig06262	AT1G20930.1	KB2;2 | CDKB2;2 (CYCLIN-DEPENDENT KINASE B2;2); cyclin-dependent protein kinase/ kinase | chr1:7292752-7294664 REVERSE	80.2	586	110	3	4	583	631	46	6e-58	224
contig06263	AT4G21160.4	C | ZAC; ARF GTPase activator/ phospholipid binding | chr4:11284694-11286532 FORWARD	87.68	203	25	0	244	446	308	106	4e-52	204
contig06271	AT3G19720.2	C5 | ARC5 (ACCUMULATION AND REPLICATION OF CHLOROPLAST 5); GTP binding / GTPase | chr3:6850591-6855389 REVERSE	82.42	182	32	0	156	337	1189	1370	6e-23	107
contig06276	AT4G34920.1	1-phosphatidylinositol phosphodiesterase-related | chr4:16635745-16636701 FORWARD	87.5	72	9	0	319	390	637	708	7e-12	71.9
contig06283	AT5G53580.1	aldo/keto reductase family protein | chr5:21765215-21766919 REVERSE	82.02	178	32	0	197	374	313	136	2e-20	99.6
contig06292	AT1G29150.1	S9, RPN6 | ATS9 (ARABIDOPSIS NON-ATPASE SUBUNIT 9) | chr1:10181240-10182499 FORWARD	81.22	245	46	0	15	259	544	788	4e-27	121
contig06293	AT3G03940.1	protein kinase family protein | chr3:1014412-1018244 REVERSE	80.72	669	128	1	53	721	1049	382	3e-79	295
contig06306	AT3G09920.2	P5K9 | PIP5K9 (PHOSPHATIDYL INOSITOL MONOPHOSPHATE 5 KINASE); 1-phosphatidylinositol-4-phosphate 5-kinase/ ATP binding / ph	87.64	89	11	0	183	271	2393	2305	2e-17	89.7
contig06308	AT4G32180.1	PANK2 | ATPANK2 (PANTOTHENATE KINASE 2); pantothenate kinase | chr4:15537724-15543715 REVERSE	79.16	1171	237	5	1	1165	1525	2694	8e-96	351
contig06316	AT3G09220.1	C7 | LAC7 (laccase 7); laccase | chr3:2827434-2830477 REVERSE	87.88	66	8	0	455	520	1461	1396	8e-11	67.9
contig06318	AT1G68100.1	R1 | IAR1 (IAA-ALANINE RESISTANT 1); metal ion transmembrane transporter | chr1:25521325-25524032 FORWARD	82.24	152	27	0	43	194	1162	1313	5e-17	87.7
contig06324	AT2G03890.1	phosphatidylinositol 3- and 4-kinase family protein | chr2:1186199-1188151 FORWARD	81.43	140	26	0	331	470	460	599	4e-12	71.9
contig06326	AT1G80410.1	B2753 | EMB2753 (EMBRYO DEFECTIVE 2753); binding | chr1:30227963-30234832 REVERSE	80.43	184	36	0	673	856	1139	1322	4e-14	79.8
contig06327	AT4G35230.1	K1 | BSK1 (BR-SIGNALING KINASE 1); ATP binding / binding / kinase/ protein kinase/ protein tyrosine kinase | chr4:16755325-	79.38	548	113	0	5	552	679	1226	1e-47	190
contig06332	AT1G54780.1	thylakoid lumen 18.3 kDa protein | chr1:20439533-20440953 FORWARD	80.21	187	37	0	40	226	407	593	7e-14	77.8
contig06334	AT2G46820.2	AC8, TMP14, PSAP, PSI-P | PSI-P (PHOTOSYSTEM I P SUBUNIT); DNA binding | chr2:19243729-19244870 FORWARD	83.04	112	19	0	285	396	359	470	6e-12	71.9
contig06335	AT1G78570.1	M1, ROL1, ATRHM1 | RHM1 (RHAMNOSE BIOSYNTHESIS 1); UDP-L-rhamnose synthase/ UDP-glucose 4,6-dehydratase/ catalytic | chr1:2	80.87	345	61	3	126	466	1034	691	5e-33	141
contig06337	AT3G12050.2	Aha1 domain-containing protein | chr3:3839289-3841303 FORWARD	78.86	350	74	0	14	363	915	566	6e-23	107
contig06338	AT5G05100.1	nucleic acid binding | chr5:1505461-1506940 REVERSE	89.83	59	6	0	40	98	52	110	2e-11	69.9
contig06340	AT1G70660.1	Z2, UEV1B | MMZ2 (MMS ZWEI HOMOLOGE 2); protein binding / ubiquitin-protein ligase | chr1:26640755-26641949 FORWARD	88.79	107	12	0	104	210	43	149	8e-26	117
contig06350	AT2G20840.1	secretory carrier membrane protein (SCAMP) family protein | chr2:8971925-8974400 REVERSE	84.71	170	26	0	194	363	566	397	1e-29	131
contig06352	AT4G29870.1	FUNCTIONS IN: molecular_function unknown; INVOLVED IN: biological_process unknown; LOCATED IN: plasma membrane; EXPRESSED	96.61	59	2	0	153	211	454	512	2e-21	101
contig06360	AT1G08780.1	P3, PDF4 | AIP3 (ABI3-INTERACTING PROTEIN 3); unfolded protein binding | chr1:2809925-2811126 REVERSE	85.37	82	12	0	296	377	229	148	1e-10	67.9
contig06364	AT4G24220.1	P1, AWI31 | VEP1 (VEIN PATTERNING 1); binding / catalytic | chr4:12565219-12566474 FORWARD	79.5	239	49	0	72	310	1	239	2e-16	85.7
contig06365	AT1G67840.1	K | CSK (CHLOROPLAST SENSOR KINASE); ATP binding / kinase | chr1:25434156-25436839 FORWARD	84.52	155	24	0	5	159	1712	1558	7e-26	117
vs_84	AT1G61620.1	phosphoinositide binding | chr1:22737653-22739209 FORWARD	83.94	137	21	1	161	296	137	1	1e-17	89.7
vs_113	AT1G65660.1	P1 | SMP1 (SWELLMAP 1); nucleic acid binding / single-stranded RNA binding | chr1:24418295-24421231 REVERSE	91.84	49	4	0	1	49	164	116	2e-11	65.9
vs_133	AT5G62300.2	40S ribosomal protein S20 (RPS20C) | chr5:25021388-25022235 REVERSE	91.53	59	5	0	18	76	295	353	1e-14	77.8
vs_142	AT3G19830.2	MC2TYPE5.2, NTMC2T5.2 | NTMC2T5.2 | chr3:6886338-6889974 REVERSE	83.96	212	33	1	11	221	904	1115	7e-34	143
vs_178	AT5G56280.1	N6A | CSN6A | chr5:22783617-22785530 REVERSE	85	260	39	0	47	306	241	500	8e-53	206
vs_272	AT5G34930.1	arogenate dehydrogenase | chr5:13233391-13235522 FORWARD	97.67	43	1	0	94	136	1763	1721	4e-14	77.8
vs_279	AT1G01560.2	MPK11 | ATMPK11; MAP kinase/ kinase | chr1:202345-204189 FORWARD	82.98	188	32	0	9	196	514	701	1e-26	119
vs_292	AT1G50250.1	SH1 | FTSH1 (FtsH protease 1); ATP-dependent peptidase/ ATPase/ metallopeptidase | chr1:18614398-18616930 REVERSE	83.85	291	47	0	19	309	1528	1818	3e-52	204
vs_323	AT4G33010.2	GLDP1 | AtGLDP1 (Arabidopsis thaliana glycine decarboxylase P-protein 1); catalytic/ glycine dehydrogenase (decarboxylating	83.62	293	48	0	9	301	646	938	5e-51	200
vs_332	AT1G76120.2	tRNA pseudouridine synthase family protein | chr1:28559224-28560294 REVERSE	92.59	54	4	0	146	199	970	1023	2e-13	75.8
vs_453	AT1G63680.1	MURE, PDE316, MURE | MURE; ATP binding / acid-amino acid ligase/ ligase | chr1:23614461-23617247 FORWARD	81.75	137	25	0	1	137	2297	2161	5e-13	73.8
vs_457	AT3G14090.1	EXO70D3 | ATEXO70D3 (exocyst subunit EXO70 family protein D3); protein binding | chr3:4669508-4671379 REVERSE	92.86	56	4	0	7	62	1772	1717	5e-15	79.8
vs_467	AT4G34000.3	F3, DPBF5 | ABF3 (ABSCISIC ACID RESPONSIVE ELEMENTS-BINDING FACTOR 3); DNA binding / protein binding / transcription activa	86.92	107	14	0	5	111	1209	1103	4e-21	101
vs_504	AT1G32150.1	bZIP transcription factor family protein | chr1:11566022-11568317 FORWARD	85.87	92	13	0	136	227	901	992	8e-15	79.8
vs_534	AT5G18610.1	protein kinase family protein | chr5:6192736-6195371 FORWARD	79.4	335	69	0	27	361	1076	742	6e-26	117
vs_647	AT4G31040.1	proton extrusion protein-related | chr4:15111811-15113881 REVERSE	89.87	79	8	0	15	93	771	693	5e-19	93.7
vs_717	AT3G13235.1	ubiquitin family protein | chr3:4271492-4274348 REVERSE	82.24	411	73	0	1	411	888	478	1e-61	236
vs_732	AT1G34190.1	ac017 | anac017 (Arabidopsis NAC domain containing protein 17); transcription factor | chr1:12451729-12453914 FORWARD	86.36	88	12	0	18	105	472	559	1e-14	79.8
vs_763	AT5G03500.2	transcription coactivator | chr5:876673-877660 REVERSE	79.84	248	50	0	34	281	73	320	2e-19	95.6
vs_764	AT5G13080.1	KY75, ATWRKY75 | WRKY75; transcription factor | chr5:4149928-4151019 REVERSE	84.29	140	20	1	52	189	163	302	4e-20	97.6
vs_782	AT3G49725.1	GTP binding | chr3:18442448-18445397 REVERSE	97.73	44	1	0	107	150	1370	1413	1e-14	79.8
vs_791	AT5G24390.1	RabGAP/TBC domain-containing protein | chr5:8327004-8329238 REVERSE	87.21	86	11	0	99	184	937	1022	5e-16	83.8
vs_890	AT1G60160.1	potassium transporter family protein | chr1:22188330-22191395 REVERSE	87.32	71	9	0	32	102	1067	997	1e-11	69.9
vs_902	AT4G14130.1	R7 | XTR7 (XYLOGLUCAN ENDOTRANSGLYCOSYLASE 7); hydrolase, acting on glycosyl bonds / hydrolase, hydrolyzing O-glycosyl comp	85.38	130	18	1	34	162	350	479	9e-21	99.6
vs_953	AT4G36530.2	hydrolase, alpha/beta fold family protein | chr4:17240120-17241770 REVERSE	83.33	264	43	1	90	353	533	271	7e-41	167
vs_970	AT1G54450.1	calcium-binding EF-hand family protein | chr1:20336570-20339535 REVERSE	81.94	155	28	0	4	158	1156	1310	1e-16	85.7
vs_992	AT2G01320.1	ABC transporter family protein | chr2:154669-158063 REVERSE	80.9	178	34	0	1	178	1631	1808	6e-16	83.8
vs_1006	AT1G79990.5	protein binding / structural molecule | chr1:30085910-30091949 FORWARD	85.95	242	34	0	7	248	1826	1585	4e-54	210
vs_1098	AT5G44240.1	haloacid dehalogenase-like hydrolase family protein | chr5:17817619-17823598 FORWARD	82.89	152	26	0	17	168	853	1004	1e-19	95.6
vs_1121	AT1G18470.1	zinc finger (C3HC4-type RING finger) family protein | chr1:6356407-6360057 REVERSE	80.93	215	41	0	38	252	961	1175	3e-21	101
vs_1137	AT5G56680.1	NC1, EMB2755, SYNC1 ARATH | SYNC1; ATP binding / aminoacyl-tRNA ligase/ asparagine-tRNA ligase/ aspartate-tRNA ligase/ nucl	85.59	118	17	0	3	120	1006	1123	9e-21	99.6
vs_1156	AT5G28350.2	FUNCTIONS IN: molecular_function unknown; INVOLVED IN: biological_process unknown; EXPRESSED IN: cultured cell; CONTAINS I	84.55	123	18	1	43	165	2639	2518	9e-17	85.7
vs_1160	AT5G20890.1	chaperonin, putative | chr5:7087020-7089906 REVERSE	87.8	123	15	0	1	123	900	1022	1e-28	125
vs_1195	AT1G74470.1	geranylgeranyl reductase | chr1:27991248-27992845 FORWARD	88.54	96	11	0	221	316	608	703	1e-21	103
vs_1196	AT4G35780.1	protein kinase family protein | chr4:16946729-16950405 REVERSE	87.5	112	14	0	7	118	178	289	2e-24	111
vs_1408	AT3G59340.1	unknown protein | chr3:21928971-21931030 REVERSE	88.89	63	7	0	130	192	855	793	9e-12	69.9
vs_1420	AT1G80560.1	3-isopropylmalate dehydrogenase, chloroplast, putative | chr1:30287833-30290126 FORWARD	84.47	103	16	0	6	108	602	704	2e-14	77.8
vs_1446	AT1G58350.2	18 | ZW18 | chr1:21663131-21666827 REVERSE	84.62	91	14	0	80	170	215	125	1e-11	69.9
vs_1454	AT3G54610.1	T1, GCN5, HAG1, HAC3, HAG01, BGT | GCN5; DNA binding / H3 histone acetyltransferase/ histone acetyltransferase | chr3:20213	85.12	121	18	0	67	187	680	800	3e-20	97.6
vs_1541	AT3G27690.1	CB2.4, LHCB2.3, LHCB2 | LHCB2.3; chlorophyll binding | chr3:10256002-10256921 FORWARD	97.73	44	1	0	2	45	416	373	2e-15	79.8
vs_1555	AT5G09660.4	DH2 | PMDH2 (peroxisomal NAD-malate dehydrogenase 2); malate dehydrogenase | chr5:2993691-2995551 REVERSE	83.72	215	35	0	54	268	646	860	2e-35	149
vs_1582	AT4G31990.3	P5, AAT3, ATAAT1 | ASP5 (ASPARTATE AMINOTRANSFERASE 5); L-aspartate:2-oxoglutarate aminotransferase | chr4:15470876-1547352	81.82	253	46	0	77	329	963	1215	7e-32	137
vs_1625	AT4G17360.1	formyltetrahydrofolate deformylase/ hydroxymethyl-, formyl- and related transferase/ methyltransferase | chr4:9703698-9705	81.76	159	29	0	87	245	748	906	2e-16	85.7
vs_1650	AT1G50030.2	R | TOR (TARGET OF RAPAMYCIN); 1-phosphatidylinositol-3-kinase/ protein binding | chr1:18522626-18539619 REVERSE	84.11	107	17	0	338	444	6556	6662	7e-14	77.8
vs_1716	AT4G16155.1	dihydrolipoyl dehydrogenase | chr4:9153570-9157322 REVERSE	83	400	68	0	26	425	1552	1153	5e-67	254
vs_1801	AT4G23490.1	fringe-related protein | chr4:12251580-12253973 REVERSE	87.43	167	21	0	82	248	935	769	2e-40	165
vs_1828	AT1G03040.1	basic helix-loop-helix (bHLH) family protein | chr1:704279-706457 REVERSE	83.74	123	20	0	105	227	712	834	1e-16	85.7
vs_1866	AT5G13110.1	PD2 | G6PD2 (GLUCOSE-6-PHOSPHATE DEHYDROGENASE 2); glucose-6-phosphate dehydrogenase | chr5:4158952-4161640 FORWARD	79.31	290	60	0	74	363	1453	1742	2e-20	99.6
vs_1990	AT4G04695.1	K31 | CPK31; ATP binding / calcium ion binding / calmodulin-dependent protein kinase/ kinase/ protein kinase/ protein serin	97.37	38	1	0	179	216	940	977	5e-11	67.9
vs_2015	AT5G09910.1	ATP binding / GTP binding / transcription factor binding | chr5:3093272-3094932 FORWARD	82.1	229	41	0	3	231	493	265	1e-29	129
vs_2073	AT2G25320.1	LOCATED IN: chloroplast; CONTAINS InterPro DOMAIN/s: TRAF-like (InterPro:IPR008974), MATH (InterPro:IPR002083); BEST Arabi	82.95	129	22	0	177	305	378	250	3e-15	81.8
[truncated: 2,884 more rows]
