# Supplementary material for: Transcriptome sequencing of field pea and faba bean for discovery and validation of SSR genetic markers
Source: BMC Genomics. 2012 Mar 20;13:104. doi: 10.1186/1471-2164-13-104 (PMC3352077; doi:10.1186/1471-2164-13-104)
Supplement: Additional file 11 — Bioinformatic annotation (BLASTN) of field pea and faba bean unigene sets against the Glycine max genome. This file contains the BLAST results obtained as a result of comparison of field pea and faba bean unigene sets against G. max genome at an E value < 10-10. [file 1471-2164-13-104-S11.XLS]

## Sheet: Fieldpea
Contig name	genbank ID	Annotations	% identity	alignment_length	mismatches	gap_openings	q_start	q_end	s_start	s_end	e value	score
contig00003	Glyma16g29220.1	AtRLP35 (Receptor Like Protein 35); kinase/ protein binding	96.32	136	4	1	31	165	934	799	2e-57	222
contig00004	Glyma17g01720.1	PRXR1; electron carrier/ heme binding / peroxidase	83.94	884	142	0	302	1185	94	977	2e-178	626
contig00005	Glyma13g11940.1	0	98.48	198	3	0	1	198	36802	36999	3e-101	369
contig00006	Glyma13g04580.1	0	95.05	182	8	1	2902	3082	28	209	5e-74	281
contig00007	Glyma03g34830.1	LOS2; copper ion binding / phosphopyruvate hydratase	91.12	1318	117	0	210	1527	18	1335	0	1685
contig00008	Glyma16g28030.1	LHB1B1; chlorophyll binding	86.19	666	92	0	349	1014	795	130	8e-168	591
contig00009	Glyma15g16950.1	cholinephosphate cytidylyltransferase, putative / phosphorylcholine transferase, putative / CTP:phosphocholine cytidylyltransferase, putative	87.46	287	36	0	927	1213	488	774	2e-67	258
contig00010	Glyma13g12030.1	0	96	901	33	2	2408	3308	47278	48175	0	1487
contig00013	Glyma13g11960.1	0	100	87	0	0	1	87	92	178	4e-42	172
contig00015	Glyma16g28070.1	LHB1B1; chlorophyll binding	86.1	410	57	0	196	605	791	382	7e-99	361
contig00016	Glyma13g12200.1	0	89.02	82	8	1	1	81	393	312	1e-15	83.8
contig00017	Glyma19g30450.1	ASD1 (ALPHA-L-ARABINOFURANOSIDASE 1); alpha-N-arabinofuranosidase/ hydrolase, acting on glycosyl bonds / xylan 1,4-beta-xylosidase	84.52	1001	150	3	66	1064	640	1637	0	735
contig00018	Glyma13g11820.1	0	100	90	0	0	1	90	28178	28089	2e-44	178
contig00019	Glyma13g11970.1	0	100	59	0	0	286	344	59	1	2e-25	117
contig00021	Glyma13g11980.1	0	91.82	220	16	2	7	225	462	244	3e-74	278
contig00022	Glyma13g07610.1	ribulose bisphosphate carboxylase small chain 3B / RuBisCO small subunit 3B (RBCS-3B) (ATS3B)	84.76	361	53	2	172	531	67	426	2e-69	264
contig00024	Glyma20g05560.1	0	100	208	0	0	398	605	356	149	8e-114	412
contig00025	Glyma19g06370.1	ribulose bisphosphate carboxylase small chain 3B / RuBisCO small subunit 3B (RBCS-3B) (ATS3B)	90.91	66	6	0	283	348	426	361	1e-15	83.8
contig00030	Glyma13g39600.1	SCPL51 (SERINE CARBOXYPEPTIDASE-LIKE 51); serine-type carboxypeptidase	84.69	196	30	0	24	219	1377	1182	7e-36	151
contig00032	Glyma03g34310.1	GAMMA-TIP (GAMMA TONOPLAST INTRINSIC PROTEIN); water channel	85.79	753	107	0	330	1082	753	1	0	644
contig00033	Glyma10g04280.1	cupin family protein	83.06	124	21	0	1157	1280	581	458	1e-13	79.8
contig00034	Glyma14g36620.2	60S ribosomal protein L10 (RPL10B)	90.12	516	51	0	35	550	525	10	2e-176	618
contig00035	Glyma12g09780.1	short-chain dehydrogenase/reductase (SDR) family protein	78.46	571	119	2	268	836	193	761	2e-33	145
contig00037	Glyma02g12520.2	ELF5A-1 (EUKARYOTIC ELONGATION FACTOR 5A-1); translation initiation factor	87.92	480	58	0	269	748	480	1	4e-138	492
contig00038	Glyma08g18430.2	SNARE-associated protein-related	91.04	268	24	0	2004	2271	89	356	3e-92	341
contig00039	Glyma08g20250.1	LOX1; lipoxygenase	83.75	2295	370	1	358	2652	106	2397	0	1562
contig00041	Glyma08g20220.1	LOX1; lipoxygenase	81.01	1585	288	6	1054	2630	1021	2600	0	722
contig00042	Glyma09g15680.2	ATRPS5B (RIBOSOMAL PROTEIN 5B); structural constituent of ribosome	86.55	580	78	0	102	681	36	615	5e-150	531
contig00043	Glyma14g36620.1	60S ribosomal protein L10 (RPL10B)	88.04	443	52	1	1	442	203	645	1e-125	450
contig00047	Glyma13g35320.3	LCR68 (LOW-MOLECULAR-WEIGHT CYSTEINE-RICH 68); peptidase inhibitor	93.75	48	3	0	282	329	178	225	8e-12	71.9
contig00049	Glyma02g25950.1	Bet v I allergen family protein	84.07	113	16	1	219	329	251	363	8e-13	75.8
contig00052	Glyma17g26900.3	unknown protein	86.98	745	97	0	160	904	45	789	0	708
contig00053	Glyma20g05700.1	AtUGT85A2 (UDP-glucosyl transferase 85A2); UDP-glycosyltransferase/ glucuronosyltransferase/ transferase, transferring glycosyl groups	76.89	1073	233	4	641	1710	1079	19	4e-35	151
contig00054	Glyma13g14190.1	AtUGT85A2 (UDP-glucosyl transferase 85A2); UDP-glycosyltransferase/ glucuronosyltransferase/ transferase, transferring glycosyl groups	84.85	165	25	0	365	529	361	525	4e-29	129
contig00055	Glyma13g42090.1	60S ribosomal protein L38 (RPL38B)	86.11	216	30	0	24	239	30	245	1e-47	190
contig00056	Glyma13g12070.1	RNase H domain-containing protein	100	58	0	0	1	58	1184	1127	3e-25	115
contig00057	Glyma09g34310.1	26S proteasome regulatory subunit, putative (RPN9)	89.46	1157	122	0	381	1537	1157	1	0	1326
contig00058	Glyma03g01960.1	fructosamine kinase family protein	86.15	888	123	0	153	1040	999	112	0	785
contig00061	Glyma06g45920.1	RCI3 (RARE COLD INDUCIBLE GENE 3); peroxidase	82.11	872	153	2	283	1153	930	61	1e-133	478
contig00062	Glyma16g28590.1	0	84.78	92	14	0	601	692	337	428	2e-11	71.9
contig00063	Glyma13g20010.1	40S ribosomal protein S23 (RPS23B)	91.38	429	37	0	75	503	1	429	7e-158	557
contig00065	Glyma09g04510.1	MLP423 (MLP-LIKE PROTEIN 423)	80.11	377	72	1	163	539	104	477	6e-35	149
contig00071	Glyma08g22020.1	unknown protein	92.27	194	15	0	83	276	1	194	3e-70	266
contig00074	Glyma15g04290.1	TPI (TRIOSEPHOSPHATE ISOMERASE); triose-phosphate isomerase	86.49	755	102	0	77	831	1	755	0	688
contig00075	Glyma14g01130.1	LHCB2.1; chlorophyll binding	88.89	675	75	0	208	882	124	798	0	743
contig00076	Glyma03g37460.1	emb2386 (embryo defective 2386); structural constituent of ribosome	89.98	559	56	0	424	982	559	1	0	664
contig00081	Glyma10g03390.3	PAP85; nutrient reservoir	84.03	119	19	0	983	1101	1009	1127	2e-15	85.7
contig00082	Glyma06g01170.1	ERD14 (EARLY RESPONSE TO DEHYDRATION 14); calcium ion binding	94	50	3	0	423	472	357	308	1e-12	75.8
contig00084	Glyma13g35320.1	LCR68 (LOW-MOLECULAR-WEIGHT CYSTEINE-RICH 68); peptidase inhibitor	79.82	228	43	1	254	478	1	228	3e-15	83.8
contig00089	Glyma16g22680.1	ATHCHIB (ARABIDOPSIS THALIANA BASIC CHITINASE); chitinase	87.5	80	10	0	789	868	452	373	8e-14	79.8
contig00090	Glyma18g44850.1	UBC8 (UBIQUITIN CONJUGATING ENZYME 8); protein binding / ubiquitin-protein ligase	90.38	447	43	0	408	854	447	1	9e-149	527
contig00093	Glyma09g06720.1	unknown protein	88.24	68	8	0	611	678	68	1	1e-11	71.9
contig00094	Glyma17g14650.1	SCO1 (SNOWY COTYLEDON 1); ATP binding / translation elongation factor/ translation factor, nucleic acid binding	89.55	660	64	3	206	860	2364	1705	0	741
contig00098	Glyma11g33560.1	ATGSR1; copper ion binding / glutamate-ammonia ligase	87.12	1040	134	0	108	1147	16	1055	0	999
contig00099	Glyma08g18510.1	PSBR (photosystem II subunit R)	85.86	304	43	0	282	585	408	105	6e-69	262
contig00107	Glyma04g01390.3	RD2	85.79	380	54	0	216	595	521	142	6e-88	325
contig00108	Glyma01g33900.1	ATRPS13A (ARABIDOPSIS THALIANA RIBOSOMAL PROTEIN S13A); structural constituent of ribosome	87.68	341	42	0	162	502	93	433	2e-93	343
contig00109	Glyma08g20230.1	LOX1; lipoxygenase	83.45	846	138	2	1173	2017	736	1580	1e-155	551
contig00110	Glyma06g14610.1	60S ribosomal protein L10 (RPL10B)	89.32	646	68	1	256	901	645	1	0	726
contig00111	Glyma03g21710.1	40S ribosomal protein S8 (RPS8A)	83.41	663	98	2	76	726	1	663	2e-124	446
contig00112	Glyma16g33710.1	trypsin and protease inhibitor family protein / Kunitz family protein	83.5	200	30	1	192	391	617	421	2e-29	131
contig00114	Glyma06g08290.1	glycine-rich protein / oleosin	79.89	363	73	0	148	510	109	471	2e-32	141
contig00115	Glyma04g40470.1	PGY2 (PIGGYBACK2); structural constituent of ribosome	83.04	560	95	0	65	624	1	560	2e-97	357
contig00116	Glyma12g36100.1	0	94.15	1522	89	0	57	1578	1522	1	0	2311
contig00117	Glyma15g24650.1	60S ribosomal protein L39 (RPL39C)	90.13	152	15	0	71	222	1	152	2e-45	182
contig00120	Glyma11g36950.1	NTF2B (NUCLEAR TRANSPORT FACTOR 2B); Ran GTPase binding / protein transporter	85.87	368	52	0	280	647	368	1	1e-85	317
contig00121	Glyma05g24110.1	elongation factor 1-alpha / EF-1-alpha	91.29	1344	117	0	95	1438	1	1344	0	1737
contig00122	Glyma04g08730.1	HS1 (HEAT STABLE PROTEIN 1)	83.6	317	52	0	58	374	7	323	3e-55	216
contig00125	Glyma19g27380.1	mitochondrial phosphate transporter	89.08	888	97	0	425	1312	1086	199	0	991
contig00127	Glyma08g10540.1	60S ribosomal protein L38 (RPL38B)	89.22	204	22	0	58	261	7	210	1e-59	230
contig00128	Glyma16g03230.1	unknown protein	88.85	278	31	0	229	506	492	215	5e-82	305
contig00129	Glyma20g27950.1	UBQ10 (POLYUBIQUITIN 10); protein binding	85.71	427	61	0	330	756	916	490	2e-99	363
contig00131	Glyma16g33030.1	LHCB5 (LIGHT HARVESTING COMPLEX OF PHOTOSYSTEM II 5); chlorophyll binding	87.72	684	84	0	240	923	183	866	0	690
contig00132	Glyma09g05030.2	structural constituent of ribosome	86.93	199	26	0	326	524	199	1	6e-47	188
contig00133	Glyma10g29630.1	binding / catalytic/ oxidoreductase	83.11	817	138	0	108	924	61	877	4e-148	525
contig00135	Glyma11g11900.1	fructose-bisphosphate aldolase, putative	89.29	971	104	0	1	971	223	1193	0	1100
contig00136	Glyma11g35030.1	PIP1;4 (PLASMA MEMBRANE INTRINSIC PROTEIN 1;4); water channel	84.6	844	130	0	83	926	17	860	0	642
contig00138	Glyma08g42280.2	GAUT15 (Galacturonosyltransferase 15); polygalacturonate 4-alpha-galacturonosyltransferase/ transferase, transferring glycosyl groups / transferase, transferring hexosyl groups	84.21	304	46	2	1	302	643	340	2e-52	206
contig00139	Glyma15g23830.2	structural constituent of cell wall	83.2	256	42	1	123	378	127	381	7e-38	159
contig00141	Glyma20g28300.1	PSAD-1 (photosystem I subunit D-1)	82.3	435	77	0	312	746	175	609	7e-66	252
contig00142	Glyma11g06510.1	PSBO1 (PS II OXYGEN-EVOLVING COMPLEX 1); oxygen evolving/ poly(U) binding	84.26	902	142	0	177	1078	89	990	0	662
contig00144	Glyma11g15680.5	APX1 (ascorbate peroxidase 1); L-ascorbate peroxidase	86.51	756	96	2	95	847	1	753	0	682
contig00145	Glyma02g03680.1	MLP423 (MLP-LIKE PROTEIN 423)	84.47	161	25	0	536	696	170	10	1e-26	121
contig00146	Glyma04g02240.1	DRT112; copper ion binding / electron carrier	84.72	216	33	0	222	437	498	283	3e-40	167
contig00148	Glyma04g07360.1	RAN3 (RAN GTPASE 3); GTP binding / GTPase/ protein binding	89.08	650	71	0	136	785	1	650	0	726
contig00150	Glyma07g05320.2	LHCA2; chlorophyll binding	86.32	804	101	3	317	1114	813	13	0	710
contig00152	Glyma18g08640.1	unknown protein	85.01	607	86	3	710	1315	763	1365	1e-126	454
contig00153	Glyma11g02410.1	40S ribosomal protein S10 (RPS10C)	84.71	543	71	3	292	831	534	1	3e-114	412
contig00157	Glyma09g12250.1	0	80.82	245	47	0	136	380	295	51	4e-24	113
contig00159	Glyma03g30040.1	late embryogenesis abundant group 1 domain-containing protein / LEA group 1 domain-containing protein	82.18	174	31	0	75	248	37	210	4e-20	99.6
contig00160	Glyma07g15610.1	unknown protein	85.29	102	15	0	431	532	159	58	3e-15	83.8
contig00163	Glyma01g44040.1	unknown protein	86.78	121	16	0	759	879	266	146	5e-24	113
contig00164	Glyma12g07130.3	unknown protein	86.3	146	20	0	93	238	5	150	1e-29	131
contig00165	Glyma15g04640.1	unknown protein	82.82	163	23	2	201	363	166	9	8e-18	91.7
contig00166	Glyma17g23800.1	RPS10 (RIBOSOMAL PROTEIN S10); structural constituent of ribosome	93.08	260	14	1	1104	1359	8	267	4e-101	371
contig00167	Glyma10g08910.1	40S ribosomal protein S17 (RPS17D)	83.02	371	63	0	479	849	371	1	4e-61	236
contig00169	Glyma05g26750.1	endomembrane protein 70, putative	89.81	1717	175	0	312	2028	1806	90	0	2016
contig00170	Glyma07g00660.1	AtRABG3d (Arabidopsis Rab GTPase homolog G3d); GTP binding	90.43	439	42	0	558	996	184	622	1e-151	537
contig00171	Glyma15g13120.1	cinnamoyl-CoA reductase family	82.49	337	59	0	456	792	635	971	2e-50	200
contig00172	Glyma10g39780.8	UBQ10 (POLYUBIQUITIN 10); protein binding	86.54	431	58	0	56	486	1	431	6e-109	394
contig00173	Glyma09g12430.1	EMB1080 (embryo defective 1080); structural constituent of ribosome	87.93	464	56	0	69	532	1	464	3e-133	476
contig00174	Glyma13g40100.1	PIP2B (PLASMA MEMBRANE INTRINSIC PROTEIN 2); water channel	83.64	752	123	0	146	897	113	864	4e-145	515
contig00175	Glyma13g35170.1	PPI1 (PROTON PUMP INTERACTOR 1); protein binding	82.23	1159	176	5	58	1189	633	1788	0	674
contig00178	Glyma06g03150.1	ATTRX1; oxidoreductase, acting on sulfur group of donors, disulfide as acceptor	86.52	319	43	0	68	386	1	319	6e-78	291
contig00179	Glyma02g08690.1	RPS18C (S18 RIBOSOMAL PROTEIN); RNA binding / nucleic acid binding / structural constituent of ribosome	89.67	455	47	0	337	791	455	1	2e-149	529
contig00180	Glyma08g21960.1	60S ribosomal protein L37 (RPL37B)	88.54	288	33	0	24	311	1	288	2e-83	309
contig00181	Glyma16g26130.1	LHCA1; chlorophyll binding	89.68	591	61	0	691	1281	724	134	0	688
contig00182	Glyma04g33040.1	0	92.89	211	15	0	93	303	211	1	3e-80	299
contig00183	Glyma15g13510.1	peroxidase, putative	81.34	643	119	1	370	1012	995	354	6e-85	315
contig00184	Glyma15g15610.1	0	84.91	106	16	0	260	365	445	340	3e-15	83.8
contig00185	Glyma10g39150.1	PAP85; nutrient reservoir	84.54	97	15	0	1363	1459	1374	1470	8e-12	73.8
contig00186	Glyma20g28640.1	PAP85; nutrient reservoir	83.33	150	25	0	59	208	1209	1060	8e-20	99.6
contig00187	Glyma04g37120.1	elongation factor 1-beta, putative / EF-1-beta, putative	85.49	696	98	1	87	782	1	693	4e-163	575
contig00188	Glyma13g04690.1	0	90.73	356	33	0	3390	3745	1	356	6e-123	444
contig00189	Glyma04g06340.1	AtMAPR2 (Arabidopsis thaliana membrane-associated progesterone binding protein 2); heme binding	83.33	258	43	0	146	403	30	287	2e-41	170
contig00190	Glyma11g07020.1	cupin family protein	80.19	924	174	2	431	1348	1170	250	8e-104	379
contig00191	Glyma10g29170.1	RPL18 (RIBOSOMAL PROTEIN L18); structural constituent of ribosome	87.59	564	70	0	50	613	1	564	2e-159	563
contig00195	Glyma08g23260.3	40S ribosomal protein S12 (RPS12C)	89.28	373	40	0	386	758	421	49	3e-117	422
contig00196	Glyma16g04240.3	ATMS1; 5-methyltetrahydropteroyltriglutamate-homocysteine S-methyltransferase/ methionine synthase	87.96	2292	276	0	108	2399	1	2292	0	2355
contig00197	Glyma19g35110.1	60S ribosomal protein L23 (RPL23A)	89.13	423	46	0	326	748	423	1	9e-133	474
contig00198	Glyma06g20960.1	LHCA4 (LIGHT-HARVESTING CHLOROPHYLL-PROTEIN COMPLEX I SUBUNIT A4); chlorophyll binding	86.26	131	17	1	2	131	604	734	2e-23	109
contig00199	Glyma09g01680.1	protease inhibitor/seed storage/lipid transfer protein (LTP) family protein	87.57	185	23	0	477	661	305	121	1e-45	184
contig00201	Glyma03g36560.1	60S ribosomal protein L21 (RPL21A)	86.02	372	52	0	404	775	372	1	5e-88	325
contig00202	Glyma06g03410.1	isoflavone reductase, putative	82.61	926	161	0	221	1146	926	1	3e-158	559
contig00203	Glyma18g13630.1	ATGSTF9 (GLUTATHIONE S-TRANSFERASE PHI 9); glutathione peroxidase/ glutathione transferase	84.38	640	100	0	256	895	644	5	3e-133	476
contig00205	Glyma09g06490.1	0	93.9	246	15	0	1268	1513	8	253	1e-100	369
contig00207	Glyma10g40460.1	40S ribosomal protein S29 (RPS29B)	89.22	167	18	0	307	473	167	1	5e-47	188
contig00208	Glyma03g38520.1	cathepsin B-like cysteine protease, putative	87.3	921	117	0	110	1030	102	1022	0	898
contig00210	Glyma05g31610.4	0	82.34	351	62	0	328	678	42	392	2e-51	204
contig00211	Glyma15g01940.1	PSAH2 (PHOTOSYSTEM I SUBUNIT H2)	89.32	365	39	0	137	501	56	420	6e-115	414
contig00212	Glyma04g12320.1	RPL16A; structural constituent of ribosome	86.88	503	66	0	122	624	25	527	1e-132	474
contig00213	Glyma20g31790.1	ATPQ (ATP SYNTHASE D CHAIN, MITOCHONDRIAL); hydrogen ion transmembrane transporter	88.84	457	51	0	111	567	51	507	4e-141	502
contig00214	Glyma13g00430.2	unknown protein	89.1	266	29	0	1049	1314	850	1115	2e-79	297
contig00215	Glyma15g10220.1	60S ribosomal protein L18A (RPL18aB)	87.71	537	66	0	225	761	537	1	5e-153	541
contig00216	Glyma02g41230.2	HMGA (HIGH MOBILITY GROUP A); DNA binding	86.09	115	16	0	779	893	126	12	2e-20	101
contig00217	Glyma17g11130.1	ELF5A-1 (EUKARYOTIC ELONGATION FACTOR 5A-1); translation initiation factor	87.58	483	60	0	238	720	483	1	4e-135	482
contig00218	Glyma06g45700.1	BAM5 (BETA-AMYLASE 5); beta-amylase	85.27	1460	215	0	61	1520	28	1487	0	1172
contig00220	Glyma05g26320.1	60S ribosomal protein L27 (RPL27C)	80.51	395	77	0	48	442	1	395	4e-42	172
contig00221	Glyma13g44750.1	ATMRP11; ATPase, coupled to transmembrane movement of substances	91.04	212	18	1	9	219	2164	2375	3e-69	262
contig00222	Glyma15g15910.1	unknown protein	84.82	461	70	0	382	842	461	1	4e-98	359
contig00223	Glyma16g05090.1	ARS27A (ARABIDOPSIS RIBOSOMAL PROTEIN S27); structural constituent of ribosome	90.66	257	24	0	192	448	257	1	2e-86	319
contig00224	Glyma17g10710.1	40S ribosomal protein S9 (RPS9C)	87.04	594	77	0	277	870	594	1	1e-160	567
contig00225	Glyma11g08440.1	SKP1 (S PHASE KINASE-ASSOCIATED PROTEIN 1); protein binding / ubiquitin-protein ligase	84.44	450	70	0	287	736	468	19	1e-91	337
contig00226	Glyma17g04720.2	cytidine/deoxycytidylate deaminase family protein	87.24	478	61	0	120	597	83	560	9e-130	464
contig00228	Glyma01g45110.1	PMEPCRA (METHYLESTERASE PCR A); enzyme inhibitor/ pectinesterase	81.25	1008	184	3	681	1684	652	1658	2e-126	454
contig00230	Glyma10g36610.1	PFL (POINTED FIRST LEAVES); RNA binding / nucleic acid binding / structural constituent of ribosome	88.14	371	43	1	3	373	472	103	2e-104	379
contig00232	Glyma03g36420.1	40S ribosomal protein S28 (RPS28A)	89.42	189	20	0	69	257	3	191	2e-55	216
contig00234	Glyma05g37300.1	BTI2 (VIRB2-INTERACTING PROTEIN 2)	86.64	584	78	0	646	1229	765	182	4e-152	539
contig00235	Glyma12g33800.1	GRF9 (GENERAL REGULATORY FACTOR 9); calcium ion binding / protein binding / protein phosphorylated amino acid binding	89.32	768	81	1	81	847	1	768	0	864
contig00238	Glyma10g35700.1	elongation factor 1-alpha / EF-1-alpha	89.01	1046	115	0	99	1144	13	1058	0	1162
contig00239	Glyma19g42060.2	dormancy/auxin associated family protein	85.07	375	56	0	309	683	375	1	3e-80	299
contig00241	Glyma13g25870.1	cysteine protease inhibitor, putative / cystatin, putative	86.82	220	29	0	257	476	194	413	3e-52	206
contig00242	Glyma16g18480.1	LCR69 (LOW-MOLECULAR-WEIGHT CYSTEINE-RICH 69); peptidase inhibitor	86.67	105	14	0	163	267	185	289	1e-19	97.6
contig00243	Glyma17g17530.2	formamidase, putative / formamide amidohydrolase, putative	84.62	169	24	1	7	175	728	562	8e-28	123
contig00244	Glyma20g37190.2	40S ribosomal protein S24 (RPS24A)	88.35	412	48	0	265	676	412	1	2e-121	436
contig00245	Glyma12g04290.2	coatomer protein complex, subunit alpha, putative	87.2	1812	218	2	7	1804	1821	10	0	1727
contig00246	Glyma02g43800.1	ATB\' GAMMA; poly(U) binding / protein phosphatase type 2A regulator	82.12	632	108	2	3	631	375	1004	1e-94	347
contig00249	Glyma19g39240.1	60S ribosomal protein L21 (RPL21A)	81.62	495	91	0	59	553	1	495	2e-68	260
contig00250	Glyma20g28780.1	40S ribosomal protein S3A (RPS3aB)	86.64	786	105	0	219	1004	786	1	0	726
contig00256	Glyma15g05620.1	ubiquinol-cytochrome C reductase complex 7.8 kDa protein, putative / mitochondrial hinge protein, putative	90.48	210	20	0	105	314	1	210	6e-68	258
contig00257	Glyma13g01870.1	ANNAT1 (ANNEXIN ARABIDOPSIS 1); ATP binding / calcium ion binding / calcium-dependent phospholipid binding / copper ion binding / peroxidase/ protein homodimerization	85.68	901	129	0	245	1145	951	51	0	763
contig00259	Glyma11g36620.1	MEE58 (MATERNAL EFFECT EMBRYO ARREST 58); adenosylhomocysteinase/ copper ion binding	84.97	918	138	0	604	1521	541	1458	0	726
contig00260	Glyma18g05340.1	unknown protein	91.43	105	9	0	146	250	82	186	3e-31	137
contig00261	Glyma15g23830.1	structural constituent of cell wall	84.44	90	10	1	1	90	389	304	8e-11	65.9
contig00262	Glyma06g48030.1	PSAG (PHOTOSYSTEM I SUBUNIT G)	81.94	288	49	1	253	540	192	476	1e-36	155
contig00263	Glyma03g21680.1	FKBP15-1; FK506 binding / peptidyl-prolyl cis-trans isomerase	91.88	357	29	0	199	555	70	426	6e-134	478
contig00264	Glyma02g04400.1	structural constituent of ribosome	82.38	437	77	0	27	463	1	437	3e-67	256
contig00267	Glyma03g08270.4	HMGB1 (HIGH MOBILITY GROUP B 1); DNA binding / chromatin binding / structural constituent of chromatin / transcription factor	86.21	319	36	4	235	552	139	450	3e-68	260
contig00268	Glyma03g42180.1	60s acidic ribosomal protein P1, putative	80.42	337	62	2	70	403	1	336	3e-30	133
contig00269	Glyma10g38350.2	NRPB6A; DNA binding / DNA-directed RNA polymerase	86.07	438	52	2	99	536	1	429	3e-105	383
contig00270	Glyma10g07680.1	RPL24A (ribosomal protein L24); structural constituent of ribosome	83.29	395	66	0	43	437	1	395	2e-68	260
contig00271	Glyma04g39380.2	ACT7 (ACTIN 7); structural constituent of cytoskeleton	93.3	1134	76	0	443	1576	1134	1	0	1645
contig00272	Glyma16g16290.1	RD21 (responsive to dehydration 21); cysteine-type endopeptidase/ cysteine-type peptidase	83.71	178	29	0	926	1103	761	938	7e-27	123
contig00273	Glyma02g16000.1	PSBW (PHOTOSYSTEM II REACTION CENTER W)	83.84	198	29	1	288	485	208	402	8e-31	135
contig00275	Glyma13g20310.3	VMA10 (VACUOLAR MEMBRANE ATPASE 10); hydrogen ion transporting ATP synthase, rotational mechanism	88.54	314	36	0	354	667	314	1	1e-91	337
contig00277	Glyma17g04050.1	C/VIF1 (CELL WALL / VACUOLAR INHIBITOR OF FRUCTOSIDASE 1); enzyme inhibitor/ pectinesterase/ pectinesterase inhibitor	80.17	237	41	1	319	549	307	543	6e-20	99.6
contig00279	Glyma08g05200.2	ATGPX3 (GLUTATHIONE PEROXIDASE 3); glutathione peroxidase	84.89	331	50	0	482	812	346	16	3e-68	260
contig00281	Glyma19g42700.1	40S ribosomal protein S14 (RPS14C)	87.25	447	57	0	89	535	3	449	8e-121	434
contig00283	Glyma13g33190.1	FKBP12 (FK506-BINDING PROTEIN); FK506 binding / peptidyl-prolyl cis-trans isomerase	89.2	287	31	0	127	413	152	438	2e-87	323
contig00284	Glyma05g04870.1	60S ribosomal protein L15 (RPL15A)	82.93	615	105	0	176	790	615	1	2e-106	387
contig00286	Glyma11g12300.1	40S ribosomal protein S25 (RPS25B)	88.07	327	39	0	61	387	1	327	2e-92	339
contig00287	Glyma03g03670.1	CYP83B1 (CYTOCHROME P450 MONOOXYGENASE 83B1); oxidoreductase, acting on paired donors, with incorporation or reduction of molecular oxygen, NADH or NADPH as one donor, and incorporation of one atom of oxygen / oxygen binding	78.58	831	166	1	194	1024	1482	664	7e-55	216
contig00288	Glyma20g29060.1	PRH75; ATP-dependent helicase/ DEAD/H-box RNA helicase binding	81.9	1403	247	4	588	1989	1980	584	0	741
contig00290	Glyma14g35410.1	GRF2 (GENERAL REGULATORY FACTOR 2); protein binding / protein phosphorylated amino acid binding	84.52	743	115	0	121	863	25	767	9e-159	561
contig00291	Glyma01g41810.1	40S ribosomal protein S30 (RPS30B)	88.04	184	22	0	91	274	115	298	1e-47	190
contig00292	Glyma06g21290.1	ELF5A-1 (EUKARYOTIC ELONGATION FACTOR 5A-1); translation initiation factor	88.31	479	56	0	69	547	479	1	2e-142	505
contig00295	Glyma18g07160.1	histone H4	85.09	275	41	0	111	385	16	290	1e-56	220
contig00296	Glyma10g01820.1	UNE5 (UNFERTILIZED EMBRYO SAC 5); protein disulfide isomerase	88.84	1084	118	1	388	1468	1124	41	0	1185
contig00298	Glyma09g05230.1	DREPP plasma membrane polypeptide family protein	84.2	405	64	0	476	880	405	1	6e-79	295
contig00299	Glyma03g35490.1	SNRNP-G (PROBABLE SMALL NUCLEAR RIBONUCLEOPROTEIN G)	92.86	224	16	0	68	291	1	224	1e-85	317
contig00300	Glyma17g06260.1	unknown protein	87.56	193	24	0	79	271	20	212	3e-48	192
contig00301	Glyma07g38790.1	binding / catalytic/ oxidoreductase	82.32	837	148	0	198	1034	870	34	3e-136	486
contig00303	Glyma07g14340.2	PSBQ-2; calcium ion binding	82.3	452	80	0	324	775	235	686	8e-69	262
contig00304	Glyma20g28320.2	haloacid dehalogenase-like hydrolase family protein	79.76	583	118	0	81	663	36	618	3e-56	220
contig00305	Glyma01g40150.1	60S ribosomal protein L26 (RPL26A)	79.7	404	82	0	62	465	28	431	1e-35	151
contig00306	Glyma04g38600.1	small nuclear ribonucleoprotein E, putative / snRNP-E, putative / Sm protein E, putative	94.38	267	15	0	185	451	1	267	1e-113	410
contig00307	Glyma12g02750.1	unknown protein	85.15	761	104	2	421	1175	777	20	9e-174	611
contig00309	Glyma19g35590.1	0	86.84	114	15	0	175	288	114	1	1e-22	107
contig00310	Glyma04g01840.6	HMGB2 (HIGH MOBILITY GROUP B 2); DNA binding / chromatin binding / structural constituent of chromatin / transcription factor	84.94	239	36	0	231	469	121	359	9e-47	188
contig00312	Glyma18g41590.1	protease inhibitor/seed storage/lipid transfer protein (LTP) family protein	87.06	85	11	0	414	498	285	201	1e-14	81.8
contig00313	Glyma14g36970.1	histone H4	84	275	44	0	8	282	13	287	2e-49	196
contig00314	Glyma07g31840.1	RPS6 (RIBOSOMAL PROTEIN S6); structural constituent of ribosome	89.54	698	73	0	272	969	698	1	0	805
contig00315	Glyma12g04080.1	mannose 6-phosphate reductase (NADPH-dependent), putative	88.52	845	97	0	354	1198	845	1	0	906
contig00317	Glyma02g01940.1	emb2386 (embryo defective 2386); structural constituent of ribosome	88.07	637	76	0	84	720	124	760	0	660
contig00320	Glyma05g00340.1	TOM5 (MITOCHONDRIAL IMPORT RECEPTOR SUBUNIT TOM5 HOMOLOG)	88.34	163	19	0	88	250	1	163	3e-42	172
contig00321	Glyma15g22780.1	PSAK (photosystem I subunit K)	88.97	281	29	1	308	586	22	302	5e-82	305
contig00322	Glyma13g22940.1	protease inhibitor/seed storage/lipid transfer protein (LTP) family protein	81.01	237	45	0	531	767	448	684	5e-24	113
contig00323	Glyma13g19840.2	In2-1 protein, putative	83.77	690	112	0	52	741	31	720	2e-134	480
contig00324	Glyma07g13290.1	60S ribosomal protein L37a (RPL37aB)	91.34	277	24	0	61	337	1	277	3e-98	359
contig00325	Glyma17g00470.4	elongation factor 1B-gamma, putative / eEF-1B gamma, putative	90.59	510	48	0	377	886	1155	646	1e-179	630
contig00326	Glyma13g28720.1	CHR11 (CHROMATIN-REMODELING PROTEIN 11); ATP binding / DNA binding / DNA-dependent ATPase/ helicase/ hydrolase, acting on acid anhydrides, in phosphorus-containing anhydrides / nucleic acid binding / nucleosome binding	90.04	552	55	0	475	1026	3179	2628	0	658
contig00327	Glyma05g22180.1	peroxidase 50 (PER50) (P50) (PRXR2)	80.2	793	145	2	212	1004	196	976	1e-89	331
contig00329	Glyma11g10480.1	ROC3; peptidyl-prolyl cis-trans isomerase	84.6	513	79	0	345	857	519	7	1e-107	391
contig00330	Glyma09g40810.1	unknown protein	84.73	131	20	0	56	186	37	167	1e-20	101
contig00331	Glyma10g00800.1	PTR3 (PEPTIDE TRANSPORTER 3); dipeptide transporter/ transporter/ tripeptide transporter	83.27	508	80	3	9	513	530	25	1e-84	313
contig00332	Glyma05g08700.1	ATARFA1F (ARABIDOPSIS THALIANA ADP-RIBOSYLATION FACTOR A1F); GTP binding / copper ion binding / phospholipase activator/ protein binding	93.2	544	37	0	311	854	544	1	0	785
contig00334	Glyma08g17870.1	RUB1 (RELATED TO UBIQUITIN 1); protein binding	95.91	464	19	0	559	1022	464	1	0	769
contig00335	Glyma11g35450.4	60S ribosomal protein L10A (RPL10aA)	86.9	641	84	0	75	715	1	641	4e-172	605
contig00336	Glyma08g12030.2	60S ribosomal protein L32 (RPL32A)	87.11	225	29	0	143	367	9	233	3e-55	216
contig00338	Glyma08g16080.1	unknown protein	86.86	350	46	0	406	755	395	46	3e-89	329
contig00342	Glyma04g01000.2	complex 1 family protein / LVR family protein	90.09	323	32	0	315	637	338	16	1e-106	387
contig00343	Glyma19g19680.1	CAM7 (CALMODULIN 7); calcium ion binding	91.56	450	38	0	258	707	450	1	6e-168	591
contig00344	Glyma15g10660.3	AHP1 (HISTIDINE-CONTAINING PHOSPHOTRANSMITTER 1); histidine phosphotransfer kinase	85.68	447	64	0	223	669	447	1	4e-104	379
contig00345	Glyma17g03550.2	60S ribosomal protein L29 (RPL29B)	92.9	155	11	0	38	192	1	155	1e-56	220
contig00346	Glyma09g01720.2	C2 domain-containing protein	88.66	485	54	1	157	641	488	5	6e-146	517
contig00349	Glyma14g38840.2	CBS domain-containing protein	85.11	618	92	0	246	863	618	1	3e-139	496
contig00351	Glyma10g38070.1	ACYB-2; carbon-monoxide oxygenase	85.17	553	82	0	231	783	92	644	3e-124	446
contig00353	Glyma07g04320.1	GER3 (GERMIN 3); oxalate oxidase	81.13	371	70	0	198	568	626	256	2e-44	180
contig00354	Glyma19g43460.1	PR4 (PATHOGENESIS-RELATED 4); chitin binding	82.38	386	68	0	274	659	591	206	4e-58	226
contig00356	Glyma02g47750.1	aldo/keto reductase, putative	79.26	887	184	0	275	1161	948	62	5e-80	299
contig00357	Glyma17g14940.1	unknown protein	89.53	344	36	0	287	630	377	34	1e-109	396
contig00358	Glyma09g31740.1	0	100	44	0	0	703	746	619	662	3e-16	87.7
contig00359	Glyma11g03690.2	TIP2;2 (TONOPLAST INTRINSIC PROTEIN 2;2); water channel	88.81	295	33	0	240	534	626	332	3e-87	323
contig00360	Glyma06g48350.2	unknown protein	84.32	236	37	0	70	305	1	236	8e-43	174
contig00361	Glyma14g02940.2	smB (small nuclear ribonucleoprotein associated protein B)	87.36	174	22	0	62	235	1	174	3e-41	170
contig00362	Glyma16g07870.1	glutaredoxin, putative	82.51	263	46	0	297	559	303	41	2e-37	157
contig00363	Glyma08g02630.1	NDPK3 (NUCLEOSIDE DIPHOSPHATE KINASE 3); ATP binding / nucleoside diphosphate kinase	89.58	528	55	0	275	802	711	184	8e-174	611
contig00365	Glyma04g03810.1	unknown protein	89.9	683	69	0	474	1156	683	1	0	807
contig00366	Glyma09g31260.1	protease inhibitor/seed storage/lipid transfer protein (LTP) family protein	89.78	225	23	0	134	358	58	282	1e-69	264
contig00367	Glyma19g44620.1	unknown protein	87.18	156	20	0	107	262	22	177	1e-35	151
contig00368	Glyma09g24070.1	NADH-ubiquinone oxidoreductase-related	79.81	416	84	0	382	797	416	1	7e-38	159
contig00369	Glyma13g12010.1	0	100	133	0	0	1	133	562	694	7e-70	264
contig00370	Glyma13g10130.1	PBC1 (PROTEASOME BETA SUBUNIT C1); peptidase/ threonine-type endopeptidase	88.94	615	68	0	193	807	615	1	0	680
contig00371	Glyma02g17010.1	GID1B (GA INSENSITIVE DWARF1B); hydrolase	78.26	667	135	2	71	735	659	1	5e-42	172
contig00373	Glyma11g12480.1	CCR2 (COLD, CIRCADIAN RHYTHM, AND RNA BINDING 2); RNA binding / double-stranded DNA binding / single-stranded DNA binding	84.36	243	38	0	569	811	255	13	2e-44	180
contig00375	Glyma12g30800.3	60S acidic ribosomal protein P2 (RPP2D)	83.49	109	18	0	119	227	68	176	3e-12	73.8
contig00376	Glyma14g36850.1	fructose-bisphosphate aldolase, putative	83.64	1070	175	0	292	1361	1070	1	0	733
contig00377	Glyma08g40860.2	ATUBC2 (UBIQUITING-CONJUGATING ENZYME 2); ubiquitin-protein ligase	92.16	459	36	0	233	691	1	459	4e-178	624
contig00378	Glyma14g06630.1	60S acidic ribosomal protein P0 (RPP0A)	85.77	731	104	0	260	990	100	830	6e-178	624
contig00379	Glyma10g05800.1	peroxidase 21 (PER21) (P21) (PRXR5)	82.39	880	152	1	194	1073	968	92	6e-144	511
contig00380	Glyma13g18450.1	CRU3 (CRUCIFERIN 3); nutrient reservoir	80.35	173	34	0	581	753	1157	985	5e-12	73.8
contig00381	Glyma04g11400.1	SAH7	84.85	132	20	0	140	271	34	165	5e-21	103
contig00383	Glyma05g35030.1	RPS15 (CYTOSOLIC RIBOSOMAL PROTEIN S15); structural constituent of ribosome	84.17	417	66	0	255	671	468	52	2e-81	303
contig00384	Glyma16g03250.1	eukaryotic translation initiation factor 1A, putative / eIF-1A, putative / eIF-4C, putative	82.61	437	76	0	208	644	437	1	2e-69	264
contig00385	Glyma13g24490.1	17.6 kDa class I small heat shock protein (HSP17.6B-CI)	84.73	203	31	0	192	394	134	336	1e-37	157
contig00388	Glyma13g41120.1	TPI (TRIOSEPHOSPHATE ISOMERASE); triose-phosphate isomerase	90.91	66	6	0	11	76	373	438	4e-16	83.8
contig00390	Glyma19g03950.1	SP1L1 (SPIRAL1-LIKE1)	88.82	152	17	0	486	637	452	301	3e-40	167
contig00391	Glyma09g38990.2	LEA14 (LATE EMBRYOGENESIS ABUNDANT 14)	81.71	350	64	0	213	562	431	82	2e-46	186
contig00392	Glyma02g08910.1	CAB1 (CHLOROPHYLL A/B BINDING PROTEIN 1); chlorophyll binding	92.96	71	4	1	76	146	673	742	1e-18	93.7
contig00393	Glyma04g39920.4	transporter-related	88.45	727	84	0	361	1087	989	263	0	775
contig00395	Glyma06g13870.1	ubiquitin extension protein 2 (UBQ2) / 60S ribosomal protein L40 (RPL40A)	92.23	386	30	0	35	420	1	386	7e-149	527
contig00397	Glyma11g06830.3	RCE1 (RUB1 CONJUGATING ENZYME 1); NEDD8 ligase/ small conjugating protein ligase	91.61	548	46	0	72	619	1	548	0	722
contig00398	Glyma14g00640.1	LHCA3; chlorophyll binding	83.07	827	137	1	301	1127	824	1	4e-148	525
contig00399	Glyma20g31070.1	SIRANBP; Ran GTPase binding	85.99	464	65	0	119	582	13	476	1e-111	404
contig00400	Glyma03g35530.1	60S ribosomal protein L32 (RPL32A)	83.61	299	49	0	45	343	1	299	1e-51	204
contig00401	Glyma01g02200.1	unknown protein	85.22	115	17	0	1044	1158	280	166	6e-18	93.7
contig00402	Glyma09g28440.1	40S ribosomal protein S3 (RPS3C)	87.5	608	76	0	370	977	689	82	2e-171	603
contig00403	Glyma01g31600.1	PRA1.B4 (PRENYLATED RAB ACCEPTOR 1.B4)	83.85	161	25	1	205	364	112	272	4e-22	105
contig00404	Glyma08g12140.1	TUA5; structural constituent of cytoskeleton	84.07	747	119	0	20	766	589	1335	1e-151	537
contig00405	Glyma02g04040.2	ATARFA1F (ARABIDOPSIS THALIANA ADP-RIBOSYLATION FACTOR A1F); GTP binding / copper ion binding / phospholipase activator/ protein binding	92.99	542	38	0	312	853	542	1	0	773
contig00406	Glyma13g19430.1	ADF4 (ACTIN DEPOLYMERIZING FACTOR 4); actin binding	85.15	404	60	0	247	650	416	13	5e-88	325
contig00407	Glyma03g04960.1	LP1; calmodulin binding	91.38	58	5	0	79	136	293	350	5e-13	75.8
contig00410	Glyma09g34760.4	ATBBC1 (ARABIDOPSIS THALIANA BREAST BASIC CONSERVED 1); structural constituent of ribosome	84.36	614	96	0	43	656	3	616	2e-127	456
contig00411	Glyma04g14640.2	ATBBC1 (ARABIDOPSIS THALIANA BREAST BASIC CONSERVED 1); structural constituent of ribosome	85.86	488	69	0	10	497	488	1	8e-117	420
contig00413	Glyma13g28840.1	40S ribosomal protein S14 (RPS14C)	88.1	210	25	0	1	210	240	449	4e-56	218
contig00414	Glyma15g12040.1	unknown protein	88.3	282	33	0	370	651	282	1	1e-79	297
contig00415	Glyma17g12610.1	early nodulin-related	90.63	331	31	0	80	410	81	411	9e-114	410
contig00417	Glyma05g26290.1	60S ribosomal protein L35a (RPL35aC)	85.67	335	48	0	40	374	1	335	1e-75	283
contig00420	Glyma15g21890.2	MTO3 (METHIONINE OVER-ACCUMULATOR 3); methionine adenosyltransferase	86.45	1159	157	0	100	1258	19	1177	0	1053
contig00421	Glyma19g34770.1	CRU3 (CRUCIFERIN 3); nutrient reservoir	81.53	157	29	0	436	592	1087	931	3e-14	81.8
contig00424	Glyma06g47740.1	invertase/pectin methylesterase inhibitor family protein / DC 1.2 homolog (FL5-2I22)	80.95	189	36	0	190	378	597	409	5e-17	89.7
contig00425	Glyma20g28550.1	late embryogenesis abundant protein, putative / LEA protein, putative	77.62	724	162	0	105	828	43	766	2e-35	151
contig00427	Glyma15g13500.1	peroxidase 22 (PER22) (P22) (PRXEA) / basic peroxidase E	78.9	981	200	6	48	1026	990	15	1e-67	258
contig00428	Glyma08g13840.1	unknown protein	89.84	187	17	2	73	258	1	186	9e-52	204
contig00431	Glyma12g01050.1	NRPB11; DNA binding / DNA-directed RNA polymerase	89.35	216	23	0	174	389	216	1	2e-64	246
contig00433	Glyma01g42090.1	calmodulin, putative	81.8	434	79	0	168	601	1	434	2e-60	234
contig00434	Glyma04g34840.1	senescence-associated protein, putative	81.58	266	49	0	129	394	1	266	5e-32	139
contig00435	Glyma17g05670.1	cysteine proteinase, putative	85.7	776	111	0	314	1089	1058	283	0	658
contig00437	Glyma18g49040.2	ATTRX2 (THIOREDOXIN 2); oxidoreductase, acting on sulfur group of donors, disulfide as acceptor	88.12	101	12	0	252	352	232	332	8e-22	105
contig00438	Glyma08g07210.1	NIC1 (NICOTINAMIDASE 1); catalytic/ nicotinamidase	89.17	720	78	0	261	980	720	1	0	809
contig00439	Glyma09g01600.1	metal ion binding	87.45	263	33	0	269	531	1	263	4e-68	260
contig00440	Glyma07g30750.1	FQR1 (FLAVODOXIN-LIKE QUINONE REDUCTASE 1); FMN binding / oxidoreductase, acting on NADH or NADPH, quinone or similar compound as acceptor	89.4	604	64	0	59	662	11	614	0	690
contig00441	Glyma13g33960.1	RHM1 (RHAMNOSE BIOSYNTHESIS 1); UDP-L-rhamnose synthase/ UDP-glucose 4,6-dehydratase/ catalytic	86.05	294	41	0	4	297	1131	1424	4e-68	258
contig00444	Glyma08g05950.1	unknown protein	86.47	133	18	0	539	671	137	5	1e-26	121
contig00445	Glyma11g36840.1	unknown protein	82.3	469	83	0	300	768	544	76	7e-72	272
contig00446	Glyma07g15060.1	0	84.43	122	19	0	300	421	134	13	7e-18	91.7
contig00448	Glyma08g47750.1	0	86.73	98	13	0	743	840	692	595	2e-17	91.7
contig00449	Glyma19g37370.1	RPL24A (ribosomal protein L24); structural constituent of ribosome	88.69	398	45	0	127	524	1	398	2e-120	432
contig00450	Glyma10g39050.1	40S ribosomal protein S3A (RPS3aB)	88.78	98	11	0	236	333	786	689	1e-22	107
contig00451	Glyma07g37000.1	0	87.61	113	14	0	217	329	145	257	3e-24	113
contig00453	Glyma06g08250.1	ChaC-like family protein	85.79	563	80	0	158	720	1	563	5e-135	482
contig00454	Glyma14g40320.4	SHD (SHEPHERD); ATP binding / unfolded protein binding	88.7	1381	156	0	1093	2473	734	2114	0	1501
contig00457	Glyma08g06630.1	BAN (BANYULS); oxidoreductase	83.97	911	146	0	300	1210	983	73	7e-175	615
contig00458	Glyma11g05670.3	SCE1 (SUMO CONJUGATION ENZYME 1); SUMO ligase	89.79	480	49	0	181	660	1	480	2e-159	563
contig00459	Glyma08g07330.1	17.6 kDa class I small heat shock protein (HSP17.6B-CI)	83.63	336	55	0	73	408	127	462	2e-59	230
contig00460	Glyma20g38440.1	DHAR2 (DEHYDROASCORBATE REDUCTASE 2); glutathione binding / glutathione dehydrogenase (ascorbate)	83	600	100	2	363	961	599	1	7e-100	365
contig00461	Glyma05g01180.1	40S ribosomal protein S9 (RPS9C)	81.99	594	107	0	97	690	1	594	3e-89	329
contig00462	Glyma04g02360.1	unknown protein	80.92	456	87	0	320	775	665	210	2e-54	214
contig00464	Glyma03g06420.1	ATFER1; ferric iron binding / iron ion binding	86.3	467	61	1	331	794	287	753	1e-114	414
contig00465	Glyma13g36690.1	GRF9 (GENERAL REGULATORY FACTOR 9); calcium ion binding / protein binding / protein phosphorylated amino acid binding	91.25	343	30	0	370	712	786	444	3e-123	442
contig00466	Glyma04g41990.1	ADH1 (ALCOHOL DEHYDROGENASE 1); alcohol dehydrogenase	88.29	1127	132	0	280	1406	1127	1	0	1187
contig00470	Glyma08g27120.1	transferase/ transferase, transferring acyl groups other than amino-acyl groups	84.4	141	22	0	105	245	1135	1275	3e-22	105
contig00472	Glyma17g16840.2	cytochrome c oxidase-related	85.98	214	30	0	343	556	285	72	3e-46	186
contig00473	Glyma02g05540.1	60S ribosomal protein L8 (RPL8C)	83.78	746	121	0	347	1092	770	25	2e-146	519
contig00474	Glyma05g05860.1	RAB6A; GTP binding / protein binding	91.95	621	50	0	120	740	1	621	0	835
contig00475	Glyma15g13550.1	peroxidase 22 (PER22) (P22) (PRXEA) / basic peroxidase E	86.87	259	34	0	488	746	984	726	1e-63	244
contig00476	Glyma03g03700.1	CYP71B37; electron carrier/ heme binding / iron ion binding / monooxygenase/ oxygen binding	81.27	315	59	0	60	374	591	277	1e-37	157
contig00477	Glyma14g38220.2	ATDAD1 (DEFENDER AGAINST APOPTOTIC DEATH 1)	87.27	330	42	0	255	584	351	22	7e-87	321
contig00478	Glyma19g41670.1	ATSAR2 (ARABIDOPSIS THALIANA SECRETION-ASSOCIATED RAS SUPER FAMILY 2); GTP binding	89.65	570	59	0	189	758	13	582	8e-177	620
contig00479	Glyma13g22090.1	ubiquinol-cytochrome C reductase UQCRX/QCR9-like family protein	89.47	190	20	0	133	322	19	208	7e-56	218
contig00480	Glyma15g39780.1	0	92.11	190	15	0	227	416	4	193	1e-67	258
contig00481	Glyma08g47500.1	unknown protein	85.81	303	43	0	105	407	106	408	2e-68	260
contig00482	Glyma14g33330.1	unknown protein	90.87	263	24	0	62	324	10	272	7e-90	331
contig00484	Glyma18g53990.1	unknown protein	90	80	8	0	230	309	408	329	3e-19	95.6
contig00485	Glyma11g11040.1	60S ribosomal protein L7A (RPL7aA)	87.8	738	90	0	88	825	43	780	0	749
contig00486	Glyma17g07350.1	allergen V5/Tpx-1-related family protein	79.5	278	57	0	216	493	410	133	4e-20	99.6
contig00487	Glyma05g02720.1	CYP71A20; electron carrier/ heme binding / iron ion binding / monooxygenase/ oxygen binding	81.32	423	79	0	131	553	36	458	4e-54	212
contig00488	Glyma07g00900.1	LOX1; lipoxygenase	80.45	1841	350	4	254	2086	2591	753	0	775
contig00489	Glyma13g07900.1	EXL2 (EXORDIUM LIKE 2)	80.68	264	50	1	605	867	523	786	2e-23	111
contig00490	Glyma12g11760.1	unknown protein	89.9	99	10	0	250	348	126	224	2e-25	117
contig00491	Glyma16g13580.1	60S ribosomal protein L13A (RPL13aD)	83.62	586	94	2	86	670	37	621	7e-106	385
contig00493	Glyma16g26330.1	ubiquinol-cytochrome C reductase iron-sulfur subunit, mitochondrial, putative / Rieske iron-sulfur protein, putative	87.8	656	80	0	338	993	795	140	0	666
contig00494	Glyma20g38100.2	dormancy/auxin associated family protein	83.68	386	54	1	26	411	5	381	2e-72	274
contig00495	Glyma02g15540.1	selenoprotein family protein	92	375	30	0	404	778	559	185	3e-142	505
contig00496	Glyma20g02400.1	glycine cleavage system H protein, mitochondrial, putative	87.07	464	60	0	64	527	1	464	9e-124	444
contig00497	Glyma10g44200.1	PBD1 (20S PROTEASOME BETA SUBUNIT D1); peptidase/ threonine-type endopeptidase	87.18	593	76	0	50	642	593	1	1e-162	573
contig00498	Glyma20g28860.1	acireductone dioxygenase [iron(II)-requiring]/ metal ion binding	86.74	573	76	0	260	832	590	18	1e-150	533
contig00499	Glyma05g03120.1	ADK1 (ADENYLATE KINASE 1); ATP binding / adenylate kinase/ nucleobase, nucleoside, nucleotide kinase/ nucleotide kinase/ phosphotransferase, phosphate group as acceptor	91.18	635	56	0	73	707	1	635	0	815
contig00500	Glyma0169s00200.2	60S acidic ribosomal protein P2 (RPP2B)	84.57	188	29	0	83	270	1	188	4e-33	143
contig00501	Glyma20g20900.1	SMAP1 (SMALL ACIDIC PROTEIN 1)	81.97	183	33	0	181	363	186	4	7e-21	101
contig00502	Glyma13g23790.4	FDH (FORMATE DEHYDROGENASE); NAD or NADH binding / binding / catalytic/ cofactor binding / oxidoreductase, acting on the CH-OH group of donors, NAD or NADP as acceptor	86.97	1082	141	0	228	1309	65	1146	0	1027
contig00503	Glyma10g26890.1	40S ribosomal protein S3 (RPS3C)	87.54	650	81	0	290	939	650	1	0	646
contig00504	Glyma08g44120.1	unknown protein	80.77	208	37	1	317	524	166	370	1e-17	91.7
contig00506	Glyma12g36150.1	0	90.62	959	89	1	3206	4163	1	959	0	1132
contig00507	Glyma13g19170.1	PSAE-2 (photosystem I subunit E-2); catalytic	92.27	194	15	0	397	590	178	371	4e-70	266
contig00509	Glyma15g05670.1	60S ribosomal protein L36a/L44 (RPL36aB)	88.36	318	37	0	46	363	1	318	9e-92	337
contig00511	Glyma10g04070.1	lesion inducing protein-related	87.26	471	60	0	146	616	1	471	6e-128	458
contig00512	Glyma05g01770.1	ALDH10A8; 3-chloroallyl aldehyde dehydrogenase/ oxidoreductase	87.49	1103	132	1	682	1784	1121	25	0	1094
contig00513	Glyma04g09950.2	ATPPOX (A. THALIANA PYRIDOXIN (PYRODOXAMINE) 5\'-PHOSPHATE OXIDASE); pyridoxamine-phosphate oxidase	86.31	1402	186	3	371	1767	138	1538	0	1239
contig00515	Glyma08g15480.1	ACT7 (ACTIN 7); structural constituent of cytoskeleton	96.08	51	2	0	410	460	1134	1084	5e-16	85.7
contig00517	Glyma15g11530.2	ATGLX1 (GLYOXALASE I HOMOLOG); lactoylglutathione lyase/ metal ion binding	90.92	859	78	0	1274	2132	1	859	0	1084
contig00518	Glyma12g09730.2	PSAO (photosystem I subunit O)	81.54	325	57	1	261	585	378	57	1e-39	165
contig00519	Glyma07g15320.1	60S ribosomal protein L31 (RPL31A)	87.13	342	44	0	258	599	363	22	3e-89	329
contig00520	Glyma12g05830.1	BGLU13 (BETA GLUCOSIDASE 13); catalytic/ cation binding / hydrolase, hydrolyzing O-glycosyl compounds	82.73	440	76	0	1	440	555	116	2e-71	270
contig00521	Glyma07g03610.1	aconitase C-terminal domain-containing protein	79.85	536	108	0	399	934	737	202	5e-52	206
contig00522	Glyma16g08040.1	oxidoreductase, zinc-binding dehydrogenase family protein	83.47	121	20	0	17	137	797	917	7e-15	81.8
contig00524	Glyma18g19420.2	ATARFA1F (ARABIDOPSIS THALIANA ADP-RIBOSYLATION FACTOR A1F); GTP binding / copper ion binding / phospholipase activator/ protein binding	97.83	46	1	0	1	46	499	544	2e-15	83.8
contig00525	Glyma07g38550.1	dienelactone hydrolase family protein	82.06	719	121	3	44	758	1	715	5e-107	389
contig00526	Glyma02g07610.1	EXGT-A4 (ENDOXYLOGLUCAN TRANSFERASE A4); hydrolase, acting on glycosyl bonds / hydrolase, hydrolyzing O-glycosyl compounds / xyloglucan:xyloglucosyl transferase	85.4	692	99	2	96	786	133	823	4e-157	555
contig00527	Glyma11g10390.1	ER lumen protein retaining receptor family protein	89.87	819	83	0	175	993	1	819	0	965
contig00529	Glyma12g04510.2	40S ribosomal protein S25 (RPS25B)	92.67	191	14	0	63	253	1	191	3e-71	268
contig00530	Glyma14g04460.1	CAM7 (CALMODULIN 7); calcium ion binding	89.11	450	49	0	381	830	450	1	1e-141	504
contig00533	Glyma12g36400.1	DNAJ heat shock N-terminal domain-containing protein	87.19	648	83	0	369	1016	955	308	1e-178	626
contig00534	Glyma10g43770.1	60S ribosomal protein L35 (RPL35B)	86.58	365	49	0	294	658	365	1	5e-91	335
contig00535	Glyma10g25670.1	unknown protein	87.68	414	51	0	107	520	19	432	2e-115	416
contig00536	Glyma20g29990.3	60S ribosomal protein L36 (RPL36C)	88.29	333	39	0	302	634	333	1	8e-96	351
contig00537	Glyma04g00400.1	unknown protein	87.94	340	41	0	117	456	51	390	4e-95	349
contig00538	Glyma13g26270.1	complex 1 family protein / LVR family protein	81.65	267	49	0	319	585	314	48	2e-32	141
contig00540	Glyma19g01050.7	CA1 (CARBONIC ANHYDRASE 1); carbonate dehydratase/ zinc ion binding	87.73	807	96	1	231	1037	190	993	0	811
contig00541	Glyma07g38520.1	RPS15A (ribosomal protein s15a); structural constituent of ribosome	87.47	391	49	0	315	705	391	1	2e-106	387
contig00542	Glyma02g36070.1	40S ribosomal protein S17 (RPS17D)	79.69	320	65	0	307	626	344	25	5e-26	119
contig00543	Glyma05g30140.1	ATGDI2 (RAB GDP DISSOCIATION INHIBITOR 2); RAB GDP-dissociation inhibitor	89.06	1335	146	0	288	1622	1335	1	0	1489
contig00544	Glyma11g11870.1	fructose-bisphosphate aldolase, putative	96.3	54	2	0	266	319	1193	1140	5e-18	91.7
contig00545	Glyma20g29660.1	MSBP1 (membrane steroid binding protein 1); steroid binding	86.67	345	43	1	582	923	531	187	7e-85	315
contig00548	Glyma10g09550.1	0	94.07	236	14	0	2921	3156	259	24	7e-97	357
contig00549	Glyma18g13270.1	60S ribosomal protein L18A (RPL18aB)	87.69	520	62	2	76	594	17	535	8e-143	507
contig00550	Glyma18g29600.1	0	91.94	186	15	0	1314	1499	4	189	2e-52	208
contig00552	Glyma14g15170.1	ubiquinol-cytochrome C reductase complex 14 kDa protein, putative	87.58	330	41	0	251	580	357	28	3e-89	329
contig00553	Glyma11g12180.1	nascent polypeptide-associated complex (NAC) domain-containing protein / BTF3b-like transcription factor, putative	87.03	478	62	0	100	577	1	478	2e-127	456
contig00555	Glyma17g33800.1	unknown protein	86.41	537	73	0	305	841	537	1	3e-136	486
contig00556	Glyma05g35970.1	PFN2 (PROFILIN 2); actin binding / protein binding	84.6	396	61	0	546	941	396	1	9e-81	301
contig00557	Glyma07g39420.1	EFE (ETHYLENE-FORMING ENZYME); 1-aminocyclopropane-1-carboxylate oxidase	84.53	860	133	0	81	940	1	860	0	650
contig00558	Glyma17g13760.2	ADK1 (ADENYLATE KINASE 1); ATP binding / adenylate kinase/ nucleobase, nucleoside, nucleotide kinase/ nucleotide kinase/ phosphotransferase, phosphate group as acceptor	90.91	308	28	0	43	350	229	536	3e-107	389
contig00559	Glyma01g29190.1	pyruvate decarboxylase, putative	82.54	1604	276	4	345	1946	1824	223	0	928
contig00560	Glyma05g28310.1	xyloglucan:xyloglucosyl transferase, putative / xyloglucan endotransglycosylase, putative / endo-xyloglucan transferase, putative	88.38	766	83	1	105	864	69	834	0	815
contig00561	Glyma06g09890.1	GRF6 (G-box regulating factor 6); protein binding / protein phosphorylated amino acid binding	90.91	330	30	0	552	881	424	753	2e-115	416
contig00562	Glyma20g16610.1	unknown protein	84.27	286	45	0	346	631	286	1	2e-53	210
contig00563	Glyma20g38080.2	60S ribosomal protein L22-2 (RPL22B)	90.36	197	19	0	190	386	375	179	1e-62	240
contig00564	Glyma13g39080.2	unknown protein	85.54	83	12	0	284	366	240	158	4e-11	69.9
contig00565	Glyma06g40790.1	ATB2; oxidoreductase	84.12	976	140	5	200	1163	1030	58	0	686
contig00566	Glyma08g11040.1	unknown protein	86.88	160	21	0	345	504	160	1	1e-35	151
contig00567	Glyma10g03840.1	histone H1, putative	81.98	172	31	0	193	364	122	293	1e-18	95.6
contig00568	Glyma13g26990.1	annexin, putative	81.79	939	169	2	47	984	1	938	2e-137	490
contig00569	Glyma08g41660.1	PSBP-1 (PHOTOSYSTEM II SUBUNIT P-1); poly(U) binding	85.5	614	89	0	258	871	789	176	6e-144	511
contig00571	Glyma10g34880.1	ATX1 (ARABIDOPSIS HOMOLOG OF ANTI-OXIDANT 1); metal ion binding	94.65	187	10	0	258	444	243	57	6e-78	291
contig00572	Glyma02g01260.2	ATARFA1F (ARABIDOPSIS THALIANA ADP-RIBOSYLATION FACTOR A1F); GTP binding / copper ion binding / phospholipase activator/ protein binding	93.32	539	36	0	363	901	546	8	0	783
contig00573	Glyma13g38040.1	XTH9 (XYLOGLUCAN ENDOTRANSGLUCOSYLASE/HYDROLASE 9); hydrolase, acting on glycosyl bonds / xyloglucan:xyloglucosyl transferase	82.62	748	130	0	174	921	89	836	5e-126	452
contig00576	Glyma14g09440.1	RD21 (responsive to dehydration 21); cysteine-type endopeptidase/ cysteine-type peptidase	82.95	956	161	2	427	1381	374	1328	2e-166	587
contig00577	Glyma02g11920.1	60S ribosomal protein L34 (RPL34A)	85.79	359	51	0	287	645	359	1	1e-82	307
contig00578	Glyma10g29260.1	RALF1 (RAPID ALKALINIZATION FACTOR 1); signal transducer	87.04	162	21	0	234	395	345	184	8e-37	155
contig00580	Glyma11g15050.1	histone H2B, putative	91.3	276	24	0	236	511	170	445	1e-97	357
contig00581	Glyma07g38740.1	AILP1	84.48	683	106	0	201	883	683	1	1e-144	513
contig00582	Glyma05g09300.2	unknown protein	83.41	223	31	2	352	571	338	119	1e-32	141
contig00583	Glyma15g08300.2	DYL1 (DORMANCY-ASSOCIATED PROTEIN-LIKE 1)	86.79	159	21	0	197	355	192	350	5e-35	149
contig00584	Glyma19g38170.1	ubiquitin extension protein 2 (UBQ2) / 60S ribosomal protein L40 (RPL40A)	88.83	385	43	0	24	408	1	385	2e-117	422
contig00586	Glyma15g06100.1	dihydropyrimidinase / DHPase / dihydropyrimidine amidohydrolase / hydantoinase (PYD2)	88.4	1448	165	1	291	1735	112	1559	0	1534
contig00588	Glyma0405s00210.1	cytochrome b (MTCYB) (COB) (CYTB)	96.59	558	19	0	1414	1971	558	1	0	922
contig00589	Glyma10g07820.1	monodehydroascorbate reductase, putative	85.77	1286	183	0	234	1519	1298	13	0	1098
contig00590	Glyma02g11890.1	dehydration-responsive family protein	90.43	94	9	0	5	98	1448	1355	6e-25	115
contig00591	Glyma05g31760.4	60S ribosomal protein L6 (RPL6A)	85.35	669	98	0	82	750	24	692	2e-155	549
contig00592	Glyma18g47780.1	eIF4-gamma/eIF5/eIF2-epsilon domain-containing protein	90.03	1013	101	0	268	1280	1229	217	0	1207
contig00594	Glyma06g05810.1	PSBX (photosystem II subunit X)	81.02	216	41	0	463	678	157	372	4e-21	103
contig00595	Glyma15g40200.1	ATGSTU19 (GLUTATHIONE S-TRANSFERASE TAU 19); glutathione binding / glutathione transferase	83.18	660	111	0	46	705	1	660	6e-119	428
contig00596	Glyma19g35560.1	HSC70-1 (HEAT SHOCK COGNATE PROTEIN 70-1); ATP binding	88.96	1820	201	0	177	1996	1	1820	0	1980
contig00597	Glyma03g32850.1	HSC70-1 (HEAT SHOCK COGNATE PROTEIN 70-1); ATP binding	87.14	412	38	2	346	742	1962	1551	2e-112	406
contig00599	Glyma11g04420.1	vacuolar protein sorting 55 family protein / VPS55 family protein	88.31	325	35	1	268	592	34	355	4e-92	339
contig00600	Glyma11g14900.1	ankyrin repeat family protein	86.05	1054	147	0	507	1560	1054	1	0	924
contig00602	Glyma05g29400.1	ATGSTU7 (ARABIDOPSIS THALIANA GLUTATHIONE S-TRANSFERASE TAU 7); glutathione transferase	83.42	585	97	0	61	645	52	636	1e-107	391
contig00603	Glyma15g19510.1	GER3 (GERMIN 3); oxalate oxidase	78.92	332	68	2	90	420	35	365	3e-16	87.7
contig00604	Glyma05g34900.1	arginosuccinate synthase family	89.8	1235	126	0	293	1527	1448	214	0	1449
contig00606	Glyma18g03310.1	HSPRO2 (ARABIDOPSIS ORTHOLOG OF SUGAR BEET HS1 PRO-1 2)	86.29	197	24	1	425	618	364	560	4e-42	172
contig00609	Glyma14g40670.2	RD19 (RESPONSIVE TO DEHYDRATION 19); cysteine-type endopeptidase/ cysteine-type peptidase	83.21	673	110	1	453	1125	413	1082	1e-120	434
contig00610	Glyma09g33070.1	HMGB2 (HIGH MOBILITY GROUP B 2); DNA binding / chromatin binding / structural constituent of chromatin / transcription factor	83.38	379	60	1	301	676	379	1	1e-64	248
contig00612	Glyma10g00500.1	60S ribosomal protein L30 (RPL30A)	89.49	314	33	0	310	623	314	1	8e-99	361
contig00614	Glyma13g19910.3	myb family transcription factor	85.65	223	32	0	745	967	62	284	9e-47	188
contig00615	Glyma08g29090.1	POM1 (POM-POM1); chitinase	84.13	649	101	2	351	998	954	307	2e-126	454
contig00616	Glyma03g27570.1	nascent polypeptide associated complex alpha chain protein, putative / alpha-NAC, putative	88.3	453	53	0	199	651	148	600	7e-134	478
contig00617	Glyma17g14170.1	NRS/ER (NUCLEOTIDE-RHAMNOSE SYNTHASE/EPIMERASE-REDUCTASE); UDP-4-keto-6-deoxy-glucose-3,5-epimerase/ UDP-4-keto-rhamnose-4-keto-reductase/ dTDP-4-dehydrorhamnose 3,5-epimerase/ dTDP-4-dehydrorhamnose reductase	82.98	711	121	0	341	1051	900	190	2e-125	450
contig00619	Glyma16g03160.1	GLYR1 (GLYOXYLATE REDUCTASE 1); 3-hydroxybutyrate dehydrogenase/ phosphogluconate dehydrogenase (decarboxylating)	88.97	852	94	0	67	918	1	852	0	944
contig00620	Glyma06g46430.1	dienelactone hydrolase family protein	87.95	797	93	1	18	814	16	809	0	815
contig00621	Glyma17g04210.1	mtLPD2 (LIPOAMIDE DEHYDROGENASE 2); ATP binding / dihydrolipoyl dehydrogenase	87.41	1414	178	0	333	1746	1501	88	0	1392
contig00622	Glyma16g24810.1	JMT (JASMONIC ACID CARBOXYL METHYLTRANSFERASE); jasmonate O-methyltransferase	78.12	626	130	5	57	680	668	48	6e-26	119
contig00623	Glyma04g36860.1	GAPC2 (GLYCERALDEHYDE-3-PHOSPHATE DEHYDROGENASE C2); NAD or NADH binding / binding / catalytic/ glyceraldehyde-3-phosphate dehydrogenase (phosphorylating)/ glyceraldehyde-3-phosphate dehydrogenase	87.12	963	124	0	324	1286	968	6	0	926
contig00624	Glyma10g09280.1	UEV1D-4 (UBIQUITIN E2 VARIANT 1D-4); protein binding / ubiquitin-protein ligase	94.55	440	24	0	145	584	1	440	0	682
contig00626	Glyma16g09020.1	GAPCP-1 (GLYCERALDEHYDE-3-PHOSPHATE DEHYDROGENASE OF PLASTID 1); NAD or NADH binding / binding / catalytic/ glyceraldehyde-3-phosphate dehydrogenase (phosphorylating)/ glyceraldehyde-3-phosphate dehydrogenase	90.68	1062	99	0	264	1325	196	1257	0	1320
contig00627	Glyma07g33800.1	40S ribosomal protein S16 (RPS16C)	82.87	397	68	0	86	482	103	499	8e-65	248
contig00628	Glyma13g44690.1	40S ribosomal protein S12 (RPS12C)	87.86	379	46	0	136	514	48	426	2e-106	387
contig00629	Glyma07g37530.1	fumarylacetoacetate hydrolase family protein	86.62	613	82	0	292	904	650	38	4e-160	565
contig00631	Glyma05g25740.1	double-stranded DNA-binding family protein	88.17	389	43	1	143	528	1	389	3e-111	402
contig00633	Glyma11g15060.1	histone H2B, putative	89.05	274	30	0	179	452	445	172	4e-82	305
contig00635	Glyma15g17010.1	60S ribosomal protein L27 (RPL27C)	79.79	282	57	0	165	446	162	443	2e-22	107
contig00637	Glyma14g06170.1	40S ribosomal protein S4 (RPS4B)	87.87	750	91	0	267	1016	765	16	0	765
contig00638	Glyma11g20940.2	ERD15 (EARLY RESPONSIVE TO DEHYDRATION 15); protein binding	85.27	292	40	2	583	874	289	1	2e-57	224
contig00639	Glyma09g38610.1	PSAL (photosystem I subunit L)	81.3	599	112	0	232	830	1	599	4e-80	299
contig00640	Glyma17g18440.1	cysteine proteinase, putative / thiol protease, putative	81.19	202	38	0	469	670	440	641	6e-20	99.6
contig00641	Glyma08g18560.2	unknown protein	88.47	347	40	0	157	503	1	347	1e-101	371
contig00642	Glyma16g33530.1	BETA-TIP (BETA-TONOPLAST INTRINSIC PROTEIN); water channel	83.53	765	124	2	203	966	768	5	5e-141	502
contig00644	Glyma06g08910.2	TIP4;1 (tonoplast intrinsic protein 4;1); water channel	88.85	287	31	1	159	444	211	497	1e-82	307
contig00645	Glyma17g17800.1	unknown protein	89.37	207	19	2	186	389	1	207	5e-57	222
contig00646	Glyma08g22550.1	nucleic acid binding	90	400	40	0	236	635	431	32	2e-133	476
contig00647	Glyma03g40280.3	CSD1 (COPPER/ZINC SUPEROXIDE DISMUTASE 1); superoxide dismutase	87.77	458	56	0	154	611	1	458	1e-129	464
contig00648	Glyma05g34680.4	40S ribosomal protein S7 (RPS7B)	87.18	554	71	0	211	764	560	7	3e-151	535
contig00649	Glyma08g38210.1	NIC1 (NICOTINAMIDASE 1); catalytic/ nicotinamidase	82.74	643	109	2	123	764	84	725	5e-104	379
contig00650	Glyma08g12140.3	TUA5; structural constituent of cytoskeleton	82.71	960	165	1	299	1258	1	959	3e-164	579
contig00651	Glyma13g27340.1	AAC2 (ADP/ATP carrier 2); ATP:ADP antiporter/ binding	90.15	904	84	3	268	1170	175	1074	0	1066
contig00653	Glyma14g40590.1	histone H3	87.27	377	48	0	194	570	377	1	1e-100	367
contig00654	Glyma16g03170.1	60S ribosomal protein L5 (RPL5B)	84.69	836	128	0	83	918	13	848	0	642
contig00655	Glyma02g11540.1	40S ribosomal protein S16 (RPS16A)	81	421	78	2	251	670	469	50	1e-45	184
contig00656	Glyma02g04820.2	ATHCHIB (ARABIDOPSIS THALIANA BASIC CHITINASE); chitinase	82.44	410	63	2	108	511	85	491	2e-62	240
contig00657	Glyma15g00600.1	CCR1 (CINNAMOYL COA REDUCTASE 1); cinnamoyl-CoA reductase	83.99	943	151	0	382	1324	968	26	0	672
contig00658	Glyma08g18110.2	LOS1; copper ion binding / translation elongation factor/ translation factor, nucleic acid binding	88.55	1519	174	0	227	1745	2367	849	0	1631
contig00659	Glyma07g39120.6	ATGLX1 (GLYOXALASE I HOMOLOG); lactoylglutathione lyase/ metal ion binding	82.39	721	127	0	100	820	46	766	4e-117	422
contig00660	Glyma18g10200.1	chloroplast nucleoid DNA-binding protein, putative	81.37	263	49	0	486	748	283	545	9e-30	133
contig00661	Glyma06g02040.1	CAT2 (CATALASE 2); catalase	87.53	1475	178	1	248	1722	1469	1	0	1467
contig00663	Glyma15g24750.1	unknown protein	83	353	51	1	3	346	395	43	4e-60	232
contig00664	Glyma08g23750.2	60S ribosomal protein L7 (RPL7D)	85.21	703	104	0	523	1225	730	28	3e-161	569
contig00665	Glyma07g06330.1	0	81.41	156	29	0	277	432	156	1	3e-14	79.8
contig00666	Glyma11g05080.1	ATARLA1C (ADP-ribosylation factor-like A1C); GTP binding	92.07	555	44	0	293	847	555	1	0	751
contig00667	Glyma17g11500.1	serine-rich protein-related	86.06	165	23	0	337	501	573	409	1e-33	145
contig00670	Glyma17g11430.1	EMB1080 (embryo defective 1080); structural constituent of ribosome	84.66	476	73	0	58	533	1	476	5e-100	365
contig00672	Glyma04g34350.1	short-chain dehydrogenase/reductase (SDR) family protein	81.76	148	27	0	60	207	45	192	7e-14	79.8
contig00673	Glyma19g33700.1	small nuclear ribonucleoprotein D1, putative / snRNP core protein D1, putative / Sm protein D1, putative	91.3	345	30	0	230	574	345	1	2e-124	446
contig00674	Glyma18g06270.1	transcription regulator	84	150	24	0	313	462	91	240	1e-22	107
contig00676	Glyma20g35270.1	IAA14 (INDOLE-3-ACETIC ACID INDUCIBLE 14); protein binding / transcription factor/ transcription repressor	89.31	627	61	2	194	814	293	919	0	704
contig00677	Glyma15g10160.1	RNA recognition motif (RRM)-containing protein	85.48	668	96	1	676	1342	958	291	2e-154	547
contig00678	Glyma05g28490.1	SHM4 (serine hydroxymethyltransferase 4); catalytic/ glycine hydroxymethyltransferase/ pyridoxal phosphate binding	84.23	710	112	0	330	1039	1415	706	4e-146	519
contig00679	Glyma17g10640.2	ATUBC2 (UBIQUITING-CONJUGATING ENZYME 2); ubiquitin-protein ligase	92.59	459	34	0	370	828	459	1	0	640
contig00682	Glyma17g32100.1	protease inhibitor/seed storage/lipid transfer protein (LTP) family protein	84.32	236	37	0	573	808	374	139	2e-42	174
contig00683	Glyma04g09740.1	chloroplast nucleoid DNA-binding protein-related	79.03	806	166	1	722	1524	884	79	3e-66	254
contig00684	Glyma04g03280.1	OTC (ORNITHINE CARBAMOYLTRANSFERASE); amino acid binding / carboxyl- or carbamoyltransferase/ ornithine carbamoyltransferase	79.39	820	163	3	288	1104	253	1069	2e-70	268
contig00685	Glyma07g15800.1	MT2A (METALLOTHIONEIN 2A); copper ion binding	81.82	242	38	1	292	527	320	79	3e-30	133
contig00686	Glyma12g29090.1	ATFD1 (FERREDOXIN 1); 2 iron, 2 sulfur cluster binding / electron carrier/ iron-sulfur cluster binding	80.39	255	50	0	210	464	438	184	5e-23	109
contig00688	Glyma08g07590.1	EXL2 (EXORDIUM LIKE 2)	79.89	368	73	1	319	685	893	526	1e-30	135
contig00689	Glyma16g03320.1	BAG6 (BCL-2-ASSOCIATED ATHANOGENE 6); calmodulin binding / protein binding	85.07	201	30	0	945	1145	1598	1398	6e-38	161
contig00690	Glyma09g04480.1	0	86.05	466	46	4	504	950	403	868	7e-103	375
contig00694	Glyma17g14900.1	protease inhibitor/seed storage/lipid transfer protein (LTP) family protein	85.9	227	32	0	255	481	530	304	3e-49	196
contig00696	Glyma12g16570.1	ATCXXS1 (C-terminal cysteine residue is changed to a serine 1); protein disulfide isomerase	83.89	329	53	0	359	687	338	10	5e-60	232
contig00697	Glyma05g21370.1	40S ribosomal protein S26 (RPS26A)	90.66	364	34	0	55	418	1	364	3e-126	452
contig00698	Glyma06g07340.1	unknown protein	84.07	521	83	0	391	911	617	97	8e-103	375
contig00699	Glyma13g31130.1	RPS6 (RIBOSOMAL PROTEIN S6); structural constituent of ribosome	89.14	709	77	0	52	760	49	757	0	795
contig00700	Glyma09g07410.4	NAP1;2 (NUCLEOSOME ASSEMBLY PROTEIN 1;2); DNA binding / binding	85.5	855	121	1	662	1513	886	32	0	708
contig00701	Glyma08g26520.1	UDP-glucose 6-dehydrogenase, putative	87.8	1443	176	0	91	1533	1	1443	0	1465
contig00702	Glyma01g35680.1	0	93.09	362	23	2	2682	3041	362	1	5e-141	504
contig00703	Glyma04g33360.1	LHCA4 (LIGHT-HARVESTING CHLOROPHYLL-PROTEIN COMPLEX I SUBUNIT A4); chlorophyll binding	83.72	608	99	0	298	905	734	127	2e-116	420
contig00705	Glyma09g31560.2	40S ribosomal protein S7 (RPS7B)	85.57	291	41	1	1	291	290	1	2e-61	236
contig00707	Glyma02g36500.3	ELF5A-1 (EUKARYOTIC ELONGATION FACTOR 5A-1); translation initiation factor	89.32	440	47	0	340	779	482	43	2e-140	500
contig00708	Glyma08g02390.1	TUF (VACUOLAR ATP SYNTHASE SUBUNIT E1); proton-transporting ATPase, rotational mechanism	82.39	687	115	1	345	1025	687	1	1e-111	404
contig00709	Glyma15g07850.4	unknown protein	84.27	744	114	1	119	862	1	741	2e-153	543
contig00710	Glyma09g30970.1	0	92.71	192	14	0	227	418	192	1	9e-71	270
contig00711	Glyma02g44540.2	late embryogenesis abundant family protein / LEA family protein	82.35	861	150	2	414	1273	915	56	4e-136	486
contig00713	Glyma15g41550.1	PGK (PHOSPHOGLYCERATE KINASE); phosphoglycerate kinase	88.87	1204	134	0	235	1438	1204	1	0	1324
contig00714	Glyma01g03930.1	threonyl-tRNA synthetase / threonine--tRNA ligase (THRRS)	84.15	164	25	1	417	579	442	605	1e-23	111
contig00715	Glyma18g50120.1	histone H3	86.1	410	57	0	56	465	1	410	7e-99	361
contig00718	Glyma12g02230.2	cinnamyl-alcohol dehydrogenase, putative (CAD)	85.32	511	72	2	227	737	133	640	6e-112	404
contig00719	Glyma02g37150.1	COX6B (CYTOCHROME C OXIDASE 6B); cytochrome-c oxidase	89.83	59	6	0	94	152	1	59	2e-11	69.9
contig00720	Glyma13g06040.1	glucan phosphorylase, putative	89.57	1362	142	0	354	1715	238	1599	0	1574
contig00721	Glyma18g36810.1	unknown protein	90.41	146	14	0	1	146	238	93	4e-44	178
contig00723	Glyma12g06240.1	universal stress protein (USP) family protein	79.31	464	96	0	121	584	10	473	8e-38	159
contig00724	Glyma05g34410.1	unknown protein	91.05	313	28	0	159	471	1	313	4e-110	398
contig00725	Glyma07g32020.2	UBQ8; protein binding	90.88	329	30	0	68	396	1	329	4e-115	414
contig00726	Glyma10g36780.1	ARP1 (ARABIDOPSIS RIBOSOMAL PROTEIN 1); structural constituent of ribosome	88.91	1163	129	0	188	1350	1163	1	0	1283
contig00727	Glyma05g09190.6	MAP2B (METHIONINE AMINOPEPTIDASE 2B); aminopeptidase/ metalloexopeptidase	90.24	123	11	1	391	513	196	317	1e-32	141
contig00728	Glyma06g48130.1	60S ribosomal protein L11 (RPL11B)	85.93	540	76	0	102	641	1	540	6e-131	468
contig00731	Glyma06g01470.1	CCR2 (COLD, CIRCADIAN RHYTHM, AND RNA BINDING 2); RNA binding / double-stranded DNA binding / single-stranded DNA binding	83.97	237	38	0	128	364	254	18	4e-41	168
contig00732	Glyma16g02070.2	surfeit locus protein 2 family protein / SURF2 family protein	86.48	281	38	0	275	555	75	355	3e-67	256
contig00734	Glyma04g08560.1	ASP3 (ASPARTATE AMINOTRANSFERASE 3); L-aspartate:2-oxoglutarate aminotransferase	89.54	1224	127	1	280	1502	28	1251	0	1403
contig00737	Glyma17g23870.1	0	95.7	256	11	0	47	302	267	12	2e-116	420
contig00738	Glyma01g07130.1	0	90.78	358	33	0	1025	1382	358	1	1e-124	448
contig00739	Glyma02g41700.1	RCA (RUBISCO ACTIVASE); ADP binding / ATP binding / enzyme regulator/ ribulose-1,5-bisphosphate carboxylase/oxygenase activator	87.76	1103	135	0	338	1440	1319	217	0	1116
contig00740	Glyma04g10820.2	GRF2 (GENERAL REGULATORY FACTOR 2); protein binding / protein phosphorylated amino acid binding	89.34	760	79	1	403	1162	758	1	0	858
contig00741	Glyma06g08260.1	PBA1; endopeptidase/ peptidase/ threonine-type endopeptidase	86.7	684	91	0	206	889	694	11	0	634
contig00742	Glyma04g01270.1	40S ribosomal protein S25 (RPS25B)	90.41	146	14	0	367	512	326	181	5e-44	178
contig00744	Glyma17g09280.2	structural constituent of ribosome	88.76	169	19	0	443	611	206	38	1e-45	184
contig00745	Glyma02g15590.3	IQD13 (IQ-domain 13); calmodulin binding	83.73	1082	140	5	219	1282	1	1064	0	771
contig00746	Glyma10g28890.2	CRT1 (CALRETICULIN 1); calcium ion binding / unfolded protein binding	87.51	1129	138	1	346	1471	1186	58	0	1116
contig00747	Glyma19g34860.1	sugar isomerase (SIS) domain-containing protein / CBS domain-containing protein	88.46	78	9	0	576	653	1029	952	3e-15	83.8
contig00749	Glyma19g32690.1	40S ribosomal protein S20 (RPS20C)	89.1	321	35	0	199	519	372	52	3e-98	359
contig00750	Glyma07g32020.3	UBQ8; protein binding	91.13	282	25	0	266	547	918	637	6e-99	361
contig00752	Glyma12g30750.1	cytochrome-c oxidase/ electron carrier	86.36	198	27	0	115	312	7	204	8e-44	178
contig00754	Glyma12g16390.1	eukaryotic translation initiation factor SUI1, putative	88.63	343	36	1	213	555	1	340	2e-100	367
contig00755	Glyma10g01310.1	ATARFA1F (ARABIDOPSIS THALIANA ADP-RIBOSYLATION FACTOR A1F); GTP binding / copper ion binding / phospholipase activator/ protein binding	89.76	254	26	0	3	256	254	1	5e-80	297
contig00756	Glyma09g38530.2	eIF4-gamma/eIF5/eIF2-epsilon domain-containing protein	91.53	590	50	0	4	593	590	1	0	773
contig00757	Glyma17g09100.1	ribosomal protein L7Ae/L30e/S12e/Gadd45 family protein	80.93	472	90	0	301	772	472	1	2e-56	220
contig00758	Glyma13g39270.2	60S ribosomal protein L10A (RPL10aA)	86.75	649	86	0	258	906	649	1	4e-172	605
contig00759	Glyma14g07270.1	RCA (RUBISCO ACTIVASE); ADP binding / ATP binding / enzyme regulator/ ribulose-1,5-bisphosphate carboxylase/oxygenase activator	86.41	449	61	0	1	449	983	1431	1e-112	406
contig00760	Glyma19g23570.1	SDH2-2; electron carrier/ succinate dehydrogenase	82.45	758	130	1	147	904	76	830	1e-123	444
contig00761	Glyma10g33650.1	ATGSTU15 (GLUTATHIONE S-TRANSFERASE TAU 15); glutathione transferase	86.05	301	42	0	77	377	5	305	2e-69	264
contig00763	Glyma13g28180.4	GS2 (GLUTAMINE SYNTHETASE 2); glutamate-ammonia ligase	89.22	1299	134	1	321	1613	1299	1	0	1467
contig00764	Glyma03g03630.1	CYP83B1 (CYTOCHROME P450 MONOOXYGENASE 83B1); oxidoreductase, acting on paired donors, with incorporation or reduction of molecular oxygen, NADH or NADPH as one donor, and incorporation of one atom of oxygen / oxygen binding	82.26	124	22	0	39	162	1399	1276	3e-12	71.9
contig00765	Glyma15g09800.1	UBL5 (UBIQUITIN-LIKE PROTEIN 5)	90	220	22	0	54	273	1	220	4e-69	262
contig00766	Glyma10g05270.1	60S ribosomal protein L35 (RPL35D)	83.87	372	60	0	265	636	372	1	5e-69	262
contig00768	Glyma02g43460.1	ATPDIL2-2 (PDI-LIKE 2-2); protein disulfide isomerase	89.11	1267	132	1	77	1343	55	1315	0	1419
contig00770	Glyma12g04380.2	nascent polypeptide-associated complex (NAC) domain-containing protein / BTF3b-like transcription factor, putative	90.5	242	23	0	44	285	1	242	4e-80	297
contig00771	Glyma06g15540.1	PSAN; calmodulin binding	90.09	232	23	0	206	437	501	270	1e-73	278
contig00772	Glyma10g01600.1	cytochrome c oxidase subunit Vc family protein / COX5C family protein	90.05	191	19	0	203	393	195	5	5e-59	228
contig00773	Glyma08g39700.1	BURP domain-containing protein / polygalacturonase, putative	83.38	385	64	0	309	693	1873	1489	1e-66	256
contig00774	Glyma14g39790.1	OPR1; 12-oxophytodienoate reductase	80.89	989	186	1	417	1402	1077	89	1e-127	458
contig00777	Glyma09g26290.1	CYP71A26; electron carrier/ heme binding / iron ion binding / monooxygenase/ oxygen binding	87.36	87	11	0	1378	1464	444	358	2e-15	85.7
contig00778	Glyma05g26530.1	unknown protein	88.28	239	28	0	63	301	4	242	6e-66	252
contig00779	Glyma08g15960.1	BGLU17 (BETA GLUCOSIDASE 17); catalytic/ cation binding / hydrolase, hydrolyzing O-glycosyl compounds	82.19	292	52	0	565	856	1244	1535	4e-40	167
contig00780	Glyma18g01870.1	histone H3.2	91.2	409	36	0	64	472	1	409	2e-148	525
contig00783	Glyma04g41010.1	CB5-E (CYTOCHROME B5 ISOFORM E); heme binding	89.14	396	43	0	86	481	18	413	9e-124	444
contig00784	Glyma09g38410.2	CRT3 (CALRETICULIN 3); calcium ion binding / unfolded protein binding	88.22	1095	126	1	443	1534	1095	1	0	1144
contig00785	Glyma08g15100.1	unknown protein	85.75	702	100	0	187	888	25	726	1e-157	557
contig00786	Glyma05g33790.2	XPL1 (XIPOTL 1); methyltransferase/ phosphoethanolamine N-methyltransferase	87.02	1156	144	1	4	1153	1156	1	0	1070
contig00787	Glyma13g29550.1	unknown protein	79.88	497	97	1	73	569	1	494	5e-47	188
contig00789	Glyma09g36080.1	scpl40 (serine carboxypeptidase-like 40); serine-type carboxypeptidase	83.75	1157	185	1	328	1484	313	1466	0	799
contig00790	Glyma09g02790.1	60S ribosomal protein L13A (RPL13aD)	81.06	491	93	0	190	680	127	617	4e-61	236
contig00792	Glyma14g39160.2	isocitrate dehydrogenase, putative / NADP+ isocitrate dehydrogenase, putative	92.09	1213	96	0	124	1336	10	1222	0	1643
contig00793	Glyma16g33820.1	NRPB12; DNA binding / DNA-directed RNA polymerase	84	125	20	0	73	197	1	125	3e-17	89.7
contig00794	Glyma06g34190.1	malate dehydrogenase (NAD), mitochondrial	86.69	977	127	1	233	1209	65	1038	0	902
contig00797	Glyma07g32330.1	CYP712A1; electron carrier/ heme binding / iron ion binding / monooxygenase/ oxygen binding	83.45	713	118	0	915	1627	823	1535	1e-133	478
contig00798	Glyma03g29810.1	40S ribosomal protein S20 (RPS20A)	89.09	339	37	0	91	429	34	372	4e-104	379
contig00802	Glyma08g05610.1	RACK1C_AT (RECEPTOR FOR ACTIVATED C KINASE 1 C); nucleotide binding	84.94	963	142	1	198	1157	978	16	0	755
contig00803	Glyma01g43880.1	TT4 (TRANSPARENT TESTA 4); naringenin-chalcone synthase	83.99	1137	181	1	57	1193	26	1161	0	803
contig00805	Glyma18g01330.1	GAPC1 (GLYCERALDEHYDE-3-PHOSPHATE DEHYDROGENASE C SUBUNIT 1); glyceraldehyde-3-phosphate dehydrogenase (phosphorylating)/ glyceraldehyde-3-phosphate dehydrogenase	89.32	1021	109	0	50	1070	1	1021	0	1160
contig00806	Glyma19g45000.1	ATOMT1 (O-METHYLTRANSFERASE 1); caffeate O-methyltransferase/ myricetin 3\'-O-methyltransferase/ quercetin 3-O-methyltransferase	84.86	773	114	1	360	1129	1118	346	1e-170	601
contig00807	Glyma07g40240.1	nucleic acid binding	90.36	591	57	0	279	869	869	279	0	720
contig00808	Glyma04g08830.1	TIP4;1 (tonoplast intrinsic protein 4;1); water channel	80.78	536	103	0	15	550	536	1	3e-64	246
contig00809	Glyma02g13330.1	RGP3 (REVERSIBLY GLYCOSYLATED POLYPEPTIDE 3); transferase, transferring hexosyl groups	84.93	730	110	0	68	797	119	848	3e-163	575
contig00810	Glyma09g07040.1	glutaredoxin, putative	87.37	285	36	0	200	484	402	118	3e-74	280
contig00812	Glyma07g33780.1	caffeoyl-CoA 3-O-methyltransferase, putative	88.72	718	81	0	203	920	744	27	0	722
contig00813	Glyma09g32540.1	TPX1 (thioredoxin-dependent peroxidase 1); antioxidant/ oxidoreductase	85.22	487	72	0	51	537	1	487	7e-109	394
contig00814	Glyma05g37900.1	ATGPX6 (GLUTATHIONE PEROXIDASE 6); glutathione peroxidase	91.3	471	41	0	297	767	501	31	3e-173	609
contig00815	Glyma06g07400.1	RAN3 (RAN GTPASE 3); GTP binding / GTPase/ protein binding	85.07	134	20	0	219	352	666	533	1e-22	107
contig00816	Glyma20g02350.3	SRX (SULFIREDOXIN); DNA binding / oxidoreductase, acting on sulfur group of donors	86.51	252	34	0	328	579	387	136	2e-59	230
contig00818	Glyma10g43590.1	Ras-related GTP-binding family protein	93.34	646	43	0	199	844	1	646	0	940
contig00819	Glyma14g05920.3	ALPHA-SNAP2 (ALPHA-SOLUBLE NSF ATTACHMENT PROTEIN 2); binding / soluble NSF attachment protein	86.7	188	24	1	341	527	483	296	2e-40	167
contig00821	Glyma09g38560.1	dimethylmenaquinone methyltransferase family protein	90.02	501	50	0	163	663	1	501	1e-169	597
contig00822	Glyma13g34520.1	curculin-like (mannose-binding) lectin family protein	80.91	508	97	0	236	743	1308	801	2e-61	238
contig00823	Glyma10g36070.1	50S ribosomal protein L21, chloroplast / CL21 (RPL21)	86.09	338	47	0	362	699	274	611	1e-79	297
contig00824	Glyma05g32270.1	myb family transcription factor	79.69	453	81	3	297	745	936	491	3e-38	161
contig00825	Glyma10g00920.1	malate dehydrogenase, cytosolic, putative	86.96	989	117	1	276	1264	977	1	0	952
contig00827	Glyma05g36600.1	BIP2; ATP binding	89.32	1882	199	2	299	2179	1972	92	0	2121
contig00828	Glyma13g05810.2	plastocyanin-like domain-containing protein	90.32	62	6	0	279	340	170	109	5e-13	75.8
contig00829	Glyma05g28440.1	G10 family protein	90.18	438	43	0	151	588	1	438	8e-149	527
contig00830	Glyma08g01310.1	nodulin MtN3 family protein	84.69	653	100	0	129	781	5	657	6e-141	502
contig00831	Glyma14g06720.1	microsomal signal peptidase 25 kDa subunit, putative (SPC25)	86.19	536	72	2	145	679	19	553	2e-128	460
contig00832	Glyma09g40460.1	DHDPS2 (DIHYDRODIPICOLINATE SYNTHASE); catalytic/ dihydrodipicolinate synthase/ lyase	88.69	999	113	0	222	1220	1092	94	0	1084
contig00833	Glyma08g12290.1	CIPK12 (CBL-INTERACTING PROTEIN KINASE 12); ATP binding / kinase/ protein kinase/ protein serine/threonine kinase	80.77	801	151	1	861	1661	861	64	5e-99	363
contig00836	Glyma18g10270.1	cinnamyl-alcohol dehydrogenase, putative (CAD)	83.52	971	160	0	245	1215	971	1	0	656
contig00837	Glyma10g03720.1	IAA7 (INDOLE-3-ACETIC ACID 7); transcription factor	85.05	495	56	4	258	752	747	271	1e-107	391
contig00838	Glyma05g27760.1	ankyrin repeat family protein	91.67	84	7	0	583	666	1580	1663	1e-23	111
contig00840	Glyma19g44870.1	FAD-binding domain-containing protein	80.14	418	83	0	267	684	830	413	3e-41	170
contig00841	Glyma11g04530.1	glycine cleavage system H protein, mitochondrial, putative	83.4	488	81	0	268	755	488	1	5e-88	325
contig00842	Glyma20g27280.1	TUA4; structural constituent of cytoskeleton	90.94	287	26	0	262	548	1325	1039	2e-99	363
contig00843	Glyma13g36780.1	late embryogenesis abundant domain-containing protein / LEA domain-containing protein	95.35	43	2	0	577	619	1274	1232	7e-11	69.9
contig00846	Glyma04g00700.1	ROC3; peptidyl-prolyl cis-trans isomerase	80.76	473	91	0	76	548	7	479	4e-55	216
contig00847	Glyma04g42870.1	NPQ4 (NONPHOTOCHEMICAL QUENCHING); chlorophyll binding / xanthophyll binding	86.29	569	75	1	176	744	808	243	3e-142	505
contig00849	Glyma06g46690.1	signal peptidase, putative	91.65	539	45	0	314	852	539	1	0	712
contig00850	Glyma03g35180.2	zinc finger (AN1-like) family protein	88.51	174	20	0	189	362	1	174	3e-46	186
contig00851	Glyma13g42270.1	MTO2 (METHIONINE OVER-ACCUMULATOR 2); threonine synthase	81.94	1412	243	3	286	1685	1523	112	0	771
contig00855	Glyma08g16420.1	AAC1 (ADP/ATP CARRIER 1); ATP:ADP antiporter/ binding	88.78	936	105	0	295	1230	232	1167	0	1023
contig00857	Glyma02g07060.1	MES1 (METHYL ESTERASE 1); hydrolase, acting on ester bonds / methyl indole-3-acetate esterase/ methyl jasmonate esterase/ methyl salicylate esterase	80.12	664	127	3	163	825	400	1059	3e-65	250
contig00858	Glyma14g04350.1	elongation factor 1B alpha-subunit 2 (eEF1Balpha2)	83.03	660	107	5	123	781	13	668	1e-104	381
contig00859	Glyma02g41820.1	CYT1 (CYTOKINESIS DEFECTIVE 1); mannose-1-phosphate guanylyltransferase/ nucleotidyltransferase	89.5	1086	114	0	199	1284	1	1086	0	1249
contig00860	Glyma20g24380.1	PAE2; endopeptidase/ peptidase/ threonine-type endopeptidase	92.02	714	57	0	125	838	1	714	0	963
contig00861	Glyma10g06580.1	ADK2 (ADENOSINE KINASE 2); adenosine kinase/ copper ion binding / kinase	84.57	1024	158	0	374	1397	1024	1	0	777
contig00863	Glyma15g03810.2	zinc finger (AN1-like) family protein	86.21	515	71	0	435	949	515	1	7e-128	458
contig00864	Glyma08g26880.1	histone H3	82.73	411	71	0	204	614	411	1	5e-66	252
contig00866	Glyma14g08960.1	unknown protein	83.6	555	91	0	209	763	145	699	6e-104	379
contig00867	Glyma10g06250.1	heavy-metal-associated domain-containing protein	86.57	134	18	0	686	819	530	397	7e-27	123
contig00868	Glyma02g18320.1	identical protein binding / serine-type endopeptidase	85.04	234	35	0	279	512	157	390	3e-46	186
contig00871	Glyma08g05250.1	semialdehyde dehydrogenase family protein	85.24	1003	148	0	259	1261	1031	29	0	815
contig00872	Glyma14g07960.1	PAF1; endopeptidase/ peptidase/ threonine-type endopeptidase	85.4	726	106	0	382	1107	726	1	4e-170	599
contig00874	Glyma01g25970.1	protease inhibitor/seed storage/lipid transfer protein (LTP) family protein	83.5	103	17	0	253	355	163	61	4e-11	69.9
contig00876	Glyma04g39930.1	MSD1 (MANGANESE SUPEROXIDE DISMUTASE 1); metal ion binding / superoxide dismutase	87.06	603	78	0	430	1032	722	120	1e-163	577
contig00877	Glyma01g44240.1	AAE1 (ACYL ACTIVATING ENZYME 1); AMP binding	82.2	1073	191	0	219	1291	1643	571	4e-174	613
contig00878	Glyma18g01330.2	GAPC1 (GLYCERALDEHYDE-3-PHOSPHATE DEHYDROGENASE C SUBUNIT 1); glyceraldehyde-3-phosphate dehydrogenase (phosphorylating)/ glyceraldehyde-3-phosphate dehydrogenase	89.56	546	55	2	3	547	665	121	3e-175	615
contig00880	Glyma06g04850.1	APT1 (ADENINE PHOSPHORIBOSYL TRANSFERASE 1); adenine phosphoribosyltransferase	89.4	453	48	0	256	708	202	654	9e-146	517
contig00882	Glyma18g11100.1	endoribonuclease L-PSP family protein	88.14	430	51	0	379	808	560	131	6e-125	448
contig00883	Glyma07g02260.1	oxidoreductase family protein	84.34	530	83	0	185	714	942	413	3e-108	392
contig00884	Glyma12g32040.1	unknown protein	90.13	223	22	0	65	287	29	251	7e-71	268
contig00886	Glyma08g15260.1	small nuclear ribonucleoprotein, putative / snRNP, putative / Sm protein, putative	91.07	392	35	0	369	760	392	1	2e-140	500
contig00888	Glyma17g13430.1	CYP71A12 (cytochrome P450, family 71, subfamily A, polypeptide 12); electron carrier/ heme binding / iron ion binding / monooxygenase/ oxygen binding	81.09	460	81	2	260	713	1545	1086	3e-54	214
contig00889	Glyma19g20320.1	zinc-binding protein, putative / protein kinase C inhibitor, putative	88.33	300	35	0	205	504	142	441	1e-85	317
contig00890	Glyma06g00440.1	MLO1; calmodulin binding	83	253	43	0	203	455	267	15	1e-38	161
contig00891	Glyma01g42950.1	PIP1C (PLASMA MEMBRANE INTRINSIC PROTEIN 1C); water channel	87.78	859	102	1	343	1201	857	2	0	866
contig00892	Glyma18g52650.1	HSC70-1 (HEAT SHOCK COGNATE PROTEIN 70-1); ATP binding	86.28	1866	256	0	376	2241	1866	1	0	1669
contig00897	Glyma18g01110.1	60S ribosomal protein L17 (RPL17A)	87.91	422	48	1	231	652	545	127	4e-119	428
contig00898	Glyma15g07400.1	oxidoreductase, zinc-binding dehydrogenase family protein	84.66	880	135	0	228	1107	978	99	0	674
contig00899	Glyma14g39640.1	GASA5 (GAST1 PROTEIN HOMOLOG 5)	87.16	257	30	1	259	512	294	38	1e-63	244
contig00906	Glyma02g40330.2	UBC8 (UBIQUITIN CONJUGATING ENZYME 8); protein binding / ubiquitin-protein ligase	88.59	447	51	0	160	606	1	447	4e-135	482
contig00907	Glyma07g33860.3	PAB8 (POLY(A) BINDING PROTEIN 8); RNA binding / translation initiation factor	88.82	1878	210	0	296	2173	1956	79	0	2058
contig00909	Glyma01g26300.1	universal stress protein (USP) family protein	87.07	464	60	0	231	694	473	10	8e-124	444
contig00911	Glyma08g46240.1	0	97.22	72	2	0	360	431	72	1	1e-28	127
contig00914	Glyma02g15910.2	histone H1, putative	86.25	80	11	0	200	279	767	688	8e-12	71.9
contig00915	Glyma14g09300.1	PAB8 (POLY(A) BINDING PROTEIN 8); RNA binding / translation initiation factor	83.41	1881	297	3	256	2124	1959	82	0	1255
contig00916	Glyma04g05340.1	NADH-ubiquinone oxidoreductase 20 kDa subunit, mitochondrial	86.46	495	67	0	206	700	148	642	2e-125	450
contig00918	Glyma20g23830.1	CXIP4 (CAX INTERACTING PROTEIN 4); nucleic acid binding / zinc ion binding	83.92	821	96	11	125	924	1	806	2e-150	533
contig00920	Glyma01g43490.1	unknown protein	87.39	119	15	0	233	351	243	125	2e-25	117
contig00924	Glyma13g24180.1	histone H3	83.29	377	63	0	386	762	377	1	1e-64	248
contig00925	Glyma20g25920.1	ATP synthase beta chain, mitochondrial, putative	89.51	1668	170	3	38	1701	1	1667	0	1899
contig00926	Glyma04g28760.1	unknown protein	88.74	231	26	0	81	311	10	240	4e-66	252
contig00927	Glyma07g30160.1	unknown protein	87.32	410	52	0	95	504	10	419	1e-110	400
contig00929	Glyma18g49400.1	GASA4 (GAST1 PROTEIN HOMOLOG 4)	87.66	316	39	0	74	389	7	322	1e-85	317
contig00930	Glyma10g05790.1	DNA-binding S1FA family protein	87.77	188	23	0	167	354	249	62	1e-47	190
contig00932	Glyma20g21190.1	40S ribosomal protein S3 (RPS3C)	89.08	229	25	0	319	547	658	430	3e-67	256
contig00933	Glyma06g07000.1	carbohydrate binding	89.89	554	56	0	148	701	71	624	0	654
contig00934	Glyma04g36480.1	PMSR1 (PEPTIDEMETHIONINE SULFOXIDE REDUCTASE 1); oxidoreductase, acting on sulfur group of donors, disulfide as acceptor / peptide-methionine-(S)-S-oxide reductase	83.15	552	93	0	243	794	583	32	2e-97	357
contig00936	Glyma06g22410.1	COB (COBRA)	86.26	1288	177	0	159	1446	73	1360	0	1150
contig00938	Glyma09g40590.1	BEN1; binding / catalytic/ coenzyme binding / oxidoreductase, acting on CH-OH group of donors	78.64	866	182	1	352	1214	866	1	6e-64	246
contig00939	Glyma08g10140.1	GAI (GIBBERELLIC ACID INSENSITIVE); transcription factor	79.71	892	175	2	807	1698	656	1541	1e-87	325
contig00943	Glyma10g27990.1	peptidyl-prolyl cis-trans isomerase, chloroplast / cyclophilin / rotamase / cyclosporin A-binding protein (ROC4)	85.69	531	76	0	1270	1800	729	199	3e-125	450
contig00944	Glyma15g15660.1	MLP423 (MLP-LIKE PROTEIN 423)	81.25	432	78	1	237	665	960	529	2e-53	210
contig00945	Glyma07g32020.1	UBQ8; protein binding	89.24	353	38	0	1	353	353	1	2e-110	398
contig00947	Glyma10g00680.1	60S ribosomal protein L14 (RPL14B)	86.63	389	52	0	307	695	389	1	3e-98	359
contig00948	Glyma08g03410.1	mitochondrial ATP synthase g subunit family protein	86.57	335	45	0	422	756	367	33	1e-82	307
contig00949	Glyma15g06650.1	MSRB2 (methionine sulfoxide reductase B 2); peptide-methionine-(S)-S-oxide reductase	85.71	378	54	0	223	600	228	605	9e-87	321
contig00950	Glyma13g35800.1	LHCB3 (LIGHT-HARVESTING CHLOROPHYLL B-BINDING PROTEIN 3); structural molecule	88.1	126	13	1	276	401	790	667	5e-28	125
contig00956	Glyma08g10130.1	unknown protein	88.16	152	18	0	69	220	1	152	5e-38	159
contig00957	Glyma08g11480.1	MEE58 (MATERNAL EFFECT EMBRYO ARREST 58); adenosylhomocysteinase/ copper ion binding	85.01	1441	216	0	106	1546	16	1456	0	1144
contig00958	Glyma16g01460.1	P40; structural constituent of ribosome	85.22	785	116	0	587	1371	810	26	0	636
contig00959	Glyma11g09870.1	proteasome maturation factor UMP1 family protein	87.22	407	52	0	182	588	433	27	5e-109	394
contig00961	Glyma13g30380.1	ribosomal protein L34 family protein	84.43	167	26	0	291	457	441	275	9e-28	125
contig00962	Glyma08g15230.1	unknown protein	88.3	342	39	1	263	603	73	414	1e-83	311
contig00963	Glyma11g01320.1	NADH:ubiquinone oxidoreductase family protein	90.86	394	36	0	141	534	70	463	3e-139	496
contig00964	Glyma15g12330.1	unknown protein	86.18	304	42	0	557	860	304	1	3e-71	270
contig00965	Glyma11g00320.1	leucine-rich repeat family protein	84.34	562	88	0	577	1138	637	76	3e-115	416
contig00966	Glyma05g04460.1	protease inhibitor/seed storage/lipid transfer protein (LTP) family protein	86.9	145	19	0	213	357	146	290	2e-31	137
contig00968	Glyma15g42150.1	P40; structural constituent of ribosome	86.21	232	29	1	1	229	484	715	5e-51	202
contig00969	Glyma04g16660.1	40S ribosomal protein S19 (RPS19A)	88.52	418	48	0	113	530	11	428	4e-125	448
contig00970	Glyma07g10330.2	40S ribosomal protein S7 (RPS7B)	86.35	293	40	0	190	482	576	284	1e-69	264
contig00972	Glyma10g29030.1	unknown protein	86.96	368	42	1	273	640	127	488	1e-95	351
contig00973	Glyma01g28810.1	chlorophyll A-B binding protein CP29 (LHCB4)	82.06	446	80	0	230	675	866	421	4e-65	250
contig00974	Glyma15g18500.1	eukaryotic translation initiation factor SUI1 family protein	85.4	411	55	2	90	500	1	406	2e-89	329
contig00976	Glyma15g10820.1	unknown protein	84.41	699	109	0	192	890	43	741	7e-147	521
contig00977	Glyma15g19100.1	PSBX (photosystem II subunit X)	83.94	218	32	1	315	532	139	353	2e-35	151
contig00978	Glyma11g04180.1	CKB2; protein kinase CK2 regulator	90.85	623	57	0	409	1031	235	857	0	757
contig00979	Glyma08g45650.1	regulator of chromosome condensation (RCC1) family protein	86.6	194	26	0	1	194	1319	1126	2e-44	178
contig00981	Glyma18g35300.1	unknown protein	87.29	118	15	0	161	278	78	195	6e-25	115
contig00982	Glyma03g26090.1	ARA-5 (ARABIDOPSIS RAS 5); GTP binding	93.46	612	40	0	265	876	612	1	0	896
contig00983	Glyma10g07980.1	unknown protein	83.01	412	67	1	417	828	409	1	1e-67	258
contig00984	Glyma09g40370.1	unknown protein	86.21	116	16	0	600	715	578	693	6e-21	103
contig00985	Glyma05g31760.8	60S ribosomal protein L6 (RPL6A)	81.89	668	121	0	80	747	32	699	8e-100	365
contig00986	Glyma06g19820.3	ALDH10A8; 3-chloroallyl aldehyde dehydrogenase/ oxidoreductase	84.59	305	47	0	11	315	323	19	4e-60	232
contig00988	Glyma17g04550.1	late embryogenesis abundant domain-containing protein / LEA domain-containing protein	82	200	36	0	160	359	44	243	2e-23	111
contig00989	Glyma04g14650.1	ACBP6 (acyl-CoA-binding protein 6); acyl-CoA binding / phosphatidylcholine binding	86.56	253	34	0	124	376	1	253	5e-60	232
contig00991	Glyma02g31080.1	DNAJ heat shock N-terminal domain-containing protein	87.37	744	91	1	119	859	85	828	0	726
contig00992	Glyma15g16030.1	unknown protein	83.51	473	78	0	495	967	473	1	4e-86	319
contig00994	Glyma11g20180.3	CPN60A (CHAPERONIN-60ALPHA); ATP binding / protein binding	86.87	1622	213	0	198	1819	127	1748	0	1526
contig00995	Glyma16g34560.2	aldo/keto reductase, putative	84.1	239	38	0	537	775	666	428	7e-42	172
contig00996	Glyma11g12800.2	DGL1; dolichyl-diphosphooligosaccharide-protein glycotransferase	88.73	1154	130	0	173	1326	47	1200	0	1215
contig00997	Glyma13g04720.1	unknown protein	80.77	182	32	1	103	284	20	198	7e-14	79.8
contig00998	Glyma03g02240.1	SAP18 (SIN3 ASSOCIATED POLYPEPTIDE P18); protein binding / transcription regulator	85.46	454	60	2	271	721	452	2	4e-101	369
contig00999	Glyma07g02490.1	unknown protein	85.47	179	26	0	367	545	244	66	6e-35	149
contig01000	Glyma19g42000.1	epoxide hydrolase, putative	83.3	958	156	2	196	1152	955	1	4e-176	618
contig01001	Glyma18g50290.1	O-methyltransferase family 2 protein	82.41	557	98	0	173	729	1061	505	2e-88	327
contig01002	Glyma17g26600.3	early nodulin-related	87.05	139	18	0	140	278	112	250	3e-30	133
contig01003	Glyma09g09940.1	GSNAP (GAMMA-SOLUBLE NSF ATTACHMENT PROTEIN); binding / transporter	84.13	832	132	0	107	938	8	839	5e-166	585
contig01004	Glyma05g05450.1	lil3 protein, putative	88.94	443	49	0	177	619	785	343	2e-137	490
contig01005	Glyma12g16400.1	transport protein particle (TRAPP) component Bet3, putative	89.21	547	59	0	178	724	13	559	1e-175	617
contig01006	Glyma04g16890.2	ribosomal protein L27 family protein	86.94	444	55	1	148	588	444	1	2e-115	416
contig01007	Glyma07g05130.1	ALAAT2 (ALANINE AMINOTRANSFERASE 2); ATP binding / L-alanine:2-oxoglutarate aminotransferase	88.93	1446	160	0	235	1680	177	1622	0	1598
contig01009	Glyma12g02870.1	unknown protein	86.59	179	21	1	346	524	176	1	1e-38	161
contig01010	Glyma07g39190.1	aminomethyltransferase, putative	90.17	234	23	0	173	406	984	1217	6e-75	281
contig01011	Glyma17g37730.1	clathrin coat assembly protein, putative	91.53	425	36	0	321	745	425	1	8e-158	557
contig01012	Glyma19g22530.2	cytochrome c1, putative	90.6	819	77	0	391	1209	923	105	0	1013
contig01015	Glyma08g02350.1	disease resistance-responsive family protein / dirigent family protein	81.01	416	77	2	231	645	529	115	5e-45	182
contig01016	Glyma01g44120.1	CYTC-2 (cytochrome c-2); electron carrier/ heme binding / iron ion binding	89.85	335	34	0	287	621	335	1	5e-109	394
contig01017	Glyma10g28680.1	unknown protein	80.22	182	36	0	532	713	182	1	8e-13	75.8
contig01018	Glyma18g16780.1	RLM3 (RESISTANCE TO LEPTOSPHAERIA MACULANS 3); ATP binding / transmembrane receptor	88.24	68	8	0	816	883	98	31	1e-11	71.9
contig01019	Glyma08g18860.1	NAP57 (Arabidopsis thaliana homologue of NAP57); pseudouridine synthase	87.19	570	73	0	737	1306	676	1245	1e-155	551
contig01020	Glyma10g38760.1	APS1 (ATP SULFURYLASE 1); sulfate adenylyltransferase (ATP)	87.94	1211	146	0	365	1575	181	1391	0	1243
contig01021	Glyma08g35600.1	UBC8 (UBIQUITIN CONJUGATING ENZYME 8); protein binding / ubiquitin-protein ligase	88.71	443	50	0	90	532	1	443	3e-135	482
contig01022	Glyma18g18050.1	eukaryotic translation initiation factor 3G / eIF3g	82.66	773	128	2	240	1009	91	860	5e-129	462
contig01024	Glyma07g32790.1	OASC (O-ACETYLSERINE (THIOL) LYASE ISOFORM C); ATP binding / cysteine synthase	88.56	813	93	0	321	1133	1166	354	0	874
contig01025	Glyma08g08690.1	RPN12a (Regulatory Particle non-ATPase 12a); peptidase	90.29	783	76	0	98	880	22	804	0	950
contig01026	Glyma12g22160.1	universal stress protein (USP) family protein	88.04	209	25	0	208	416	100	308	5e-55	216
contig01028	Glyma02g46620.1	P-P-bond-hydrolysis-driven protein transmembrane transporter/ protein transporter	87.58	483	60	0	312	794	714	232	5e-135	482
contig01030	Glyma20g33910.1	HSP60 (HEAT SHOCK PROTEIN 60); ATP binding	90.38	364	35	0	1	364	423	786	4e-124	444
contig01031	Glyma05g27940.1	60S ribosomal protein L17 (RPL17B)	87.78	491	60	0	319	809	491	1	6e-140	498
contig01032	Glyma0048s00290.1	serine/threonine protein phosphatase, putative	92.54	912	68	0	133	1044	1	912	0	1269
contig01034	Glyma10g39490.1	TIC (TIME FOR COFFEE)	86.07	122	17	0	264	385	1	122	1e-22	107
contig01035	Glyma08g04690.2	RPS15 (CYTOSOLIC RIBOSOMAL PROTEIN S15); structural constituent of ribosome	88.08	386	46	0	6	391	83	468	9e-111	400
contig01036	Glyma11g11580.1	unknown protein	85.77	527	65	4	1	520	1730	1207	8e-120	430
contig01039	Glyma10g06450.1	unknown protein	92.94	85	6	0	377	461	252	168	1e-26	121
contig01040	Glyma13g32750.5	GTE7 (Global transcription factor group E 7); DNA binding	86.2	326	45	0	1167	1492	920	1245	5e-77	289
contig01042	Glyma20g02110.2	10 kDa chaperonin, putative	86.39	294	40	0	306	599	294	1	3e-70	266
contig01043	Glyma02g42860.2	unknown protein	88.08	151	18	0	411	561	175	25	2e-37	157
contig01044	Glyma12g06980.3	NAD-dependent epimerase/dehydratase family protein	90.73	982	91	0	112	1093	26	1007	0	1183
contig01046	Glyma05g17900.1	SCE1 (SUMO CONJUGATION ENZYME 1); SUMO ligase	90.85	306	28	0	4	309	314	9	4e-106	385
contig01047	Glyma15g03430.1	pfkB-type carbohydrate kinase family protein	85.3	959	141	0	58	1016	983	25	0	783
contig01050	Glyma04g40720.1	60s acidic ribosomal protein P1, putative	82.81	128	22	0	430	557	146	19	4e-14	79.8
contig01051	Glyma13g17420.2	SUS4; UDP-glycosyltransferase/ sucrose synthase/ transferase, transferring glycosyl groups	87.34	1248	148	3	249	1486	2415	1168	0	1211
contig01053	Glyma17g15080.1	PEX19-2	86.02	379	53	0	399	777	326	704	1e-89	331
contig01057	Glyma10g06810.2	catalytic/ glutamate-ammonia ligase	83.04	519	87	1	223	740	1171	653	3e-87	323
contig01058	Glyma06g46450.1	ATCSLB04; cellulose synthase/ transferase/ transferase, transferring glycosyl groups	87.17	226	27	2	801	1025	752	976	2e-50	202
contig01059	Glyma13g36730.1	ketol-acid reductoisomerase	88.68	1502	170	0	284	1785	1748	247	0	1629
contig01064	Glyma17g18200.1	40S ribosomal protein S26 (RPS26A)	88.22	365	43	0	259	623	365	1	2e-105	383
contig01065	Glyma13g27440.1	DRT100 (DNA-DAMAGE REPAIR/TOLERATION 100); nucleotide binding / protein binding	81.88	298	54	0	91	388	65	362	7e-39	163
contig01066	Glyma07g21150.1	cytochrome b6f complex subunit (petM), putative	83.96	106	17	0	365	470	353	248	8e-13	75.8
contig01067	Glyma11g38220.1	lipid-associated family protein	82.37	278	49	0	205	482	163	440	5e-39	163
contig01068	Glyma11g37580.1	PSBY	78.4	375	64	4	194	561	554	190	1e-18	95.6
contig01069	Glyma15g11250.1	PRXIIF (PEROXIREDOXIN IIF); antioxidant/ peroxidase	89.36	517	55	0	362	878	594	78	3e-167	589
contig01070	Glyma13g28380.1	oxidoreductase, 2OG-Fe(II) oxygenase family protein	86.62	777	98	1	303	1079	897	127	0	718
contig01071	Glyma16g09890.1	NRPB4; DNA-directed RNA polymerase	90.41	417	40	0	304	720	417	1	2e-143	509
contig01072	Glyma07g02480.1	J8; heat shock protein binding / unfolded protein binding	81.07	169	32	0	462	630	115	283	2e-14	81.8
contig01073	Glyma17g00700.2	ATGSTZ2; catalytic/ glutathione transferase	85.51	428	62	0	294	721	644	217	2e-97	357
contig01074	Glyma05g03770.3	AtHip1 (Arabidopsis thaliana Hsp70-interacting protein 1); binding	84.95	711	104	1	147	854	26	736	8e-158	557
contig01075	Glyma15g06030.1	polyadenylate-binding protein family protein / PABP family protein	86.23	552	67	2	117	665	49	594	2e-137	490
contig01076	Glyma04g40890.1	unknown protein	83.25	191	32	0	152	342	1	191	9e-28	125
contig01077	Glyma18g00480.1	GR-RBP2 (GLYCINE-RICH RNA-BINDING PROTEIN 2); ATP binding / RNA binding / double-stranded DNA binding / single-stranded DNA binding	87.79	262	32	0	272	533	97	358	5e-70	266
contig01078	Glyma02g00810.1	malate dehydrogenase, cytosolic, putative	89.08	833	91	0	369	1201	992	160	0	930
contig01080	Glyma02g05630.1	AVA-P1; ATPase/ proton-transporting ATPase, rotational mechanism	86.76	491	65	0	116	606	1	491	1e-127	458
contig01081	Glyma11g21480.1	annexin, putative	83.9	919	145	1	266	1184	1017	102	0	644
contig01082	Glyma02g40310.1	EIF2 BETA; translation initiation factor	87.52	665	80	1	243	907	788	127	0	656
contig01083	Glyma07g32790.2	OASC (O-ACETYLSERINE (THIOL) LYASE ISOFORM C); ATP binding / cysteine synthase	85.22	372	55	0	9	380	665	294	6e-81	301
contig01084	Glyma04g43250.1	30S ribosomal protein S13, chloroplast (CS13)	84.22	393	62	0	232	624	489	97	1e-76	287
contig01085	Glyma07g00750.1	unknown protein	91.24	137	12	0	317	453	308	172	2e-43	176
contig01086	Glyma08g13970.1	60S acidic ribosomal protein P3 (RPP3B)	82.99	194	33	0	102	295	40	233	3e-27	123
contig01087	Glyma13g38420.1	RBX1 (RING-BOX 1); protein binding	90	280	28	0	328	607	356	77	2e-90	333
contig01088	Glyma13g19950.1	YKT61	86.25	560	77	0	68	627	1	560	2e-140	500
contig01089	Glyma01g40090.1	BT4 (BTB AND TAZ DOMAIN PROTEIN 4); protein binding / transcription regulator	84.45	958	146	1	309	1266	1135	181	0	714
contig01090	Glyma04g43540.2	MTHFR2 (METHYLENETETRAHYDROFOLATE REDUCTASE 2); methylenetetrahydrofolate reductase (NADPH)	88.47	1752	202	0	339	2090	1788	37	0	1838
contig01093	Glyma07g32150.1	unknown protein	86.21	116	16	0	46	161	1	116	5e-21	103
contig01094	Glyma19g37840.1	zinc finger (AN1-like) family protein	86.57	134	18	0	147	280	349	482	3e-27	123
contig01095	Glyma06g09600.1	unknown protein	87.12	528	65	1	110	634	1	528	1e-141	504
contig01096	Glyma19g33710.1	OEP7 (OUTER ENVELOPE MEMBRANE PROTEIN 7)	84.55	123	19	0	29	151	1	123	2e-18	93.7
contig01097	Glyma03g32590.1	HOT5 (sensitive to hot temperatures 5); S-(hydroxymethyl)glutathione dehydrogenase/ S-nitrosoglutathione reductase	89.07	1125	123	0	392	1516	1125	1	0	1255
contig01098	Glyma13g27800.1	AILP1	85.79	711	101	0	54	764	1	711	3e-173	609
contig01099	Glyma07g13710.1	NDPK1; ATP binding / nucleoside diphosphate kinase	89.56	450	47	0	276	725	450	1	2e-146	519
contig01100	Glyma17g09090.2	EMB1873 (EMBRYO DEFECTIVE 1873); agmatine deiminase	88.89	450	50	0	1	450	680	1129	2e-139	496
contig01102	Glyma10g28530.3	ATSK11; protein kinase/ protein serine/threonine kinase	90.64	1228	112	1	141	1368	7	1231	0	1518
contig01103	Glyma02g05190.1	PAD2 (PROTEASOME ALPHA SUBUNIT D 2); endopeptidase/ peptidase/ threonine-type endopeptidase	82.89	748	128	0	96	843	1	748	8e-131	468
contig01104	Glyma02g39510.1	ribosomal protein L7Ae/L30e/S12e/Gadd45 family protein	87.47	375	47	0	276	650	375	1	9e-102	371
contig01105	Glyma17g03520.1	ATSAR2 (ARABIDOPSIS THALIANA SECRETION-ASSOCIATED RAS SUPER FAMILY 2); GTP binding	87.97	582	70	0	252	833	582	1	3e-170	599
contig01106	Glyma12g34660.1	wound-responsive protein, putative	82.56	258	45	0	194	451	367	110	7e-37	155
contig01107	Glyma09g37020.1	MTO1 (METHIONINE OVERACCUMULATION 1); cystathionine gamma-synthase	88.02	1210	145	0	400	1609	1603	394	0	1249
contig01108	Glyma01g40920.1	PRPL11 (PLASTID RIBOSOMAL PROTEIN L11); structural constituent of ribosome	84.77	453	69	0	300	752	184	636	1e-95	351
contig01109	Glyma20g25010.1	unknown protein	86.13	966	132	2	59	1023	1	965	0	837
contig01110	Glyma01g07930.1	RGP3 (REVERSIBLY GLYCOSYLATED POLYPEPTIDE 3); transferase, transferring hexosyl groups	88.34	686	78	2	1	685	380	1064	0	710
contig01111	Glyma09g21010.1	MLP43 (MLP-LIKE PROTEIN 43)	80.54	447	81	2	191	634	455	12	4e-39	163
contig01112	Glyma20g31750.1	unknown protein	82.95	258	44	0	236	493	428	171	4e-39	163
contig01114	Glyma03g40640.1	ribose 5-phosphate isomerase-related	80.17	847	163	3	128	970	1	846	2e-88	327
contig01117	Glyma07g15480.1	ACO1 (ACC OXIDASE 1); 1-aminocyclopropane-1-carboxylate oxidase	83.8	889	144	0	152	1040	1	889	1e-176	620
contig01118	Glyma08g45770.1	RPS6 (RIBOSOMAL PROTEIN S6); structural constituent of ribosome	90.14	710	70	0	259	968	710	1	0	852
contig01119	Glyma14g09510.1	L-asparaginase, putative / L-asparagine amidohydrolase, putative	84.25	654	103	0	622	1275	663	10	2e-134	480
contig01121	Glyma10g40620.1	unknown protein	85	920	135	1	263	1179	193	1112	0	726
contig01122	Glyma10g33350.1	caleosin-related family protein / embryo-specific protein, putative	83.58	548	90	0	401	948	548	1	1e-89	331
contig01126	Glyma02g36640.1	hydrophobic protein, putative / low temperature and salt responsive protein, putative	85.58	215	31	0	159	373	222	8	1e-44	180
contig01127	Glyma11g25650.1	aspartic-type endopeptidase	80.05	1248	237	2	65	1300	54	1301	2e-141	504
contig01128	Glyma04g39390.1	CARA (CARBAMOYL PHOSPHATE SYNTHETASE A); carbamoyl-phosphate synthase (glutamine-hydrolyzing)/ carbamoyl-phosphate synthase/ catalytic	87.41	1152	139	1	198	1349	124	1269	0	1136
contig01130	Glyma03g33720.1	FLA11	82.39	443	78	0	395	837	530	88	3e-68	260
contig01132	Glyma14g38170.1	peroxidase, putative	80.43	889	168	1	293	1175	1073	185	1e-105	385
contig01133	Glyma03g01750.1	C2 domain-containing protein	83.54	395	65	0	296	690	395	1	1e-70	268
contig01134	Glyma12g35430.1	0	92.98	57	4	0	371	427	57	1	8e-15	81.8
contig01135	Glyma13g34600.1	UBC35 (UBIQUITIN-CONJUGATING ENZYME 35); protein binding / ubiquitin-protein ligase	93.5	477	30	1	300	775	555	79	0	658
contig01136	Glyma10g32580.1	60S ribosomal protein L14 (RPL14B)	82.55	384	65	2	167	549	383	1	1e-54	214
contig01137	Glyma02g44760.1	ATVAMP713 (VESICLE-ASSOCIATED MEMBRANE PROTEIN 713)	85.3	653	96	0	390	1042	653	1	2e-150	533
contig01139	Glyma14g03800.1	BIGYIN; binding	81.56	461	82	1	153	613	3	460	5e-61	236
contig01140	Glyma11g15090.1	histone H2B, putative	85.84	113	16	0	15	127	322	434	8e-20	97.6
contig01141	Glyma16g20780.2	proline-rich family protein	92.13	89	7	0	435	523	374	286	2e-26	121
contig01142	Glyma06g11380.3	unknown protein	90.59	393	37	0	94	486	16	408	3e-136	486
contig01144	Glyma08g03150.1	mitochondrial import receptor subunit TOM7 / translocase of outer membrane 7 kDa subunit (TOM7.1)	88.73	71	8	0	376	446	71	1	1e-13	77.8
contig01145	Glyma12g22340.1	PAA1 (PROTEASOME ALPHA SUBUNIT A 1); endopeptidase/ peptidase/ threonine-type endopeptidase	91.04	737	66	0	139	875	1	737	0	938
contig01146	Glyma20g02610.1	ATPP2-A1; carbohydrate binding	83.27	490	82	0	357	846	308	797	9e-87	321
contig01147	Glyma20g34980.2	GLTP1 (glycolipid transfer protein 1); glycolipid binding / glycolipid transporter	88.18	609	72	0	203	811	1	609	0	636
contig01148	Glyma13g41830.1	IBR domain-containing protein / ARIADNE-like protein ARI7 (ARI7)	82.35	442	78	0	155	596	1	442	8e-68	258
contig01149	Glyma08g09570.1	vacuolar ATPase subunit F family protein	91.09	393	33	1	300	690	393	1	2e-139	496
contig01150	Glyma13g29660.1	26S proteasome regulatory subunit, putative	90.32	930	90	0	131	1060	1	930	0	1130
contig01152	Glyma15g43100.1	photosystem II 5 kD protein	82.16	185	33	0	210	394	127	311	6e-22	105
contig01154	Glyma12g00440.1	unknown protein	84	250	40	0	365	614	614	365	1e-43	178
contig01156	Glyma12g07400.1	FLA11	80.94	488	90	1	143	627	166	653	5e-58	226
contig01157	Glyma08g28630.1	LINC1 (LITTLE NUCLEI1)	88.07	1048	125	0	277	1324	138	1185	0	1086
contig01158	Glyma01g42670.1	ATOSM34 (osmotin 34)	80.59	608	118	0	292	899	668	61	3e-71	270
contig01160	Glyma02g45330.1	ATGSTF9 (GLUTATHIONE S-TRANSFERASE PHI 9); glutathione peroxidase/ glutathione transferase	82.35	629	108	1	104	732	364	989	3e-99	363
contig01161	Glyma11g12200.1	SAR DNA-binding protein, putative	88.09	1310	156	0	566	1875	1322	13	0	1360
contig01162	Glyma09g29360.1	trypsin and protease inhibitor family protein / Kunitz family protein	95.45	44	2	0	327	370	283	326	7e-12	71.9
contig01163	Glyma12g04830.1	ATRAB7B (ARABIDOPSIS RAB GTPASE HOMOLOG G3F); GTP binding	94.2	621	36	0	315	935	621	1	0	946
contig01165	Glyma06g45860.1	XTH9 (XYLOGLUCAN ENDOTRANSGLUCOSYLASE/HYDROLASE 9); hydrolase, acting on glycosyl bonds / xyloglucan:xyloglucosyl transferase	83.31	665	111	0	107	771	88	752	7e-122	438
contig01166	Glyma07g13470.1	ATP synthase delta\' chain, mitochondrial	83.01	418	71	0	199	616	594	177	4e-70	266
contig01168	Glyma03g38150.1	short-chain dehydrogenase/reductase (SDR) family protein	82.7	341	59	0	102	442	33	373	5e-53	208
contig01169	Glyma02g47370.1	AAP7; amino acid transmembrane transporter	81.99	1277	230	0	153	1429	115	1391	0	708
contig01170	Glyma15g15600.1	0	81.9	453	82	0	89	541	22	474	1e-64	248
contig01171	Glyma16g03470.1	LEA14 (LATE EMBRYOGENESIS ABUNDANT 14)	82.34	368	54	5	38	395	17	383	1e-46	186
contig01172	Glyma06g10100.4	DNA-directed RNA polymerase II, putative (RPB10)	89.34	197	21	0	307	503	197	1	9e-58	224
contig01174	Glyma02g00590.1	CI51 (51 kDa subunit of complex I); 4 iron, 4 sulfur cluster binding / FMN binding / NAD or NADH binding / NADH dehydrogenase (ubiquinone)/ oxidoreductase, acting on NADH or NADPH	89.67	1346	136	2	4	1347	1375	31	0	1552
contig01176	Glyma06g25310.1	MBD10; DNA binding / methyl-CpG binding	86.59	246	33	0	144	389	49	294	4e-58	226
contig01177	Glyma11g05170.1	VDAC2 (VOLTAGE DEPENDENT ANION CHANNEL 2); voltage-gated anion channel	85.21	825	122	0	72	896	7	831	0	668
contig01178	Glyma08g03480.1	60S ribosomal protein L31 (RPL31A)	84.5	129	20	0	196	324	363	235	9e-20	97.6
contig01179	Glyma02g10320.1	HSP70 (heat shock protein 70); ATP binding	85.68	1676	240	0	6	1681	109	1784	0	1419
contig01180	Glyma15g18170.1	60S ribosomal protein L7 (RPL7D)	86.34	710	97	0	95	804	20	729	0	638
contig01181	Glyma17g29080.2	SRZ-22; protein binding	85.45	213	31	0	672	884	217	5	4e-43	176
contig01182	Glyma08g43510.1	ATP synthase subunit H family protein	87.55	257	29	2	324	578	266	11	5e-63	242
contig01183	Glyma10g31710.2	unknown protein	90.78	206	19	0	267	472	22	227	6e-68	258
contig01185	Glyma12g01080.2	TWD1 (TWISTED DWARF 1); FK506 binding / calmodulin binding / peptidyl-prolyl cis-trans isomerase	90.71	495	46	0	214	708	121	615	9e-176	617
contig01186	Glyma08g17100.1	unknown protein	87.71	236	29	0	151	386	236	1	5e-62	238
contig01187	Glyma13g23400.1	EMB1080 (embryo defective 1080); structural constituent of ribosome	92.08	101	8	0	3	103	364	464	3e-32	137
contig01188	Glyma10g44070.1	TON1B (tonneau 1b)	87.93	754	91	0	20	773	1	754	0	773
contig01190	Glyma12g35030.1	unknown protein	82.82	524	87	1	157	680	38	558	9e-87	321
contig01192	Glyma12g10510.1	ATG8C (autophagy 8c); microtubule binding	91.43	350	30	0	250	599	350	1	2e-127	456
contig01193	Glyma04g41750.1	UBC10 (ubiquitin-conjugating enzyme 10); ubiquitin-protein ligase	91.05	447	40	0	109	555	85	531	2e-161	569
contig01195	Glyma19g36990.1	TIM (TRIOSEPHOSPHATE ISOMERASE); catalytic/ triose-phosphate isomerase	87.82	936	108	1	236	1171	930	1	0	954
contig01196	Glyma17g33050.4	ASP5 (ASPARTATE AMINOTRANSFERASE 5); L-aspartate:2-oxoglutarate aminotransferase	89.24	1245	134	0	255	1499	148	1392	0	1405
contig01197	Glyma06g21080.1	peptidyl-prolyl cis-trans isomerase PPIC-type family protein	92.21	411	32	0	216	626	567	157	5e-159	561
contig01198	Glyma03g39480.2	60S ribosomal protein L22-2 (RPL22B)	87.9	347	42	0	104	450	28	374	4e-97	355
contig01201	Glyma17g16850.1	unknown protein	82.56	258	45	0	1057	1314	266	9	2e-36	155
contig01202	Glyma01g44600.1	OPR2	83.75	1083	170	1	71	1153	9	1085	0	753
contig01203	Glyma02g04090.1	UBQ6; protein binding	88.65	458	52	0	289	746	458	1	2e-139	496
contig01204	Glyma12g04380.1	nascent polypeptide-associated complex (NAC) domain-containing protein / BTF3b-like transcription factor, putative	83.64	214	32	1	302	515	475	265	3e-33	143
contig01206	Glyma16g06100.1	unknown protein	90.67	461	43	0	399	859	893	433	2e-162	573
contig01207	Glyma03g38730.1	aspartyl protease family protein	87.02	1495	191	1	277	1771	1522	31	0	1421
contig01208	Glyma19g28550.1	ACHT4 (ATYPICAL CYS HIS RICH THIOREDOXIN 4); oxidoreductase, acting on sulfur group of donors, disulfide as acceptor	88.99	454	50	0	675	1128	737	284	2e-141	504
contig01209	Glyma20g30590.1	eukaryotic translation initiation factor 2 family protein / eIF-2 family protein	83.39	289	42	4	803	1089	1040	1324	2e-39	165
contig01212	Glyma12g28660.1	ATRAB11C (ARABIDOPSIS RAB GTPASE 11C); GTP binding	85.32	545	75	1	349	893	545	6	2e-124	446
contig01214	Glyma10g09470.1	2-cys peroxiredoxin, chloroplast (BAS1)	89.85	581	59	0	290	870	777	197	0	684
contig01217	Glyma20g30480.1	acidic endochitinase (CHIB1)	80.49	369	72	0	546	914	532	900	2e-38	161
contig01218	Glyma17g14370.1	ATRPS13A (ARABIDOPSIS THALIANA RIBOSOMAL PROTEIN S13A); structural constituent of ribosome	87.03	455	59	0	291	745	455	1	8e-121	434
contig01220	Glyma18g08630.1	unknown protein	85.59	111	16	0	95	205	298	408	1e-18	93.7
contig01221	Glyma20g38960.1	unknown protein	89.33	862	92	0	329	1190	204	1065	0	979
contig01225	Glyma04g00370.1	MLO1; calmodulin binding	87.47	926	116	0	303	1228	463	1388	0	868
contig01228	Glyma17g06620.1	unknown protein	100	39	0	0	607	645	561	599	2e-13	77.8
contig01232	Glyma15g05570.1	ACT11 (actin-11); structural constituent of cytoskeleton	92.24	1134	88	0	539	1672	1134	1	0	1550
contig01233	Glyma02g43040.2	ATFER4 (ferritin 4); binding / ferric iron binding / oxidoreductase/ transition metal ion binding	88.98	463	51	0	328	790	257	719	5e-135	482
contig01234	Glyma02g03870.1	ALDH2B7; 3-chloroallyl aldehyde dehydrogenase/ aldehyde dehydrogenase (NAD)	85.45	1443	210	0	193	1635	1620	178	0	1195
contig01235	Glyma09g02870.1	GTP binding	89.27	1184	125	2	281	1463	1183	1	0	1324
contig01238	Glyma16g00980.1	GER1 (GERMIN-LIKE PROTEIN 1); oxalate oxidase	78.77	570	121	0	42	611	17	586	2e-41	170
contig01239	Glyma13g17650.1	cellular repressor of E1A-stimulated genes (CREG) family	83.15	540	91	0	635	1174	591	52	6e-95	349
contig01240	Glyma08g05280.1	TOM40; P-P-bond-hydrolysis-driven protein transmembrane transporter/ voltage-gated anion channel	86.93	872	106	4	445	1315	931	67	0	801
contig01241	Glyma04g01360.1	ATRER1A	83.62	519	85	0	29	547	591	73	6e-97	355
contig01242	Glyma16g33230.1	40S ribosomal protein S3 (RPS3C)	86.71	143	19	0	104	246	13	155	1e-30	133
contig01243	Glyma12g10400.1	unknown protein	83.74	615	100	0	149	763	1	615	3e-118	426
contig01244	Glyma04g38000.2	calnexin 1 (CNX1)	84.69	1502	212	1	391	1892	1515	32	0	1179
contig01245	Glyma11g15230.2	RPL23AA (RIBOSOMAL PROTEIN L23AA); RNA binding / nucleotide binding / structural constituent of ribosome	88.64	273	31	0	211	483	456	184	3e-79	295
contig01246	Glyma06g17990.1	CPI1 (CYCLOPROPYL ISOMERASE); cycloeucalenol cycloisomerase	88.94	832	92	0	255	1086	858	27	0	920
contig01247	Glyma04g06580.1	SDF2 (STROMAL CELL-DERIVED FACTOR 2-LIKE PROTEIN PRECURSOR)	87.29	708	84	1	385	1086	963	256	0	692
contig01248	Glyma13g41480.1	ALDH3F1 (Aldehyde Dehydrogenase 3F1); 3-chloroallyl aldehyde dehydrogenase/ aldehyde dehydrogenase (NAD)	82.52	1442	252	0	61	1502	44	1485	0	860
contig01249	Glyma11g08230.1	FNR1 (FERREDOXIN-NADP(+)-OXIDOREDUCTASE 1); NADPH dehydrogenase/ electron transporter, transferring electrons within the cyclic electron transport pathway of photosynthesis/ electron transporter, transferring electrons within the noncyclic electron transp	89.58	950	99	0	260	1209	1085	136	0	1098
contig01251	Glyma11g06970.1	HVA22K (HVA22-LIKE PROTEIN K)	83.74	492	80	0	447	938	492	1	1e-92	341
contig01253	Glyma02g43610.2	MAG1 (MAIGO 1); hydrolase/ protein serine/threonine phosphatase	92.11	558	44	0	333	890	558	1	0	757
contig01255	Glyma04g08410.1	RD22; nutrient reservoir	82.35	119	21	0	252	370	440	322	5e-11	69.9
contig01256	Glyma13g30980.1	DNA-binding protein-related	86.35	249	34	0	288	536	441	193	2e-57	224
contig01257	Glyma13g25040.2	epoxide hydrolase, putative	85.48	923	134	0	218	1140	936	14	0	767
contig01258	Glyma18g17590.1	pre-mRNA splicing factor 10 kDa subunit, putative	91.15	260	23	0	318	577	260	1	2e-90	333
contig01259	Glyma17g31060.1	vacuolar ATP synthase, putative / V-ATPase, putative	89.31	477	51	0	160	636	518	42	4e-153	541
contig01260	Glyma15g32540.1	emb1473 (embryo defective 1473); structural constituent of ribosome	85.48	496	72	0	272	767	727	232	4e-114	412
contig01261	Glyma18g08220.1	HSP81-2 (HEAT SHOCK PROTEIN 81-2); ATP binding	89.22	668	72	0	110	777	10	677	0	753
contig01262	Glyma04g32540.1	VIP4 (VERNALIZATION INDEPENDENCE 4); protein binding	85.8	1127	154	2	491	1611	421	1547	0	957
contig01263	Glyma18g41340.1	ATGSTU8 (GLUTATHIONE S-TRANSFERASE TAU 8); glutathione transferase	81.82	363	64	2	604	965	377	16	3e-44	180
contig01265	Glyma20g23690.1	PDF5 (PREFOLDIN 5); unfolded protein binding	83.25	424	71	0	101	524	78	501	1e-73	278
contig01266	Glyma13g31500.1	protein binding / structural molecule	88.25	647	70	1	229	875	121	761	0	682
contig01267	Glyma19g45200.1	RAP2.2; DNA binding / transcription factor	89.23	195	21	0	972	1166	300	106	5e-56	220
contig01268	Glyma09g40690.1	2,3-biphosphoglycerate-independent phosphoglycerate mutase, putative / phosphoglyceromutase, putative	87.89	1676	200	1	354	2026	1676	1	0	1709
contig01269	Glyma06g46150.1	MATE efflux family protein	83.61	1324	217	0	314	1637	1532	209	0	870
contig01270	Glyma14g00830.1	FLA7 (FASCICLIN-LIKE ARABINOOGALACTAN 7)	80.08	512	102	0	320	831	91	602	5e-52	206
contig01272	Glyma01g31610.1	macrophage migration inhibitory factor family protein / MIF family protein	89.37	348	37	0	528	875	348	1	2e-109	396
contig01273	Glyma17g12240.1	binding	84.07	364	58	0	524	887	358	721	9e-69	262
contig01275	Glyma13g40890.1	HTA12; DNA binding	85.25	278	41	0	201	478	365	88	3e-58	226
contig01276	Glyma09g07170.2	eukaryotic translation initiation factor SUI1 family protein	91.47	340	29	0	337	676	570	231	7e-124	444
contig01277	Glyma05g35800.1	ATNADP-ME4 (NADP-malic enzyme 4); malate dehydrogenase (oxaloacetate-decarboxylating) (NADP+)/ malic enzyme/ oxidoreductase, acting on NADH or NADPH, NAD or NADP as acceptor	88.56	1748	200	0	284	2031	1898	151	0	1879
contig01279	Glyma06g45160.1	secretory carrier membrane protein (SCAMP) family protein	91.63	263	22	0	331	593	235	497	1e-84	313
contig01280	Glyma02g36530.1	cytosol aminopeptidase family protein	87.7	1594	193	1	317	1910	1700	110	0	1602
contig01281	Glyma20g22630.3	pyrrolidone-carboxylate peptidase family protein	87.31	654	80	1	157	810	1	651	0	634
contig01282	Glyma15g04730.1	60S ribosomal protein L35 (RPL35D)	84.25	362	57	0	75	436	1	362	3e-70	266
contig01283	Glyma08g15380.1	CESA2 (CELLULOSE SYNTHASE A2); cellulose synthase/ transferase, transferring glycosyl groups	89.82	1571	154	3	883	2453	470	2034	0	1794
contig01284	Glyma11g36600.1	GAE6 (UDP-D-GLUCURONATE 4-EPIMERASE 6); UDP-glucuronate 4-epimerase/ catalytic	83.1	355	59	1	655	1008	1150	796	3e-56	220
contig01286	Glyma11g33100.3	RHA1 (RAB HOMOLOG 1); GTP binding	90.55	603	57	0	262	864	1	603	0	743
contig01287	Glyma18g46140.3	PEX11C (PEROXIN 11C)	87.08	681	88	0	80	760	1	681	0	652
contig01288	Glyma13g10330.1	unknown protein	82.09	1245	220	1	415	1656	1332	88	0	696
contig01290	Glyma07g10070.1	unknown protein	85.56	90	13	0	685	774	547	636	1e-12	75.8
contig01291	Glyma13g08050.1	0	85.29	102	15	0	278	379	417	316	3e-15	83.8
contig01292	Glyma11g17930.1	ATJ3; protein binding	83.25	1248	194	3	253	1491	1254	13	0	817
contig01293	Glyma02g47820.2	emp24/gp25L/p24 family protein	89.17	314	33	1	1	313	393	80	3e-94	345
contig01295	Glyma01g35130.2	protein binding	93.3	373	25	0	1	373	191	563	6e-143	507
contig01296	Glyma13g20960.1	ankyrin repeat family protein	84.71	497	73	1	151	647	97	590	4e-104	379
contig01297	Glyma19g32780.3	mitochondrial import inner membrane translocase subunit Tim17/Tim22/Tim23 family protein	86.93	459	60	0	145	603	14	472	9e-121	434
contig01298	Glyma02g46960.1	unknown protein	83.39	301	45	3	282	581	325	29	2e-44	180
contig01299	Glyma08g12000.1	FUS9 (FUSCA 9); protein binding / ubiquitin-protein ligase	89.81	471	48	0	216	686	76	546	1e-156	553
contig01300	Glyma18g02210.1	MIPS2 (MYO-INOSITOL-1-PHOSTPATE SYNTHASE 2); binding / catalytic/ inositol-3-phosphate synthase	87.74	1533	188	0	250	1782	1533	1	0	1548
contig01303	Glyma13g29400.1	unknown protein	90.86	602	55	0	59	660	1	602	0	757
contig01304	Glyma18g43720.1	emb1129 (embryo defective 1129); structural constituent of ribosome	83.48	230	38	0	160	389	1	230	9e-37	155
contig01308	Glyma15g10150.1	unknown protein	82.92	1095	187	0	47	1141	81	1175	0	688
contig01309	Glyma07g09580.1	unknown protein	84.89	225	34	0	567	791	137	361	4e-43	176
contig01310	Glyma18g51660.1	60S ribosomal protein L30 (RPL30A)	86.32	329	45	0	59	387	1	329	3e-79	295
contig01312	Glyma01g42190.1	cornichon family protein	84.21	399	63	0	371	769	399	1	2e-72	274
contig01313	Glyma09g40570.1	BEN1; binding / catalytic/ coenzyme binding / oxidoreductase, acting on CH-OH group of donors	81.8	912	166	0	225	1136	912	1	5e-135	482
contig01314	Glyma20g29190.1	AtCXE20 (Arabidopsis thaliana carboxyesterase 20); carboxylesterase	79.45	618	102	5	110	707	73	685	1e-55	218
contig01315	Glyma08g02070.1	40S ribosomal protein S10 (RPS10C)	86.31	526	68	2	66	588	13	537	1e-128	460
contig01316	Glyma03g30070.2	FAD2 (FATTY ACID DESATURASE 2); delta12-fatty acid dehydrogenase/ omega-6 fatty acid desaturase	86.41	1155	154	1	524	1678	1152	1	0	1041
contig01318	Glyma03g15360.1	0	91.79	207	17	0	994	1200	260	54	1e-72	276
contig01319	Glyma18g14740.1	AGT (ALANINE:GLYOXYLATE AMINOTRANSFERASE); alanine-glyoxylate transaminase/ serine-glyoxylate transaminase/ serine-pyruvate transaminase	87.25	1192	152	0	151	1342	13	1204	0	1158
contig01320	Glyma04g40030.1	chalcone-flavanone isomerase family protein	86.59	552	73	1	238	789	566	16	2e-140	500
contig01321	Glyma09g09110.1	ribosomal protein L18 family protein	84.78	276	42	0	332	607	208	483	1e-54	214
contig01322	Glyma14g37440.1	ASN1 (GLUTAMINE-DEPENDENT ASPARAGINE SYNTHASE 1); asparagine synthase (glutamine-hydrolyzing)	86.37	1350	184	0	106	1455	1	1350	0	1217
contig01323	Glyma11g18870.1	unknown protein	84.42	353	43	1	289	641	348	8	1e-73	278
contig01325	Glyma20g27970.1	xyloglucan:xyloglucosyl transferase, putative / xyloglucan endotransglycosylase, putative / endo-xyloglucan transferase, putative	84.78	657	100	0	116	772	100	756	2e-143	509
contig01327	Glyma13g01030.1	integral membrane Yip1 family protein	86.89	534	70	0	389	922	292	825	1e-141	504
contig01328	Glyma19g40690.3	ATARFA1F (ARABIDOPSIS THALIANA ADP-RIBOSYLATION FACTOR A1F); GTP binding / copper ion binding / phospholipase activator/ protein binding	94.71	189	10	0	1	189	358	546	2e-79	295
contig01329	Glyma17g18570.1	SCE1 (SUMO CONJUGATION ENZYME 1); SUMO ligase	91.23	171	15	0	1	171	313	483	1e-56	220
contig01330	Glyma12g28670.1	elongation factor 1B-gamma, putative / eEF-1B gamma, putative	83.69	1263	188	4	151	1401	1	1257	0	866
contig01331	Glyma15g42940.1	ATP synthase delta chain, mitochondrial, putative / H(+)-transporting two-sector ATPase, delta (OSCP) subunit, putative	85.85	650	92	0	146	795	61	710	3e-158	559
contig01332	Glyma20g24070.3	vacuolar ATP synthase subunit B, putative / V-ATPase B subunit, putative / vacuolar proton pump B subunit, putative / V-ATPase 57 kDa subunit, putative	92.83	488	34	1	1	488	526	40	0	682
contig01334	Glyma12g07070.1	Ras-related GTP-binding family protein	91.94	645	52	0	254	898	1	645	0	866
contig01335	Glyma18g03950.1	tropinone reductase, putative / tropine dehydrogenase, putative	88.93	289	32	0	300	588	815	527	2e-86	319
contig01336	Glyma11g13060.1	COR413-PM1	84.4	455	71	0	269	723	539	85	4e-92	339
contig01337	Glyma15g03710.1	histone H3	84.22	412	64	1	57	468	1	411	2e-78	293
contig01338	Glyma08g10970.1	0	87.1	248	32	0	131	378	1	248	8e-62	238
contig01340	Glyma10g42460.1	F1F0-ATPase inhibitor protein, putative	89.02	173	19	0	75	247	20	192	5e-48	192
contig01341	Glyma19g35780.1	diaminopimelate epimerase family protein	87.85	897	109	0	379	1275	184	1080	0	914
contig01343	Glyma05g03900.1	ATRPS13A (ARABIDOPSIS THALIANA RIBOSOMAL PROTEIN S13A); structural constituent of ribosome	94.34	159	9	0	1	159	298	456	9e-64	244
contig01345	Glyma10g41880.3	tRNA synthetase class I (C) family protein	86.53	1032	139	0	1	1032	1032	1	0	944
contig01346	Glyma08g41280.1	60S ribosomal protein L34 (RPL34A)	88.73	346	39	0	299	644	358	13	1e-103	377
contig01347	Glyma19g03040.1	glycine-rich protein	89.61	77	8	0	522	598	522	598	1e-16	89.7
contig01348	Glyma12g10810.1	eukaryotic translation initiation factor SUI1, putative	93.02	344	18	1	437	780	338	1	1e-138	494
contig01349	Glyma18g52250.1	aldo/keto reductase, putative	84.81	915	139	0	241	1155	948	34	0	712
contig01350	Glyma12g07160.2	RPL23AA (RIBOSOMAL PROTEIN L23AA); RNA binding / nucleotide binding / structural constituent of ribosome	85.27	448	66	0	96	543	5	452	5e-100	365
contig01351	Glyma03g27030.1	ATJ3; protein binding	86.64	1160	149	1	92	1251	1	1154	0	1072
contig01352	Glyma20g24500.1	ATFD3 (ferredoxin 3); 2 iron, 2 sulfur cluster binding / electron carrier/ iron-sulfur cluster binding	84.31	376	59	0	268	643	78	453	1e-73	278
contig01353	Glyma13g44090.1	nucleic acid binding	88.32	394	46	0	84	477	1	394	1e-115	416
contig01354	Glyma13g01570.1	nodulin MtN21 family protein	80.73	1012	180	7	3	1011	67	1066	2e-116	420
contig01356	Glyma17g14970.1	ATG8F (autophagy 8f); microtubule binding	95.34	365	17	0	84	448	12	376	2e-167	589
contig01360	Glyma15g40860.1	LOS1; copper ion binding / translation elongation factor/ translation factor, nucleic acid binding	87.88	1642	192	2	1	1635	1642	1	0	1671
contig01361	Glyma01g42520.1	unknown protein	85.71	329	47	0	80	408	1	329	3e-74	280
contig01362	Glyma12g04090.1	ATVHA-C3 (VACUOLAR-TYPE H(+)-ATPASE C3); ATPase	91.6	488	41	0	358	845	488	1	0	642
contig01364	Glyma06g16410.1	small nuclear ribonucleoprotein E, putative / snRNP-E, putative / Sm protein E, putative	94.64	56	3	0	201	256	3	58	6e-17	87.7
contig01365	Glyma10g05820.1	unknown protein	88.62	167	19	0	85	251	1	167	1e-44	180
contig01366	Glyma19g30130.2	ATOZI1	82.2	191	34	0	151	341	40	230	4e-23	109
contig01367	Glyma05g03300.1	KING1 (SNF1-RELATED PROTEIN KINASE REGULATORY SUBUNIT GAMMA 1)	84.88	1230	186	0	42	1271	6	1235	0	963
contig01368	Glyma12g08650.1	CSD2 (COPPER/ZINC SUPEROXIDE DISMUTASE 2); superoxide dismutase	89.59	461	48	0	332	792	615	155	2e-150	533
contig01370	Glyma17g02260.1	copper amine oxidase, putative	79.47	1281	263	0	749	2029	708	1988	2e-126	454
contig01371	Glyma17g10930.1	HNH endonuclease domain-containing protein	86.23	363	50	0	275	637	262	624	2e-87	323
contig01372	Glyma17g15970.1	60S ribosomal protein L37a (RPL37aB)	91.76	279	23	0	218	496	279	1	7e-102	371
contig01374	Glyma05g25320.3	CDC2 (CELL DIVISION CONTROL 2); cyclin-dependent protein kinase/ kinase/ protein binding / protein kinase	89.72	885	91	0	131	1015	1	885	0	1033
contig01375	Glyma07g06580.2	60S ribosomal protein L5 (RPL5B)	86.41	515	70	0	55	569	12	526	2e-130	466
contig01376	Glyma19g27250.1	translocon-associated protein beta (TRAPB) family protein	86.01	586	80	2	266	850	585	1	3e-139	496
contig01379	Glyma15g19670.1	ALDH7B4 (Aldehyde Dehydrogenase 7B4); 3-chloroallyl aldehyde dehydrogenase/ oxidoreductase	86.92	1499	196	0	220	1718	1526	28	0	1417
contig01380	Glyma14g36670.1	SCL30a; RNA binding / nucleic acid binding / nucleotide binding	84.19	639	92	2	152	781	112	750	1e-129	464
contig01381	Glyma03g15020.1	TUB3; GTP binding / GTPase/ structural molecule	85.23	1307	192	1	296	1601	1319	13	0	1053
contig01382	Glyma10g05550.1	zinc finger (CCCH-type) family protein	84.78	1058	154	2	120	1173	17	1071	0	815
contig01383	Glyma13g32330.3	plastid developmental protein DAG, putative	86.84	471	59	1	477	947	678	211	8e-122	438
contig01384	Glyma13g40900.1	HTA12; DNA binding	87.58	314	39	0	394	707	387	74	2e-84	313
contig01386	Glyma15g40100.2	unknown protein	79.79	381	74	1	561	941	70	447	2e-32	141
contig01387	Glyma05g36200.1	rps15ae (ribosomal protein S15A E); structural constituent of ribosome	87.95	390	47	0	131	520	1	390	1e-110	400
contig01388	Glyma06g00430.1	UGP (UDP-glucose pyrophosphorylase); UTP:glucose-1-phosphate uridylyltransferase/ nucleotidyltransferase	88.6	228	26	0	236	463	1851	1624	2e-64	246
contig01389	Glyma11g11020.2	DWF1 (DWARF 1); calmodulin binding / catalytic	89.39	603	60	3	224	822	1691	1089	0	666
contig01390	Glyma13g27730.1	unknown protein	84.21	342	45	2	66	401	3	341	1e-64	248
contig01391	Glyma19g22730.1	cytosol aminopeptidase family protein	89.19	1101	119	0	245	1345	1749	649	0	1239
contig01392	Glyma01g45290.4	magnesium transporter CorA-like family protein (MRS2-3)	88.4	362	42	0	1004	1365	661	1022	1e-105	385
contig01394	Glyma04g00770.1	ATMTN1; catalytic/ methylthioadenosine nucleosidase	89.11	707	77	0	61	767	776	70	0	791
contig01395	Glyma01g22880.1	TT4 (TRANSPARENT TESTA 4); naringenin-chalcone synthase	80.22	364	68	1	135	498	78	437	1e-34	149
contig01396	Glyma09g33650.1	PCK1 (PHOSPHOENOLPYRUVATE CARBOXYKINASE 1); ATP binding / phosphoenolpyruvate carboxykinase (ATP)/ phosphoenolpyruvate carboxykinase/ purine nucleotide binding	88.25	1234	138	4	1	1227	1477	244	0	1271
contig01397	Glyma02g17340.1	ATGSTF8 (ARABIDOPSIS THALIANA GLUTATHIONE S-TRANSFERASE PHI 8); glutathione binding / glutathione transferase	80.95	546	102	2	389	933	620	76	8e-63	242
contig01398	Glyma09g09100.2	JAZ12 (JASMONATE-ZIM-DOMAIN PROTEIN 12)	86.25	160	19	1	341	497	530	371	8e-32	139
contig01399	Glyma06g06790.1	60S ribosomal protein L39 (RPL39C)	93.51	154	10	0	165	318	372	219	2e-58	226
contig01400	Glyma01g44450.2	unknown protein	82.56	258	39	1	178	435	67	318	3e-37	157
contig01401	Glyma05g24960.1	ATRZ-1A; RNA binding / nucleotide binding	84.28	407	49	4	438	832	419	16	3e-77	289
contig01402	Glyma08g07180.1	unknown protein	85.6	250	36	0	116	365	1	250	2e-53	210
contig01403	Glyma08g15090.1	ATCPISCA (chloroplast-localized IscA-like protein); structural molecule	90.18	326	32	0	315	640	483	158	3e-108	392
contig01404	Glyma20g24990.1	RPL15; structural constituent of ribosome	84.01	544	87	0	264	807	191	734	5e-107	389
contig01405	Glyma10g00890.1	60S ribosomal protein L7A (RPL7aA)	84.82	705	107	0	191	895	783	79	2e-155	549
contig01406	Glyma17g37480.1	histone H3	87.97	158	19	0	243	400	507	350	2e-39	163
contig01408	Glyma19g31190.1	0	87.36	174	19	1	35	208	1	171	1e-40	167
contig01409	Glyma13g01000.1	GS1; catalytic/ hydrolase	87.07	441	55	2	329	767	717	277	2e-112	406
contig01415	Glyma17g13640.1	26S proteasome regulatory subunit, putative (RPN7)	88.96	1159	125	1	117	1272	3	1161	0	1279
contig01416	Glyma06g06460.1	endomembrane protein 70, putative	90.21	1849	181	0	206	2054	66	1914	0	2179
contig01417	Glyma15g15370.1	BXL1 (BETA-XYLOSIDASE 1); hydrolase, hydrolyzing O-glycosyl compounds	80.82	1027	196	1	34	1059	923	1949	5e-130	466
contig01418	Glyma13g15560.1	0	93.37	573	37	1	4	576	271	842	0	827
contig01420	Glyma17g12410.1	phosphate translocator-related	85.16	1038	153	1	1171	2207	1038	1	0	829
contig01422	Glyma2269s00200.1	hydrogen ion transmembrane transporter/ hydrolase, acting on acid anhydrides, catalyzing transmembrane movement of substances	95.29	297	14	0	342	638	297	1	7e-134	478
contig01423	Glyma10g05580.2	60S ribosomal protein L4/L1 (RPL4A)	81.36	515	96	0	243	757	620	106	3e-68	260
contig01427	Glyma01g04810.1	ATTRX2 (THIOREDOXIN 2); oxidoreductase, acting on sulfur group of donors, disulfide as acceptor	88.68	318	36	0	113	430	59	376	5e-94	345
contig01428	Glyma19g43120.1	PBG1; peptidase/ threonine-type endopeptidase	89.02	674	74	0	127	800	26	699	0	749
contig01429	Glyma11g26240.1	ATEXPA8 (ARABIDOPSIS THALIANA EXPANSIN A8)	86.12	670	93	0	162	831	88	757	8e-168	591
contig01431	Glyma18g01120.2	peptidase	89.01	282	31	0	216	497	282	1	1e-84	313
contig01432	Glyma01g02350.3	IAA9 (INDOLE-3-ACETIC ACID INDUCIBLE 9); transcription factor	83.86	1066	134	11	425	1462	1080	25	0	716
contig01434	Glyma02g05370.1	40S ribosomal protein S4 (RPS4B)	87.65	170	21	0	251	420	765	596	1e-41	170
contig01436	Glyma17g12530.1	NADH-cytochrome b5 reductase, putative	87.95	780	94	0	241	1020	177	956	0	801
contig01437	Glyma12g31530.1	DNAJ heat shock N-terminal domain-containing protein	90.81	718	65	1	279	995	749	32	0	892
contig01439	Glyma01g06800.1	zinc finger (C3HC4-type RING finger) family protein	86.29	321	44	0	306	626	3	323	9e-77	287
contig01440	Glyma16g05470.1	DET3 (DE-ETIOLATED 3); proton-transporting ATPase, rotational mechanism	88.59	1043	119	0	547	1589	1145	103	0	1124
contig01441	Glyma01g44450.3	unknown protein	82.35	136	21	1	333	468	392	260	5e-13	75.8
contig01442	Glyma02g05450.1	F3H (FLAVANONE 3-HYDROXYLASE); naringenin 3-dioxygenase	82.03	957	170	2	287	1242	1035	80	1e-145	517
contig01445	Glyma13g35400.1	GTP-binding family protein	86.81	1372	171	5	46	1409	1	1370	0	1255
contig01446	Glyma02g40040.1	peroxidase, putative	80.05	862	160	2	399	1257	911	59	6e-95	349
contig01448	Glyma15g14450.1	coatomer protein epsilon subunit family protein / COPE family protein	84.09	861	137	0	260	1120	968	108	9e-177	620
contig01449	Glyma08g44580.2	ATCBL3 (ARABIDOPSIS THALIANA CALCINEURIN B-LIKE 3); calcium ion binding	87.05	278	36	0	271	548	1	278	3e-70	266
contig01450	Glyma20g24750.4	unknown protein	91.01	690	62	0	89	778	1	690	0	842
contig01451	Glyma02g25260.1	unknown protein	84.16	385	61	0	151	535	162	546	3e-74	280
contig01454	Glyma11g04960.1	BSD domain-containing protein	83.98	618	82	3	1004	1611	911	301	1e-115	418
contig01455	Glyma11g10080.1	catalytic/ cation binding / hydrolase, hydrolyzing O-glycosyl compounds	82.38	471	83	0	180	650	1023	553	6e-73	276
contig01456	Glyma18g10340.1	transducin family protein / WD-40 repeat family protein	85.79	887	126	0	277	1163	899	13	0	759
contig01458	Glyma08g22620.2	unknown protein	85.83	381	45	1	283	654	483	103	7e-91	335
contig01459	Glyma12g05820.1	BGLU15 (BETA GLUCOSIDASE 15); catalytic/ cation binding / hydrolase, hydrolyzing O-glycosyl compounds	79.57	656	127	2	194	847	2490	1840	8e-60	232
contig01460	Glyma20g38570.1	TT5 (TRANSPARENT TESTA 5); chalcone isomerase	81.61	571	105	0	64	634	59	629	3e-80	299
contig01461	Glyma17g07070.1	HIS4; DNA binding	84.38	288	45	0	78	365	25	312	9e-55	214
contig01463	Glyma09g33480.1	SHM1 (SERINE TRANSHYDROXYMETHYLTRANSFERASE 1); glycine hydroxymethyltransferase/ poly(U) binding	86.56	1555	200	1	263	1817	1552	7	0	1433
contig01465	Glyma12g29790.1	unknown protein	87.16	919	117	1	134	1051	1	919	0	878
contig01466	Glyma02g14180.1	adenosylmethionine decarboxylase family protein	81.16	1067	201	0	238	1304	1068	2	1e-146	521
contig01467	Glyma14g04780.2	CER10; 3-oxo-5-alpha-steroid 4-dehydrogenase/ fatty acid elongase/ trans-2-enoyl-CoA reductase (NADPH)	85.36	936	131	2	415	1350	930	1	0	761
contig01468	Glyma02g17470.1	universal stress protein (USP) family protein	84.97	326	49	0	279	604	489	164	1e-67	258
contig01469	Glyma15g15360.1	chitinase	82.81	867	149	0	85	951	66	932	1e-151	537
contig01470	Glyma16g01810.1	RPT1A (REGULATORY PARTICLE TRIPLE-A 1A); ATPase	92.94	1274	90	0	68	1341	1	1274	0	1812
contig01471	Glyma09g38260.1	MTACP-1 (MITOCHONDRIAL ACYL CARRIER PROTEIN 1); acyl carrier/ cofactor binding / phosphopantetheine binding	88.89	243	27	0	175	417	109	351	9e-71	268
contig01472	Glyma08g39420.1	PBF1; peptidase/ threonine-type endopeptidase	89.85	650	66	0	313	962	668	19	0	765
contig01473	Glyma01g35130.1	protein binding	94.38	409	23	0	117	525	1	409	2e-167	589
contig01474	Glyma11g01660.1	immunophilin-related / FKBP-type peptidyl-prolyl cis-trans isomerase-related	85.5	476	66	1	73	545	1	476	6e-98	359
contig01475	Glyma09g07070.1	XTR6 (XYLOGLUCAN ENDOTRANSGLYCOSYLASE 6); hydrolase, acting on glycosyl bonds / hydrolase, hydrolyzing O-glycosyl compounds / xyloglucan:xyloglucosyl transferase	84.24	590	93	0	151	740	64	653	5e-120	432
contig01476	Glyma06g05770.1	carbon-nitrogen hydrolase family protein	87.02	878	108	1	132	1009	1052	181	0	839
contig01478	Glyma08g04860.1	enzyme inhibitor/ pectinesterase/ pectinesterase inhibitor	81.13	461	87	0	217	677	148	608	2e-57	224
contig01479	Glyma08g12900.2	COR314-TM2	85.07	375	56	0	144	518	657	283	3e-80	299
contig01480	Glyma16g23230.1	SKP1 (S PHASE KINASE-ASSOCIATED PROTEIN 1); protein binding / ubiquitin-protein ligase	82.52	452	79	0	325	776	464	13	3e-71	270
contig01481	Glyma11g06330.1	MES1 (METHYL ESTERASE 1); hydrolase, acting on ester bonds / methyl indole-3-acetate esterase/ methyl jasmonate esterase/ methyl salicylate esterase	83.26	215	36	0	185	399	179	393	3e-32	141
contig01485	Glyma19g38110.1	CPSRP54 (CHLOROPLAST SIGNAL RECOGNITION PARTICLE 54 KDA SUBUNIT); 7S RNA binding / GTP binding / mRNA binding / signal sequence binding	89.76	723	74	0	1	723	945	223	0	846
contig01486	Glyma02g39320.2	ASN1 (GLUTAMINE-DEPENDENT ASPARAGINE SYNTHASE 1); asparagine synthase (glutamine-hydrolyzing)	87	631	79	1	593	1223	1364	737	1e-169	597
contig01487	Glyma10g01750.1	unknown protein	86.49	592	80	0	244	835	627	36	2e-152	539
contig01488	Glyma10g11550.1	photosystem II 5 kD protein	92.65	68	5	0	162	229	315	248	6e-19	95.6
contig01489	Glyma07g09790.1	unknown protein	84.33	268	42	0	269	536	200	467	9e-50	198
contig01491	Glyma14g09620.1	gibberellin-regulated family protein	85.44	103	15	0	380	482	265	163	8e-16	85.7
contig01492	Glyma09g34410.1	PRK (PHOSPHORIBULOKINASE); ATP binding / phosphoribulokinase/ protein binding	87.19	1054	135	0	254	1307	1208	155	0	1019
contig01493	Glyma15g09350.1	RSR4 (REDUCED SUGAR RESPONSE 4); protein heterodimerization/ protein homodimerization	81.1	931	170	2	158	1088	12	936	6e-123	442
contig01494	Glyma17g29330.2	ATDSS1(I) (ARABIDOPSIS THALIANA DELETION OF SUV3 SUPRESSOR 1(I))	91.16	181	16	0	365	545	205	25	5e-60	232
contig01495	Glyma12g17230.1	unknown protein	85.31	177	26	0	492	668	342	518	1e-33	145
contig01499	Glyma09g29460.1	succinyl-CoA ligase (GDP-forming) alpha-chain, mitochondrial, putative / succinyl-CoA synthetase, alpha chain, putative / SCS-alpha, putative	85.43	899	131	0	261	1159	77	975	0	743
contig01500	Glyma11g17930.2	ATJ3; protein binding	85.14	1070	144	2	1	1070	178	1232	0	870
contig01501	Glyma08g43220.1	rcd1-like cell differentiation protein, putative	90.28	813	79	0	145	957	151	963	0	985
contig01503	Glyma19g28420.2	unknown protein	91.23	570	50	0	258	827	570	1	0	692
contig01504	Glyma09g05520.1	molybdenum cofactor sulfurase family protein	81.74	345	63	0	7	351	414	70	1e-45	184
contig01505	Glyma13g33410.1	NADH-ubiquinone oxidoreductase-related	83.62	287	47	0	414	700	287	1	3e-49	196
contig01507	Glyma04g08210.1	avirulence-responsive protein-related / avirulence induced gene (AIG) protein-related	82.86	385	66	0	273	657	147	531	1e-54	214
contig01508	Glyma04g00450.1	PIP3 (PLASMA MEMBRANE INTRINSIC PROTEIN 3); water channel	84.07	766	122	0	112	877	62	827	6e-156	551
contig01510	Glyma10g04480.1	succinyl-CoA ligase (GDP-forming) beta-chain, mitochondrial, putative / succinyl-CoA synthetase, beta chain, putative / SCS-beta, putative	91.24	1256	110	0	253	1508	1256	1	0	1618
contig01511	Glyma04g08280.1	ATS9 (ARABIDOPSIS NON-ATPASE SUBUNIT 9)	88.42	1269	147	0	311	1579	1269	1	0	1350
contig01512	Glyma18g47870.1	unknown protein	80	265	53	0	286	550	181	445	1e-21	105
contig01516	Glyma09g32170.1	ALDH2C4; 3-chloroallyl aldehyde dehydrogenase/ aldehyde dehydrogenase (NAD)/ coniferyl-aldehyde dehydrogenase	87.2	930	119	0	10	939	577	1506	0	900
contig01517	Glyma07g01660.3	MIOX1 (MYO-INISITOL OXYGENASE); inositol oxygenase/ oxidoreductase	87.02	855	108	1	232	1083	67	921	0	811
contig01519	Glyma15g07790.2	NADH-ubiquinone oxidoreductase 23 kDa subunit, mitochondrial, putative	89.68	659	68	0	70	728	11	669	0	767
contig01520	Glyma07g05940.1	ORMDL family protein	89.25	186	20	0	326	511	472	287	1e-53	210
contig01521	Glyma15g06020.1	DHS2 (3-deoxy-d-arabino-heptulosonate 7-phosphate synthase); 3-deoxy-7-phosphoheptulonate synthase	88.16	1250	148	0	279	1528	1469	220	0	1304
contig01522	Glyma02g00320.1	BolA-like family protein	84.82	303	46	0	309	611	466	164	4e-61	236
contig01523	Glyma06g15920.1	unknown protein	84.66	339	52	0	405	743	411	73	3e-68	260
contig01524	Glyma02g16710.1	extracellular dermal glycoprotein, putative / EDGP, putative	89.53	86	9	0	696	781	776	691	1e-19	99.6
contig01527	Glyma12g28990.3	protein transport protein SEC61 gamma subunit, putative	90	210	21	0	293	502	210	1	2e-65	250
contig01528	Glyma02g43930.1	UBP12 (UBIQUITIN-SPECIFIC PROTEASE 12); ubiquitin thiolesterase/ ubiquitin-specific protease	89.6	1683	154	3	1	1677	1668	1	0	1961
contig01529	Glyma04g42480.1	unknown protein	88.22	382	45	0	83	464	39	420	9e-111	400
contig01530	Glyma05g28560.1	J20 (DNAJ-LIKE 20); heat shock protein binding	79.29	309	64	0	211	519	529	221	9e-22	105
contig01531	Glyma07g40170.1	AL7 (ALFIN-LIKE 7); DNA binding / methylated histone residue binding	88.18	550	53	3	8	557	1	538	3e-161	569
contig01532	Glyma06g03420.1	unknown protein	85.8	162	23	0	288	449	274	435	4e-32	139
contig01533	Glyma13g19500.1	AtPPa4 (Arabidopsis thaliana pyrophosphorylase 4); inorganic diphosphatase	91.51	589	50	0	238	826	63	651	0	704
contig01535	Glyma09g34710.1	CLPP4 (CLP PROTEASE P4); serine-type endopeptidase	83.27	550	92	0	248	797	832	283	1e-98	361
contig01536	Glyma13g19120.1	glutaredoxin family protein	82.11	341	61	0	287	627	501	161	5e-48	192
contig01537	Glyma09g29900.1	GAD5 (glutamate decarboxylase 5); calmodulin binding	86.19	1253	173	0	162	1414	57	1309	0	1112
contig01539	Glyma06g42130.1	thioredoxin family protein	87.17	1333	159	11	10	1338	1329	5	0	1168
contig01541	Glyma15g10880.3	cobalt ion transmembrane transporter	89.56	450	46	1	65	513	1143	694	3e-144	511
contig01543	Glyma06g08200.1	UBP1B (oligouridylate binding protein 1B); mRNA 3\'-UTR binding	91.63	1315	101	3	220	1534	1	1306	0	1723
contig01544	Glyma04g01740.1	unknown protein	84.97	346	52	0	249	594	139	484	2e-72	274
contig01545	Glyma20g28430.1	XS domain-containing protein	89.69	291	30	0	573	863	772	1062	4e-92	339
contig01546	Glyma04g42080.1	ATHM2; enzyme activator	86.46	362	49	0	367	728	169	530	4e-89	329
contig01548	Glyma14g02810.1	unknown protein	81.74	334	61	0	354	687	335	2	8e-44	178
contig01549	Glyma17g14850.1	protease inhibitor/seed storage/lipid transfer protein (LTP) family protein	84.49	245	38	0	269	513	509	265	1e-45	184
contig01551	Glyma04g32460.3	ATP synthase gamma chain, mitochondrial (ATPC)	86.74	837	111	0	253	1089	112	948	0	779
contig01552	Glyma06g14200.1	ATOMT1 (O-METHYLTRANSFERASE 1); caffeate O-methyltransferase/ myricetin 3\'-O-methyltransferase/ quercetin 3-O-methyltransferase	87.06	1005	130	0	265	1269	1041	37	0	961
contig01553	Glyma20g24280.1	NADH-ubiquinone oxidoreductase B18 subunit, putative	85.41	233	34	0	108	340	1	233	4e-48	192
contig01554	Glyma04g03290.1	pfkB-type carbohydrate kinase family protein	89.27	662	71	0	609	1270	364	1025	0	749
contig01556	Glyma18g01580.1	T-complex protein 1 epsilon subunit, putative / TCP-1-epsilon, putative / chaperonin, putative	85.43	1606	234	0	157	1762	1	1606	0	1328
contig01557	Glyma07g07240.2	unknown protein	82.84	921	149	1	219	1139	115	1026	9e-165	581
contig01558	Glyma16g02540.1	ORMDL family protein	86.69	338	45	0	72	409	338	1	2e-84	313
contig01559	Glyma10g28190.1	GLP10 (GERMIN-LIKE PROTEIN 10); manganese ion binding / nutrient reservoir	82.98	235	40	0	444	678	399	165	7e-35	149
contig01560	Glyma19g31500.1	ERD15 (EARLY RESPONSIVE TO DEHYDRATION 15); protein binding	90.8	163	12	1	1	160	74	236	1e-50	200
contig01561	Glyma13g17660.1	unknown protein	89.11	358	39	0	378	735	321	678	1e-110	400
contig01562	Glyma04g06650.1	ARR12 (ARABIDOPSIS RESPONSE REGULATOR 12); transcription factor/ two-component response regulator	86.9	313	41	0	112	424	413	101	3e-79	295
contig01563	Glyma02g36980.1	unknown protein	86.78	522	69	0	61	582	1	522	7e-137	488
contig01564	Glyma06g01410.2	ATRER1A	85.29	367	53	1	339	705	597	232	6e-78	291
contig01566	Glyma08g06840.1	L-galactose dehydrogenase (L-GalDH)	82.78	935	161	0	393	1327	947	13	4e-133	476
contig01568	Glyma01g32870.1	sec61beta family protein	90.05	211	21	0	177	387	227	17	4e-66	252
contig01569	Glyma08g28230.1	6-phosphogluconate dehydrogenase family protein	88.89	1440	160	0	134	1573	22	1461	0	1586
contig01571	Glyma01g02580.1	ELI3-2 (ELICITOR-ACTIVATED GENE 3-2); aryl-alcohol dehydrogenase/ mannitol dehydrogenase	81.2	1053	198	0	35	1087	22	1074	1e-145	517
contig01572	Glyma12g04400.1	SAR DNA-binding protein, putative	90.09	454	45	0	2	455	877	1330	1e-153	543
contig01573	Glyma17g11630.1	0	88.75	80	9	0	203	282	296	375	2e-16	87.7
contig01574	Glyma14g00790.1	emp24/gp25L/p24 family protein	86.94	291	38	0	169	459	639	349	3e-73	276
contig01575	Glyma07g02060.2	DELTA-TIP; ammonia transporter/ methylammonium transmembrane transporter/ water channel	86.15	686	92	2	235	920	710	28	2e-168	593
contig01576	Glyma08g15960.2	BGLU17 (BETA GLUCOSIDASE 17); catalytic/ cation binding / hydrolase, hydrolyzing O-glycosyl compounds	83.5	400	66	0	543	942	515	116	3e-71	270
contig01577	Glyma18g03360.1	RPN8A (RP NON-ATPASE SUBUNIT 8A)	86.85	464	40	1	80	543	1	443	4e-131	468
contig01578	Glyma08g00980.1	unknown protein	87.6	371	46	0	357	727	528	158	1e-101	371
contig01579	Glyma13g32660.1	AtPPa6 (Arabidopsis thaliana pyrophosphorylase 6); inorganic diphosphatase/ pyrophosphatase	89.15	682	74	0	195	876	866	185	0	765
contig01580	Glyma15g06740.1	unknown protein	86.27	204	28	0	88	291	1	204	3e-45	182
contig01581	Glyma06g02690.1	GASA1 (GAST1 PROTEIN HOMOLOG 1)	88.17	169	20	0	304	472	301	133	2e-43	176
contig01582	Glyma02g34640.1	GPT (UDP-GLCNAC%3ADOLICHOL+PHOSPHATE+GLCNAC-1-P+TRANSFERASE); UDP-N-acetylglucosamine-dolichyl-phosphate N-acetylglucosaminephosphotransferase	90.49	967	90	2	258	1223	1272	307	0	1172
contig01583	Glyma13g23170.1	AVP1; ATPase/ hydrogen-translocating pyrophosphatase	88.33	968	112	1	367	1334	2292	1326	0	1015
contig01584	Glyma18g03490.1	LIM domain-containing protein	88.87	548	61	0	343	890	548	1	2e-171	603
contig01585	Glyma20g37600.1	heavy-metal-associated domain-containing protein	86.84	228	30	0	1097	1324	234	7	3e-54	214
contig01586	Glyma10g23790.1	uricase / urate oxidase / nodulin 35, putative	83.52	813	134	0	360	1172	912	100	3e-155	549
contig01587	Glyma11g08730.1	SEN1 (SENESCENCE 1)	86.93	352	46	0	356	707	552	201	3e-90	333
contig01588	Glyma16g06840.1	PUX1 (PLANT UBX DOMAIN-CONTAINING PROTEIN 1)	84.71	255	37	1	5	259	444	192	1e-47	190
contig01589	Glyma03g39370.1	unknown protein	88.86	413	46	0	253	665	146	558	8e-127	454
contig01592	Glyma18g03480.1	transport protein particle (TRAPP) component Bet3 family protein	92.09	594	47	0	72	665	67	660	0	805
contig01593	Glyma07g15300.1	SNF7.1	90.79	619	57	0	225	843	39	657	0	775
contig01594	Glyma19g39710.1	tetrahydrofolate dehydrogenase/cyclohydrolase, putative	89.44	881	93	0	158	1038	1	881	0	1009
contig01595	Glyma19g28930.2	unknown protein	86.44	435	59	0	503	937	223	657	1e-108	394
contig01596	Glyma01g03150.2	octicosapeptide/Phox/Bem1p (PB1) domain-containing protein	83.21	268	45	0	178	445	32	299	1e-42	174
contig01597	Glyma13g36190.1	HTA10; DNA binding	85.59	347	47	1	271	617	344	1	9e-77	287
contig01598	Glyma06g19690.1	unknown protein	85.96	171	24	0	154	324	83	253	6e-35	149
contig01600	Glyma18g44250.1	alanine--glyoxylate aminotransferase, putative / beta-alanine-pyruvate aminotransferase, putative / AGT, putative	85.95	1267	178	0	220	1486	1469	203	0	1100
contig01601	Glyma09g04290.1	ATSAR2 (ARABIDOPSIS THALIANA SECRETION-ASSOCIATED RAS SUPER FAMILY 2); GTP binding	87.63	582	72	0	150	731	1	582	2e-165	583
contig01602	Glyma02g01580.1	CP12-2; protein binding	83.7	135	22	0	358	492	253	387	4e-18	93.7
contig01605	Glyma13g27820.1	extracellular dermal glycoprotein, putative / EDGP, putative	80.04	536	92	1	347	867	1353	818	3e-60	234
contig01606	Glyma10g00490.1	ribosomal protein S8e family protein	90.32	744	72	0	168	911	40	783	0	904
contig01607	Glyma11g38040.1	DNAJ heat shock family protein	86.54	1204	147	4	246	1440	104	1301	0	1092
contig01608	Glyma08g23830.2	ATP synthase epsilon chain, mitochondrial	86.63	172	23	0	248	419	184	13	4e-38	159
contig01609	Glyma12g29120.1	endomembrane protein 70, putative	92.05	931	74	0	1	931	825	1755	0	1259
contig01611	Glyma14g00760.1	ACAT2 (ACETOACETYL-COA THIOLASE 2); acetyl-CoA C-acetyltransferase/ catalytic	89.55	1196	125	0	112	1307	14	1209	0	1380
contig01612	Glyma04g01750.1	GAPB (GLYCERALDEHYDE-3-PHOSPHATE DEHYDROGENASE B SUBUNIT); glyceraldehyde-3-phosphate dehydrogenase (NADP+)/ glyceraldehyde-3-phosphate dehydrogenase	87.49	1335	167	0	254	1588	1356	22	0	1322
contig01613	Glyma19g28850.1	YLS8; catalytic	83.92	429	69	0	200	628	429	1	2e-81	303
contig01615	Glyma03g38540.1	BNS (BONSAI)	88.3	188	22	0	360	547	188	1	6e-50	198
contig01616	Glyma11g05710.1	LEJ2 (LOSS OF THE TIMING OF ET AND JA BIOSYNTHESIS 2)	88.58	534	58	1	320	853	687	157	7e-162	571
contig01617	Glyma19g29720.1	ATCBR (ARABIDOPSIS THALIANA NADH:CYTOCHROME B5 REDUCTASE 1); cytochrome-b5 reductase	87.36	815	103	0	172	986	19	833	0	799
contig01620	Glyma15g08150.1	eukaryotic translation initiation factor 3 subunit 7, putative / eIF-3 zeta, putative / eIF3d, putative	85.34	812	119	0	1	812	1295	484	0	666
contig01621	Glyma18g35450.1	SUMO2 (SMALL UBIQUITIN-LIKE MODIFIER 2); protein binding / protein tag	84.24	203	32	0	162	364	85	287	6e-35	149
contig01622	Glyma12g10290.1	unknown protein	83.33	438	73	0	313	750	133	570	3e-77	289
contig01625	Glyma10g34370.2	SEX4 (STARCH-EXCESS 4); polysaccharide binding / protein tyrosine/serine/threonine phosphatase	88.32	933	106	1	211	1143	7	936	0	981
contig01626	Glyma03g33620.1	unknown protein	86.79	492	62	1	345	836	685	197	3e-127	456
contig01627	Glyma10g08020.1	AtRABA1f (Arabidopsis Rab GTPase homolog A1f); GTP binding	88.41	69	8	0	7	75	242	174	2e-12	73.8
contig01628	Glyma20g01200.1	oxidoreductase, 2OG-Fe(II) oxygenase family protein	79.19	322	64	1	327	645	899	578	6e-21	103
contig01629	Glyma13g23210.1	adenylate cyclase	84.47	206	32	0	16	221	386	591	6e-37	155
contig01632	Glyma04g03310.3	GAMMA CA1 (GAMMA CARBONIC ANHYDRASE 1); carbonate dehydratase	87.22	798	102	0	186	983	1	798	0	773
contig01633	Glyma15g05360.1	acidic ribosomal protein P0-related	83.38	686	113	1	209	893	686	1	6e-125	448
contig01634	Glyma19g27510.1	unknown protein	86.25	80	11	0	192	271	557	478	1e-11	71.9
contig01637	Glyma13g41110.1	ATOEP16-1 (OUTER PLASTID ENVELOPE PROTEIN 16-1); P-P-bond-hydrolysis-driven protein transmembrane transporter/ protein transporter	86.3	387	50	1	140	526	432	49	2e-93	343
contig01638	Glyma09g00670.1	APR1 (APS REDUCTASE 1); adenylyl-sulfate reductase	86.61	1202	152	2	281	1482	221	1413	0	1104
contig01639	Glyma06g03530.1	unknown protein	88.12	884	105	0	507	1390	938	55	0	920
contig01640	Glyma14g04250.1	cysteine protease inhibitor, putative / cystatin, putative	81.2	234	44	0	210	443	271	38	6e-25	115
contig01641	Glyma03g40680.1	ATB2; oxidoreductase	84.24	1009	159	0	158	1166	8	1016	0	739
contig01642	Glyma18g47160.1	unknown protein	83.16	962	157	1	103	1064	26	982	3e-177	622
contig01643	Glyma17g14510.1	CLP2 (CLP PROTEASE PROTEOLYTIC SUBUNIT 2); serine-type endopeptidase	83.36	643	107	0	257	899	216	858	3e-118	426
contig01644	Glyma13g44130.1	unknown protein	87.3	378	48	0	203	580	515	138	4e-101	369
contig01645	Glyma20g24850.3	RAD23-3 (PUTATIVE DNA REPAIR PROTEIN RAD23-3); damaged DNA binding	85.79	781	105	1	321	1101	1075	301	0	670
contig01646	Glyma04g11290.1	RAP2.4 (related to AP2 4); DNA binding / transcription factor	85.83	127	18	0	453	579	945	819	7e-23	109
contig01647	Glyma07g34900.1	ATVAMP725	89.73	409	42	0	2	410	230	638	5e-134	478
contig01648	Glyma16g33380.1	chaperonin, putative	89.02	1658	179	1	275	1932	1655	1	0	1840
contig01649	Glyma02g08010.2	NCBP (NOVEL CAP-BINDING PROTEIN); RNA binding / translation initiation factor	89.98	589	56	1	185	770	696	108	0	696
contig01650	Glyma02g38560.1	unknown protein	87.07	433	53	1	256	688	430	1	1e-113	410
contig01651	Glyma11g01650.1	nuclear transport factor 2 (NTF2) family protein	84.58	454	70	0	252	705	219	672	6e-94	345
contig01653	Glyma18g07310.1	unknown protein	84.8	204	22	3	150	347	79	279	2e-34	147
contig01654	Glyma02g40290.2	C4H (CINNAMATE-4-HYDROXYLASE); trans-cinnamate 4-monooxygenase	81.14	896	166	1	241	1133	1172	277	7e-120	432
contig01655	Glyma12g04730.1	phenylalanyl-tRNA synthetase, putative / phenylalanine--tRNA ligase, putative	82.8	820	139	2	1	819	819	1	2e-121	436
contig01656	Glyma15g05790.1	LHCB6 (LIGHT HARVESTING COMPLEX PSII SUBUNIT 6); chlorophyll binding	85.5	786	108	2	108	890	1	783	0	646
contig01657	Glyma04g09520.1	HEMA1; glutamyl-tRNA reductase	87.48	1054	132	0	7	1060	563	1616	0	1043
contig01658	Glyma16g34850.1	unknown protein	88.08	990	118	0	365	1354	1297	308	0	1001
contig01660	Glyma02g43770.1	PUX5 (Arabidopsis thaliana serine/threonine protein phosphatase 2A 55 kDa regulatory subunit B prime gamma); protein binding	83.08	668	101	2	211	878	1223	568	6e-120	432
contig01661	Glyma13g35330.1	unknown protein	91.08	213	19	0	1	213	867	655	7e-72	272
contig01662	Glyma19g02380.1	VDAC1 (VOLTAGE DEPENDENT ANION CHANNEL 1); voltage-gated anion channel	84.65	821	126	0	241	1061	827	7	4e-179	628
contig01663	Glyma02g05450.2	F3H (FLAVANONE 3-HYDROXYLASE); naringenin 3-dioxygenase	83.62	458	75	0	1	458	560	1017	2e-84	313
contig01664	Glyma10g28600.1	ATNAP9; transporter	87.07	851	107	1	320	1170	996	149	0	811
contig01666	Glyma20g02720.5	SAR1 (SYNAPTOBREVIN-RELATED PROTEIN 1)	86.27	284	39	0	176	459	22	305	1e-66	254
contig01668	Glyma12g08930.1	AXS2 (UDP-D-APIOSE/UDP-D-XYLOSE SYNTHASE 2); UDP-glucuronate decarboxylase	86.52	920	124	0	335	1254	1157	238	0	841
contig01669	Glyma07g15500.2	methyltransferase	90.7	129	12	0	138	266	774	646	5e-39	161
contig01670	Glyma15g11490.2	ATPC1; enzyme regulator	79.49	941	184	2	90	1024	1	938	4e-90	333
contig01672	Glyma04g12950.2	AKR2 (ANKYRIN REPEAT-CONTAINING PROTEIN 2); protein binding	87.9	917	108	1	184	1100	116	1029	0	934
contig01673	Glyma03g29870.1	rhodanese-like domain-containing protein	84.85	495	65	1	62	556	211	695	2e-109	396
contig01674	Glyma06g17960.1	20S proteasome beta subunit E, putative	90.97	753	68	0	332	1084	819	67	0	954
contig01677	Glyma19g03020.1	emp24/gp25L/p24 family protein	90.18	275	27	0	2	276	377	651	5e-90	331
contig01678	Glyma19g32500.5	zinc finger (AN1-like) family protein	83.27	508	71	3	275	769	519	13	1e-89	331
contig01680	Glyma05g31580.2	unknown protein	91.38	58	5	0	415	472	58	1	5e-13	75.8
contig01682	Glyma18g47920.1	unknown protein	84.66	626	96	0	318	943	184	809	2e-134	480
contig01684	Glyma08g23990.1	VHA-A (VACUOLAR ATP SYNTHASE SUBUNIT A); ATP binding / hydrogen ion transporting ATP synthase, rotational mechanism / hydrolase, acting on acid anhydrides, catalyzing transmembrane movement of substances / proton-transporting ATPase, rotational mechanism	91.66	1870	156	0	442	2311	1870	1	0	2470
contig01685	Glyma13g00870.1	hydroxyproline-rich glycoprotein family protein	90.14	142	14	0	546	687	387	246	2e-41	170
contig01687	Glyma07g38940.1	ATRBP45C; RNA binding	84.86	1050	140	7	346	1385	154	1194	0	789
contig01688	Glyma18g26190.1	RPS6 (RIBOSOMAL PROTEIN S6); structural constituent of ribosome	92.75	138	10	0	13	150	365	228	7e-49	194
contig01689	Glyma06g08640.1	unknown protein	90.12	648	64	0	350	997	648	1	0	729
contig01690	Glyma20g36740.1	GME (GDP-D-MANNOSE 3\',5\'-EPIMERASE); GDP-mannose 3,5-epimerase/ NAD or NADH binding / catalytic	87.63	1091	129	4	380	1466	1128	40	0	1023
contig01691	Glyma20g18290.1	AMMECR1 family	83.23	507	85	0	425	931	605	99	1e-89	331
contig01692	Glyma11g00300.2	SWIB complex BAF60b domain-containing protein	81.67	240	44	0	301	540	339	100	2e-28	127
contig01693	Glyma12g12950.1	PYR4 (PYRIMIDIN 4); dihydroorotase/ hydrolase/ hydrolase, acting on carbon-nitrogen (but not peptide) bonds, in cyclic amides	88.96	1033	114	0	230	1262	1	1033	0	1096
contig01694	Glyma03g39120.1	nucleic acid binding / zinc ion binding	91.92	458	37	0	106	563	1	458	3e-175	615
contig01695	Glyma13g05120.2	band 7 family protein	86.88	823	108	0	68	890	19	841	0	775
contig01698	Glyma10g38880.1	emp24/gp25L/p24 protein-related	83.5	309	51	0	190	498	3	311	5e-53	208
contig01699	Glyma20g23420.1	ATGSTU8 (GLUTATHIONE S-TRANSFERASE TAU 8); glutathione transferase	81.76	296	51	1	29	321	17	312	6e-37	155
contig01700	Glyma19g36900.1	CDC25; arsenate reductase/ protein tyrosine phosphatase	88.99	345	36	2	70	413	31	374	1e-100	367
contig01701	Glyma13g31920.2	unknown protein	87.23	830	106	0	269	1098	855	26	0	805
contig01703	Glyma10g38960.1	ARD4; acireductone dioxygenase [iron(II)-requiring]/ metal ion binding	85.51	566	82	0	20	585	41	606	4e-132	472
contig01704	Glyma10g06590.1	isocitrate dehydrogenase, putative / NAD+ isocitrate dehydrogenase, putative	90.04	1074	104	1	422	1492	1074	1	0	1277
contig01705	Glyma08g47560.1	SAG29 (SENESCENCE-ASSOCIATED PROTEIN 29)	84.98	586	88	0	471	1056	587	2	1e-129	464
contig01707	Glyma13g24210.1	O-methyltransferase family 2 protein	84.02	482	77	0	174	655	1097	616	9e-94	345
contig01708	Glyma04g35030.1	gibberellin-regulated family protein	85.2	223	33	0	210	432	354	132	1e-44	180
contig01709	Glyma10g20590.1	unknown protein	87.07	549	71	0	2	550	579	31	2e-148	525
contig01710	Glyma06g42850.1	peroxidase, putative	83.6	494	81	0	204	697	160	653	2e-91	337
contig01712	Glyma06g44510.1	AAC3 (ADP/ATP CARRIER 3); ATP:ADP antiporter/ binding	90.79	890	82	0	277	1166	1109	220	0	1114
contig01714	Glyma17g09650.1	GDSL-motif lipase/hydrolase family protein	82.23	647	113	2	79	723	732	86	6e-97	355
contig01715	Glyma08g46020.1	mitochondrial processing peptidase beta subunit, putative	89.16	959	104	0	929	1887	622	1580	0	1051
contig01717	Glyma01g38070.1	unknown protein	83.96	399	64	0	411	809	441	43	2e-75	283
contig01718	Glyma18g52610.1	HSP70 (heat shock protein 70); ATP binding	84.23	647	102	0	9	655	647	1	8e-133	474
contig01721	Glyma07g13880.2	RPL4; poly(U) binding / structural constituent of ribosome	82.42	165	29	0	630	794	562	726	4e-19	97.6
contig01722	Glyma12g35970.1	ATRABA1B (ARABIDOPSIS RAB GTPASE HOMOLOG A1B); GTP binding	89.45	654	69	0	79	732	1	654	0	749
contig01723	Glyma02g16410.1	unknown protein	84.85	462	61	1	234	686	492	31	1e-95	351
contig01725	Glyma07g39240.2	aspartyl protease family protein	89.87	227	23	0	349	575	226	452	7e-71	268
contig01727	Glyma10g04920.1	RPT2a (regulatory particle AAA-ATPase 2a); ATPase	89.25	1274	137	0	392	1665	1332	59	0	1439
contig01728	Glyma11g07510.1	isoflavone reductase, putative	81.28	812	152	0	232	1043	146	957	1e-111	404
contig01731	Glyma07g32190.1	APE2 (ACCLIMATION OF PHOTOSYNTHESIS TO ENVIRONMENT 2); antiporter/ triose-phosphate transmembrane transporter	89.04	602	66	0	65	666	616	1217	0	670
contig01732	Glyma19g41270.1	0	90.91	66	6	0	416	481	138	73	3e-15	83.8
contig01733	Glyma19g43430.1	thylakoid assembly protein, putative	85.96	228	32	0	165	392	140	367	5e-50	198
contig01737	Glyma13g16170.1	UBP12 (UBIQUITIN-SPECIFIC PROTEASE 12); ubiquitin thiolesterase/ ubiquitin-specific protease	91.08	1166	101	1	188	1350	1	1166	0	1483
contig01738	Glyma16g02010.1	PSI-P (PHOTOSYSTEM I P SUBUNIT); DNA binding	87.18	234	30	0	164	397	475	242	4e-58	226
contig01739	Glyma13g40940.1	HTA12; DNA binding	85.61	139	20	0	100	238	74	212	1e-25	117
contig01743	Glyma10g00520.2	50S ribosomal protein L28, chloroplast (CL28)	90.64	203	19	0	221	423	411	209	6e-66	252
contig01744	Glyma20g25790.1	fructose-bisphosphate aldolase, putative	86.58	1073	144	0	211	1283	94	1166	0	985
contig01745	Glyma08g13510.1	ARPN (PLANTACYANIN); copper ion binding / electron carrier	84.62	351	54	0	103	453	1	351	9e-71	268
contig01746	Glyma16g27440.1	UDP-glucoronosyl/UDP-glucosyl transferase family protein	79.56	768	157	0	584	1351	634	1401	1e-59	232
contig01747	Glyma01g05490.3	haloacid dehalogenase-like hydrolase family protein	91.67	108	9	0	208	315	384	277	2e-33	143
contig01748	Glyma03g07420.2	ATG2; aminopeptidase/ metalloexopeptidase	88.1	1025	122	0	474	1498	1037	13	0	1065
contig01749	Glyma12g04020.2	unknown protein	90.51	158	15	0	279	436	158	1	8e-49	194
contig01750	Glyma08g11850.2	unknown protein	82.58	155	27	0	160	314	121	275	3e-18	93.7
contig01751	Glyma12g37080.1	unknown protein	85.34	641	88	3	225	865	1	635	1e-142	507
contig01752	Glyma01g38320.1	tRNA synthetase class I (W and Y) family protein	88.94	1022	113	0	166	1187	121	1142	0	1096
contig01753	Glyma12g04400.2	SAR DNA-binding protein, putative	88	350	42	0	135	484	286	635	6e-99	361
contig01754	Glyma16g24220.1	AVA-P1; ATPase/ proton-transporting ATPase, rotational mechanism	84.93	491	74	0	294	784	491	1	2e-106	387
contig01755	Glyma05g04880.1	zinc ion binding	85.27	129	19	0	230	358	2404	2532	7e-22	105
contig01756	Glyma06g47200.1	pectinesterase, putative	82.67	1264	216	1	295	1558	1726	466	0	765
contig01758	Glyma02g08180.1	ATGR1 (glutathione-disulfide reductase); FAD binding / NADP or NADPH binding / glutathione-disulfide reductase/ oxidoreductase	88.94	1392	154	0	383	1774	1463	72	0	1538
contig01759	Glyma10g05580.1	60S ribosomal protein L4/L1 (RPL4A)	80.79	1114	214	0	401	1514	1216	103	9e-144	511
contig01760	Glyma06g18320.1	haloacid dehalogenase-like hydrolase family protein	90.11	728	72	0	273	1000	214	941	0	872
contig01762	Glyma02g03860.1	SPDS1 (spermidine synthase 1); spermidine synthase	90.35	860	80	1	422	1281	999	143	0	1043
contig01763	Glyma15g20870.3	thioesterase family protein	81.23	309	58	0	191	499	7	315	4e-36	153
contig01764	Glyma15g38120.1	0	87.96	191	23	0	519	709	201	11	6e-49	196
contig01765	Glyma07g11810.1	ATGSR1; copper ion binding / glutamate-ammonia ligase	87.5	1064	133	0	78	1141	1	1064	0	1055
contig01766	Glyma20g36330.1	SEC (secret agent); transferase, transferring glycosyl groups	87.5	192	24	0	267	458	2956	2765	1e-47	190
contig01767	Glyma05g18380.1	0	94.5	400	22	0	244	643	1	400	4e-176	618
contig01768	Glyma11g13940.1	histone H3	84.78	230	35	0	44	273	1	230	2e-44	178
contig01769	Glyma07g19100.1	unknown protein	86.04	437	61	0	80	516	49	485	2e-105	383
contig01771	Glyma14g06160.1	ATFER4 (ferritin 4); binding / ferric iron binding / oxidoreductase/ transition metal ion binding	89.78	362	37	0	12	373	350	711	8e-108	391
contig01772	Glyma08g18750.3	(S)-2-hydroxy-acid oxidase, peroxisomal, putative / glycolate oxidase, putative / short chain alpha-hydroxy acid oxidase, putative	89.63	1022	106	0	105	1126	1	1022	0	1185
contig01774	Glyma13g32460.1	ATCXXS1 (C-terminal cysteine residue is changed to a serine 1); protein disulfide isomerase	81.79	335	55	2	177	511	34	362	5e-42	172
contig01775	Glyma10g39740.1	THI1; protein homodimerization	82.85	717	121	1	316	1030	1056	340	2e-122	440
contig01776	Glyma15g00900.1	NADH-ubiquinone oxidoreductase 24 kDa subunit, putative	88.23	756	89	0	37	792	1	756	0	793
contig01777	Glyma02g40430.1	ubiquinol-cytochrome C reductase complex ubiquinone-binding protein, putative / ubiquinol-cytochrome C reductase complex 8.2 kDa protein, putative	81.28	219	41	0	69	287	1	219	4e-23	109
contig01778	Glyma08g08380.1	PGIP2 (POLYGALACTURONASE INHIBITING PROTEIN 2); protein binding	82.74	197	34	0	113	309	76	272	2e-26	121
contig01779	Glyma06g15190.1	unknown protein	84.8	171	26	0	59	229	1	171	3e-30	133
contig01780	Glyma06g12780.2	ADH1 (ALCOHOL DEHYDROGENASE 1); alcohol dehydrogenase	87.37	689	87	0	9	697	914	226	0	676
contig01781	Glyma17g13770.1	NOP56 (Arabidopsis homolog of nucleolar protein Nop56)	87.74	726	82	2	387	1106	1322	598	0	728
contig01782	Glyma15g09700.1	SCPL19; serine-type carboxypeptidase/ sinapoyltransferase	84.28	687	107	1	102	787	136	822	8e-132	472
contig01783	Glyma12g02850.1	RPL12-C (ribosomal protein l12-c); structural constituent of ribosome	82.29	175	31	0	459	633	399	573	1e-20	101
contig01784	Glyma12g35990.1	protein transport protein sec61, putative	91.41	1432	122	1	207	1638	1431	1	0	1855
contig01785	Glyma19g04290.1	unknown protein	82.88	333	57	0	232	564	333	1	8e-53	208
contig01786	Glyma13g02740.1	FLS (FLAVONOL SYNTHASE); flavonol synthase	82.38	806	142	0	246	1051	1001	196	6e-132	472
contig01787	Glyma09g37570.1	VDAC1 (VOLTAGE DEPENDENT ANION CHANNEL 1); voltage-gated anion channel	85.75	821	117	0	99	919	7	827	0	700
contig01789	Glyma11g09970.2	unknown protein	84.53	918	127	4	296	1204	953	42	0	684
contig01791	Glyma02g10020.1	eukaryotic translation initiation factor 5, putative / eIF-5, putative	84.44	797	106	3	789	1570	794	1	4e-171	603
contig01792	Glyma03g38930.1	CRB (CHLOROPLAST RNA BINDING); binding / catalytic/ coenzyme binding	87.71	1123	138	0	104	1226	1135	13	0	1132
contig01793	Glyma14g05390.1	EFE (ETHYLENE-FORMING ENZYME); 1-aminocyclopropane-1-carboxylate oxidase	83.89	776	119	3	87	859	10	782	3e-149	529
contig01794	Glyma20g39240.1	unknown protein	88.97	263	29	0	465	727	614	352	1e-77	291
contig01795	Glyma05g34490.4	ATGPX3 (GLUTATHIONE PEROXIDASE 3); glutathione peroxidase	87.5	168	21	0	3	170	433	600	2e-40	167
contig01796	Glyma02g08540.3	30S ribosomal protein S13, chloroplast, putative	83.08	195	33	0	411	605	208	402	1e-27	125
contig01799	Glyma19g01590.2	gibberellin-regulated family protein	86.59	179	24	0	260	438	576	398	1e-39	165
contig01800	Glyma04g09350.1	TUA2; structural constituent of cytoskeleton	84.23	951	149	1	1	951	950	1	0	688
contig01802	Glyma06g10220.1	binding	80.65	155	30	0	436	590	626	472	8e-11	69.9
contig01803	Glyma06g16920.1	CPK4; calmodulin-dependent protein kinase/ kinase/ protein kinase	88.48	330	38	0	16	345	1165	1494	1e-96	353
contig01804	Glyma17g05520.1	senescence-associated protein-related	83.48	224	28	1	532	746	493	716	1e-37	159
contig01805	Glyma11g20620.2	unknown protein	87.4	246	25	1	224	469	240	1	1e-63	244
contig01806	Glyma05g03340.1	ATPD (ATP SYNTHASE DELTA-SUBUNIT GENE); hydrogen ion transporting ATP synthase, rotational mechanism / proton-transporting ATPase, rotational mechanism	81.18	186	35	0	646	831	469	654	2e-17	91.7
contig01807	Glyma20g23970.1	zinc finger (DNL type) family protein	88.24	408	48	0	300	707	197	604	6e-119	428
contig01808	Glyma14g02710.3	peptide methionine sulfoxide reductase, putative	85.21	798	118	0	235	1032	798	1	0	646
contig01810	Glyma20g36570.1	RNA recognition motif (RRM)-containing protein	89.63	511	53	0	236	746	725	215	2e-168	593
contig01811	Glyma02g15190.1	ATRBP47B (RNA-binding protein 47B); RNA binding	91.39	244	21	0	1	244	932	1175	6e-86	317
contig01812	Glyma20g36050.1	CP5	83.65	887	145	0	417	1303	265	1151	7e-163	575
contig01813	Glyma18g10290.1	ERF7 (ETHYLINE RESPONSE FACTOR 7); DNA binding / protein binding / transcription factor/ transcription repressor	85	180	27	0	103	282	248	69	4e-33	143
contig01814	Glyma09g17080.2	RNA recognition motif (RRM)-containing protein	87.73	481	59	0	258	738	163	643	2e-136	486
contig01815	Glyma07g13900.1	nuclear RNA-binding protein, putative	81.48	691	110	4	433	1120	227	902	2e-95	351
contig01816	Glyma10g14340.1	hydrolase, alpha/beta fold family protein	79.63	908	182	1	223	1127	1029	122	5e-89	329
contig01817	Glyma17g00330.1	unknown protein	92.84	489	35	0	252	740	825	337	0	692
contig01819	Glyma05g36040.1	MPPalpha (mitochondrial processing peptidase alpha subunit); catalytic/ metal ion binding / metalloendopeptidase/ zinc ion binding	90.52	696	65	1	1	695	1365	670	0	848
contig01820	Glyma06g32680.1	protein transport protein sec61, putative	90.81	1154	105	1	133	1285	1	1154	0	1439
contig01821	Glyma11g19490.1	ATCSLA02; mannan synthase/ transferase, transferring glycosyl groups	84.96	1124	169	0	387	1510	1370	247	0	888
contig01823	Glyma04g05870.1	ferredoxin-related	83.75	603	98	0	281	883	72	674	6e-116	418
contig01824	Glyma12g28650.6	protein kinase family protein	87.79	606	72	2	72	675	1	606	3e-170	599
contig01825	Glyma08g15040.1	LIP1 (Light Insensitive Period1); GTPase	88.76	765	78	3	4	760	52	816	0	821
contig01826	Glyma04g08460.2	ribosomal protein S5 family protein	89.24	641	69	0	285	925	1494	854	0	724
contig01827	Glyma04g08300.1	calcium-binding protein, putative	87.6	258	32	0	162	419	533	276	9e-68	258
contig01828	Glyma06g07900.1	unknown protein	83.23	328	53	2	384	710	510	184	9e-50	198
contig01830	Glyma11g00810.3	OASA1 (O-ACETYLSERINE (THIOL) LYASE (OAS-TL) ISOFORM A1); cysteine synthase	88.75	978	110	0	96	1073	1	978	0	1066
contig01831	Glyma15g43040.1	CEV1 (CONSTITUTIVE EXPRESSION OF VSP 1); cellulose synthase/ transferase, transferring glycosyl groups	88.5	2070	219	6	1	2063	2101	44	0	2194
contig01834	Glyma16g24140.1	PIN1AT (PEPTIDYLPROLYL CIS/TRANS ISOMERASE, NIMA-INTERACTING 1); peptidyl-prolyl cis-trans isomerase	84.05	351	56	0	128	478	27	377	6e-66	252
contig01835	Glyma17g08370.1	ribosomal protein L10 family protein	79.96	479	96	0	298	776	202	680	1e-46	188
contig01836	Glyma17g12290.2	ribosomal protein L36 family protein	93.06	72	5	0	346	417	229	300	4e-21	103
contig01837	Glyma12g08340.1	2-phosphoglycerate kinase-related	88.71	363	41	0	617	979	271	633	1e-108	394
contig01838	Glyma10g07410.1	ATECP63 (EMBRYONIC CELL PROTEIN 63)	86.14	101	14	0	370	470	1139	1039	9e-17	89.7
contig01839	Glyma12g26520.1	chloroplast 30S ribosomal protein S20, putative	85.56	284	41	0	273	556	518	235	1e-61	238
contig01840	Glyma02g00670.1	GLTP1 (glycolipid transfer protein 1); glycolipid binding / glycolipid transporter	90	610	60	1	165	774	1	609	0	718
contig01841	Glyma08g21880.2	unknown protein	85.75	358	51	0	167	524	81	438	4e-82	305
contig01844	Glyma10g31750.1	BETA-TIP (BETA-TONOPLAST INTRINSIC PROTEIN); water channel	82.65	680	118	0	89	768	1	680	4e-114	412
contig01845	Glyma17g08310.1	ALDH11A3; 3-chloroallyl aldehyde dehydrogenase/ glyceraldehyde-3-phosphate dehydrogenase (NADP+)	87.95	1469	177	0	211	1679	25	1493	0	1509
contig01847	Glyma20g26300.2	cyclase family protein	85.94	569	80	0	341	909	755	187	1e-138	494
contig01849	Glyma07g32740.1	unknown protein	91.53	366	30	1	1	365	366	1	3e-132	472
contig01850	Glyma16g16280.1	IRX14 (irregular xylem 14); transferase, transferring glycosyl groups / xylosyltransferase	81.56	1014	179	3	114	1127	1342	337	2e-144	513
contig01852	Glyma16g04750.1	ATAPY2 (ARABIDOPSIS THALIANA APYRASE 2); ATPase/ nucleotide diphosphatase	81.71	727	133	0	193	919	221	947	4e-106	387
contig01854	Glyma15g25060.1	glycosyl hydrolase family 18 protein	79.43	982	197	3	203	1180	1068	88	3e-78	293
contig01855	Glyma15g15020.1	ACLB-1; ATP citrate synthase	90.41	1637	156	1	1	1636	184	1820	0	1992
contig01858	Glyma02g07420.1	ARS27A (ARABIDOPSIS RIBOSOMAL PROTEIN S27); structural constituent of ribosome	84.91	212	32	0	518	729	212	1	3e-40	167
contig01861	Glyma08g19320.1	60S ribosomal protein L36a/L44 (RPL36aB)	86.94	314	41	0	160	473	314	1	8e-80	297
contig01862	Glyma10g36890.1	0	86.79	280	37	0	416	695	642	363	7e-69	262
contig01863	Glyma11g25910.1	40S ribosomal protein S19 (RPS19A)	88.43	432	50	0	250	681	432	1	1e-128	460
contig01864	Glyma04g42720.4	TAPX (THYLAKOIDAL ASCORBATE PEROXIDASE); L-ascorbate peroxidase	88.16	532	54	1	190	712	110	641	1e-159	563
contig01865	Glyma12g05460.4	CRT3 (CALRETICULIN 3); calcium ion binding / unfolded protein binding	89.26	987	103	1	89	1072	82	1068	0	1112
contig01866	Glyma13g41710.1	histone H3	85.99	207	29	0	65	271	1	207	6e-45	180
contig01868	Glyma19g30770.1	TUB6 (BETA-6 TUBULIN); structural constituent of cytoskeleton	86.12	1326	183	1	505	1830	1325	1	0	1162
contig01869	Glyma14g35160.1	AtUGT85A2 (UDP-glucosyl transferase 85A2); UDP-glycosyltransferase/ glucuronosyltransferase/ transferase, transferring glycosyl groups	82.69	520	87	3	195	712	1419	901	4e-78	293
contig01870	Glyma11g06470.1	YCF37 (Arabidopsis homolog of Synechocystis YCF37)	80.97	289	55	0	201	489	482	194	2e-31	137
contig01872	Glyma08g18110.1	LOS1; copper ion binding / translation elongation factor/ translation factor, nucleic acid binding	87.92	530	64	0	114	643	1	530	1e-153	543
contig01873	Glyma19g02810.1	ATEXPA15 (ARABIDOPSIS THALIANA EXPANSIN A15)	86.63	658	87	1	105	762	124	780	3e-170	599
contig01874	Glyma02g46870.1	ATSERAT2;2 (SERINE ACETYLTRANSFERASE 2;2); serine O-acetyltransferase	80.1	588	117	0	320	907	1062	475	2e-61	238
contig01875	Glyma18g08900.2	30S ribosomal protein S10, chloroplast, putative	87.19	359	46	0	309	667	614	256	2e-94	347
contig01876	Glyma11g37030.1	unknown protein	89.86	414	42	0	224	637	144	557	6e-137	488
contig01877	Glyma08g07350.1	17.6 kDa class I small heat shock protein (HSP17.6B-CI)	81.74	230	27	2	200	429	1	215	2e-30	133
contig01881	Glyma19g35690.1	HTB4; DNA binding	84.53	278	43	0	54	331	417	140	1e-53	210
contig01883	Glyma09g31870.1	HYD1 (HYDRA1); C-8 sterol isomerase	88.08	537	61	1	359	892	660	124	2e-156	553
contig01884	Glyma15g13140.1	ADF4 (ACTIN DEPOLYMERIZING FACTOR 4); actin binding	90.12	253	25	0	303	555	1	253	1e-81	303
contig01885	Glyma11g01770.1	Y14; RNA binding / protein binding	91.05	313	28	0	337	649	265	577	6e-110	398
contig01886	Glyma08g05570.1	EF-1-alpha-related GTP-binding protein, putative	88.42	1356	154	1	461	1813	1507	152	0	1439
contig01887	Glyma17g37430.1	STH2 (SALT TOLERANCE HOMOLOG2); transcription factor/ zinc ion binding	89.29	196	20	1	129	323	2	197	2e-54	214
contig01888	Glyma14g11660.1	ATER	85.37	294	43	0	305	598	299	6	5e-63	242
contig01890	Glyma10g02040.1	FUM1 (FUMARASE 1); catalytic/ fumarate hydratase	89.51	1382	140	3	222	1598	1475	94	0	1570
contig01891	Glyma02g46860.2	PBB2; endopeptidase/ peptidase/ threonine-type endopeptidase	88.97	544	60	0	1	544	556	13	1e-171	603
contig01892	Glyma09g38550.1	IPP2 (ISOPENTENYL PYROPHOSPHATE:DIMETHYLALLYL PYROPHOSPHATE ISOMERASE 2); isopentenyl-diphosphate delta-isomerase	91.45	690	59	0	410	1099	888	199	0	900
contig01893	Glyma16g28150.1	0	87.58	161	20	0	351	511	221	61	1e-38	161
contig01894	Glyma18g47950.1	mtACP2 (mitochondrial acyl carrier protein 2); acyl carrier/ metal ion binding	89.61	279	29	0	178	456	109	387	2e-87	323
contig01895	Glyma17g11790.1	PAP26 (PURPLE ACID PHOSPHATASE 26); acid phosphatase/ protein serine/threonine phosphatase	86.04	1332	186	0	324	1655	203	1534	0	1166
contig01896	Glyma03g24020.1	AT-AER (alkenal reductase); 2-alkenal reductase	86.09	791	110	0	400	1190	238	1028	0	696
contig01899	Glyma19g36120.1	ADK (ADENOSINE KINASE); adenylate kinase/ nucleotide kinase	87.21	696	89	0	391	1086	801	106	0	674
contig01902	Glyma11g05520.2	HOS15 (high expression of osmotically responsive genes 15)	89.32	281	30	0	164	444	1	281	3e-86	319
contig01903	Glyma02g15500.1	eukaryotic translation initiation factor-related	88.56	1066	119	1	1	1063	422	1487	0	1142
contig01904	Glyma12g37020.2	small G protein family protein / RhoGAP family protein	89.71	923	94	1	220	1141	16	938	0	1068
contig01906	Glyma15g17060.2	eukaryotic translation initiation factor 4A, putative / eIF-4A, putative / DEAD box RNA helicase, putative	89.2	1167	126	0	246	1412	1221	55	0	1314
contig01907	Glyma11g21260.1	NQR (NADPH:QUINONE OXIDOREDUCTASE); FMN reductase	83.5	297	49	0	295	591	301	597	2e-50	200
contig01908	Glyma10g38720.1	PBS2 (PPHB SUSCEPTIBLE 2); protein binding / zinc ion binding	86.7	218	26	1	147	364	16	230	5e-50	198
contig01909	Glyma05g07580.1	ATPK3; ATP binding / kinase/ protein kinase/ protein serine/threonine kinase	89.31	1029	107	1	254	1279	1029	1	0	1164
contig01910	Glyma08g06820.1	PMDH2 (peroxisomal NAD-malate dehydrogenase 2); malate dehydrogenase	90.16	620	61	0	7	626	452	1071	0	745
contig01912	Glyma15g06770.1	PR-1-LIKE (PATHOGENESIS-RELATED PROTEIN-1-LIKE)	84.78	92	14	0	363	454	332	423	1e-11	71.9
contig01913	Glyma08g10200.1	transketolase family protein	87.02	1148	140	3	494	1635	77	1221	0	1082
contig01914	Glyma02g47460.1	ADG1 (ADP GLUCOSE PYROPHOSPHORYLASE 1); glucose-1-phosphate adenylyltransferase	89.56	1350	141	0	278	1627	199	1548	0	1558
contig01915	Glyma16g32990.1	band 7 family protein	86.28	379	52	0	10	388	487	865	3e-92	339
contig01916	Glyma15g14970.1	DNA-binding enhancer protein-related	87.69	333	41	0	340	672	333	1	5e-91	335
contig01918	Glyma05g09970.1	unknown protein	84.93	584	88	0	154	737	145	728	2e-128	460
contig01919	Glyma18g03440.1	SBPASE (sedoheptulose-bisphosphatase); phosphoric ester hydrolase/ sedoheptulose-bisphosphatase	86.17	1164	161	0	190	1353	1	1164	0	1031
contig01920	Glyma15g09630.2	EIF4E (EUKARYOTIC TRANSLATION INITATION FACTOR 4E); RNA binding / RNA cap binding / protein binding / translation initiation factor	85.63	522	73	2	245	765	698	178	9e-118	424
contig01921	Glyma08g13440.1	cupin family protein	81.17	409	77	0	215	623	1044	636	2e-42	174
contig01922	Glyma20g11600.1	LOX2 (LIPOXYGENASE 2); lipoxygenase	82.83	1101	180	4	1025	2124	1895	803	0	662
contig01924	Glyma15g12940.3	myb family transcription factor	84	894	128	2	275	1156	891	1	0	648
contig01926	Glyma16g33800.1	trypsin and protease inhibitor family protein / Kunitz family protein	81.86	237	37	2	166	402	615	385	8e-27	121
contig01927	Glyma05g06080.3	TOM2A (TOBAMOVIRUS MULTIPLICATION 2A); protein binding	83.65	526	77	1	276	801	1	517	4e-101	369
contig01928	Glyma06g04660.1	WPP1 (WPP domain protein 1)	86.67	165	22	0	202	366	118	282	5e-36	153
contig01929	Glyma08g18080.1	kelch repeat-containing protein	82.76	493	83	2	1	492	481	972	1e-76	287
contig01930	Glyma13g33830.1	O-diphenol-O-methyl transferase, putative	81.38	1042	190	3	26	1064	1068	28	4e-142	505
contig01931	Glyma11g01350.1	TT4 (TRANSPARENT TESTA 4); naringenin-chalcone synthase	84	100	16	0	82	181	14	113	3e-12	71.9
contig01935	Glyma18g51400.1	ERD5 (EARLY RESPONSIVE TO DEHYDRATION 5); proline dehydrogenase	83.1	911	154	0	49	959	543	1453	5e-166	585
contig01936	Glyma13g28630.1	BMY3; beta-amylase/ catalytic/ cation binding	80.92	1216	226	2	1	1213	394	1606	2e-159	563
contig01937	Glyma17g07560.1	unknown protein	90.71	226	21	0	261	486	386	161	6e-75	281
contig01939	Glyma09g37860.1	ARA-5 (ARABIDOPSIS RAS 5); GTP binding	91.69	602	50	0	252	853	602	1	0	797
contig01941	Glyma20g38290.1	unknown protein	85.53	387	50	1	373	759	660	280	5e-88	325
contig01943	Glyma10g26820.1	histone H4	86.78	174	21	1	22	195	139	310	1e-37	157
contig01944	Glyma03g36000.1	NHL1	87.83	115	14	0	535	649	352	238	3e-25	117
contig01945	Glyma12g30920.2	zinc finger (AN1-like) family protein	88.78	196	22	0	501	696	282	477	2e-54	214
contig01946	Glyma01g39330.1	RNA recognition motif (RRM)-containing protein	87.64	1044	113	2	299	1326	1	1044	0	1059
contig01947	Glyma08g44410.2	unknown protein	90.14	740	69	2	186	924	1	737	0	876
contig01948	Glyma01g03610.1	TRIP-1 (TGF-BETA RECEPTOR INTERACTING PROTEIN 1); nucleotide binding / protein binding	86.39	977	133	0	130	1106	1	977	0	882
contig01950	Glyma09g24630.1	unknown protein	89.86	552	56	0	545	1096	556	5	0	650
contig01951	Glyma18g49870.1	ATOMT1 (O-METHYLTRANSFERASE 1); caffeate O-methyltransferase/ myricetin 3\'-O-methyltransferase/ quercetin 3-O-methyltransferase	80.23	860	170	0	248	1107	247	1106	1e-84	315
contig01952	Glyma09g03910.1	PDF3 (PREFOLDIN 3); unfolded protein binding	88.48	521	60	0	81	601	34	554	9e-158	557
contig01954	Glyma16g26380.1	unknown protein	79.81	842	150	4	299	1139	172	994	1e-86	321
contig01955	Glyma17g02430.1	oxidoreductase, 2OG-Fe(II) oxygenase family protein	87.36	823	102	2	347	1167	887	65	0	791
contig01956	Glyma01g03530.1	ACLA-1; ATP citrate synthase	88.92	1272	141	0	243	1514	1272	1	0	1403
contig01959	Glyma13g11090.1	structural constituent of cell wall	85.25	122	15	1	1346	1467	155	37	2e-18	95.6
contig01960	Glyma06g09500.1	TUA2; structural constituent of cytoskeleton	88.38	396	46	0	1	396	943	1338	6e-117	420
contig01963	Glyma20g37700.1	seryl-tRNA synthetase / serine--tRNA ligase	86.79	1340	174	1	87	1423	1	1340	0	1249
contig01966	Glyma05g38120.1	UGE1 (UDP-D-glucose/UDP-D-galactose 4-epimerase 1); UDP-glucose 4-epimerase/ protein dimerization	86.22	1023	141	0	240	1262	1053	31	0	910
contig01968	Glyma10g02290.1	AUD1; UDP-glucuronate decarboxylase/ catalytic/ dTDP-glucose 4,6-dehydratase	87.71	952	117	0	484	1435	314	1265	0	959
contig01969	Glyma05g26160.1	unknown protein	81.01	158	30	0	185	342	1	158	8e-13	75.8
contig01970	Glyma12g02510.1	POP2 (POLLEN-PISTIL INCOMPATIBILITY 2); 4-aminobutyrate transaminase/ 4-aminobutyrate:pyruvate transaminase	87.32	1451	184	0	9	1459	91	1541	0	1376
contig01971	Glyma08g28430.1	SAMDC (S-ADENOSYLMETHIONINE DECARBOXYLASE); adenosylmethionine decarboxylase	82.08	586	101	2	190	771	1054	469	1e-85	317
contig01972	Glyma06g11790.1	nodulin MtN21 family protein	86.89	473	62	0	852	1324	512	40	4e-124	446
contig01973	Glyma02g33350.1	SFGH (S-FORMYLGLUTATHIONE HYDROLASE); S-formylglutathione hydrolase/ hydrolase, acting on ester bonds	86.08	819	111	1	243	1061	858	43	0	716
contig01974	Glyma02g04360.1	copper amine oxidase, putative	86.23	1779	244	1	235	2012	2281	503	0	1576
contig01975	Glyma08g21340.1	GDSL-motif lipase/hydrolase family protein	83.54	972	160	0	100	1071	127	1098	0	658
contig01976	Glyma02g44250.1	leucine-rich repeat protein, putative	89.76	576	59	0	257	832	657	82	0	674
contig01978	Glyma06g02410.1	EMB2719 (EMBRYO DEFECTIVE 2719); enzyme regulator	89.56	1360	139	1	119	1478	1	1357	0	1532
contig01979	Glyma10g16040.1	calcium-binding EF hand family protein	83.97	549	88	0	415	963	845	297	2e-107	391
contig01981	Glyma09g38760.1	CXIP1 (CAX INTERACTING PROTEIN 1); antiporter/ glutathione disulfide oxidoreductase	83.86	316	51	0	74	389	526	211	5e-57	222
contig01982	Glyma01g05500.1	UGT73B5 (UDP-glucosyl transferase 73B5); UDP-glucosyltransferase/ UDP-glycosyltransferase/ quercetin 3-O-glucosyltransferase/ transferase, transferring glycosyl groups	88.4	250	28	1	181	429	1039	1288	6e-68	258
contig01983	Glyma01g36440.1	PSAT; O-phospho-L-serine:2-oxoglutarate aminotransferase	80.59	1092	203	2	288	1376	156	1241	8e-135	482
contig01984	Glyma18g10060.2	SYP52 (SYNTAXIN OF PLANTS 52); SNAP receptor	90.71	689	64	0	205	893	689	1	0	858
contig01985	Glyma08g46830.1	TMS membrane family protein / tumour differentially expressed (TDE) family protein	88.48	1233	142	0	129	1361	1	1233	0	1318
contig01986	Glyma15g03000.1	CKL2 (CASEIN KINASE 1-LIKE PROTEIN 2); ATP binding / kinase/ protein kinase/ protein serine/threonine kinase	88.79	1410	143	5	450	1856	1416	19	0	1522
contig01988	Glyma06g21850.1	unknown protein	88.73	275	31	0	121	395	19	293	2e-80	299
contig01990	Glyma07g04890.1	P40; structural constituent of ribosome	87.58	467	58	0	1	467	509	43	1e-130	466
contig01991	Glyma11g35820.1	ALPHA-SNAP2 (ALPHA-SOLUBLE NSF ATTACHMENT PROTEIN 2); binding / soluble NSF attachment protein	87.93	704	85	0	306	1009	866	163	0	722
contig01992	Glyma04g09610.1	CIPK8 (CBL-INTERACTING PROTEIN KINASE 8); kinase/ protein kinase	85.15	1306	179	1	327	1632	1291	1	0	1070
contig01993	Glyma08g24660.1	DOT2 (DEFECTIVELY ORGANIZED TRIBUTARIES 2)	86.36	176	24	0	143	318	302	477	3e-38	159
contig01995	Glyma05g01670.2	0	83.8	142	23	0	49	190	1	142	5e-20	99.6
contig01998	Glyma20g23160.1	unknown protein	86.21	116	16	0	74	189	1	116	2e-21	103
contig01999	Glyma07g05170.1	UBC34 (ubiquitin-conjugating enzyme 34); ubiquitin-protein ligase	86.03	723	95	2	267	989	1	717	7e-178	624
contig02000	Glyma12g07010.1	RNA and export factor-binding protein, putative	82.96	663	107	2	388	1047	660	1	2e-113	410
contig02001	Glyma04g03030.1	transcription initiation factor IIF beta subunit (TFIIF-beta) family protein	85.92	746	102	1	96	838	44	789	0	642
contig02003	Glyma13g30060.1	BIN2 (BRASSINOSTEROID-INSENSITIVE 2); glycogen synthase kinase 3/ kinase/ protein kinase	90.32	1126	109	0	152	1277	1	1126	0	1368
contig02004	Glyma11g03320.1	unknown protein	82.3	531	94	0	259	789	729	199	2e-82	307
contig02005	Glyma04g38140.2	thioesterase family protein	79.38	354	70	1	267	617	465	112	6e-26	119
contig02006	Glyma10g32850.1	UAH (UREIDOGLYCOLATE AMIDOHYDROLASE); allantoate deiminase/ metallopeptidase	88.47	1258	144	1	232	1488	1395	138	0	1302
contig02007	Glyma12g10670.1	SGP2; GTP binding	84.96	266	38	1	25	288	551	286	9e-52	204
contig02010	Glyma13g01570.2	nodulin MtN21 family protein	81.84	347	60	3	49	395	20	363	7e-40	165
contig02011	Glyma16g31250.1	emb2394 (embryo defective 2394); structural constituent of ribosome	86.01	679	94	1	231	908	679	1	2e-156	553
contig02012	Glyma20g25510.1	unknown protein	83.56	511	84	0	137	647	38	548	2e-94	347
contig02013	Glyma03g23890.1	NADP-dependent oxidoreductase, putative	85.03	167	25	0	281	447	238	404	2e-30	133
contig02014	Glyma13g30490.1	PDC2 (pyruvate decarboxylase-2); carboxy-lyase/ catalytic/ magnesium ion binding / pyruvate decarboxylase/ thiamin pyrophosphate binding	87.73	1638	201	0	227	1864	1770	133	0	1653
contig02015	Glyma11g20600.1	PIP2;4 (PLASMA MEMBRANE INTRINSIC PROTEIN 2;4); water channel	83.18	862	140	3	32	889	1	861	3e-152	539
contig02016	Glyma05g08670.1	universal stress protein (USP) family protein	84.62	520	80	0	294	813	526	7	2e-109	396
contig02019	Glyma07g07860.2	unknown protein	85.37	123	18	0	175	297	122	244	1e-20	101
contig02022	Glyma03g38250.1	ATRL6 (ARABIDOPSIS RAD-LIKE 6); transcription factor	82.32	181	32	0	349	529	206	26	8e-22	105
contig02024	Glyma03g05600.1	macrophage migration inhibitory factor family protein / MIF family protein	83.69	282	46	0	90	371	1	282	9e-49	194
contig02025	Glyma16g04630.1	short-chain dehydrogenase/reductase (SDR) family protein	78.72	376	80	0	42	417	423	798	1e-23	111
contig02026	Glyma05g20710.1	WRKY15; calmodulin binding / transcription factor	85.85	212	30	0	1	212	784	995	3e-45	182
contig02027	Glyma05g37150.1	TUF (VACUOLAR ATP SYNTHASE SUBUNIT E1); proton-transporting ATPase, rotational mechanism	86.7	699	90	1	126	824	25	720	0	644
contig02028	Glyma07g32850.1	SSI2; acyl-[acyl-carrier-protein] desaturase/ stearoyl-CoA 9-desaturase	88.97	1142	126	0	338	1479	1209	68	0	1265
contig02029	Glyma08g17810.5	PAB1 (PROTEASOME SUBUNIT PAB1); endopeptidase/ peptidase/ threonine-type endopeptidase	92.07	706	56	0	273	978	706	1	0	955
contig02030	Glyma05g08250.1	unknown protein	85.16	128	19	0	457	584	155	28	3e-21	103
contig02031	Glyma18g05220.1	DJ-1 family protein / protease-related	86.86	1164	153	0	297	1460	1	1164	0	1094
contig02032	Glyma12g00430.1	oxidoreductase, zinc-binding dehydrogenase family protein	83.78	894	145	0	177	1070	94	987	3e-177	622
contig02033	Glyma12g04890.1	ATPLT5 (POLYOL TRANSPORTER 5); D-ribose transmembrane transporter/ D-xylose transmembrane transporter/ carbohydrate transmembrane transporter/ galactose transmembrane transporter/ glucose transmembrane transporter/ glycerol transmembrane transporter/ mann	80.03	1257	251	0	134	1390	88	1344	1e-140	502
contig02035	Glyma08g17610.1	PGK1 (PHOSPHOGLYCERATE KINASE 1); phosphoglycerate kinase	88.89	1224	136	0	420	1643	235	1458	0	1348
contig02036	Glyma07g39980.1	40S ribosomal protein S15 (RPS15D)	83.21	417	70	0	112	528	57	473	6e-72	272
contig02037	Glyma01g07070.1	GRF12 (GENERAL REGULATORY FACTOR 12); protein binding / protein phosphorylated amino acid binding	91.94	571	46	0	1	571	571	1	0	767
contig02038	Glyma18g03340.1	EIF2; translation initiation factor	87.85	864	102	1	70	930	1	864	0	876
contig02039	Glyma03g36890.1	phototropic-responsive NPH3 family protein	81.06	227	43	0	214	440	1994	1768	3e-23	109
contig02040	Glyma11g14050.4	zinc finger (AN1-like) family protein	84.32	523	72	2	325	837	2	524	2e-106	387
contig02044	Glyma06g10930.4	unknown protein	82.81	867	137	2	235	1101	855	1	8e-153	541
contig02045	Glyma06g01010.1	unknown protein	83.58	134	22	0	167	300	115	248	9e-18	91.7
contig02047	Glyma19g42410.1	integral membrane Yip1 family protein	86.39	801	103	1	262	1062	840	46	0	726
contig02049	Glyma01g01410.1	unknown protein	90.04	231	23	0	233	463	187	417	4e-73	276
contig02051	Glyma06g06420.4	protein phosphatase 2C, putative / PP2C, putative	89.37	1016	108	0	152	1167	8	1023	0	1158
contig02052	Glyma01g41380.1	ATBI1 (BAX INHIBITOR 1)	90.31	227	22	0	253	479	686	460	2e-73	276
contig02053	Glyma11g12670.1	BURP domain-containing protein	78.57	602	128	1	336	936	199	800	7e-39	163
contig02054	Glyma13g07400.2	unknown protein	83.83	643	85	4	1	634	685	53	4e-125	448
contig02055	Glyma03g34840.1	U2AF35B; RNA binding / nucleic acid binding / nucleotide binding / zinc ion binding	86.55	617	71	3	346	962	235	839	3e-158	559
contig02056	Glyma18g23000.1	unknown protein	84.88	172	26	0	248	419	186	357	1e-30	135
contig02057	Glyma16g01610.1	unknown protein	87.4	127	16	0	359	485	248	122	8e-28	125
contig02058	Glyma20g32710.1	SSR16 (SMALL SUBUNIT RIBOSOMAL PROTEIN 16); structural constituent of ribosome	81.77	203	37	0	144	346	44	246	5e-23	109
contig02059	Glyma15g10020.1	unknown protein	89.09	110	12	0	313	422	153	44	2e-27	123
contig02061	Glyma09g33160.1	unknown protein	88.16	1411	164	1	312	1722	140	1547	0	1469
contig02062	Glyma09g34890.1	0	85.03	187	28	0	76	262	89	275	6e-35	149
contig02063	Glyma05g33170.1	SNRK2.4 (SNF1-RELATED PROTEIN KINASE 2.4); kinase	90.1	929	92	0	261	1189	941	13	0	1112
contig02064	Glyma14g36540.3	MAB1 (MACCI-BOU); catalytic/ pyruvate dehydrogenase (acetyl-transferring)	89.9	1079	109	0	117	1195	1	1079	0	1275
contig02065	Glyma02g00700.1	tetratricopeptide repeat (TPR)-containing protein	89.95	567	57	0	145	711	13	579	0	672
contig02066	Glyma13g37720.1	wound-responsive family protein	84.19	253	40	0	97	349	8	260	6e-46	184
contig02067	Glyma19g40810.1	SAM1 (S-ADENOSYLMETHIONINE SYNTHETASE 1); methionine adenosyltransferase	86.77	1179	153	1	121	1299	1185	10	0	1096
contig02068	Glyma12g07050.1	histone H2B, putative	85.44	206	29	1	1	205	238	443	2e-39	163
contig02069	Glyma12g32580.1	PETC (PHOTOSYNTHETIC ELECTRON TRANSFER C); electron transporter, transferring electrons from cytochrome b6/f complex of photosystem II	84.28	687	99	2	186	872	684	7	1e-141	504
contig02070	Glyma14g40400.1	GASA1 (GAST1 PROTEIN HOMOLOG 1)	84.12	296	44	1	119	414	8	300	3e-53	210
contig02074	Glyma13g42310.1	LOX1; lipoxygenase	82.51	2218	385	1	172	2389	164	2378	0	1316
contig02075	Glyma16g07350.1	elongation factor 1-alpha / EF-1-alpha	92.59	54	4	0	348	401	1308	1255	4e-13	75.8
contig02078	Glyma10g36610.3	PFL (POINTED FIRST LEAVES); RNA binding / nucleic acid binding / structural constituent of ribosome	91	200	18	0	268	467	377	178	9e-67	254
contig02079	Glyma08g29130.2	ATB2; oxidoreductase	94	50	3	0	40	89	978	1027	3e-13	75.8
contig02082	Glyma13g20010.3	40S ribosomal protein S23 (RPS23B)	92.36	144	11	0	142	285	57	200	3e-50	198
contig02083	Glyma05g04670.1	40S ribosomal protein S30 (RPS30C)	89.42	189	20	0	59	247	1	189	2e-55	216
contig02084	Glyma11g03670.1	synbindin, putative	88.89	513	54	1	238	747	513	1	5e-159	561
contig02085	Glyma15g27510.2	RHM1 (RHAMNOSE BIOSYNTHESIS 1); UDP-L-rhamnose synthase/ UDP-glucose 4,6-dehydratase/ catalytic	87.48	1997	250	0	110	2106	5	2001	0	1976
contig02087	Glyma06g14030.1	RNA-binding protein, putative	86.73	799	97	2	378	1170	1103	308	0	741
contig02088	Glyma08g44590.1	HSP81-2 (HEAT SHOCK PROTEIN 81-2); ATP binding	88.16	245	29	0	1	245	257	13	2e-67	256
contig02089	Glyma04g21360.1	0	87.01	154	20	0	323	476	161	8	5e-34	147
contig02090	Glyma16g04570.1	Gar1 RNA-binding region family protein	88.49	304	35	0	198	501	126	429	6e-88	325
contig02093	Glyma04g01660.1	TMT2 (TONOPLAST MONOSACCHARIDE TRANSPORTER2); carbohydrate transmembrane transporter/ nucleoside transmembrane transporter/ sugar:hydrogen symporter	84.43	2183	310	4	172	2324	1	2183	0	1651
contig02095	Glyma09g38250.1	basic helix-loop-helix (bHLH) family protein	80.33	244	48	0	729	972	176	419	6e-21	103
contig02097	Glyma08g35830.1	unknown protein	85.81	289	40	1	7	294	520	232	7e-53	208
contig02098	Glyma19g05460.1	unknown protein	88.79	776	81	1	47	816	263	1038	0	850
contig02099	Glyma02g02690.1	glycine-rich protein	78.69	962	178	7	233	1182	1334	388	1e-62	242
contig02100	Glyma07g07970.1	DNA-binding protein, putative	81.49	362	60	2	291	646	131	491	2e-44	180
contig02103	Glyma01g40890.1	TOM2A (TOBAMOVIRUS MULTIPLICATION 2A); protein binding	84.76	840	122	2	40	873	840	1	0	642
contig02104	Glyma10g36500.1	SIRANBP; Ran GTPase binding	82.93	416	71	0	105	520	52	467	5e-69	262
contig02106	Glyma03g14760.1	unknown protein	86.26	473	54	1	280	752	474	13	9e-121	434
contig02107	Glyma19g43210.1	WNK1 (WITH NO LYSINE (K) 1); kinase/ protein kinase/ protein serine/threonine kinase	86.25	1280	173	1	105	1381	25	1304	0	1138
contig02108	Glyma19g41980.1	unknown protein	90.15	203	20	0	261	463	552	350	9e-64	244
contig02109	Glyma19g38220.1	vacuolar protein sorting 55 family protein / VPS55 family protein	90.64	342	32	0	196	537	1	342	7e-118	424
contig02110	Glyma05g38110.1	ATOSM34 (osmotin 34)	80.08	477	92	1	334	807	186	662	1e-46	188
contig02111	Glyma06g18810.2	copper amine oxidase, putative	89.45	218	20	1	1	218	1483	1697	3e-64	246
contig02112	Glyma01g26950.1	TUB3; GTP binding / GTPase/ structural molecule	87.04	324	39	1	278	601	1343	1023	4e-82	305
contig02113	Glyma02g37010.1	metal-dependent phosphohydrolase HD domain-containing protein	82.93	410	68	2	174	581	157	566	4e-63	242
contig02114	Glyma01g01220.2	ribosomal protein S6 family protein	84.73	334	48	1	213	546	94	424	2e-66	254
contig02119	Glyma15g01990.2	unknown protein	86.56	424	57	0	173	596	482	59	4e-107	389
contig02120	Glyma13g08890.1	gibberellin-regulated family protein	88.5	113	13	0	90	202	281	169	7e-27	121
contig02121	Glyma20g36170.1	UCH2; ubiquitin thiolesterase/ ubiquitin-specific protease	90.55	995	94	0	90	1084	1	995	0	1227
contig02122	Glyma08g10930.1	CCoAMT; caffeoyl-CoA O-methyltransferase	82.77	383	66	0	369	751	417	35	4e-61	236
contig02123	Glyma10g03450.1	unknown protein	84.26	343	53	1	1	343	721	1062	6e-64	244
contig02124	Glyma05g29730.2	unknown protein	87.08	325	42	0	333	657	325	1	8e-84	311
contig02125	Glyma15g06760.1	unknown protein	86.44	118	16	0	1	118	664	781	1e-22	107
contig02130	Glyma10g40840.1	reticulon family protein (RTNLB11)	86.18	456	63	0	572	1027	491	36	1e-111	404
contig02131	Glyma09g01610.1	ATFP3; metal ion binding / transition metal ion binding	90.67	225	21	0	317	541	282	58	2e-74	280
contig02132	Glyma16g10880.2	DXR (1-DEOXY-D-XYLULOSE 5-PHOSPHATE REDUCTOISOMERASE); 1-deoxy-D-xylulose-5-phosphate reductoisomerase	86.03	1160	156	2	4	1160	1216	60	0	1007
contig02133	Glyma07g33070.1	oxidoreductase, 2OG-Fe(II) oxygenase family protein	87.85	107	13	0	428	534	766	872	7e-23	109
contig02135	Glyma07g38000.1	FASS (FASS 1); protein phosphatase type 2B regulator	89.47	399	42	0	1	399	413	15	4e-128	458
contig02136	Glyma06g20510.1	ribosomal protein L29 family protein	89.83	413	39	1	286	698	429	20	4e-135	482
contig02137	Glyma11g12770.1	BURP domain-containing protein	79.85	675	127	2	237	905	1589	918	6e-55	216
contig02139	Glyma01g00400.4	ATPase activator/ chaperone binding	84	450	72	0	214	663	171	620	1e-86	321
contig02141	Glyma09g08190.1	eukaryotic translation initiation factor 2B family protein / eIF-2B family protein	84.94	817	113	3	129	945	51	857	0	634
contig02142	Glyma08g20960.1	60S ribosomal protein L28 (RPL28A)	86.62	314	42	0	225	538	425	112	3e-77	289
contig02143	Glyma04g40240.1	oxidoreductase, zinc-binding dehydrogenase family protein	86.12	915	127	0	325	1239	1035	121	0	807
contig02145	Glyma17g10910.1	0	82.64	242	39	1	88	329	139	377	3e-33	143
contig02147	Glyma11g09590.1	SWIB complex BAF60b domain-containing protein	86.58	231	31	0	380	610	297	67	5e-54	212
contig02150	Glyma11g09890.1	SIR; sulfite reductase (ferredoxin)/ sulfite reductase	88.58	1077	121	2	346	1421	2064	989	0	1144
contig02151	Glyma19g28920.1	FMN binding	89.08	797	87	0	201	997	179	975	0	890
contig02152	Glyma15g05490.1	AtTLP10 (TUBBY LIKE PROTEIN 10); phosphoric diester hydrolase/ transcription factor	89.28	1287	132	2	347	1630	1	1284	0	1449
contig02153	Glyma10g39540.1	LACS6 (long-chain acyl-CoA synthetase 6); long-chain-fatty-acid-CoA ligase	86.55	617	83	0	98	714	1	617	3e-160	565
contig02154	Glyma08g46080.2	plant EC metallothionein-like family 15 protein	89.04	73	8	0	405	477	108	36	8e-15	81.8
contig02155	Glyma18g00500.1	GAE6 (UDP-D-GLUCURONATE 4-EPIMERASE 6); UDP-glucuronate 4-epimerase/ catalytic	81.49	362	67	0	1	362	907	546	5e-46	186
contig02156	Glyma12g28900.1	NFU2 (NIFU-LIKE PROTEIN 2); structural molecule	86.08	474	66	0	215	688	660	187	2e-115	416
contig02158	Glyma09g39880.1	unknown protein	86.12	209	29	0	348	556	254	46	1e-45	184
contig02159	Glyma12g15460.1	peroxidase, putative	88.24	221	26	0	1	221	380	160	3e-60	232
contig02160	Glyma07g05830.2	CB5-E (CYTOCHROME B5 ISOFORM E); heme binding	85.84	226	32	0	139	364	18	243	1e-48	194
contig02161	Glyma05g14330.2	PAG1; endopeptidase/ peptidase/ threonine-type endopeptidase	89.2	750	81	0	90	839	1	750	0	844
contig02164	Glyma08g08660.2	unknown protein	81.17	908	171	0	229	1136	1265	358	1e-123	444
contig02165	Glyma15g14550.1	RPS1 (RIBOSOMAL PROTEIN S1); RNA binding / structural constituent of ribosome	85.06	937	138	2	178	1113	1212	277	0	731
contig02167	Glyma14g39140.1	UGP (UDP-glucose pyrophosphorylase); UTP:glucose-1-phosphate uridylyltransferase/ nucleotidyltransferase	91.42	1293	111	0	565	1857	1322	30	0	1683
contig02168	Glyma14g07830.1	wound-responsive protein-related	88	500	59	1	529	1027	753	254	8e-143	507
contig02169	Glyma12g08050.1	60S ribosomal protein L12 (RPL12A)	83.09	485	82	0	279	763	485	1	8e-84	311
contig02170	Glyma08g01710.1	glutathione peroxidase, putative	87.07	464	60	0	218	681	480	17	8e-124	444
contig02173	Glyma05g25910.1	0	88.86	673	75	0	525	1197	876	204	0	739
contig02174	Glyma17g15210.1	unknown protein	88.24	170	20	0	80	249	112	281	5e-44	178
contig02175	Glyma19g35560.2	HSC70-1 (HEAT SHOCK COGNATE PROTEIN 70-1); ATP binding	87.72	399	49	0	2	400	518	120	1e-111	402
contig02176	Glyma10g10270.1	unknown protein	86.76	370	49	0	161	530	87	456	4e-94	345
contig02178	Glyma19g30350.1	CRD1 (COPPER RESPONSE DEFECT 1); DNA binding / magnesium-protoporphyrin IX monomethyl ester (oxidative) cyclase	89.05	1050	115	0	224	1273	1275	226	0	1170
contig02179	Glyma15g18760.3	EIF4A1 (EUKARYOTIC TRANSLATION INITIATION FACTOR 4A1); ATP-dependent helicase/ translation initiation factor	90.53	1235	117	0	269	1503	1235	1	0	1520
contig02180	Glyma01g01970.1	unknown protein	86.1	259	36	0	233	491	339	81	7e-59	228
contig02181	Glyma06g02250.1	maoC-like dehydratase domain-containing protein	84.94	890	130	3	98	987	38	923	0	680
contig02182	Glyma06g00260.3	unknown protein	86.97	261	34	0	370	630	652	912	1e-64	248
contig02183	Glyma01g40170.1	peptidyl-prolyl cis-trans isomerase cyclophilin-type family protein	87.96	1803	195	6	163	1953	1	1793	0	1838
contig02184	Glyma15g41370.1	MST1 (MERCAPTOPYRUVATE SULFURTRANSFERASE 1); 3-mercaptopyruvate sulfurtransferase/ sulfurtransferase/ thiosulfate sulfurtransferase	88.22	968	114	0	285	1252	1148	181	0	1015
contig02185	Glyma02g02600.1	PLPB (PAS/LOV PROTEIN B); signal transducer/ two-component sensor	87.31	607	74	1	98	704	551	1154	3e-167	589
contig02186	Glyma04g41160.1	unknown protein	89.1	321	35	0	243	563	1	321	4e-98	359
contig02187	Glyma18g02950.1	unknown protein	96.92	65	2	0	375	439	749	685	5e-24	113
contig02188	Glyma18g41910.1	LAC7 (laccase 7); laccase	83.98	462	74	0	265	726	52	513	9e-89	329
contig02189	Glyma11g09730.3	NADH-ubiquinone oxidoreductase-related	91.44	257	22	0	170	426	62	318	5e-91	335
contig02190	Glyma02g10860.1	unknown protein	85.49	455	63	1	263	717	452	1	7e-103	375
contig02191	Glyma03g40590.1	binding	90.15	721	71	0	240	960	182	902	0	866
contig02192	Glyma12g02250.1	cinnamyl-alcohol dehydrogenase, putative (CAD)	86.9	84	11	0	7	90	98	15	7e-15	79.8
contig02193	Glyma04g00270.1	vestitone reductase-related	86.15	953	127	3	85	1034	239	1189	0	823
contig02194	Glyma07g19170.1	PAC1; endopeptidase/ peptidase/ threonine-type endopeptidase	89.21	380	41	0	1	380	380	1	3e-119	428
contig02196	Glyma05g03790.1	unknown protein	83.86	502	81	0	143	644	37	538	2e-96	353
contig02197	Glyma08g07890.1	protease inhibitor/seed storage/lipid transfer protein (LTP) family protein	85	180	27	0	426	605	441	262	4e-33	143
contig02198	Glyma08g09090.1	MSI1 (MULTICOPY SUPRESSOR OF IRA1); protein binding	84.57	1257	194	0	70	1326	1	1257	0	954
contig02200	Glyma13g10520.1	unknown protein	86.21	377	51	1	264	639	159	535	2e-88	327
contig02201	Glyma02g04320.3	AOAT2 (ALANINE-2-OXOGLUTARATE AMINOTRANSFERASE 2); L-alanine:2-oxoglutarate aminotransferase/ glycine:2-oxoglutarate aminotransferase	89.97	1416	142	0	451	1866	31	1446	0	1681
contig02202	Glyma05g28680.1	ubiquitin-associated (UBA)/TS-N domain-containing protein	87.72	334	34	2	1	328	1136	804	1e-89	331
contig02204	Glyma17g34940.1	unknown protein	84.22	488	75	2	221	707	488	2	8e-93	341
contig02205	Glyma13g36150.1	50S ribosomal protein L24, chloroplast (CL24)	85.37	458	67	0	309	766	565	108	2e-103	377
contig02206	Glyma04g20610.1	HTA9 (HISTONE H2A PROTEIN 9); DNA binding	84.7	353	54	0	271	623	405	53	6e-72	272
contig02207	Glyma08g02810.1	KELP; DNA binding / transcription coactivator/ transcription regulator	87.5	176	22	0	447	622	307	482	1e-42	174
contig02208	Glyma20g09810.1	ATPPC3 (PHOSPHOENOLPYRUVATE CARBOXYLASE 3); phosphoenolpyruvate carboxylase	87.5	2897	362	0	329	3225	2897	1	0	2872
contig02209	Glyma08g12220.6	GRF9 (GENERAL REGULATORY FACTOR 9); calcium ion binding / protein binding / protein phosphorylated amino acid binding	87.89	735	89	0	70	804	9	743	0	751
contig02210	Glyma20g36900.1	WDL1	84.21	494	66	3	522	1015	941	460	1e-96	355
contig02211	Glyma01g00730.4	caffeoyl-CoA 3-O-methyltransferase, putative	80.72	332	63	1	243	573	644	313	3e-33	143
contig02215	Glyma19g24300.1	PUX1 (PLANT UBX DOMAIN-CONTAINING PROTEIN 1)	83.62	116	19	0	4	119	427	542	3e-14	79.8
contig02216	Glyma05g04580.1	PVA12 (PLANT VAP HOMOLOG 12); structural molecule	90.3	701	68	0	291	991	726	26	0	850
contig02217	Glyma17g08270.1	SIP3 (SOS3-INTERACTING PROTEIN 3); ATP binding / kinase/ protein kinase/ protein serine/threonine kinase	79.03	725	152	0	831	1555	773	49	1e-59	232
contig02219	Glyma17g05840.2	unknown protein	81.19	218	41	0	201	418	728	511	1e-22	107
contig02220	Glyma13g43970.1	unknown protein	80.67	952	182	2	203	1152	163	1114	5e-114	412
contig02222	Glyma20g26370.2	SEP1 (STRESS ENHANCED PROTEIN 1); chlorophyll binding	85.51	283	41	0	192	474	413	131	3e-61	236
contig02224	Glyma10g36670.1	unknown protein	85.54	242	35	0	161	402	1	242	4e-51	202
contig02226	Glyma06g12090.1	ATPDIL1-1 (PDI-LIKE 1-1); protein disulfide isomerase	86.11	144	12	1	370	513	1446	1311	2e-30	133
contig02227	Glyma17g34690.1	AtGLDP2 (Arabidopsis thaliana glycine decarboxylase P-protein 2); ATP binding / glycine dehydrogenase (decarboxylating)	88.57	2720	308	1	557	3273	451	3170	0	2922
contig02228	Glyma19g29350.1	unknown protein	84.76	361	55	0	435	795	489	129	3e-74	280
contig02230	Glyma02g05470.1	F3H (FLAVANONE 3-HYDROXYLASE); naringenin 3-dioxygenase	79.26	405	84	0	31	435	513	109	2e-31	137
contig02231	Glyma15g01750.1	ATP binding	85.51	2381	336	2	81	2455	2378	1	0	1949
contig02232	Glyma09g31110.2	heavy-metal-associated domain-containing protein	94.03	67	4	0	87	153	1	67	8e-21	101
contig02235	Glyma20g26500.1	TIC21 (TRANSLOCON AT INNER MEMBRANE OF CHLOROPLASTS 21); copper uptake transmembrane transporter/ iron ion transmembrane transporter/ protein homodimerization	83.61	665	105	2	243	905	193	855	5e-123	442
contig02237	Glyma07g01250.1	BGAL1 (Beta galactosidase 1); beta-galactosidase/ catalytic/ cation binding / heme binding / peroxidase/ sugar binding	86.1	1079	150	0	1	1079	1460	2538	0	950
contig02241	Glyma02g16720.1	catalytic	82.67	479	83	0	600	1078	431	909	1e-77	291
contig02242	Glyma07g01330.1	RNA-binding protein, putative	84.81	757	106	2	196	952	45	792	1e-166	587
contig02244	Glyma08g24950.1	ATPHB3 (PROHIBITIN 3)	83.47	242	40	0	433	674	752	511	7e-39	163
contig02246	Glyma07g00900.2	LOX1; lipoxygenase	86	100	14	0	77	176	2	101	1e-16	87.7
contig02247	Glyma17g06060.1	lactoylglutathione lyase family protein / glyoxalase I family protein	86.48	488	66	0	199	686	129	616	1e-123	444
contig02248	Glyma07g39720.1	unknown protein	91.94	62	5	0	413	474	399	338	3e-15	83.8
contig02249	Glyma09g36560.1	ATBAG7 (ARABIDOPSIS THALIANA BCL-2-ASSOCIATED ATHANOGENE 7); calmodulin binding	85.84	558	73	1	765	1316	639	1196	7e-135	482
contig02250	Glyma08g25950.1	CYP72A15; electron carrier/ heme binding / iron ion binding / monooxygenase/ oxygen binding	81.87	1291	231	1	206	1496	209	1496	0	700
contig02252	Glyma17g35320.1	unknown protein	86.67	225	27	1	63	287	10	231	7e-52	204
contig02255	Glyma09g39390.1	CYSC1 (CYSTEINE SYNTHASE C1); L-3-cyanoalanine synthase/ cysteine synthase	88.74	995	111	1	264	1258	113	1106	0	1076
contig02256	Glyma14g04890.1	UBP12 (UBIQUITIN-SPECIFIC PROTEASE 12); ubiquitin thiolesterase/ ubiquitin-specific protease	93.35	451	30	0	1	451	1216	1666	0	656
contig02257	Glyma04g10100.4	argininosuccinate lyase, putative / arginosuccinase, putative	83.55	383	55	4	268	647	1413	1036	3e-61	236
contig02258	Glyma10g40150.1	TUA2; structural constituent of cytoskeleton	90.57	997	94	0	102	1098	1	997	0	1231
contig02259	Glyma08g01320.4	ATGP4	88.52	357	41	0	169	525	1	357	2e-105	383
contig02262	Glyma16g34500.1	endomembrane protein 70, putative	92.07	706	56	0	221	926	1764	1059	0	955
contig02263	Glyma18g02330.1	short-chain dehydrogenase/reductase (SDR) family protein	84.52	588	91	0	332	919	268	855	1e-123	444
contig02264	Glyma18g53760.1	catalytic	80.65	584	113	0	484	1067	854	271	1e-68	262
contig02265	Glyma02g11870.1	SBH1 (SPHINGOID BASE HYDROXYLASE 1); catalytic/ sphingosine hydroxylase	85.38	773	111	2	222	993	772	1	9e-177	620
contig02266	Glyma04g07950.1	AHA5 (Arabidopsis H(+)-ATPase 5); ATPase	90.88	1283	117	0	1	1283	685	1967	0	1616
contig02267	Glyma14g04550.1	EIN3 (ETHYLENE-INSENSITIVE3); transcription factor	83.19	1053	164	2	3	1043	445	1496	0	690
contig02270	Glyma01g41600.1	ACX1 (ACYL-COA OXIDASE 1); acyl-CoA oxidase	89.26	1964	211	0	50	2013	25	1988	0	2220
contig02271	Glyma08g12050.1	SUB1; calcium ion binding	87.45	502	61	1	677	1178	757	1256	2e-137	490
contig02272	Glyma03g37740.1	PIT1 (pitchoun 1); protein binding / zinc ion binding	84.69	516	73	2	530	1039	534	19	6e-107	389
contig02273	Glyma13g17140.1	unknown protein	80.53	339	66	0	516	854	373	35	8e-35	149
contig02274	Glyma17g02110.1	unknown protein	87.92	480	57	1	8	487	614	136	7e-136	484
contig02277	Glyma12g00270.3	avirulence-responsive protein, putative / avirulence induced gene protein, putative / AIG protein, putative	82.62	581	101	0	1	581	737	157	1e-95	351
contig02278	Glyma04g08510.1	ATSPP (ARABIDOPSIS SIGNAL PEPTIDE PEPTIDASE); aspartic-type endopeptidase	89.85	975	89	3	211	1185	965	1	0	1138
contig02279	Glyma09g38230.1	CYTC-2 (cytochrome c-2); electron carrier/ heme binding / iron ion binding	89.38	320	34	0	349	668	320	1	5e-100	365
contig02281	Glyma19g42850.1	transport protein particle (TRAPP) component Bet3 family protein	88.32	531	62	0	381	911	531	1	6e-159	561
contig02283	Glyma01g38200.1	SDH1-1; ATP binding / succinate dehydrogenase	90.97	1839	166	0	407	2245	1893	55	0	2329
contig02284	Glyma18g44040.1	GER2; binding / catalytic/ coenzyme binding	88.53	959	107	1	235	1190	1	959	0	1025
contig02285	Glyma12g30600.1	HD2B (HISTONE DEACETYLASE 2B); histone deacetylase	82.39	284	50	0	271	554	284	1	2e-40	167
contig02286	Glyma02g15500.2	eukaryotic translation initiation factor-related	88.17	93	10	1	450	542	390	481	4e-17	89.7
contig02289	Glyma13g41410.2	SKP1 family protein	88.56	271	31	0	80	350	25	295	7e-78	291
contig02290	Glyma12g31680.1	strictosidine synthase family protein	87.5	128	16	0	45	172	946	1073	1e-28	127
contig02292	Glyma20g34830.1	protease inhibitor, putative	81.82	154	28	0	278	431	167	14	2e-15	83.8
contig02293	Glyma15g01150.1	unknown protein	91.79	390	32	0	66	455	53	442	2e-146	519
contig02294	Glyma04g00770.3	ATMTN1; catalytic/ methylthioadenosine nucleosidase	91.81	281	23	0	291	571	620	340	4e-103	375
contig02295	Glyma17g06930.1	AHA1 (ARABIDOPSIS H+ ATPASE 1); ATPase/ hydrogen-exporting ATPase, phosphorylative mechanism / protein binding	89.69	1795	185	0	463	2257	2652	858	0	2091
contig02296	Glyma15g28370.1	SDRB (SHORT-CHAIN DEHYDROGENASE-REDUCTASE B); binding / catalytic/ oxidoreductase	85.26	841	119	3	160	996	58	897	0	664
contig02297	Glyma10g16090.1	EIF3E (EUKARYOTIC TRANSLATION INITIATION FACTOR 3E); translation initiation factor	87.41	1207	150	2	132	1336	1	1207	0	1172
contig02298	Glyma05g38520.1	unknown protein	88.28	367	42	1	74	440	19	384	4e-104	379
contig02299	Glyma13g42250.1	AL3 (ALFIN-LIKE 3); DNA binding / methylated histone residue binding	86.82	736	88	2	236	971	14	740	0	688
contig02300	Glyma04g05800.1	PSBX (photosystem II subunit X)	81.82	165	30	0	217	381	206	370	4e-17	89.7
contig02301	Glyma12g34100.1	plastocyanin-like domain-containing protein	82.88	368	57	3	114	481	71	432	7e-54	212
contig02302	Glyma06g24830.1	DNAJ heat shock N-terminal domain-containing protein	84.08	245	39	0	46	290	560	316	3e-43	176
contig02304	Glyma01g42210.1	Clp amino terminal domain-containing protein	82.44	427	75	0	268	694	12	438	2e-56	220
contig02305	Glyma13g18640.1	ATNAP4 (Arabidopsis thaliana non-intrinsic ABC protein 4); ATPase, coupled to transmembrane movement of substances / transporter	80.64	692	128	1	25	710	16	707	1e-83	311
contig02306	Glyma20g31850.3	unknown protein	85.46	894	127	1	167	1057	1	894	0	704
contig02307	Glyma10g40340.1	ATVSR3 (ARABIDOPSIS THALIANA VACULOLAR SORTING RECEPTOR 3); calcium ion binding	87.98	749	89	1	1	748	821	73	0	763
contig02308	Glyma06g17680.3	metal ion binding	86.06	208	29	0	460	667	385	178	5e-45	182
contig02309	Glyma08g05590.1	MOS4 (Modifier of snc1,4)	84.7	693	103	1	102	794	26	715	3e-149	529
contig02311	Glyma03g13520.1	CB5-B (CYTOCHROME B5 ISOFORM B); heme binding	83.28	311	51	1	142	451	59	369	2e-49	196
contig02312	Glyma07g38110.1	integral membrane family protein	81.65	387	68	2	246	629	582	196	2e-47	190
contig02313	Glyma07g37190.2	zinc finger (GATA type) family protein	87.01	154	20	0	313	466	105	258	3e-34	147
contig02315	Glyma12g07660.1	TET3 (TETRASPANIN3)	85.06	348	52	0	567	914	509	856	2e-73	278
contig02316	Glyma20g22400.1	aspartyl protease family protein	86.71	835	108	1	91	925	692	1523	0	771
contig02317	Glyma05g35000.1	MMZ1 (MMS ZWEI HOMOLOGUE 1); protein binding / ubiquitin-protein ligase	91.54	272	23	0	139	410	1	272	8e-98	357
contig02318	Glyma17g09290.1	copper amine oxidase, putative	87.14	311	38	1	386	694	16	326	2e-68	260
contig02319	Glyma16g10730.2	ROF1 (ROTAMASE FKBP 1); FK506 binding / calmodulin binding / peptidyl-prolyl cis-trans isomerase	87.3	1063	132	1	809	1871	1181	122	0	1033
contig02320	Glyma03g28490.1	embryo-abundant protein-related	80.17	691	137	0	285	975	722	32	2e-75	283
contig02322	Glyma18g47520.1	reversibly glycosylated polypeptide, putative	86.96	161	21	0	14	174	161	1	3e-36	153
contig02323	Glyma16g33370.3	emb1624 (embryo defective 1624); ribosome binding / translation initiation factor	88.69	734	83	0	148	881	1	734	0	797
contig02324	Glyma18g43830.1	macrophage migration inhibitory factor family protein / MIF family protein	85	140	20	1	3	141	140	1	1e-21	103
contig02325	Glyma05g01560.1	RNA binding / protein binding	80.22	369	73	0	53	421	1	369	5e-36	153
contig02326	Glyma17g08570.1	PDCB3 (PLASMODESMATA CALLOSE-BINDING PROTEIN 3); callose binding / polysaccharide binding	85.91	220	31	0	211	430	47	266	2e-47	190
contig02327	Glyma02g04110.1	signal recognition particle binding	85	440	66	0	1	440	502	63	2e-95	349
contig02328	Glyma02g43790.1	MD-2-related lipid recognition domain-containing protein / ML domain-containing protein	78.51	335	72	0	291	625	497	163	3e-18	93.7
contig02329	Glyma15g16850.3	haloacid dehalogenase-like hydrolase family protein	87.16	763	97	1	195	957	1	762	0	728
contig02330	Glyma14g10770.1	RTE1 (REVERSION-TO-ETHYLENE SENSITIVITY1)	87.89	710	83	1	98	807	707	1	0	722
contig02331	Glyma14g04770.1	chaperonin, putative	89.2	389	28	2	409	797	1683	1309	2e-124	446
contig02332	Glyma08g01990.1	proline-rich family protein	89.71	612	63	0	225	836	37	648	0	714
contig02333	Glyma03g36260.3	FLA16 (FASCICLIN-LIKE ARABINOGALACTAN PROTEIN 16 PRECURSOR)	84.5	555	85	1	44	597	685	1239	2e-113	410
contig02334	Glyma19g41990.1	epoxide hydrolase, putative	85.34	341	50	0	629	969	686	1026	4e-74	280
contig02337	Glyma05g28530.1	transferase family protein	83.82	173	28	0	1022	1194	509	337	3e-26	121
contig02340	Glyma11g04590.1	unknown protein	87.74	106	13	0	648	753	253	148	3e-22	107
contig02342	Glyma12g17710.1	0	81.41	156	29	0	270	425	212	367	8e-14	79.8
contig02343	Glyma02g10050.1	CLPP3; serine-type endopeptidase	85.9	454	63	1	423	875	814	361	7e-106	385
contig02344	Glyma11g35130.1	LHCB4.3 (light harvesting complex PSII); chlorophyll binding	83.54	644	106	0	184	827	849	206	3e-121	436
contig02345	Glyma09g02980.1	PMP (PUTATIVE TYPE 1 MEMBRANE PROTEIN)	83.9	1124	159	7	411	1526	1110	1	0	767
contig02347	Glyma07g18400.1	BGLU11 (BETA GLUCOSIDASE 11); hydrolase, hydrolyzing O-glycosyl compounds	88.46	78	9	0	356	433	1335	1258	2e-15	83.8
contig02348	Glyma05g20940.1	ATRER1A	87.32	276	35	0	433	708	597	322	4e-71	270
contig02351	Glyma16g17680.1	PRR1 (PINORESINOL REDUCTASE 1); pinoresinol reductase	86.1	935	128	2	53	986	6	939	0	807
contig02352	Glyma18g46170.1	ribosomal protein L22 family protein	85.38	520	74	2	23	541	721	203	3e-114	412
contig02353	Glyma14g08940.2	26S proteasome regulatory subunit, putative	89.9	673	65	1	1	673	670	1	0	791
contig02355	Glyma05g36540.2	serine/threonine/tyrosine kinase, putative	87.09	1208	152	2	333	1536	1241	34	0	1146
contig02356	Glyma11g08380.2	ROP1 (RHO-RELATED PROTEIN FROM PLANTS 1); GTP binding / GTPase activating protein binding / GTPase/ protein binding	94.09	592	35	0	201	792	1	592	0	896
contig02357	Glyma02g12170.1	unknown protein	90.04	251	25	0	241	491	136	386	3e-80	299
contig02358	Glyma04g40760.1	RNA-binding protein, putative	85.92	824	104	2	392	1206	1109	289	0	718
contig02359	Glyma02g14860.1	MCCB (3-METHYLCROTONYL-COA CARBOXYLASE); biotin carboxylase/ methylcrotonoyl-CoA carboxylase	88.46	1543	178	0	186	1728	1675	133	0	1606
contig02360	Glyma17g18360.1	CYCD3;2 (CYCLIN D3;2); cyclin-dependent protein kinase	86.21	834	112	1	280	1113	1112	282	0	737
contig02361	Glyma20g24450.4	ACT domain-containing protein	88.49	721	83	0	206	926	849	129	0	771
contig02362	Glyma07g01540.1	60S ribosomal protein L28 (RPL28C)	85.61	410	59	0	240	649	422	13	5e-94	345
contig02363	Glyma20g28440.1	hydroxyproline-rich glycoprotein family protein	85.22	839	109	3	338	1161	1575	737	0	680
contig02364	Glyma08g11590.1	RNA recognition motif (RRM)-containing protein	88.09	1771	202	3	383	2144	337	2107	0	1826
contig02366	Glyma11g03900.1	ERF5 (ETHYLENE RESPONSIVE ELEMENT BINDING FACTOR 5); DNA binding / transcription activator/ transcription factor	85.71	175	25	0	374	548	584	410	7e-35	149
contig02367	Glyma05g26640.1	SWC2; DNA binding / transcription factor	90.85	142	13	0	271	412	71	212	8e-44	178
contig02368	Glyma20g29740.1	remorin family protein	82.28	237	41	1	1	236	350	586	3e-29	129
contig02369	Glyma19g44760.1	unknown protein	84.91	603	91	0	294	896	241	843	1e-132	474
contig02370	Glyma09g02270.3	protein binding	88.59	526	59	1	103	628	16	540	1e-147	523
contig02371	Glyma05g29580.1	cyclic phosphodiesterase	83.67	251	41	0	289	539	539	289	5e-42	172
contig02372	Glyma12g34580.1	calcium-binding EF hand family protein	81.23	293	55	0	180	472	330	38	7e-34	145
contig02373	Glyma14g09450.1	PQ-loop repeat family protein / transmembrane family protein	88.16	659	78	0	169	827	1	659	0	688
contig02374	Glyma11g04660.1	unknown protein	87.13	855	110	0	369	1223	361	1215	0	823
contig02377	Glyma17g00320.1	OEP37; ion channel	83.36	739	111	2	168	906	960	234	1e-138	494
contig02378	Glyma14g26700.1	unknown protein	89.9	99	10	0	153	251	984	886	2e-25	117
contig02379	Glyma11g12120.1	VHA-A3 (VACUOLAR PROTON ATPASE A3); ATPase	89.48	2433	256	0	336	2768	2433	1	0	2793
contig02380	Glyma07g20530.1	unknown protein	80.9	335	64	0	3	337	538	872	1e-37	157
contig02381	Glyma02g07990.1	unknown protein	83.43	332	55	0	234	565	799	468	7e-57	222
contig02383	Glyma19g30690.2	nucleic acid binding	85.17	1052	150	2	277	1322	1068	17	0	799
contig02384	Glyma19g03440.1	CLPB3 (CASEIN LYTIC PROTEINASE B3); ATP binding / ATPase/ nucleoside-triphosphatase/ nucleotide binding / protein binding	88.81	286	29	2	1	286	966	1248	1e-80	299
contig02385	Glyma02g38160.2	SHM2 (SERINE HYDROXYMETHYLTRANSFERASE 2); catalytic/ glycine hydroxymethyltransferase/ pyridoxal phosphate binding	89.24	1459	154	2	84	1539	78	1536	0	1633
contig02386	Glyma01g40940.1	unknown protein	84.95	93	14	0	174	266	305	213	2e-12	73.8
contig02387	Glyma11g30080.1	unknown protein	93.1	58	4	0	365	422	239	182	3e-15	83.8
contig02389	Glyma17g09860.1	ALDH2B4 (ALDEHYDE DEHYDROGENASE 2B4); 3-chloroallyl aldehyde dehydrogenase/ ATP binding / aldehyde dehydrogenase (NAD)	88.48	1345	154	1	557	1900	6	1350	0	1429
contig02391	Glyma07g16850.1	ATGSTU7 (ARABIDOPSIS THALIANA GLUTATHIONE S-TRANSFERASE TAU 7); glutathione transferase	78.82	373	76	1	2	371	221	593	5e-23	109
contig02392	Glyma02g04620.1	UCP5 (UNCOUPLING PROTEIN 5); binding	78.22	753	164	0	196	948	954	202	9e-48	192
contig02394	Glyma15g01360.1	cytochrome c oxidase family protein	87.97	316	38	0	236	551	122	437	7e-88	325
contig02395	Glyma20g35890.1	unknown protein	85.39	89	13	0	93	181	245	157	2e-12	73.8
contig02396	Glyma10g35540.1	esterase/lipase/thioesterase family protein	81.12	948	178	1	43	990	1	947	5e-126	452
contig02397	Glyma11g13570.1	STO (SALT TOLERANCE); DNA binding / protein binding / transcription factor/ zinc ion binding	84.63	670	103	0	139	808	1	670	6e-144	511
contig02398	Glyma05g35260.1	catalytic	88.06	1114	133	0	95	1208	92	1205	0	1154
contig02399	Glyma10g01220.1	APG8H (AUTOPHAGY 8H); APG8 activating enzyme/ APG8-specific protease/ Atg8 ligase/ microtubule binding	89.6	327	34	0	74	400	24	350	4e-104	379
contig02400	Glyma05g34790.1	phosphoglucomutase, cytoplasmic, putative / glucose phosphomutase, putative	90.81	1709	156	1	219	1927	1747	40	0	2135
contig02402	Glyma17g26230.1	aminotransferase class IV family protein	85.3	864	121	1	270	1133	858	1	0	708
contig02403	Glyma13g06860.1	pollen Ole e 1 allergen and extensin family protein	82.12	179	32	0	892	1070	329	151	2e-20	101
contig02404	Glyma07g30090.1	BETA-UP (beta-ureidopropionase); beta-ureidopropionase	84.27	248	39	0	187	434	1205	958	3e-45	182
contig02405	Glyma14g03780.1	CHR5 (chromatin remodeling 5); ATP binding / DNA binding / chromatin binding / helicase/ nucleic acid binding	85.15	303	39	3	4	302	4261	3961	1e-58	226
contig02407	Glyma20g28930.1	unknown protein	88.06	310	29	1	354	655	751	442	1e-88	327
contig02408	Glyma09g37360.1	60S ribosomal protein L34 (RPL34A)	88.4	319	37	0	97	415	29	347	3e-92	339
contig02409	Glyma02g19380.1	CCH (COPPER CHAPERONE); copper chaperone	84.21	209	33	0	97	305	209	1	2e-36	153
contig02410	Glyma10g40730.3	ATMTK (ARABIDOPSIS THALIANA S-METHYL-5-THIORIBOSE KINASE); S-methyl-5-thioribose kinase	87.44	1210	152	0	387	1596	1249	40	0	1193
contig02412	Glyma11g01960.1	PHD finger protein-related	86.43	958	129	1	160	1116	38	995	0	860
contig02413	Glyma20g33330.1	BTR1L (BINDING TO TOMV RNA 1L (LONG FORM)); nucleic acid binding / single-stranded RNA binding	88.67	997	110	1	303	1296	2	998	0	1076
contig02414	Glyma13g40990.2	UBC13 (ubiquitin-conjugating enzyme 13); ubiquitin-protein ligase	92.61	501	37	0	107	607	1	501	0	700
contig02415	Glyma01g03750.1	DNA-binding protein-related	83.93	392	63	0	64	455	13	404	1e-73	278
contig02416	Glyma20g31900.1	TET6 (TETRASPANIN6)	85.4	363	53	0	31	393	2	364	1e-80	299
contig02417	Glyma06g16590.1	unknown protein	90.93	408	35	1	334	739	408	1	2e-143	509
contig02418	Glyma06g42900.1	MBF1A (MULTIPROTEIN BRIDGING FACTOR 1A); DNA binding / transcription coactivator	89.42	416	44	0	400	815	427	12	3e-133	476
contig02420	Glyma13g24260.1	GTP binding / GTPase	89.44	720	75	1	143	861	139	858	0	817
contig02421	Glyma20g36040.1	starch synthase, putative	85.56	997	144	0	328	1324	249	1245	0	835
contig02422	Glyma13g38300.1	peroxidase, putative	81.12	927	172	1	266	1189	981	55	3e-124	446
contig02424	Glyma13g31550.2	proline-rich spliceosome-associated (PSP) family protein	88.11	774	76	6	9	781	1010	252	0	777
contig02425	Glyma12g06280.2	ATRABA2C (ARABIDOPSIS RAB GTPASE HOMOLOG A2C); GTP binding	88.41	647	75	0	276	922	647	1	0	688
contig02426	Glyma18g05600.1	ribosomal protein L17 family protein	89.07	375	41	0	193	567	651	277	6e-116	418
contig02428	Glyma04g33750.1	NRP1 (NAP1-RELATED PROTEIN 1); DNA binding / chromatin binding / histone binding	87.72	684	81	3	521	1204	681	1	0	666
contig02429	Glyma17g05530.4	UBP1B (oligouridylate binding protein 1B); mRNA 3\'-UTR binding	85.18	1221	163	2	140	1360	34	1236	0	1001
contig02430	Glyma06g13770.1	rhodanese-like domain-containing protein	86.84	699	90	2	12	708	7	705	0	640
contig02431	Glyma06g14260.1	NACA2 (NASCENT POLYPEPTIDE-ASSOCIATED COMPLEX SUBUNIT ALPHA-LIKE PROTEIN 2)	87.38	317	37	1	348	661	677	361	1e-82	307
contig02433	Glyma11g27720.1	ASN1 (GLUTAMINE-DEPENDENT ASPARAGINE SYNTHASE 1); asparagine synthase (glutamine-hydrolyzing)	85.17	1666	244	1	113	1778	1	1663	0	1340
contig02434	Glyma13g21010.1	ISU1; structural molecule	87.63	388	48	0	340	727	458	71	4e-107	389
contig02435	Glyma04g12240.1	unknown protein	84.47	206	29	1	355	557	777	572	3e-35	151
contig02436	Glyma04g01640.1	XCP2 (xylem cysteine peptidase 2); cysteine-type peptidase/ peptidase	82.83	996	168	1	156	1151	1050	58	6e-175	615
contig02437	Glyma15g00610.1	40S ribosomal protein S12 (RPS12C)	88.95	389	43	0	163	551	38	426	1e-119	430
contig02439	Glyma07g02640.1	vacuolar ATP synthase subunit D (VATD) / V-ATPase D subunit / vacuolar proton pump D subunit (VATPD)	79.87	636	128	0	118	753	2	637	6e-64	246
contig02440	Glyma12g08510.1	VPS24.1	90.99	677	61	0	240	916	1	677	0	858
contig02441	Glyma15g16870.1	ATAAH (Arabidopsis thaliana Allantoate Amidohydrolase); allantoate deiminase/ metallopeptidase	88.18	1354	160	0	423	1776	1447	94	0	1415
contig02442	Glyma05g08930.2	proline-rich family protein	83.85	130	21	0	412	541	1465	1594	9e-18	91.7
contig02445	Glyma03g00200.1	unknown protein	84.37	563	88	0	8	570	337	899	6e-116	418
contig02447	Glyma18g08410.1	unknown protein	87.45	239	30	0	141	379	1	239	3e-61	236
contig02448	Glyma17g03600.1	TENA/THI-4 family protein	79.07	540	110	2	129	668	138	674	2e-38	161
contig02449	Glyma10g29000.1	IMPA-2 (IMPORTIN ALPHA ISOFORM 2); binding / protein transporter	90.75	908	84	0	27	934	685	1592	0	1092
contig02450	Glyma20g22290.1	RCI2B (RARE-COLD-INDUCIBLE 2B)	82.78	151	26	0	302	452	167	17	2e-18	93.7
contig02451	Glyma16g31990.3	unknown protein	87.84	370	45	0	112	481	1	370	1e-103	377
contig02452	Glyma18g44750.1	unknown protein	87.92	596	72	0	357	952	675	80	8e-174	611
contig02454	Glyma11g36410.1	O-methyltransferase family 2 protein	85.32	109	16	0	531	639	839	731	9e-17	89.7
contig02455	Glyma10g36160.1	protease-associated zinc finger (C3HC4-type RING finger) family protein	88.29	871	99	1	870	1740	894	27	0	914
contig02456	Glyma13g01000.2	GS1; catalytic/ hydrolase	85.19	432	64	0	102	533	31	462	2e-95	349
contig02457	Glyma13g43070.1	pentatricopeptide (PPR) repeat-containing protein	85.96	570	70	6	17	582	631	1194	2e-127	456
contig02458	Glyma20g24860.1	unknown protein	90.54	74	7	0	296	369	251	178	1e-17	91.7
contig02460	Glyma04g34960.2	NADH-ubiquinone oxidoreductase B8 subunit, putative	88.55	297	33	1	126	421	1	297	6e-84	311
contig02461	Glyma06g12640.2	SKP2A	86.02	1037	142	1	171	1204	83	1119	0	902
contig02463	Glyma05g29050.1	dicarboxylate/tricarboxylate carrier (DTC)	87.47	894	109	1	333	1226	891	1	0	880
contig02464	Glyma06g16050.1	dehydration-responsive protein-related	86.83	1853	238	1	404	2250	2421	569	0	1740
contig02465	Glyma10g37750.2	short-chain dehydrogenase/reductase (SDR) family protein	84.88	926	140	0	242	1167	926	1	0	726
contig02466	Glyma14g34080.1	0	94.02	518	31	0	626	1143	1	518	0	781
contig02468	Glyma02g00910.1	unknown protein	86.55	773	92	3	117	889	91	851	0	702
contig02469	Glyma12g08820.1	SCPL51 (SERINE CARBOXYPEPTIDASE-LIKE 51); serine-type carboxypeptidase	82.76	1299	206	4	100	1395	97	1380	0	789
contig02470	Glyma17g24150.1	unknown protein	85.97	449	60	1	249	694	449	1	2e-106	387
contig02471	Glyma19g41050.1	peptidyl-prolyl cis-trans isomerase, chloroplast / cyclophilin / rotamase / cyclosporin A-binding protein (ROC4)	86.73	339	42	2	1	336	445	783	5e-81	301
contig02472	Glyma18g39930.2	binding / catalytic/ coenzyme binding	87.88	751	91	0	215	965	766	16	0	767
contig02473	Glyma13g06410.1	proteasome family protein	88.51	1227	141	0	72	1298	1	1227	0	1314
contig02475	Glyma08g06920.2	unknown protein	86.34	527	69	1	210	736	26	549	1e-131	470
contig02476	Glyma15g09620.1	DNA-binding bromodomain-containing protein	86.04	666	93	0	1155	1820	1002	1667	4e-165	583
contig02477	Glyma13g32400.1	unknown protein	85.25	217	29	1	245	458	283	67	4e-42	172
contig02478	Glyma07g06830.1	BTI1 (VIRB2-INTERACTING PROTEIN 1)	85.67	593	85	0	360	952	867	275	6e-141	502
contig02479	Glyma08g42400.1	CSY2 (citrate synthase 2); citrate (SI)-synthase	88.14	1299	148	1	443	1741	244	1536	0	1356
contig02480	Glyma08g23980.1	unknown protein	89.21	278	30	0	175	452	130	407	2e-84	313
contig02481	Glyma03g31870.1	lesion inducing protein-related	88.61	474	54	0	381	854	474	1	7e-134	478
contig02486	Glyma12g33720.1	unknown protein	85.31	953	140	0	202	1154	160	1112	0	779
contig02487	Glyma09g15650.3	methyltransferase/ nucleic acid binding	89.44	426	45	0	264	689	711	286	7e-137	488
contig02488	Glyma09g38110.2	vacuolar ATP synthase subunit B, putative / V-ATPase B subunit, putative / vacuolar proton pump B subunit, putative / V-ATPase 57 kDa subunit, putative	92.36	1112	85	0	356	1467	1470	359	0	1530
contig02490	Glyma09g40230.2	AGL20 (AGAMOUS-LIKE 20); transcription factor	86.18	492	68	0	500	991	492	1	3e-121	436
contig02491	Glyma19g39800.1	glycine-rich protein	84.73	406	59	1	136	538	1	406	3e-83	309
contig02493	Glyma12g04440.1	AtbZIP44 (Arabidopsis thaliana basic leucine-zipper 44); DNA binding / protein heterodimerization/ transcription factor	79.31	319	52	1	485	803	328	24	4e-28	127
contig02494	Glyma14g10290.2	XF1; squalene monooxygenase	88.38	1265	147	0	32	1296	1442	178	0	1342
contig02495	Glyma09g01950.1	RABB1C (ARABIDOPSIS RAB GTPASE HOMOLOG B1C); GTP binding / GTPase	93.24	636	43	0	212	847	636	1	0	920
contig02496	Glyma13g31670.1	IBR10 (INDOLE-3-BUTYRIC ACID RESPONSE 10); catalytic/ dodecenoyl-CoA delta-isomerase	82.02	267	48	0	207	473	71	337	4e-35	149
contig02498	Glyma08g25990.1	50S ribosomal protein L18 family	86.51	393	53	0	12	404	202	594	3e-98	359
contig02499	Glyma05g29080.7	GRF9 (GENERAL REGULATORY FACTOR 9); calcium ion binding / protein binding / protein phosphorylated amino acid binding	88.94	199	20	1	1	199	584	780	7e-55	214
contig02500	Glyma12g10510.2	ATG8C (autophagy 8c); microtubule binding	90.66	257	22	1	134	388	1	257	9e-85	313
contig02501	Glyma06g16780.1	SNRK2.4 (SNF1-RELATED PROTEIN KINASE 2.4); kinase	89.09	394	42	1	8	400	469	862	1e-120	432
contig02504	Glyma17g05230.1	CPN20 (CHAPERONIN 20); calmodulin binding	88.85	565	63	0	226	790	575	11	8e-177	620
contig02505	Glyma01g42940.1	protease-associated (PA) domain-containing protein	87.09	1541	196	1	172	1709	77	1617	0	1473
contig02507	Glyma07g01060.1	structural constituent of ribosome	85.46	227	30	1	258	481	396	170	2e-35	151
contig02508	Glyma19g33580.1	unknown protein	80.23	531	90	2	1	531	797	282	3e-59	230
contig02509	Glyma11g07490.1	isoflavone reductase, putative	82.46	918	161	0	89	1006	10	927	2e-153	543
contig02511	Glyma11g11920.2	unknown protein	86.27	204	28	0	55	258	253	456	4e-45	182
contig02512	Glyma11g12700.1	CLPP6; serine-type endopeptidase	85.51	787	111	1	75	861	39	822	0	652
contig02513	Glyma09g12020.2	protein binding	87.32	702	87	2	198	898	91	791	0	670
contig02514	Glyma03g32980.1	HTB1; DNA binding	84.33	268	42	0	103	370	415	148	6e-50	198
contig02515	Glyma11g00210.1	transporter-related	85.44	989	144	0	344	1332	40	1028	0	819
contig02516	Glyma13g42170.1	PEX13 (PEROXIN 13); protein binding	81.28	705	92	9	638	1338	776	108	2e-82	307
contig02519	Glyma06g07380.4	peptidyl-prolyl cis-trans isomerase cyclophilin-type family protein	90.12	81	8	0	3	83	1932	1852	1e-19	97.6
contig02520	Glyma15g38010.1	annexin, putative	83.89	894	144	0	82	975	52	945	9e-180	630
contig02521	Glyma08g09260.3	COS1 (COI1 SUPPRESSOR1); 6,7-dimethyl-8-ribityllumazine synthase	88.56	507	58	0	275	781	181	687	4e-154	545
contig02522	Glyma01g38430.1	UGT72E1 (UDP-glucosyl transferase 72E1); UDP-glycosyltransferase/ coniferyl-alcohol glucosyltransferase/ transferase, transferring glycosyl groups	81.88	320	55	1	308	627	1287	971	2e-41	170
contig02523	Glyma05g34980.1	unknown protein	82.45	302	53	0	463	764	314	13	9e-44	178
contig02525	Glyma11g09980.1	BIO2 (BIOTIN AUXOTROPH 2); biotin synthase	88.31	1044	121	1	165	1207	1125	82	0	1094
contig02526	Glyma13g37430.1	epoxide hydrolase, putative	81.5	935	167	1	117	1051	1	929	1e-135	484
contig02527	Glyma15g15200.1	catalytic/ cation binding / hydrolase, hydrolyzing O-glycosyl compounds	80.96	751	143	0	446	1196	911	161	9e-97	355
contig02529	Glyma15g11860.1	PUX4; protein binding	87.25	918	105	4	18	935	1	906	0	876
contig02530	Glyma07g14850.1	unknown protein	82.35	884	141	3	334	1214	1379	508	7e-145	515
contig02532	Glyma20g02150.1	phytanoyl-CoA dioxygenase (PhyH) family protein	87.06	773	99	1	98	870	58	829	0	731
contig02533	Glyma10g03200.1	CSP41A (CHLOROPLAST STEM-LOOP BINDING PROTEIN OF 41 KDA); mRNA binding / poly(U) binding	86.06	1169	155	3	92	1253	35	1202	0	1011
contig02534	Glyma15g06170.1	ubiquinol-cytochrome C chaperone family protein	88.51	670	77	0	330	999	148	817	0	718
contig02535	Glyma13g31270.2	unknown protein	82.24	366	65	0	179	544	88	453	2e-53	210
contig02538	Glyma03g33530.2	40S ribosomal protein S23 (RPS23B)	92.35	183	14	0	213	395	306	124	3e-66	252
contig02540	Glyma20g36960.1	AN3 (ANGUSTIFOLIA 3); protein binding / transcription coactivator	90.09	333	33	0	491	823	335	3	6e-110	398
contig02542	Glyma03g03270.1	arginase, putative	86.41	184	25	0	611	794	474	657	5e-40	167
contig02543	Glyma08g46400.2	RIN4 (RPM1 INTERACTING PROTEIN 4); protein binding	83.61	427	67	2	488	914	291	714	1e-73	278
contig02544	Glyma14g40490.1	chaperone protein dnaJ-related	87.32	355	45	0	217	571	120	474	1e-94	347
contig02545	Glyma10g10960.3	sucrose-phosphatase 1 (SPP1)	84.91	1160	169	2	310	1469	1154	1	0	904
contig02546	Glyma02g16570.1	transducin family protein / WD-40 repeat family protein	81.5	854	158	0	183	1036	959	106	2e-122	440
contig02547	Glyma04g03040.2	nodulin MtN21 family protein	85.27	482	71	0	385	866	31	512	6e-108	392
contig02549	Glyma18g43650.1	ATFER1; ferric iron binding / iron ion binding	87.4	627	79	0	275	901	852	226	1e-175	617
contig02550	Glyma10g30880.3	THA1 (Threonine Aldolase 1); aldehyde-lyase/ threonine aldolase	86.1	1043	144	1	120	1161	1	1043	0	910
contig02551	Glyma19g07240.2	elongation factor 1-alpha / EF-1-alpha	90.32	248	24	0	3	250	298	545	2e-81	301
contig02557	Glyma18g05620.1	unknown protein	86.98	407	53	0	395	801	696	290	2e-106	387
contig02558	Glyma19g32700.1	PGIP1 (POLYGALACTURONASE INHIBITING PROTEIN 1); protein binding	79.89	378	68	4	253	629	914	544	6e-27	123
contig02559	Glyma08g22820.1	signal recognition particle 54 kDa protein 3 / SRP54 (SRP-54C)	90.17	1485	145	1	100	1584	1	1484	0	1750
contig02560	Glyma06g06000.1	COPT5; copper ion transmembrane transporter/ high affinity copper ion transmembrane transporter	81.13	302	57	0	176	477	419	118	2e-34	147
contig02561	Glyma11g01830.2	THUMP domain-containing protein	87.32	615	75	1	298	912	1121	510	2e-169	597
contig02564	Glyma06g11680.3	YbaK/prolyl-tRNA synthetase family protein	84.46	946	147	0	222	1167	946	1	0	710
contig02565	Glyma10g32730.2	DAL1 (DIFFERENTIATION AND GREENING-LIKE 1)	88.18	440	52	0	337	776	707	268	2e-128	460
contig02567	Glyma14g22940.1	YbaK/prolyl-tRNA synthetase family protein	84.2	747	111	3	159	904	196	936	3e-149	529
contig02568	Glyma07g07580.1	GPAT8 (glycerol-3-phosphate acyltransferase 8); acyltransferase/ glycerol-3-phosphate O-acyltransferase	83.08	1436	243	0	137	1572	65	1500	0	920
contig02569	Glyma08g11450.2	G10 family protein	91.85	184	15	0	334	517	436	253	2e-64	246
contig02570	Glyma07g12980.1	chloroplast chaperonin 10, putative	86.07	323	45	0	169	491	83	405	2e-75	283
contig02572	Glyma17g17790.1	CKA1 (CASEIN KINASE ALPHA 1); kinase	93.07	996	69	0	204	1199	1191	196	0	1427
contig02574	Glyma19g32990.2	ACT7 (ACTIN 7); structural constituent of cytoskeleton	89.5	1124	118	0	75	1198	11	1134	0	1292
contig02575	Glyma15g15100.1	UBC32 (ubiquitin-conjugating enzyme 32); ubiquitin-protein ligase	88.97	399	44	0	166	564	1	399	2e-123	442
contig02576	Glyma10g36820.1	bZIP transcription factor family protein	87.3	126	13	3	612	737	275	397	5e-20	99.6
contig02577	Glyma07g05490.1	PSI-P (PHOTOSYSTEM I P SUBUNIT); DNA binding	81.82	253	46	0	255	507	503	251	3e-31	137
contig02578	Glyma10g06040.1	60S ribosomal protein L12 (RPL12B)	81.9	464	84	0	195	658	485	22	1e-66	254
contig02579	Glyma19g31200.1	unknown protein	83.87	403	65	0	4	406	413	11	9e-76	283
contig02580	Glyma17g03870.1	unknown protein	86.5	741	92	2	703	1436	779	40	0	672
contig02581	Glyma07g02580.1	uridylyltransferase-related	88.95	787	82	3	296	1081	876	94	0	850
contig02583	Glyma10g05870.2	SYP71 (SYNTAXIN OF PLANTS 71); protein transporter	88.9	784	84	1	307	1090	782	2	0	860
contig02584	Glyma01g08580.1	BSD domain-containing protein	87.8	451	49	1	366	810	874	424	1e-128	460
contig02585	Glyma14g34590.1	RAP2.4 (related to AP2 4); DNA binding / transcription factor	82.47	154	27	0	269	422	622	469	2e-17	91.7
contig02586	Glyma05g26300.1	ATO1 (Arabidopsis thioredoxin O1)	88.66	335	38	0	149	483	547	213	2e-99	363
contig02588	Glyma05g32210.1	histone H3	87.12	233	30	0	1	233	284	52	5e-58	224
contig02589	Glyma08g03540.1	zinc finger (CCCH-type) family protein	82.43	313	55	0	876	1188	610	298	2e-45	184
contig02590	Glyma01g44260.5	RNA recognition motif (RRM)-containing protein	88.26	213	25	0	412	624	305	93	2e-57	224
contig02591	Glyma14g40570.1	IIL1 (ISOPROPYL MALATE ISOMERASE LARGE SUBUNIT 1); 4 iron, 4 sulfur cluster binding / hydro-lyase/ lyase	90.33	1365	132	0	222	1586	136	1500	0	1659
contig02594	Glyma08g21940.1	AtRABG3d (Arabidopsis Rab GTPase homolog G3d); GTP binding	90.5	200	19	0	111	310	1	200	1e-64	246
contig02595	Glyma12g05910.1	histone H3	88.81	411	46	0	72	482	1	411	1e-125	450
contig02596	Glyma11g17030.1	unknown protein	83.28	299	50	0	685	983	422	124	4e-49	196
contig02597	Glyma03g32950.2	EIF3A (EUKARYOTIC TRANSLATION INITIATION FACTOR 3A); translation initiation factor	83.57	1467	241	0	7	1473	1009	2475	0	997
contig02598	Glyma04g38010.1	tudor domain-containing protein / nuclease family protein	85.89	319	42	1	1	316	2624	2942	5e-72	272
contig02599	Glyma12g31220.1	unknown protein	89.3	327	35	0	300	626	1	327	1e-101	371
contig02600	Glyma19g25070.1	unknown protein	81.34	284	53	0	287	570	284	1	4e-33	143
contig02601	Glyma15g31750.1	AtMC4 (metacaspase 4); cysteine-type peptidase	82.87	572	92	2	694	1262	663	1231	7e-95	349
contig02602	Glyma10g32850.2	UAH (UREIDOGLYCOLATE AMIDOHYDROLASE); allantoate deiminase/ metallopeptidase	91.23	114	10	0	730	843	1077	964	3e-34	147
contig02603	Glyma20g35240.1	extracellular dermal glycoprotein, putative / EDGP, putative	80.32	376	69	2	201	573	145	518	1e-34	149
contig02604	Glyma17g01180.2	binding	89.38	753	80	0	474	1226	240	992	0	858
contig02605	Glyma08g07960.1	NLP1 (NITRILASE-LIKE PROTEIN 1); N-carbamoylputrescine amidase/ hydrolase, acting on carbon-nitrogen (but not peptide) bonds	90.04	452	44	1	1	451	458	7	3e-150	531
contig02608	Glyma09g04710.1	IBR3 (IBA-RESPONSE 3); acyl-CoA dehydrogenase/ oxidoreductase	85.46	612	89	0	252	863	64	675	7e-143	507
contig02610	Glyma02g35720.1	unknown protein	86.06	667	92	1	37	702	680	14	1e-163	577
contig02611	Glyma13g02890.1	emp24/gp25L/p24 family protein	83.04	572	88	2	514	1085	648	86	4e-99	363
contig02612	Glyma08g11160.1	small nuclear ribonucleoprotein, putative / snRNP, putative / Sm protein, putative	88.84	251	28	0	175	425	49	299	3e-73	276
contig02615	Glyma06g47280.1	unknown protein	86.57	536	72	0	131	666	116	651	4e-138	492
contig02616	Glyma12g17950.1	protein transport protein sec61, putative	91.36	243	21	0	2	244	1189	1431	3e-85	315
contig02617	Glyma09g32790.1	diacylglycerol acyltransferase family	86.9	809	106	0	223	1031	1012	204	0	763
contig02618	Glyma04g12150.1	oxidoreductase family protein	87.74	514	60	1	285	795	1	514	3e-145	515
contig02620	Glyma01g36010.1	diacylglycerol acyltransferase family	92.5	80	4	2	1	80	301	378	6e-19	95.6
contig02621	Glyma11g21010.1	unknown protein	81.71	175	32	0	470	644	368	194	3e-18	93.7
contig02622	Glyma08g23410.1	PLMT (PHOSPHOLIPID N-METHYLTRANSFERASE); phosphatidyl-N-dimethylethanolamine N-methyltransferase/ phosphatidyl-N-methylethanolamine N-methyltransferase	84.05	395	60	1	373	764	504	110	3e-74	280
contig02623	Glyma15g16540.1	IMB1 (IMBIBITION-INDUCIBLE 1); DNA binding	82.78	302	50	1	317	616	1	302	3e-44	180
contig02624	Glyma09g28240.1	unknown protein	82.58	287	49	1	148	433	104	390	9e-40	165
contig02625	Glyma06g06700.1	CCR4-NOT transcription complex protein, putative	80.58	798	153	2	260	1056	805	9	2e-91	337
contig02627	Glyma06g18810.1	copper amine oxidase, putative	88.66	529	60	0	8	536	737	209	1e-152	539
contig02629	Glyma20g24930.1	KCS6 (3-KETOACYL-COA SYNTHASE 6); catalytic/ transferase, transferring acyl groups other than amino-acyl groups	84.04	213	34	0	450	662	1491	1279	4e-36	153
contig02630	Glyma05g34570.1	40S ribosomal protein S2 (RPS2D)	84.26	705	111	0	294	998	819	115	1e-145	517
contig02631	Glyma09g20030.2	C2 domain-containing protein	86.47	133	18	0	328	460	500	368	9e-27	121
contig02632	Glyma04g40420.1	band 7 family protein	86.93	1079	141	0	293	1371	1205	127	0	1021
contig02633	Glyma07g29670.1	PKT3 (PEROXISOMAL 3-KETOACYL-COA THIOLASE 3); acetyl-CoA C-acyltransferase	85.09	1194	178	0	252	1445	1336	143	0	955
contig02635	Glyma14g36610.1	GLY2; hydroxyacylglutathione hydrolase	85.58	756	109	0	162	917	22	777	0	634
contig02638	Glyma16g21560.1	unknown protein	83.26	854	134	3	218	1068	872	25	1e-154	547
contig02639	Glyma10g06820.1	catalytic/ glutamate-ammonia ligase	84.67	874	134	0	1	874	1311	2184	0	670
contig02640	Glyma16g32810.1	unknown protein	88.89	189	21	0	118	306	342	154	6e-53	208
contig02641	Glyma12g01150.4	cytochrome b5 domain-containing protein	89.16	369	40	0	526	894	181	549	1e-114	414
contig02642	Glyma11g08570.1	unknown protein	86.63	187	25	0	364	550	41	227	6e-42	172
contig02644	Glyma16g04940.1	GAPA-2 (GLYCERALDEHYDE 3-PHOSPHATE DEHYDROGENASE A SUBUNIT 2); NAD or NADH binding / binding / catalytic/ glyceraldehyde-3-phosphate dehydrogenase (phosphorylating)/ glyceraldehyde-3-phosphate dehydrogenase	87	800	98	2	79	878	1	794	0	753
contig02645	Glyma19g36450.1	ribosomal protein L13 family protein	88.74	524	59	0	178	701	34	557	7e-162	571
contig02646	Glyma16g23340.1	ARAC6 (ARABIDOPSIS RAC-LIKE 6); GTP binding	90.91	594	54	0	415	1008	594	1	0	749
contig02647	Glyma20g38720.1	transketolase, putative	90.29	1524	147	1	275	1797	2219	696	0	1840
contig02648	Glyma13g44170.2	PLDALPHA1 (PHOSPHOLIPASE D ALPHA 1); phospholipase D	86.37	2429	325	2	252	2680	2423	1	0	2183
contig02649	Glyma06g00990.1	ADC2 (ARGININE DECARBOXYLASE 2); arginine decarboxylase	80.38	367	69	1	2149	2515	1544	1907	2e-35	153
contig02650	Glyma17g10420.1	AHA11 (Arabidopsis H(+)-ATPase 11); ATPase	89.99	2498	245	3	1	2497	371	2864	0	2916
contig02651	Glyma13g22100.3	hesB-like domain-containing protein	87.69	333	41	0	373	705	471	139	6e-91	335
contig02652	Glyma16g08450.1	chromatin protein family	86.95	452	59	0	320	771	785	334	9e-119	428
contig02653	Glyma01g16360.1	integral membrane family protein	82.74	475	79	3	154	626	540	67	9e-71	268
contig02654	Glyma08g13280.1	ankyrin protein kinase, putative	86.66	622	79	3	1	618	1351	730	9e-157	553
contig02656	Glyma17g07060.1	RUXF (SMALL NUCLEAR RIBONUCLEOPROTEIN F)	92.02	263	21	0	303	565	263	1	5e-97	355
contig02657	Glyma12g02460.1	UBC20 (ubiquitin-conjugating enzyme 20); ubiquitin-protein ligase	86.1	331	45	1	5	334	411	81	1e-75	283
contig02658	Glyma07g31090.1	SC3 (SECRETORY CARRIER 3); transmembrane transporter	89.21	899	94	1	182	1080	1	896	0	1009
contig02659	Glyma07g16410.1	basic helix-loop-helix (bHLH) protein-related	84.11	579	83	1	49	627	596	1165	2e-118	426
contig02660	Glyma17g29660.1	plastid-lipid associated protein PAP-related / fibrillin-related	87.43	517	64	1	192	708	193	708	4e-141	502
contig02661	Glyma20g26690.1	TIP41-like family protein	88	867	104	0	60	926	1	867	0	894
contig02663	Glyma04g01050.1	oxidoreductase, 2OG-Fe(II) oxygenase family protein	83.58	889	146	0	152	1040	168	1056	5e-172	605
contig02664	Glyma15g07940.1	rubber elongation factor (REF) family protein	82.78	209	36	0	232	440	578	370	8e-29	129
contig02665	Glyma19g39570.3	emb2386 (embryo defective 2386); structural constituent of ribosome	90.93	518	47	0	56	573	1	518	0	654
contig02666	Glyma12g31750.1	unknown protein	88.86	431	48	0	161	591	83	513	1e-132	474
contig02668	Glyma05g31630.1	AGT2 (ALANINE:GLYOXYLATE AMINOTRANSFERASE 2); alanine-glyoxylate transaminase/ catalytic/ pyridoxal phosphate binding / transaminase	85.9	1305	184	0	200	1504	130	1434	0	1128
contig02669	Glyma01g39200.1	MAP1D (METHIONINE AMINOPEPTIDASE 1D); aminopeptidase/ metalloexopeptidase	88.44	839	96	1	376	1213	1071	233	0	886
contig02671	Glyma15g41640.1	inosine-5\'-monophosphate dehydrogenase, putative	88.6	807	92	0	762	1568	703	1509	0	870
contig02673	Glyma04g07010.1	ATP synthase family	90.48	84	8	0	254	337	565	648	2e-21	103
contig02674	Glyma16g23960.2	unknown protein	85.54	588	81	2	129	715	27	611	1e-134	480
contig02675	Glyma12g03610.1	APX3 (ASCORBATE PEROXIDASE 3); L-ascorbate peroxidase	87.74	310	38	0	461	770	863	554	2e-84	313
contig02676	Glyma16g06250.1	AtUK/UPRT1 (Uridine kinase/Uracil phosphoribosyltransferase 1); ATP binding / kinase/ uracil phosphoribosyltransferase/ uridine kinase	90.2	1225	120	0	365	1589	1423	199	0	1477
contig02677	Glyma12g10750.1	RBX1 (RING-BOX 1); protein binding	91.22	353	28	1	384	736	350	1	1e-125	450
contig02678	Glyma11g37920.3	ATHB6; DNA binding / protein binding / sequence-specific DNA binding / transcription activator/ transcription factor	86.46	96	13	0	244	339	831	926	2e-16	87.7
contig02679	Glyma06g47340.2	prefoldin-related KE2 family protein	89.57	422	44	0	111	532	20	441	6e-137	488
contig02680	Glyma06g36590.1	plastocyanin-like domain-containing protein	82.07	251	45	0	647	897	355	105	2e-32	141
contig02681	Glyma07g34730.1	lecithin:cholesterol acyltransferase family protein / LACT family protein	84.74	1461	217	1	361	1821	154	1608	0	1130
contig02683	Glyma04g39250.1	ribosomal protein L17 family protein	87.98	466	56	0	82	547	1	466	2e-134	480
contig02684	Glyma04g32360.1	unknown protein	80	255	50	1	351	605	581	328	3e-18	93.7
contig02686	Glyma13g35770.2	KIS (KIESEL); unfolded protein binding	84.34	332	49	1	81	412	1	329	4e-63	242
contig02687	Glyma15g13650.1	UBQ6; protein binding	83.44	157	26	0	2	158	310	466	3e-22	105
contig02688	Glyma01g44390.1	unknown protein	83.76	1767	281	2	402	2165	80	1843	0	1219
contig02689	Glyma04g41210.2	thylakoid lumenal 17.4 kDa protein, chloroplast	85.06	609	88	1	227	832	723	115	5e-135	482
contig02690	Glyma20g38580.1	TT5 (TRANSPARENT TESTA 5); chalcone isomerase	82.81	384	60	1	1	384	636	259	2e-62	240
contig02691	Glyma18g45420.1	FLA10	79.36	654	135	0	475	1128	1006	353	7e-58	226
contig02692	Glyma04g03180.1	26S proteasome regulatory complex subunit p42D, putative	92.59	594	44	0	318	911	1193	600	0	829
contig02693	Glyma09g40990.1	AtAGAL1 (Arabidopsis thaliana ALPHA-GALACTOSIDASE 1); alpha-galactosidase/ catalytic/ hydrolase, hydrolyzing O-glycosyl compounds	84.1	585	93	0	1	585	636	1220	3e-117	422
contig02694	Glyma15g43200.2	SMT1 (STEROL METHYLTRANSFERASE 1); sterol 24-C-methyltransferase	88.84	233	26	0	260	492	1023	791	2e-67	256
contig02696	Glyma08g06100.1	ANN5; calcium ion binding / calcium-dependent phospholipid binding	83.86	923	149	0	129	1051	26	948	0	648
contig02697	Glyma03g04010.1	sec61beta family protein	88.99	227	25	0	122	348	1	227	4e-66	252
contig02699	Glyma07g03680.1	cytochrome c oxidase family protein	89.16	323	35	0	293	615	163	485	3e-99	363
contig02701	Glyma13g21360.1	pyruvate kinase, putative	90.28	1584	153	1	404	1986	1	1584	0	1911
contig02702	Glyma01g35220.4	dehydration-responsive protein, putative	84.8	1480	221	2	444	1919	1769	290	0	1138
contig02703	Glyma12g35820.1	GRF9 (GENERAL REGULATORY FACTOR 9); calcium ion binding / protein binding / protein phosphorylated amino acid binding	88.4	724	82	2	230	952	765	43	0	753
contig02704	Glyma05g01160.1	ATHVA22A	86.45	465	63	0	343	807	468	4	3e-117	422
contig02705	Glyma05g38160.1	GAMMA CAL2 (GAMMA CARBONIC ANHYDRASE-LIKE 2); transferase	84.93	677	102	0	234	910	762	86	1e-150	533
contig02708	Glyma15g01900.1	dynein light chain, putative	87.36	269	34	0	123	391	1	269	1e-69	264
contig02709	Glyma07g09640.1	ALDH2C4; 3-chloroallyl aldehyde dehydrogenase/ aldehyde dehydrogenase (NAD)/ coniferyl-aldehyde dehydrogenase	83.68	625	102	0	111	735	41	665	1e-119	430
contig02711	Glyma06g46180.1	SDH3-2; succinate dehydrogenase	83.65	526	83	1	321	846	735	213	2e-97	357
contig02713	Glyma06g45280.1	wound-responsive family protein	80	265	44	1	149	413	256	1	2e-24	113
contig02716	Glyma01g39770.1	unknown protein	83.52	176	29	0	156	331	95	270	5e-26	119
contig02717	Glyma17g14420.2	glycine-rich protein	82.04	529	80	4	500	1028	334	847	9e-76	285
contig02718	Glyma15g23860.2	unknown protein	84.13	857	135	1	1	856	223	1079	3e-174	613
contig02719	Glyma11g04450.1	TOM2A (TOBAMOVIRUS MULTIPLICATION 2A); protein binding	89.3	299	28	2	374	669	842	545	1e-88	327
contig02720	Glyma18g44420.1	saposin B domain-containing protein	81.28	470	88	0	169	638	198	667	2e-60	234
contig02721	Glyma05g02670.1	ATRABE1B (ARABIDOPSIS RAB GTPASE HOMOLOG E1B); GTP binding / GTPase/ translation elongation factor	79.76	1225	248	0	320	1544	197	1421	8e-129	462
contig02722	Glyma11g08020.1	GMD1 (GDP-D-MANNOSE 4,6-DEHYDRATASE 1); GDP-mannose 4,6-dehydratase/ binding / catalytic/ coenzyme binding	77.69	1031	230	0	312	1342	1098	68	4e-56	220
contig02723	Glyma15g05050.2	ATPDIL5-1 (PDI-like 5-1)	86.86	312	39	2	265	576	94	403	1e-73	278
contig02724	Glyma10g01690.1	universal stress protein (USP) family protein	80.33	366	72	0	288	653	126	491	1e-36	155
contig02726	Glyma08g45820.1	DIR1 (DEFECTIVE IN INDUCED RESISTANCE 1); lipid binding / lipid transporter	87.18	117	15	0	406	522	182	298	4e-24	113
contig02729	Glyma11g09810.1	unknown protein	84.8	579	85	1	350	925	702	124	3e-124	446
contig02731	Glyma11g05540.1	MEE59 (maternal effect embryo arrest 59)	82.84	134	23	0	361	494	250	383	4e-15	83.8
contig02732	Glyma06g07870.1	aspartate/glutamate/uridylate kinase family protein	81.21	846	159	0	202	1047	183	1028	3e-115	416
contig02735	Glyma17g16450.1	ubiquitin family protein	87.42	636	80	0	86	721	40	675	1e-170	601
contig02737	Glyma11g00980.1	OPR2	83.17	202	34	0	1	202	359	158	8e-30	131
contig02739	Glyma08g43290.1	SUMO1 (SMALL UBIQUITIN-LIKE MODIFIER 1); protein binding / protein tag	87.41	286	33	1	354	639	300	18	1e-73	278
contig02740	Glyma15g42860.1	thylakoid lumenal 29.8 kDa protein	81.15	504	95	0	120	623	715	212	4e-64	246
contig02742	Glyma02g42560.1	clathrin heavy chain, putative	92.45	662	50	0	342	1003	4883	4222	0	916
contig02744	Glyma18g38450.1	unknown protein	81.82	363	60	1	301	663	519	163	9e-50	198
contig02746	Glyma17g00610.1	ISPD; 2-C-methyl-D-erythritol 4-phosphate cytidylyltransferase	89.03	401	44	0	541	941	17	417	3e-124	446
contig02749	Glyma03g32550.1	Expressed protein	90.57	265	25	0	1	265	265	1	6e-89	327
contig02751	Glyma08g10840.1	lipoxygenase family protein	82.18	1010	166	6	376	1380	349	1349	2e-153	543
contig02752	Glyma17g14340.2	GAE5 (UDP-D-GLUCURONATE 4-EPIMERASE 5); UDP-glucuronate 4-epimerase/ catalytic	80.78	791	152	0	174	964	1271	481	5e-99	363
contig02753	Glyma18g08350.1	SEC14 cytosolic factor (SEC14) / phosphoglyceride transfer protein	91.23	57	5	0	441	497	515	571	3e-12	73.8
contig02755	Glyma10g06620.1	CP29; RNA binding / poly(U) binding	85.71	231	33	0	662	892	561	791	5e-49	196
contig02756	Glyma05g28720.2	lipid binding	82.4	125	22	0	435	559	359	235	3e-12	73.8
contig02757	Glyma09g39150.1	ATSTE24; endopeptidase/ metalloendopeptidase	89.78	1243	127	0	263	1505	1243	1	0	1457
contig02759	Glyma09g37850.1	nuclear RNA-binding protein (RGGA)	83.55	547	84	1	619	1159	410	956	5e-102	373
contig02763	Glyma04g15930.1	hydrolase	87.65	81	10	0	1058	1138	81	1	2e-14	81.8
contig02764	Glyma05g02180.4	PEX14; protein binding / protein transporter	86.98	484	62	1	153	635	33	516	3e-126	452
contig02765	Glyma18g12920.1	AT-HF (HIS HF); imidazoleglycerol-phosphate synthase	92.81	278	20	0	105	382	806	1083	1e-108	392
[truncated: 17,452 more rows]

## Sheet: Fababean
Contig name	genbank ID	Annotations	% identity	alignment_length	mismatches	gap_openings	q_start	q_end	s_start	s_end	e value	score
contig00001	Glyma13g12030.1	0	96.12	901	32	2	104	1004	48175	47278	0	1495
contig00003	Glyma13g04580.1	0	91.39	209	17	1	1835	2042	1	209	8e-69	264
contig00005	Glyma16g28030.1	LHB1B1; chlorophyll binding	85.59	666	96	0	106	771	795	130	2e-158	559
contig00008	Glyma06g42470.1	SAG12 (SENESCENCE-ASSOCIATED GENE 12); cysteine-type peptidase	90.48	63	6	0	902	964	993	931	3e-13	77.8
contig00011	Glyma16g28070.1	LHB1B1; chlorophyll binding	85.83	381	54	0	269	649	795	415	1e-88	327
contig00012	Glyma13g11940.1	0	96.24	186	7	0	96	281	23292	23107	1e-84	313
contig00016	Glyma09g01320.4	0	82.22	135	18	2	743	877	129	1	6e-11	69.9
contig00018	Glyma20g05560.1	0	100	208	0	0	405	612	356	149	1e-113	412
contig00020	Glyma03g34310.1	GAMMA-TIP (GAMMA TONOPLAST INTRINSIC PROTEIN); water channel	85.39	753	110	0	381	1133	753	1	9e-177	620
contig00022	Glyma19g06370.1	ribulose bisphosphate carboxylase small chain 3B / RuBisCO small subunit 3B (RBCS-3B) (ATS3B)	84.38	397	60	2	165	560	512	117	2e-74	280
contig00024	Glyma14g36620.2	60S ribosomal protein L10 (RPL10B)	87.6	492	61	0	25	516	525	34	3e-138	492
contig00025	Glyma14g36620.1	60S ribosomal protein L10 (RPL10B)	83.96	480	71	3	212	687	638	161	2e-87	323
contig00031	Glyma07g31380.1	CYP71A26; electron carrier/ heme binding / iron ion binding / monooxygenase/ oxygen binding	95.45	44	2	0	825	868	920	877	3e-11	71.9
contig00037	Glyma09g12250.1	0	85.34	116	17	0	2	117	84	199	2e-19	95.6
contig00038	Glyma02g31990.1	0	89.75	322	33	0	41	362	324	3	5e-103	377
contig00040	Glyma03g04960.1	LP1; calmodulin binding	93.1	58	4	0	286	343	350	293	3e-15	83.8
contig00043	Glyma10g39780.3	UBQ10 (POLYUBIQUITIN 10); protein binding	86.62	650	87	0	445	1094	650	1	3e-170	599
contig00044	Glyma08g20250.1	LOX1; lipoxygenase	82.3	2339	414	0	273	2611	2397	59	0	1354
contig00047	Glyma07g32020.3	UBQ8; protein binding	87.12	699	85	5	35	729	214	911	2e-180	632
contig00054	Glyma14g01130.1	LHCB2.1; chlorophyll binding	88.97	689	76	0	161	849	796	108	0	763
contig00055	Glyma15g15590.1	MLP423 (MLP-LIKE PROTEIN 423)	79.28	333	69	0	181	513	112	444	2e-19	97.6
contig00057	Glyma01g40920.1	PRPL11 (PLASTID RIBOSOMAL PROTEIN L11); structural constituent of ribosome	84.4	282	44	0	1	282	540	259	7e-54	210
contig00058	Glyma02g06830.1	PSBO2 (PHOTOSYSTEM II SUBUNIT O-2); oxygen evolving/ poly(U) binding	84.68	868	133	0	167	1034	981	114	0	666
contig00059	Glyma03g37460.1	emb2386 (embryo defective 2386); structural constituent of ribosome	87.66	559	69	0	43	601	1	559	6e-159	561
contig00061	Glyma08g07210.1	NIC1 (NICOTINAMIDASE 1); catalytic/ nicotinamidase	88.44	718	83	0	459	1176	718	1	0	765
contig00064	Glyma02g25950.1	Bet v I allergen family protein	79.11	292	61	0	204	495	250	541	8e-19	95.6
contig00065	Glyma18g29600.1	0	90.86	186	17	0	984	1169	4	189	1e-47	192
contig00066	Glyma01g45110.1	PMEPCRA (METHYLESTERASE PCR A); enzyme inhibitor/ pectinesterase	82.6	971	169	0	226	1196	1640	670	5e-158	559
contig00069	Glyma02g12520.2	ELF5A-1 (EUKARYOTIC ELONGATION FACTOR 5A-1); translation initiation factor	88.13	480	57	0	250	729	480	1	1e-140	500
contig00070	Glyma18g40480.1	tropinone reductase, putative / tropine dehydrogenase, putative	80.67	745	144	0	92	836	116	860	7e-91	335
contig00072	Glyma20g30480.1	acidic endochitinase (CHIB1)	82.41	199	35	0	66	264	56	254	3e-25	117
contig00078	Glyma20g24500.1	ATFD3 (ferredoxin 3); 2 iron, 2 sulfur cluster binding / electron carrier/ iron-sulfur cluster binding	81.8	445	81	0	158	602	10	454	3e-62	240
contig00079	Glyma13g12010.1	0	100	214	0	0	57	270	522	735	5e-118	424
contig00081	Glyma11g35820.1	ALPHA-SNAP2 (ALPHA-SOLUBLE NSF ATTACHMENT PROTEIN 2); binding / soluble NSF attachment protein	88.22	866	102	0	117	982	1	866	0	908
contig00084	Glyma09g40570.1	BEN1; binding / catalytic/ coenzyme binding / oxidoreductase, acting on CH-OH group of donors	82.66	323	56	0	75	397	13	335	2e-49	196
contig00085	Glyma02g46050.1	endoribonuclease L-PSP family protein	81.9	326	59	0	298	623	644	319	8e-44	178
contig00086	Glyma13g20010.1	40S ribosomal protein S23 (RPS23B)	91.61	429	36	0	218	646	429	1	3e-160	565
contig00088	Glyma13g26990.1	annexin, putative	81.9	939	168	2	41	978	1	938	9e-140	498
contig00089	Glyma11g11900.1	fructose-bisphosphate aldolase, putative	89.44	1061	112	0	317	1377	1193	133	0	1215
contig00090	Glyma13g33190.1	FKBP12 (FK506-BINDING PROTEIN); FK506 binding / peptidyl-prolyl cis-trans isomerase	88.42	311	36	0	242	552	438	128	6e-90	331
contig00091	Glyma11g08440.1	SKP1 (S PHASE KINASE-ASSOCIATED PROTEIN 1); protein binding / ubiquitin-protein ligase	83.89	453	73	0	293	745	468	16	3e-86	319
contig00092	Glyma08g07340.1	17.6 kDa class I small heat shock protein (HSP17.6B-CI)	86.94	337	40	1	192	524	124	460	1e-85	317
contig00097	Glyma12g04150.1	fructose-bisphosphate aldolase, putative	87.64	89	10	1	177	264	130	218	4e-15	81.8
contig00099	Glyma15g04290.1	TPI (TRIOSEPHOSPHATE ISOMERASE); triose-phosphate isomerase	87.47	758	95	0	363	1120	758	1	0	749
contig00100	Glyma17g01720.1	PRXR1; electron carrier/ heme binding / peroxidase	84.59	902	139	0	77	978	977	76	0	686
contig00101	Glyma11g02410.1	40S ribosomal protein S10 (RPS10C)	85.98	542	64	3	75	613	1	533	2e-130	466
contig00102	Glyma09g02610.1	peroxidase, putative	81.88	883	158	2	156	1037	109	990	3e-130	466
contig00103	Glyma11g15680.5	APX1 (ascorbate peroxidase 1); L-ascorbate peroxidase	86.49	755	98	2	236	988	753	1	0	676
contig00104	Glyma16g33280.1	catalytic LigB subunit of aromatic ring-opening dioxygenase family	83.7	595	95	2	167	760	196	789	8e-109	394
contig00105	Glyma13g40900.1	HTA12; DNA binding	87.02	262	34	0	187	448	128	389	2e-65	250
contig00106	Glyma15g40450.1	PSBR (photosystem II subunit R)	86.27	306	39	1	110	415	106	408	2e-71	270
contig00107	Glyma09g02600.1	peroxidase 22 (PER22) (P22) (PRXEA) / basic peroxidase E	78.52	917	192	4	345	1260	989	77	6e-58	226
contig00108	Glyma06g03150.1	ATTRX1; oxidoreductase, acting on sulfur group of donors, disulfide as acceptor	87.31	323	41	0	232	554	323	1	4e-85	315
contig00109	Glyma08g22020.1	unknown protein	91.75	194	15	1	78	270	1	194	1e-65	250
contig00110	Glyma03g36560.1	60S ribosomal protein L21 (RPL21A)	82.38	471	83	0	81	551	25	495	4e-73	276
contig00112	Glyma15g04530.1	HTA12; DNA binding	85.55	173	25	0	22	194	254	82	4e-34	145
contig00113	Glyma03g08270.4	HMGB1 (HIGH MOBILITY GROUP B 1); DNA binding / chromatin binding / structural constituent of chromatin / transcription factor	84.5	329	43	3	224	551	131	452	2e-60	234
contig00116	Glyma10g03840.1	histone H1, putative	87.32	71	9	0	763	833	799	869	6e-11	69.9
contig00117	Glyma05g31610.4	0	82.91	351	60	0	450	800	374	24	3e-56	220
contig00119	Glyma03g42180.1	60s acidic ribosomal protein P1, putative	80.12	337	63	2	61	394	1	336	7e-28	125
contig00120	Glyma13g27390.1	BEN1; binding / catalytic/ coenzyme binding / oxidoreductase, acting on CH-OH group of donors	86.99	123	16	0	21	143	158	36	6e-26	117
contig00121	Glyma19g07240.2	elongation factor 1-alpha / EF-1-alpha	90.89	560	51	0	90	649	1	560	0	706
contig00123	Glyma06g00790.1	ATMTN1; catalytic/ methylthioadenosine nucleosidase	87.8	533	65	0	13	545	605	73	4e-153	541
contig00124	Glyma20g38570.1	TT5 (TRANSPARENT TESTA 5); chalcone isomerase	78.56	583	125	0	75	657	47	629	1e-39	165
contig00125	Glyma15g01940.1	PSAH2 (PHOTOSYSTEM I SUBUNIT H2)	90.11	364	36	0	129	492	420	57	1e-121	436
contig00126	Glyma15g22780.1	PSAK (photosystem I subunit K)	90.04	281	28	0	231	511	22	302	4e-91	335
contig00127	Glyma05g31580.2	unknown protein	93.1	58	4	0	359	416	58	1	2e-15	83.8
contig00128	Glyma19g32700.1	PGIP1 (POLYGALACTURONASE INHIBITING PROTEIN 1); protein binding	76.69	918	206	4	111	1027	16	926	9e-20	99.6
contig00129	Glyma17g23800.1	RPS10 (RIBOSOMAL PROTEIN S10); structural constituent of ribosome	93.46	260	12	1	764	1018	8	267	1e-104	381
contig00130	Glyma05g35800.1	ATNADP-ME4 (NADP-malic enzyme 4); malate dehydrogenase (oxaloacetate-decarboxylating) (NADP+)/ malic enzyme/ oxidoreductase, acting on NADH or NADPH, NAD or NADP as acceptor	88.91	1776	197	0	78	1853	127	1902	0	1959
contig00133	Glyma19g44620.1	unknown protein	85.16	182	27	0	50	231	10	191	2e-34	147
contig00134	Glyma06g03410.1	isoflavone reductase, putative	82.72	926	160	0	48	973	1	926	1e-160	567
contig00135	Glyma01g07930.1	RGP3 (REVERSIBLY GLYCOSYLATED POLYPEPTIDE 3); transferase, transferring hexosyl groups	87.5	808	101	0	244	1051	1051	244	0	801
contig00137	Glyma19g31060.1	unknown protein	82.64	242	41	1	5	246	821	1061	2e-32	139
contig00138	Glyma10g32080.1	LHCB5 (LIGHT HARVESTING COMPLEX OF PHOTOSYSTEM II 5); chlorophyll binding	88.37	679	79	0	125	803	862	184	0	720
contig00139	Glyma05g30290.1	cupin family protein	78.69	854	182	0	138	991	854	1	3e-65	250
contig00143	Glyma05g22180.1	peroxidase 50 (PER50) (P50) (PRXR2)	79.9	781	154	1	246	1023	976	196	4e-80	299
contig00146	Glyma04g02240.1	DRT112; copper ion binding / electron carrier	82.17	359	64	0	218	576	140	498	1e-51	204
contig00147	Glyma16g01870.1	LHCA2; chlorophyll binding	88.06	804	87	3	78	875	13	813	0	821
contig00148	Glyma01g33900.1	ATRPS13A (ARABIDOPSIS THALIANA RIBOSOMAL PROTEIN S13A); structural constituent of ribosome	86.51	341	46	0	150	490	93	433	8e-84	311
contig00149	Glyma05g00780.1	ELF5A-1 (EUKARYOTIC ELONGATION FACTOR 5A-1); translation initiation factor	86.48	488	61	3	270	757	483	1	8e-118	424
contig00150	Glyma16g10700.1	40S ribosomal protein S8 (RPS8A)	83.03	654	102	3	69	713	1	654	8e-112	404
contig00151	Glyma11g12300.1	40S ribosomal protein S25 (RPS25B)	87.12	326	42	0	57	382	1	326	1e-84	313
contig00152	Glyma16g24810.1	JMT (JASMONIC ACID CARBOXYL METHYLTRANSFERASE); jasmonate O-methyltransferase	77.42	598	135	0	127	724	71	668	2e-24	115
contig00154	Glyma02g03680.1	MLP423 (MLP-LIKE PROTEIN 423)	85.09	161	24	0	28	188	10	170	6e-29	129
contig00155	Glyma07g38110.1	integral membrane family protein	89.69	97	10	0	66	162	196	292	2e-24	113
contig00156	Glyma08g44120.1	unknown protein	86.82	129	14	1	404	532	357	232	3e-25	117
contig00157	Glyma08g03650.1	PFN2 (PROFILIN 2); actin binding / protein binding	87.12	396	51	0	262	657	396	1	9e-105	381
contig00158	Glyma14g39590.1	HMGA (HIGH MOBILITY GROUP A); DNA binding	90	60	6	0	110	169	12	71	1e-11	71.9
contig00159	Glyma20g29750.1	ACYB-2; carbon-monoxide oxygenase	84.22	545	86	0	212	756	100	644	5e-110	398
contig00161	Glyma09g40810.1	unknown protein	83.21	137	23	0	256	392	173	37	3e-17	89.7
contig00162	Glyma11g25910.1	40S ribosomal protein S19 (RPS19A)	88.19	432	51	0	54	485	1	432	3e-126	452
contig00163	Glyma09g40590.1	BEN1; binding / catalytic/ coenzyme binding / oxidoreductase, acting on CH-OH group of donors	83.5	103	17	0	331	433	976	874	3e-11	69.9
contig00164	Glyma19g19680.1	CAM7 (CALMODULIN 7); calcium ion binding	92.22	450	35	0	260	709	450	1	4e-175	615
contig00165	Glyma04g01000.2	complex 1 family protein / LVR family protein	89.63	328	34	0	64	391	11	338	9e-105	381
contig00166	Glyma15g13500.1	peroxidase 22 (PER22) (P22) (PRXEA) / basic peroxidase E	79.83	813	155	6	194	1004	181	986	4e-71	270
contig00167	Glyma09g24070.1	NADH-ubiquinone oxidoreductase-related	79.33	416	86	0	373	788	416	1	4e-33	143
contig00169	Glyma01g39990.1	peroxidase, putative	84.83	402	58	2	1	402	99	497	2e-80	299
contig00171	Glyma13g12020.1	0	99.48	191	0	1	47	237	3281	3092	2e-99	363
contig00175	Glyma09g04510.1	MLP423 (MLP-LIKE PROTEIN 423)	88.17	93	11	0	433	525	385	477	2e-19	97.6
contig00176	Glyma08g21960.1	60S ribosomal protein L37 (RPL37B)	88.54	288	33	0	15	302	1	288	2e-83	309
contig00177	Glyma01g41670.1	TIP2;2 (TONOPLAST INTRINSIC PROTEIN 2;2); water channel	81.53	720	131	2	194	912	719	1	2e-97	357
contig00178	Glyma15g10660.3	AHP1 (HISTIDINE-CONTAINING PHOSPHOTRANSMITTER 1); histidine phosphotransfer kinase	85.62	445	64	0	249	693	445	1	7e-103	375
contig00181	Glyma08g23260.3	40S ribosomal protein S12 (RPS12C)	90.35	373	36	0	149	521	49	421	7e-127	454
contig00182	Glyma16g28150.1	0	88.82	161	18	0	457	617	221	61	3e-43	176
contig00183	Glyma13g28840.1	40S ribosomal protein S14 (RPS14C)	89.04	438	48	0	72	509	9	446	5e-137	488
contig00184	Glyma09g15680.2	ATRPS5B (RIBOSOMAL PROTEIN 5B); structural constituent of ribosome	85.88	595	84	0	246	840	615	21	1e-144	513
contig00185	Glyma05g01180.1	40S ribosomal protein S9 (RPS9C)	86.77	431	57	0	24	454	431	1	2e-111	402
contig00186	Glyma19g29180.2	ATMS1; 5-methyltetrahydropteroyltriglutamate-homocysteine S-methyltransferase/ methionine synthase	87.75	2000	245	0	322	2321	2261	262	0	2022
contig00187	Glyma19g36900.1	CDC25; arsenate reductase/ protein tyrosine phosphatase	85.41	377	55	0	235	611	377	1	6e-84	311
contig00188	Glyma18g04660.1	GLN1;4; glutamate-ammonia ligase	86.58	1043	140	0	333	1375	1055	13	0	957
contig00189	Glyma02g16720.1	catalytic	83.02	212	36	0	450	661	410	621	9e-31	135
contig00190	Glyma20g38100.2	dormancy/auxin associated family protein	83.6	378	53	1	333	710	381	13	4e-70	266
contig00191	Glyma04g41990.1	ADH1 (ALCOHOL DEHYDROGENASE 1); alcohol dehydrogenase	89	1127	124	0	321	1447	1127	1	0	1251
contig00193	Glyma13g21520.2	RPL24A (ribosomal protein L24); structural constituent of ribosome	84.86	317	48	0	365	681	317	1	9e-65	248
contig00194	Glyma14g06680.1	PIP1;4 (PLASMA MEMBRANE INTRINSIC PROTEIN 1;4); water channel	82.93	861	147	0	42	902	10	870	7e-153	541
contig00195	Glyma09g30970.1	0	92.11	190	15	0	54	243	190	1	1e-67	258
contig00196	Glyma08g15960.2	BGLU17 (BETA GLUCOSIDASE 17); catalytic/ cation binding / hydrolase, hydrolyzing O-glycosyl compounds	80.66	579	112	0	121	699	116	694	5e-68	260
contig00197	Glyma04g39380.2	ACT7 (ACTIN 7); structural constituent of cytoskeleton	92.15	1134	89	0	404	1537	1134	1	0	1542
contig00198	Glyma02g05540.1	60S ribosomal protein L8 (RPL8C)	85.18	776	115	0	56	831	1	776	1e-178	626
contig00199	Glyma10g06450.1	unknown protein	89.02	82	9	0	1	82	249	168	5e-18	91.7
contig00200	Glyma15g10220.1	60S ribosomal protein L18A (RPL18aB)	87.34	537	68	0	200	736	537	1	3e-148	525
contig00201	Glyma11g11040.1	60S ribosomal protein L7A (RPL7aA)	83.37	427	71	0	1	427	502	76	1e-75	283
contig00204	Glyma13g35800.1	LHCB3 (LIGHT-HARVESTING CHLOROPHYLL B-BINDING PROTEIN 3); structural molecule	85.04	702	105	0	138	839	89	790	3e-158	559
contig00205	Glyma10g35700.1	elongation factor 1-alpha / EF-1-alpha	89.42	1049	110	1	5	1052	1049	1	0	1191
contig00206	Glyma05g00620.1	PSAF (photosystem I subunit F)	77.59	473	106	0	321	793	166	638	3e-19	97.6
contig00207	Glyma20g28860.2	acireductone dioxygenase [iron(II)-requiring]/ metal ion binding	87.2	414	51	2	53	464	431	18	4e-106	385
contig00208	Glyma14g06630.1	60S acidic ribosomal protein P0 (RPP0A)	86.77	665	88	0	323	987	166	830	1e-176	620
contig00209	Glyma03g39110.2	ATSAR2 (ARABIDOPSIS THALIANA SECRETION-ASSOCIATED RAS SUPER FAMILY 2); GTP binding	90.53	570	54	0	128	697	13	582	0	702
contig00210	Glyma15g03810.2	zinc finger (AN1-like) family protein	85.63	515	74	0	181	695	1	515	1e-120	434
contig00211	Glyma07g15800.1	MT2A (METALLOTHIONEIN 2A); copper ion binding	81.3	230	37	1	196	419	308	79	1e-25	117
contig00213	Glyma03g34830.1	LOS2; copper ion binding / phosphopyruvate hydratase	91.81	1318	108	0	92	1409	18	1335	0	1756
contig00215	Glyma10g26890.1	40S ribosomal protein S3 (RPS3C)	87.22	579	74	0	130	708	1	579	4e-159	561
contig00216	Glyma04g00770.3	ATMTN1; catalytic/ methylthioadenosine nucleosidase	89.75	517	53	0	665	1181	625	109	6e-172	605
contig00217	Glyma12g04380.1	nascent polypeptide-associated complex (NAC) domain-containing protein / BTF3b-like transcription factor, putative	87.82	468	57	0	50	517	1	468	2e-133	476
contig00219	Glyma17g11430.1	EMB1080 (embryo defective 1080); structural constituent of ribosome	86.26	473	65	0	178	650	473	1	3e-117	422
contig00221	Glyma06g42460.1	60S ribosomal protein L11 (RPL11B)	88.87	512	57	0	105	616	23	534	1e-159	563
contig00222	Glyma06g02040.1	CAT2 (CATALASE 2); catalase	87.66	1475	176	1	65	1539	1	1469	0	1483
contig00224	Glyma15g09350.1	RSR4 (REDUCED SUGAR RESPONSE 4); protein heterodimerization/ protein homodimerization	81.47	912	163	2	145	1056	31	936	2e-128	460
contig00226	Glyma17g12610.1	early nodulin-related	89.36	329	35	0	64	392	81	409	4e-103	375
contig00227	Glyma03g36420.1	40S ribosomal protein S28 (RPS28A)	90.48	189	18	0	275	463	191	3	4e-60	232
contig00228	Glyma13g40890.1	HTA12; DNA binding	85	160	24	0	203	362	368	209	1e-28	127
contig00229	Glyma05g34070.1	RACK1C_AT (RECEPTOR FOR ACTIVATED C KINASE 1 C); nucleotide binding	85.07	978	143	1	52	1026	1	978	0	777
contig00230	Glyma03g29810.1	40S ribosomal protein S20 (RPS20A)	89.18	342	37	0	70	411	31	372	6e-106	385
contig00231	Glyma19g35110.1	60S ribosomal protein L23 (RPL23A)	88.78	419	47	0	169	587	419	1	4e-128	458
contig00232	Glyma14g27940.1	ADH1 (ALCOHOL DEHYDROGENASE 1); alcohol dehydrogenase	86.42	611	83	0	1	611	830	220	9e-157	553
contig00233	Glyma11g36950.1	NTF2B (NUCLEAR TRANSPORT FACTOR 2B); Ran GTPase binding / protein transporter	86.14	368	51	0	48	415	1	368	4e-88	325
contig00234	Glyma07g13780.1	PLP5 (PATATIN-LIKE PROTEIN 5); nutrient reservoir	79.34	605	125	0	128	732	97	701	1e-52	208
contig00235	Glyma03g31580.2	PSBW (PHOTOSYSTEM II REACTION CENTER W)	85.32	218	32	0	306	523	151	368	6e-44	178
contig00238	Glyma12g30800.3	60S acidic ribosomal protein P2 (RPP2D)	88.17	93	11	0	291	383	243	335	1e-19	97.6
contig00239	Glyma07g32330.1	CYP712A1; electron carrier/ heme binding / iron ion binding / monooxygenase/ oxygen binding	81.98	716	126	1	930	1645	823	1535	6e-108	392
contig00240	Glyma19g27380.1	mitochondrial phosphate transporter	89.2	889	94	2	420	1307	1086	199	0	985
contig00241	Glyma02g26840.1	ATRPS5B (RIBOSOMAL PROTEIN 5B); structural constituent of ribosome	88.12	589	69	1	210	798	615	28	4e-172	605
contig00243	Glyma04g01840.6	HMGB2 (HIGH MOBILITY GROUP B 2); DNA binding / chromatin binding / structural constituent of chromatin / transcription factor	82.54	338	56	1	227	564	121	455	9e-50	198
contig00244	Glyma12g33800.1	GRF9 (GENERAL REGULATORY FACTOR 9); calcium ion binding / protein binding / protein phosphorylated amino acid binding	88.55	786	90	0	65	850	1	786	0	844
contig00246	Glyma17g06260.1	unknown protein	86.84	190	25	0	181	370	231	42	4e-44	178
contig00247	Glyma09g04530.1	0	86.08	79	11	0	236	314	469	391	5e-11	69.9
contig00249	Glyma16g13580.1	60S ribosomal protein L13A (RPL13aD)	83.86	601	95	2	194	793	621	22	2e-112	406
contig00250	Glyma14g00640.1	LHCA3; chlorophyll binding	83.31	827	135	1	83	909	1	824	7e-153	541
contig00252	Glyma11g15060.1	histone H2B, putative	91.24	194	16	1	28	221	362	170	3e-63	242
contig00254	Glyma15g03710.1	histone H3	84.88	410	62	0	43	452	1	410	5e-87	321
contig00255	Glyma13g00430.2	unknown protein	94.74	57	3	0	805	861	96	40	6e-17	89.7
contig00256	Glyma17g14940.1	unknown protein	87.83	345	42	0	173	517	378	34	7e-96	351
contig00258	Glyma07g16850.1	ATGSTU7 (ARABIDOPSIS THALIANA GLUTATHIONE S-TRANSFERASE TAU 7); glutathione transferase	79.97	599	117	1	27	622	1	599	6e-60	232
contig00259	Glyma04g40470.1	PGY2 (PIGGYBACK2); structural constituent of ribosome	83.42	561	93	0	75	635	1	561	6e-103	375
contig00260	Glyma02g36070.1	40S ribosomal protein S17 (RPS17D)	81.27	347	65	0	343	689	365	19	4e-42	172
contig00261	Glyma20g28780.1	40S ribosomal protein S3A (RPS3aB)	85.36	758	110	1	191	948	786	30	5e-175	615
contig00262	Glyma09g29390.1	NRPB12; DNA binding / DNA-directed RNA polymerase	82.4	125	22	0	256	380	125	1	2e-12	73.8
contig00263	Glyma10g34880.1	ATX1 (ARABIDOPSIS HOMOLOG OF ANTI-OXIDANT 1); metal ion binding	91.28	218	19	0	229	446	270	53	4e-75	281
contig00264	Glyma03g39450.1	dormancy/auxin associated family protein	83.54	413	64	2	25	437	48	456	9e-71	268
contig00265	Glyma09g05030.2	structural constituent of ribosome	84.62	195	30	0	347	541	195	1	5e-35	149
contig00266	Glyma03g00660.1	unknown protein	85.84	579	82	0	4	582	18	596	7e-140	498
contig00267	Glyma08g17640.1	protein kinase family protein	82.54	338	47	2	9	346	326	1	4e-52	206
contig00268	Glyma04g14650.1	ACBP6 (acyl-CoA-binding protein 6); acyl-CoA binding / phosphatidylcholine binding	86.17	253	35	0	63	315	1	253	1e-57	224
contig00269	Glyma11g07490.1	isoflavone reductase, putative	82.6	908	158	0	95	1002	10	917	1e-154	547
contig00270	Glyma07g16940.1	ATGSTU8 (GLUTATHIONE S-TRANSFERASE TAU 8); glutathione transferase	87.29	118	15	0	629	746	332	215	1e-24	115
contig00271	Glyma05g26290.1	60S ribosomal protein L35a (RPL35aC)	84.67	300	46	0	250	549	300	1	2e-59	230
contig00272	Glyma05g37190.1	VHA-E3 (VACUOLAR H+-ATPASE SUBUNIT E ISOFORM 3); proton-transporting ATPase, rotational mechanism	82.82	687	112	1	353	1033	687	1	4e-111	402
contig00274	Glyma06g47740.1	invertase/pectin methylesterase inhibitor family protein / DC 1.2 homolog (FL5-2I22)	80.75	161	31	0	151	311	587	427	3e-12	73.8
contig00275	Glyma01g10080.1	adenosylmethionine decarboxylase family protein	82.02	1062	191	0	582	1643	1	1062	1e-167	591
contig00276	Glyma06g13870.1	ubiquitin extension protein 2 (UBQ2) / 60S ribosomal protein L40 (RPL40A)	92.23	386	30	0	20	405	1	386	6e-149	527
contig00277	Glyma0405s00210.1	cytochrome b (MTCYB) (COB) (CYTB)	95.71	560	18	4	402	957	1	558	0	858
contig00278	Glyma15g42900.1	AAC1 (ADP/ATP CARRIER 1); ATP:ADP antiporter/ binding	87.61	936	116	0	285	1220	235	1170	0	936
contig00279	Glyma02g05190.1	PAD2 (PROTEASOME ALPHA SUBUNIT D 2); endopeptidase/ peptidase/ threonine-type endopeptidase	83.42	748	124	0	85	832	1	748	2e-140	500
contig00282	Glyma17g10710.1	40S ribosomal protein S9 (RPS9C)	90	170	16	1	164	333	594	426	7e-49	194
contig00284	Glyma17g04330.1	MTO3 (METHIONINE OVER-ACCUMULATOR 3); methionine adenosyltransferase	83.48	684	110	3	1	683	686	5	2e-121	436
contig00285	Glyma13g25870.1	cysteine protease inhibitor, putative / cystatin, putative	83.09	550	87	1	181	730	737	194	7e-97	355
contig00287	Glyma12g29090.1	ATFD1 (FERREDOXIN 1); 2 iron, 2 sulfur cluster binding / electron carrier/ iron-sulfur cluster binding	80.78	255	49	0	273	527	184	438	2e-25	117
contig00288	Glyma11g05670.3	SCE1 (SUMO CONJUGATION ENZYME 1); SUMO ligase	88.54	480	55	0	151	630	1	480	3e-145	515
contig00289	Glyma01g41380.1	ATBI1 (BAX INHIBITOR 1)	86.03	716	99	1	373	1088	733	19	4e-176	618
contig00290	Glyma07g31840.1	RPS6 (RIBOSOMAL PROTEIN S6); structural constituent of ribosome	89.32	599	64	0	4	602	599	1	0	680
contig00291	Glyma08g09570.1	vacuolar ATPase subunit F family protein	91.35	393	34	0	97	489	1	393	2e-143	509
contig00297	Glyma11g35030.1	PIP1;4 (PLASMA MEMBRANE INTRINSIC PROTEIN 1;4); water channel	84.85	845	126	2	76	919	17	860	0	644
contig00298	Glyma16g04960.1	EXGT-A4 (ENDOXYLOGLUCAN TRANSFERASE A4); hydrolase, acting on glycosyl bonds / hydrolase, hydrolyzing O-glycosyl compounds / xyloglucan:xyloglucosyl transferase	84.28	776	122	0	291	1066	783	8	7e-162	571
contig00299	Glyma08g16420.1	AAC1 (ADP/ATP CARRIER 1); ATP:ADP antiporter/ binding	91.43	105	9	0	5	109	1063	1167	1e-31	137
contig00300	Glyma18g08220.1	HSP81-2 (HEAT SHOCK PROTEIN 81-2); ATP binding	88.69	796	90	0	652	1447	1549	754	0	864
contig00301	Glyma14g40670.2	RD19 (RESPONSIVE TO DEHYDRATION 19); cysteine-type endopeptidase/ cysteine-type peptidase	82.79	680	114	1	431	1110	406	1082	4e-115	416
contig00302	Glyma17g37760.1	GASA1 (GAST1 PROTEIN HOMOLOG 1)	85.28	299	41	1	220	518	296	1	2e-62	240
contig00303	Glyma09g28310.1	trypsin and protease inhibitor family protein / Kunitz family protein	87.5	72	9	0	627	698	135	64	1e-11	71.9
contig00304	Glyma07g03910.2	LOX1; lipoxygenase	92.19	128	10	0	638	765	1015	1142	1e-42	174
contig00305	Glyma13g19840.2	In2-1 protein, putative	85.07	690	103	0	96	785	31	720	6e-156	551
contig00306	Glyma10g36890.1	0	88.15	211	25	0	630	840	364	574	3e-56	220
contig00307	Glyma08g11070.1	NTF2B (NUCLEAR TRANSPORT FACTOR 2B); Ran GTPase binding / protein transporter	85.33	368	54	0	45	412	1	368	7e-81	301
contig00308	Glyma06g15540.1	PSAN; calmodulin binding	87.59	282	35	0	169	450	501	220	6e-75	281
contig00309	Glyma07g06680.1	eukaryotic translation initiation factor 1A, putative / eIF-1A, putative / eIF-4C, putative	84.15	366	58	0	194	559	438	73	4e-70	266
contig00311	Glyma09g38610.1	PSAL (photosystem I subunit L)	80.73	467	87	1	2	465	467	1	6e-53	208
contig00312	Glyma15g07850.4	unknown protein	83.1	633	103	1	2	630	109	741	7e-112	404
contig00313	Glyma04g07370.1	RAN3 (RAN GTPASE 3); GTP binding / GTPase/ protein binding	90.71	581	54	0	55	635	1	581	0	724
contig00314	Glyma01g17330.1	CYP83B1 (CYTOCHROME P450 MONOOXYGENASE 83B1); oxidoreductase, acting on paired donors, with incorporation or reduction of molecular oxygen, NADH or NADPH as one donor, and incorporation of one atom of oxygen / oxygen binding	78.03	760	164	1	158	917	1495	739	2e-43	178
contig00315	Glyma02g04090.1	UBQ6; protein binding	87.77	458	56	0	326	783	458	1	9e-130	464
contig00318	Glyma16g04240.3	ATMS1; 5-methyltetrahydropteroyltriglutamate-homocysteine S-methyltransferase/ methionine synthase	87.44	581	73	0	84	664	1	581	1e-162	573
contig00319	Glyma09g31110.2	heavy-metal-associated domain-containing protein	86.25	80	11	0	80	159	1	80	1e-11	71.9
contig00320	Glyma08g13440.1	cupin family protein	83.42	199	33	0	320	518	947	749	2e-22	107
contig00321	Glyma15g28370.1	SDRB (SHORT-CHAIN DEHYDROGENASE-REDUCTASE B); binding / catalytic/ oxidoreductase	85.14	841	120	3	258	1094	897	58	0	656
contig00322	Glyma13g11090.1	structural constituent of cell wall	84.92	126	16	1	76	201	37	159	5e-19	95.6
contig00323	Glyma06g45700.1	BAM5 (BETA-AMYLASE 5); beta-amylase	85.26	1459	215	0	70	1528	28	1486	0	1170
contig00325	Glyma04g33040.1	0	92.42	211	16	0	136	346	211	1	1e-77	291
contig00326	Glyma09g05230.1	DREPP plasma membrane polypeptide family protein	82.22	405	69	1	285	686	405	1	9e-59	228
contig00327	Glyma06g48350.2	unknown protein	86.6	194	26	0	87	280	43	236	5e-44	178
contig00328	Glyma19g23640.1	0	91.18	204	18	0	153	356	204	1	6e-69	262
contig00329	Glyma18g53990.1	unknown protein	85.76	302	43	0	152	453	407	106	6e-68	258
contig00331	Glyma20g28860.1	acireductone dioxygenase [iron(II)-requiring]/ metal ion binding	85.82	261	37	0	23	283	330	590	1e-57	224
contig00332	Glyma08g07330.1	17.6 kDa class I small heat shock protein (HSP17.6B-CI)	89.41	85	9	0	1	85	376	460	7e-20	97.6
contig00335	Glyma18g01330.2	GAPC1 (GLYCERALDEHYDE-3-PHOSPHATE DEHYDROGENASE C SUBUNIT 1); glyceraldehyde-3-phosphate dehydrogenase (phosphorylating)/ glyceraldehyde-3-phosphate dehydrogenase	89.38	998	106	0	372	1369	1015	18	0	1138
contig00336	Glyma05g35970.1	PFN2 (PROFILIN 2); actin binding / protein binding	98	50	1	0	307	356	396	347	6e-18	91.7
contig00337	Glyma10g42460.1	F1F0-ATPase inhibitor protein, putative	89.02	173	19	0	75	247	20	192	4e-48	192
contig00338	Glyma16g33710.1	trypsin and protease inhibitor family protein / Kunitz family protein	89.83	59	6	0	439	497	418	476	3e-11	69.9
contig00339	Glyma08g12340.1	cysteine proteinase, putative / thiol protease, putative	81.55	645	118	1	435	1079	397	1040	3e-81	303
contig00340	Glyma08g41660.1	PSBP-1 (PHOTOSYSTEM II SUBUNIT P-1); poly(U) binding	86.48	614	83	0	177	790	789	176	2e-158	559
contig00341	Glyma14g33330.1	unknown protein	90	260	26	0	147	406	13	272	3e-83	309
contig00342	Glyma14g36970.1	histone H4	84.3	293	46	0	255	547	293	1	2e-55	216
contig00343	Glyma08g20220.1	LOX1; lipoxygenase	81.27	315	56	1	409	720	340	654	4e-36	153
contig00344	Glyma13g31590.1	0	84.25	381	60	0	361	741	388	768	7e-74	280
contig00345	Glyma18g05340.1	unknown protein	90.48	105	10	0	714	818	186	82	7e-29	129
contig00348	Glyma09g12430.1	EMB1080 (embryo defective 1080); structural constituent of ribosome	88.58	464	53	0	263	726	464	1	2e-140	500
contig00349	Glyma10g38880.1	emp24/gp25L/p24 protein-related	86.12	533	74	0	20	552	101	633	1e-131	470
contig00350	Glyma08g13840.1	unknown protein	89.3	187	18	2	56	241	1	186	2e-49	196
contig00351	Glyma17g16200.1	RAB6A; GTP binding / protein binding	91.54	319	27	0	182	500	621	303	3e-116	418
contig00352	Glyma04g36480.1	PMSR1 (PEPTIDEMETHIONINE SULFOXIDE REDUCTASE 1); oxidoreductase, acting on sulfur group of donors, disulfide as acceptor / peptide-methionine-(S)-S-oxide reductase	82.61	552	96	0	213	764	583	32	2e-90	333
contig00354	Glyma17g10640.2	ATUBC2 (UBIQUITING-CONJUGATING ENZYME 2); ubiquitin-protein ligase	92.16	459	36	0	334	792	459	1	5e-178	624
contig00355	Glyma16g18480.1	LCR69 (LOW-MOLECULAR-WEIGHT CYSTEINE-RICH 69); peptidase inhibitor	86.54	104	14	0	156	259	186	289	5e-19	95.6
contig00356	Glyma20g22130.1	unknown protein	86.99	638	79	3	7	643	367	1001	3e-163	575
contig00358	Glyma04g40030.1	chalcone-flavanone isomerase family protein	87.08	565	73	0	156	720	2	566	6e-153	541
contig00359	Glyma17g05670.1	cysteine proteinase, putative	84.54	776	120	0	291	1066	1058	283	2e-166	587
contig00360	Glyma11g02770.1	ATOSM34 (osmotin 34)	85	120	18	0	30	149	15	134	1e-18	95.6
contig00362	Glyma13g40100.1	PIP2B (PLASMA MEMBRANE INTRINSIC PROTEIN 2); water channel	83.53	759	125	0	65	823	106	864	2e-144	513
contig00363	Glyma01g42670.1	ATOSM34 (osmotin 34)	80.59	613	119	0	252	864	668	56	8e-72	272
contig00365	Glyma08g08770.2	CAB1 (CHLOROPHYLL A/B BINDING PROTEIN 1); chlorophyll binding	89.21	139	14	1	269	407	792	655	3e-35	149
contig00367	Glyma08g18560.2	unknown protein	88.57	350	37	1	139	488	1	347	3e-102	373
contig00368	Glyma02g18320.1	identical protein binding / serine-type endopeptidase	84.19	234	37	0	169	402	390	157	1e-41	170
contig00372	Glyma04g36860.1	GAPC2 (GLYCERALDEHYDE-3-PHOSPHATE DEHYDROGENASE C2); NAD or NADH binding / binding / catalytic/ glyceraldehyde-3-phosphate dehydrogenase (phosphorylating)/ glyceraldehyde-3-phosphate dehydrogenase	87.44	963	121	0	85	1047	6	968	0	950
contig00373	Glyma04g03810.1	unknown protein	90.92	683	62	0	339	1021	683	1	0	862
contig00375	Glyma20g38130.1	60S ribosomal protein L18 (RPL18C)	85.11	564	84	0	270	833	564	1	4e-126	452
contig00376	Glyma20g34980.2	GLTP1 (glycolipid transfer protein 1); glycolipid binding / glycolipid transporter	87.85	609	74	0	155	763	1	609	7e-177	620
contig00377	Glyma14g37440.1	ASN1 (GLUTAMINE-DEPENDENT ASPARAGINE SYNTHASE 1); asparagine synthase (glutamine-hydrolyzing)	87.71	1676	206	0	100	1775	1	1676	0	1689
contig00378	Glyma14g06170.1	40S ribosomal protein S4 (RPS4B)	87.07	750	97	0	76	825	16	765	0	718
contig00379	Glyma12g28900.1	NFU2 (NIFU-LIKE PROTEIN 2); structural molecule	83.93	504	80	1	155	657	660	157	4e-95	349
contig00380	Glyma03g00900.1	CS26; cysteine synthase	84.69	640	98	0	604	1243	821	182	7e-138	492
contig00381	Glyma10g01820.1	UNE5 (UNFERTILIZED EMBRYO SAC 5); protein disulfide isomerase	88.13	1087	126	1	264	1347	1126	40	0	1128
contig00382	Glyma06g42680.1	RPL16A; structural constituent of ribosome	88.63	343	33	1	1	343	198	534	2e-102	373
contig00383	Glyma02g10020.1	eukaryotic translation initiation factor 5, putative / eIF-5, putative	83.73	799	107	5	757	1537	794	1	5e-155	549
contig00385	Glyma15g05510.1	unknown protein	80.37	163	32	0	50	212	13	175	3e-11	69.9
contig00386	Glyma02g41700.1	RCA (RUBISCO ACTIVASE); ADP binding / ATP binding / enzyme regulator/ ribulose-1,5-bisphosphate carboxylase/oxygenase activator	87.57	1062	132	0	290	1351	1296	235	0	1059
contig00388	Glyma15g41550.1	PGK (PHOSPHOGLYCERATE KINASE); phosphoglycerate kinase	87.62	1204	149	0	211	1414	1204	1	0	1205
contig00389	Glyma18g08750.1	0	93.15	146	10	0	303	448	1	146	4e-53	210
contig00390	Glyma14g07940.1	DFR (DIHYDROFLAVONOL 4-REDUCTASE); dihydrokaempferol 4-reductase	81.82	935	170	0	204	1138	977	43	4e-142	505
contig00391	Glyma02g05370.1	40S ribosomal protein S4 (RPS4B)	88.16	701	83	0	262	962	761	61	0	731
contig00393	Glyma18g07160.1	histone H4	86.55	238	32	0	156	393	251	14	5e-56	218
contig00394	Glyma12g26520.1	chloroplast 30S ribosomal protein S20, putative	85.1	302	45	0	222	523	518	217	6e-63	242
contig00395	Glyma04g06340.1	AtMAPR2 (Arabidopsis thaliana membrane-associated progesterone binding protein 2); heme binding	82.58	287	50	0	88	374	1	287	3e-42	172
contig00396	Glyma20g31790.1	ATPQ (ATP SYNTHASE D CHAIN, MITOCHONDRIAL); hydrogen ion transmembrane transporter	86.87	457	60	0	105	561	51	507	1e-119	430
contig00397	Glyma09g21010.1	MLP43 (MLP-LIKE PROTEIN 43)	80.85	449	79	3	286	730	455	10	3e-40	167
contig00398	Glyma11g05080.1	ATARLA1C (ADP-ribosylation factor-like A1C); GTP binding	91.71	555	46	0	230	784	555	1	0	735
contig00400	Glyma13g35480.1	unknown protein	87.72	749	90	2	185	932	764	17	0	739
contig00401	Glyma03g38730.1	aspartyl protease family protein	87	1492	191	1	249	1737	1522	31	0	1415
contig00402	Glyma15g00610.1	40S ribosomal protein S12 (RPS12C)	93.08	130	9	0	203	332	419	290	1e-46	186
contig00403	Glyma20g20900.1	SMAP1 (SMALL ACIDIC PROTEIN 1)	81.87	182	33	0	17	198	4	185	2e-20	99.6
contig00405	Glyma07g10820.1	protease inhibitor/seed storage/lipid transfer protein (LTP) family protein	88.44	225	26	0	115	339	58	282	2e-62	240
contig00409	Glyma15g08300.2	DYL1 (DORMANCY-ASSOCIATED PROTEIN-LIKE 1)	85.53	159	23	0	188	346	192	350	3e-30	133
contig00410	Glyma03g26740.1	PSBQ-2; calcium ion binding	82.34	453	80	0	210	662	680	228	2e-69	264
contig00411	Glyma07g01540.1	60S ribosomal protein L28 (RPL28C)	84.25	419	66	0	17	435	7	425	1e-82	307
contig00412	Glyma15g07850.5	unknown protein	81.6	413	73	1	69	481	1	410	3e-54	212
contig00413	Glyma03g38520.1	cathepsin B-like cysteine protease, putative	87	923	120	0	255	1177	1022	100	0	878
contig00416	Glyma12g09780.1	short-chain dehydrogenase/reductase (SDR) family protein	80.21	576	112	2	169	743	761	187	7e-57	222
contig00417	Glyma01g42090.1	calmodulin, putative	80.41	434	85	0	96	529	1	434	4e-46	186
contig00418	Glyma05g04870.1	60S ribosomal protein L15 (RPL15A)	83.9	615	99	0	40	654	1	615	8e-121	434
contig00420	Glyma15g19670.1	ALDH7B4 (Aldehyde Dehydrogenase 7B4); 3-chloroallyl aldehyde dehydrogenase/ oxidoreductase	86.91	1497	195	1	87	1583	28	1523	0	1405
contig00422	Glyma19g03950.1	SP1L1 (SPIRAL1-LIKE1)	87.5	160	20	0	283	442	302	461	6e-38	159
contig00423	Glyma07g15610.1	unknown protein	86.27	102	14	0	101	202	58	159	9e-18	91.7
contig00424	Glyma02g08690.1	RPS18C (S18 RIBOSOMAL PROTEIN); RNA binding / nucleic acid binding / structural constituent of ribosome	89.45	455	48	0	346	800	455	1	5e-147	521
contig00425	Glyma02g15910.2	histone H1, putative	93.33	60	4	0	260	319	706	765	1e-16	87.7
contig00427	Glyma10g01600.1	cytochrome c oxidase subunit Vc family protein / COX5C family protein	89.73	185	19	0	85	269	5	189	3e-55	216
contig00431	Glyma13g07900.1	EXL2 (EXORDIUM LIKE 2)	81.38	376	70	0	382	757	898	523	3e-47	190
contig00432	Glyma13g27340.1	AAC2 (ADP/ATP carrier 2); ATP:ADP antiporter/ binding	88.68	318	36	0	9	326	944	627	2e-94	345
contig00435	Glyma02g05630.1	AVA-P1; ATPase/ proton-transporting ATPase, rotational mechanism	86.89	488	64	0	337	824	488	1	2e-128	460
contig00437	Glyma05g35030.1	RPS15 (CYTOSOLIC RIBOSOMAL PROTEIN S15); structural constituent of ribosome	82.73	417	72	0	170	586	468	52	3e-67	256
contig00438	Glyma08g45770.1	RPS6 (RIBOSOMAL PROTEIN S6); structural constituent of ribosome	90.32	692	67	0	5	696	1	692	0	841
contig00441	Glyma06g46430.1	dienelactone hydrolase family protein	87.63	776	93	1	31	806	37	809	0	773
contig00443	Glyma06g20540.1	40S ribosomal protein S9 (RPS9C)	87.5	144	18	0	239	382	594	451	2e-33	143
contig00444	Glyma16g26330.1	ubiquinol-cytochrome C reductase iron-sulfur subunit, mitochondrial, putative / Rieske iron-sulfur protein, putative	87.61	654	81	0	298	951	793	140	0	654
contig00445	Glyma10g33650.1	ATGSTU15 (GLUTATHIONE S-TRANSFERASE TAU 15); glutathione transferase	81.33	391	70	1	73	460	78	468	5e-48	192
contig00448	Glyma14g36850.1	fructose-bisphosphate aldolase, putative	83.41	1073	178	0	48	1120	1	1073	0	716
contig00449	Glyma06g11450.1	30S ribosomal protein S13, chloroplast (CS13)	83.33	384	62	1	202	583	480	97	9e-65	248
contig00450	Glyma05g34410.1	unknown protein	91.38	290	25	0	96	385	28	317	1e-103	377
contig00451	Glyma09g28490.1	catalytic LigB subunit of aromatic ring-opening dioxygenase family	81.34	568	106	0	226	793	903	336	6e-76	285
contig00452	Glyma15g06870.1	ATCXXS1 (C-terminal cysteine residue is changed to a serine 1); protein disulfide isomerase	84.44	315	49	0	250	564	28	342	4e-61	236
contig00453	Glyma06g14030.1	RNA-binding protein, putative	87.5	688	77	2	1	682	970	286	0	680
contig00456	Glyma10g40460.1	40S ribosomal protein S29 (RPS29B)	91.46	164	14	0	240	403	164	1	7e-55	214
contig00459	Glyma07g32020.2	UBQ8; protein binding	87.94	539	65	0	2	540	539	1	9e-157	553
contig00460	Glyma08g12900.2	COR314-TM2	85.71	350	50	0	434	783	308	657	1e-79	297
contig00461	Glyma08g47750.1	0	87.21	86	11	0	626	711	665	580	4e-15	83.8
contig00462	Glyma01g28810.1	chlorophyll A-B binding protein CP29 (LHCB4)	80.85	470	90	0	111	580	866	397	1e-55	218
contig00464	Glyma17g17800.1	unknown protein	86.96	207	24	2	277	480	207	1	3e-45	182
contig00465	Glyma08g02350.1	disease resistance-responsive family protein / dirigent family protein	82.37	397	70	0	175	571	523	127	5e-60	232
contig00466	Glyma09g06720.1	unknown protein	93.62	47	3	0	247	293	184	230	4e-11	69.9
contig00467	Glyma11g38220.1	lipid-associated family protein	81.72	279	51	0	381	659	162	440	9e-35	149
contig00471	Glyma19g43460.1	PR4 (PATHOGENESIS-RELATED 4); chitin binding	82.02	367	66	0	259	625	224	590	1e-51	204
contig00474	Glyma02g41820.1	CYT1 (CYTOKINESIS DEFECTIVE 1); mannose-1-phosphate guanylyltransferase/ nucleotidyltransferase	89.04	1086	119	0	157	1242	1	1086	0	1209
contig00475	Glyma20g02150.1	phytanoyl-CoA dioxygenase (PhyH) family protein	87.04	841	109	0	62	902	58	898	0	803
contig00476	Glyma15g15200.1	catalytic/ cation binding / hydrolase, hydrolyzing O-glycosyl compounds	80.72	752	145	0	108	859	160	911	1e-92	341
contig00478	Glyma09g04290.1	ATSAR2 (ARABIDOPSIS THALIANA SECRETION-ASSOCIATED RAS SUPER FAMILY 2); GTP binding	88.24	578	68	0	211	788	1	578	1e-172	607
contig00481	Glyma10g36070.1	50S ribosomal protein L21, chloroplast / CL21 (RPL21)	87.28	338	43	0	310	647	611	274	4e-89	329
contig00484	Glyma04g05800.1	PSBX (photosystem II subunit X)	82.63	167	28	1	149	314	372	206	1e-18	93.7
contig00486	Glyma03g28760.1	ERD15 (EARLY RESPONSIVE TO DEHYDRATION 15); protein binding	89.44	161	17	0	445	605	161	1	9e-46	184
contig00487	Glyma18g52650.1	HSC70-1 (HEAT SHOCK COGNATE PROTEIN 70-1); ATP binding	85.33	1766	259	0	373	2138	1817	52	0	1447
contig00489	Glyma13g19430.1	ADF4 (ACTIN DEPOLYMERIZING FACTOR 4); actin binding	85.34	416	61	0	125	540	1	416	1e-82	307
contig00491	Glyma16g03160.1	GLYR1 (GLYOXYLATE REDUCTASE 1); 3-hydroxybutyrate dehydrogenase/ phosphogluconate dehydrogenase (decarboxylating)	89.25	549	59	0	56	604	1	549	5e-177	620
contig00493	Glyma07g33800.1	40S ribosomal protein S16 (RPS16C)	85.5	407	57	2	309	714	499	94	2e-87	323
contig00494	Glyma20g38080.2	60S ribosomal protein L22-2 (RPL22B)	84.57	324	50	0	227	550	375	52	8e-59	228
contig00495	Glyma09g01600.1	metal ion binding	86.18	246	34	0	703	948	246	1	1e-55	218
contig00496	Glyma17g04340.1	MTO3 (METHIONINE OVER-ACCUMULATOR 3); methionine adenosyltransferase	88.67	600	68	0	17	616	580	1179	0	650
contig00497	Glyma01g45380.1	ATVSR3 (ARABIDOPSIS THALIANA VACULOLAR SORTING RECEPTOR 3); calcium ion binding	86.87	1378	172	2	150	1518	68	1445	0	1294
contig00498	Glyma14g04250.1	cysteine protease inhibitor, putative / cystatin, putative	83	200	34	0	78	277	67	266	3e-18	93.7
contig00499	Glyma18g50120.1	histone H3	85.89	411	58	0	53	463	1	411	4e-97	355
contig00501	Glyma15g06650.1	MSRB2 (methionine sulfoxide reductase B 2); peptide-methionine-(S)-S-oxide reductase	85.3	381	56	0	267	647	228	608	9e-84	311
contig00502	Glyma10g30200.1	40S ribosomal protein S24 (RPS24A)	88.35	412	48	0	69	480	1	412	2e-121	436
contig00503	Glyma09g28440.1	40S ribosomal protein S3 (RPS3C)	86.55	342	46	0	1	342	354	13	1e-84	313
contig00504	Glyma12g04830.1	ATRAB7B (ARABIDOPSIS RAB GTPASE HOMOLOG G3F); GTP binding	93.24	621	42	0	184	804	1	621	0	898
contig00506	Glyma14g35410.1	GRF2 (GENERAL REGULATORY FACTOR 2); protein binding / protein phosphorylated amino acid binding	84.52	743	115	0	100	842	25	767	7e-159	561
contig00509	Glyma08g18900.1	ATGCH; 3,4-dihydroxy-2-butanone-4-phosphate synthase/ GTP cyclohydrolase II	87.56	1206	148	2	3	1207	1514	310	0	1185
contig00510	Glyma15g43100.1	photosystem II 5 kD protein	82.39	159	28	0	221	379	153	311	2e-18	93.7
contig00511	Glyma13g19170.1	PSAE-2 (photosystem I subunit E-2); catalytic	90.71	183	17	0	151	333	372	190	8e-59	228
contig00512	Glyma04g41010.1	CB5-E (CYTOCHROME B5 ISOFORM E); heme binding	88.38	396	46	0	56	451	18	413	1e-116	420
contig00515	Glyma12g28660.1	ATRAB11C (ARABIDOPSIS RAB GTPASE 11C); GTP binding	85.08	543	81	0	134	676	6	548	9e-121	434
contig00516	Glyma15g04640.1	unknown protein	84.28	159	23	1	53	211	10	166	8e-24	111
contig00520	Glyma04g06700.1	60S ribosomal protein L39 (RPL39C)	89.74	156	16	0	57	212	1	156	3e-45	182
contig00521	Glyma12g04020.2	unknown protein	87.97	158	19	0	233	390	158	1	3e-39	163
contig00522	Glyma13g12070.1	RNase H domain-containing protein	96.05	152	6	0	224	375	2509	2660	7e-67	254
contig00523	Glyma15g15910.1	unknown protein	84.27	464	73	0	262	725	464	1	9e-93	341
contig00525	Glyma18g01870.1	histone H3.2	91.2	409	36	0	61	469	1	409	3e-148	525
contig00526	Glyma13g01870.1	ANNAT1 (ANNEXIN ARABIDOPSIS 1); ATP binding / calcium ion binding / calcium-dependent phospholipid binding / copper ion binding / peroxidase/ protein homodimerization	85.57	901	130	0	278	1178	951	51	0	755
contig00527	Glyma20g21230.1	HIS4; DNA binding	83.85	260	42	0	120	379	25	284	2e-45	182
contig00528	Glyma13g29290.1	UBL5 (UBIQUITIN-LIKE PROTEIN 5)	89.09	220	24	0	42	261	1	220	2e-64	246
contig00529	Glyma05g31760.8	60S ribosomal protein L6 (RPL6A)	82.58	666	116	0	81	746	34	699	1e-110	400
contig00530	Glyma07g30160.1	unknown protein	86.31	409	55	1	75	482	5	413	4e-98	359
contig00531	Glyma19g37370.1	RPL24A (ribosomal protein L24); structural constituent of ribosome	87.94	398	48	0	44	441	1	398	4e-113	408
contig00532	Glyma13g44690.1	40S ribosomal protein S12 (RPS12C)	88.13	379	45	0	138	516	48	426	6e-109	394
contig00533	Glyma13g39270.2	60S ribosomal protein L10A (RPL10aA)	83.62	641	83	4	74	712	1	621	3e-123	442
contig00534	Glyma11g13060.1	COR413-PM1	82.42	455	79	1	332	785	85	539	3e-68	260
contig00535	Glyma18g13270.1	60S ribosomal protein L18A (RPL18aB)	87.12	520	65	2	143	661	535	17	8e-136	484
contig00536	Glyma08g03410.1	mitochondrial ATP synthase g subunit family protein	84.78	335	51	0	245	579	367	33	2e-68	260
contig00539	Glyma14g38840.2	CBS domain-containing protein	85.11	618	92	0	99	716	1	618	3e-139	496
contig00540	Glyma07g15320.1	60S ribosomal protein L31 (RPL31A)	84.35	345	54	0	84	428	19	363	3e-67	256
contig00541	Glyma12g06020.4	zinc finger (AN1-like) family protein	84	500	62	5	199	683	25	521	3e-93	343
contig00542	Glyma17g15970.1	60S ribosomal protein L37a (RPL37aB)	91.04	279	25	0	47	325	1	279	5e-87	321
contig00543	Glyma01g04710.1	ATGSTU18 (GLUTATHIONE S-TRANSFERASE TAU 18); glutathione transferase	89.62	106	11	0	146	251	119	224	4e-27	123
contig00544	Glyma12g00430.1	oxidoreductase, zinc-binding dehydrogenase family protein	84.46	798	124	0	222	1019	190	987	4e-170	599
contig00545	Glyma07g12030.1	ANN5; calcium ion binding / calcium-dependent phospholipid binding	84.58	934	138	2	85	1012	17	950	0	702
contig00546	Glyma02g42860.2	unknown protein	86.67	150	20	0	435	584	175	26	6e-32	139
contig00547	Glyma07g00580.1	ATP synthase epsilon chain, mitochondrial	85.05	194	29	0	72	265	13	206	6e-37	155
contig00548	Glyma07g02270.1	60S ribosomal protein L7 (RPL7D)	86.06	667	93	0	105	771	64	730	4e-166	585
contig00549	Glyma19g38600.1	NHL1	80.93	215	41	0	539	753	275	61	2e-20	101
contig00553	Glyma04g33180.2	peptidyl-prolyl cis-trans isomerase PPIC-type family protein	91.97	411	33	0	176	586	441	31	1e-156	553
contig00554	Glyma02g01940.1	emb2386 (embryo defective 2386); structural constituent of ribosome	88.09	638	70	1	54	685	123	760	0	664
contig00555	Glyma06g25310.1	MBD10; DNA binding / methyl-CpG binding	85.71	245	35	0	674	918	293	49	1e-52	208
contig00557	Glyma12g09730.2	PSAO (photosystem I subunit O)	81.79	324	56	1	278	601	377	57	2e-41	170
contig00558	Glyma15g40200.1	ATGSTU19 (GLUTATHIONE S-TRANSFERASE TAU 19); glutathione binding / glutathione transferase	82.86	636	109	0	296	931	660	25	2e-109	396
contig00559	Glyma06g17490.1	TIM8; P-P-bond-hydrolysis-driven protein transmembrane transporter	86.08	237	24	1	120	347	1	237	2e-55	216
contig00560	Glyma14g20450.1	RD22; nutrient reservoir	80.11	186	34	1	59	244	253	71	6e-12	71.9
contig00565	Glyma16g01500.4	RAP2.2; DNA binding / transcription factor	89	100	11	0	743	842	854	755	2e-23	111
contig00567	Glyma13g24500.2	UBQ10 (POLYUBIQUITIN 10); protein binding	88.57	105	12	0	7	111	904	1008	4e-25	113
contig00568	Glyma12g15460.1	peroxidase, putative	84.41	494	77	0	573	1066	653	160	6e-101	369
contig00569	Glyma16g03230.1	unknown protein	89.21	278	30	0	231	508	492	215	2e-84	313
contig00571	Glyma11g34890.1	60S ribosomal protein L32 (RPL32A)	85.77	260	37	0	78	337	58	317	4e-57	222
contig00572	Glyma12g02870.1	unknown protein	87.71	179	19	1	449	627	176	1	2e-43	176
contig00573	Glyma02g47750.1	aldo/keto reductase, putative	80.05	737	146	1	382	1117	809	73	2e-76	287
contig00575	Glyma17g14970.1	ATG8F (autophagy 8f); microtubule binding	94.75	362	19	0	166	527	11	372	8e-161	567
contig00576	Glyma20g16610.1	unknown protein	87.46	279	35	0	86	364	8	286	3e-73	276
contig00577	Glyma08g28630.1	LINC1 (LITTLE NUCLEI1)	87.55	1020	127	0	537	1556	138	1157	0	1015
contig00578	Glyma07g30130.1	unknown protein	88.21	212	25	0	105	316	37	248	3e-57	222
contig00580	Glyma19g33700.1	small nuclear ribonucleoprotein D1, putative / snRNP core protein D1, putative / Sm protein D1, putative	91.3	345	30	0	240	584	345	1	2e-124	446
contig00583	Glyma07g18450.1	unknown protein	98.59	71	1	0	186	256	46	116	3e-30	133
contig00585	Glyma03g35540.1	UBQ1 (UBIQUITIN EXTENSION PROTEIN 1); protein binding / structural constituent of ribosome	88.86	386	43	0	14	399	1	386	7e-118	424
contig00586	Glyma08g06350.1	FAD-binding domain-containing protein	86.36	198	27	0	167	364	763	566	4e-44	178
contig00587	Glyma15g02610.1	60S ribosomal protein L28 (RPL28C)	85.93	398	56	0	276	673	425	28	5e-94	345
contig00588	Glyma06g00510.1	GSA2 (glutamate-1-semialdehyde 2,1-aminomutase 2); catalytic/ glutamate-1-semialdehyde 2,1-aminomutase/ pyridoxal phosphate binding / transaminase	85.31	1212	178	0	30	1241	190	1401	0	991
contig00589	Glyma18g13630.1	ATGSTF9 (GLUTATHIONE S-TRANSFERASE PHI 9); glutathione peroxidase/ glutathione transferase	85.4	644	93	1	48	691	5	647	1e-147	523
contig00590	Glyma10g43770.1	60S ribosomal protein L35 (RPL35B)	85.21	365	54	0	88	452	1	365	4e-79	295
contig00591	Glyma18g44850.1	UBC8 (UBIQUITIN CONJUGATING ENZYME 8); protein binding / ubiquitin-protein ligase	89.49	447	46	1	161	606	1	447	7e-137	488
contig00594	Glyma05g24110.1	elongation factor 1-alpha / EF-1-alpha	91.61	286	24	0	22	307	1251	966	6e-104	377
contig00595	Glyma08g09230.1	60S ribosomal protein L27 (RPL27C)	82.27	203	36	0	123	325	79	281	1e-25	117
contig00596	Glyma15g05670.1	60S ribosomal protein L36a/L44 (RPL36aB)	88.68	318	36	0	39	356	1	318	4e-94	345
contig00597	Glyma12g35430.1	0	94.44	54	3	0	481	534	54	1	2e-15	83.8
contig00598	Glyma03g40280.3	CSD1 (COPPER/ZINC SUPEROXIDE DISMUTASE 1); superoxide dismutase	87.12	458	59	0	92	549	1	458	1e-122	440
contig00599	Glyma04g05340.1	NADH-ubiquinone oxidoreductase 20 kDa subunit, mitochondrial	87.26	463	58	1	376	838	642	181	4e-123	442
contig00600	Glyma14g09880.1	WLIM1; transcription factor/ zinc ion binding	88.72	257	29	0	131	387	1	257	1e-74	280
contig00603	Glyma17g07070.1	HIS4; DNA binding	86.62	299	40	0	38	336	1	299	2e-73	276
contig00604	Glyma02g07430.1	ARS27A (ARABIDOPSIS RIBOSOMAL PROTEIN S27); structural constituent of ribosome	88.8	259	29	0	210	468	259	1	1e-75	283
contig00605	Glyma06g05810.1	PSBX (photosystem II subunit X)	81.59	201	37	0	3	203	172	372	4e-22	105
contig00606	Glyma20g38560.1	TT5 (TRANSPARENT TESTA 5); chalcone isomerase	79.73	365	74	0	12	376	491	127	2e-31	137
contig00610	Glyma08g08660.2	unknown protein	80.28	573	110	1	166	738	662	1231	5e-61	236
contig00611	Glyma07g39120.5	ATGLX1 (GLYOXALASE I HOMOLOG); lactoylglutathione lyase/ metal ion binding	83.12	770	130	0	379	1148	815	46	4e-139	496
contig00612	Glyma05g26530.1	unknown protein	86.55	238	32	0	23	260	5	242	6e-56	218
contig00613	Glyma08g24180.2	unknown protein	85.06	629	91	3	270	896	275	902	9e-134	478
contig00614	Glyma10g25670.1	unknown protein	88.25	417	49	0	393	809	432	16	6e-122	438
contig00615	Glyma20g32710.1	SSR16 (SMALL SUBUNIT RIBOSOMAL PROTEIN 16); structural constituent of ribosome	82.86	175	30	0	372	546	218	44	5e-23	109
contig00616	Glyma08g13790.1	PSBY	85.58	104	15	0	525	628	469	572	2e-16	87.7
contig00617	Glyma09g07040.1	glutaredoxin, putative	85.71	329	47	0	335	663	398	70	3e-74	280
contig00618	Glyma09g24890.1	C2 domain-containing protein	88.82	161	18	0	721	881	667	827	4e-43	176
contig00619	Glyma02g00810.1	malate dehydrogenase, cytosolic, putative	89.11	992	108	0	77	1068	1	992	0	1110
contig00622	Glyma03g03270.1	arginase, putative	83.77	228	37	0	581	808	474	701	1e-37	159
contig00623	Glyma16g33230.1	40S ribosomal protein S3 (RPS3C)	89.63	299	29	1	1	299	355	651	7e-93	341
contig00624	Glyma01g41600.1	ACX1 (ACYL-COA OXIDASE 1); acyl-CoA oxidase	88.34	1964	229	0	58	2021	25	1988	0	2077
contig00625	Glyma13g44870.1	GA3 (GA REQUIRING 3); ent-kaurene oxidase/ oxygen binding	84.54	1391	212	3	113	1501	103	1492	0	1029
contig00626	Glyma16g00340.1	ATFP8; GTP binding / GTP-dependent protein binding / myosin XI tail binding	87.29	606	77	0	562	1167	606	1	8e-168	591
contig00627	Glyma20g27990.1	THI1; protein homodimerization	83.69	932	152	0	133	1064	1056	125	0	642
contig00628	Glyma19g37370.2	RPL24A (ribosomal protein L24); structural constituent of ribosome	87.23	329	42	0	89	417	1	329	2e-86	319
contig00630	Glyma02g36500.3	ELF5A-1 (EUKARYOTIC ELONGATION FACTOR 5A-1); translation initiation factor	90.12	425	42	0	337	761	467	43	2e-143	509
contig00632	Glyma18g47710.1	PSAL (photosystem I subunit L)	80.83	266	51	0	210	475	599	334	3e-27	123
contig00634	Glyma11g04530.1	glycine cleavage system H protein, mitochondrial, putative	84.08	471	75	0	120	590	1	471	3e-92	339
contig00635	Glyma02g04040.2	ATARFA1F (ARABIDOPSIS THALIANA ADP-RIBOSYLATION FACTOR A1F); GTP binding / copper ion binding / phospholipase activator/ protein binding	92.8	542	39	0	132	673	1	542	0	765
contig00636	Glyma07g35110.2	pyruvate kinase, putative	88.37	1470	171	0	118	1587	37	1506	0	1558
contig00638	Glyma08g41460.2	AGT (ALANINE:GLYOXYLATE AMINOTRANSFERASE); alanine-glyoxylate transaminase/ serine-glyoxylate transaminase/ serine-pyruvate transaminase	87.55	1189	147	1	145	1332	18	1206	0	1176
contig00640	Glyma11g17930.1	ATJ3; protein binding	83.09	1242	204	2	102	1337	13	1254	0	789
contig00641	Glyma07g11540.2	C2 domain-containing protein	84.8	500	76	0	323	822	521	22	4e-107	389
contig00642	Glyma15g13550.1	peroxidase 22 (PER22) (P22) (PRXEA) / basic peroxidase E	83.18	220	37	0	486	705	763	982	4e-33	143
contig00644	Glyma14g03800.2	BIGYIN; binding	85.12	242	35	1	440	681	242	2	4e-46	186
contig00645	Glyma11g12490.1	CCR2 (COLD, CIRCADIAN RHYTHM, AND RNA BINDING 2); RNA binding / double-stranded DNA binding / single-stranded DNA binding	83.97	237	38	0	68	304	28	264	7e-41	168
contig00648	Glyma01g40150.1	60S ribosomal protein L26 (RPL26A)	80.28	289	57	0	296	584	290	2	1e-26	121
contig00649	Glyma12g07130.3	unknown protein	86.99	146	19	0	268	413	150	5	4e-32	139
contig00650	Glyma12g02790.1	ROC3; peptidyl-prolyl cis-trans isomerase	85.23	413	61	0	127	539	76	488	6e-91	335
contig00651	Glyma11g03690.2	TIP2;2 (TONOPLAST INTRINSIC PROTEIN 2;2); water channel	88.19	237	28	0	1	237	568	332	5e-65	248
contig00653	Glyma19g42700.1	40S ribosomal protein S14 (RPS14C)	90.5	200	19	0	32	231	250	449	3e-64	246
contig00654	Glyma13g22940.1	protease inhibitor/seed storage/lipid transfer protein (LTP) family protein	81.43	237	44	0	497	733	448	684	2e-26	121
contig00656	Glyma08g10540.1	60S ribosomal protein L38 (RPL38B)	88.73	204	23	0	42	245	7	210	3e-57	222
contig00657	Glyma04g22110.1	0	90.32	62	6	0	1	62	63	2	4e-13	75.8
contig00658	Glyma11g15050.1	histone H2B, putative	86.42	265	36	0	216	480	170	434	2e-62	240
contig00659	Glyma13g22090.1	ubiquinol-cytochrome C reductase UQCRX/QCR9-like family protein	89.06	192	21	0	125	316	17	208	1e-54	214
contig00662	Glyma01g35130.1	protein binding	92.92	636	44	1	29	664	1	635	0	823
contig00663	Glyma01g26300.1	universal stress protein (USP) family protein	87.27	440	56	0	86	525	34	473	5e-119	428
contig00666	Glyma17g14170.1	NRS/ER (NUCLEOTIDE-RHAMNOSE SYNTHASE/EPIMERASE-REDUCTASE); UDP-4-keto-6-deoxy-glucose-3,5-epimerase/ UDP-4-keto-rhamnose-4-keto-reductase/ dTDP-4-dehydrorhamnose 3,5-epimerase/ dTDP-4-dehydrorhamnose reductase	85.77	471	67	0	291	761	900	430	4e-111	402
contig00667	Glyma03g21680.1	FKBP15-1; FK506 binding / peptidyl-prolyl cis-trans isomerase	91.41	384	33	0	81	464	43	426	1e-140	500
contig00668	Glyma10g30210.1	WNK1 (WITH NO LYSINE (K) 1); kinase/ protein kinase/ protein serine/threonine kinase	87.82	353	42	1	1	352	392	40	5e-96	351
contig00672	Glyma17g16840.2	cytochrome c oxidase-related	87.44	215	27	0	100	314	72	286	3e-54	212
contig00674	Glyma02g11920.1	60S ribosomal protein L34 (RPL34A)	85.95	363	51	0	56	418	1	363	4e-85	315
contig00675	Glyma16g04940.1	GAPA-2 (GLYCERALDEHYDE 3-PHOSPHATE DEHYDROGENASE A SUBUNIT 2); NAD or NADH binding / binding / catalytic/ glyceraldehyde-3-phosphate dehydrogenase (phosphorylating)/ glyceraldehyde-3-phosphate dehydrogenase	86.48	1095	142	2	200	1294	124	1212	0	989
contig00676	Glyma10g43730.1	DHAR2 (DEHYDROASCORBATE REDUCTASE 2); glutathione binding / glutathione dehydrogenase (ascorbate)	82.67	554	96	0	215	768	584	31	1e-91	337
contig00677	Glyma11g18320.1	pyridine nucleotide-disulphide oxidoreductase family protein	82.12	1074	192	0	57	1130	10	1083	2e-172	607
contig00678	Glyma12g31750.1	unknown protein	90.19	418	41	0	130	547	83	500	1e-141	504
contig00679	Glyma10g38350.2	NRPB6A; DNA binding / DNA-directed RNA polymerase	86.36	440	47	3	101	538	1	429	3e-108	392
contig00680	Glyma14g03970.1	ATVAMP713 (VESICLE-ASSOCIATED MEMBRANE PROTEIN 713)	83.47	629	104	0	89	717	13	641	4e-117	422
contig00681	Glyma15g42320.1	unknown protein	88.22	314	37	0	227	540	314	1	2e-89	329
contig00683	Glyma09g09110.1	ribosomal protein L18 family protein	85.14	276	41	0	257	532	208	483	5e-57	222
contig00684	Glyma12g11130.1	BAM6 (BETA-AMYLASE 6); beta-amylase/ catalytic/ cation binding	82.61	184	32	0	35	218	1303	1486	8e-24	111
contig00685	Glyma11g01350.1	TT4 (TRANSPARENT TESTA 4); naringenin-chalcone synthase	83.35	1147	191	0	202	1348	1160	14	0	759
contig00686	Glyma10g00500.1	60S ribosomal protein L30 (RPL30A)	89.09	339	37	0	66	404	1	339	3e-104	379
contig00688	Glyma15g21890.2	MTO3 (METHIONINE OVER-ACCUMULATOR 3); methionine adenosyltransferase	84.81	948	144	0	85	1032	9	956	0	737
contig00689	Glyma12g16390.1	eukaryotic translation initiation factor SUI1, putative	88.63	343	36	1	167	509	1	340	1e-100	367
contig00691	Glyma07g29650.1	oxidoreductase, 2OG-Fe(II) oxygenase family protein	89.71	68	7	0	375	442	638	571	3e-14	79.8
contig00692	Glyma17g09280.2	structural constituent of ribosome	90.77	195	18	0	14	208	13	207	1e-63	244
contig00697	Glyma04g09040.1	hydrolase, alpha/beta fold family protein	88.78	811	91	0	246	1056	1127	317	0	886
contig00698	Glyma19g32690.1	40S ribosomal protein S20 (RPS20C)	88.42	311	36	0	176	486	52	362	7e-90	331
contig00699	Glyma11g29350.1	gamma interferon responsive lysosomal thiol reductase family protein / GILT family protein	82.21	281	45	3	507	786	586	310	2e-32	141
contig00700	Glyma09g02040.1	myb family transcription factor	88.97	408	33	1	201	596	128	535	2e-130	466
contig00702	Glyma20g28320.2	haloacid dehalogenase-like hydrolase family protein	79.4	631	130	0	75	705	36	666	3e-56	220
contig00703	Glyma20g24550.1	clathrin adaptor complexes medium subunit-related	89.4	1142	103	1	341	1464	1593	452	0	1330
contig00704	Glyma07g07580.1	GPAT8 (glycerol-3-phosphate acyltransferase 8); acyltransferase/ glycerol-3-phosphate O-acyltransferase	83.02	1419	241	0	136	1554	82	1500	0	902
contig00706	Glyma13g38040.1	XTH9 (XYLOGLUCAN ENDOTRANSGLUCOSYLASE/HYDROLASE 9); hydrolase, acting on glycosyl bonds / xyloglucan:xyloglucosyl transferase	82.56	751	130	1	178	927	89	839	5e-123	442
contig00707	Glyma13g20200.2	UBQ4; protein binding	83.58	335	55	0	220	554	455	121	6e-59	228
contig00708	Glyma03g27570.1	nascent polypeptide associated complex alpha chain protein, putative / alpha-NAC, putative	88.1	437	52	0	216	652	164	600	9e-127	454
contig00710	Glyma20g22180.1	GLP10 (GERMIN-LIKE PROTEIN 10); manganese ion binding / nutrient reservoir	82.59	270	47	0	141	410	138	407	5e-39	163
contig00711	Glyma09g30180.1	0	91.55	71	6	0	452	522	78	8	3e-18	93.7
contig00713	Glyma05g37160.1	TUF (VACUOLAR ATP SYNTHASE SUBUNIT E1); proton-transporting ATPase, rotational mechanism	86.84	684	87	2	112	795	25	705	3e-179	628
contig00714	Glyma08g01310.1	nodulin MtN3 family protein	84.53	653	101	0	434	1086	657	5	1e-138	494
contig00715	Glyma13g23310.1	serine-rich protein-related	85.03	187	28	0	292	478	599	413	8e-35	149
contig00717	Glyma17g14910.1	protease inhibitor/seed storage/lipid transfer protein (LTP) family protein	82.79	244	42	0	199	442	396	153	1e-35	151
contig00718	Glyma02g01580.1	CP12-2; protein binding	84.55	110	17	0	332	441	259	368	3e-15	83.8
contig00719	Glyma20g28640.1	PAP85; nutrient reservoir	82.44	131	23	0	1115	1245	1012	1142	4e-13	77.8
contig00720	Glyma13g41580.5	metal transporter family protein	89.19	509	54	1	2	509	527	19	3e-160	565
contig00722	Glyma20g17440.1	uricase / urate oxidase / nodulin 35, putative	83.27	813	136	0	232	1044	912	100	6e-138	492
contig00723	Glyma05g17900.1	SCE1 (SUMO CONJUGATION ENZYME 1); SUMO ligase	89.74	468	48	0	108	575	16	483	8e-155	547
contig00724	Glyma13g28240.1	unknown protein	84.84	699	106	0	254	952	741	43	4e-154	545
contig00725	Glyma05g18380.1	0	94.5	400	22	0	335	734	400	1	4e-176	618
contig00726	Glyma01g00950.1	0	85.82	134	19	0	15	148	1	134	5e-25	115
contig00727	Glyma06g17680.3	metal ion binding	85.98	214	30	0	359	572	391	178	3e-46	186
contig00728	Glyma15g16950.1	cholinephosphate cytidylyltransferase, putative / phosphorylcholine transferase, putative / CTP:phosphocholine cytidylyltransferase, putative	89.3	766	82	0	130	895	52	817	0	842
contig00729	Glyma18g27710.1	SHM1 (SERINE TRANSHYDROXYMETHYLTRANSFERASE 1); glycine hydroxymethyltransferase/ poly(U) binding	87.8	295	36	0	1	295	505	211	2e-80	299
contig00730	Glyma05g36600.1	BIP2; ATP binding	89.56	1216	126	1	1	1216	750	1964	0	1370
contig00731	Glyma08g46860.1	60S ribosomal protein L13A (RPL13aA)	84.45	373	58	0	256	628	247	619	3e-74	280
contig00732	Glyma13g33890.1	SRG1 (SENESCENCE-RELATED GENE 1); oxidoreductase, acting on diphenols and related substances as donors, oxygen as acceptor / oxidoreductase, acting on paired donors, with incorporation or reduction of molecular oxygen, 2-oxoglutarate as one donor, and inc	85.71	357	51	0	160	516	153	509	1e-81	303
contig00733	Glyma13g17420.2	SUS4; UDP-glycosyltransferase/ sucrose synthase/ transferase, transferring glycosyl groups	87.14	1151	148	0	1	1151	1265	2415	0	1108
contig00734	Glyma06g08250.1	ChaC-like family protein	86	607	85	0	140	746	1	607	2e-149	529
contig00735	Glyma15g11530.2	ATGLX1 (GLYOXALASE I HOMOLOG); lactoylglutathione lyase/ metal ion binding	90.08	857	85	0	338	1194	857	1	0	1025
contig00736	Glyma11g26240.1	ATEXPA8 (ARABIDOPSIS THALIANA EXPANSIN A8)	85.67	670	96	0	292	961	757	88	1e-160	567
contig00737	Glyma06g48030.1	PSAG (PHOTOSYSTEM I SUBUNIT G)	81.94	288	49	1	237	524	476	192	1e-36	155
contig00738	Glyma08g39390.1	DC1 domain-containing protein	82.63	1140	181	5	246	1374	1711	578	0	674
contig00739	Glyma08g15000.2	60S ribosomal protein L6 (RPL6A)	84.97	672	101	0	174	845	699	28	5e-150	531
contig00741	Glyma15g16150.2	IBR3 (IBA-RESPONSE 3); acyl-CoA dehydrogenase/ oxidoreductase	83.97	1341	190	3	789	2128	1994	678	0	955
contig00742	Glyma04g37410.2	metal ion binding	88.75	80	9	0	471	550	448	527	5e-11	69.9
contig00743	Glyma12g10510.1	ATG8C (autophagy 8c); microtubule binding	90.31	351	33	1	324	673	351	1	4e-116	418
contig00745	Glyma02g10320.1	HSP70 (heat shock protein 70); ATP binding	86.09	1028	136	4	14	1034	1490	463	0	878
contig00746	Glyma14g02700.1	OTU-like cysteine protease family protein	87.24	627	80	0	280	906	1	627	5e-173	609
contig00747	Glyma13g31920.2	unknown protein	86.23	857	118	0	228	1084	882	26	0	763
contig00748	Glyma04g05190.3	ATBCAT-2 (ARABIDOPSIS THALIANA BRANCHED-CHAIN AMINO ACID TRANSAMINASE 2); branched-chain-amino-acid transaminase/ catalytic	86.56	900	119	2	25	922	253	1152	0	809
contig00749	Glyma10g08910.1	40S ribosomal protein S17 (RPS17D)	81.37	365	68	0	67	431	1	365	9e-46	184
contig00750	Glyma13g07770.1	GDSL-motif lipase/hydrolase family protein	81.86	998	177	2	134	1127	103	1100	8e-150	531
contig00752	Glyma01g07130.1	0	91.62	358	30	0	1022	1379	358	1	7e-132	472
contig00754	Glyma19g01860.1	unknown protein	90	60	6	0	209	268	120	179	1e-11	71.9
contig00755	Glyma03g22220.1	NRPB4; DNA-directed RNA polymerase	91.85	417	34	0	214	630	417	1	7e-158	557
contig00757	Glyma10g07820.1	monodehydroascorbate reductase, putative	85.53	1265	183	0	87	1351	34	1298	0	1057
contig00758	Glyma14g38220.2	ATDAD1 (DEFENDER AGAINST APOPTOTIC DEATH 1)	87.27	330	42	0	325	654	351	22	7e-87	321
contig00759	Glyma10g31590.1	ATMGL (ARABIDOPSIS THALIANA METHIONINE GAMMA-LYASE); catalytic/ methionine gamma-lyase	81.17	239	45	0	226	464	130	368	3e-25	117
contig00761	Glyma14g29120.1	UBC10 (ubiquitin-conjugating enzyme 10); ubiquitin-protein ligase	90.29	443	43	0	233	675	443	1	7e-152	537
contig00762	Glyma07g30090.1	BETA-UP (beta-ureidopropionase); beta-ureidopropionase	88.82	805	89	1	1	804	401	1205	0	874
contig00763	Glyma06g45920.1	RCI3 (RARE COLD INDUCIBLE GENE 3); peroxidase	81.4	914	170	0	118	1031	17	930	1e-129	464
contig00765	Glyma01g42520.1	unknown protein	84.8	329	50	0	2	330	1	329	3e-67	256
contig00769	Glyma03g42450.2	RAP2.12; DNA binding / transcription factor	86.91	191	25	0	478	668	277	467	2e-44	180
contig00770	Glyma10g40340.1	ATVSR3 (ARABIDOPSIS THALIANA VACULOLAR SORTING RECEPTOR 3); calcium ion binding	90.15	853	75	6	8	853	290	1140	0	957
contig00771	Glyma06g42900.1	MBF1A (MULTIPROTEIN BRIDGING FACTOR 1A); DNA binding / transcription coactivator	86.68	428	57	0	38	465	428	1	1e-109	396
contig00772	Glyma07g09230.1	NRPB5; DNA binding / DNA-directed RNA polymerase	89.81	216	22	0	595	810	406	621	2e-66	254
contig00773	Glyma02g43790.1	MD-2-related lipid recognition domain-containing protein / ML domain-containing protein	81.21	298	56	0	48	345	415	118	2e-34	147
contig00774	Glyma05g01010.1	MDH (MALATE DEHYDROGENASE); L-malate dehydrogenase/ binding / catalytic/ malate dehydrogenase/ oxidoreductase/ oxidoreductase, acting on the CH-OH group of donors, NAD or NADP as acceptor	87.31	985	125	0	315	1299	249	1233	0	961
contig00775	Glyma08g17870.1	RUB1 (RELATED TO UBIQUITIN 1); protein binding	95.04	464	23	0	299	762	464	1	0	737
contig00776	Glyma08g15100.2	unknown protein	86.08	625	87	0	1	625	649	25	6e-143	507
contig00780	Glyma08g43290.1	SUMO1 (SMALL UBIQUITIN-LIKE MODIFIER 1); protein binding / protein tag	89.16	286	28	1	43	328	18	300	9e-86	317
contig00783	Glyma06g11380.3	unknown protein	90.59	393	37	0	311	703	408	16	2e-136	486
contig00784	Glyma20g06290.1	structural constituent of cell wall	89.83	59	6	0	876	934	482	424	7e-11	69.9
contig00785	Glyma19g42460.1	NF-YC9 (NUCLEAR FACTOR Y, SUBUNIT C9); DNA binding / transcription factor	91.45	608	52	0	237	844	258	865	0	793
contig00786	Glyma16g26130.1	LHCA1; chlorophyll binding	88.39	577	66	1	9	584	710	134	4e-172	605
contig00787	Glyma04g38600.1	small nuclear ribonucleoprotein E, putative / snRNP-E, putative / Sm protein E, putative	92.88	267	19	0	245	511	267	1	3e-104	379
contig00788	Glyma08g25170.1	AtMC4 (metacaspase 4); cysteine-type peptidase	81.53	1137	195	3	188	1324	106	1227	4e-167	589
contig00790	Glyma06g06000.1	COPT5; copper ion transmembrane transporter/ high affinity copper ion transmembrane transporter	78.84	430	91	0	81	510	1	430	1e-29	131
contig00791	Glyma11g02000.3	unknown protein	81.45	221	41	0	185	405	240	20	2e-24	113
contig00793	Glyma01g00760.2	SNF7.1	90.15	619	61	0	216	834	657	39	0	743
contig00795	Glyma11g36670.1	SBP1 (selenium-binding protein 1); selenium binding	86.62	1413	188	1	90	1501	31	1443	0	1294
contig00796	Glyma02g43040.2	ATFER4 (ferritin 4); binding / ferric iron binding / oxidoreductase/ transition metal ion binding	89.54	478	50	0	306	783	240	717	6e-156	551
contig00798	Glyma19g02370.3	band 7 family protein	85.42	343	50	0	1	343	499	841	9e-76	283
contig00800	Glyma11g14140.1	0	83.77	191	31	0	264	454	596	406	5e-30	133
contig00801	Glyma06g06790.1	60S ribosomal protein L39 (RPL39C)	90.91	154	14	0	42	195	219	372	5e-49	194
contig00802	Glyma03g35490.1	SNRNP-G (PROBABLE SMALL NUCLEAR RIBONUCLEOPROTEIN G)	92.77	235	17	0	250	484	235	1	6e-90	331
contig00803	Glyma01g00740.2	60S ribosomal protein L31 (RPL31A)	86.09	345	48	0	147	491	363	19	1e-81	303
contig00805	Glyma10g10010.1	NC domain-containing protein	79.25	670	122	3	33	701	1	654	3e-59	230
contig00806	Glyma15g10160.1	RNA recognition motif (RRM)-containing protein	85.17	661	98	0	640	1300	958	298	2e-150	533
contig00807	Glyma14g09440.1	RD21 (responsive to dehydration 21); cysteine-type endopeptidase/ cysteine-type peptidase	82.62	961	166	1	539	1499	1328	369	3e-162	573
contig00808	Glyma13g42090.1	60S ribosomal protein L38 (RPL38B)	89.01	191	21	0	38	228	55	245	3e-54	212
contig00809	Glyma04g07360.1	RAN3 (RAN GTPASE 3); GTP binding / GTPase/ protein binding	94.57	221	12	0	1	221	366	586	1e-93	343
contig00810	Glyma05g25690.1	unknown protein	79.68	433	85	1	107	536	609	177	3e-37	157
contig00811	Glyma20g29990.3	60S ribosomal protein L36 (RPL36C)	87.03	239	31	0	75	313	19	257	7e-59	228
contig00812	Glyma01g45740.2	DNAJ heat shock N-terminal domain-containing protein	89.85	680	68	1	127	805	1	680	0	793
contig00813	Glyma19g30210.3	TOC34 (TRANSLOCON AT THE OUTER ENVELOPE MEMBRANE OF CHLOROPLASTS 34); GTP binding	89.19	842	88	1	385	1223	857	16	0	944
contig00814	Glyma13g17790.1	cytidine/deoxycytidylate deaminase family protein	85.77	541	71	3	38	575	143	680	6e-124	444
contig00816	Glyma10g06250.1	heavy-metal-associated domain-containing protein	82.55	149	26	0	563	711	530	382	8e-17	89.7
contig00817	Glyma11g15090.1	histone H2B, putative	82.97	182	31	0	161	342	437	256	4e-25	115
contig00818	Glyma08g43510.1	ATP synthase subunit H family protein	87.73	269	30	2	288	554	278	11	7e-68	258
contig00819	Glyma17g33690.2	WIN2 (HOPW1-1-INTERACTING 2); protein serine/threonine phosphatase	91.53	862	73	0	114	975	107	968	0	1130
contig00820	Glyma02g08180.1	ATGR1 (glutathione-disulfide reductase); FAD binding / NADP or NADPH binding / glutathione-disulfide reductase/ oxidoreductase	88.3	906	105	1	252	1157	1463	559	0	948
contig00821	Glyma09g37860.1	ARA-5 (ARABIDOPSIS RAS 5); GTP binding	91.2	602	53	0	231	832	602	1	0	773
contig00822	Glyma17g02140.1	dienelactone hydrolase family protein	86.25	240	33	0	357	596	550	311	1e-54	214
contig00823	Glyma18g35450.1	SUMO2 (SMALL UBIQUITIN-LIKE MODIFIER 2); protein binding / protein tag	84.69	209	32	0	301	509	79	287	2e-38	161
contig00824	Glyma04g34800.1	lipase class 3 family protein / disease resistance protein-related	85.61	132	19	0	465	596	468	599	1e-23	111
contig00825	Glyma08g04860.1	enzyme inhibitor/ pectinesterase/ pectinesterase inhibitor	82.25	462	82	0	314	775	609	148	5e-70	266
contig00828	Glyma16g06360.1	ribulose-phosphate 3-epimerase, cytosolic, putative / pentose-5-phosphate 3-epimerase, putative	88.91	667	74	0	240	906	674	8	0	735
contig00829	Glyma09g40370.1	unknown protein	95.65	46	2	0	290	335	347	392	5e-13	75.8
contig00831	Glyma03g06420.1	ATFER1; ferric iron binding / iron ion binding	84.8	467	68	1	306	769	287	753	5e-98	359
contig00832	Glyma15g15660.1	MLP423 (MLP-LIKE PROTEIN 423)	88.66	194	19	1	99	289	529	722	2e-52	206
contig00834	Glyma20g28300.1	PSAD-1 (photosystem I subunit D-1)	83.45	435	72	0	156	590	609	175	7e-78	291
contig00835	Glyma17g24150.1	unknown protein	85.52	449	62	1	286	731	449	1	9e-102	371
contig00837	Glyma20g25010.1	unknown protein	86.7	970	127	2	89	1057	1	969	0	884
contig00840	Glyma13g10800.1	AP19; protein binding / protein transporter	88.36	481	52	1	90	570	8	484	9e-133	474
contig00841	Glyma14g36670.1	SCL30a; RNA binding / nucleic acid binding / nucleotide binding	86.5	474	61	1	125	595	112	585	6e-119	428
contig00842	Glyma09g40690.1	2,3-biphosphoglycerate-independent phosphoglycerate mutase, putative / phosphoglyceromutase, putative	88.04	1471	172	2	1	1468	207	1676	0	1509
contig00843	Glyma15g06570.1	GTE7 (Global transcription factor group E 7); DNA binding	87.16	109	14	0	899	1007	109	1	1e-21	105
contig00844	Glyma18g41610.1	protease inhibitor/seed storage/lipid transfer protein (LTP) family protein	88.73	71	8	0	499	569	71	1	1e-13	77.8
contig00846	Glyma13g24180.1	histone H3	83.62	409	67	0	57	465	409	1	2e-74	280
contig00847	Glyma18g51680.1	Rap2.6L (related to AP2 6L); DNA binding / transcription factor	90.96	177	16	0	532	708	348	172	2e-57	224
contig00849	Glyma12g29670.1	FLA11	79.29	478	99	0	424	901	575	98	6e-39	163
contig00850	Glyma09g38760.1	CXIP1 (CAX INTERACTING PROTEIN 1); antiporter/ glutathione disulfide oxidoreductase	83.54	316	52	0	274	589	211	526	1e-54	214
contig00851	Glyma16g07350.1	elongation factor 1-alpha / EF-1-alpha	100	37	0	0	1	37	1275	1311	1e-12	73.8
contig00852	Glyma06g02410.1	EMB2719 (EMBRYO DEFECTIVE 2719); enzyme regulator	89.24	1357	143	1	327	1683	1354	1	0	1495
contig00854	Glyma20g31070.1	SIRANBP; Ran GTPase binding	85.93	583	79	1	99	681	13	592	4e-141	502
contig00855	Glyma04g20610.1	HTA9 (HISTONE H2A PROTEIN 9); DNA binding	84.14	353	56	0	197	549	405	53	3e-67	256
contig00856	Glyma15g05620.1	ubiquinol-cytochrome C reductase complex 7.8 kDa protein, putative / mitochondrial hinge protein, putative	90.32	186	17	1	58	243	1	185	3e-56	218
contig00857	Glyma12g10750.1	RBX1 (RING-BOX 1); protein binding	90.08	353	32	1	69	421	1	350	4e-116	418
contig00858	Glyma08g09740.2	endomembrane protein 70, putative	89.27	1500	159	2	86	1584	97	1595	0	1681
contig00859	Glyma17g03520.1	ATSAR2 (ARABIDOPSIS THALIANA SECRETION-ASSOCIATED RAS SUPER FAMILY 2); GTP binding	86.77	582	77	0	303	884	582	1	1e-153	543
contig00860	Glyma19g43210.1	WNK1 (WITH NO LYSINE (K) 1); kinase/ protein kinase/ protein serine/threonine kinase	85.84	890	123	1	846	1732	1286	397	0	761
contig00863	Glyma13g27870.1	extracellular dermal glycoprotein, putative / EDGP, putative	79.81	416	82	2	772	1186	577	991	8e-33	143
contig00864	Glyma05g04650.2	PEX19-2	89.12	147	16	0	424	570	217	363	8e-40	165
contig00866	Glyma04g02360.1	unknown protein	82.31	407	72	0	319	725	259	665	4e-61	236
contig00867	Glyma07g10330.2	40S ribosomal protein S7 (RPS7B)	86.35	564	77	0	199	762	576	13	7e-143	507
contig00869	Glyma02g39510.1	ribosomal protein L7Ae/L30e/S12e/Gadd45 family protein	87.73	375	46	0	59	433	1	375	3e-104	379
contig00872	Glyma13g31500.1	protein binding / structural molecule	88.16	642	70	1	442	1083	756	121	0	672
contig00874	Glyma10g05830.1	UBQ4; protein binding	88.89	108	12	0	247	354	912	805	3e-26	119
contig00875	Glyma19g37840.1	zinc finger (AN1-like) family protein	85.55	173	25	0	86	258	1	173	1e-33	145
contig00877	Glyma14g04460.1	CAM7 (CALMODULIN 7); calcium ion binding	89.78	450	46	0	120	569	1	450	5e-149	527
contig00878	Glyma07g34530.1	SGS domain-containing protein	88.07	436	52	0	280	715	223	658	4e-126	452
contig00879	Glyma07g13710.1	NDPK1; ATP binding / nucleoside diphosphate kinase	90.67	450	42	0	74	523	1	450	2e-158	559
contig00880	Glyma17g29330.2	ATDSS1(I) (ARABIDOPSIS THALIANA DELETION OF SUV3 SUPRESSOR 1(I))	90.24	205	20	0	190	394	205	1	6e-65	248
contig00881	Glyma12g02750.1	unknown protein	85.55	761	101	3	88	842	20	777	6e-178	624
contig00883	Glyma08g35600.1	UBC8 (UBIQUITIN CONJUGATING ENZYME 8); protein binding / ubiquitin-protein ligase	88.79	428	48	0	81	508	16	443	5e-131	468
contig00884	Glyma15g40860.1	LOS1; copper ion binding / translation elongation factor/ translation factor, nucleic acid binding	86.93	849	108	2	192	1037	2532	1684	0	789
contig00886	Glyma08g22550.1	nucleic acid binding	90.36	394	38	0	241	634	425	32	1e-134	480
contig00887	Glyma20g24380.1	PAE2; endopeptidase/ peptidase/ threonine-type endopeptidase	91.08	527	45	1	200	724	714	188	0	666
contig00889	Glyma18g52940.1	eukaryotic translation initiation factor 5, putative / eIF-5, putative	91.13	282	25	0	54	335	271	552	4e-99	361
contig00891	Glyma14g40320.2	SHD (SHEPHERD); ATP binding / unfolded protein binding	88.54	2365	259	2	133	2488	20	2381	0	2543
contig00892	Glyma20g02410.1	glycine cleavage system H protein, mitochondrial, putative	88.63	466	53	0	20	485	1	466	1e-141	504
contig00893	Glyma04g10820.2	GRF2 (GENERAL REGULATORY FACTOR 2); protein binding / protein phosphorylated amino acid binding	88.92	740	82	0	102	841	19	758	0	817
contig00895	Glyma10g27570.3	LSP1 (LOSS OF SUSCEPTIBILITY TO POTYVIRUS 1); RNA 7-methylguanosine cap binding / RNA binding / translation initiation factor	84.88	258	39	0	89	346	49	306	2e-51	202
contig00897	Glyma17g35530.1	gibberellin-regulated family protein	83.1	142	24	0	237	378	107	248	7e-18	91.7
contig00898	Glyma19g27360.1	DET3 (DE-ETIOLATED 3); proton-transporting ATPase, rotational mechanism	87.41	1064	134	0	100	1163	61	1124	0	1047
contig00899	Glyma02g40330.2	UBC8 (UBIQUITIN CONJUGATING ENZYME 8); protein binding / ubiquitin-protein ligase	87.92	447	54	0	241	687	447	1	5e-128	458
contig00900	Glyma10g38840.1	unknown protein	84.46	605	94	0	186	790	137	741	1e-126	454
contig00901	Glyma06g09600.1	unknown protein	85.61	528	73	1	181	705	528	1	1e-122	440
contig00902	Glyma11g06830.3	RCE1 (RUB1 CONJUGATING ENZYME 1); NEDD8 ligase/ small conjugating protein ligase	89.78	548	56	0	261	808	548	1	0	642
contig00903	Glyma06g06850.1	BIN2 (BRASSINOSTEROID-INSENSITIVE 2); glycogen synthase kinase 3/ kinase/ protein kinase	90.52	1118	106	0	135	1252	1	1118	0	1376
contig00904	Glyma12g34800.1	unknown protein	79.68	251	51	0	212	462	19	269	2e-18	93.7
contig00905	Glyma0048s00290.2	serine/threonine protein phosphatase, putative	92.63	678	50	0	34	711	181	858	0	948
contig00906	Glyma20g27280.1	TUA4; structural constituent of cytoskeleton	89.37	1054	109	1	1	1051	269	1322	0	1197
contig00907	Glyma18g06110.1	TAFII15 (TBP-ASSOCIATED FACTOR II 15); RNA polymerase II transcription factor/ transcription factor	88.08	344	41	0	219	562	411	68	1e-97	357
contig00911	Glyma11g09970.2	unknown protein	83.15	890	141	2	162	1045	69	955	2e-162	573
contig00912	Glyma13g44130.1	unknown protein	87.54	345	43	0	271	615	139	483	2e-93	343
contig00913	Glyma15g13510.1	peroxidase, putative	91.25	80	7	0	110	189	239	160	2e-21	103
contig00914	Glyma08g46880.1	unknown protein	86.84	266	35	0	408	673	357	92	3e-65	250
contig00917	Glyma07g15190.1	MIOX2 (MYO-INOSITOL OXYGENASE 2); inositol oxygenase	82.81	413	71	0	7	419	539	951	3e-67	256
contig00919	Glyma01g42190.1	cornichon family protein	82.96	399	68	0	74	472	1	399	2e-60	234
contig00922	Glyma01g07550.5	SP1L1 (SPIRAL1-LIKE1)	84.36	307	36	3	96	390	1	307	4e-57	222
contig00923	Glyma19g40690.3	ATARFA1F (ARABIDOPSIS THALIANA ADP-RIBOSYLATION FACTOR A1F); GTP binding / copper ion binding / phospholipase activator/ protein binding	95	280	13	1	18	297	268	546	1e-121	436
contig00924	Glyma15g05790.1	LHCB6 (LIGHT HARVESTING COMPLEX PSII SUBUNIT 6); chlorophyll binding	86.56	521	62	4	166	681	1	518	7e-127	454
contig00925	Glyma13g00790.1	peroxidase, putative	83.51	843	133	1	160	1002	139	975	8e-162	571
contig00926	Glyma1000s00210.1	0	96.39	388	12	1	317	702	1	388	0	652
contig00927	Glyma08g02960.1	BIP2; ATP binding	91.05	324	29	0	1	324	1118	1441	6e-107	387
contig00928	Glyma20g30590.1	eukaryotic translation initiation factor 2 family protein / eIF-2 family protein	88.89	81	9	0	1481	1561	1443	1523	1e-16	89.7
contig00929	Glyma07g11950.1	unknown protein	87.82	271	33	0	254	524	383	113	4e-73	276
contig00930	Glyma01g38410.1	ATAPP1; N-1-naphthylphthalamic acid binding / aminopeptidase	86.48	1095	141	2	195	1282	1962	868	0	991
contig00931	Glyma04g32460.3	ATP synthase gamma chain, mitochondrial (ATPC)	89.89	376	37	1	3	378	574	948	2e-121	436
contig00932	Glyma17g06930.1	AHA1 (ARABIDOPSIS H+ ATPASE 1); ATPase/ hydrogen-exporting ATPase, phosphorylative mechanism / protein binding	87.65	1304	159	2	24	1325	2567	1264	0	1292
contig00933	Glyma15g24750.1	unknown protein	84.74	321	49	0	396	716	217	537	1e-64	248
contig00934	Glyma07g03460.1	unknown protein	84.05	489	69	1	10	489	139	627	4e-98	359
contig00935	Glyma18g03360.1	RPN8A (RP NON-ATPASE SUBUNIT 8A)	90.28	926	90	0	267	1192	926	1	0	1122
contig00936	Glyma14g09510.1	L-asparaginase, putative / L-asparagine amidohydrolase, putative	84.31	497	78	0	64	560	1	497	2e-100	367
contig00937	Glyma02g40310.1	EIF2 BETA; translation initiation factor	84.27	178	25	1	1	178	269	95	1e-28	127
contig00938	Glyma19g36750.2	unknown protein	84.62	273	42	0	130	402	41	313	6e-53	208
contig00939	Glyma02g01510.2	CLPP5 (NUCLEAR ENCODED CLP PROTEASE 5); serine-type endopeptidase	86.47	569	77	0	321	889	322	890	1e-145	517
contig00940	Glyma18g11100.1	endoribonuclease L-PSP family protein	87.77	368	43	1	298	663	560	193	2e-90	333
contig00941	Glyma04g06560.4	unknown protein	83.86	638	103	0	157	794	98	735	1e-124	448
contig00942	Glyma08g39420.4	PBF1; peptidase/ threonine-type endopeptidase	90.91	429	36	3	1	428	140	566	5e-146	517
contig00943	Glyma06g20960.1	LHCA4 (LIGHT-HARVESTING CHLOROPHYLL-PROTEIN COMPLEX I SUBUNIT A4); chlorophyll binding	82.97	734	125	0	202	935	734	1	1e-129	464
contig00944	Glyma10g39050.1	40S ribosomal protein S3A (RPS3aB)	85.37	786	115	0	62	847	1	786	0	646
contig00945	Glyma09g02980.1	PMP (PUTATIVE TYPE 1 MEMBRANE PROTEIN)	83.49	1084	160	7	223	1304	1110	44	0	698
contig00947	Glyma12g08310.1	CPN60A (CHAPERONIN-60ALPHA); ATP binding / protein binding	86.67	1613	215	0	281	1893	136	1748	0	1493
contig00948	Glyma10g34370.2	SEX4 (STARCH-EXCESS 4); polysaccharide binding / protein tyrosine/serine/threonine phosphatase	87.73	921	113	0	230	1150	990	70	0	930
contig00951	Glyma19g00950.1	universal stress protein (USP) family protein	85.68	370	53	0	175	544	157	526	2e-84	313
contig00955	Glyma16g01460.1	P40; structural constituent of ribosome	85.84	784	110	1	146	929	810	28	0	666
contig00956	Glyma08g08850.1	0	87.66	689	85	0	225	913	892	204	0	692
contig00957	Glyma12g10960.1	XTH9 (XYLOGLUCAN ENDOTRANSGLUCOSYLASE/HYDROLASE 9); hydrolase, acting on glycosyl bonds / xyloglucan:xyloglucosyl transferase	82.96	675	115	0	312	986	765	91	3e-118	426
contig00961	Glyma10g06580.1	ADK2 (ADENOSINE KINASE 2); adenosine kinase/ copper ion binding / kinase	84.38	1024	160	0	72	1095	1	1024	0	761
contig00964	Glyma07g13470.1	ATP synthase delta\' chain, mitochondrial	85.22	115	17	0	321	435	228	342	2e-18	93.7
contig00965	Glyma05g37300.1	BTI2 (VIRB2-INTERACTING PROTEIN 2)	86.83	615	81	0	264	878	765	151	1e-163	577
contig00966	Glyma12g06240.1	universal stress protein (USP) family protein	84.41	417	65	0	139	555	7	423	9e-84	311
contig00967	Glyma10g44070.1	TON1B (tonneau 1b)	87.53	754	94	0	35	788	1	754	0	749
contig00968	Glyma10g36170.1	ATPDIL5-2 (PDI-LIKE 5-2); protein disulfide isomerase	92.16	153	12	0	11	163	235	83	4e-53	208
contig00969	Glyma04g42160.2	SKP2A	86.02	966	135	0	402	1367	966	1	0	844
contig00970	Glyma15g06030.1	polyadenylate-binding protein family protein / PABP family protein	87.32	552	61	3	316	864	594	49	8e-149	527
contig00971	Glyma17g36080.1	SCP2 (STEROL CARRIER PROTEIN 2); oxidoreductase/ sterol carrier	87.62	315	39	0	115	429	48	362	4e-85	315
contig00972	Glyma10g32850.1	UAH (UREIDOGLYCOLATE AMIDOHYDROLASE); allantoate deiminase/ metallopeptidase	87.76	1258	154	0	117	1374	1395	138	0	1273
contig00973	Glyma07g34610.1	NRPB3; DNA binding / DNA-directed RNA polymerase/ protein dimerization	84.99	453	66	2	157	608	956	505	2e-93	343
contig00975	Glyma01g44120.1	CYTC-2 (cytochrome c-2); electron carrier/ heme binding / iron ion binding	86.15	260	34	1	2	259	260	1	5e-58	224
contig00977	Glyma04g00400.1	unknown protein	88.24	340	40	0	431	770	390	51	2e-97	357
contig00978	Glyma13g25040.2	epoxide hydrolase, putative	83.64	923	151	0	75	997	14	936	2e-180	632
contig00979	Glyma06g08720.4	PEX4 (PEROXIN4); protein binding / ubiquitin-protein ligase	89.03	474	52	0	252	725	474	1	8e-149	527
contig00980	Glyma05g37900.1	ATGPX6 (GLUTATHIONE PEROXIDASE 6); glutathione peroxidase	91.3	471	41	0	227	697	31	501	3e-173	609
contig00981	Glyma01g37480.1	UBC16 (ubiquitin-conjugating enzyme 16); small conjugating protein ligase/ ubiquitin-protein ligase	90.29	484	47	0	51	534	1	484	9e-167	587
contig00982	Glyma15g20970.2	cytidine/deoxycytidylate deaminase family protein	86.22	225	30	1	6	229	322	546	2e-48	192
contig00983	Glyma18g16780.1	RLM3 (RESISTANCE TO LEPTOSPHAERIA MACULANS 3); ATP binding / transmembrane receptor	87.01	77	10	0	743	819	98	22	3e-12	73.8
contig00984	Glyma15g14870.1	PDF3 (PREFOLDIN 3); unfolded protein binding	88.29	521	60	1	49	568	52	572	5e-153	541
contig00987	Glyma07g06570.1	GLYR1 (GLYOXYLATE REDUCTASE 1); 3-hydroxybutyrate dehydrogenase/ phosphogluconate dehydrogenase (decarboxylating)	89.17	397	42	1	200	596	852	457	4e-122	438
contig00988	Glyma07g30750.1	FQR1 (FLAVODOXIN-LIKE QUINONE REDUCTASE 1); FMN binding / oxidoreductase, acting on NADH or NADPH, quinone or similar compound as acceptor	89.35	601	64	0	28	628	14	614	0	684
contig00990	Glyma16g06100.1	unknown protein	86.79	901	104	6	33	927	1	892	0	813
contig00991	Glyma08g01990.3	proline-rich family protein	89.9	416	42	0	1	416	62	477	4e-138	492
contig00992	Glyma06g10710.1	EXO (EXORDIUM)	80.9	398	76	0	584	981	568	965	4e-46	186
contig00993	Glyma18g01110.1	60S ribosomal protein L17 (RPL17A)	86.24	516	71	0	54	569	1	516	1e-128	460
contig00996	Glyma07g08120.1	ATP binding / ATP-dependent helicase/ helicase/ nucleic acid binding	89.29	439	45	2	1	437	679	1117	2e-135	482
contig00997	Glyma03g33640.1	DNA-binding S1FA family protein	88.32	197	23	0	125	321	74	270	6e-53	208
contig00998	Glyma18g07030.1	ROC7; peptidyl-prolyl cis-trans isomerase	90.91	605	55	0	66	670	73	677	0	763
contig00999	Glyma15g08210.1	EMB3010 (embryo defective 3010); structural constituent of ribosome	87.64	712	88	0	191	902	712	1	0	714
contig01000	Glyma19g38220.1	vacuolar protein sorting 55 family protein / VPS55 family protein	89.47	342	35	1	199	539	342	1	5e-106	385
contig01001	Glyma01g01410.1	unknown protein	88.74	231	26	0	240	470	187	417	6e-66	252
contig01002	Glyma10g40390.1	CLPR1; serine-type endopeptidase	83.61	238	39	0	163	400	127	364	2e-39	163
contig01003	Glyma15g14970.1	DNA-binding enhancer protein-related	87.99	333	40	0	313	645	333	1	2e-93	343
contig01004	Glyma03g03460.1	pectinesterase family protein	81.73	865	156	2	155	1018	556	1419	3e-124	446
contig01005	Glyma17g05030.3	EIF3K (EUKARYOTIC TRANSLATION INITIATION FACTOR 3K); translation initiation factor	86.53	646	85	2	96	739	33	678	5e-163	575
contig01006	Glyma15g41640.1	inosine-5\'-monophosphate dehydrogenase, putative	88.21	789	93	0	363	1151	1509	721	0	827
contig01007	Glyma08g02100.2	monodehydroascorbate reductase, putative	86.68	1066	136	1	16	1081	1180	121	0	920
contig01009	Glyma07g01520.1	RWD domain-containing protein	86.07	732	99	1	153	884	19	747	0	638
contig01010	Glyma08g11040.1	unknown protein	86.86	137	17	1	208	344	136	1	8e-27	121
contig01011	Glyma12g16570.1	ATCXXS1 (C-terminal cysteine residue is changed to a serine 1); protein disulfide isomerase	84.8	329	50	0	8	336	10	338	3e-67	256
contig01012	Glyma15g18170.1	60S ribosomal protein L7 (RPL7D)	84.92	723	109	0	181	903	729	7	2e-161	569
contig01014	Glyma02g04620.1	UCP5 (UNCOUPLING PROTEIN 5); binding	77.64	702	157	0	494	1195	253	954	4e-34	147
contig01015	Glyma15g12330.1	unknown protein	85.52	290	42	0	269	558	290	1	5e-63	242
contig01017	Glyma17g15080.1	PEX19-2	88.86	395	44	0	374	768	698	304	8e-121	434
contig01018	Glyma03g26100.1	nuclear RNA-binding protein (RGGA)	81.95	698	108	4	408	1102	233	915	2e-104	381
contig01020	Glyma12g02230.2	cinnamyl-alcohol dehydrogenase, putative (CAD)	84.63	631	97	0	1	631	648	18	3e-135	482
contig01021	Glyma19g36990.1	TIM (TRIOSEPHOSPHATE ISOMERASE); catalytic/ triose-phosphate isomerase	88.75	933	102	1	259	1191	930	1	0	1013
contig01022	Glyma08g14720.1	aminotransferase class I and II family protein	88.23	1079	126	1	510	1587	316	1394	0	1124
contig01023	Glyma13g32400.1	unknown protein	84.79	217	30	1	258	471	283	67	1e-39	165
contig01024	Glyma05g18350.1	RPS14 (mitochondrial ribosomal protein S14); structural constituent of ribosome	90.63	96	5	1	551	642	300	395	2e-25	117
contig01025	Glyma12g04080.1	mannose 6-phosphate reductase (NADPH-dependent), putative	88.24	918	108	0	235	1152	918	1	0	963
contig01026	Glyma19g03040.1	glycine-rich protein	88.57	70	8	0	325	394	1019	1088	4e-13	75.8
contig01028	Glyma17g29080.2	SRZ-22; protein binding	85.45	213	31	0	76	288	217	5	1e-43	176
contig01029	Glyma01g44040.1	unknown protein	88.43	121	14	0	452	572	266	146	6e-29	129
contig01030	Glyma09g33630.3	IAA9 (INDOLE-3-ACETIC ACID INDUCIBLE 9); transcription factor	89.19	222	24	0	5	226	804	583	3e-65	250
contig01031	Glyma12g04950.1	DGL1; dolichyl-diphosphooligosaccharide-protein glycotransferase	87.48	1262	157	1	141	1401	1302	41	0	1199
contig01032	Glyma10g28680.1	unknown protein	79.8	203	41	0	296	498	242	444	2e-13	77.8
contig01033	Glyma17g00320.1	OEP37; ion channel	84.31	102	16	0	417	518	185	84	6e-13	75.8
contig01034	Glyma13g34600.1	UBC35 (UBIQUITIN-CONJUGATING ENZYME 35); protein binding / ubiquitin-protein ligase	91.02	501	44	1	227	726	579	79	2e-179	628
contig01035	Glyma13g17660.1	unknown protein	88.52	357	41	0	146	502	678	322	3e-105	383
contig01036	Glyma05g25740.1	double-stranded DNA-binding family protein	88.95	389	40	1	260	645	389	1	2e-118	426
contig01037	Glyma15g10150.1	unknown protein	84.24	476	75	0	166	641	1175	700	3e-95	349
contig01038	Glyma13g28630.1	BMY3; beta-amylase/ catalytic/ cation binding	83.1	574	92	3	75	643	776	203	4e-95	349
contig01039	Glyma06g09890.1	GRF6 (G-box regulating factor 6); protein binding / protein phosphorylated amino acid binding	90	330	33	0	222	551	753	424	4e-108	392
contig01040	Glyma15g05430.1	COP9 (CONSTITUTIVE PHOTOMORPHOGENIC 9); metalloendopeptidase/ protein binding	82.27	519	92	0	187	705	76	594	3e-80	299
contig01042	Glyma20g27160.1	0	89.29	112	12	0	201	312	281	170	2e-28	127
contig01043	Glyma11g38040.1	DNAJ heat shock family protein	86.16	1199	154	3	247	1436	106	1301	0	1055
contig01047	Glyma06g03070.1	transcription initiation factor IIF beta subunit (TFIIF-beta) family protein	82.63	380	63	1	1	377	423	44	2e-58	226
contig01048	Glyma19g33580.1	unknown protein	79.69	517	90	2	419	935	392	893	4e-43	176
contig01049	Glyma16g03940.1	UBC5 (ubiquitin-conjugating enzyme 5); ubiquitin-protein ligase	88.95	552	52	1	177	728	552	10	2e-176	618
contig01050	Glyma06g07070.1	protease inhibitor/seed storage/lipid transfer protein (LTP) family protein	85.71	84	12	0	297	380	645	562	1e-11	71.9
contig01051	Glyma12g07010.1	RNA and export factor-binding protein, putative	85.48	496	66	3	246	737	157	650	1e-108	394
contig01052	Glyma11g12200.1	SAR DNA-binding protein, putative	87.1	1310	169	0	196	1505	1322	13	0	1257
contig01053	Glyma17g15550.1	ATRAB1C; GTP binding	89.16	581	60	1	211	791	1	578	0	648
contig01054	Glyma13g38420.1	RBX1 (RING-BOX 1); protein binding	90.71	280	26	0	281	560	356	77	3e-95	349
contig01055	Glyma09g07880.1	PSBX (photosystem II subunit X)	86.5	200	24	1	156	355	360	164	5e-44	178
contig01056	Glyma06g15370.1	RNA recognition motif (RRM)-containing protein	88.91	586	63	2	707	1291	454	1038	1e-179	630
contig01057	Glyma09g38410.2	CRT3 (CALRETICULIN 3); calcium ion binding / unfolded protein binding	88.55	1022	117	0	83	1104	74	1095	0	1098
contig01058	Glyma06g17960.1	20S proteasome beta subunit E, putative	92.16	753	59	0	232	984	819	67	0	1025
contig01059	Glyma02g37150.1	COX6B (CYTOCHROME C OXIDASE 6B); cytochrome-c oxidase	91.7	241	19	1	21	260	285	525	5e-84	311
contig01060	Glyma08g10970.1	0	87.85	247	30	0	258	504	248	2	4e-66	252
contig01061	Glyma10g07980.1	unknown protein	83.37	445	71	1	115	559	1	442	5e-78	291
contig01064	Glyma16g05530.1	translocon-associated protein beta (TRAPB) family protein	85.59	555	78	2	344	897	554	1	2e-125	450
contig01066	Glyma04g01390.3	RD2	83.63	513	81	1	52	564	12	521	1e-94	347
contig01067	Glyma13g21010.1	ISU1; structural molecule	89.66	387	40	0	296	682	458	72	1e-125	450
contig01068	Glyma10g32410.1	MYB15 (MYB DOMAIN PROTEIN 15); DNA binding / transcription factor	87.76	343	42	0	86	428	1	343	2e-94	347
contig01069	Glyma05g07580.1	ATPK3; ATP binding / kinase/ protein kinase/ protein serine/threonine kinase	89.12	1029	111	1	71	1099	2	1029	0	1144
contig01070	Glyma11g13070.1	AOS (ALLENE OXIDE SYNTHASE); allene oxide synthase/ hydro-lyase/ oxygen binding	86.62	142	19	0	240	381	204	345	2e-29	131
contig01071	Glyma02g46620.1	P-P-bond-hydrolysis-driven protein transmembrane transporter/ protein transporter	89.79	470	48	0	197	666	244	713	6e-156	551
contig01074	Glyma16g04750.1	ATAPY2 (ARABIDOPSIS THALIANA APYRASE 2); ATPase/ nucleotide diphosphatase	82.12	727	130	0	143	869	221	947	2e-113	410
contig01075	Glyma17g09580.1	unknown protein	87.12	233	30	0	219	451	64	296	8e-58	224
contig01077	Glyma03g00650.3	UBC22 (ubiquitin-conjugating enzyme 22); ubiquitin-protein ligase	85.77	246	35	0	314	559	591	346	1e-53	210
contig01078	Glyma10g40110.3	PKP-ALPHA; pyruvate kinase	85.06	328	49	0	1	328	1747	1420	4e-69	262
contig01079	Glyma03g02240.1	SAP18 (SIN3 ASSOCIATED POLYPEPTIDE P18); protein binding / transcription regulator	83.88	459	68	2	44	499	1	456	4e-85	315
contig01080	Glyma09g38990.2	LEA14 (LATE EMBRYOGENESIS ABUNDANT 14)	83.75	363	59	0	97	459	69	431	5e-66	252
contig01083	Glyma09g34550.1	protein binding	94.49	254	14	0	123	376	1	254	1e-96	353
contig01085	Glyma07g05130.1	ALAAT2 (ALANINE AMINOTRANSFERASE 2); ATP binding / L-alanine:2-oxoglutarate aminotransferase	89.08	1108	118	3	1	1107	517	1622	0	1213
contig01086	Glyma10g09280.1	UEV1D-4 (UBIQUITIN E2 VARIANT 1D-4); protein binding / ubiquitin-protein ligase	92.73	440	32	0	375	814	440	1	3e-176	618
contig01087	Glyma10g28530.3	ATSK11; protein kinase/ protein serine/threonine kinase	90.39	1228	115	1	92	1319	7	1231	0	1495
contig01088	Glyma14g35430.1	COX6B (CYTOCHROME C OXIDASE 6B); cytochrome-c oxidase	85.9	78	11	0	117	194	73	150	5e-11	67.9
contig01090	Glyma19g43120.1	PBG1; peptidase/ threonine-type endopeptidase	88.44	424	47	2	158	579	26	449	1e-121	436
contig01091	Glyma14g38170.1	peroxidase, putative	79.81	723	140	1	1	717	907	185	1e-73	278
contig01092	Glyma13g03910.1	CAM7 (CALMODULIN 7); calcium ion binding	91.3	207	18	0	10	216	136	342	7e-71	268
contig01094	Glyma11g07530.3	AtPPa1 (Arabidopsis thaliana pyrophosphorylase 1); inorganic diphosphatase	89.46	522	55	0	131	652	96	617	3e-170	599
contig01095	Glyma15g18430.3	BGAL1 (Beta galactosidase 1); beta-galactosidase/ catalytic/ cation binding / heme binding / peroxidase/ sugar binding	87.62	105	13	0	1	105	2060	2164	7e-22	105
contig01096	Glyma08g17760.1	MST1 (MERCAPTOPYRUVATE SULFURTRANSFERASE 1); 3-mercaptopyruvate sulfurtransferase/ sulfurtransferase/ thiosulfate sulfurtransferase	87.66	956	116	1	214	1167	1121	166	0	954
contig01097	Glyma10g16040.1	calcium-binding EF hand family protein	84.22	488	77	0	224	711	845	358	1e-97	357
contig01098	Glyma08g06570.2	FQR1 (FLAVODOXIN-LIKE QUINONE REDUCTASE 1); FMN binding / oxidoreductase, acting on NADH or NADPH, quinone or similar compound as acceptor	85.46	227	33	0	119	345	284	510	6e-47	188
contig01099	Glyma15g07710.1	0	82.38	227	39	1	238	464	937	1162	8e-18	91.7
contig01100	Glyma03g39480.2	60S ribosomal protein L22-2 (RPL22B)	85.01	347	52	0	87	433	28	374	3e-73	276
contig01101	Glyma07g05940.1	ORMDL family protein	86.65	472	63	0	368	839	472	1	2e-121	436
contig01102	Glyma13g20310.3	VMA10 (VACUOLAR MEMBRANE ATPASE 10); hydrogen ion transporting ATP synthase, rotational mechanism	90.27	329	32	0	129	457	1	329	4e-110	398
contig01104	Glyma20g28720.3	HMT3; homocysteine S-methyltransferase	84.28	967	152	0	122	1088	1000	34	0	712
contig01105	Glyma08g03540.1	zinc finger (CCCH-type) family protein	82.78	151	26	0	959	1109	610	460	5e-18	93.7
contig01108	Glyma15g01520.3	aminotransferase class I and II family protein	85.68	789	113	0	101	889	813	25	0	668
contig01110	Glyma09g01950.1	RABB1C (ARABIDOPSIS RAB GTPASE HOMOLOG B1C); GTP binding / GTPase	92.81	612	44	0	231	842	612	1	0	864
contig01111	Glyma14g39160.2	isocitrate dehydrogenase, putative / NADP+ isocitrate dehydrogenase, putative	92.9	1211	86	0	74	1284	12	1222	0	1719
contig01112	Glyma01g03820.1	ALDH2B7; 3-chloroallyl aldehyde dehydrogenase/ aldehyde dehydrogenase (NAD)	83.99	1443	227	3	258	1698	177	1617	0	1007
contig01113	Glyma08g28230.1	6-phosphogluconate dehydrogenase family protein	88.91	1091	121	0	2	1092	1106	16	0	1203
contig01114	Glyma20g31890.1	SCPL27 (serine carboxypeptidase-like 27); serine-type carboxypeptidase	83.73	1125	180	1	146	1270	260	1381	0	775
contig01116	Glyma10g04300.2	TTN8 (TITAN8); ATP binding / transporter	79.66	713	145	0	244	956	713	1	2e-69	264
contig01117	Glyma01g42950.1	PIP1C (PLASMA MEMBRANE INTRINSIC PROTEIN 1C); water channel	88.26	860	98	1	175	1034	857	1	0	900
contig01119	Glyma19g35560.2	HSC70-1 (HEAT SHOCK COGNATE PROTEIN 70-1); ATP binding	86.81	993	115	2	4	995	593	1570	0	942
contig01121	Glyma08g38210.1	NIC1 (NICOTINAMIDASE 1); catalytic/ nicotinamidase	82.4	642	113	0	317	958	725	84	2e-103	377
contig01123	Glyma03g36000.1	NHL1	83.9	118	19	0	357	474	235	352	4e-15	83.8
contig01124	Glyma07g36040.1	mtLPD2 (LIPOAMIDE DEHYDROGENASE 2); ATP binding / dihydrolipoyl dehydrogenase	88.19	1033	122	0	1	1033	1465	433	0	1080
contig01125	Glyma14g14220.1	protease inhibitor/seed storage/lipid transfer protein (LTP) family protein	87.36	87	11	0	1	87	224	138	3e-16	85.7
contig01126	Glyma06g36590.1	plastocyanin-like domain-containing protein	81.61	261	48	0	217	477	105	365	4e-31	137
contig01127	Glyma14g07990.2	unknown protein	85.34	116	17	0	134	249	171	56	4e-19	95.6
contig01129	Glyma02g38730.1	fructose-bisphosphate aldolase, putative	87.9	248	30	0	177	424	1	248	8e-67	254
contig01130	Glyma11g00300.2	SWIB complex BAF60b domain-containing protein	82.33	215	38	0	223	437	339	125	9e-28	125
contig01131	Glyma18g10270.1	cinnamyl-alcohol dehydrogenase, putative (CAD)	85.71	455	65	0	103	557	496	950	2e-106	387
contig01133	Glyma13g17200.3	UBP1B (oligouridylate binding protein 1B); mRNA 3\'-UTR binding	83.06	797	114	3	4	800	302	1077	6e-147	521
contig01134	Glyma06g06460.1	endomembrane protein 70, putative	90.12	1853	179	4	175	2027	1914	66	0	2139
contig01139	Glyma15g05180.1	MEE9 (maternal effect embryo arrest 9)	78.51	442	95	0	59	500	1	442	3e-27	123
contig01140	Glyma17g07380.1	xylose isomerase family protein	87.82	386	47	0	184	569	1435	1050	2e-108	392
contig01141	Glyma20g25920.1	ATP synthase beta chain, mitochondrial, putative	92.87	1192	85	0	3	1194	487	1678	0	1689
contig01142	Glyma08g13970.1	60S acidic ribosomal protein P3 (RPP3B)	80.91	241	40	1	109	343	40	280	7e-25	115
contig01143	Glyma16g20780.2	proline-rich family protein	87.1	93	12	0	114	206	1	93	6e-17	89.7
contig01145	Glyma05g09310.2	pyruvate kinase, putative	88.11	1371	162	1	117	1486	42	1412	0	1417
contig01146	Glyma02g42170.1	microsomal signal peptidase 25 kDa subunit, putative (SPC25)	84.3	535	75	1	186	711	553	19	3e-111	402
contig01147	Glyma01g01770.1	XTR4 (XYLOGLUCAN ENDOTRANSGLYCOSYLASE 4); hydrolase, acting on glycosyl bonds / hydrolase, hydrolyzing O-glycosyl compounds / xyloglucan:xyloglucosyl transferase	85.17	290	43	0	134	423	112	401	8e-61	234
contig01148	Glyma04g42870.1	NPQ4 (NONPHOTOCHEMICAL QUENCHING); chlorophyll binding / xanthophyll binding	84.7	549	80	2	184	731	789	244	6e-106	385
contig01150	Glyma02g43610.2	MAG1 (MAIGO 1); hydrolase/ protein serine/threonine phosphatase	91.94	558	45	0	196	753	558	1	0	749
contig01151	Glyma13g41410.2	SKP1 family protein	87.36	269	34	0	84	352	25	293	2e-69	264
contig01152	Glyma04g37120.1	elongation factor 1-beta, putative / EF-1-beta, putative	85.97	663	89	2	80	741	34	693	4e-160	565
contig01153	Glyma18g07050.1	nuclear movement family protein	88.28	435	51	0	242	676	477	43	5e-128	458
contig01154	Glyma18g47760.1	dimethylmenaquinone methyltransferase family protein	88.62	501	57	0	155	655	1	501	6e-153	541
contig01155	Glyma05g34680.4	40S ribosomal protein S7 (RPS7B)	88.07	327	38	1	1	326	333	7	4e-90	331
contig01156	Glyma08g17810.5	PAB1 (PROTEASOME SUBUNIT PAB1); endopeptidase/ peptidase/ threonine-type endopeptidase	92.21	706	55	0	236	941	706	1	0	963
contig01158	Glyma07g33640.1	thioredoxin M-type 3, chloroplast (TRX-M3)	89.86	69	7	0	288	356	197	265	6e-15	81.8
contig01159	Glyma11g01320.1	NADH:ubiquinone oxidoreductase family protein	90.89	395	35	1	116	510	70	463	1e-137	490
contig01160	Glyma03g29660.2	zinc finger (AN1-like) family protein	82.59	517	80	3	205	715	1	513	9e-81	301
contig01161	Glyma18g07310.1	unknown protein	85.29	204	21	3	31	228	279	79	5e-37	155
contig01162	Glyma11g36620.1	MEE58 (MATERNAL EFFECT EMBRYO ARREST 58); adenosylhomocysteinase/ copper ion binding	84.79	914	139	0	289	1202	1454	541	0	710
contig01163	Glyma18g46560.1	0	86	100	14	0	226	325	242	143	1e-16	87.7
contig01165	Glyma10g04070.1	lesion inducing protein-related	87.96	465	56	0	251	715	471	7	5e-134	478
contig01166	Glyma06g04850.1	APT1 (ADENINE PHOSPHORIBOSYL TRANSFERASE 1); adenine phosphoribosyltransferase	88.44	450	52	0	249	698	205	654	2e-134	480
contig01167	Glyma19g22530.2	cytochrome c1, putative	90.27	822	76	4	172	991	105	924	0	963
contig01168	Glyma12g35920.1	AtTLP7 (TUBBY LIKE PROTEIN 7); phosphoric diester hydrolase/ transcription factor	87.9	347	33	1	279	625	741	404	2e-99	363
contig01170	Glyma18g43830.1	macrophage migration inhibitory factor family protein / MIF family protein	86.97	284	37	0	69	352	1	284	2e-71	270
contig01171	Glyma06g00740.1	ROC3; peptidyl-prolyl cis-trans isomerase	80.79	479	92	0	50	528	7	485	2e-56	220
contig01172	Glyma01g29190.1	pyruvate decarboxylase, putative	88.01	609	73	0	364	972	1216	1824	4e-179	628
contig01173	Glyma02g42080.2	60S ribosomal protein L35a (RPL35aC)	83.17	309	52	0	58	366	173	481	2e-50	200
contig01174	Glyma05g28270.1	RPS19 (RIBOSOMAL PROTEIN S19); RNA binding	83.97	368	56	1	95	459	17	384	9e-68	258
contig01176	Glyma12g17230.1	unknown protein	85.31	177	26	0	467	643	342	518	1e-33	145
contig01177	Glyma12g36150.1	0	90.1	697	66	3	1	695	696	1	0	737
contig01178	Glyma06g19900.1	lipase class 3 family protein / disease resistance protein-related	87.2	125	16	0	119	243	714	838	9e-27	121
contig01179	Glyma05g03120.1	ADK1 (ADENYLATE KINASE 1); ATP binding / adenylate kinase/ nucleobase, nucleoside, nucleotide kinase/ nucleotide kinase/ phosphotransferase, phosphate group as acceptor	91.05	447	35	4	89	532	1	445	1e-152	539
contig01180	Glyma07g18660.2	ATBAG4 (ARABIDOPSIS THALIANA BCL-2-ASSOCIATED ATHANOGENE 4); protein binding	84.25	527	80	2	238	763	681	157	3e-102	373
contig01181	Glyma18g10060.2	SYP52 (SYNTAXIN OF PLANTS 52); SNAP receptor	90.57	689	65	0	207	895	1	689	0	850
contig01183	Glyma13g27730.1	unknown protein	84.96	246	34	1	343	588	243	1	2e-47	190
contig01184	Glyma11g20570.1	60S ribosomal protein L12 (RPL12B)	81.46	426	79	0	104	529	42	467	7e-56	218
contig01185	Glyma0169s00200.2	60S acidic ribosomal protein P2 (RPP2B)	80.29	345	62	2	39	377	1	345	2e-31	137
contig01187	Glyma05g02570.1	structural constituent of ribosome	89.73	224	23	0	358	581	224	1	5e-69	262
contig01188	Glyma02g04820.2	ATHCHIB (ARABIDOPSIS THALIANA BASIC CHITINASE); chitinase	81.08	407	70	3	224	629	453	53	1e-44	180
contig01189	Glyma05g08700.1	ATARFA1F (ARABIDOPSIS THALIANA ADP-RIBOSYLATION FACTOR A1F); GTP binding / copper ion binding / phospholipase activator/ protein binding	94.42	269	15	0	1	269	276	544	3e-115	414
contig01192	Glyma12g32040.1	unknown protein	90.58	223	21	0	101	323	29	251	3e-73	276
contig01194	Glyma08g34520.1	ribosomal protein L19 family protein	86.21	435	59	1	328	762	247	680	5e-104	379
contig01195	Glyma10g06820.1	catalytic/ glutamate-ammonia ligase	82.18	634	107	3	14	643	1	632	2e-93	343
contig01198	Glyma09g00670.1	APR1 (APS REDUCTASE 1); adenylyl-sulfate reductase	86.19	1202	157	2	273	1474	221	1413	0	1065
contig01199	Glyma05g23890.1	unknown protein	86	100	13	1	331	429	208	109	4e-14	79.8
contig01200	Glyma12g17950.1	protein transport protein sec61, putative	90.83	349	31	1	163	511	1431	1084	8e-120	430
contig01202	Glyma03g31820.1	PARP2 (POLY(ADP-RIBOSE) POLYMERASE 2); DNA binding / NAD or NADH binding / NAD+ ADP-ribosyltransferase/ zinc ion binding	86.37	477	58	4	3	472	1071	1547	4e-112	404
contig01203	Glyma10g00890.1	60S ribosomal protein L7A (RPL7aA)	89.05	420	46	0	198	617	783	364	4e-131	468
contig01204	Glyma12g10150.2	ATJ3; protein binding	85.35	894	110	3	8	889	885	1	0	745
contig01205	Glyma07g10170.3	NADH-ubiquinone oxidoreductase-related	84.67	287	44	0	303	589	287	1	2e-56	220
contig01206	Glyma15g10420.1	MAGO (MAGO NASHI); protein binding	85.71	455	65	0	265	719	455	1	1e-106	387
contig01207	Glyma06g03140.1	ATP-dependent protease La (LON) domain-containing protein	81.2	468	87	1	207	674	839	373	5e-57	222
contig01208	Glyma01g00680.1	unknown protein	87.75	645	76	1	96	737	3	647	0	648
contig01209	Glyma11g00320.1	leucine-rich repeat family protein	83.51	564	91	2	1	563	632	70	6e-100	365
contig01212	Glyma07g11810.1	ATGSR1; copper ion binding / glutamate-ammonia ligase	88.18	931	110	0	105	1035	29	959	0	973
contig01217	Glyma07g21150.1	cytochrome b6f complex subunit (petM), putative	83.82	136	22	0	205	340	365	230	4e-19	95.6
contig01218	Glyma20g36590.2	THA1 (Threonine Aldolase 1); aldehyde-lyase/ threonine aldolase	85.58	617	89	0	1	617	427	1043	6e-146	517
contig01219	Glyma08g08690.1	RPN12a (Regulatory Particle non-ATPase 12a); peptidase	90.93	783	71	0	82	864	22	804	0	989
contig01220	Glyma06g14920.3	alpha-galactosidase, putative / melibiase, putative / alpha-D-galactoside galactohydrolase, putative	88.03	1145	135	1	107	1249	1236	92	0	1144
contig01221	Glyma01g06320.1	VTI1B; SNARE binding / receptor/ soluble NSF attachment protein	85.03	294	43	1	33	325	303	10	2e-58	226
contig01223	Glyma20g24190.2	GCIP-interacting family protein	90.91	253	23	0	379	631	284	536	3e-76	285
contig01225	Glyma08g26520.1	UDP-glucose 6-dehydrogenase, putative	87.6	1443	179	0	269	1711	1443	1	0	1441
contig01227	Glyma08g40860.2	ATUBC2 (UBIQUITING-CONJUGATING ENZYME 2); ubiquitin-protein ligase	91.5	459	39	0	184	642	1	459	6e-171	601
contig01229	Glyma13g10130.1	PBC1 (PROTEASOME BETA SUBUNIT C1); peptidase/ threonine-type endopeptidase	89.09	614	67	0	194	807	615	2	0	686
contig01230	Glyma17g35290.1	WLIM1; transcription factor/ zinc ion binding	89.22	269	29	0	15	283	271	539	1e-81	303
contig01232	Glyma02g15600.1	SSI2; acyl-[acyl-carrier-protein] desaturase/ stearoyl-CoA 9-desaturase	88.19	1143	133	2	371	1512	1176	35	0	1179
contig01233	Glyma18g36750.1	TMS membrane family protein / tumour differentially expressed (TDE) family protein	87.98	1065	128	0	1	1065	1065	1	0	1096
contig01234	Glyma08g46830.1	TMS membrane family protein / tumour differentially expressed (TDE) family protein	87.24	196	17	4	261	455	1233	1045	2e-40	167
contig01235	Glyma06g08260.1	PBA1; endopeptidase/ peptidase/ threonine-type endopeptidase	87.28	684	87	0	137	820	11	694	0	666
contig01238	Glyma07g39190.1	aminomethyltransferase, putative	88.73	1109	121	2	345	1452	1106	1	0	1195
contig01239	Glyma18g49400.1	GASA4 (GAST1 PROTEIN HOMOLOG 4)	86.96	322	42	0	76	397	322	1	3e-82	305
contig01241	Glyma03g30070.2	FAD2 (FATTY ACID DESATURASE 2); delta12-fatty acid dehydrogenase/ omega-6 fatty acid desaturase	85.84	989	133	2	1	985	986	1	0	844
contig01243	Glyma06g32680.1	protein transport protein sec61, putative	90.64	1432	132	2	67	1497	1	1431	0	1760
contig01245	Glyma09g32540.1	TPX1 (thioredoxin-dependent peroxidase 1); antioxidant/ oxidoreductase	87.99	433	52	0	159	591	487	55	2e-124	446
contig01248	Glyma15g05570.1	ACT11 (actin-11); structural constituent of cytoskeleton	92.42	1134	86	0	395	1528	1134	1	0	1566
contig01249	Glyma02g05560.1	PIN1AT (PEPTIDYLPROLYL CIS/TRANS ISOMERASE, NIMA-INTERACTING 1); peptidyl-prolyl cis-trans isomerase	83.33	348	58	0	183	530	34	381	2e-59	230
contig01250	Glyma12g05510.1	SKIP16 (SKP1/ASK-interacting protein 16); protein binding	82.18	999	177	1	11	1008	327	1325	9e-159	561
contig01251	Glyma18g10200.1	chloroplast nucleoid DNA-binding protein, putative	84.55	123	19	0	245	367	291	413	6e-18	93.7
contig01253	Glyma08g10140.1	GAI (GIBBERELLIC ACID INSENSITIVE); transcription factor	82.94	428	73	0	1307	1734	1114	1541	7e-71	270
contig01254	Glyma17g34990.3	3\'-5\' exonuclease domain-containing protein / K homology domain-containing protein / KH domain-containing protein	84.52	885	137	0	258	1142	133	1017	0	668
contig01255	Glyma13g29330.1	60S ribosomal protein L38 (RPL38B)	91.67	204	17	0	231	434	239	36	2e-71	270
contig01257	Glyma11g10340.1	calcium-binding EF hand family protein	84.1	1063	163	1	162	1224	1114	58	0	769
contig01258	Glyma09g33480.1	SHM1 (SERINE TRANSHYDROXYMETHYLTRANSFERASE 1); glycine hydroxymethyltransferase/ poly(U) binding	86.26	313	43	0	276	588	1552	1240	2e-74	280
contig01259	Glyma11g08730.1	SEN1 (SENESCENCE 1)	87.25	345	44	0	291	635	201	545	5e-91	335
contig01264	Glyma17g29660.2	plastid-lipid associated protein PAP-related / fibrillin-related	84.53	265	41	0	1	265	452	188	1e-50	200
contig01266	Glyma06g47960.2	CNX7; catalytic	85.21	257	38	0	144	400	49	305	8e-53	208
contig01267	Glyma09g34310.1	26S proteasome regulatory subunit, putative (RPN9)	86.75	498	65	1	14	511	497	1	1e-127	456
contig01268	Glyma01g38240.1	EMB2754 (EMBRYO DEFECTIVE 2754); binding / small GTPase regulator	89.16	646	70	0	3	648	1352	1997	0	726
contig01269	Glyma17g14750.1	beta-fructosidase (BFRUCT3) / beta-fructofuranosidase / invertase, vacuolar	82.82	1432	246	0	10	1441	502	1933	0	888
contig01271	Glyma17g18200.1	40S ribosomal protein S26 (RPS26A)	87.5	320	40	0	8	327	320	1	6e-86	317
contig01273	Glyma17g00630.1	AL6 (ALFIN-LIKE 6); DNA binding / methylated histone residue binding	88.38	697	66	2	87	783	64	745	0	749
contig01274	Glyma12g04510.2	40S ribosomal protein S25 (RPS25B)	89.57	326	34	0	191	516	326	1	1e-103	377
contig01275	Glyma13g23130.1	0	79.4	335	45	3	152	462	38	372	1e-30	135
contig01276	Glyma03g33730.1	FLA11	82.61	299	52	0	166	464	95	393	1e-44	180
contig01278	Glyma04g09350.1	TUA2; structural constituent of cytoskeleton	83.26	1296	216	1	4	1299	1295	1	0	841
contig01280	Glyma05g03900.1	ATRPS13A (ARABIDOPSIS THALIANA RIBOSOMAL PROTEIN S13A); structural constituent of ribosome	89.36	141	15	0	221	361	455	315	8e-39	161
contig01281	Glyma04g06580.1	SDF2 (STROMAL CELL-DERIVED FACTOR 2-LIKE PROTEIN PRECURSOR)	85.88	708	90	3	336	1033	963	256	9e-171	601
contig01282	Glyma08g06840.1	L-galactose dehydrogenase (L-GalDH)	80.64	935	181	0	6	940	13	947	7e-116	418
contig01284	Glyma06g05280.5	ATBCAT-2 (ARABIDOPSIS THALIANA BRANCHED-CHAIN AMINO ACID TRANSAMINASE 2); branched-chain-amino-acid transaminase/ catalytic	86.31	314	43	0	6	319	467	154	5e-75	281
contig01285	Glyma12g17560.1	unknown protein	83.25	388	65	0	150	537	27	414	1e-66	254
contig01287	Glyma13g01580.1	TET8 (TETRASPANIN8)	86.02	186	26	0	459	644	691	876	4e-39	163
contig01288	Glyma05g02720.1	CYP71A20; electron carrier/ heme binding / iron ion binding / monooxygenase/ oxygen binding	81.37	322	59	1	6	326	359	38	6e-37	155
contig01289	Glyma01g01110.1	ATTIM17-2; P-P-bond-hydrolysis-driven protein transmembrane transporter/ protein transporter	83.91	317	50	1	6	321	1	317	4e-55	216
contig01290	Glyma10g36780.1	ARP1 (ARABIDOPSIS RIBOSOMAL PROTEIN 1); structural constituent of ribosome	89.45	1166	123	0	41	1206	1	1166	0	1336
contig01291	Glyma05g28440.2	G10 family protein	89.13	230	25	0	77	306	1	230	4e-68	258
contig01293	Glyma04g01360.1	ATRER1A	84.59	519	80	0	175	693	73	591	8e-109	394
contig01294	Glyma01g03750.1	DNA-binding protein-related	84.18	392	62	0	54	445	13	404	3e-76	285
contig01296	Glyma02g36640.1	hydrophobic protein, putative / low temperature and salt responsive protein, putative	87.38	214	27	0	189	402	221	8	1e-53	210
contig01297	Glyma20g26040.2	transcription regulator	84.96	678	97	3	372	1044	1	678	4e-145	515
contig01298	Glyma17g10910.1	0	81.47	259	45	1	68	326	122	377	2e-21	103
contig01299	Glyma18g18050.1	eukaryotic translation initiation factor 3G / eIF3g	80.95	845	155	1	83	921	16	860	2e-110	400
contig01300	Glyma13g19330.1	HSC70-1 (HEAT SHOCK COGNATE PROTEIN 70-1); ATP binding	88.33	480	53	2	3	481	622	1099	1e-133	476
contig01301	Glyma17g02430.1	oxidoreductase, 2OG-Fe(II) oxygenase family protein	88.91	505	56	0	31	535	569	65	7e-158	557
contig01302	Glyma17g06170.5	NAP1;2 (NUCLEOSOME ASSEMBLY PROTEIN 1;2); DNA binding / binding	84.13	126	20	0	329	454	1043	918	7e-18	91.7
contig01304	Glyma10g32580.1	60S ribosomal protein L14 (RPL14B)	83.59	384	61	2	189	571	383	1	3e-64	246
contig01305	Glyma06g19850.1	senescence-associated protein, putative	85.16	128	19	0	217	344	124	251	3e-21	103
contig01308	Glyma15g02280.1	electron carrier/ oxidoreductase	79.46	774	157	2	126	898	258	1030	1e-67	258
contig01311	Glyma08g02070.1	40S ribosomal protein S10 (RPS10C)	86.48	525	68	2	166	687	537	13	8e-130	464
contig01312	Glyma07g02480.1	J8; heat shock protein binding / unfolded protein binding	81.93	166	30	0	35	200	285	120	8e-18	91.7
contig01313	Glyma03g23890.1	NADP-dependent oxidoreductase, putative	83.7	822	131	2	1	822	833	15	1e-156	553
contig01315	Glyma11g09730.3	NADH-ubiquinone oxidoreductase-related	91.83	257	21	0	159	415	318	62	1e-93	343
contig01316	Glyma12g30750.1	cytochrome-c oxidase/ electron carrier	86.73	196	26	0	79	274	7	202	3e-45	182
contig01317	Glyma17g05440.1	AXS2 (UDP-D-APIOSE/UDP-D-XYLOSE SYNTHASE 2); UDP-glucuronate decarboxylase	89.86	69	7	0	43	111	783	715	2e-15	81.8
contig01318	Glyma11g00810.3	OASA1 (O-ACETYLSERINE (THIOL) LYASE (OAS-TL) ISOFORM A1); cysteine synthase	90.34	383	37	0	50	432	19	401	1e-130	466
contig01319	Glyma08g04690.2	RPS15 (CYTOSOLIC RIBOSOMAL PROTEIN S15); structural constituent of ribosome	86.75	468	59	1	42	506	1	468	3e-120	432
contig01320	Glyma10g09550.1	0	94.4	232	13	0	442	673	24	255	3e-97	357
contig01321	Glyma13g29660.1	26S proteasome regulatory subunit, putative	91.58	665	56	0	4	668	665	1	0	874
contig01323	Glyma18g46140.3	PEX11C (PEROXIN 11C)	88.04	510	61	0	1	510	510	1	6e-149	527
contig01325	Glyma17g00250.1	positive transcription elongation factor/ zinc ion binding	87.28	338	37	2	210	541	338	1	7e-87	321
contig01326	Glyma08g14960.1	SEP2 (STRESS ENHANCED PROTEIN 2); chlorophyll binding	84.26	197	31	0	372	568	425	229	1e-33	145
contig01327	Glyma20g26690.1	TIP41-like family protein	88.27	827	97	0	518	1344	827	1	0	870
contig01328	Glyma08g12140.1	TUA5; structural constituent of cytoskeleton	88.22	365	43	0	258	622	1331	967	2e-105	383
contig01330	Glyma19g39500.1	OTU-like cysteine protease family protein	87.44	661	81	2	19	679	696	38	0	636
contig01331	Glyma20g23830.1	CXIP4 (CAX INTERACTING PROTEIN 4); nucleic acid binding / zinc ion binding	85.48	551	62	5	322	857	548	1	1e-123	444
contig01332	Glyma12g01080.2	TWD1 (TWISTED DWARF 1); FK506 binding / calmodulin binding / peptidyl-prolyl cis-trans isomerase	89.46	939	99	0	147	1085	121	1059	0	1076
contig01333	Glyma14g09300.1	PAB8 (POLY(A) BINDING PROTEIN 8); RNA binding / translation initiation factor	84.31	1632	240	7	1	1622	326	1951	0	1168
contig01334	Glyma06g14950.1	40S ribosomal protein S26 (RPS26A)	86.61	366	49	0	222	587	366	1	1e-91	337
contig01336	Glyma15g06990.2	plastid developmental protein DAG, putative	86.44	413	53	1	421	833	611	202	1e-101	371
contig01337	Glyma13g37720.1	wound-responsive family protein	84.12	233	37	0	84	316	260	28	5e-41	168
contig01339	Glyma02g00590.1	CI51 (51 kDa subunit of complex I); 4 iron, 4 sulfur cluster binding / FMN binding / NAD or NADH binding / NADH dehydrogenase (ubiquinone)/ oxidoreductase, acting on NADH or NADPH	89.86	740	74	1	1	739	710	1449	0	864
contig01340	Glyma02g16710.1	extracellular dermal glycoprotein, putative / EDGP, putative	80.26	304	60	0	40	343	443	140	2e-28	127
contig01341	Glyma02g01260.2	ATARFA1F (ARABIDOPSIS THALIANA ADP-RIBOSYLATION FACTOR A1F); GTP binding / copper ion binding / phospholipase activator/ protein binding	91.85	319	26	0	168	486	8	326	1e-118	426
contig01343	Glyma0041s00260.3	XF1; squalene monooxygenase	86.57	618	71	6	7	618	1416	805	3e-150	531
contig01344	Glyma19g35590.1	0	87.72	114	14	0	143	256	114	1	4e-25	115
contig01345	Glyma05g14330.2	PAG1; endopeptidase/ peptidase/ threonine-type endopeptidase	88.24	757	78	2	89	841	1	750	0	797
contig01346	Glyma05g31160.1	ribosomal protein L29 family protein	92.17	115	9	0	235	349	406	292	2e-37	157
contig01347	Glyma19g01590.2	gibberellin-regulated family protein	85.19	189	28	0	412	600	388	576	4e-36	153
contig01348	Glyma13g23470.1	binding	81.78	269	49	0	486	754	346	614	1e-33	145
contig01350	Glyma05g20710.1	WRKY15; calmodulin binding / transcription factor	86.54	364	49	0	630	993	640	1003	3e-90	333
contig01352	Glyma11g04420.1	vacuolar protein sorting 55 family protein / VPS55 family protein	89.56	249	23	1	1	249	110	355	1e-75	283
contig01353	Glyma17g14750.2	beta-fructosidase (BFRUCT3) / beta-fructofuranosidase / invertase, vacuolar	84.47	103	15	1	1	102	409	307	2e-11	69.9
contig01354	Glyma05g33640.5	PAP3 (PURPLE ACID PHOSPHATASE 3); acid phosphatase/ protein serine/threonine phosphatase	85.29	442	63	1	1	440	203	644	5e-97	355
contig01355	Glyma01g02580.1	ELI3-2 (ELICITOR-ACTIVATED GENE 3-2); aryl-alcohol dehydrogenase/ mannitol dehydrogenase	82.55	596	104	0	16	611	644	49	1e-97	357
contig01357	Glyma12g02680.1	ER lumen protein retaining receptor family protein	89.5	819	86	0	241	1059	819	1	0	942
contig01359	Glyma09g06490.1	0	94.51	91	5	0	349	439	6	96	9e-33	141
contig01360	Glyma15g11240.1	unknown protein	88.24	119	11	1	215	333	304	189	1e-26	121
contig01361	Glyma11g33100.3	RHA1 (RAB HOMOLOG 1); GTP binding	90.26	606	56	1	170	775	603	1	0	729
contig01362	Glyma13g12070.3	RNase H domain-containing protein	94.67	150	4	4	1	150	86	231	9e-52	202
contig01363	Glyma07g15160.1	clathrin adaptor complex small chain family protein	89.23	427	46	0	161	587	430	4	3e-135	482
contig01364	Glyma07g38550.1	dienelactone hydrolase family protein	81.02	353	64	1	41	393	1	350	5e-40	165
contig01365	Glyma03g32420.1	nuclear transport factor 2 (NTF2) family protein / RNA recognition motif (RRM)-containing protein	85.6	257	37	0	773	1029	434	690	4e-55	216
contig01367	Glyma04g39030.1	ATRAB18 (ARABIDOPSIS RAB GTPASE HOMOLOG B18); GTP binding	88.95	588	65	0	116	703	1	588	0	650
contig01368	Glyma11g02250.1	40S ribosomal protein S2 (RPS2D)	85.47	179	26	0	181	359	121	299	4e-35	149
contig01369	Glyma04g01750.1	GAPB (GLYCERALDEHYDE-3-PHOSPHATE DEHYDROGENASE B SUBUNIT); glyceraldehyde-3-phosphate dehydrogenase (NADP+)/ glyceraldehyde-3-phosphate dehydrogenase	87.04	1335	173	0	278	1612	1356	22	0	1275
contig01370	Glyma15g12040.1	unknown protein	90.07	282	28	0	371	652	282	1	1e-91	337
contig01372	Glyma04g42900.1	glucose-6-phosphate/phosphate translocator-related	91.49	928	79	0	78	1005	962	35	0	1213
contig01373	Glyma20g25790.1	fructose-bisphosphate aldolase, putative	86.47	1072	145	0	233	1304	95	1166	0	975
contig01374	Glyma12g34150.1	unknown protein	88.36	146	17	0	144	289	422	277	9e-37	155
contig01376	Glyma13g34520.1	curculin-like (mannose-binding) lectin family protein	81.32	514	96	0	203	716	1306	793	2e-67	258
contig01377	Glyma13g41710.1	histone H3	84.56	259	40	0	1	259	259	1	1e-49	196
contig01379	Glyma02g11580.1	PAB8 (POLY(A) BINDING PROTEIN 8); RNA binding / translation initiation factor	88.92	1236	128	2	4	1230	712	1947	0	1362
contig01380	Glyma17g03590.1	0	92.73	55	4	0	36	90	11	65	1e-13	77.8
contig01382	Glyma18g03480.1	transport protein particle (TRAPP) component Bet3 family protein	92.53	589	43	1	294	881	660	72	0	811
contig01383	Glyma07g16910.1	ATGSTU8 (GLUTATHIONE S-TRANSFERASE TAU 8); glutathione transferase	79.3	256	52	1	2	257	266	12	2e-14	79.8
contig01385	Glyma04g38000.2	calnexin 1 (CNX1)	85.63	1413	187	3	141	1549	115	1515	0	1193
contig01386	Glyma06g08910.1	TIP4;1 (tonoplast intrinsic protein 4;1); water channel	81.42	662	123	0	72	733	34	695	2e-91	337
contig01389	Glyma02g11870.1	SBH1 (SPHINGOID BASE HYDROXYLASE 1); catalytic/ sphingosine hydroxylase	86.42	773	103	2	48	819	1	772	0	684
contig01390	Glyma07g02370.2	unknown protein	84.66	541	83	0	285	825	301	841	9e-115	414
contig01391	Glyma04g40240.1	oxidoreductase, zinc-binding dehydrogenase family protein	86.6	955	128	0	145	1099	81	1035	0	878
contig01392	Glyma10g42580.4	ACT domain-containing protein	90.25	359	35	0	4	362	512	154	6e-121	434
contig01393	Glyma14g05140.1	PUX5 (Arabidopsis thaliana serine/threonine protein phosphatase 2A 55 kDa regulatory subunit B prime gamma); protein binding	86.15	195	27	0	615	809	694	888	5e-42	172
contig01394	Glyma12g02410.1	catalytic/ cation binding / hydrolase, hydrolyzing O-glycosyl compounds	79	938	185	3	122	1059	977	52	1e-77	291
contig01395	Glyma11g21260.1	NQR (NADPH:QUINONE OXIDOREDUCTASE); FMN reductase	84.18	297	47	0	338	634	301	597	3e-55	216
contig01397	Glyma08g11590.1	RNA recognition motif (RRM)-containing protein	88.61	1650	182	2	382	2025	337	1986	0	1772
contig01398	Glyma06g07900.1	unknown protein	89.58	96	10	0	276	371	510	415	8e-24	111
contig01399	Glyma05g02730.1	CYP71A12 (cytochrome P450, family 71, subfamily A, polypeptide 12); electron carrier/ heme binding / iron ion binding / monooxygenase/ oxygen binding	80.74	244	34	4	3	240	1255	1491	1e-19	97.6
contig01400	Glyma08g09740.1	endomembrane protein 70, putative	92.19	333	26	0	286	618	1815	1483	6e-127	454
contig01401	Glyma02g00680.1	60S ribosomal protein L14 (RPL14B)	85.86	389	55	0	27	415	1	389	5e-91	335
contig01402	Glyma13g19950.1	YKT61	87.82	542	66	0	297	838	600	59	6e-156	551
contig01404	Glyma13g21360.1	pyruvate kinase, putative	92.05	755	60	0	71	825	1584	830	0	1021
contig01405	Glyma12g13240.1	AAC3 (ADP/ATP CARRIER 3); ATP:ADP antiporter/ binding	90.19	897	88	0	302	1198	220	1116	0	1080
contig01406	Glyma15g15370.1	BXL1 (BETA-XYLOSIDASE 1); hydrolase, hydrolyzing O-glycosyl compounds	86.67	120	16	0	785	904	1949	1830	2e-23	111
contig01407	Glyma17g14510.1	CLP2 (CLP PROTEASE PROTEOLYTIC SUBUNIT 2); serine-type endopeptidase	84.29	681	107	0	220	900	178	858	6e-141	502
contig01408	Glyma08g16470.1	ATP synthase delta chain, mitochondrial, putative / H(+)-transporting two-sector ATPase, delta (OSCP) subunit, putative	85.53	477	69	0	177	653	710	234	4e-110	398
contig01409	Glyma03g01750.1	C2 domain-containing protein	86.9	229	30	0	101	329	229	1	2e-55	216
contig01410	Glyma17g07060.1	RUXF (SMALL NUCLEAR RIBONUCLEOPROTEIN F)	89.89	267	27	0	98	364	1	267	4e-85	315
contig01411	Glyma09g29650.3	unknown protein	85.27	421	62	0	176	596	4	424	2e-93	343
contig01412	Glyma06g03530.1	unknown protein	91.76	437	36	0	9	445	496	932	8e-165	581
contig01413	Glyma03g33620.1	unknown protein	87.4	500	60	1	307	806	693	197	8e-137	488
contig01414	Glyma20g30460.1	acidic endochitinase (CHIB1)	82.79	122	21	0	571	692	650	529	1e-12	75.8
contig01416	Glyma02g12170.1	unknown protein	93.64	173	11	0	245	417	154	326	2e-67	256
contig01418	Glyma07g09790.1	unknown protein	84.73	131	20	0	415	545	467	337	9e-21	101
contig01419	Glyma07g37530.1	fumarylacetoacetate hydrolase family protein	84.24	311	49	0	58	368	18	328	5e-59	228
contig01420	Glyma11g21480.1	annexin, putative	84.33	919	141	1	186	1104	1017	102	0	676
contig01423	Glyma14g30260.1	unknown protein	87.22	485	62	0	269	753	94	578	2e-131	470
contig01424	Glyma10g07890.1	AT hook motif-containing protein	83.97	418	67	0	9	426	293	710	9e-80	297
contig01425	Glyma15g40790.1	unknown protein	87.25	102	13	0	154	255	112	213	3e-20	99.6
contig01426	Glyma08g15090.1	ATCPISCA (chloroplast-localized IscA-like protein); structural molecule	90.18	326	32	0	190	515	483	158	3e-108	392
contig01427	Glyma10g43990.1	transketolase, putative	89.9	525	53	0	253	777	2225	1701	6e-177	620
contig01428	Glyma11g37760.1	glycosyl hydrolase family protein 27 / alpha-galactosidase family protein / melibiase family protein	83.94	1855	273	3	27	1869	1916	75	0	1334
contig01429	Glyma19g01000.2	protein kinase family protein	89.04	1068	110	3	273	1334	1067	1	0	1174
contig01430	Glyma11g10880.2	unknown protein	79.07	578	117	2	178	755	731	158	2e-42	174
contig01431	Glyma11g13030.2	TOM6 (translocase of the outer mitochondrial membrane 6)	83.64	165	24	1	242	403	165	1	3e-23	109
contig01432	Glyma09g04340.2	BXL1 (BETA-XYLOSIDASE 1); hydrolase, hydrolyzing O-glycosyl compounds	83.04	401	68	0	1	401	668	268	4e-67	256
contig01434	Glyma17g08270.1	SIP3 (SOS3-INTERACTING PROTEIN 3); ATP binding / kinase/ protein kinase/ protein serine/threonine kinase	80.93	409	78	0	202	610	481	73	6e-48	192
contig01435	Glyma15g06770.1	PR-1-LIKE (PATHOGENESIS-RELATED PROTEIN-1-LIKE)	87.18	78	10	0	362	439	345	422	7e-13	75.8
contig01436	Glyma02g43460.1	ATPDIL2-2 (PDI-LIKE 2-2); protein disulfide isomerase	88.62	536	58	3	1	535	782	1315	3e-157	555
contig01437	Glyma02g40430.1	ubiquinol-cytochrome C reductase complex ubiquinone-binding protein, putative / ubiquinol-cytochrome C reductase complex 8.2 kDa protein, putative	81.14	175	33	0	17	191	1	175	5e-16	85.7
contig01438	Glyma12g32190.1	PEX22 (peroxin 22); protein binding	86.62	785	102	1	165	949	26	807	0	720
contig01439	Glyma04g40350.1	LSU3 (RESPONSE TO LOW SULFUR 3)	85.44	158	23	0	200	357	327	170	1e-29	131
contig01440	Glyma18g35300.1	unknown protein	88.14	118	14	0	203	320	78	195	2e-27	123
contig01441	Glyma17g09100.1	ribosomal protein L7Ae/L30e/S12e/Gadd45 family protein	81.68	453	83	0	62	514	22	474	9e-62	238
contig01442	Glyma08g43350.1	chloroplast nucleoid DNA-binding protein, putative	87.16	109	13	1	238	345	215	107	1e-19	97.6
contig01443	Glyma09g31170.1	zinc finger (C3HC4-type RING finger) family protein	85.25	183	27	0	37	219	909	727	3e-35	149
contig01444	Glyma20g23790.1	zinc finger (C3HC4-type RING finger) family protein	91.94	521	42	0	571	1091	488	1008	0	700
contig01445	Glyma16g26130.2	LHCA1; chlorophyll binding	89.39	245	26	0	1	245	477	721	3e-74	280
contig01446	Glyma11g13570.1	STO (SALT TOLERANCE); DNA binding / protein binding / transcription factor/ zinc ion binding	84.75	564	86	0	1	564	564	1	2e-121	436
contig01447	Glyma06g06700.1	CCR4-NOT transcription complex protein, putative	82.64	265	46	0	188	452	14	278	2e-38	161
contig01448	Glyma20g04490.1	ATEXPA10 (ARABIDOPSIS THALIANA EXPANSIN A 10); structural constituent of cell wall	84.75	295	45	0	1	295	310	16	4e-59	228
contig01449	Glyma10g06480.1	cell division cycle protein 48, putative / CDC48, putative	89.77	1388	140	2	3	1388	886	2273	0	1610
contig01451	Glyma10g02340.1	universal stress protein (USP) family protein	86.02	279	39	0	69	347	170	448	6e-64	244
contig01452	Glyma10g38140.1	F-box family protein	83.48	660	108	1	28	687	256	914	2e-121	436
contig01453	Glyma19g02380.1	VDAC1 (VOLTAGE DEPENDENT ANION CHANNEL 1); voltage-gated anion channel	84.41	821	126	2	327	1145	827	7	1e-169	597
contig01454	Glyma09g13570.1	ATFIP1[V] (Arabidopsis homolog of yeast Fip1 [V]); RNA binding / protein binding	89.05	201	22	0	73	273	2596	2396	5e-58	224
contig01456	Glyma12g00270.2	avirulence-responsive protein, putative / avirulence induced gene protein, putative / AIG protein, putative	87.01	77	10	0	287	363	135	59	2e-12	73.8
contig01457	Glyma19g28770.2	GDH1 (GLUTAMATE DEHYDROGENASE 1); ATP binding / glutamate dehydrogenase [NAD(P)+]/ oxidoreductase	89.08	852	93	0	13	864	852	1	0	952
contig01460	Glyma19g01050.7	CA1 (CARBONIC ANHYDRASE 1); carbonate dehydratase/ zinc ion binding	84.31	153	24	0	223	375	190	342	2e-24	113
contig01461	Glyma17g27560.1	ARA1 (ARABINOSE KINASE); ATP binding / L-arabinokinase/ galactokinase	85.32	1832	268	1	298	2129	2870	1040	0	1491
contig01462	Glyma17g10000.3	permease, putative	87.2	797	92	1	181	967	37	833	0	781
contig01465	Glyma20g38720.1	transketolase, putative	89.39	1433	148	3	2	1432	1800	370	0	1614
contig01467	Glyma10g30970.1	TOPP4; protein serine/threonine phosphatase	91.14	824	73	0	1	824	840	17	0	987
contig01469	Glyma05g27360.1	delta-OAT; ornithine-oxo-acid transaminase	87.13	979	125	1	210	1187	1361	383	0	934
contig01472	Glyma07g06580.1	60S ribosomal protein L5 (RPL5B)	85.45	811	117	1	221	1030	819	9	0	664
contig01473	Glyma07g03610.1	aconitase C-terminal domain-containing protein	81.73	531	97	0	57	587	732	202	2e-75	283
contig01475	Glyma13g40100.3	PIP2B (PLASMA MEMBRANE INTRINSIC PROTEIN 2); water channel	83.17	208	35	0	1	208	313	106	4e-31	135
contig01476	Glyma08g41450.1	HY5 (ELONGATED HYPOCOTYL 5); DNA binding / double-stranded DNA binding / transcription factor	82.01	967	148	4	54	1013	24	971	2e-155	549
contig01477	Glyma02g16740.2	catalytic	86.88	320	42	0	258	577	906	587	6e-81	301
contig01478	Glyma08g18110.2	LOS1; copper ion binding / translation elongation factor/ translation factor, nucleic acid binding	88.06	1482	176	1	4	1484	1622	141	0	1526
contig01479	Glyma10g25560.1	disease resistance-responsive family protein	85.52	670	85	2	99	762	155	818	1e-159	563
contig01480	Glyma06g06110.1	KCS10 (3-KETOACYL-COA SYNTHASE 10); acyltransferase/ catalytic/ transferase, transferring acyl groups other than amino-acyl groups	79.79	762	145	4	1	760	1421	667	2e-70	268
contig01481	Glyma17g33800.1	unknown protein	85.47	537	78	0	320	856	537	1	2e-124	446
contig01482	Glyma09g09100.2	JAZ12 (JASMONATE-ZIM-DOMAIN PROTEIN 12)	79.16	379	55	2	284	659	155	512	3e-36	153
contig01484	Glyma19g24300.1	PUX1 (PLANT UBX DOMAIN-CONTAINING PROTEIN 1)	84.17	360	55	2	240	597	189	548	5e-64	246
contig01485	Glyma04g28760.1	unknown protein	90.1	192	19	0	164	355	240	49	1e-59	230
contig01486	Glyma11g11760.1	ATVHA-C3 (VACUOLAR-TYPE H(+)-ATPASE C3); ATPase	92.23	489	37	1	93	581	1	488	0	660
contig01487	Glyma20g24280.1	NADH-ubiquinone oxidoreductase B18 subunit, putative	84.98	233	35	0	117	349	1	233	1e-45	184
contig01488	Glyma19g01210.4	FDH (FORMATE DEHYDROGENASE); NAD or NADH binding / binding / catalytic/ cofactor binding / oxidoreductase, acting on the CH-OH group of donors, NAD or NADP as acceptor	89.18	425	45	1	339	762	1142	718	1e-131	470
contig01490	Glyma03g35650.1	RNA-binding protein, putative	82.25	231	41	0	275	505	317	87	3e-30	133
contig01491	Glyma19g00460.1	CYP59 (CYCLOPHILIN 59); RNA binding / nucleic acid binding / peptidyl-prolyl cis-trans isomerase	87.25	306	39	0	5	310	306	1	6e-80	297
contig01493	Glyma18g39850.1	ATEXPA4 (ARABIDOPSIS THALIANA EXPANSIN A4)	83.96	424	68	0	1	424	488	65	5e-81	301
contig01494	Glyma02g41950.1	subtilase family protein	82.38	420	74	0	167	586	1484	1903	3e-64	246
contig01496	Glyma04g07830.2	unknown protein	81.5	254	47	0	1	254	320	67	7e-30	131
contig01497	Glyma17g37160.1	wound-responsive family protein	86.76	287	38	0	368	654	379	93	8e-71	268
contig01501	Glyma07g38520.1	RPS15A (ribosomal protein s15a); structural constituent of ribosome	88.05	159	17	1	1	157	159	1	2e-38	159
contig01502	Glyma20g26420.1	UGT84A1; UDP-glycosyltransferase/ sinapate 1-glucosyltransferase/ transferase, transferring glycosyl groups	79.75	242	48	1	372	613	359	599	2e-15	83.8
contig01503	Glyma06g14710.1	unknown protein	87.9	157	19	0	44	200	1	157	7e-39	161
contig01504	Glyma13g35170.1	PPI1 (PROTON PUMP INTERACTOR 1); protein binding	82.21	1315	203	6	229	1516	1842	532	0	753
contig01505	Glyma13g27800.1	AILP1	86.14	101	14	0	352	452	707	607	3e-17	89.7
contig01506	Glyma01g31610.1	macrophage migration inhibitory factor family protein / MIF family protein	89.37	348	37	0	267	614	348	1	1e-109	396
contig01508	Glyma08g43220.1	rcd1-like cell differentiation protein, putative	87.29	598	75	1	156	752	139	736	3e-163	575
contig01510	Glyma10g36160.1	protease-associated zinc finger (C3HC4-type RING finger) family protein	87.67	884	104	2	209	1090	25	905	0	878
contig01511	Glyma08g25610.1	MSRB1 (methionine sulfoxide reductase B 1); peptide-methionine-(S)-S-oxide reductase	84.52	420	65	0	233	652	608	189	1e-85	317
contig01512	Glyma16g34560.2	aldo/keto reductase, putative	86.61	239	32	0	451	689	428	666	3e-56	220
contig01513	Glyma08g44410.2	unknown protein	91.9	494	37	1	144	637	737	247	0	658
contig01514	Glyma03g41630.1	ubiquitin-conjugating enzyme, putative	92.47	146	11	0	22	167	302	447	2e-51	202
contig01515	Glyma02g41950.2	subtilase family protein	87.84	74	9	0	143	216	149	76	3e-13	75.8
contig01516	Glyma18g01120.2	peptidase	86.69	248	33	0	1	248	248	1	8e-60	230
contig01517	Glyma12g30160.2	scpl48 (serine carboxypeptidase-like 48); serine-type carboxypeptidase	84.94	332	50	0	265	596	265	596	5e-69	262
contig01518	Glyma15g16850.3	haloacid dehalogenase-like hydrolase family protein	87.93	762	89	1	269	1027	762	1	0	777
contig01521	Glyma10g43470.1	serine/threonine protein phosphatase, putative	91.56	225	19	0	24	248	225	1	2e-79	295
contig01524	Glyma10g33490.1	PABN1 (POLYADENYLATE-BINDING PROTEIN 1); RNA binding / poly(A) binding / protein binding	87.22	399	42	2	280	678	1	390	5e-106	385
contig01525	Glyma12g08930.1	AXS2 (UDP-D-APIOSE/UDP-D-XYLOSE SYNTHASE 2); UDP-glucuronate decarboxylase	87.06	827	107	0	348	1174	238	1064	0	791
contig01526	Glyma19g41030.2	pectinacetylesterase family protein	85.67	642	92	0	169	810	126	767	1e-153	543
contig01527	Glyma03g28490.1	embryo-abundant protein-related	82.24	597	105	1	304	899	726	130	6e-91	335
contig01528	Glyma05g23100.2	LINC4 (LITTLE NUCLEI4)	86.94	1187	152	3	137	1322	38	1222	0	1100
contig01530	Glyma10g31740.1	unknown protein	85.33	225	33	0	116	340	396	172	7e-46	184
contig01531	Glyma16g17680.1	PRR1 (PINORESINOL REDUCTASE 1); pinoresinol reductase	86.71	933	122	2	45	975	7	939	0	850
contig01532	Glyma11g03670.1	synbindin, putative	88.48	512	56	1	357	865	512	1	1e-153	543
contig01534	Glyma13g01570.3	nodulin MtN21 family protein	83.5	303	49	1	51	353	380	681	2e-49	196
contig01536	Glyma08g11840.1	lipid transfer protein-related	86.67	75	10	0	378	452	385	311	5e-11	69.9
contig01537	Glyma13g22100.3	hesB-like domain-containing protein	85.42	336	49	0	206	541	471	136	1e-73	278
contig01538	Glyma17g32070.1	centromeric protein-related	81.22	245	46	0	1000	1244	922	1166	3e-26	121
contig01539	Glyma05g28490.2	SHM4 (serine hydroxymethyltransferase 4); catalytic/ glycine hydroxymethyltransferase/ pyridoxal phosphate binding	80.25	405	80	0	203	607	646	1050	5e-41	168
contig01540	Glyma15g40890.1	2-oxoglutarate-dependent dioxygenase, putative	79.32	677	140	0	307	983	950	274	9e-60	232
contig01541	Glyma12g20220.1	HGO (HOMOGENTISATE 1,2-DIOXYGENASE); homogentisate 1,2-dioxygenase	87.73	799	98	0	1	799	838	40	0	807
contig01542	Glyma13g01270.1	ARF3 (ADP-RIBOSYLATION FACTOR 3); protein binding	91.11	315	28	0	1	315	315	1	2e-111	402
contig01544	Glyma13g23620.1	electron carrier/ heme binding / peroxidase	86.67	345	45	1	80	424	17	360	4e-84	311
contig01546	Glyma05g22510.1	FRO1 (FROSTBITE1); NADH dehydrogenase (ubiquinone)	87.82	394	48	0	286	679	416	23	1e-110	400
contig01547	Glyma02g44540.2	late embryogenesis abundant family protein / LEA family protein	82.09	860	154	0	142	1001	56	915	2e-135	484
contig01549	Glyma18g06250.1	peroxidase, putative	85.45	440	64	0	98	537	599	160	4e-100	365
contig01550	Glyma14g15170.1	ubiquinol-cytochrome C reductase complex 14 kDa protein, putative	88.38	284	33	0	156	439	28	311	7e-81	301
contig01552	Glyma10g33110.1	ETFBETA; electron carrier	83.08	591	100	0	30	620	6	596	3e-104	379
contig01553	Glyma15g18600.3	NAP1;2 (NUCLEOSOME ASSEMBLY PROTEIN 1;2); DNA binding / binding	83.28	293	49	0	95	387	318	26	3e-48	192
contig01556	Glyma03g39930.1	signal peptidase subunit family protein	81.88	320	55	2	118	435	119	437	2e-38	161
contig01559	Glyma2269s00200.1	hydrogen ion transmembrane transporter/ hydrolase, acting on acid anhydrides, catalyzing transmembrane movement of substances	93.52	293	16	2	234	523	297	5	1e-115	416
contig01560	Glyma01g44450.2	unknown protein	89.86	148	15	0	15	162	284	137	6e-43	174
contig01561	Glyma05g32270.1	myb family transcription factor	79.25	453	83	3	457	905	491	936	1e-33	145
contig01562	Glyma06g19990.1	5-FCL (5-FORMYLTETRAHYDROFOLATE CYCLOLIGASE); 5-formyltetrahydrofolate cyclo-ligase	84.58	681	102	1	178	855	783	103	1e-144	513
contig01563	Glyma13g07780.2	PGLCT (PLASTIDIC GLC TRANSLOCATOR); carbohydrate transmembrane transporter/ sugar:hydrogen symporter	89.57	326	34	0	10	335	367	692	6e-104	377
contig01565	Glyma20g38960.1	unknown protein	88.89	855	94	1	225	1078	1065	211	0	934
contig01566	Glyma08g28430.1	SAMDC (S-ADENOSYLMETHIONINE DECARBOXYLASE); adenosylmethionine decarboxylase	81.39	661	113	4	158	815	1054	401	5e-85	315
contig01568	Glyma02g02690.1	glycine-rich protein	81.02	332	63	0	512	843	442	773	9e-38	159
contig01569	Glyma08g10570.2	unknown protein	84.68	333	51	0	342	674	333	1	4e-67	256
contig01570	Glyma08g05940.1	ATNAP3; transporter	85.11	94	14	0	39	132	690	783	4e-13	75.8
contig01573	Glyma15g05210.1	plastid-lipid associated protein PAP / fibrillin family protein	89.91	109	11	0	1	109	539	431	3e-29	129
contig01575	Glyma06g27880.1	26S proteasome regulatory subunit, putative	86.21	145	20	0	85	229	65	209	2e-29	129
contig01577	Glyma02g12680.1	unknown protein	85.84	339	46	2	15	352	527	190	3e-73	276
contig01578	Glyma15g10950.1	RPS15A (ribosomal protein s15a); structural constituent of ribosome	88.46	208	23	1	252	458	364	157	8e-55	214
contig01579	Glyma20g38120.1	unknown protein	89.17	277	30	0	181	457	845	569	5e-84	311
contig01580	Glyma19g32990.2	ACT7 (ACTIN 7); structural constituent of cytoskeleton	88.45	1065	122	1	1	1065	1076	13	0	1128
contig01581	Glyma11g20600.1	PIP2;4 (PLASMA MEMBRANE INTRINSIC PROTEIN 2;4); water channel	84.13	252	40	0	1	252	295	546	2e-45	182
contig01582	Glyma18g08900.2	30S ribosomal protein S10, chloroplast, putative	85.95	370	51	1	280	648	614	245	2e-84	313
contig01583	Glyma11g08230.1	FNR1 (FERREDOXIN-NADP(+)-OXIDOREDUCTASE 1); NADPH dehydrogenase/ electron transporter, transferring electrons within the cyclic electron transport pathway of photosynthesis/ electron transporter, transferring electrons within the noncyclic electron transp	90.95	884	79	1	139	1021	1085	202	0	1110
contig01585	Glyma06g16590.1	unknown protein	92.13	343	27	0	1	343	343	1	2e-130	466
contig01586	Glyma10g44200.1	PBD1 (20S PROTEASOME BETA SUBUNIT D1); peptidase/ threonine-type endopeptidase	88.46	615	71	0	146	760	615	1	0	656
contig01587	Glyma03g31870.1	lesion inducing protein-related	85.68	475	64	2	370	841	474	1	2e-97	357
contig01590	Glyma05g36540.2	serine/threonine/tyrosine kinase, putative	87.46	343	43	0	1	343	899	1241	2e-92	339
contig01591	Glyma08g10250.2	(S)-2-hydroxy-acid oxidase, peroxisomal, putative / glycolate oxidase, putative / short chain alpha-hydroxy acid oxidase, putative	88.37	843	95	1	82	924	842	3	0	890
contig01593	Glyma09g04340.1	BXL1 (BETA-XYLOSIDASE 1); hydrolase, hydrolyzing O-glycosyl compounds	81.35	901	167	1	31	931	1044	1943	3e-124	446
contig01594	Glyma08g23830.2	ATP synthase epsilon chain, mitochondrial	86.14	166	23	0	335	500	166	1	2e-34	147
contig01595	Glyma09g38650.2	ZFN1 (ZINC FINGER PROTEIN 1); DNA binding / nuclease/ nucleic acid binding	87.78	925	113	0	363	1287	1236	312	0	938
contig01597	Glyma04g01740.1	unknown protein	86.57	335	45	0	346	680	158	492	2e-82	307
contig01598	Glyma10g42730.2	unknown protein	91.14	271	24	0	478	748	278	8	2e-94	347
contig01599	Glyma05g33540.1	D-CDES (D-CYSTEINE DESULFHYDRASE); 1-aminocyclopropane-1-carboxylate deaminase/ D-cysteine desulfhydrase/ catalytic	83.5	927	153	0	1	927	1021	95	5e-178	624
contig01603	Glyma15g08410.1	0	100	38	0	0	429	466	177	214	6e-13	75.8
contig01604	Glyma08g20190.1	LOX1; lipoxygenase	84.62	117	15	2	350	464	2369	2254	5e-13	75.8
contig01606	Glyma06g11010.1	RAP2.4 (related to AP2 4); DNA binding / transcription factor	88	75	9	0	216	290	835	909	1e-13	77.8
contig01607	Glyma11g01660.1	immunophilin-related / FKBP-type peptidyl-prolyl cis-trans isomerase-related	85.5	476	66	1	16	488	1	476	3e-108	392
contig01608	Glyma18g08640.1	unknown protein	85.84	558	75	2	1	558	1338	785	5e-131	468
contig01609	Glyma10g04780.1	PSAE-2 (photosystem I subunit E-2); catalytic	89.47	76	8	0	244	319	390	315	8e-17	87.7
contig01610	Glyma08g09260.3	COS1 (COI1 SUPPRESSOR1); 6,7-dimethyl-8-ribityllumazine synthase	88.52	514	59	0	290	803	687	174	6e-156	551
contig01612	Glyma08g46090.2	ROF1 (ROTAMASE FKBP 1); FK506 binding / calmodulin binding / peptidyl-prolyl cis-trans isomerase	87.32	1183	148	2	68	1250	1265	85	0	1140
contig01613	Glyma10g29320.1	AtATG18a	83.05	714	121	0	228	941	418	1131	3e-127	456
contig01615	Glyma07g28990.1	TOM3; protein binding	93.83	308	19	0	1	308	582	889	6e-129	460
contig01616	Glyma13g16610.1	lactoylglutathione lyase family protein / glyoxalase I family protein	90.65	310	29	0	281	590	268	577	5e-106	385
contig01618	Glyma12g36100.1	0	95	240	12	0	729	968	1	240	1e-104	381
contig01620	Glyma17g31060.1	vacuolar ATP synthase, putative / V-ATPase, putative	88.08	478	56	1	92	569	42	518	7e-137	488
contig01622	Glyma06g08430.1	myosin heavy chain-related	86.35	967	131	1	97	1062	1329	363	0	862
contig01624	Glyma02g36510.1	WRKY32; transcription factor	85.24	359	44	2	207	565	1518	1169	2e-77	289
contig01625	Glyma12g07070.1	Ras-related GTP-binding family protein	91.78	645	53	0	297	941	645	1	0	858
contig01626	Glyma09g34760.4	ATBBC1 (ARABIDOPSIS THALIANA BREAST BASIC CONSERVED 1); structural constituent of ribosome	84.41	295	46	0	206	500	617	323	1e-56	220
contig01627	Glyma18g46960.1	0	80.69	347	67	0	44	390	13	359	2e-37	157
contig01630	Glyma15g07790.2	NADH-ubiquinone oxidoreductase 23 kDa subunit, mitochondrial, putative	89.68	659	68	0	111	769	11	669	0	767
contig01631	Glyma07g03510.1	unknown protein	89.46	389	39	2	3	389	389	1	6e-120	430
contig01632	Glyma15g02600.1	VPS46.2	83.48	339	56	0	207	545	141	479	1e-58	228
contig01634	Glyma19g06450.1	unknown protein	80.16	504	83	3	53	540	1	503	2e-53	210
contig01635	Glyma02g30360.2	unknown protein	88.68	592	65	1	5	594	1227	636	0	636
contig01636	Glyma11g07290.1	unknown protein	86.97	353	46	0	266	618	113	465	6e-91	335
contig01637	Glyma18g01830.1	ATHB6; DNA binding / protein binding / sequence-specific DNA binding / transcription activator/ transcription factor	83.54	395	59	2	225	616	1	392	2e-68	260
contig01638	Glyma16g32990.1	band 7 family protein	85.66	265	37	1	9	272	601	865	2e-55	216
contig01639	Glyma17g00700.2	ATGSTZ2; catalytic/ glutathione transferase	81.91	608	110	0	314	921	650	43	3e-90	333
contig01640	Glyma19g39860.1	NADH-ubiquinone oxidoreductase-related	87.45	231	29	0	239	469	231	1	6e-59	228
contig01641	Glyma13g06410.1	proteasome family protein	88.62	668	75	1	4	670	1059	392	0	714
contig01642	Glyma08g21340.1	GDSL-motif lipase/hydrolase family protein	83.84	458	72	2	217	672	1098	641	4e-82	305
contig01643	Glyma08g11480.1	MEE58 (MATERNAL EFFECT EMBRYO ARREST 58); adenosylhomocysteinase/ copper ion binding	87.13	738	95	0	316	1053	1456	719	0	710
contig01644	Glyma04g08410.1	RD22; nutrient reservoir	80.78	255	49	0	808	1062	770	1024	4e-25	117
contig01646	Glyma19g20320.1	zinc-binding protein, putative / protein kinase C inhibitor, putative	87.21	305	39	0	327	631	441	137	4e-79	295
contig01647	Glyma13g32750.5	GTE7 (Global transcription factor group E 7); DNA binding	89.47	209	21	1	54	261	1051	1259	3e-60	232
contig01648	Glyma03g23760.1	unknown protein	85.12	598	89	0	1	598	710	1307	1e-134	480
contig01649	Glyma06g14220.1	ATOMT1 (O-METHYLTRANSFERASE 1); caffeate O-methyltransferase/ myricetin 3\'-O-methyltransferase/ quercetin 3-O-methyltransferase	84.32	338	53	0	1	338	546	209	1e-65	250
contig01650	Glyma11g12120.1	VHA-A3 (VACUOLAR PROTON ATPASE A3); ATPase	87.71	179	22	0	361	539	2433	2255	1e-44	180
contig01651	Glyma05g33750.2	unknown protein	90	320	32	0	181	500	428	109	1e-104	381
contig01653	Glyma16g07150.1	SDH2-2; electron carrier/ succinate dehydrogenase	82.01	695	116	2	210	898	145	836	8e-106	385
contig01654	Glyma03g23740.1	unknown protein	87.31	788	97	1	213	1000	1634	850	0	765
contig01655	Glyma09g41150.1	elongation factor P (EF-P) family protein	85.35	355	50	2	2	354	550	196	3e-73	276
contig01657	Glyma19g32780.3	mitochondrial import inner membrane translocase subunit Tim17/Tim22/Tim23 family protein	86.32	468	64	0	124	591	5	472	1e-116	420
contig01659	Glyma08g03010.2	serine/threonine/tyrosine kinase, putative	86.96	560	73	0	5	564	623	64	5e-150	531
contig01664	Glyma14g03380.2	60S ribosomal protein L18A (RPL18aB)	97.5	40	1	0	309	348	395	356	5e-12	71.9
contig01667	Glyma11g07540.1	GAMMA CA1 (GAMMA CARBONIC ANHYDRASE 1); carbonate dehydratase	88.47	711	82	0	105	815	1	711	0	759
contig01668	Glyma07g01660.6	MIOX1 (MYO-INISITOL OXYGENASE); inositol oxygenase/ oxidoreductase	86.54	364	49	0	1	364	400	37	2e-90	333
contig01669	Glyma01g37560.4	RTH (RTE1-HOMOLOG)	83.26	221	36	1	26	245	476	696	2e-21	103
contig01670	Glyma07g10220.1	unknown protein	88.04	92	11	0	176	267	92	1	5e-19	95.6
contig01673	Glyma10g02210.1	SAG21 (SENESCENCE-ASSOCIATED GENE 21)	89.42	104	11	0	125	228	275	172	3e-26	119
contig01674	Glyma12g10810.1	eukaryotic translation initiation factor SUI1, putative	92.24	348	21	1	240	587	342	1	6e-134	478
contig01675	Glyma06g00300.1	unknown protein	92.9	634	45	0	52	685	572	1205	0	900
contig01676	Glyma20g23080.2	CRT1 (CALRETICULIN 1); calcium ion binding / unfolded protein binding	87.49	1175	143	2	226	1397	1237	64	0	1152
contig01677	Glyma05g28480.2	MEE58 (MATERNAL EFFECT EMBRYO ARREST 58); adenosylhomocysteinase/ copper ion binding	84.12	296	47	0	114	409	31	326	7e-55	214
contig01678	Glyma10g05870.2	SYP71 (SYNTAXIN OF PLANTS 71); protein transporter	88.54	785	87	1	141	925	1	782	0	839
contig01679	Glyma20g23090.1	universal stress protein (USP) family protein	82.72	162	28	0	141	302	97	258	3e-20	99.6
contig01680	Glyma14g05890.1	amino acid transporter family protein	84.26	235	37	0	72	306	292	58	2e-42	172
contig01683	Glyma12g04210.1	SH3 domain-containing protein 2 (SH3P2)	89.17	1117	119	2	100	1215	1116	1	0	1239
contig01684	Glyma17g04210.1	mtLPD2 (LIPOAMIDE DEHYDROGENASE 2); ATP binding / dihydrolipoyl dehydrogenase	87.62	323	40	0	5	327	410	88	1e-87	323
contig01685	Glyma02g15070.1	NQR; binding / catalytic/ oxidoreductase/ zinc ion binding	81.71	820	149	1	14	833	819	1	5e-119	428
contig01686	Glyma02g07420.1	ARS27A (ARABIDOPSIS RIBOSOMAL PROTEIN S27); structural constituent of ribosome	85.85	212	30	0	71	282	1	212	3e-45	182
contig01687	Glyma04g40890.1	unknown protein	82.2	191	34	0	335	525	191	1	5e-23	109
contig01688	Glyma20g36740.1	GME (GDP-D-MANNOSE 3\',5\'-EPIMERASE); GDP-mannose 3,5-epimerase/ NAD or NADH binding / catalytic	89.08	1099	117	1	81	1179	33	1128	0	1223
contig01689	Glyma18g04940.1	GAD4 (glutamate decarboxylase 4); calmodulin binding	87.92	737	88	1	33	768	1	737	0	747
contig01690	Glyma11g09770.1	sugar transporter family protein	84.94	1162	175	0	6	1167	323	1484	0	916
contig01692	Glyma07g39380.2	pyrophosphate--fructose-6-phosphate 1-phosphotransferase beta subunit, putative / pyrophosphate-dependent 6-phosphofructose-1-kinase, putative	88.28	862	99	2	1	861	910	50	0	892
contig01693	Glyma01g43150.1	SGT1B; protein binding	87.05	610	78	1	546	1154	477	1086	5e-163	575
contig01695	Glyma12g01780.1	alcohol dehydrogenase, putative	83.31	749	123	1	83	829	764	16	7e-137	488
contig01697	Glyma01g26840.2	photoassimilate-responsive protein-related	82.14	280	50	0	48	327	329	50	4e-38	159
contig01700	Glyma15g23580.1	protein binding	87.7	675	81	2	1	674	774	101	7e-180	630
contig01702	Glyma15g09930.3	unknown protein	90.65	139	13	0	1	139	258	120	3e-42	172
contig01704	Glyma12g32580.1	PETC (PHOTOSYNTHETIC ELECTRON TRANSFER C); electron transporter, transferring electrons from cytochrome b6/f complex of photosystem II	84.13	687	100	2	151	837	684	7	3e-139	496
contig01705	Glyma04g40990.1	emb2024 (embryo defective 2024); 6-phosphogluconolactonase/ catalytic	83.74	732	119	0	322	1053	927	196	1e-142	507
contig01706	Glyma14g36540.3	MAB1 (MACCI-BOU); catalytic/ pyruvate dehydrogenase (acetyl-transferring)	89.63	1080	110	2	155	1233	1079	1	0	1237
contig01707	Glyma17g24450.1	BZIP9 (BASIC LEUCINE ZIPPER 9); DNA binding / protein heterodimerization/ transcription factor	85	320	46	2	111	430	349	666	6e-62	238
contig01708	Glyma14g06960.1	subtilase family protein	84.33	134	21	0	4	137	196	329	7e-20	99.6
contig01710	Glyma03g28460.1	unknown protein	85.95	719	95	1	206	924	723	11	1e-178	626
contig01712	Glyma0092s00240.1	esterase/lipase/thioesterase family protein	78.65	267	57	0	313	579	801	535	1e-13	77.8
contig01714	Glyma12g06910.1	HSP70 (heat shock protein 70); ATP binding	84.54	1313	200	3	93	1405	1	1310	0	969
contig01715	Glyma13g18930.1	PSB28 (PHOTOSYSTEM II REACTION CENTER PSB28 PROTEIN)	84.24	533	75	3	185	717	524	1	4e-104	379
contig01716	Glyma13g18510.1	ATP binding / ATPase, coupled to transmembrane movement of ions, phosphorylative mechanism	79.57	421	80	2	213	630	443	26	8e-34	145
contig01717	Glyma02g37080.1	2-dehydro-3-deoxyphosphoheptonate aldolase, putative / 3-deoxy-D-arabino-heptulosonate 7-phosphate synthase, putative / DAHP synthetase, putative	87.01	1147	149	0	309	1455	1570	424	0	1092
contig01719	Glyma15g01720.2	senescence-associated protein-related	89.13	138	15	0	478	615	761	898	9e-37	155
contig01720	Glyma07g00900.1	LOX1; lipoxygenase	82.9	462	77	2	1	461	1627	2087	1e-72	274
contig01721	Glyma19g42020.1	epoxide hydrolase, putative	82.34	334	55	1	24	357	15	344	2e-48	192
contig01722	Glyma11g11320.1	pathogenesis-related thaumatin family protein	86.67	180	24	0	1	180	216	37	1e-40	167
contig01724	Glyma12g06440.1	unknown protein	82.53	292	48	1	2	293	407	119	1e-41	170
contig01726	Glyma10g39740.1	THI1; protein homodimerization	85.29	136	20	0	150	285	125	260	5e-24	111
contig01727	Glyma17g13940.2	thiF family protein	86.78	764	99	2	86	848	27	789	0	698
contig01728	Glyma03g32590.3	HOT5 (sensitive to hot temperatures 5); S-(hydroxymethyl)glutathione dehydrogenase/ S-nitrosoglutathione reductase	91.54	201	17	0	213	413	1107	907	8e-70	264
contig01729	Glyma04g38560.1	ATAF1; transcription activator/ transcription factor	82.62	489	82	1	452	937	500	12	9e-78	291
contig01731	Glyma16g34120.1	translation initiation factor-related	84.18	335	41	2	235	563	70	398	7e-65	248
contig01732	Glyma09g33700.1	unknown protein	80.19	323	64	0	317	639	434	112	4e-30	133
contig01735	Glyma10g15800.1	ACA4 (AUTO-INHIBITED CA(2+)-ATPASE, ISOFORM 4); calcium-transporting ATPase/ calmodulin binding	88.92	848	93	1	85	932	1830	2676	0	928
contig01736	Glyma14g04550.1	EIN3 (ETHYLENE-INSENSITIVE3); transcription factor	85.23	914	132	1	552	1462	1400	487	0	737
contig01737	Glyma07g31600.1	LOL2 (LSD ONE LIKE 2); transcription factor	88.89	315	33	2	224	537	356	43	6e-90	331
contig01738	Glyma17g13390.1	WR3 (WOUND-RESPONSIVE 3); nitrate transmembrane transporter	81.82	231	42	0	140	370	45	275	5e-28	125
contig01739	Glyma12g03560.1	ADF5 (ACTIN DEPOLYMERIZING FACTOR 5); actin binding	88.19	432	51	0	30	461	1	432	3e-126	452
contig01740	Glyma03g22790.1	GAPCP-1 (GLYCERALDEHYDE-3-PHOSPHATE DEHYDROGENASE OF PLASTID 1); NAD or NADH binding / binding / catalytic/ glyceraldehyde-3-phosphate dehydrogenase (phosphorylating)/ glyceraldehyde-3-phosphate dehydrogenase	89.47	750	76	3	1	748	854	106	0	837
contig01742	Glyma12g10160.1	MD-2-related lipid recognition domain-containing protein / ML domain-containing protein	84.99	373	56	0	321	693	472	100	5e-79	295
contig01743	Glyma05g00900.1	zinc finger (C3HC4-type RING finger) family protein	86.71	414	52	1	1	414	498	88	1e-104	381
contig01744	Glyma17g34420.1	unknown protein	84.72	144	22	0	415	558	311	168	1e-23	111
contig01747	Glyma18g52040.1	WD-40 repeat family protein	84.65	749	109	1	57	799	304	1052	3e-163	575
contig01748	Glyma20g35270.1	IAA14 (INDOLE-3-ACETIC ACID INDUCIBLE 14); protein binding / transcription factor/ transcription repressor	87.76	237	29	0	75	311	501	265	1e-62	240
contig01749	Glyma17g14680.1	BETA-VPE (BETA VACUOLAR PROCESSING ENZYME); cysteine-type endopeptidase	84.78	1327	196	4	154	1474	1488	162	0	1001
contig01750	Glyma08g05280.1	TOM40; P-P-bond-hydrolysis-driven protein transmembrane transporter/ voltage-gated anion channel	87.4	873	101	5	130	1001	67	931	0	827
contig01751	Glyma09g02270.3	protein binding	90.91	99	9	0	6	104	442	540	3e-28	125
contig01752	Glyma03g32800.1	RPT2a (regulatory particle AAA-ATPase 2a); ATPase	81.23	293	55	0	7	299	353	61	6e-34	145
contig01753	Glyma20g33060.1	pyruvate kinase, putative	89.28	681	70	3	39	718	1579	901	0	747
contig01754	Glyma19g00860.1	unknown protein	79.83	352	62	3	13	361	1	346	2e-27	123
contig01756	Glyma06g08200.1	UBP1B (oligouridylate binding protein 1B); mRNA 3\'-UTR binding	91.46	246	21	0	1	246	1061	1306	6e-87	321
contig01757	Glyma15g07130.2	unknown protein	89.6	327	34	0	274	600	133	459	1e-91	337
contig01758	Glyma06g09240.2	OVA4 (ovule abortion 4); ATP binding / aminoacyl-tRNA ligase/ nucleotide binding / tryptophan-tRNA ligase	93.19	529	35	1	1	529	771	244	0	729
contig01759	Glyma12g14420.1	ketol-acid reductoisomerase	89.32	384	40	1	211	594	1724	1342	3e-119	428
contig01760	Glyma17g00910.2	acetyl-CoA C-acyltransferase, putative / 3-ketoacyl-CoA thiolase, putative	86.96	859	110	2	1	857	875	17	0	799
contig01761	Glyma10g32200.2	ATARFC1 (ADP-ribosylation factor C1); GTP binding	91.56	308	26	0	190	497	542	235	5e-112	404
contig01762	Glyma11g21130.2	calmodulin-binding protein-related	93.33	60	4	0	271	330	2120	2179	8e-17	87.7
contig01763	Glyma03g15020.1	TUB3; GTP binding / GTPase/ structural molecule	86.69	248	32	1	3	249	584	337	2e-57	222
contig01764	Glyma08g06470.1	octicosapeptide/Phox/Bem1p (PB1) domain-containing protein	84.59	532	82	0	201	732	29	560	1e-111	404
contig01765	Glyma08g46610.2	oxidoreductase, 2OG-Fe(II) oxygenase family protein	89.63	135	14	0	385	519	270	404	2e-37	157
contig01767	Glyma13g07800.1	STE1 (STEROL 1); C-5 sterol desaturase	85.88	680	96	0	190	869	821	142	1e-166	587
contig01768	Glyma15g11630.1	PMP22	86.34	322	40	1	83	400	13	334	5e-77	287
contig01770	Glyma15g18610.1	ribosomal protein S16 family protein	83.85	192	30	1	1	192	136	326	1e-28	127
contig01771	Glyma13g44000.2	GRX4 (GLUTAREDOXIN 4); metal ion binding	93.38	287	19	0	283	569	474	188	3e-116	418
contig01774	Glyma11g13500.2	SKIP16 (SKP1/ASK-interacting protein 16); protein binding	86.86	236	28	3	41	274	344	110	4e-50	198
contig01775	Glyma07g39870.1	acetyl-CoA C-acyltransferase, putative / 3-ketoacyl-CoA thiolase, putative	89.89	356	36	0	13	368	829	1184	1e-116	420
contig01776	Glyma08g16770.2	ATCS; ATP binding / ATP citrate synthase/ citrate (SI)-synthase	90.16	447	43	1	109	555	73	518	1e-149	529
contig01777	Glyma01g35300.1	ankyrin repeat family protein	85.59	479	69	0	111	589	37	515	3e-111	402
contig01779	Glyma12g06990.1	NAD-dependent epimerase/dehydratase family protein	89.85	729	74	0	236	964	1019	291	0	858
contig01780	Glyma06g09500.1	TUA2; structural constituent of cytoskeleton	83.5	200	18	2	5	201	1168	1355	5e-34	145
contig01781	Glyma15g18500.1	eukaryotic translation initiation factor SUI1 family protein	86.6	582	72	2	250	828	579	1	8e-149	527
contig01782	Glyma13g30980.1	DNA-binding protein-related	84.79	263	40	0	276	538	440	178	1e-51	204
contig01783	Glyma02g09370.1	40S ribosomal protein S2 (RPS2D)	86.05	387	54	0	159	545	818	432	2e-92	339
contig01784	Glyma19g35560.1	HSC70-1 (HEAT SHOCK COGNATE PROTEIN 70-1); ATP binding	89.1	422	46	0	60	481	1	422	2e-132	472
contig01785	Glyma17g34940.1	unknown protein	89.25	186	20	0	1	186	303	488	9e-54	210
contig01786	Glyma05g09120.1	ATN1; kinase/ protein serine/threonine kinase/ protein serine/threonine/tyrosine kinase/ protein tyrosine kinase	89.16	969	105	0	41	1009	1	969	0	1088
contig01787	Glyma08g29090.1	POM1 (POM-POM1); chitinase	83.55	535	88	0	193	727	149	683	2e-99	363
contig01788	Glyma20g22630.3	pyrrolidone-carboxylate peptidase family protein	87.12	621	80	0	244	864	651	31	1e-169	597
contig01789	Glyma20g37750.2	rRNA processing protein-related	85.96	769	101	4	128	892	853	88	3e-173	609
contig01790	Glyma02g02230.3	BGLU11 (BETA GLUCOSIDASE 11); hydrolase, hydrolyzing O-glycosyl compounds	85.26	536	79	0	1	536	649	114	2e-121	436
contig01792	Glyma02g15590.3	IQD13 (IQ-domain 13); calmodulin binding	84.5	658	83	6	646	1302	425	1064	2e-132	474
contig01794	Glyma17g05840.2	unknown protein	83.04	171	25	3	171	338	728	559	2e-16	87.7
contig01795	Glyma12g16380.2	THI1; protein homodimerization	82.27	519	89	2	3	518	713	195	4e-76	285
contig01796	Glyma08g00740.2	oxidoreductase, zinc-binding dehydrogenase family protein	89.14	1004	108	1	190	1193	1283	281	0	1118
contig01798	Glyma07g30210.1	ALDH6B2; 3-chloroallyl aldehyde dehydrogenase/ methylmalonate-semialdehyde dehydrogenase (acylating)/ oxidoreductase	88.01	1076	127	2	151	1226	31	1104	0	1094
contig01799	Glyma01g45290.4	magnesium transporter CorA-like family protein (MRS2-3)	87.99	383	46	0	246	628	1022	640	1e-108	394
contig01800	Glyma01g36740.2	iron ion binding / oxidoreductase/ oxidoreductase, acting on paired donors, with incorporation or reduction of molecular oxygen, 2-oxoglutarate as one donor, and incorporation of one atom each of oxygen into both donors	88.87	638	70	1	1	638	859	223	0	694
contig01801	Glyma01g44390.1	unknown protein	84.07	910	139	2	242	1148	80	986	0	646
contig01802	Glyma19g30130.2	ATOZI1	90.53	95	9	0	215	309	133	227	2e-25	117
contig01804	Glyma19g37950.1	unknown protein	89.47	95	10	0	212	306	425	331	4e-23	109
contig01805	Glyma07g09640.1	ALDH2C4; 3-chloroallyl aldehyde dehydrogenase/ aldehyde dehydrogenase (NAD)/ coniferyl-aldehyde dehydrogenase	85.04	1263	189	0	41	1303	41	1303	0	1005
contig01806	Glyma02g36530.1	cytosol aminopeptidase family protein	89.47	76	8	0	7	82	367	292	1e-16	87.7
contig01807	Glyma19g45000.1	ATOMT1 (O-METHYLTRANSFERASE 1); caffeate O-methyltransferase/ myricetin 3\'-O-methyltransferase/ quercetin 3-O-methyltransferase	84.48	670	101	1	162	828	1118	449	2e-140	500
contig01808	Glyma15g17060.2	eukaryotic translation initiation factor 4A, putative / eIF-4A, putative / DEAD box RNA helicase, putative	89.38	1036	108	2	174	1208	55	1089	0	1166
contig01809	Glyma07g10930.1	zinc finger (C3HC4-type RING finger) family protein	87.72	171	21	0	2	172	891	1061	3e-42	172
contig01810	Glyma08g10840.1	lipoxygenase family protein	87.27	872	111	0	218	1089	2766	1895	0	848
contig01811	Glyma02g05450.1	F3H (FLAVANONE 3-HYDROXYLASE); naringenin 3-dioxygenase	81.26	619	116	0	97	715	713	95	1e-82	307
contig01812	Glyma19g13070.1	transducin family protein / WD-40 repeat family protein	88.31	890	104	0	127	1016	55	944	0	940
contig01813	Glyma11g10210.1	unknown protein	82.3	678	119	1	2	679	791	115	7e-106	385
contig01814	Glyma06g20240.1	unknown protein	88.24	68	8	0	2	69	211	278	7e-12	71.9
contig01815	Glyma02g42360.5	yippee family protein	82.45	359	51	2	379	725	394	36	4e-55	216
contig01816	Glyma11g20940.2	ERD15 (EARLY RESPONSIVE TO DEHYDRATION 15); protein binding	88.59	149	17	0	164	312	1	149	2e-38	161
contig01817	Glyma08g19520.4	AtTLP10 (TUBBY LIKE PROTEIN 10); phosphoric diester hydrolase/ transcription factor	90.75	573	47	3	129	698	1	570	0	698
contig01818	Glyma20g24080.1	unknown protein	84.74	688	93	1	222	909	167	842	5e-154	545
contig01819	Glyma06g46470.1	unknown protein	84.7	183	28	0	242	424	564	382	8e-33	141
contig01822	Glyma04g08460.2	ribosomal protein S5 family protein	85.63	320	46	0	17	336	1136	817	2e-71	270
contig01823	Glyma14g04890.1	UBP12 (UBIQUITIN-SPECIFIC PROTEASE 12); ubiquitin thiolesterase/ ubiquitin-specific protease	91.55	686	56	2	1	685	980	1664	0	884
contig01824	Glyma15g01160.1	embryo-specific protein-related	78.42	329	63	1	192	512	491	163	8e-19	95.6
contig01825	Glyma01g02720.1	HTA10; DNA binding	85.71	140	17	1	213	349	395	256	5e-25	115
contig01826	Glyma03g41990.1	NC domain-containing protein-related	84.98	273	41	0	1	273	448	720	2e-55	216
contig01828	Glyma19g40810.1	SAM1 (S-ADENOSYLMETHIONINE SYNTHETASE 1); methionine adenosyltransferase	86.82	387	48	1	17	403	802	1185	3e-98	359
contig01829	Glyma05g25700.3	unknown protein	80.52	462	86	3	182	640	123	583	1e-44	180
contig01830	Glyma10g03430.2	unknown protein	84.5	458	63	2	218	668	34	490	9e-90	331
contig01831	Glyma11g12670.1	BURP domain-containing protein	81.06	301	57	0	32	332	199	499	5e-34	145
contig01833	Glyma14g04780.2	CER10; 3-oxo-5-alpha-steroid 4-dehydrogenase/ fatty acid elongase/ trans-2-enoyl-CoA reductase (NADPH)	85.36	280	41	0	235	514	930	651	1e-59	230
contig01834	Glyma13g41390.2	transcription factor IIA large subunit / TFIIA large subunit (TFIIA-L)	83.25	818	128	5	10	825	811	1	1e-141	504
contig01835	Glyma05g05860.1	RAB6A; GTP binding / protein binding	92.67	341	25	0	1	341	341	1	3e-134	478
contig01837	Glyma04g38140.2	thioesterase family protein	81.92	354	61	1	200	550	465	112	2e-47	190
contig01838	Glyma02g02350.1	SOUL heme-binding family protein	88.17	93	11	0	87	179	586	678	1e-19	97.6
contig01839	Glyma16g06520.1	germin-like protein, putative	85.57	201	29	0	156	356	635	435	3e-41	168
contig01841	Glyma10g02290.1	AUD1; UDP-glucuronate decarboxylase/ catalytic/ dTDP-glucose 4,6-dehydratase	87.31	977	124	0	282	1258	1253	277	0	954
contig01842	Glyma19g31480.1	gibberellin-responsive protein, putative	87.5	200	24	1	182	380	211	410	1e-47	190
contig01844	Glyma02g15390.1	oxidoreductase, 2OG-Fe(II) oxygenase family protein	82.57	746	119	5	330	1065	309	1053	2e-116	420
contig01845	Glyma17g10420.1	AHA11 (Arabidopsis H(+)-ATPase 11); ATPase	87.99	741	75	7	2	738	2134	2864	0	722
contig01846	Glyma14g01770.1	unknown protein	79.6	397	75	2	203	599	427	37	3e-31	137
contig01848	Glyma18g02210.1	MIPS2 (MYO-INOSITOL-1-PHOSTPATE SYNTHASE 2); binding / catalytic/ inositol-3-phosphate synthase	87.28	1533	195	0	62	1594	1	1533	0	1493
contig01849	Glyma20g27970.1	xyloglucan:xyloglucosyl transferase, putative / xyloglucan endotransglycosylase, putative / endo-xyloglucan transferase, putative	83.91	727	116	1	3	728	176	902	2e-142	505
contig01850	Glyma02g06710.1	vacuolar ATP synthase subunit H family protein	90.33	858	83	0	28	885	1710	853	0	1043
contig01853	Glyma18g53070.1	0	90.32	62	6	0	91	152	340	401	3e-13	75.8
contig01854	Glyma05g32890.2	CDKE;1 (CYCLIN-DEPENDENT KINASE E;1); ATP binding / kinase/ protein kinase/ protein serine/threonine kinase	89.71	447	46	0	355	801	1100	654	4e-147	521
contig01855	Glyma03g06410.1	unknown protein	86.27	306	42	0	1	306	306	1	9e-73	274
contig01856	Glyma02g25300.1	TSB2 (TRYPTOPHAN SYNTHASE BETA-SUBUNIT 2); tryptophan synthase	84.37	710	110	1	9	718	1115	407	2e-146	519
contig01857	Glyma19g28930.2	unknown protein	83.41	657	103	1	70	720	657	1	2e-122	440
contig01858	Glyma02g37710.2	carbonic anhydrase family protein / carbonate dehydratase family protein	85.29	238	32	1	293	527	270	507	1e-47	190
contig01860	Glyma11g01140.2	unknown protein	81.72	361	63	1	7	367	523	166	5e-47	188
contig01863	Glyma02g44460.1	elongation factor 1B alpha-subunit 2 (eEF1Balpha2)	82.88	660	108	5	241	899	668	13	3e-102	373
contig01864	Glyma20g23220.1	WOX13 (WUSCHEL-RELATED HOMEOBOX 13); DNA binding / transcription factor	83.5	412	64	2	142	549	97	508	3e-70	266
contig01865	Glyma16g00620.1	unknown protein	86.52	230	28	2	1	227	230	1	1e-49	196
contig01866	Glyma17g14280.1	AtHip1 (Arabidopsis thaliana Hsp70-interacting protein 1); binding	88.28	495	54	4	61	553	388	880	1e-137	490
contig01868	Glyma17g35360.1	esterase/lipase/thioesterase family protein	84.29	280	39	4	96	372	1	278	1e-43	176
contig01869	Glyma20g26310.2	cyclase family protein	86.3	365	50	0	310	674	307	671	1e-88	327
contig01870	Glyma18g33210.1	QUA1 (QUASIMODO 1); polygalacturonate 4-alpha-galacturonosyltransferase/ transferase, transferring glycosyl groups / transferase, transferring hexosyl groups	89.98	609	58	2	15	620	919	1527	0	710
contig01871	Glyma12g22340.1	PAA1 (PROTEASOME ALPHA SUBUNIT A 1); endopeptidase/ peptidase/ threonine-type endopeptidase	91.18	737	65	0	201	937	1	737	0	946
contig01872	Glyma09g41450.1	peroxidase, putative	80.62	645	125	0	234	878	878	234	1e-76	287
contig01874	Glyma20g33630.1	VPS60.1	85.17	263	39	0	206	468	1	263	3e-54	212
contig01875	Glyma11g00250.1	C2 domain-containing protein	82.6	362	63	0	152	513	22	383	8e-56	218
contig01876	Glyma20g05080.1	C2 domain-containing protein	93.75	48	3	0	1	48	159	206	3e-12	71.9
contig01878	Glyma20g15970.1	AtMAPR4 (Arabidopsis thaliana membrane-associated progesterone binding protein 4); heme binding	87.8	410	50	0	28	437	513	104	1e-115	416
contig01879	Glyma20g25090.1	ENDO 2 (endonuclease 2); T/G mismatch-specific endonuclease/ endonuclease/ nucleic acid binding / single-stranded DNA specific endodeoxyribonuclease	81.46	534	94	3	172	704	850	321	2e-66	254
contig01880	Glyma09g39800.1	PMM (PHOSPHOMANNOMUTASE); phosphomannomutase	92.31	286	22	0	253	538	742	457	2e-108	392
contig01882	Glyma05g22060.2	ARA12; serine-type endopeptidase	78.59	495	105	1	530	1023	421	915	5e-30	133
contig01883	Glyma06g07340.1	unknown protein	83.4	512	85	0	356	867	605	94	1e-92	341
contig01884	Glyma07g03190.1	0	87.1	217	28	0	401	617	374	158	6e-53	208
contig01885	Glyma13g28010.1	TMS membrane family protein / tumour differentially expressed (TDE) family protein	89.32	206	21	1	247	452	1099	895	4e-58	226
contig01886	Glyma17g16450.1	ubiquitin family protein	83.61	299	49	0	37	335	26	324	5e-52	204
contig01887	Glyma10g40150.1	TUA2; structural constituent of cytoskeleton	88.85	278	31	0	4	281	278	1	2e-82	305
contig01888	Glyma03g40590.1	binding	90.16	569	56	0	202	770	182	750	0	684
contig01889	Glyma17g06410.2	unknown protein	85.11	309	46	0	165	473	309	1	7e-65	248
[truncated: 15,143 more rows]
