# Supplementary material for: Transcriptome sequencing of field pea and faba bean for discovery and validation of SSR genetic markers
Source: BMC Genomics. 2012 Mar 20;13:104. doi: 10.1186/1471-2164-13-104 (PMC3352077; doi:10.1186/1471-2164-13-104)
Supplement: Additional file 12 — Bioinformatic annotation (BLASTN) of field pea and faba bean unigene sets against the Pisum sativum transcriptome dataset from Franssen et al 2011. This file contains the BLAST results obtained as a result of comparison of field pea and faba bean unigene sets against P. sativum transcriptome dataset at an E value < 10-10. [file 1471-2164-13-104-S12.XLS]

## Sheet: Sheet1
Contig/singleton name	BLAST Hit ID	Annotation	% identity	alignment_length	mismatches	gap_openings	q_start	q_end	s_start	s_end	e value	score
contig00001	Ps_singlet_mira-and-tgicl-ass_2468	hit-id:AT1G74470.1_e-value:2e-18_score:87.4_percentidentiy:67.80_geranylgeranyl reductase	97.35	113	1	2	249	360	288	177	9e-47	186
contig00002	Ps_singlet_mira-and-tgicl-ass_2468	hit-id:AT1G74470.1_e-value:2e-18_score:87.4_percentidentiy:67.80_geranylgeranyl reductase	100	51	0	0	303	353	177	227	3e-21	101
contig00003	Ps_contig_mira-and-tgicl-ass_37999	hit-id:Glyma13g11940.1_e-value:4e-81_score: 299_percentidentiy:78.57	100	165	0	0	201	365	560	724	2e-89	327
contig00004	Ps_contig_mira-and-tgicl-ass_44485	hit-id:AT4G21960.1_e-value:1e-148_score: 523_percentidentiy:83.39_PRXR1; electron carrier/ heme binding / peroxidase	99.91	1114	1	0	187	1300	23	1136	0	2200
contig00005	Ps_contig_mira-and-tgicl-ass_30411	hit-id:Glyma13g12000.1_e-value:3e-142_score: 451_percentidentiy:81.51	97.44	352	0	1	196	547	1308	966	0	634
contig00006	Ps_contig_mira-and-tgicl-ass_14995	hit-id:Medtr3g169390.1_e-value:9e-52_score: 200_percentidentiy:94.17_ hypothetical protein	99.49	975	1	3	3607	4577	23	997	0	1871
contig00007	Ps_contig_mira-and-tgicl-ass_1189	hit-id:AT2G36530.1_e-value:0.0_score: 779_percentidentiy:89.04_LOS2; copper ion binding / phosphopyruvate hydratase	99.93	1402	1	0	107	1508	23	1424	0	2775
contig00008	Ps_contig_mira-and-tgicl-ass_42576	hit-id:AT2G34430.1_e-value:3e-133_score: 471_percentidentiy:86.94_LHB1B1; chlorophyll binding	98.78	985	3	2	177	1160	977	1	0	1818
contig00009	Ps_contig_mira-and-tgicl-ass_26065	hit-id:AT2G32260.1_e-value:3e-120_score: 428_percentidentiy:84.96_cholinephosphate cytidylyltransferase, putative / phosphorylcholine transferase, putative / CTP:phosphocholine cytidylyltransferase, putative	99.65	287	1	0	927	1213	625	911	1e-146	519
contig00010	Ps_contig_mira-and-tgicl-ass_30411	hit-id:Glyma13g12000.1_e-value:3e-142_score: 451_percentidentiy:81.51	100	1469	0	0	11	1479	1475	7	0	2912
contig00011	Ps_contig_mira-and-tgicl-ass_35525	hit-id:gi|3893097|_e-value:4e-07_score:57.8_percentidentiy:78.79_unnamed protein product [Pisum sativum	97.13	209	2	3	542	747	208	1	3e-95	349
contig00012	Ps_contig_mira-and-tgicl-ass_14996	hit-id:Medtr3g169400.1_e-value:3e-68_score: 254_percentidentiy:80.38_ hypothetical protein	86.73	98	13	0	410	507	396	299	6e-18	91.7
contig00013	Ps_contig_mira-and-tgicl-ass_26702	hit-id:AC231338_13.6_e-value:8e-49_score: 191_percentidentiy:51.64_hypothetical protein AC231338.1 72675-70967 F EGN_Mt090430 2009070	99.18	364	3	0	317	680	209	572	0	698
contig00014	Ps_contig_mira-and-tgicl-ass_14996	hit-id:Medtr3g169400.1_e-value:3e-68_score: 254_percentidentiy:80.38_ hypothetical protein	87.76	98	12	0	422	519	396	299	3e-20	99.6
contig00015	Ps_contig_mira-and-tgicl-ass_42547	hit-id:AT1G29930.1_e-value:2e-127_score: 452_percentidentiy:87.40_CAB1 (CHLOROPHYLL A/B BINDING PROTEIN 1); chlorophyll binding	97.55	613	10	3	4	611	8	620	0	1078
contig00016	Ps_contig_mira-and-tgicl-ass_30411	hit-id:Glyma13g12000.1_e-value:3e-142_score: 451_percentidentiy:81.51	98.78	82	0	1	1	81	620	701	5e-35	147
contig00017	Ps_contig_mira-and-tgicl-ass_28852	hit-id:AT3G10740.1_e-value:0.0_score: 931_percentidentiy:71.54_ASD1 (ALPHA-L-ARABINOFURANOSIDASE 1); alpha-N-arabinofuranosidase/ hydrolase, acting on glycosyl bonds / xylan 1,4-beta-xylosidase	98.31	1127	13	4	1	1125	617	1739	0	2056
contig00018	Ps_contig_mira-and-tgicl-ass_37392	hit-id:AT2G30150.1_e-value:6e-103_score: 240_percentidentiy:45.45_UDP-glucoronosyl/UDP-glucosyl transferase family protein	100	149	0	0	90	238	257	109	5e-80	295
contig00019	Ps_contig_mira-and-tgicl-ass_30756	hit-id:AT5G38660.1_e-value:5e-83_score: 305_percentidentiy:78.95_APE1 (ACCLIMATION OF PHOTOSYNTHESIS TO ENVIRONMENT)	100	288	0	0	1	288	499	212	1e-162	571
contig00020	Ps_contig_mira-and-tgicl-ass_37999	hit-id:Glyma13g11940.1_e-value:4e-81_score: 299_percentidentiy:78.57	98.01	251	3	2	1	250	250	1	5e-127	452
contig00021	Ps_contig_mira-and-tgicl-ass_30411	hit-id:Glyma13g12000.1_e-value:3e-142_score: 451_percentidentiy:81.51	100	214	0	0	7	220	1262	1475	8e-119	424
contig00022	Ps_contig_mira-and-tgicl-ass_42595	hit-id:AT1G67090.1_e-value:8e-55_score: 209_percentidentiy:74.22_RBCS1A (RIBULOSE BISPHOSPHATE CARBOXYLASE SMALL CHAIN 1A); copper ion binding / ribulose-bisphosphate carboxylase	99.78	459	1	0	90	548	461	3	0	902
contig00023	Ps_contig_mira-and-tgicl-ass_14996	hit-id:Medtr3g169400.1_e-value:3e-68_score: 254_percentidentiy:80.38_ hypothetical protein	85.22	115	16	1	191	305	392	279	4e-16	85.7
contig00024	Ps_contig_mira-and-tgicl-ass_35828	hit-id:ATMG00030.1_e-value:1e-32_score: 134_percentidentiy:96.83_hypothetical protein	100	316	0	0	1	316	318	3	1e-178	626
contig00025	Ps_contig_mira-and-tgicl-ass_42946	hit-id:AT1G67090.1_e-value:9e-21_score:95.1_percentidentiy:70.69_RBCS1A (RIBULOSE BISPHOSPHATE CARBOXYLASE SMALL CHAIN 1A); copper ion binding / ribulose-bisphosphate carboxylase	99.38	325	0	1	26	348	325	1	3e-178	622
contig00026	Ps_contig_mira-and-tgicl-ass_25829	hit-id:Medtr2g029840.1_e-value:1e-08_score:55.1_percentidentiy:73.02_ Major latex allergen Hev b 5, related	99.17	361	3	0	472	832	1	361	0	692
contig00027	Ps_contig_mira-and-tgicl-ass_14995	hit-id:Medtr3g169390.1_e-value:9e-52_score: 200_percentidentiy:94.17_ hypothetical protein	86.73	98	12	1	536	633	399	495	2e-15	83.8
contig00028	Ps_contig_mira-and-tgicl-ass_42580	hit-id:AT1G29930.1_e-value:1e-52_score: 201_percentidentiy:83.20_CAB1 (CHLOROPHYLL A/B BINDING PROTEIN 1); chlorophyll binding	99.76	412	1	0	1	412	474	63	0	809
contig00029	Ps_contig_mira-and-tgicl-ass_37999	hit-id:Glyma13g11940.1_e-value:4e-81_score: 299_percentidentiy:78.57	93.86	114	6	1	1	114	113	1	4e-43	172
contig00030	Ps_contig_mira-and-tgicl-ass_29360	hit-id:AT2G27920.3_e-value:2e-66_score: 248_percentidentiy:53.88_SCPL51 (SERINE CARBOXYPEPTIDASE-LIKE 51); serine-type carboxypeptidase	99.56	227	0	1	1	227	21	246	1e-121	434
contig00031	Ps_contig_mira-and-tgicl-ass_43921	hit-id:AT1G29930.1_e-value:3e-129_score: 457_percentidentiy:89.33_CAB1 (CHLOROPHYLL A/B BINDING PROTEIN 1); chlorophyll binding	98.19	830	14	1	1	829	52	881	0	1518
contig00032	Ps_contig_mira-and-tgicl-ass_27876	hit-id:AT2G36830.1_e-value:3e-97_score: 352_percentidentiy:80.08_GAMMA-TIP (GAMMA TONOPLAST INTRINSIC PROTEIN); water channel	99.2	1123	9	0	51	1173	1137	15	0	2113
contig00033	Ps_contig_mira-and-tgicl-ass_41851	hit-id:AT1G03890.1_e-value:5e-24_score: 107_percentidentiy:39.39_cupin family protein	87.02	362	47	0	311	672	364	3	5e-94	345
contig00034	Ps_contig_mira-and-tgicl-ass_42798	hit-id:AT1G66580.1_e-value:2e-77_score: 284_percentidentiy:92.41_60S ribosomal protein L10 (RPL10C)	99.79	486	0	1	98	583	508	24	0	948
contig00035	Ps_contig_mira-and-tgicl-ass_42754	hit-id:AT1G52340.1_e-value:5e-45_score: 109_percentidentiy:48.74_ABA2 (ABA DEFICIENT 2); alcohol dehydrogenase/ oxidoreductase/ xanthoxin dehydrogenase	98.94	756	7	1	1	755	51	806	0	1427
contig00036	Ps_contig_mira-and-tgicl-ass_42737	hit-id:AT2G34420.1_e-value:5e-37_score: 150_percentidentiy:82.11_LHB1B2; chlorophyll binding	98.59	425	2	4	174	594	486	62	0	763
contig00037	Ps_contig_mira-and-tgicl-ass_28268	hit-id:AT1G13950.1_e-value:1e-70_score: 263_percentidentiy:88.68_ELF5A-1 (EUKARYOTIC ELONGATION FACTOR 5A-1); translation initiation factor	99.48	770	3	1	1	769	821	52	0	1487
contig00039	Ps_contig_mira-and-tgicl-ass_27779	hit-id:AT1G55020.1_e-value:0.0_score: 523_percentidentiy:61.67_LOX1; lipoxygenase	99.61	2855	10	1	1	2854	22	2876	0	5523
contig00040	Ps_contig_mira-and-tgicl-ass_42554	hit-id:AT1G67090.1_e-value:1e-62_score: 236_percentidentiy:76.26_RBCS1A (RIBULOSE BISPHOSPHATE CARBOXYLASE SMALL CHAIN 1A); copper ion binding / ribulose-bisphosphate carboxylase	97.13	348	6	3	3	347	135	481	4e-168	589
contig00041	Ps_contig_mira-and-tgicl-ass_27781	hit-id:AT1G55020.1_e-value:0.0_score: 933_percentidentiy:59.64_LOX1; lipoxygenase	99.51	2452	6	1	357	2808	1	2446	0	4768
contig00042	Ps_contig_mira-and-tgicl-ass_28610	hit-id:AT2G37270.2_e-value:2e-95_score: 345_percentidentiy:90.53_ATRPS5B (RIBOSOMAL PROTEIN 5B); structural constituent of ribosome	98.19	939	11	3	1	939	106	1038	0	1709
contig00043	Ps_contig_mira-and-tgicl-ass_42656	hit-id:AT1G26910.1_e-value:2e-56_score: 215_percentidentiy:83.20_60S ribosomal protein L10 (RPL10B)	99.82	555	1	0	77	631	3	557	0	1092
contig00044	Ps_contig_mira-and-tgicl-ass_42772	hit-id:AT1G14320.1_e-value:6e-78_score: 286_percentidentiy:91.22_SAC52 (SUPPRESSOR OF ACAULIS 52); structural constituent of ribosome	99.79	466	1	0	170	635	509	44	0	916
contig00045	Ps_contig_mira-and-tgicl-ass_25293	hit-id:AT5G28010.1_e-value:1e-20_score:96.7_percentidentiy:34.64_Bet v I allergen family protein	99.73	731	2	0	96	826	749	19	0	1433
contig00046	Ps_contig_mira-and-tgicl-ass_42874	hit-id:AT3G09390.1_e-value:6e-09_score:58.2_percentidentiy:54.17_MT2A (METALLOTHIONEIN 2A); copper ion binding	99	697	4	2	1	694	28	724	0	1312
contig00047	Ps_contig_mira-and-tgicl-ass_29591	hit-id:AC234842_22.1_e-value:1e-09_score:59.3_percentidentiy:47.37_Gamma thionin AC234842.1 91683-93103 H EGN_Mt090430 2009070	97.98	496	7	3	5	498	62	556	0	882
contig00048	Ps_contig_mira-and-tgicl-ass_27803	hit-id:AT2G03440.1_e-value:3e-10_score:62.0_percentidentiy:40.95_nodulin-related	96.84	697	12	5	7	697	708	16	0	1179
contig00049	Ps_contig_mira-and-tgicl-ass_44668	hit-id:AT5G28010.1_e-value:1e-20_score:97.1_percentidentiy:36.54_Bet v I allergen family protein	98.96	771	6	1	1	769	19	789	0	1463
contig00050	Ps_contig_mira-and-tgicl-ass_42521	N#A	95.87	339	8	2	376	708	70	408	4e-157	553
contig00052	Ps_contig_mira-and-tgicl-ass_9213	hit-id:AT5G11640.1_e-value:1e-61_score: 234_percentidentiy:57.03_EXPRESSED IN: 22 plant structures; EXPRESSED DURING: 13 growth stages; CONTAINS InterPro DOMAIN/s: Thioredoxin fold (InterPro:IPR012335), Thioredoxin-like fold (InterPro:IPR012336); Has 154 Blast hits to 154 proteins in 61 species: Archae - 0; Bacteria - 0; Metazoa - 125; Fungi - 0; Plants - 20; Viruses - 0; Other Eukaryotes - 9 (so…	99.81	1040	2	0	55	1094	75	1114	0	2046
contig00053	Ps_contig_mira-and-tgicl-ass_37446	hit-id:AT1G22360.1_e-value:1e-137_score: 487_percentidentiy:49.26_AtUGT85A2 (UDP-glucosyl transferase 85A2); UDP-glycosyltransferase/ glucuronosyltransferase/ transferase, transferring glycosyl groups	100	1720	0	0	91	1810	1725	6	0	3410
contig00054	Ps_contig_mira-and-tgicl-ass_32995	hit-id:AT1G22380.1_e-value:6e-73_score: 152_percentidentiy:62.26_AtUGT85A3 (UDP-glucosyl transferase 85A3); glucuronosyltransferase/ transcription factor/ transferase, transferring glycosyl groups	97.5	200	1	4	367	563	1	199	9e-90	329
contig00055	Ps_contig_mira-and-tgicl-ass_29465	hit-id:AT3G59540.1_e-value:1e-31_score: 132_percentidentiy:92.75_60S ribosomal protein L38 (RPL38B)	97.97	443	9	0	1	443	8	450	0	809
contig00056	Ps_contig_mira-and-tgicl-ass_16638	hit-id:AT5G59845.1_e-value:2e-26_score: 115_percentidentiy:57.61_gibberellin-regulated family protein	100	167	0	0	134	300	28	194	1e-90	331
contig00057	Ps_contig_mira-and-tgicl-ass_29843	hit-id:AT4G19006.1_e-value:5e-179_score: 624_percentidentiy:84.97_26S proteasome regulatory subunit, putative (RPN9)	99.94	1590	0	1	10	1599	1648	60	0	3136
contig00058	Ps_contig_mira-and-tgicl-ass_30955	hit-id:AT3G61080.1_e-value:5e-104_score: 374_percentidentiy:75.98_fructosamine kinase family protein	99.48	769	4	0	383	1151	24	792	0	1493
contig00059	Ps_contig_mira-and-tgicl-ass_33956	hit-id:Medtr7g126740.1_e-value:2e-92_score: 335_percentidentiy:71.55_ Hemopexin	85.52	442	64	0	60	501	968	527	2e-101	369
contig00060	Ps_contig_mira-and-tgicl-ass_42593	hit-id:AT1G67090.1_e-value:5e-38_score: 153_percentidentiy:81.71_RBCS1A (RIBULOSE BISPHOSPHATE CARBOXYLASE SMALL CHAIN 1A); copper ion binding / ribulose-bisphosphate carboxylase	98.41	441	7	0	6	446	2	442	0	765
contig00061	Ps_contig_mira-and-tgicl-ass_2996	hit-id:AT4G11290.1_e-value:2e-90_score: 329_percentidentiy:65.04_peroxidase, putative	98.12	1013	10	9	88	1094	40	1049	0	1746
contig00062	Ps_contig_mira-and-tgicl-ass_44560	hit-id:AC231338_13.4_e-value:3e-51_score: 199_percentidentiy:49.00_hypothetical protein AC231338.1 72675-70967 F EGN_Mt090430 2009070	99.34	301	2	0	949	1249	1014	1314	3e-165	581
contig00063	Ps_contig_mira-and-tgicl-ass_43448	hit-id:AT5G02960.1_e-value:2e-73_score: 271_percentidentiy:95.07_40S ribosomal protein S23 (RPS23B)	100	714	0	0	1	714	34	747	0	1415
contig00064	Ps_contig_mira-and-tgicl-ass_42874	hit-id:AT3G09390.1_e-value:6e-09_score:58.2_percentidentiy:54.17_MT2A (METALLOTHIONEIN 2A); copper ion binding	97.63	338	3	4	1	333	386	723	1e-164	577
contig00065	Ps_contig_mira-and-tgicl-ass_43043	hit-id:AT1G24020.1_e-value:2e-06_score:49.7_percentidentiy:29.11_MLP423 (MLP-LIKE PROTEIN 423)	97.73	617	11	1	1	617	743	130	0	1108
contig00066	Ps_contig_mira-and-tgicl-ass_42772	hit-id:AT1G14320.1_e-value:6e-78_score: 286_percentidentiy:91.22_SAC52 (SUPPRESSOR OF ACAULIS 52); structural constituent of ribosome	98.66	224	2	1	1	224	44	266	3e-115	412
contig00067	Ps_contig_mira-and-tgicl-ass_28655	hit-id:Medtr3g041160.1_e-value:5e-26_score: 114_percentidentiy:43.12_ specific tissue protein 2, putative	100	621	0	0	34	654	636	16	0	1189
contig00068	Ps_contig_mira-and-tgicl-ass_33956	hit-id:Medtr7g126740.1_e-value:2e-92_score: 335_percentidentiy:71.55_ Hemopexin	83.77	154	25	0	93	246	968	815	3e-23	107
contig00069	Ps_contig_mira-and-tgicl-ass_42921	hit-id:AT5G38430.1_e-value:6e-47_score: 182_percentidentiy:67.74_ribulose bisphosphate carboxylase small chain 1B / RuBisCO small subunit 1B (RBCS-1B) (ATS1B)	98.1	369	0	1	1	369	37	398	0	680
contig00071	Ps_contig_mira-and-tgicl-ass_45036	hit-id:Glyma07g00760.1_e-value:1e-05_score:37.7_percentidentiy:66.67	97.7	478	3	7	5	476	34	509	0	807
contig00072	Ps_singlet_mira-and-tgicl-ass_21353	hit-id:AT4G18710.1_e-value:8e-11_score:47.4_percentidentiy:95.65_BIN2 (BRASSINOSTEROID-INSENSITIVE 2); glycogen synthase kinase 3/ kinase/ protein kinase	98.86	88	0	1	1	88	9	95	3e-39	159
contig00073	Ps_contig_mira-and-tgicl-ass_44560	hit-id:AC231338_13.4_e-value:3e-51_score: 199_percentidentiy:49.00_hypothetical protein AC231338.1 72675-70967 F EGN_Mt090430 2009070	100	123	0	0	1	123	12	134	3e-64	244
contig00074	Ps_contig_mira-and-tgicl-ass_24573	hit-id:AT3G55440.1_e-value:5e-107_score: 384_percentidentiy:80.88_TPI (TRIOSEPHOSPHATE ISOMERASE); triose-phosphate isomerase	99.1	1003	9	0	13	1015	11	1013	0	1917
contig00075	Ps_contig_mira-and-tgicl-ass_42543	hit-id:AT2G05100.1_e-value:8e-125_score: 443_percentidentiy:85.61_LHCB2.1; chlorophyll binding	99.44	892	2	2	85	973	908	17	0	1715
contig00076	Ps_contig_mira-and-tgicl-ass_27863	hit-id:AT1G02780.1_e-value:7e-78_score: 287_percentidentiy:92.51_emb2386 (embryo defective 2386); structural constituent of ribosome	97.75	978	12	3	40	1014	5	975	0	1754
contig00077	Ps_contig_mira-and-tgicl-ass_16810	hit-id:Medtr1g086770.3_e-value:6e-08_score:52.4_percentidentiy:68.57_ Cupin region	98.25	57	1	0	46	102	57	1	2e-23	109
contig00078	Ps_contig_mira-and-tgicl-ass_28610	hit-id:AT2G37270.2_e-value:2e-95_score: 345_percentidentiy:90.53_ATRPS5B (RIBOSOMAL PROTEIN 5B); structural constituent of ribosome	95.71	233	9	1	36	268	1038	807	8e-104	375
contig00080	Ps_contig_mira-and-tgicl-ass_44606	hit-id:AT1G70870.1_e-value:2e-05_score:45.1_percentidentiy:38.78_major latex protein-related / MLP-related	99.64	276	0	1	1	275	229	504	7e-151	531
contig00081	Ps_contig_mira-and-tgicl-ass_9907	hit-id:AT3G22640.1_e-value:6e-09_score:56.6_percentidentiy:36.36_PAP85; nutrient reservoir	99.76	412	1	0	1208	1619	1	412	0	809
contig00082	Ps_contig_mira-and-tgicl-ass_44902	hit-id:AT1G20450.2_e-value:2e-06_score:50.4_percentidentiy:50.00_ERD10 (EARLY RESPONSIVE TO DEHYDRATION 10); actin binding	99.57	469	2	0	203	671	183	651	0	914
contig00083	Ps_contig_mira-and-tgicl-ass_27756	hit-id:AT1G55020.1_e-value:0.0_score: 845_percentidentiy:58.19_LOX1; lipoxygenase	99.29	2813	18	2	45	2855	8	2820	0	5402
contig00084	Ps_contig_mira-and-tgicl-ass_42522	hit-id:AT2G02130.1_e-value:2e-07_score:52.4_percentidentiy:50.00_LCR68 (LOW-MOLECULAR-WEIGHT CYSTEINE-RICH 68); peptidase inhibitor	96.62	266	9	0	241	506	112	377	7e-128	456
contig00085	Ps_contig_mira-and-tgicl-ass_41851	hit-id:AT1G03890.1_e-value:5e-24_score: 107_percentidentiy:39.39_cupin family protein	87.02	362	47	0	231	592	3	364	2e-94	345
contig00086	Ps_contig_mira-and-tgicl-ass_29465	hit-id:AT3G59540.1_e-value:1e-31_score: 132_percentidentiy:92.75_60S ribosomal protein L38 (RPL38B)	97.39	153	4	0	1	153	298	450	1e-73	274
contig00088	Ps_contig_mira-and-tgicl-ass_11866	hit-id:ATCG00040.1_e-value:2e-28_score: 120_percentidentiy:56.69_Encodes a maturase located in the trnK intron in the chloroplast genome.	99.75	393	1	0	1016	1408	1	393	0	729
contig00089	Ps_contig_mira-and-tgicl-ass_28770	hit-id:AT3G12500.1_e-value:4e-117_score: 418_percentidentiy:67.21_ATHCHIB (ARABIDOPSIS THALIANA BASIC CHITINASE); chitinase	98.85	1219	11	3	21	1237	1272	55	0	2244
contig00090	Ps_contig_mira-and-tgicl-ass_28026	hit-id:AT5G41700.1_e-value:1e-83_score: 306_percentidentiy:97.30_UBC8 (UBIQUITIN CONJUGATING ENZYME 8); protein binding / ubiquitin-protein ligase	99.9	1025	0	1	3	1027	3	1026	0	1974
contig00091	Ps_contig_mira-and-tgicl-ass_30178	hit-id:AT2G14580.1_e-value:3e-56_score: 215_percentidentiy:61.21_ATPRB1	100	730	0	0	38	767	46	775	0	1447
contig00092	Ps_contig_mira-and-tgicl-ass_26298	hit-id:AT5G28010.1_e-value:1e-22_score: 103_percentidentiy:35.90_Bet v I allergen family protein	100	424	0	0	5	428	775	352	0	841
contig00093	Ps_contig_mira-and-tgicl-ass_31364	hit-id:AT4G30010.1_e-value:7e-31_score: 130_percentidentiy:66.67_unknown protein	99.87	751	1	0	6	756	788	38	0	1485
contig00094	Ps_contig_mira-and-tgicl-ass_30162	hit-id:AT1G62750.1_e-value:0.0_score: 789_percentidentiy:78.93_SCO1 (SNOWY COTYLEDON 1); ATP binding / translation elongation factor/ translation factor, nucleic acid binding	97.79	860	13	4	6	860	2744	1886	0	1526
contig00095	Ps_contig_mira-and-tgicl-ass_14995	hit-id:Medtr3g169390.1_e-value:9e-52_score: 200_percentidentiy:94.17_ hypothetical protein	87.5	96	11	1	344	439	397	491	1e-16	87.7
contig00096	Ps_contig_mira-and-tgicl-ass_28619	hit-id:AT1G17860.1_e-value:7e-13_score:71.6_percentidentiy:36.57_trypsin and protease inhibitor family protein / Kunitz family protein	99.09	770	7	0	60	829	814	45	0	1471
contig00097	Ps_contig_mira-and-tgicl-ass_1466	hit-id:Medtr3g041160.1_e-value:6e-43_score: 170_percentidentiy:47.26_ specific tissue protein 2, putative	93.14	408	25	1	1	408	711	307	4e-166	583
contig00098	Ps_contig_mira-and-tgicl-ass_28822	hit-id:AT1G66200.1_e-value:7e-179_score: 624_percentidentiy:88.86_ATGSR2; copper ion binding / glutamate-ammonia ligase	99.93	1404	0	1	108	1510	178	1581	0	2767
contig00099	Ps_contig_mira-and-tgicl-ass_27590	hit-id:AT1G79040.1_e-value:6e-45_score: 177_percentidentiy:70.71_PSBR (photosystem II subunit R)	100	672	0	0	41	712	58	729	0	1291
contig00100	Ps_contig_mira-and-tgicl-ass_25116	N#A	99.53	425	2	0	178	602	232	656	0	827
contig00101	Ps_contig_mira-and-tgicl-ass_42656	hit-id:AT1G26910.1_e-value:2e-56_score: 215_percentidentiy:83.20_60S ribosomal protein L10 (RPL10B)	97.33	187	2	1	2	185	557	371	1e-89	327
contig00103	Ps_contig_mira-and-tgicl-ass_45320	hit-id:AC231338_13.6_e-value:4e-45_score: 178_percentidentiy:46.58_hypothetical protein AC231338.1 72675-70967 F EGN_Mt090430 2009070	99.5	397	2	0	1	397	427	31	0	771
contig00104	Ps_contig_mira-and-tgicl-ass_31576	hit-id:Medtr4g029170.1_e-value:1e-22_score: 103_percentidentiy:64.47_ Albumin I	99.86	697	0	1	2	697	739	43	0	1318
contig00105	Ps_contig_mira-and-tgicl-ass_42682	hit-id:AT1G70890.1_e-value:2e-12_score:67.8_percentidentiy:39.78_MLP43 (MLP-LIKE PROTEIN 43)	99.67	304	0	1	1	303	352	49	1e-167	587
contig00106	Ps_contig_mira-and-tgicl-ass_40847	hit-id:Medtr1g006790.1_e-value:4e-36_score: 148_percentidentiy:100.00_ hypothetical protein	100	256	0	0	1	256	613	868	7e-129	460
contig00107	Ps_singlet_mira-and-tgicl-ass_7776	hit-id:AT3G21600.2_e-value:1e-05_score:44.7_percentidentiy:75.00_senescence/dehydration-associated protein-related	95.45	154	1	4	733	883	1	151	3e-57	222
contig00108	Ps_contig_mira-and-tgicl-ass_28435	hit-id:AT4G00100.1_e-value:2e-77_score: 285_percentidentiy:92.72_ATRPS13A (ARABIDOPSIS THALIANA RIBOSOMAL PROTEIN S13A); structural constituent of ribosome	99.63	817	1	2	1	815	11	827	0	1584
contig00109	Ps_contig_mira-and-tgicl-ass_224	hit-id:AT1G55020.1_e-value:0.0_score: 744_percentidentiy:55.16_LOX1; lipoxygenase	99.24	1840	8	5	182	2017	1	1838	0	3503
contig00110	Ps_contig_mira-and-tgicl-ass_24616	hit-id:AT1G26910.1_e-value:3e-115_score: 411_percentidentiy:88.99_60S ribosomal protein L10 (RPL10B)	98.59	709	9	1	245	953	746	39	0	1318
contig00111	Ps_contig_mira-and-tgicl-ass_25244	hit-id:AT5G59240.1_e-value:4e-82_score: 301_percentidentiy:83.33_40S ribosomal protein S8 (RPS8B)	100	904	0	0	1	904	909	6	0	1792
contig00112	Ps_contig_mira-and-tgicl-ass_30160	hit-id:AT1G17860.1_e-value:2e-12_score:70.1_percentidentiy:32.00_trypsin and protease inhibitor family protein / Kunitz family protein	100	847	0	0	1	847	56	902	0	1679
contig00113	Ps_contig_mira-and-tgicl-ass_5560	hit-id:Medtr3g041160.1_e-value:3e-74_score: 171_percentidentiy:73.58_ specific tissue protein 2, putative	95.44	285	10	3	1	283	304	21	6e-123	438
contig00115	Ps_contig_mira-and-tgicl-ass_28409	hit-id:AT1G33140.1_e-value:2e-90_score: 329_percentidentiy:88.24_PGY2 (PIGGYBACK2); structural constituent of ribosome	100	720	0	0	1	720	5	724	0	1427
contig00116	Ps_contig_mira-and-tgicl-ass_15390	hit-id:ATCG00140.1_e-value:2e-15_score:80.9_percentidentiy:97.67_ATPase III subunit	99.11	1129	4	6	2672	3795	1528	401	0	1838
contig00117	Ps_contig_mira-and-tgicl-ass_42470	hit-id:AT4G31985.1_e-value:4e-16_score:80.9_percentidentiy:88.24_60S ribosomal protein L39 (RPL39C)	100	243	0	0	1	243	23	265	7e-136	482
contig00118	Ps_contig_mira-and-tgicl-ass_44448	hit-id:AT5G59320.1_e-value:2e-22_score: 102_percentidentiy:52.38_LTP3 (LIPID TRANSFER PROTEIN 3); lipid binding	99.5	600	2	1	114	712	688	89	0	1158
contig00119	Ps_contig_mira-and-tgicl-ass_42476	hit-id:Medtr3g102360.1_e-value:2e-52_score: 202_percentidentiy:46.75_ hypothetical protein	99.67	897	1	1	1	895	14	910	0	1748
contig00120	Ps_contig_mira-and-tgicl-ass_30364	hit-id:AT1G27970.1_e-value:2e-57_score: 218_percentidentiy:84.55_NTF2B (NUCLEAR TRANSPORT FACTOR 2B); Ran GTPase binding / protein transporter	98.88	716	8	0	14	729	751	36	0	1358
contig00121	Ps_contig_mira-and-tgicl-ass_42622	hit-id:AT5G60390.3_e-value:0.0_score: 628_percentidentiy:94.43_elongation factor 1-alpha / EF-1-alpha	96.17	1461	49	3	30	1489	44	1498	0	2436
contig00122	Ps_contig_mira-and-tgicl-ass_28229	hit-id:AT3G17210.1_e-value:1e-38_score: 156_percentidentiy:66.67_HS1 (HEAT STABLE PROTEIN 1)	99.85	655	1	0	1	655	53	707	0	1291
contig00124	Ps_contig_mira-and-tgicl-ass_19691	N#A	100	124	0	0	1	124	435	312	9e-65	246
contig00125	Ps_contig_mira-and-tgicl-ass_29176	hit-id:AT5G14040.1_e-value:2e-155_score: 546_percentidentiy:79.56_mitochondrial phosphate transporter	99.94	1553	0	1	51	1602	37	1589	0	3063
contig00126	Ps_contig_mira-and-tgicl-ass_224	hit-id:AT1G55020.1_e-value:0.0_score: 744_percentidentiy:55.16_LOX1; lipoxygenase	98.15	813	15	0	1	813	1821	2633	0	1493
contig00127	Ps_contig_mira-and-tgicl-ass_31416	hit-id:AT3G59540.1_e-value:7e-31_score: 130_percentidentiy:91.30_60S ribosomal protein L38 (RPL38B)	99.57	470	2	0	1	470	38	507	0	916
contig00128	Ps_contig_mira-and-tgicl-ass_19701	hit-id:AT4G01150.1_e-value:7e-34_score: 140_percentidentiy:90.11_unknown protein	99.59	727	3	0	14	740	794	68	0	1417
contig00129	Ps_contig_mira-and-tgicl-ass_42855	hit-id:AT4G05050.3_e-value:3e-93_score: 337_percentidentiy:100.00_UBQ11 (UBIQUITIN 11); protein binding	99.38	482	1	2	300	779	580	99	0	916
contig00130	Ps_contig_mira-and-tgicl-ass_33956	hit-id:Medtr7g126740.1_e-value:2e-92_score: 335_percentidentiy:71.55_ Hemopexin	88.54	192	22	0	256	447	464	273	9e-53	206
contig00131	Ps_contig_mira-and-tgicl-ass_42606	hit-id:AT4G10340.1_e-value:2e-63_score: 238_percentidentiy:91.49_LHCB5 (LIGHT HARVESTING COMPLEX OF PHOTOSYSTEM II 5); chlorophyll binding	99.26	541	4	0	501	1041	1	541	0	1041
contig00132	Ps_contig_mira-and-tgicl-ass_17595	hit-id:AT5G27700.1_e-value:7e-36_score: 147_percentidentiy:81.48_structural constituent of ribosome	99.44	538	3	0	8	545	623	86	0	1043
contig00134	Ps_contig_mira-and-tgicl-ass_45668	hit-id:AT5G10530.1_e-value:2e-24_score: 112_percentidentiy:33.85_lectin protein kinase, putative	99.66	888	2	1	1	887	188	1075	0	1729
contig00135	Ps_contig_mira-and-tgicl-ass_43548	hit-id:AT4G38970.1_e-value:2e-146_score: 515_percentidentiy:85.57_fructose-bisphosphate aldolase, putative	99.73	1109	3	0	98	1206	1	1109	0	2079
contig00136	Ps_contig_mira-and-tgicl-ass_43233	hit-id:AT2G45960.1_e-value:5e-140_score: 494_percentidentiy:84.72_PIP1B (NAMED PLASMA MEMBRANE INTRINSIC PROTEIN 1B); water channel	100	1240	0	0	1	1240	1253	14	0	2458
contig00137	Ps_contig_mira-and-tgicl-ass_44260	hit-id:AT4G38970.1_e-value:5e-160_score: 560_percentidentiy:85.24_fructose-bisphosphate aldolase, putative	99.25	670	5	0	17	686	484	1153	0	1289
contig00138	Ps_contig_mira-and-tgicl-ass_42656	hit-id:AT1G26910.1_e-value:2e-56_score: 215_percentidentiy:83.20_60S ribosomal protein L10 (RPL10B)	98.21	112	2	0	373	484	557	446	7e-53	206
contig00139	Ps_contig_mira-and-tgicl-ass_24968	hit-id:Glyma09g12200.3_e-value:1e-17_score:87.8_percentidentiy:45.90	99.72	713	1	1	1	713	723	12	0	1390
contig00140	Ps_contig_mira-and-tgicl-ass_21172	hit-id:AC234842_22.1_e-value:8e-08_score:52.8_percentidentiy:48.21_Gamma thionin AC234842.1 91683-93103 H EGN_Mt090430 2009070	98.99	198	1	1	6	202	114	311	7e-102	369
contig00141	Ps_contig_mira-and-tgicl-ass_42605	hit-id:AT4G02770.1_e-value:4e-58_score: 220_percentidentiy:95.41_PSAD-1 (photosystem I subunit D-1)	99.29	561	3	1	83	642	561	1	0	1072
contig00142	Ps_contig_mira-and-tgicl-ass_42566	hit-id:AT5G66570.1_e-value:5e-143_score: 504_percentidentiy:81.31_PSBO1 (PS II OXYGEN-EVOLVING COMPLEX 1); oxygen evolving/ poly(U) binding	99.91	1065	1	0	61	1125	16	1080	0	2103
contig00143	Ps_contig_mira-and-tgicl-ass_31416	hit-id:AT3G59540.1_e-value:7e-31_score: 130_percentidentiy:91.30_60S ribosomal protein L38 (RPL38B)	97.45	471	7	3	1	466	632	162	0	779
contig00144	Ps_contig_mira-and-tgicl-ass_25253	hit-id:AT1G07890.8_e-value:5e-118_score: 421_percentidentiy:78.40_APX1 (ascorbate peroxidase 1); L-ascorbate peroxidase	100	1182	0	0	6	1187	37	1218	0	2343
contig00145	Ps_contig_mira-and-tgicl-ass_29706	hit-id:AT1G24020.1_e-value:2e-43_score: 172_percentidentiy:54.36_MLP423 (MLP-LIKE PROTEIN 423)	99.34	753	2	3	6	755	775	23	0	1429
contig00146	Ps_contig_mira-and-tgicl-ass_42589	hit-id:AT1G20340.1_e-value:1e-24_score: 108_percentidentiy:62.93_DRT112; copper ion binding / electron carrier	100	402	0	0	381	782	428	27	0	797
contig00147	Ps_contig_mira-and-tgicl-ass_21120	hit-id:AC231338_13.3_e-value:4e-21_score:97.1_percentidentiy:63.44_hypothetical protein AC231338.1 72675-70967 F EGN_Mt090430 2009070	99.04	314	3	0	283	596	514	201	7e-171	599
contig00148	Ps_contig_mira-and-tgicl-ass_17832	hit-id:AT5G55190.1_e-value:5e-126_score: 447_percentidentiy:95.48_RAN3 (RAN GTPASE 3); GTP binding / GTPase/ protein binding	98.31	947	6	8	77	1015	960	16	0	1661
contig00149	Ps_contig_mira-and-tgicl-ass_45668	hit-id:AT5G10530.1_e-value:2e-24_score: 112_percentidentiy:33.85_lectin protein kinase, putative	98.1	630	4	7	23	649	644	20	0	1100
contig00150	Ps_contig_mira-and-tgicl-ass_42558	hit-id:AT3G61470.1_e-value:2e-121_score: 432_percentidentiy:82.72_LHCA2; chlorophyll binding	100	1108	0	0	48	1155	11	1118	0	2155
contig00151	Ps_contig_mira-and-tgicl-ass_44751	hit-id:AT5G59320.1_e-value:8e-26_score: 113_percentidentiy:54.05_LTP3 (LIPID TRANSFER PROTEIN 3); lipid binding	99.47	570	3	0	50	619	7	576	0	1116
contig00152	Ps_contig_mira-and-tgicl-ass_31528	hit-id:AT4G26630.2_e-value:1e-52_score: 205_percentidentiy:63.74_EXPRESSED IN: 23 plant structures; EXPRESSED DURING: 13 growth stages; CONTAINS InterPro DOMAIN/s: DEK, C-terminal (InterPro:IPR014876); BEST Arabidopsis thaliana protein match is: unknown protein (TAIR:AT5G55660.1); Has 253164 Blast hits to 95130 proteins in 2571 species: Archae - 852; Bacteria - 27744; Metazoa - 108483; Fungi - 29…	99.25	800	3	2	620	1416	1407	2206	0	1485
contig00153	Ps_contig_mira-and-tgicl-ass_29128	hit-id:AT5G52650.1_e-value:2e-47_score: 186_percentidentiy:89.69_40S ribosomal protein S10 (RPS10C)	99.77	881	2	0	31	911	922	42	0	1731
contig00154	Ps_contig_mira-and-tgicl-ass_42654	hit-id:AT2G34420.1_e-value:1e-39_score: 158_percentidentiy:96.15_LHB1B2; chlorophyll binding	98.97	292	1	2	1	290	167	458	2e-154	543
contig00155	Ps_contig_mira-and-tgicl-ass_27863	hit-id:AT1G02780.1_e-value:7e-78_score: 287_percentidentiy:92.51_emb2386 (embryo defective 2386); structural constituent of ribosome	99.24	395	3	0	1	395	5	399	0	759
contig00156	Ps_contig_mira-and-tgicl-ass_43096	hit-id:Medtr5g091910.1_e-value:9e-15_score:75.1_percentidentiy:76.00_ Glycine rich	100	194	0	0	426	619	201	8	2e-106	385
contig00157	Ps_contig_mira-and-tgicl-ass_24968	hit-id:Glyma09g12200.3_e-value:1e-17_score:87.8_percentidentiy:45.90	88.21	195	18	3	575	769	219	30	5e-46	184
contig00158	Ps_contig_mira-and-tgicl-ass_28328	N#A	98.26	632	11	0	1	632	638	7	0	1124
contig00159	Ps_contig_mira-and-tgicl-ass_6495	hit-id:AT5G06760.1_e-value:9e-14_score:73.6_percentidentiy:53.33_late embryogenesis abundant group 1 domain-containing protein / LEA group 1 domain-containing protein	91.4	442	34	1	15	456	46	483	3e-163	573
contig00160	Ps_contig_mira-and-tgicl-ass_34044	hit-id:AT2G31490.1_e-value:1e-30_score: 129_percentidentiy:77.14_unknown protein	100	440	0	0	121	560	11	450	0	872
contig00162	Ps_contig_mira-and-tgicl-ass_19332	hit-id:AT1G23120.1_e-value:3e-11_score:64.7_percentidentiy:42.86_major latex protein-related / MLP-related	99.66	298	1	0	1	298	557	260	2e-166	583
contig00163	Ps_contig_mira-and-tgicl-ass_28773	hit-id:AT3G03150.1_e-value:2e-18_score:89.7_percentidentiy:42.97_unknown protein	99.65	847	3	0	229	1075	1	847	0	1655
contig00164	Ps_contig_mira-and-tgicl-ass_28239	hit-id:AT5G59613.1_e-value:3e-21_score:98.2_percentidentiy:74.55_unknown protein	99.05	526	5	0	1	526	528	3	0	1009
contig00165	Ps_contig_mira-and-tgicl-ass_28242	hit-id:AT5G59613.1_e-value:2e-21_score:99.4_percentidentiy:76.36_unknown protein	99.01	403	1	1	1	403	574	175	0	716
contig00166	Ps_contig_mira-and-tgicl-ass_16409	hit-id:AT3G22300.1_e-value:5e-09_score:49.3_percentidentiy:62.50_RPS10 (RIBOSOMAL PROTEIN S10); structural constituent of ribosome	97.25	327	4	5	1010	1334	3	326	5e-154	545
contig00167	Ps_contig_mira-and-tgicl-ass_29002	hit-id:AT5G04800.4_e-value:2e-56_score: 216_percentidentiy:85.27_40S ribosomal protein S17 (RPS17D)	100	515	0	0	422	936	580	66	0	1021
contig00168	Ps_contig_mira-and-tgicl-ass_2193	hit-id:AT5G41520.2_e-value:1e-20_score:97.4_percentidentiy:93.48_40S ribosomal protein S10 (RPS10B)	98.53	407	3	1	17	423	1015	612	0	763
contig00169	Ps_contig_mira-and-tgicl-ass_30757	hit-id:AT2G01970.1_e-value:0.0_score: 953_percentidentiy:90.59_endomembrane protein 70, putative	99.86	2131	3	0	3	2133	2139	9	0	4203
contig00170	Ps_contig_mira-and-tgicl-ass_29245	hit-id:AT1G52280.1_e-value:4e-105_score: 378_percentidentiy:91.50_AtRABG3d (Arabidopsis Rab GTPase homolog G3d); GTP binding	98.91	733	3	5	557	1284	736	4	0	1308
contig00171	Ps_contig_mira-and-tgicl-ass_41654	hit-id:AT2G02400.1_e-value:2e-123_score: 439_percentidentiy:64.51_cinnamoyl-CoA reductase family	99.8	984	1	1	1	983	1057	74	0	1927
contig00172	Ps_contig_mira-and-tgicl-ass_19712	hit-id:AT3G52590.1_e-value:1e-65_score: 245_percentidentiy:98.37_UBQ1 (UBIQUITIN EXTENSION PROTEIN 1); protein binding / structural constituent of ribosome	98.28	408	6	1	284	690	496	89	0	745
contig00173	Ps_contig_mira-and-tgicl-ass_29170	hit-id:AT5G23740.1_e-value:2e-66_score: 249_percentidentiy:89.66_RPS11-BETA (RIBOSOMAL PROTEIN S11-BETA); structural constituent of ribosome	100	597	0	0	8	604	17	613	0	1183
contig00174	Ps_contig_mira-and-tgicl-ass_26398	hit-id:AT3G53420.2_e-value:1e-133_score: 473_percentidentiy:80.84_PIP2A (PLASMA MEMBRANE INTRINSIC PROTEIN 2A); water channel	99.89	904	1	0	30	933	55	958	0	1784
contig00175	Ps_contig_mira-and-tgicl-ass_39837	hit-id:AT4G27500.1_e-value:6e-35_score: 145_percentidentiy:50.24_PPI1 (PROTON PUMP INTERACTOR 1); protein binding	99.92	1264	0	1	225	1487	1	1264	0	2448
contig00176	Ps_contig_mira-and-tgicl-ass_29176	hit-id:AT5G14040.1_e-value:2e-155_score: 546_percentidentiy:79.56_mitochondrial phosphate transporter	100	107	0	0	1	107	883	777	9e-55	212
contig00177	Ps_contig_mira-and-tgicl-ass_43787	hit-id:AT1G52340.1_e-value:5e-71_score: 265_percentidentiy:50.53_ABA2 (ABA DEFICIENT 2); alcohol dehydrogenase/ oxidoreductase/ xanthoxin dehydrogenase	99.7	986	3	0	13	998	14	999	0	1931
contig00178	Ps_contig_mira-and-tgicl-ass_28517	hit-id:AT3G51030.1_e-value:1e-41_score: 166_percentidentiy:67.86_ATTRX1; oxidoreductase, acting on sulfur group of donors, disulfide as acceptor	100	709	0	0	23	731	34	742	0	1405
contig00179	Ps_contig_mira-and-tgicl-ass_29764	hit-id:AT4G09800.1_e-value:3e-70_score: 261_percentidentiy:93.33_RPS18C (S18 RIBOSOMAL PROTEIN); RNA binding / nucleic acid binding / structural constituent of ribosome	99.42	866	3	2	7	870	882	17	0	1629
contig00180	Ps_contig_mira-and-tgicl-ass_29790	hit-id:AT3G16080.1_e-value:3e-42_score: 168_percentidentiy:92.77_60S ribosomal protein L37 (RPL37C)	99.35	620	4	0	1	620	20	639	0	1209
contig00181	Ps_contig_mira-and-tgicl-ass_42681	hit-id:AT3G26935.1_e-value:5e-118_score: 421_percentidentiy:79.03_zinc finger (DHHC type) family protein	99.76	843	1	1	1	842	843	1	0	1647
contig00182	Ps_contig_mira-and-tgicl-ass_40847	hit-id:Medtr1g006790.1_e-value:4e-36_score: 148_percentidentiy:100.00_ hypothetical protein	98.16	435	8	0	416	850	440	6	0	799
contig00183	Ps_contig_mira-and-tgicl-ass_28959	hit-id:AT5G06720.1_e-value:2e-106_score: 382_percentidentiy:61.17_peroxidase, putative	98.99	888	6	2	127	1012	2	888	0	1675
contig00184	Ps_contig_mira-and-tgicl-ass_25393	hit-id:Medtr8g138350.1_e-value:3e-19_score:91.7_percentidentiy:52.69_ Bet v I allergen	99.71	701	0	2	32	732	708	10	0	1358
contig00187	Ps_contig_mira-and-tgicl-ass_28216	hit-id:AT1G30230.2_e-value:1e-62_score: 236_percentidentiy:75.62_elongation factor 1-beta / EF-1-beta	99.7	1008	3	0	1	1008	13	1020	0	1905
contig00188	Ps_contig_mira-and-tgicl-ass_30686	hit-id:ATCG00480.1_e-value:4e-122_score: 434_percentidentiy:96.54_chloroplast-encoded gene for beta subunit of ATP synthase	100	1151	0	0	892	2042	1	1151	0	2282
contig00189	Ps_contig_mira-and-tgicl-ass_1291	hit-id:AT2G24940.1_e-value:3e-40_score: 161_percentidentiy:77.00_AtMAPR2 (Arabidopsis thaliana membrane-associated progesterone binding protein 2); heme binding	100	659	0	0	53	711	679	21	0	1306
contig00191	Ps_contig_mira-and-tgicl-ass_42496	hit-id:AT3G05590.1_e-value:4e-87_score: 318_percentidentiy:83.42_RPL18 (RIBOSOMAL PROTEIN L18); structural constituent of ribosome	98.98	879	6	2	1	876	49	927	0	1612
contig00192	Ps_contig_mira-and-tgicl-ass_20370	N#A	97.94	389	7	1	129	516	692	304	0	700
contig00194	Ps_contig_mira-and-tgicl-ass_22228	N#A	100	124	0	0	1	124	13	136	5e-65	246
contig00195	Ps_contig_mira-and-tgicl-ass_29189	hit-id:AT2G32060.2_e-value:1e-48_score: 189_percentidentiy:75.21_40S ribosomal protein S12 (RPS12C)	98.02	759	10	2	171	926	851	95	0	1376
contig00196	Ps_contig_mira-and-tgicl-ass_28733	hit-id:AT5G17920.2_e-value:0.0_score:1244_percentidentiy:86.67_ATMS1; 5-methyltetrahydropteroyltriglutamate-homocysteine S-methyltransferase/ methionine synthase	99.36	2655	15	2	13	2666	10	2663	0	5112
contig00197	Ps_contig_mira-and-tgicl-ass_28437	hit-id:AT3G04400.1_e-value:1e-71_score: 266_percentidentiy:98.47_emb2171 (embryo defective 2171); structural constituent of ribosome	100	579	0	0	187	765	884	306	0	1148
contig00198	Ps_contig_mira-and-tgicl-ass_42596	hit-id:AT3G47470.1_e-value:2e-122_score: 251_percentidentiy:92.74_LHCA4 (LIGHT-HARVESTING CHLOROPHYLL-PROTEIN COMPLEX I SUBUNIT A4); chlorophyll binding	98.33	360	5	1	1	359	793	1152	0	658
contig00199	Ps_contig_mira-and-tgicl-ass_41164	hit-id:AT2G45180.1_e-value:4e-29_score: 124_percentidentiy:54.89_protease inhibitor/seed storage/lipid transfer protein (LTP) family protein	100	481	0	0	357	837	501	21	0	954
contig00200	Ps_contig_mira-and-tgicl-ass_42472	hit-id:Medtr3g102360.1_e-value:5e-36_score: 147_percentidentiy:45.75_ hypothetical protein	95.77	473	20	0	1	473	486	14	0	779
contig00201	Ps_contig_mira-and-tgicl-ass_3056	hit-id:AT1G57860.1_e-value:8e-78_score: 286_percentidentiy:79.88_60S ribosomal protein L21	99.63	545	2	0	279	823	574	30	0	1065
contig00202	Ps_contig_mira-and-tgicl-ass_28872	hit-id:AT4G39230.1_e-value:5e-127_score: 451_percentidentiy:71.29_isoflavone reductase, putative	98.4	1184	19	0	4	1187	1201	18	0	2196
contig00203	Ps_contig_mira-and-tgicl-ass_42495	hit-id:AT2G30860.1_e-value:6e-78_score: 287_percentidentiy:60.28_ATGSTF9 (GLUTATHIONE S-TRANSFERASE PHI 9); copper ion binding / glutathione binding / glutathione peroxidase/ glutathione transferase	99.89	876	1	0	25	900	959	84	0	1729
contig00204	Ps_contig_mira-and-tgicl-ass_1466	hit-id:Medtr3g041160.1_e-value:6e-43_score: 170_percentidentiy:47.26_ specific tissue protein 2, putative	93.2	206	14	0	3	208	251	456	1e-80	297
contig00205	Ps_contig_mira-and-tgicl-ass_17605	hit-id:ATCG01100.1_e-value:4e-16_score:80.1_percentidentiy:92.11_NADH dehydrogenase ND1	97.5	40	1	0	1211	1250	191	152	1e-11	71.9
contig00206	Ps_contig_mira-and-tgicl-ass_18918	hit-id:AT1G66580.1_e-value:1e-15_score:65.9_percentidentiy:80.00_60S ribosomal protein L10 (RPL10C)	96.97	165	2	2	1	162	16	180	3e-74	276
contig00207	Ps_contig_mira-and-tgicl-ass_31160	hit-id:AT4G33865.1_e-value:5e-28_score: 120_percentidentiy:92.86_40S ribosomal protein S29 (RPS29C)	100	541	0	0	1	541	550	10	0	1072
contig00208	Ps_contig_mira-and-tgicl-ass_42650	hit-id:AT1G02305.1_e-value:4e-73_score: 270_percentidentiy:76.82_cathepsin B-like cysteine protease, putative	99.55	674	3	0	605	1278	674	1	0	1312
contig00209	Ps_contig_mira-and-tgicl-ass_28959	hit-id:AT5G06720.1_e-value:2e-106_score: 382_percentidentiy:61.17_peroxidase, putative	100	834	0	0	1	834	440	1273	0	1653
contig00210	Ps_contig_mira-and-tgicl-ass_29668	hit-id:Medtr4g140600.1_e-value:3e-20_score:95.5_percentidentiy:72.06_ calcium-binding protein, related	96.96	691	8	2	1	678	60	750	0	1219
contig00211	Ps_contig_mira-and-tgicl-ass_25383	hit-id:AT1G52230.1_e-value:8e-44_score: 173_percentidentiy:82.46_PSAH2 (PHOTOSYSTEM I SUBUNIT H2)	100	680	0	0	10	689	694	15	0	1348
contig00212	Ps_contig_mira-and-tgicl-ass_1530	hit-id:AT5G45775.2_e-value:6e-84_score: 307_percentidentiy:96.07_60S ribosomal protein L11 (RPL11D)	99.62	789	1	2	23	809	804	16	0	1524
contig00213	Ps_contig_mira-and-tgicl-ass_29089	hit-id:AT3G52300.1_e-value:2e-69_score: 259_percentidentiy:80.36_ATPQ (ATP SYNTHASE D CHAIN, MITOCHONDRIAL); hydrogen ion transmembrane transporter	99.65	866	3	0	1	866	890	25	0	1693
contig00214	Ps_contig_mira-and-tgicl-ass_31419	hit-id:AT5G57120.1_e-value:2e-30_score: 131_percentidentiy:34.34_FUNCTIONS IN: molecular_function unknown; INVOLVED IN: biological_process unknown; LOCATED IN: nucleolus; EXPRESSED IN: 21 plant structures; EXPRESSED DURING: 13 growth stages; CONTAINS InterPro DOMAIN/s: LisH dimerisation motif (InterPro:IPR006594), SRP40, C-terminal (InterPro:IPR007718); Has 90949 Blast hits to 45608 proteins in 1…	99.85	664	0	1	919	1581	1030	1693	0	1253
contig00215	Ps_contig_mira-and-tgicl-ass_29079	hit-id:AT2G34480.1_e-value:2e-93_score: 338_percentidentiy:89.89_60S ribosomal protein L18A (RPL18aB)	99.51	817	4	0	14	830	871	55	0	1592
contig00216	Ps_contig_mira-and-tgicl-ass_30264	hit-id:AT1G14900.1_e-value:4e-22_score: 102_percentidentiy:53.06_HMGA (HIGH MOBILITY GROUP A); DNA binding	99.28	557	4	0	442	998	666	110	0	1072
contig00217	Ps_contig_mira-and-tgicl-ass_28995	hit-id:AT1G69410.1_e-value:2e-78_score: 289_percentidentiy:87.42_ELF5A-3 (EUKARYOTIC ELONGATION FACTOR 5A-3); translation initiation factor	99.74	779	2	0	9	787	869	91	0	1528
contig00218	Ps_contig_mira-and-tgicl-ass_40598	hit-id:AT4G15210.1_e-value:0.0_score: 652_percentidentiy:69.28_BAM5 (BETA-AMYLASE 5); beta-amylase	99.76	1636	2	2	128	1761	1636	1	0	3158
contig00219	Ps_contig_mira-and-tgicl-ass_9994	hit-id:AT3G13950.1_e-value:7e-11_score:65.1_percentidentiy:27.62_unknown protein	99.9	988	0	1	1	987	1002	15	0	1943
contig00220	Ps_contig_mira-and-tgicl-ass_28579	hit-id:AT4G15000.1_e-value:2e-53_score: 205_percentidentiy:85.19_60S ribosomal protein L27 (RPL27C)	98.95	669	4	2	1	666	22	690	0	1259
contig00222	Ps_contig_mira-and-tgicl-ass_44972	hit-id:AT3G05540.1_e-value:2e-73_score: 272_percentidentiy:77.38_INVOLVED IN: biological_process unknown; LOCATED IN: cytoplasm; CONTAINS InterPro DOMAIN/s: Translationally controlled tumour protein (InterPro:IPR018105), Translationally controlled tumour-associated TCTP (InterPro:IPR001983), Mss4/translationally controlled tumour-associated TCTP (InterPro:IPR011323), Translationally controlled tu…	99.88	803	1	0	110	912	803	1	0	1542
contig00223	Ps_contig_mira-and-tgicl-ass_29738	hit-id:AT3G61110.1_e-value:3e-37_score: 151_percentidentiy:95.35_ARS27A (ARABIDOPSIS RIBOSOMAL PROTEIN S27); structural constituent of ribosome	100	518	0	0	1	518	542	25	0	1027
contig00224	Ps_contig_mira-and-tgicl-ass_28614	hit-id:AT5G39850.1_e-value:1e-92_score: 336_percentidentiy:93.26_40S ribosomal protein S9 (RPS9C)	100	734	0	0	156	889	742	9	0	1455
contig00225	Ps_contig_mira-and-tgicl-ass_28090	hit-id:AT1G75950.1_e-value:5e-61_score: 135_percentidentiy:89.02_SKP1 (S PHASE KINASE-ASSOCIATED PROTEIN 1); protein binding / ubiquitin-protein ligase	99.88	822	0	1	19	839	835	14	0	1614
contig00226	Ps_contig_mira-and-tgicl-ass_28415	hit-id:AT5G28050.1_e-value:2e-71_score: 265_percentidentiy:81.11_cytidine/deoxycytidylate deaminase family protein	98.44	831	9	3	1	827	27	857	0	1481
contig00227	Ps_contig_mira-and-tgicl-ass_42661	hit-id:AT1G31330.1_e-value:8e-77_score: 283_percentidentiy:70.72_PSAF (photosystem I subunit F)	99.65	572	2	0	295	866	746	175	0	1118
contig00228	Ps_contig_mira-and-tgicl-ass_5271	hit-id:AT1G11580.1_e-value:2e-144_score: 336_percentidentiy:68.02_PMEPCRA (METHYLESTERASE PCR A); enzyme inhibitor/ pectinesterase	97.4	1881	47	2	4	1882	12	1892	0	3441
contig00230	Ps_contig_mira-and-tgicl-ass_275	hit-id:AT4G09800.1_e-value:6e-52_score: 199_percentidentiy:85.38_RPS18C (S18 RIBOSOMAL PROTEIN); RNA binding / nucleic acid binding / structural constituent of ribosome	96.28	430	13	2	21	448	438	10	0	720
contig00232	Ps_contig_mira-and-tgicl-ass_29514	hit-id:AT5G03850.1_e-value:4e-19_score:90.9_percentidentiy:86.79_40S ribosomal protein S28 (RPS28B)	99.81	513	1	0	2	514	8	520	0	1009
contig00233	Ps_contig_mira-and-tgicl-ass_27876	hit-id:AT2G36830.1_e-value:3e-97_score: 352_percentidentiy:80.08_GAMMA-TIP (GAMMA TONOPLAST INTRINSIC PROTEIN); water channel	99.12	226	0	2	1	225	912	1136	6e-104	375
contig00234	Ps_contig_mira-and-tgicl-ass_27959	hit-id:AT4G23630.1_e-value:3e-71_score: 236_percentidentiy:63.18_BTI1 (VIRB2-INTERACTING PROTEIN 1)	98.7	1386	9	3	150	1534	1406	29	0	2593
contig00235	Ps_contig_mira-and-tgicl-ass_43949	hit-id:AT2G42590.2_e-value:8e-111_score: 397_percentidentiy:82.82_GRF9 (GENERAL REGULATORY FACTOR 9); calcium ion binding / protein binding / protein phosphorylated amino acid binding	99.76	848	1	1	1	847	62	909	0	1657
contig00237	Ps_contig_mira-and-tgicl-ass_29568	hit-id:gi|633605|_e-value:4e-06_score:55.8_percentidentiy:100.00_ovary protein induced by treatment with gibberellic acid [Pisum sativum	100	510	0	0	1	510	33	542	0	1011
contig00238	Ps_contig_mira-and-tgicl-ass_43431	hit-id:AT5G60390.3_e-value:0.0_score: 858_percentidentiy:93.72_elongation factor 1-alpha / EF-1-alpha	93.85	1090	67	0	55	1144	63	1152	0	1629
contig00239	Ps_contig_mira-and-tgicl-ass_42639	hit-id:AT1G56220.4_e-value:7e-25_score: 110_percentidentiy:75.68_dormancy/auxin associated family protein	98.07	725	4	3	14	729	1	724	0	1263
contig00240	Ps_contig_mira-and-tgicl-ass_17856	hit-id:Medtr3g102360.1_e-value:6e-43_score: 171_percentidentiy:50.70_ hypothetical protein	100	187	0	0	1	187	934	748	1e-102	371
contig00241	Ps_contig_mira-and-tgicl-ass_28902	hit-id:AT3G12490.2_e-value:1e-35_score: 146_percentidentiy:69.00_cysteine protease inhibitor, putative / cystatin, putative	100	500	0	0	154	653	500	1	0	991
contig00242	Ps_contig_mira-and-tgicl-ass_30229	hit-id:AT2G02100.1_e-value:2e-21_score:98.6_percentidentiy:54.55_LCR69 (LOW-MOLECULAR-WEIGHT CYSTEINE-RICH 69); peptidase inhibitor	100	455	0	0	1	455	42	496	0	902
contig00243	Ps_contig_mira-and-tgicl-ass_30049	hit-id:AT4G37550.1_e-value:0.0_score: 685_percentidentiy:85.71_formamidase, putative / formamide amidohydrolase, putative	97.38	191	3	1	1	191	735	923	2e-91	333
contig00244	Ps_contig_mira-and-tgicl-ass_28925	hit-id:AT3G04920.1_e-value:2e-32_score: 135_percentidentiy:87.32_40S ribosomal protein S24 (RPS24A)	99.23	521	2	2	1	520	542	23	0	991
contig00245	Ps_contig_mira-and-tgicl-ass_32675	hit-id:AT1G62020.1_e-value:6e-48_score: 185_percentidentiy:91.40_coatomer protein complex, subunit alpha, putative	92.43	304	22	1	901	1203	1	304	2e-115	416
contig00246	Ps_contig_mira-and-tgicl-ass_36268	hit-id:AT4G15415.1_e-value:9e-130_score: 454_percentidentiy:81.85_ATB' GAMMA; poly(U) binding / protein phosphatase type 2A regulator	98.07	672	11	2	1	670	772	101	0	1213
contig00247	Ps_contig_mira-and-tgicl-ass_18104	hit-id:Medtr4g165600.1_e-value:9e-14_score:72.8_percentidentiy:67.65_ hypothetical protein	98.98	488	5	0	1	488	518	31	0	928
contig00248	Ps_singlet_mira-and-tgicl-ass_35151	hit-id:AT1G67090.1_e-value:1e-36_score: 147_percentidentiy:77.11_RBCS1A (RIBULOSE BISPHOSPHATE CARBOXYLASE SMALL CHAIN 1A); copper ion binding / ribulose-bisphosphate carboxylase	98.77	163	0	2	1	162	81	242	6e-79	291
contig00249	Ps_contig_mira-and-tgicl-ass_26302	hit-id:AT1G57860.1_e-value:2e-77_score: 285_percentidentiy:80.86_60S ribosomal protein L21	99.47	561	2	1	1	561	31	590	0	1084
contig00250	Ps_contig_mira-and-tgicl-ass_28631	hit-id:AT3G04840.1_e-value:3e-106_score: 382_percentidentiy:81.90_40S ribosomal protein S3A (RPS3aA)	97.76	984	4	12	107	1073	1025	43	0	1695
contig00251	Ps_contig_mira-and-tgicl-ass_29475	N#A	100	188	0	0	230	417	192	5	5e-103	373
contig00252	Ps_contig_mira-and-tgicl-ass_43096	hit-id:Medtr5g091910.1_e-value:9e-15_score:75.1_percentidentiy:76.00_ Glycine rich	98.97	195	2	0	1	195	8	202	2e-102	371
contig00254	Ps_contig_mira-and-tgicl-ass_25847	hit-id:AC231338_13.7_e-value:1e-06_score:49.7_percentidentiy:36.84_hypothetical protein AC231338.1 72675-71458 F EGN_Mt090430 2009070	99.76	410	1	0	185	594	413	4	0	805
contig00256	Ps_contig_mira-and-tgicl-ass_15921	hit-id:AT1G15120.1_e-value:3e-32_score: 134_percentidentiy:84.06_ubiquinol-cytochrome C reductase complex 7.8 kDa protein, putative / mitochondrial hinge protein, putative	100	502	0	0	1	502	17	518	0	995
contig00257	Ps_contig_mira-and-tgicl-ass_19697	hit-id:AT1G35720.1_e-value:1e-127_score: 453_percentidentiy:69.09_ANNAT1 (ANNEXIN ARABIDOPSIS 1); ATP binding / calcium ion binding / calcium-dependent phospholipid binding / copper ion binding / peroxidase/ protein homodimerization	100	1210	0	0	3	1212	1264	55	0	2298
contig00258	Ps_contig_mira-and-tgicl-ass_29350	hit-id:AT1G54410.1_e-value:5e-09_score:58.5_percentidentiy:47.06_dehydrin family protein	99.37	318	2	0	4	321	728	411	1e-175	615
contig00259	Ps_contig_mira-and-tgicl-ass_29875	hit-id:AT4G13940.1_e-value:0.0_score: 866_percentidentiy:88.66_MEE58 (MATERNAL EFFECT EMBRYO ARREST 58); adenosylhomocysteinase/ copper ion binding	99.93	1513	1	0	60	1572	1758	246	0	2991
contig00260	Ps_contig_mira-and-tgicl-ass_31464	hit-id:AT1G65720.1_e-value:4e-14_score:75.1_percentidentiy:56.16_unknown protein	99.41	677	0	1	273	945	1	677	0	1308
contig00261	Ps_contig_mira-and-tgicl-ass_24968	hit-id:Glyma09g12200.3_e-value:1e-17_score:87.8_percentidentiy:45.90	88.06	67	8	0	1	67	550	616	2e-12	69.9
contig00262	Ps_contig_mira-and-tgicl-ass_42779	hit-id:AT1G55670.1_e-value:2e-48_score: 186_percentidentiy:77.24_PSAG (PHOTOSYSTEM I SUBUNIT G)	99.72	357	1	0	172	528	357	1	0	700
contig00263	Ps_contig_mira-and-tgicl-ass_32144	hit-id:AT5G48580.1_e-value:1e-55_score: 213_percentidentiy:79.84_FKBP15-2; FK506 binding / peptidyl-prolyl cis-trans isomerase	99.32	730	4	1	105	833	32	761	0	1400
contig00264	Ps_contig_mira-and-tgicl-ass_25324	hit-id:AT1G23290.1_e-value:5e-46_score: 180_percentidentiy:83.84_RPL27AB; structural constituent of ribosome	100	374	0	0	100	473	1	374	0	741
contig00265	Ps_contig_mira-and-tgicl-ass_28450	hit-id:Medtr8g137730.1_e-value:3e-20_score:94.7_percentidentiy:65.91_ hypothetical protein	99.82	548	1	0	1	548	585	38	0	1082
contig00266	Ps_contig_mira-and-tgicl-ass_15001	N#A	96.55	319	7	1	174	488	199	517	3e-154	543
contig00267	Ps_contig_mira-and-tgicl-ass_29159	hit-id:AT3G51880.3_e-value:7e-21_score:98.2_percentidentiy:75.45_HMGB1 (HIGH MOBILITY GROUP B 1); DNA binding / chromatin binding / structural constituent of chromatin / transcription factor	100	552	0	0	1	552	958	407	0	1094
contig00268	Ps_contig_mira-and-tgicl-ass_30594	hit-id:AT1G01100.4_e-value:1e-16_score:83.6_percentidentiy:63.79_60S acidic ribosomal protein P1 (RPP1A)	99.7	674	1	1	1	673	7	680	0	1314
contig00269	Ps_contig_mira-and-tgicl-ass_28304	hit-id:AT5G51940.1_e-value:3e-54_score: 207_percentidentiy:80.14_NRPB6A; DNA binding / DNA-directed RNA polymerase	99.23	652	0	3	9	656	1	651	0	1233
contig00270	Ps_contig_mira-and-tgicl-ass_28876	hit-id:AT3G53020.1_e-value:5e-51_score: 197_percentidentiy:93.91_STV1 (SHORT VALVE1); structural constituent of ribosome	99.35	771	4	1	1	770	19	789	0	1481
contig00271	Ps_contig_mira-and-tgicl-ass_28587	hit-id:AT5G09810.1_e-value:0.0_score: 746_percentidentiy:97.88_ACT7 (ACTIN 7); structural constituent of cytoskeleton	99.87	1584	1	1	1	1583	54	1637	0	3120
contig00272	Ps_contig_mira-and-tgicl-ass_43939	hit-id:AT3G19390.1_e-value:6e-112_score: 401_percentidentiy:56.69_cysteine proteinase, putative / thiol protease, putative	99.93	1339	1	0	131	1469	29	1367	0	2593
contig00273	Ps_contig_mira-and-tgicl-ass_28338	hit-id:AT2G30570.1_e-value:1e-27_score: 119_percentidentiy:62.39_PSBW (PHOTOSYSTEM II REACTION CENTER W)	100	615	0	0	1	615	73	687	0	1219
contig00274	Ps_contig_mira-and-tgicl-ass_38699	hit-id:ATCG00710.1_e-value:3e-17_score:67.4_percentidentiy:85.29_Encodes a 8 kD phosphoprotein that is a component of the photosystem II oxygen evolving core. Its exact molecular function has not been determined but it may play a role in mediating electron transfer between the secondary quinone acceptors, QA and QB, associated with the acceptor side of PSII.	98.67	300	2	2	340	638	1	299	2e-142	505
contig00275	Ps_contig_mira-and-tgicl-ass_29986	hit-id:AT3G01390.2_e-value:3e-21_score:99.4_percentidentiy:73.39_VMA10 (VACUOLAR MEMBRANE ATPASE 10); hydrogen ion transporting ATP synthase, rotational mechanism	99.87	758	1	0	11	768	846	89	0	1495
contig00276	Ps_contig_mira-and-tgicl-ass_31097	hit-id:AT5G10530.1_e-value:2e-20_score:97.1_percentidentiy:35.48_lectin protein kinase, putative	100	450	0	0	1	450	557	1006	0	892
contig00277	Ps_contig_mira-and-tgicl-ass_350	hit-id:AT1G47960.1_e-value:1e-23_score: 107_percentidentiy:46.76_C/VIF1 (CELL WALL / VACUOLAR INHIBITOR OF FRUCTOSIDASE 1); enzyme inhibitor/ pectinesterase/ pectinesterase inhibitor	98.36	669	7	3	1	665	199	867	0	1217
contig00278	Ps_contig_mira-and-tgicl-ass_42467	hit-id:AT5G55190.1_e-value:3e-122_score: 434_percentidentiy:95.93_RAN3 (RAN GTPASE 3); GTP binding / GTPase/ protein binding	99.76	411	1	0	74	484	1	411	0	807
contig00279	Ps_contig_mira-and-tgicl-ass_43110	hit-id:AT5G59320.1_e-value:2e-32_score: 135_percentidentiy:61.26_LTP3 (LIPID TRANSFER PROTEIN 3); lipid binding	98.86	263	2	1	226	488	24	285	7e-138	490
contig00280	Ps_contig_mira-and-tgicl-ass_24937	N#A	99.25	133	0	1	4	135	246	114	9e-66	248
contig00281	Ps_contig_mira-and-tgicl-ass_45248	hit-id:AT3G11510.1_e-value:2e-57_score: 219_percentidentiy:89.86_40S ribosomal protein S14 (RPS14B)	98.69	838	8	2	1	835	17	854	0	1560
contig00282	Ps_contig_mira-and-tgicl-ass_34818	hit-id:AT1G11580.1_e-value:2e-29_score: 125_percentidentiy:62.77_PMEPCRA (METHYLESTERASE PCR A); enzyme inhibitor/ pectinesterase	98.46	195	1	2	123	316	407	214	2e-95	347
contig00283	Ps_contig_mira-and-tgicl-ass_25296	hit-id:AT5G64350.1_e-value:6e-54_score: 206_percentidentiy:83.04_FKBP12 (FK506-BINDING PROTEIN); FK506 binding / peptidyl-prolyl cis-trans isomerase	99.83	575	1	0	27	601	579	5	0	1132
contig00284	Ps_contig_mira-and-tgicl-ass_28950	hit-id:AT4G17390.1_e-value:2e-95_score: 345_percentidentiy:90.69_60S ribosomal protein L15 (RPL15B)	99.88	828	1	0	1	828	875	48	0	1633
contig00285	Ps_contig_mira-and-tgicl-ass_30264	hit-id:AT1G14900.1_e-value:4e-22_score: 102_percentidentiy:53.06_HMGA (HIGH MOBILITY GROUP A); DNA binding	98.13	321	4	2	1	319	317	637	2e-163	573
contig00286	Ps_contig_mira-and-tgicl-ass_29913	hit-id:AT2G21580.2_e-value:4e-32_score: 134_percentidentiy:90.28_40S ribosomal protein S25 (RPS25B)	100	568	0	0	1	568	37	604	0	1126
contig00287	Ps_contig_mira-and-tgicl-ass_28422	hit-id:AT4G31500.1_e-value:4e-125_score: 445_percentidentiy:45.32_CYP83B1 (CYTOCHROME P450 MONOOXYGENASE 83B1); oxidoreductase, acting on paired donors, with incorporation or reduction of molecular oxygen, NADH or NADPH as one donor, and incorporation of one atom of oxygen / oxygen binding	100	1567	0	0	154	1720	1597	31	0	2976
contig00288	Ps_contig_mira-and-tgicl-ass_30313	hit-id:AT5G62190.1_e-value:5e-169_score: 591_percentidentiy:72.29_PRH75; ATP-dependent helicase/ DEAD/H-box RNA helicase binding	97.97	1772	29	4	18	1789	1767	3	0	3201
contig00289	Ps_contig_mira-and-tgicl-ass_29591	hit-id:AC234842_22.1_e-value:1e-09_score:59.3_percentidentiy:47.37_Gamma thionin AC234842.1 91683-93103 H EGN_Mt090430 2009070	96.61	236	4	2	1	235	554	322	3e-109	392
contig00290	Ps_contig_mira-and-tgicl-ass_26640	hit-id:AT1G78300.1_e-value:7e-127_score: 450_percentidentiy:90.59_GRF2 (GENERAL REGULATORY FACTOR 2); protein binding / protein phosphorylated amino acid binding	98.98	882	4	3	74	950	76	957	0	1657
contig00291	Ps_contig_mira-and-tgicl-ass_29717	hit-id:AT5G56670.1_e-value:1e-22_score: 102_percentidentiy:96.77_40S ribosomal protein S30 (RPS30C)	100	490	0	0	19	508	23	512	0	971
contig00292	Ps_contig_mira-and-tgicl-ass_28979	hit-id:AT1G13950.1_e-value:1e-81_score: 299_percentidentiy:92.45_ELF5A-1 (EUKARYOTIC ELONGATION FACTOR 5A-1); translation initiation factor	99.84	615	0	1	1	614	640	26	0	1203
contig00293	Ps_contig_mira-and-tgicl-ass_9648	hit-id:AC231338_13.2_e-value:8e-06_score:48.1_percentidentiy:37.78_Extensin-like region AC231338.1 70967-73269 F EGN_Mt090430 2009070	99.86	728	1	0	1	728	417	1144	0	1435
contig00294	Ps_contig_mira-and-tgicl-ass_17856	hit-id:Medtr3g102360.1_e-value:6e-43_score: 171_percentidentiy:50.70_ hypothetical protein	99.71	678	2	0	1	678	129	806	0	1328
contig00295	Ps_contig_mira-and-tgicl-ass_44774	hit-id:AT5G59970.1_e-value:1e-34_score: 142_percentidentiy:100.00_histone H4	100	455	0	0	13	467	8	462	0	902
contig00296	Ps_contig_mira-and-tgicl-ass_14548	hit-id:AT2G47470.1_e-value:1e-155_score: 546_percentidentiy:76.70_UNE5 (UNFERTILIZED EMBRYO SAC 5); protein disulfide isomerase	99.44	1425	5	1	44	1468	7	1428	0	2757
contig00297	Ps_contig_mira-and-tgicl-ass_24943	hit-id:AC231338_13.3_e-value:2e-55_score: 213_percentidentiy:53.95_hypothetical protein AC231338.1 72675-70967 F EGN_Mt090430 2009070	98.99	99	1	0	98	196	139	41	7e-48	188
contig00298	Ps_contig_mira-and-tgicl-ass_27838	hit-id:AT4G20260.3_e-value:2e-13_score:73.6_percentidentiy:53.21_DREPP plasma membrane polypeptide family protein	98.86	881	2	7	128	1000	950	70	0	1518
contig00299	Ps_contig_mira-and-tgicl-ass_29365	hit-id:AT2G23930.1_e-value:3e-36_score: 148_percentidentiy:91.14_SNRNP-G (PROBABLE SMALL NUCLEAR RIBONUCLEOPROTEIN G)	99.34	607	3	1	7	612	77	683	0	1164
contig00300	Ps_contig_mira-and-tgicl-ass_9594	N#A	98.19	387	2	5	105	488	19	403	0	674
contig00302	Ps_contig_mira-and-tgicl-ass_43431	hit-id:AT5G60390.3_e-value:0.0_score: 858_percentidentiy:93.72_elongation factor 1-alpha / EF-1-alpha	99.69	968	2	1	176	1142	1708	741	0	1887
contig00303	Ps_contig_mira-and-tgicl-ass_43736	hit-id:AT4G05180.1_e-value:7e-67_score: 251_percentidentiy:65.33_PSBQ-2; calcium ion binding	99.79	963	0	2	60	1021	49	1010	0	1877
contig00304	Ps_contig_mira-and-tgicl-ass_28649	hit-id:AT2G32150.1_e-value:7e-87_score: 317_percentidentiy:61.98_haloacid dehalogenase-like hydrolase family protein	98.8	1085	12	1	1	1084	31	1115	0	2040
contig00305	Ps_contig_mira-and-tgicl-ass_28645	hit-id:AT5G67510.1_e-value:2e-44_score: 176_percentidentiy:86.99_60S ribosomal protein L26 (RPL26B)	99.71	687	2	0	1	687	66	752	0	1245
contig00306	Ps_contig_mira-and-tgicl-ass_2677	hit-id:AT4G30330.1_e-value:3e-40_score: 162_percentidentiy:90.91_small nuclear ribonucleoprotein E, putative / snRNP-E, putative / Sm protein E, putative	98.2	721	5	1	16	736	722	10	0	1332
contig00307	Ps_contig_mira-and-tgicl-ass_32155	hit-id:AT2G21160.1_e-value:6e-68_score: 254_percentidentiy:59.26_translocon-associated protein alpha (TRAP alpha) family protein	98.7	1080	11	2	189	1266	1083	5	0	2016
contig00308	Ps_contig_mira-and-tgicl-ass_43356	hit-id:Medtr4g165600.1_e-value:2e-15_score:78.2_percentidentiy:51.85_ hypothetical protein	99.59	487	0	2	1	486	528	43	0	934
contig00309	Ps_contig_mira-and-tgicl-ass_31990	hit-id:AT3G12587.1_e-value:2e-12_score:67.8_percentidentiy:85.71_unknown protein	98.99	398	3	1	19	415	401	4	0	751
contig00310	Ps_contig_mira-and-tgicl-ass_29180	hit-id:AT1G20693.3_e-value:9e-11_score:64.7_percentidentiy:76.54_HMGB2 (HIGH MOBILITY GROUP B 2); DNA binding / chromatin binding / structural constituent of chromatin / transcription factor	100	511	0	0	1	511	75	585	0	906
contig00311	Ps_contig_mira-and-tgicl-ass_29089	hit-id:AT3G52300.1_e-value:2e-69_score: 259_percentidentiy:80.36_ATPQ (ATP SYNTHASE D CHAIN, MITOCHONDRIAL); hydrogen ion transmembrane transporter	98.52	338	4	1	11	347	8	345	3e-178	622
contig00312	Ps_contig_mira-and-tgicl-ass_11768	hit-id:AT5G55450.1_e-value:3e-16_score:82.0_percentidentiy:38.24_protease inhibitor/seed storage/lipid transfer protein (LTP) family protein	99.35	619	4	0	122	740	11	629	0	1199
contig00313	Ps_contig_mira-and-tgicl-ass_43293	hit-id:AT5G59970.1_e-value:1e-36_score: 149_percentidentiy:81.19_histone H4	96.64	417	14	0	83	499	73	489	0	670
contig00314	Ps_contig_mira-and-tgicl-ass_28264	hit-id:AT5G10360.1_e-value:5e-105_score: 377_percentidentiy:91.97_EMB3010 (embryo defective 3010); structural constituent of ribosome	99.9	1019	0	1	4	1021	1019	1	0	2004
contig00315	Ps_contig_mira-and-tgicl-ass_28878	hit-id:AT2G21250.1_e-value:1e-149_score: 526_percentidentiy:85.11_mannose 6-phosphate reductase (NADPH-dependent), putative	99.65	1156	4	0	45	1200	26	1181	0	2218
contig00316	Ps_contig_mira-and-tgicl-ass_27116	hit-id:AT5G59970.1_e-value:1e-40_score: 162_percentidentiy:100.00_histone H4	92.28	544	36	4	33	575	21	559	0	718
contig00317	Ps_contig_mira-and-tgicl-ass_27860	hit-id:AT1G02780.1_e-value:1e-87_score: 319_percentidentiy:93.01_emb2386 (embryo defective 2386); structural constituent of ribosome	99.45	730	3	1	13	742	15	743	0	1407
contig00318	Ps_contig_mira-and-tgicl-ass_13517	hit-id:Glyma05g36960.1_e-value:2e-07_score:53.5_percentidentiy:39.66	97.49	439	5	1	49	487	726	294	0	785
contig00319	Ps_contig_mira-and-tgicl-ass_9648	hit-id:AC231338_13.2_e-value:8e-06_score:48.1_percentidentiy:37.78_Extensin-like region AC231338.1 70967-73269 F EGN_Mt090430 2009070	99.07	108	1	0	417	524	227	334	9e-53	206
contig00321	Ps_contig_mira-and-tgicl-ass_27589	hit-id:AT1G30380.1_e-value:2e-44_score: 175_percentidentiy:80.15_PSAK (photosystem I subunit K)	98.32	715	5	5	53	763	712	1	0	1289
contig00322	Ps_contig_mira-and-tgicl-ass_42618	hit-id:AT2G10940.2_e-value:1e-37_score: 152_percentidentiy:83.95_protease inhibitor/seed storage/lipid transfer protein (LTP) family protein	100	470	0	0	357	826	5	474	0	932
contig00323	Ps_contig_mira-and-tgicl-ass_32126	hit-id:AT5G02790.1_e-value:7e-85_score: 310_percentidentiy:66.82_In2-1 protein, putative	99.8	1019	2	0	1	1019	25	1043	0	2008
contig00324	Ps_contig_mira-and-tgicl-ass_29709	hit-id:AT3G10950.1_e-value:6e-46_score: 180_percentidentiy:93.48_60S ribosomal protein L37a (RPL37aB)	97.92	577	9	1	1	577	15	588	0	1045
contig00325	Ps_contig_mira-and-tgicl-ass_28570	hit-id:AT1G57720.2_e-value:5e-168_score: 587_percentidentiy:74.82_elongation factor 1B-gamma, putative / eEF-1B gamma, putative	99.22	1418	10	1	240	1656	96	1513	0	2716
contig00326	Ps_singlet_mira-and-tgicl-ass_11113	hit-id:AT5G18620.2_e-value:2e-17_score:84.3_percentidentiy:68.18_CHR17 (CHROMATIN REMODELING FACTOR17); ATP binding / DNA binding / DNA-dependent ATPase/ helicase/ hydrolase, acting on acid anhydrides, in phosphorus-containing anhydrides / nucleic acid binding / nucleosome binding	99.1	221	1	1	411	630	235	15	9e-116	416
contig00327	Ps_contig_mira-and-tgicl-ass_29137	hit-id:AT4G37530.1_e-value:2e-125_score: 446_percentidentiy:69.77_peroxidase, putative	99.27	1236	7	1	1	1234	72	1307	0	2373
contig00328	Ps_contig_mira-and-tgicl-ass_30841	hit-id:Glyma13g06460.1_e-value:5e-24_score: 108_percentidentiy:56.47	99.34	610	2	2	13	621	653	45	0	1164
contig00329	Ps_contig_mira-and-tgicl-ass_29519	hit-id:AT2G16600.1_e-value:6e-76_score: 281_percentidentiy:85.88_ROC3; peptidyl-prolyl cis-trans isomerase	99.24	917	5	1	1	915	925	9	0	1756
contig00330	Ps_contig_mira-and-tgicl-ass_32947	hit-id:AT3G08610.1_e-value:1e-23_score: 105_percentidentiy:75.41_unknown protein	99.55	445	1	1	21	464	44	488	0	858
contig00331	Ps_contig_mira-and-tgicl-ass_37429	hit-id:AT5G46050.1_e-value:0.0_score: 813_percentidentiy:71.53_PTR3 (PEPTIDE TRANSPORTER 3); dipeptide transporter/ transporter/ tripeptide transporter	98.62	578	5	2	1	576	1340	1916	0	1068
contig00332	Ps_contig_mira-and-tgicl-ass_25822	hit-id:AT1G10630.1_e-value:2e-100_score: 362_percentidentiy:98.90_ATARFA1F (ARABIDOPSIS THALIANA ADP-RIBOSYLATION FACTOR A1F); GTP binding / copper ion binding / phospholipase activator/ protein binding	100	886	0	0	61	946	904	19	0	1715
contig00333	Ps_contig_mira-and-tgicl-ass_32524	hit-id:AT1G17860.1_e-value:4e-09_score:59.3_percentidentiy:30.86_trypsin and protease inhibitor family protein / Kunitz family protein	100	773	0	0	113	885	818	46	0	1532
contig00334	Ps_contig_mira-and-tgicl-ass_26645	hit-id:AT1G31340.1_e-value:5e-70_score: 261_percentidentiy:99.34_RUB1 (RELATED TO UBIQUITIN 1); protein binding	99.14	694	2	3	365	1054	832	139	0	1308
contig00335	Ps_contig_mira-and-tgicl-ass_31353	hit-id:AT2G27530.2_e-value:8e-94_score: 340_percentidentiy:87.96_PGY1 (PIGGYBACK1); RNA binding / structural constituent of ribosome	99.14	929	7	1	1	929	934	7	0	1770
contig00336	Ps_contig_mira-and-tgicl-ass_30213	hit-id:AT4G18100.1_e-value:4e-58_score: 221_percentidentiy:87.22_60S ribosomal protein L32 (RPL32A)	100	474	0	0	1	474	37	510	0	940
contig00337	Ps_contig_mira-and-tgicl-ass_29137	hit-id:AT4G37530.1_e-value:2e-125_score: 446_percentidentiy:69.77_peroxidase, putative	99.42	172	0	1	124	294	1301	1130	7e-89	325
contig00338	Ps_contig_mira-and-tgicl-ass_32095	hit-id:AT5G42850.2_e-value:1e-41_score: 167_percentidentiy:60.31_INVOLVED IN: cell redox homeostasis; LOCATED IN: cellular_component unknown; EXPRESSED IN: 22 plant structures; EXPRESSED DURING: 13 growth stages; CONTAINS InterPro DOMAIN/s: Thioredoxin fold (InterPro:IPR012335), Thioredoxin-like fold (InterPro:IPR012336), Protein of unknown function DUF953, thioredoxin-like (InterPro:IPR010357); …	98.74	717	6	2	141	856	10	724	0	1340
contig00339	Ps_contig_mira-and-tgicl-ass_29986	hit-id:AT3G01390.2_e-value:3e-21_score:99.4_percentidentiy:73.39_VMA10 (VACUOLAR MEMBRANE ATPASE 10); hydrogen ion transporting ATP synthase, rotational mechanism	100	41	0	0	126	166	115	155	2e-15	81.8
contig00340	Ps_contig_mira-and-tgicl-ass_34257	hit-id:AT2G38380.1_e-value:3e-93_score: 339_percentidentiy:54.49_peroxidase 22 (PER22) (P22) (PRXEA) / basic peroxidase E	97.23	577	14	2	1	576	674	1249	0	1001
contig00341	Ps_contig_mira-and-tgicl-ass_29655	hit-id:Medtr8g040150.1_e-value:4e-24_score: 108_percentidentiy:70.21_ Repetitive proline-rich cell wall protein 1 precursor, related	99.72	719	0	2	31	747	8	726	0	1394
contig00342	Ps_contig_mira-and-tgicl-ass_32083	hit-id:AT4G34700.1_e-value:2e-48_score: 189_percentidentiy:75.22_complex 1 family protein / LVR family protein	98.21	616	3	2	46	654	648	34	0	1088
contig00343	Ps_contig_mira-and-tgicl-ass_28931	hit-id:AT3G43810.1_e-value:4e-81_score: 298_percentidentiy:100.00_CAM7 (CALMODULIN 7); calcium ion binding	99.65	864	3	0	7	870	890	27	0	1695
contig00344	Ps_contig_mira-and-tgicl-ass_29753	hit-id:AT3G21510.1_e-value:2e-50_score: 196_percentidentiy:69.48_AHP1 (HISTIDINE-CONTAINING PHOSPHOTRANSMITTER 1); histidine phosphotransfer kinase	99.23	905	5	1	1	903	927	23	0	1651
contig00345	Ps_contig_mira-and-tgicl-ass_44506	hit-id:AT3G06680.1_e-value:2e-25_score: 112_percentidentiy:81.54_60S ribosomal protein L29 (RPL29B)	98.64	369	4	1	2	370	21	388	0	684
contig00346	Ps_contig_mira-and-tgicl-ass_32306	hit-id:AT5G47710.2_e-value:4e-63_score: 238_percentidentiy:68.07_C2 domain-containing protein	98.09	682	7	2	1	677	717	37	0	1241
contig00347	Ps_contig_mira-and-tgicl-ass_40847	hit-id:Medtr1g006790.1_e-value:4e-36_score: 148_percentidentiy:100.00_ hypothetical protein	99.08	869	3	3	962	1826	1	868	0	1592
contig00348	Ps_contig_mira-and-tgicl-ass_43431	hit-id:AT5G60390.3_e-value:0.0_score: 858_percentidentiy:93.72_elongation factor 1-alpha / EF-1-alpha	99.86	699	1	0	99	797	26	724	0	1378
contig00349	Ps_contig_mira-and-tgicl-ass_29171	hit-id:AT5G10860.1_e-value:5e-93_score: 338_percentidentiy:81.07_CBS domain-containing protein	100	967	0	0	4	970	60	1026	0	1917
contig00350	Ps_contig_mira-and-tgicl-ass_32095	hit-id:AT5G42850.2_e-value:1e-41_score: 167_percentidentiy:60.31_INVOLVED IN: cell redox homeostasis; LOCATED IN: cellular_component unknown; EXPRESSED IN: 22 plant structures; EXPRESSED DURING: 13 growth stages; CONTAINS InterPro DOMAIN/s: Thioredoxin fold (InterPro:IPR012335), Thioredoxin-like fold (InterPro:IPR012336), Protein of unknown function DUF953, thioredoxin-like (InterPro:IPR010357); …	99.32	296	1	1	1	296	725	431	2e-160	563
contig00351	Ps_contig_mira-and-tgicl-ass_19696	hit-id:AT4G25570.1_e-value:3e-69_score: 258_percentidentiy:70.28_ACYB-2; carbon-monoxide oxygenase	97.71	831	9	5	1	828	861	38	0	1471
contig00352	Ps_contig_mira-and-tgicl-ass_29971	hit-id:AT3G16080.1_e-value:2e-45_score: 178_percentidentiy:87.23_60S ribosomal protein L37 (RPL37C)	100	337	0	0	1	337	40	376	0	668
contig00353	Ps_contig_mira-and-tgicl-ass_29082	hit-id:AT1G72610.1_e-value:7e-55_score: 211_percentidentiy:56.31_GER1 (GERMIN-LIKE PROTEIN 1); oxalate oxidase	99.88	834	1	0	28	861	32	865	0	1645
contig00354	Ps_contig_mira-and-tgicl-ass_30876	hit-id:AT3G04720.1_e-value:6e-83_score: 303_percentidentiy:71.73_PR4 (PATHOGENESIS-RELATED 4); chitin binding	99.84	624	1	0	247	870	1	624	0	1231
contig00356	Ps_contig_mira-and-tgicl-ass_29001	hit-id:AT1G59950.1_e-value:6e-90_score: 328_percentidentiy:53.42_aldo/keto reductase, putative	98.55	1104	16	0	179	1282	125	1228	0	2062
contig00357	Ps_contig_mira-and-tgicl-ass_30833	hit-id:AT5G47570.1_e-value:4e-55_score: 211_percentidentiy:81.60_unknown protein	100	657	0	0	46	702	729	73	0	1302
contig00358	Ps_contig_mira-and-tgicl-ass_39445	hit-id:AT5G66400.2_e-value:2e-06_score:50.1_percentidentiy:56.82_RAB18 (RESPONSIVE TO ABA 18)	96	400	10	1	1	394	71	470	0	668
contig00359	Ps_contig_mira-and-tgicl-ass_29778	hit-id:AT4G17340.1_e-value:1e-86_score: 316_percentidentiy:81.60_TIP2;2 (TONOPLAST INTRINSIC PROTEIN 2;2); water channel	99.67	907	2	1	144	1050	945	40	0	1725
contig00360	Ps_contig_mira-and-tgicl-ass_9638	hit-id:AT1G72170.1_e-value:1e-29_score: 126_percentidentiy:62.38_unknown protein	97.77	582	6	3	1	575	13	594	0	991
contig00361	Ps_contig_mira-and-tgicl-ass_45177	hit-id:AT4G20440.4_e-value:8e-50_score: 194_percentidentiy:85.16_smB (small nuclear ribonucleoprotein associated protein B)	99.11	1232	8	2	1	1231	33	1262	0	2341
contig00362	Ps_contig_mira-and-tgicl-ass_31595	hit-id:AT5G40370.1_e-value:6e-36_score: 147_percentidentiy:73.63_glutaredoxin, putative	99.55	665	3	0	1	665	3	667	0	1298
contig00363	Ps_contig_mira-and-tgicl-ass_2841	hit-id:AT4G11010.1_e-value:8e-57_score: 217_percentidentiy:83.06_NDPK3 (NUCLEOSIDE DIPHOSPHATE KINASE 3); ATP binding / nucleoside diphosphate kinase	99.32	1026	6	1	4	1028	1026	1	0	1978
contig00364	Ps_contig_mira-and-tgicl-ass_29321	hit-id:AT3G60270.1_e-value:2e-32_score: 136_percentidentiy:54.46_uclacyanin, putative	99.27	411	3	0	356	766	606	196	0	791
contig00365	Ps_contig_mira-and-tgicl-ass_35894	hit-id:AT1G47640.1_e-value:8e-116_score: 413_percentidentiy:88.16_unknown protein	99.9	1041	0	1	181	1220	6	1046	0	2048
contig00366	Ps_contig_mira-and-tgicl-ass_31206	hit-id:AT3G18280.1_e-value:4e-27_score: 118_percentidentiy:62.50_protease inhibitor/seed storage/lipid transfer protein (LTP) family protein	97.81	729	4	3	1	721	72	796	0	1211
contig00367	Ps_contig_mira-and-tgicl-ass_30893	hit-id:AT2G46540.1_e-value:1e-19_score:93.6_percentidentiy:71.43_unknown protein	99.82	563	0	1	88	649	106	668	0	1053
contig00368	Ps_contig_mira-and-tgicl-ass_29140	hit-id:AT5G52840.1_e-value:2e-68_score: 256_percentidentiy:77.71_NADH-ubiquinone oxidoreductase-related	100	825	0	0	23	847	889	65	0	1635
contig00369	Ps_contig_mira-and-tgicl-ass_30152	hit-id:AT5G56940.1_e-value:2e-28_score: 122_percentidentiy:55.77_ribosomal protein S16 family protein	100	223	0	0	138	360	81	303	5e-124	442
contig00370	Ps_contig_mira-and-tgicl-ass_30474	hit-id:AT1G21720.1_e-value:1e-109_score: 393_percentidentiy:94.12_PBC1 (PROTEASOME BETA SUBUNIT C1); peptidase/ threonine-type endopeptidase	99.78	908	2	0	1	908	950	43	0	1784
contig00371	Ps_contig_mira-and-tgicl-ass_31855	hit-id:AT3G63010.1_e-value:9e-142_score: 500_percentidentiy:75.94_GID1B (GA INSENSITIVE DWARF1B); hydrolase	80.22	546	108	0	127	672	619	74	1e-58	226
contig00372	Ps_contig_mira-and-tgicl-ass_19606	N#A	100	172	0	0	141	312	191	362	1e-93	341
contig00373	Ps_contig_mira-and-tgicl-ass_26811	N#A	99.71	342	0	1	72	412	529	188	0	662
contig00374	Ps_contig_mira-and-tgicl-ass_28242	hit-id:AT5G59613.1_e-value:2e-21_score:99.4_percentidentiy:76.36_unknown protein	100	484	0	0	1	484	183	666	0	912
contig00375	Ps_contig_mira-and-tgicl-ass_30025	hit-id:AT2G27710.3_e-value:3e-19_score:92.4_percentidentiy:72.58_60S acidic ribosomal protein P2 (RPP2B)	99.69	318	1	0	1	318	8	325	5e-178	622
contig00376	Ps_contig_mira-and-tgicl-ass_28553	hit-id:AT3G52930.1_e-value:2e-175_score: 612_percentidentiy:87.75_fructose-bisphosphate aldolase, putative	99.93	1424	1	0	1	1424	1502	79	0	2744
contig00377	Ps_contig_mira-and-tgicl-ass_43784	hit-id:AT2G02760.1_e-value:2e-85_score: 312_percentidentiy:96.05_ATUBC2 (UBIQUITING-CONJUGATING ENZYME 2); ubiquitin-protein ligase	99.86	710	1	0	160	869	27	736	0	1400
contig00378	Ps_contig_mira-and-tgicl-ass_28746	hit-id:AT2G40010.1_e-value:2e-134_score: 476_percentidentiy:86.69_60S acidic ribosomal protein P0 (RPP0A)	98.52	943	13	1	52	993	116	1058	0	1750
contig00379	Ps_contig_mira-and-tgicl-ass_31112	hit-id:AT2G37130.1_e-value:6e-134_score: 474_percentidentiy:73.60_peroxidase 21 (PER21) (P21) (PRXR5)	99.92	1177	1	0	29	1205	1191	15	0	2325
contig00380	Ps_contig_mira-and-tgicl-ass_41851	hit-id:AT1G03890.1_e-value:5e-24_score: 107_percentidentiy:39.39_cupin family protein	98.96	671	7	0	19	689	671	1	0	1275
contig00381	Ps_contig_mira-and-tgicl-ass_29369	hit-id:AT4G08685.1_e-value:2e-42_score: 169_percentidentiy:51.90_SAH7	98.97	875	5	3	105	975	121	995	0	1641
contig00382	Ps_contig_mira-and-tgicl-ass_15001	N#A	99.73	373	0	1	1	372	384	12	0	724
contig00383	Ps_contig_mira-and-tgicl-ass_32148	hit-id:AT5G09510.1_e-value:2e-79_score: 291_percentidentiy:94.74_40S ribosomal protein S15 (RPS15D)	99.62	789	3	0	2	790	6	794	0	1499
contig00384	Ps_contig_mira-and-tgicl-ass_26647	hit-id:AT2G04520.1_e-value:6e-52_score: 201_percentidentiy:95.96_eukaryotic translation initiation factor 1A, putative / eIF-1A, putative / eIF-4C, putative	99.59	739	2	1	15	752	774	36	0	1332
contig00385	Ps_contig_mira-and-tgicl-ass_29921	hit-id:AT2G29500.1_e-value:2e-58_score: 222_percentidentiy:76.73_17.6 kDa class I small heat shock protein (HSP17.6B-CI)	100	394	0	0	1	394	788	395	0	781
contig00386	Ps_contig_mira-and-tgicl-ass_37089	hit-id:AT2G27710.3_e-value:9e-11_score:52.8_percentidentiy:74.42_60S acidic ribosomal protein P2 (RPP2B)	100	320	0	0	341	660	335	16	0	634
contig00387	Ps_contig_mira-and-tgicl-ass_5274	hit-id:AT1G11580.1_e-value:5e-164_score: 576_percentidentiy:55.54_PMEPCRA (METHYLESTERASE PCR A); enzyme inhibitor/ pectinesterase	92.28	674	52	0	11	684	4026	3353	0	924
contig00388	Ps_contig_mira-and-tgicl-ass_24573	hit-id:AT3G55440.1_e-value:5e-107_score: 384_percentidentiy:80.88_TPI (TRIOSEPHOSPHATE ISOMERASE); triose-phosphate isomerase	98.67	75	1	0	1	75	332	406	7e-34	141
contig00390	Ps_contig_mira-and-tgicl-ass_30256	hit-id:AT3G02180.2_e-value:2e-22_score: 103_percentidentiy:48.65_SP1L3 (SPIRAL 1-LIKE3)	98.66	819	11	0	98	916	830	12	0	1540
contig00391	Ps_contig_mira-and-tgicl-ass_28452	hit-id:AT1G01470.1_e-value:2e-51_score: 198_percentidentiy:62.25_LEA14 (LATE EMBRYOGENESIS ABUNDANT 14)	99.84	628	1	0	38	665	9	636	0	1100
contig00392	Ps_contig_mira-and-tgicl-ass_42616	hit-id:AT1G29930.1_e-value:4e-28_score: 120_percentidentiy:96.61_CAB1 (CHLOROPHYLL A/B BINDING PROTEIN 1); chlorophyll binding	97.92	337	3	2	25	357	75	411	1e-171	601
contig00393	Ps_contig_mira-and-tgicl-ass_31222	hit-id:AT1G06890.2_e-value:8e-135_score: 477_percentidentiy:76.55_transporter-related	99.45	1084	6	0	4	1087	1616	533	0	2101
contig00394	Ps_contig_mira-and-tgicl-ass_16801	hit-id:AT5G57260.1_e-value:5e-30_score: 100_percentidentiy:47.62_CYP71B10; electron carrier/ heme binding / iron ion binding / monooxygenase/ oxygen binding	99.49	777	0	4	1	773	777	1	0	1477
contig00395	Ps_contig_mira-and-tgicl-ass_20837	hit-id:AT3G52590.1_e-value:2e-68_score: 254_percentidentiy:98.44_UBQ1 (UBIQUITIN EXTENSION PROTEIN 1); protein binding / structural constituent of ribosome	99.81	533	1	0	1	533	625	93	0	1049
contig00396	Ps_contig_mira-and-tgicl-ass_9792	hit-id:ATCG00670.1_e-value:3e-07_score:51.6_percentidentiy:41.82_Encodes the only ClpP (caseinolytic protease) encoded within the plastid genome. Contains a highly conserved catalytic triad of Ser-type proteases (Ser-His-Asp). Part of the 350 kDa chloroplast Clp complex. The name reflects nomenclature described in Adam et. al (2001).	96.69	121	2	2	1521	1639	506	386	4e-48	192
contig00397	Ps_contig_mira-and-tgicl-ass_29694	hit-id:AT4G36800.2_e-value:5e-92_score: 334_percentidentiy:85.87_RCE1 (RUB1 CONJUGATING ENZYME 1); NEDD8 ligase/ small conjugating protein ligase	100	871	0	0	2	872	879	9	0	1727
contig00398	Ps_contig_mira-and-tgicl-ass_42494	hit-id:AT1G61520.1_e-value:6e-115_score: 410_percentidentiy:85.20_LHCA3; chlorophyll binding	100	924	0	0	287	1210	256	1179	0	1784
contig00399	Ps_contig_mira-and-tgicl-ass_30475	hit-id:AT1G07140.1_e-value:2e-73_score: 273_percentidentiy:77.59_SIRANBP; Ran GTPase binding	99.7	663	2	0	1	663	1154	492	0	1298
contig00400	Ps_contig_mira-and-tgicl-ass_28881	hit-id:AT4G18100.1_e-value:1e-58_score: 223_percentidentiy:88.72_60S ribosomal protein L32 (RPL32A)	98.86	614	6	1	21	633	74	687	0	1114
contig00401	Ps_contig_mira-and-tgicl-ass_30363	hit-id:AT5G46720.1_e-value:3e-38_score: 155_percentidentiy:49.04_FUNCTIONS IN: molecular_function unknown; INVOLVED IN: biological_process unknown; LOCATED IN: cellular_component unknown; CONTAINS InterPro DOMAIN/s: Butirosin biosynthesis, BtrG-like (InterPro:IPR013024), AIG2-like (InterPro:IPR009288); BEST Arabidopsis thaliana protein match is: unknown protein (TAIR:AT3G02910.1); Has 249 Blast h…	99.46	742	4	0	654	1395	752	11	0	1439
contig00402	Ps_contig_mira-and-tgicl-ass_28447	hit-id:AT5G35530.1_e-value:2e-114_score: 409_percentidentiy:90.71_40S ribosomal protein S3 (RPS3C)	98.98	1080	8	3	70	1147	1092	14	0	1953
contig00403	Ps_contig_mira-and-tgicl-ass_41680	hit-id:AT2G38360.1_e-value:6e-60_score: 227_percentidentiy:58.60_PRA1.B4 (PRENYLATED RAB ACCEPTOR 1.B4)	99.7	330	0	1	65	393	101	430	0	638
contig00404	Ps_contig_mira-and-tgicl-ass_28906	hit-id:AT5G19780.1_e-value:0.0_score: 802_percentidentiy:98.84_TUA5; structural constituent of cytoskeleton	98.39	1059	0	2	1	1059	1044	3	0	1978
contig00405	Ps_contig_mira-and-tgicl-ass_26638	hit-id:AT3G62290.1_e-value:5e-100_score: 361_percentidentiy:98.34_ATARFA1E (ADP-ribosylation factor A1E); GTP binding / phospholipase activator/ protein binding	98.08	991	18	1	1	990	1013	23	0	1806
contig00406	Ps_contig_mira-and-tgicl-ass_28854	hit-id:AT5G59880.1_e-value:5e-63_score: 238_percentidentiy:82.01_ADF3 (ACTIN DEPOLYMERIZING FACTOR 3); actin binding	98.8	751	9	0	20	770	121	871	0	1417
contig00407	Ps_contig_mira-and-tgicl-ass_19684	hit-id:AT5G59320.1_e-value:1e-14_score:75.5_percentidentiy:64.81_LTP3 (LIPID TRANSFER PROTEIN 3); lipid binding	97.5	400	4	2	3	401	17	411	0	706
contig00408	Ps_contig_mira-and-tgicl-ass_31353	hit-id:AT2G27530.2_e-value:8e-94_score: 340_percentidentiy:87.96_PGY1 (PIGGYBACK1); RNA binding / structural constituent of ribosome	99.12	226	1	1	27	252	7	231	9e-119	424
contig00410	Ps_contig_mira-and-tgicl-ass_44206	hit-id:AT3G49010.3_e-value:5e-96_score: 347_percentidentiy:85.86_ATBBC1 (ARABIDOPSIS THALIANA BREAST BASIC CONSERVED 1); structural constituent of ribosome	99.44	892	3	2	1	891	950	60	0	1713
contig00411	Ps_contig_mira-and-tgicl-ass_33616	hit-id:AT3G49010.3_e-value:4e-95_score: 344_percentidentiy:85.34_ATBBC1 (ARABIDOPSIS THALIANA BREAST BASIC CONSERVED 1); structural constituent of ribosome	99.07	540	5	0	1	540	305	844	0	1031
contig00412	Ps_contig_mira-and-tgicl-ass_29982	hit-id:AT1G14450.1_e-value:4e-19_score:91.7_percentidentiy:77.19_unknown protein	100	510	0	0	5	514	77	586	0	1011
contig00413	Ps_contig_mira-and-tgicl-ass_19603	hit-id:AT3G52580.1_e-value:2e-28_score: 121_percentidentiy:82.11_40S ribosomal protein S14 (RPS14C)	98.23	396	6	1	1	395	151	546	0	724
contig00414	Ps_contig_mira-and-tgicl-ass_30273	hit-id:AT4G22310.1_e-value:4e-47_score: 184_percentidentiy:82.41_unknown protein	99.74	764	1	1	3	765	1	764	0	1491
contig00415	Ps_contig_mira-and-tgicl-ass_32919	hit-id:AT5G25940.1_e-value:3e-11_score:64.7_percentidentiy:66.67_early nodulin-related	97.81	274	6	0	150	423	1	274	7e-140	496
contig00416	Ps_contig_mira-and-tgicl-ass_30304	hit-id:AT1G43190.2_e-value:0.0_score: 696_percentidentiy:80.90_polypyrimidine tract-binding protein, putative / heterogeneous nuclear ribonucleoprotein, putative	97.18	354	6	3	1	351	358	6	1e-174	611
contig00417	Ps_contig_mira-and-tgicl-ass_29890	hit-id:AT1G74270.1_e-value:2e-58_score: 221_percentidentiy:91.96_60S ribosomal protein L35a (RPL35aC)	100	430	0	0	1	430	490	61	0	852
contig00418	Ps_contig_mira-and-tgicl-ass_30298	hit-id:Medtr8g137730.1_e-value:9e-26_score: 112_percentidentiy:69.88_ hypothetical protein	99.78	446	1	0	1	446	458	13	0	880
contig00419	Ps_contig_mira-and-tgicl-ass_28570	hit-id:AT1G57720.2_e-value:5e-168_score: 587_percentidentiy:74.82_elongation factor 1B-gamma, putative / eEF-1B gamma, putative	97.89	615	13	0	1	615	679	1293	0	1116
contig00420	Ps_contig_mira-and-tgicl-ass_29058	hit-id:AT1G02500.2_e-value:0.0_score: 718_percentidentiy:93.57_SAM1 (S-ADENOSYLMETHIONINE SYNTHETASE 1); methionine adenosyltransferase	99.74	1556	3	1	1	1555	1608	53	0	2863
contig00421	Ps_contig_mira-and-tgicl-ass_41851	hit-id:AT1G03890.1_e-value:5e-24_score: 107_percentidentiy:39.39_cupin family protein	84.68	111	14	1	322	429	294	184	1e-14	81.8
contig00423	Ps_contig_mira-and-tgicl-ass_31576	hit-id:Medtr4g029170.1_e-value:1e-22_score: 103_percentidentiy:64.47_ Albumin I	95.43	175	5	1	9	183	215	44	5e-61	232
contig00424	Ps_contig_mira-and-tgicl-ass_29415	hit-id:AT5G62350.1_e-value:1e-37_score: 153_percentidentiy:54.41_invertase/pectin methylesterase inhibitor family protein / DC 1.2 homolog (FL5-2I22)	99.21	630	0	5	168	792	665	36	0	1170
contig00426	Ps_contig_mira-and-tgicl-ass_42736	hit-id:Medtr8g121420.1_e-value:5e-12_score:67.0_percentidentiy:93.94_ Plant lipid transfer/seed storage/trypsin-alpha amylase inhibitor	99.46	184	0	1	160	343	326	144	6e-96	349
contig00427	Ps_contig_mira-and-tgicl-ass_34108	hit-id:AT2G38390.1_e-value:3e-103_score: 372_percentidentiy:57.01_peroxidase, putative	99.81	1050	2	0	1	1050	1091	42	0	2066
contig00428	Ps_contig_mira-and-tgicl-ass_31693	hit-id:AT1G67785.1_e-value:6e-22_score: 100_percentidentiy:80.33_unknown protein	98.84	519	3	1	1	516	29	547	0	977
contig00429	Ps_contig_mira-and-tgicl-ass_28517	hit-id:AT3G51030.1_e-value:1e-41_score: 166_percentidentiy:67.86_ATTRX1; oxidoreductase, acting on sulfur group of donors, disulfide as acceptor	95.72	257	7	3	14	266	486	742	1e-111	400
contig00430	Ps_contig_mira-and-tgicl-ass_34239	hit-id:AT2G33410.1_e-value:1e-29_score:86.3_percentidentiy:32.29_heterogeneous nuclear ribonucleoprotein, putative / hnRNP, putative	100	46	0	0	1	46	61	16	2e-18	91.7
contig00431	Ps_contig_mira-and-tgicl-ass_32332	hit-id:AT3G52090.1_e-value:8e-54_score: 207_percentidentiy:84.48_NRPB11; DNA binding / DNA-directed RNA polymerase	99.11	338	3	0	168	505	479	816	0	648
contig00432	Ps_contig_mira-and-tgicl-ass_29369	hit-id:AT4G08685.1_e-value:2e-42_score: 169_percentidentiy:51.90_SAH7	98.73	237	3	0	120	356	121	357	4e-125	446
contig00433	Ps_contig_mira-and-tgicl-ass_29497	hit-id:AT1G12310.1_e-value:3e-70_score: 262_percentidentiy:88.51_calmodulin, putative	99.57	930	4	0	23	952	934	5	0	1705
contig00434	Ps_contig_mira-and-tgicl-ass_29981	hit-id:AT3G48140.1_e-value:7e-30_score: 128_percentidentiy:65.52_senescence-associated protein, putative	100	527	0	0	117	643	413	939	0	1045
contig00435	Ps_contig_mira-and-tgicl-ass_42604	hit-id:AT5G60360.1_e-value:3e-160_score: 561_percentidentiy:74.86_AALP (Arabidopsis aleurain-like protease); cysteine-type peptidase	99.78	1380	3	0	23	1402	13	1392	0	2712
contig00436	Ps_contig_mira-and-tgicl-ass_24627	hit-id:Glyma05g36960.1_e-value:2e-06_score:50.8_percentidentiy:41.67	98.34	482	8	0	213	694	690	209	0	892
contig00437	Ps_contig_mira-and-tgicl-ass_34631	hit-id:AT5G39950.1_e-value:4e-42_score: 167_percentidentiy:64.10_ATTRX2 (THIOREDOXIN 2); oxidoreductase, acting on sulfur group of donors, disulfide as acceptor	99.13	573	5	0	1	573	45	617	0	1096
contig00438	Ps_contig_mira-and-tgicl-ass_25299	hit-id:AT2G22570.1_e-value:4e-78_score: 288_percentidentiy:63.79_NIC1 (NICOTINAMIDASE 1); catalytic/ nicotinamidase	100	1039	0	0	6	1044	1126	88	0	2060
contig00439	Ps_contig_mira-and-tgicl-ass_32955	hit-id:AT4G16380.1_e-value:3e-18_score:89.7_percentidentiy:78.08_metal ion binding	99.67	1212	1	2	9	1219	7	1216	0	2196
contig00440	Ps_contig_mira-and-tgicl-ass_28826	hit-id:AT4G27270.1_e-value:4e-92_score: 335_percentidentiy:87.94_quinone reductase family protein	99.3	1000	5	2	1	998	67	1066	0	1871
contig00441	Ps_contig_mira-and-tgicl-ass_31244	hit-id:AT1G78570.1_e-value:0.0_score: 897_percentidentiy:84.87_RHM1 (RHAMNOSE BIOSYNTHESIS 1); UDP-L-rhamnose synthase/ UDP-glucose 4,6-dehydratase/ catalytic	100	297	0	0	1	297	1304	1008	3e-168	589
contig00442	Ps_contig_mira-and-tgicl-ass_25183	hit-id:Medtr5g091910.1_e-value:6e-05_score:43.9_percentidentiy:76.00_ Glycine rich	98.54	205	2	1	1	205	17	220	1e-103	375
contig00443	Ps_contig_mira-and-tgicl-ass_26470	hit-id:AT1G70250.1_e-value:5e-16_score:81.6_percentidentiy:42.50_receptor serine/threonine kinase, putative	99.53	637	3	0	44	680	746	110	0	1239
contig00444	Ps_contig_mira-and-tgicl-ass_38374	hit-id:AT3G17950.1_e-value:3e-38_score: 155_percentidentiy:49.48_unknown protein	99.24	525	4	0	105	629	156	680	0	1009
contig00446	Ps_contig_mira-and-tgicl-ass_37187	hit-id:Medtr6g094220.1_e-value:7e-10_score:60.5_percentidentiy:72.73_ hypothetical protein	100	428	0	0	16	443	477	50	0	848
contig00447	Ps_contig_mira-and-tgicl-ass_24943	hit-id:AC231338_13.3_e-value:2e-55_score: 213_percentidentiy:53.95_hypothetical protein AC231338.1 72675-70967 F EGN_Mt090430 2009070	99.87	757	1	0	1	757	1780	1024	0	1493
contig00448	Ps_contig_mira-and-tgicl-ass_38399	hit-id:AC231338_13.3_e-value:2e-07_score:53.1_percentidentiy:31.02_hypothetical protein AC231338.1 72675-70967 F EGN_Mt090430 2009070	100	711	0	0	157	867	1041	331	0	1409
contig00449	Ps_contig_mira-and-tgicl-ass_29362	hit-id:AT3G53020.1_e-value:7e-57_score: 217_percentidentiy:94.69_STV1 (SHORT VALVE1); structural constituent of ribosome	100	418	0	0	119	536	126	543	0	829
contig00450	Ps_contig_mira-and-tgicl-ass_1424	N#A	97.31	297	5	2	3	296	17	313	4e-132	470
contig00451	Ps_contig_mira-and-tgicl-ass_32946	hit-id:Medtr8g137750.1_e-value:5e-09_score:57.0_percentidentiy:60.27_ hypothetical protein	99.79	479	0	1	1	478	39	517	0	934
contig00452	Ps_contig_mira-and-tgicl-ass_30180	hit-id:Medtr5g016230.1_e-value:1e-06_score:50.4_percentidentiy:79.31_ Lysine-rich arabinogalactan protein 18 precursor, putative	98.73	395	2	1	389	783	406	797	0	739
contig00453	Ps_contig_mira-and-tgicl-ass_30019	hit-id:AT4G31290.1_e-value:2e-92_score: 335_percentidentiy:83.52_ChaC-like family protein	100	1105	0	0	1	1105	32	1136	0	2190
contig00454	Ps_contig_mira-and-tgicl-ass_28918	hit-id:AT4G24190.1_e-value:0.0_score:1158_percentidentiy:79.85_SHD (SHEPHERD); ATP binding / unfolded protein binding	99.94	1656	1	0	1093	2748	1135	2790	0	3275
contig00455	Ps_contig_mira-and-tgicl-ass_15001	N#A	89.86	276	18	1	123	398	134	399	1e-91	335
contig00456	Ps_contig_mira-and-tgicl-ass_28514	hit-id:AT3G17390.1_e-value:0.0_score: 719_percentidentiy:93.33_MTO3 (METHIONINE OVER-ACCUMULATOR 3); methionine adenosyltransferase	98.96	1348	4	1	1	1348	17	1354	0	2571
contig00458	Ps_contig_mira-and-tgicl-ass_33655	hit-id:AT3G57870.1_e-value:2e-84_score: 308_percentidentiy:89.87_SCE1 (SUMO CONJUGATION ENZYME 1); SUMO ligase	100	899	0	0	1	899	44	942	0	1705
contig00459	Ps_contig_mira-and-tgicl-ass_29921	hit-id:AT2G29500.1_e-value:2e-58_score: 222_percentidentiy:76.73_17.6 kDa class I small heat shock protein (HSP17.6B-CI)	96.3	649	21	3	1	648	653	7	0	1072
contig00460	Ps_contig_mira-and-tgicl-ass_29127	hit-id:AT1G75270.1_e-value:1e-88_score: 253_percentidentiy:75.78_DHAR2 (DEHYDROASCORBATE REDUCTASE 2); glutathione binding / glutathione dehydrogenase (ascorbate)	99.1	1004	8	1	6	1009	1011	9	0	1915
contig00461	Ps_contig_mira-and-tgicl-ass_28694	hit-id:AT5G39850.1_e-value:2e-92_score: 336_percentidentiy:93.26_40S ribosomal protein S9 (RPS9C)	99.76	822	2	0	1	822	12	833	0	1614
contig00462	Ps_contig_mira-and-tgicl-ass_32053	hit-id:AT1G76020.1_e-value:9e-64_score: 240_percentidentiy:58.55_INVOLVED IN: biological_process unknown; LOCATED IN: cell wall, vacuole; EXPRESSED IN: 22 plant structures; EXPRESSED DURING: 13 growth stages; CONTAINS InterPro DOMAIN/s: Thioredoxin fold (InterPro:IPR012335), Thioredoxin-like fold (InterPro:IPR012336); BEST Arabidopsis thaliana protein match is: unknown protein (TAIR:AT1G20225.1);…	100	974	0	0	40	1013	1007	34	0	1931
contig00463	Ps_contig_mira-and-tgicl-ass_24594	hit-id:AT3G11510.1_e-value:4e-49_score: 189_percentidentiy:86.11_40S ribosomal protein S14 (RPS14B)	99.01	403	3	1	161	562	1	403	0	759
contig00464	Ps_contig_mira-and-tgicl-ass_30779	hit-id:AT5G01600.1_e-value:2e-67_score: 253_percentidentiy:78.06_ATFER1; ferric iron binding / iron ion binding	99.89	938	1	0	146	1083	169	1106	0	1852
contig00465	Ps_contig_mira-and-tgicl-ass_43949	hit-id:AT2G42590.2_e-value:8e-111_score: 397_percentidentiy:82.82_GRF9 (GENERAL REGULATORY FACTOR 9); calcium ion binding / protein binding / protein phosphorylated amino acid binding	99.71	696	2	0	20	715	1277	582	0	1364
contig00466	Ps_contig_mira-and-tgicl-ass_24362	hit-id:AT5G43940.1_e-value:1e-92_score: 150_percentidentiy:65.71_HOT5 (sensitive to hot temperatures 5); S-(hydroxymethyl)glutathione dehydrogenase/ S-nitrosoglutathione reductase	97.48	912	20	3	498	1406	1083	172	0	1616
contig00467	Ps_contig_mira-and-tgicl-ass_31028	hit-id:Medtr8g137790.1_e-value:7e-22_score: 100_percentidentiy:72.73_ hypothetical protein	100	427	0	0	1	427	110	536	0	846
contig00469	Ps_contig_mira-and-tgicl-ass_3178	hit-id:AT4G14615.1_e-value:7e-24_score: 107_percentidentiy:66.67_unknown protein	99.85	667	0	1	59	724	4	670	0	1265
contig00470	Ps_contig_mira-and-tgicl-ass_38284	hit-id:AT5G39050.1_e-value:2e-15_score:77.0_percentidentiy:62.71_transferase/ transferase, transferring acyl groups other than amino-acyl groups	87.27	165	21	0	105	269	246	82	2e-39	161
contig00471	Ps_contig_mira-and-tgicl-ass_39445	hit-id:AT5G66400.2_e-value:2e-06_score:50.1_percentidentiy:56.82_RAB18 (RESPONSIVE TO ABA 18)	98.62	509	6	1	293	801	742	235	0	946
contig00473	Ps_contig_mira-and-tgicl-ass_28912	hit-id:AT4G36130.1_e-value:8e-140_score: 493_percentidentiy:93.57_60S ribosomal protein L8 (RPL8C)	99.9	1021	0	1	158	1177	1048	28	0	2008
contig00474	Ps_contig_mira-and-tgicl-ass_31343	hit-id:AT2G44610.1_e-value:4e-102_score: 368_percentidentiy:91.35_RAB6A; GTP binding / protein binding	99.9	990	1	0	12	1001	992	3	0	1955
contig00475	Ps_contig_mira-and-tgicl-ass_34108	hit-id:AT2G38390.1_e-value:3e-103_score: 372_percentidentiy:57.01_peroxidase, putative	98.99	795	3	3	4	795	1528	736	0	1493
contig00476	Ps_contig_mira-and-tgicl-ass_28419	hit-id:AT3G26330.1_e-value:9e-57_score: 216_percentidentiy:57.49_CYP71B37; electron carrier/ heme binding / iron ion binding / monooxygenase/ oxygen binding	96.68	361	12	0	59	419	127	487	1e-177	620
contig00477	Ps_contig_mira-and-tgicl-ass_15965	hit-id:AT1G32210.1_e-value:7e-54_score: 207_percentidentiy:91.96_ATDAD1 (DEFENDER AGAINST APOPTOTIC DEATH 1)	99.71	688	0	2	25	710	714	27	0	1255
contig00478	Ps_contig_mira-and-tgicl-ass_19690	hit-id:AT4G02080.1_e-value:1e-93_score: 339_percentidentiy:94.82_ATSAR2 (ARABIDOPSIS THALIANA SECRETION-ASSOCIATED RAS SUPER FAMILY 2); GTP binding	99.48	765	3	1	81	844	765	1	0	1439
contig00479	Ps_contig_mira-and-tgicl-ass_31736	hit-id:AT3G52730.1_e-value:1e-29_score: 126_percentidentiy:83.33_ubiquinol-cytochrome C reductase UQCRX/QCR9-like family protein	98.23	623	1	3	1	621	622	8	0	1033
contig00480	Ps_contig_mira-and-tgicl-ass_42435	hit-id:ATCG00080.1_e-value:4e-14_score:75.5_percentidentiy:97.22_PSII I protein	99.41	683	1	3	275	954	59	741	0	1059
contig00481	Ps_contig_mira-and-tgicl-ass_31975	hit-id:AT5G13190.1_e-value:6e-47_score: 183_percentidentiy:63.85_INVOLVED IN: biological_process unknown; LOCATED IN: cellular_component unknown; EXPRESSED IN: 24 plant structures; EXPRESSED DURING: 15 growth stages; CONTAINS InterPro DOMAIN/s: LPS-induced tumor necrosis factor alpha factor (InterPro:IPR006629); Has 21 Blast hits to 21 proteins in 10 species: Archae - 0; Bacteria - 0; Metazoa - 2…	99.81	536	0	1	49	583	537	2	0	1047
contig00482	Ps_contig_mira-and-tgicl-ass_19686	hit-id:AT1G77710.1_e-value:7e-42_score: 166_percentidentiy:97.62_INVOLVED IN: biological_process unknown; LOCATED IN: cellular_component unknown; EXPRESSED IN: 24 plant structures; EXPRESSED DURING: 15 growth stages; CONTAINS InterPro DOMAIN/s: Ubiquitin-like, Ufm1 (InterPro:IPR005375); Has 170 Blast hits to 170 proteins in 79 species: Archae - 0; Bacteria - 0; Metazoa - 105; Fungi - 0; Plants - …	98.81	504	3	3	1	501	551	48	0	886
contig00483	Ps_contig_mira-and-tgicl-ass_5812	hit-id:Medtr8g119590.1_e-value:4e-21_score:97.1_percentidentiy:94.81_ Early nodulin 93 ENOD93 protein	92.04	226	18	0	42	267	81	306	6e-83	305
contig00484	Ps_contig_mira-and-tgicl-ass_31975	hit-id:AT5G13190.1_e-value:6e-47_score: 183_percentidentiy:63.85_INVOLVED IN: biological_process unknown; LOCATED IN: cellular_component unknown; EXPRESSED IN: 24 plant structures; EXPRESSED DURING: 15 growth stages; CONTAINS InterPro DOMAIN/s: LPS-induced tumor necrosis factor alpha factor (InterPro:IPR006629); Has 21 Blast hits to 21 proteins in 10 species: Archae - 0; Bacteria - 0; Metazoa - 2…	100	132	0	0	206	337	155	286	1e-69	262
contig00485	Ps_contig_mira-and-tgicl-ass_29333	hit-id:AT3G62870.1_e-value:4e-114_score: 407_percentidentiy:88.19_60S ribosomal protein L7A (RPL7aB)	99.46	926	1	3	1	926	19	940	0	1774
contig00486	Ps_contig_mira-and-tgicl-ass_31119	hit-id:AT5G57625.1_e-value:8e-52_score: 200_percentidentiy:61.59_allergen V5/Tpx-1-related family protein	100	538	0	0	3	540	788	251	0	1066
contig00487	Ps_contig_mira-and-tgicl-ass_32262	hit-id:AT2G30750.1_e-value:5e-114_score: 408_percentidentiy:44.56_CYP71A12 (cytochrome P450, family 71, subfamily A, polypeptide 12); electron carrier/ heme binding / iron ion binding / monooxygenase/ oxygen binding	97.94	534	11	0	89	622	1663	1130	0	971
contig00488	Ps_contig_mira-and-tgicl-ass_27773	hit-id:AT1G55020.1_e-value:0.0_score: 811_percentidentiy:61.14_LOX1; lipoxygenase	99.95	2094	1	0	41	2134	19	2112	0	4143
contig00489	Ps_contig_mira-and-tgicl-ass_28674	hit-id:AT5G64260.1_e-value:2e-118_score: 422_percentidentiy:73.94_EXL2 (EXORDIUM LIKE 2)	99.56	911	3	1	46	955	1148	238	0	1766
contig00490	Ps_contig_mira-and-tgicl-ass_31180	hit-id:AT2G20820.1_e-value:4e-21_score:98.6_percentidentiy:56.98_unknown protein	100	689	0	0	1	689	96	784	0	1324
contig00491	Ps_contig_mira-and-tgicl-ass_29358	hit-id:AT5G48760.2_e-value:1e-105_score: 380_percentidentiy:89.32_60S ribosomal protein L13A (RPL13aD)	99.33	897	5	1	1	897	35	930	0	1723
contig00492	Ps_contig_mira-and-tgicl-ass_31448	hit-id:AT5G06730.1_e-value:5e-98_score: 355_percentidentiy:55.18_peroxidase, putative	94.87	857	34	6	17	863	1124	268	0	1310
contig00493	Ps_contig_mira-and-tgicl-ass_29626	hit-id:AT5G13440.1_e-value:5e-109_score: 391_percentidentiy:72.00_ubiquinol-cytochrome C reductase iron-sulfur subunit, mitochondrial, putative / Rieske iron-sulfur protein, putative	99.74	1159	3	0	53	1211	1187	29	0	2274
contig00494	Ps_contig_mira-and-tgicl-ass_42714	hit-id:AT1G56220.1_e-value:5e-25_score: 111_percentidentiy:60.17_dormancy/auxin associated family protein	100	485	0	0	19	503	716	232	0	961
contig00495	Ps_contig_mira-and-tgicl-ass_32263	hit-id:AT1G05720.1_e-value:3e-65_score: 245_percentidentiy:68.48_selenoprotein family protein	99.67	911	2	1	1	910	927	17	0	1657
contig00496	Ps_contig_mira-and-tgicl-ass_44249	hit-id:AT2G35120.1_e-value:1e-56_score: 216_percentidentiy:82.26_glycine cleavage system H protein, mitochondrial, putative	99.39	655	3	1	157	810	13	667	0	1187
contig00497	Ps_contig_mira-and-tgicl-ass_36887	hit-id:AT3G22630.1_e-value:1e-98_score: 356_percentidentiy:87.00_PBD1 (20S PROTEASOME BETA SUBUNIT D1); peptidase/ threonine-type endopeptidase	99.24	661	5	0	18	678	726	66	0	1271
contig00498	Ps_contig_mira-and-tgicl-ass_27753	hit-id:AT4G14710.2_e-value:3e-54_score: 208_percentidentiy:74.81_acireductone dioxygenase [iron(II)-requiring]/ metal ion binding	98.66	670	5	4	1	666	56	725	0	1231
contig00499	Ps_contig_mira-and-tgicl-ass_31281	hit-id:AT5G63400.1_e-value:6e-107_score: 384_percentidentiy:81.17_ADK1 (ADENYLATE KINASE 1); ATP binding / adenylate kinase/ nucleobase, nucleoside, nucleotide kinase/ nucleotide kinase/ phosphotransferase, phosphate group as acceptor	99.72	707	2	0	1	707	93	799	0	1386
contig00500	Ps_contig_mira-and-tgicl-ass_26324	hit-id:AT2G27720.1_e-value:2e-17_score:85.9_percentidentiy:67.74_60S acidic ribosomal protein P2 (RPP2A)	100	374	0	0	346	719	365	738	0	741
contig00501	Ps_contig_mira-and-tgicl-ass_12310	hit-id:AT4G13520.1_e-value:1e-12_score:68.9_percentidentiy:50.88_SMAP1 (SMALL ACIDIC PROTEIN 1)	100	369	0	0	20	388	420	52	0	731
contig00502	Ps_contig_mira-and-tgicl-ass_28316	hit-id:AT5G14780.1_e-value:1e-175_score: 613_percentidentiy:85.24_FDH (FORMATE DEHYDROGENASE); NAD or NADH binding / binding / catalytic/ cofactor binding / oxidoreductase, acting on the CH-OH group of donors, NAD or NADP as acceptor	99.01	1317	12	1	1	1316	51	1367	0	2500
contig00503	Ps_contig_mira-and-tgicl-ass_28446	hit-id:AT5G35530.1_e-value:2e-110_score: 395_percentidentiy:92.52_40S ribosomal protein S3 (RPS3C)	99.41	1023	5	1	1	1023	1071	50	0	1972
contig00504	Ps_contig_mira-and-tgicl-ass_31528	hit-id:AT4G26630.2_e-value:1e-52_score: 205_percentidentiy:63.74_EXPRESSED IN: 23 plant structures; EXPRESSED DURING: 13 growth stages; CONTAINS InterPro DOMAIN/s: DEK, C-terminal (InterPro:IPR014876); BEST Arabidopsis thaliana protein match is: unknown protein (TAIR:AT5G55660.1); Has 253164 Blast hits to 95130 proteins in 2571 species: Archae - 852; Bacteria - 27744; Metazoa - 108483; Fungi - 29…	99.82	565	1	0	1	565	35	599	0	1112
contig00505	Ps_contig_mira-and-tgicl-ass_42898	hit-id:AT5G03240.3_e-value:4e-45_score: 176_percentidentiy:100.00_UBQ3 (POLYUBIQUITIN 3); protein binding	96.75	246	8	0	1	246	249	4	8e-119	424
contig00506	Ps_contig_mira-and-tgicl-ass_17528	hit-id:ATCG00500.1_e-value:4e-59_score: 224_percentidentiy:78.00_Encodes the carboxytransferase beta subunit of the Acetyl-CoA carboxylase (ACCase) complex in plastids. This complex catalyzes the carboxylation of acetyl-CoA to produce malonyl-CoA, the first committed step in fatty acid synthesis.	100	545	0	0	743	1287	2	546	0	1080
contig00507	Ps_contig_mira-and-tgicl-ass_43004	hit-id:AT2G20260.1_e-value:6e-21_score:97.8_percentidentiy:55.30_PSAE-2 (photosystem I subunit E-2); catalytic	99.14	694	4	1	80	773	720	29	0	1322
contig00508	Ps_contig_mira-and-tgicl-ass_19612	hit-id:AT3G09390.1_e-value:6e-09_score:57.4_percentidentiy:54.17_MT2A (METALLOTHIONEIN 2A); copper ion binding	97.83	230	2	2	1	227	315	544	3e-112	402
contig00509	Ps_contig_mira-and-tgicl-ass_44516	hit-id:AT4G14320.1_e-value:4e-45_score: 177_percentidentiy:93.33_60S ribosomal protein L36a/L44 (RPL36aB)	99.81	534	0	1	1	533	544	11	0	1043
contig00510	Ps_contig_mira-and-tgicl-ass_43530	hit-id:AT5G59320.1_e-value:5e-26_score: 114_percentidentiy:55.86_LTP3 (LIPID TRANSFER PROTEIN 3); lipid binding	100	301	0	0	1	301	654	354	1e-170	597
contig00511	Ps_contig_mira-and-tgicl-ass_30500	hit-id:AT4G14420.1_e-value:5e-40_score: 161_percentidentiy:66.67_lesion inducing protein-related	99.88	820	1	0	98	917	820	1	0	1618
contig00512	Ps_contig_mira-and-tgicl-ass_29545	hit-id:AT1G74920.1_e-value:0.0_score: 827_percentidentiy:81.40_ALDH10A8; 3-chloroallyl aldehyde dehydrogenase/ oxidoreductase	96.41	1644	59	0	294	1937	271	1914	0	2791
contig00513	Ps_contig_mira-and-tgicl-ass_41646	hit-id:AT5G49970.1_e-value:3e-158_score: 554_percentidentiy:78.04_ATPPOX (A. THALIANA PYRIDOXIN (PYRODOXAMINE) 5'-PHOSPHATE OXIDASE); pyridoxamine-phosphate oxidase	98.53	1092	14	2	308	1397	93	1184	0	2022
contig00514	Ps_contig_mira-and-tgicl-ass_31097	hit-id:AT5G10530.1_e-value:2e-20_score:97.1_percentidentiy:35.48_lectin protein kinase, putative	99.62	529	2	0	4	532	29	557	0	1033
contig00515	Ps_contig_mira-and-tgicl-ass_1354	hit-id:AT5G09810.1_e-value:3e-47_score: 184_percentidentiy:98.90_ACT7 (ACTIN 7); structural constituent of cytoskeleton	98.09	418	3	2	51	463	641	224	0	755
contig00516	Ps_contig_mira-and-tgicl-ass_30841	hit-id:Glyma13g06460.1_e-value:5e-24_score: 108_percentidentiy:56.47	95.21	167	3	4	1	165	650	487	2e-63	240
contig00517	Ps_contig_mira-and-tgicl-ass_29838	hit-id:AT1G11840.4_e-value:2e-134_score: 475_percentidentiy:79.50_ATGLX1 (GLYOXALASE I HOMOLOG); lactoylglutathione lyase/ metal ion binding	99.45	1276	7	0	1164	2439	19	1294	0	2474
contig00518	Ps_contig_mira-and-tgicl-ass_28487	hit-id:AT1G08380.1_e-value:1e-56_score: 216_percentidentiy:75.35_PSAO (photosystem I subunit O)	98.53	681	8	2	79	757	734	54	0	1259
contig00519	Ps_contig_mira-and-tgicl-ass_30089	hit-id:AT5G56710.1_e-value:1e-41_score: 166_percentidentiy:84.21_60S ribosomal protein L31 (RPL31C)	98.93	654	3	1	37	686	664	11	0	1239
contig00520	Ps_contig_mira-and-tgicl-ass_28314	hit-id:AT2G44450.1_e-value:1e-151_score: 533_percentidentiy:56.75_BGLU15 (BETA GLUCOSIDASE 15); catalytic/ cation binding / hydrolase, hydrolyzing O-glycosyl compounds	98.72	548	7	0	1	548	591	44	0	1031
contig00521	Ps_contig_mira-and-tgicl-ass_29846	hit-id:AT2G43090.1_e-value:8e-72_score: 267_percentidentiy:81.01_aconitase C-terminal domain-containing protein	99	1103	10	1	102	1203	31	1133	0	2062
contig00522	Ps_contig_mira-and-tgicl-ass_2986	hit-id:AT1G23740.1_e-value:1e-62_score: 236_percentidentiy:65.54_oxidoreductase, zinc-binding dehydrogenase family protein	99.31	437	0	3	1	434	357	793	0	819
contig00523	Ps_contig_mira-and-tgicl-ass_28979	hit-id:AT1G13950.1_e-value:1e-81_score: 299_percentidentiy:92.45_ELF5A-1 (EUKARYOTIC ELONGATION FACTOR 5A-1); translation initiation factor	100	475	0	0	27	501	755	281	0	942
contig00524	Ps_contig_mira-and-tgicl-ass_25302	hit-id:AT3G62290.1_e-value:8e-71_score: 263_percentidentiy:96.95_ATARFA1E (ADP-ribosylation factor A1E); GTP binding / phospholipase activator/ protein binding	99.22	386	1	2	1	385	376	760	0	726
contig00525	Ps_contig_mira-and-tgicl-ass_34021	hit-id:AT3G23600.1_e-value:6e-92_score: 334_percentidentiy:66.11_dienelactone hydrolase family protein	100	1014	0	0	1	1014	22	1035	0	2010
contig00526	Ps_contig_mira-and-tgicl-ass_27692	hit-id:AT5G13870.1_e-value:5e-144_score: 507_percentidentiy:79.44_EXGT-A4 (ENDOXYLOGLUCAN TRANSFERASE A4); hydrolase, acting on glycosyl bonds / hydrolase, hydrolyzing O-glycosyl compounds / xyloglucan:xyloglucosyl transferase	99.46	1103	6	0	2	1104	75	1177	0	2145
contig00527	Ps_contig_mira-and-tgicl-ass_24563	hit-id:AT2G21190.1_e-value:2e-91_score: 332_percentidentiy:87.17_ER lumen protein retaining receptor family protein	99.46	743	4	0	1	743	42	784	0	1441
contig00528	Ps_contig_mira-and-tgicl-ass_19613	N#A	100	127	0	0	54	180	21	147	8e-67	252
contig00529	Ps_contig_mira-and-tgicl-ass_31339	hit-id:AT2G21580.2_e-value:3e-32_score: 134_percentidentiy:91.67_40S ribosomal protein S25 (RPS25B)	100	253	0	0	1	253	12	264	5e-142	502
contig00530	Ps_contig_mira-and-tgicl-ass_30732	hit-id:AT3G43810.1_e-value:9e-81_score: 296_percentidentiy:99.33_CAM7 (CALMODULIN 7); calcium ion binding	99.23	778	1	4	88	860	48	825	0	1465
contig00533	Ps_contig_mira-and-tgicl-ass_34931	hit-id:AT4G39150.1_e-value:8e-54_score: 207_percentidentiy:72.39_DNAJ heat shock N-terminal domain-containing protein	99.38	804	0	4	20	818	2	805	0	1524
contig00534	Ps_contig_mira-and-tgicl-ass_28411	hit-id:AT2G39390.1_e-value:3e-55_score: 211_percentidentiy:90.16_60S ribosomal protein L35 (RPL35B)	99.85	679	0	1	38	715	691	13	0	1330
contig00535	Ps_contig_mira-and-tgicl-ass_42480	hit-id:AT2G33220.1_e-value:2e-74_score: 275_percentidentiy:90.21_FUNCTIONS IN: molecular_function unknown; INVOLVED IN: photorespiration; LOCATED IN: mitochondrion, mitochondrial membrane, plastid, respiratory chain complex I; EXPRESSED IN: 25 plant structures; EXPRESSED DURING: 15 growth stages; CONTAINS InterPro DOMAIN/s: GRIM-19 (InterPro:IPR009346); BEST Arabidopsis thaliana protein match is:…	99.66	589	2	0	71	659	126	714	0	1152
contig00536	Ps_contig_mira-and-tgicl-ass_19692	hit-id:AT3G53740.4_e-value:5e-45_score: 177_percentidentiy:80.36_60S ribosomal protein L36 (RPL36B)	99.2	625	3	1	72	694	658	34	0	1193
contig00537	Ps_contig_mira-and-tgicl-ass_42354	hit-id:AT5G48335.1_e-value:5e-17_score:85.1_percentidentiy:42.40_unknown protein	98.52	810	8	2	11	820	44	849	0	1503
contig00538	Ps_contig_mira-and-tgicl-ass_3100	hit-id:AT3G12260.1_e-value:2e-43_score: 172_percentidentiy:65.12_complex 1 family protein / LVR family protein	99.22	641	4	1	100	739	31	671	0	1074
contig00539	Ps_contig_mira-and-tgicl-ass_29075	hit-id:AT4G00430.1_e-value:3e-140_score: 495_percentidentiy:84.78_PIP1;4 (PLASMA MEMBRANE INTRINSIC PROTEIN 1;4); water channel	99.08	1197	11	0	1	1197	1201	5	0	2248
contig00540	Ps_contig_mira-and-tgicl-ass_27889	hit-id:AT3G01500.2_e-value:5e-118_score: 421_percentidentiy:70.78_CA1 (CARBONIC ANHYDRASE 1); carbonate dehydratase/ zinc ion binding	98.67	981	6	1	195	1175	1098	125	0	1846
contig00541	Ps_contig_mira-and-tgicl-ass_28486	hit-id:AT5G59850.1_e-value:8e-70_score: 259_percentidentiy:98.46_40S ribosomal protein S15A (RPS15aF)	100	703	0	0	68	770	703	1	0	1394
contig00542	Ps_contig_mira-and-tgicl-ass_36940	hit-id:AT5G04800.4_e-value:2e-56_score: 215_percentidentiy:85.27_40S ribosomal protein S17 (RPS17D)	100	441	0	0	223	663	83	523	0	874
contig00543	Ps_contig_mira-and-tgicl-ass_29177	hit-id:AT2G44100.2_e-value:0.0_score: 754_percentidentiy:85.05_ATGDI1 (ARABIDOPSIS THALIANA GUANOSINE NUCLEOTIDE DIPHOSPHATE DISSOCIATION INHIBITOR 1); RAB GDP-dissociation inhibitor	99.6	1751	4	2	37	1787	51	1798	0	3402
contig00544	Ps_contig_mira-and-tgicl-ass_25809	hit-id:AT4G38970.1_e-value:0.0_score: 652_percentidentiy:83.54_fructose-bisphosphate aldolase, putative	100	280	0	0	41	320	1623	1344	5e-158	555
contig00545	Ps_contig_mira-and-tgicl-ass_24624	hit-id:AT3G48890.1_e-value:1e-19_score:92.8_percentidentiy:59.14_ATMP2; heme binding	99.5	601	1	2	146	745	600	1	0	1021
contig00546	Ps_singlet_mira-and-tgicl-ass_28269	hit-id:AT5G59970.1_e-value:4e-12_score:66.2_percentidentiy:85.37_histone H4	100	193	0	0	1	193	14	206	2e-106	383
contig00547	Ps_contig_mira-and-tgicl-ass_34257	hit-id:AT2G38380.1_e-value:3e-93_score: 339_percentidentiy:54.49_peroxidase 22 (PER22) (P22) (PRXEA) / basic peroxidase E	94.5	1254	57	6	8	1253	5	1254	0	1903
contig00548	Ps_contig_mira-and-tgicl-ass_33626	hit-id:ATCG00800.1_e-value:4e-57_score: 218_percentidentiy:65.29_encodes a chloroplast ribosomal protein S3, a constituent of the small subunit of the ribosomal complex	99.75	810	0	2	1	808	865	56	0	1526
contig00549	Ps_contig_mira-and-tgicl-ass_29643	hit-id:AT2G34480.1_e-value:1e-91_score: 333_percentidentiy:89.66_60S ribosomal protein L18A (RPL18aB)	99.58	714	3	0	2	715	47	760	0	1392
contig00551	Ps_contig_mira-and-tgicl-ass_19698	hit-id:gi|2605889|_e-value:6e-05_score:52.0_percentidentiy:100.00_dormancy-associated protein [Pisum sativum	99.64	278	0	1	28	304	736	459	1e-137	488
contig00552	Ps_contig_mira-and-tgicl-ass_30206	hit-id:AT5G25450.1_e-value:1e-35_score: 145_percentidentiy:79.07_ubiquinol-cytochrome C reductase complex 14 kDa protein, putative	98.81	503	4	2	1	501	503	1	0	934
contig00553	Ps_contig_mira-and-tgicl-ass_26643	hit-id:AT1G73230.1_e-value:4e-60_score: 227_percentidentiy:83.85_nascent polypeptide-associated complex (NAC) domain-containing protein	99.82	558	1	0	10	567	8	565	0	1098
contig00554	Ps_contig_mira-and-tgicl-ass_29656	hit-id:Medtr8g040150.1_e-value:2e-29_score: 125_percentidentiy:64.41_ Repetitive proline-rich cell wall protein 1 precursor, related	96.73	398	12	1	1	397	146	543	0	678
contig00555	Ps_contig_mira-and-tgicl-ass_31849	hit-id:AT5G10780.1_e-value:3e-77_score: 285_percentidentiy:80.92_FUNCTIONS IN: molecular_function unknown; INVOLVED IN: biological_process unknown; LOCATED IN: cellular_component unknown; EXPRESSED IN: 22 plant structures; EXPRESSED DURING: 14 growth stages; CONTAINS InterPro DOMAIN/s: Uncharacterised conserved protein UCP017207, transmembrane protein 85 (InterPro:IPR016687), Protein of unknown f…	100	898	0	0	44	941	956	59	0	1780
contig00556	Ps_contig_mira-and-tgicl-ass_28940	hit-id:AT2G19770.1_e-value:3e-44_score: 132_percentidentiy:65.22_PRF5 (PROFILIN5); actin binding / actin monomer binding	99.9	1004	0	1	1	1003	1077	74	0	1933
contig00557	Ps_contig_mira-and-tgicl-ass_30992	hit-id:AT1G05010.1_e-value:2e-127_score: 452_percentidentiy:73.07_EFE (ETHYLENE-FORMING ENZYME); 1-aminocyclopropane-1-carboxylate oxidase	100	1235	0	0	1	1235	28	1262	0	2401
contig00558	Ps_contig_mira-and-tgicl-ass_31281	hit-id:AT5G63400.1_e-value:6e-107_score: 384_percentidentiy:81.17_ADK1 (ADENYLATE KINASE 1); ATP binding / adenylate kinase/ nucleobase, nucleoside, nucleotide kinase/ nucleotide kinase/ phosphotransferase, phosphate group as acceptor	98.38	556	3	3	1	556	539	1088	0	1013
contig00559	Ps_contig_mira-and-tgicl-ass_41669	N#A	96.41	223	4	3	203	421	1	223	4e-98	359
contig00560	Ps_contig_mira-and-tgicl-ass_28922	hit-id:AT3G23730.1_e-value:4e-121_score: 431_percentidentiy:73.38_xyloglucan:xyloglucosyl transferase, putative / xyloglucan endotransglycosylase, putative / endo-xyloglucan transferase, putative	99.18	970	8	0	1	970	28	997	0	1859
contig00561	Ps_contig_mira-and-tgicl-ass_28864	hit-id:AT5G10450.1_e-value:1e-114_score: 410_percentidentiy:84.77_GRF6 (G-box regulating factor 6); protein binding / protein phosphorylated amino acid binding	100	1008	0	0	88	1095	1031	24	0	1957
contig00563	Ps_contig_mira-and-tgicl-ass_30360	hit-id:AT3G05560.3_e-value:6e-42_score: 167_percentidentiy:88.89_60S ribosomal protein L22-2 (RPL22B)	100	436	0	0	1	436	728	293	0	864
contig00564	Ps_contig_mira-and-tgicl-ass_42777	hit-id:AT3G51680.1_e-value:1e-27_score: 119_percentidentiy:52.38_short-chain dehydrogenase/reductase (SDR) family protein	99.35	153	1	0	559	711	122	274	2e-79	295
contig00565	Ps_contig_mira-and-tgicl-ass_28731	hit-id:AT1G60710.1_e-value:2e-149_score: 525_percentidentiy:74.71_ATB2; oxidoreductase	97.86	1167	24	1	60	1226	5	1170	0	2107
contig00566	Ps_contig_mira-and-tgicl-ass_32882	hit-id:AT1G27330.1_e-value:3e-18_score:88.6_percentidentiy:85.07_FUNCTIONS IN: molecular_function unknown; INVOLVED IN: response to oxidative stress; LOCATED IN: cellular_component unknown; EXPRESSED IN: male gametophyte, pollen tube; EXPRESSED DURING: L mature pollen stage, M germinated pollen stage; CONTAINS InterPro DOMAIN/s: Ribosome associated membrane RAMP4 (InterPro:IPR010580); BEST Arabid…	98.11	635	10	1	1	633	678	44	0	1158
contig00567	Ps_contig_mira-and-tgicl-ass_24949	hit-id:AT1G06760.1_e-value:7e-20_score:95.1_percentidentiy:74.60_histone H1, putative	99.44	1066	4	1	1	1064	28	1093	0	2060
contig00568	Ps_contig_mira-and-tgicl-ass_10751	hit-id:AT5G12380.1_e-value:8e-20_score:93.2_percentidentiy:51.72_annexin, putative	95.83	480	11	3	715	1185	22	501	0	787
contig00569	Ps_contig_mira-and-tgicl-ass_27637	hit-id:AT1G06680.1_e-value:3e-105_score: 379_percentidentiy:74.14_PSBP-1 (PHOTOSYSTEM II SUBUNIT P-1); poly(U) binding	99.56	1147	1	3	2	1144	1219	73	0	2171
contig00570	Ps_contig_mira-and-tgicl-ass_30360	hit-id:AT3G05560.3_e-value:6e-42_score: 167_percentidentiy:88.89_60S ribosomal protein L22-2 (RPL22B)	97.43	623	9	6	54	670	95	716	0	1063
contig00571	Ps_contig_mira-and-tgicl-ass_29758	hit-id:AT1G66240.1_e-value:5e-28_score: 120_percentidentiy:75.34_ATX1 (ARABIDOPSIS HOMOLOG OF ANTI-OXIDANT 1); metal ion binding	99.21	630	2	2	7	634	646	18	0	1195
contig00572	Ps_contig_mira-and-tgicl-ass_31289	hit-id:AT3G62290.1_e-value:2e-100_score: 362_percentidentiy:98.90_ATARFA1E (ADP-ribosylation factor A1E); GTP binding / phospholipase activator/ protein binding	99.47	951	2	1	125	1072	953	3	0	1758
contig00573	Ps_contig_mira-and-tgicl-ass_29630	hit-id:AT4G03210.1_e-value:1e-125_score: 446_percentidentiy:75.75_XTH9 (XYLOGLUCAN ENDOTRANSGLUCOSYLASE/HYDROLASE 9); hydrolase, acting on glycosyl bonds / xyloglucan:xyloglucosyl transferase	100	1109	0	0	64	1172	1158	50	0	2157
contig00574	Ps_contig_mira-and-tgicl-ass_21136	hit-id:AT2G02120.1_e-value:6e-06_score:47.4_percentidentiy:37.74_PDF2.1; peptidase inhibitor	97.64	339	0	3	1	338	228	559	6e-127	452
contig00575	Ps_contig_mira-and-tgicl-ass_18391	N#A	95.71	210	9	0	23	232	266	57	8e-95	345
contig00576	Ps_contig_mira-and-tgicl-ass_42776	hit-id:AT1G47128.1_e-value:0.0_score: 644_percentidentiy:69.64_RD21 (responsive to dehydration 21); cysteine-type endopeptidase/ cysteine-type peptidase	98.55	1727	4	1	4	1730	1871	166	0	3257
contig00577	Ps_contig_mira-and-tgicl-ass_33084	hit-id:AT1G69620.1_e-value:1e-47_score: 186_percentidentiy:94.74_RPL34 (RIBOSOMAL PROTEIN L34); structural constituent of ribosome	99.68	631	2	0	77	707	646	16	0	1201
contig00578	Ps_contig_mira-and-tgicl-ass_31564	hit-id:AT4G15800.1_e-value:1e-33_score: 140_percentidentiy:81.01_RALFL33 (ralf-like 33); signal transducer	100	560	0	0	72	631	614	55	0	1068
contig00579	Ps_contig_mira-and-tgicl-ass_37518	hit-id:ATCG00670.1_e-value:1e-36_score: 132_percentidentiy:70.79_Encodes the only ClpP (caseinolytic protease) encoded within the plastid genome. Contains a highly conserved catalytic triad of Ser-type proteases (Ser-His-Asp). Part of the 350 kDa chloroplast Clp complex. The name reflects nomenclature described in Adam et. al (2001).	99.25	532	0	4	171	698	549	18	0	771
contig00580	Ps_contig_mira-and-tgicl-ass_680	hit-id:AT3G45980.1_e-value:9e-45_score: 176_percentidentiy:97.83_HTB9; DNA binding	100	404	0	0	236	639	49	452	0	801
contig00581	Ps_contig_mira-and-tgicl-ass_29361	hit-id:AT5G19140.1_e-value:2e-108_score: 389_percentidentiy:79.40_AILP1	100	952	0	0	1	952	979	28	0	1887
contig00582	Ps_contig_mira-and-tgicl-ass_30483	hit-id:AT1G08580.1_e-value:2e-21_score:99.4_percentidentiy:55.29_unknown protein	99.72	714	0	2	8	719	5	718	0	1342
contig00583	Ps_contig_mira-and-tgicl-ass_28244	hit-id:AT1G28330.4_e-value:6e-13_score:71.2_percentidentiy:45.19_DYL1 (DORMANCY-ASSOCIATED PROTEIN-LIKE 1)	98.46	651	4	2	16	660	21	671	0	1203
contig00584	Ps_contig_mira-and-tgicl-ass_19712	hit-id:AT3G52590.1_e-value:1e-65_score: 245_percentidentiy:98.37_UBQ1 (UBIQUITIN EXTENSION PROTEIN 1); protein binding / structural constituent of ribosome	99.54	431	2	0	1	431	519	89	0	839
contig00586	Ps_contig_mira-and-tgicl-ass_26399	hit-id:AT5G12200.1_e-value:0.0_score: 684_percentidentiy:77.49_dihydropyrimidinase / DHPase / dihydropyrimidine amidohydrolase / hydantoinase (PYD2)	100	1602	0	0	524	2125	63	1664	0	3176
contig00587	Ps_contig_mira-and-tgicl-ass_28677	hit-id:AT1G56580.1_e-value:5e-50_score: 194_percentidentiy:60.51_unknown protein	98.63	585	2	1	1	579	588	4	0	1098
contig00589	Ps_contig_mira-and-tgicl-ass_28782	hit-id:AT3G52880.1_e-value:0.0_score: 684_percentidentiy:77.21_monodehydroascorbate reductase, putative	99.56	1593	6	1	1	1592	19	1611	0	3094
contig00590	Ps_contig_mira-and-tgicl-ass_16809	N#A	100	92	0	0	167	258	92	1	1e-45	182
contig00591	Ps_contig_mira-and-tgicl-ass_28882	hit-id:AT1G74050.1_e-value:3e-79_score: 291_percentidentiy:79.83_60S ribosomal protein L6 (RPL6C)	100	902	0	0	5	906	39	940	0	1740
contig00592	Ps_contig_mira-and-tgicl-ass_28518	hit-id:AT5G36230.1_e-value:0.0_score: 644_percentidentiy:80.55_eIF4-gamma/eIF5/eIF2-epsilon domain-containing protein	99.23	1291	5	3	5	1294	21	1307	0	2418
contig00593	Ps_contig_mira-and-tgicl-ass_5116	hit-id:AT4G34700.1_e-value:2e-48_score: 189_percentidentiy:75.22_complex 1 family protein / LVR family protein	100	66	0	0	84	149	380	315	1e-30	131
contig00594	Ps_contig_mira-and-tgicl-ass_32011	hit-id:AT2G06520.1_e-value:2e-17_score:85.9_percentidentiy:52.43_PSBX (photosystem II subunit X)	99.23	518	3	1	318	834	88	605	0	989
contig00595	Ps_contig_mira-and-tgicl-ass_28540	hit-id:AT1G17180.1_e-value:2e-83_score: 306_percentidentiy:65.75_ATGSTU25 (GLUTATHIONE S-TRANSFERASE TAU 25); glutathione transferase	97.73	969	22	0	44	1012	61	1029	0	1705
contig00596	Ps_contig_mira-and-tgicl-ass_28236	hit-id:AT3G09440.1_e-value:0.0_score: 634_percentidentiy:94.31_heat shock cognate 70 kDa protein 3 (HSC70-3) (HSP70-3)	98.58	1908	26	1	82	1988	8	1915	0	3519
contig00597	Ps_contig_mira-and-tgicl-ass_796	hit-id:AT5G02500.1_e-value:0.0_score:1103_percentidentiy:93.69_HSC70-1 (HEAT SHOCK COGNATE PROTEIN 70-1); ATP binding	100	565	0	0	178	742	2242	1678	0	1120
contig00598	Ps_contig_mira-and-tgicl-ass_13786	N#A	92.27	181	10	4	12	190	731	553	4e-56	216
contig00599	Ps_contig_mira-and-tgicl-ass_32416	hit-id:AT1G32410.5_e-value:8e-54_score: 207_percentidentiy:69.29_vacuolar protein sorting 55 family protein / VPS55 family protein	99.72	712	2	0	5	716	782	71	0	1396
contig00600	Ps_contig_mira-and-tgicl-ass_16206	hit-id:AT2G28840.2_e-value:1e-84_score: 309_percentidentiy:75.37_ankyrin repeat family protein	98.53	614	3	3	444	1051	614	1	0	1128
contig00602	Ps_contig_mira-and-tgicl-ass_31785	hit-id:AT2G29420.1_e-value:5e-48_score: 187_percentidentiy:44.24_ATGSTU7 (ARABIDOPSIS THALIANA GLUTATHIONE S-TRANSFERASE TAU 7); glutathione transferase	99.63	806	3	0	1	806	31	836	0	1574
contig00603	Ps_contig_mira-and-tgicl-ass_44532	hit-id:AT5G20630.1_e-value:3e-69_score: 258_percentidentiy:71.02_GER3 (GERMIN 3); oxalate oxidase	96.18	680	21	1	63	737	54	733	0	1142
contig00604	Ps_contig_mira-and-tgicl-ass_27674	hit-id:AT4G24830.1_e-value:0.0_score: 687_percentidentiy:89.84_arginosuccinate synthase family	98.84	1378	16	0	391	1768	1378	1	0	2605
contig00605	Ps_contig_mira-and-tgicl-ass_3967	hit-id:AT1G25275.1_e-value:1e-11_score:66.6_percentidentiy:52.46_unknown protein	99.47	562	2	1	1	561	11	572	0	995
contig00606	Ps_contig_mira-and-tgicl-ass_36954	hit-id:AT2G40000.1_e-value:2e-137_score: 486_percentidentiy:53.41_HSPRO2 (ARABIDOPSIS ORTHOLOG OF SUGAR BEET HS1 PRO-1 2)	99.75	403	1	0	234	636	382	784	0	791
contig00607	Ps_contig_mira-and-tgicl-ass_43151	hit-id:AT5G20630.1_e-value:5e-72_score: 268_percentidentiy:69.74_GER3 (GERMIN 3); oxalate oxidase	95.48	310	13	1	53	361	54	363	4e-140	496
contig00608	Ps_contig_mira-and-tgicl-ass_28579	hit-id:AT4G15000.1_e-value:2e-53_score: 205_percentidentiy:85.19_60S ribosomal protein L27 (RPL27C)	97.09	103	1	1	15	115	479	581	7e-44	174
contig00609	Ps_contig_mira-and-tgicl-ass_42696	hit-id:AT4G39090.1_e-value:2e-143_score: 506_percentidentiy:72.46_RD19 (RESPONSIVE TO DEHYDRATION 19); cysteine-type endopeptidase/ cysteine-type peptidase	99.93	1497	0	1	9	1504	33	1529	0	2952
contig00610	Ps_contig_mira-and-tgicl-ass_29482	hit-id:AT1G20693.3_e-value:3e-36_score: 149_percentidentiy:61.54_HMGB2 (HIGH MOBILITY GROUP B 2); DNA binding / chromatin binding / structural constituent of chromatin / transcription factor	99.43	525	3	0	301	825	525	1	0	1019
contig00611	Ps_contig_mira-and-tgicl-ass_28438	hit-id:AT3G04400.1_e-value:7e-72_score: 266_percentidentiy:98.47_emb2171 (embryo defective 2171); structural constituent of ribosome	97.38	610	13	1	1	610	83	689	0	1049
contig00612	Ps_contig_mira-and-tgicl-ass_45686	hit-id:AT1G36240.1_e-value:4e-52_score: 201_percentidentiy:87.50_60S ribosomal protein L30 (RPL30A)	98.16	543	10	0	148	690	54	596	0	997
contig00613	Ps_contig_mira-and-tgicl-ass_24632	hit-id:AT1G77120.1_e-value:3e-59_score: 224_percentidentiy:85.71_ADH1 (ALCOHOL DEHYDROGENASE 1); alcohol dehydrogenase	97.81	548	9	2	1	545	80	627	0	981
contig00614	Ps_contig_mira-and-tgicl-ass_33215	hit-id:AT3G15352.1_e-value:1e-17_score:87.0_percentidentiy:83.33_ATCOX17; copper chaperone	99.73	375	1	0	3	377	728	354	0	735
contig00615	Ps_contig_mira-and-tgicl-ass_25969	hit-id:AT1G05850.1_e-value:3e-139_score: 491_percentidentiy:73.74_POM1 (POM-POM1); chitinase	99.85	1344	1	1	1	1343	20	1363	0	2640
contig00616	Ps_contig_mira-and-tgicl-ass_30382	hit-id:AT3G12390.1_e-value:1e-64_score: 243_percentidentiy:73.37_nascent polypeptide associated complex alpha chain protein, putative / alpha-NAC, putative	99.8	502	1	0	194	695	222	723	0	987
contig00617	Ps_contig_mira-and-tgicl-ass_28976	hit-id:AT1G63000.1_e-value:3e-146_score: 514_percentidentiy:83.67_NRS/ER (NUCLEOTIDE-RHAMNOSE SYNTHASE/EPIMERASE-REDUCTASE); UDP-4-keto-6-deoxy-glucose-3,5-epimerase/ UDP-4-keto-rhamnose-4-keto-reductase/ dTDP-4-dehydrorhamnose 3,5-epimerase/ dTDP-4-dehydrorhamnose reductase	99.66	1189	1	2	60	1245	10	1198	0	2311
contig00619	Ps_contig_mira-and-tgicl-ass_29444	hit-id:AT3G25530.1_e-value:7e-119_score: 424_percentidentiy:82.46_GLYR1 (GLYOXYLATE REDUCTASE 1); 3-hydroxybutyrate dehydrogenase/ phosphogluconate dehydrogenase (decarboxylating)	99.18	1092	7	2	1	1090	24	1115	0	2077
contig00620	Ps_contig_mira-and-tgicl-ass_29325	hit-id:AT2G32520.1_e-value:4e-108_score: 388_percentidentiy:84.87_dienelactone hydrolase family protein	100	1065	0	0	1	1065	31	1095	0	2111
contig00621	Ps_contig_mira-and-tgicl-ass_33950	hit-id:AT1G48030.2_e-value:0.0_score: 668_percentidentiy:86.61_mtLPD1 (mitochondrial lipoamide dehydrogenase 1); ATP binding / dihydrolipoyl dehydrogenase	99.89	1897	0	2	8	1902	1907	11	0	3729
contig00622	Ps_contig_mira-and-tgicl-ass_36686	hit-id:AT1G19640.1_e-value:8e-76_score: 281_percentidentiy:42.58_JMT (JASMONIC ACID CARBOXYL METHYLTRANSFERASE); jasmonate O-methyltransferase	98.32	655	11	0	1	655	545	1199	0	1211
contig00623	Ps_contig_mira-and-tgicl-ass_27778	hit-id:AT3G04120.1_e-value:3e-162_score: 568_percentidentiy:89.79_GAPC1 (GLYCERALDEHYDE-3-PHOSPHATE DEHYDROGENASE C SUBUNIT 1); glyceraldehyde-3-phosphate dehydrogenase (phosphorylating)/ glyceraldehyde-3-phosphate dehydrogenase	99.37	1276	8	0	26	1301	1418	143	0	2466
contig00624	Ps_contig_mira-and-tgicl-ass_30453	hit-id:AT2G36060.1_e-value:6e-70_score: 261_percentidentiy:94.03_ubiquitin-conjugating enzyme family protein	99.7	984	2	1	89	1072	148	1130	0	1919
contig00625	Ps_contig_mira-and-tgicl-ass_28746	hit-id:AT2G40010.1_e-value:2e-134_score: 476_percentidentiy:86.69_60S acidic ribosomal protein P0 (RPP0A)	98.69	306	4	0	1	306	1421	1116	8e-164	575
contig00626	Ps_contig_mira-and-tgicl-ass_31970	hit-id:AT1G79530.1_e-value:4e-180_score: 628_percentidentiy:80.19_GAPCP-1 (GLYCERALDEHYDE-3-PHOSPHATE DEHYDROGENASE OF PLASTID 1); NAD or NADH binding / binding / catalytic/ glyceraldehyde-3-phosphate dehydrogenase (phosphorylating)/ glyceraldehyde-3-phosphate dehydrogenase	99.94	1570	0	1	1	1569	1572	3	0	3096
contig00627	Ps_contig_mira-and-tgicl-ass_5	hit-id:AT2G09990.1_e-value:1e-66_score: 249_percentidentiy:85.42_40S ribosomal protein S16 (RPS16A)	99.41	510	2	1	6	514	22	531	0	979
contig00628	Ps_contig_mira-and-tgicl-ass_30881	hit-id:AT2G32060.2_e-value:2e-51_score: 199_percentidentiy:75.41_40S ribosomal protein S12 (RPS12C)	99.21	763	4	1	1	761	768	6	0	1459
contig00629	Ps_contig_mira-and-tgicl-ass_37080	hit-id:AT4G15940.1_e-value:5e-94_score: 341_percentidentiy:75.11_fumarylacetoacetate hydrolase family protein	99.7	992	3	0	2	993	1008	17	0	1943
contig00630	Ps_contig_mira-and-tgicl-ass_28746	hit-id:AT2G40010.1_e-value:2e-134_score: 476_percentidentiy:86.69_60S acidic ribosomal protein P0 (RPP0A)	96.97	165	5	0	196	360	1058	894	2e-77	287
contig00631	Ps_contig_mira-and-tgicl-ass_29499	hit-id:AT1G29850.1_e-value:1e-43_score: 173_percentidentiy:82.44_double-stranded DNA-binding family protein	98.75	799	7	2	3	798	23	821	0	1491
contig00632	Ps_contig_mira-and-tgicl-ass_28676	hit-id:AT1G56580.1_e-value:4e-44_score: 174_percentidentiy:68.50_unknown protein	99.7	334	1	0	1	334	322	655	0	654
contig00633	Ps_contig_mira-and-tgicl-ass_28165	hit-id:AT3G45980.1_e-value:2e-44_score: 176_percentidentiy:97.83_HTB9; DNA binding	99.77	439	1	0	5	443	688	250	0	862
contig00634	Ps_contig_mira-and-tgicl-ass_14395	hit-id:Medtr7g111250.1_e-value:3e-23_score: 105_percentidentiy:75.56_ hypothetical protein	99.82	570	0	1	1	569	614	45	0	1072
contig00635	Ps_contig_mira-and-tgicl-ass_27119	hit-id:AT3G22230.1_e-value:2e-45_score: 179_percentidentiy:86.57_60S ribosomal protein L27 (RPL27B)	99.55	665	1	2	1	663	43	707	0	1233
contig00636	Ps_contig_mira-and-tgicl-ass_9648	hit-id:AC231338_13.2_e-value:8e-06_score:48.1_percentidentiy:37.78_Extensin-like region AC231338.1 70967-73269 F EGN_Mt090430 2009070	99.52	208	1	0	1	208	654	447	1e-112	404
contig00637	Ps_contig_mira-and-tgicl-ass_28660	hit-id:AT5G07090.1_e-value:4e-125_score: 444_percentidentiy:92.34_40S ribosomal protein S4 (RPS4B)	99.61	1025	3	1	64	1087	8	1032	0	1992
contig00638	Ps_contig_mira-and-tgicl-ass_4439	hit-id:AT2G41430.2_e-value:8e-24_score: 107_percentidentiy:40.11_ERD15 (EARLY RESPONSIVE TO DEHYDRATION 15); protein binding	99.85	654	1	0	328	981	1	654	0	1247
contig00639	Ps_contig_mira-and-tgicl-ass_27609	hit-id:AT4G12800.1_e-value:8e-77_score: 283_percentidentiy:80.95_PSAL (photosystem I subunit L)	99.63	816	2	1	193	1007	912	97	0	1544
contig00640	Ps_contig_mira-and-tgicl-ass_43939	hit-id:AT3G19390.1_e-value:6e-112_score: 401_percentidentiy:56.69_cysteine proteinase, putative / thiol protease, putative	88.89	612	57	3	5	607	32	641	0	666
contig00641	Ps_contig_mira-and-tgicl-ass_34816	hit-id:AT5G64130.1_e-value:9e-33_score: 137_percentidentiy:68.64_FUNCTIONS IN: molecular_function unknown; INVOLVED IN: biological_process unknown; LOCATED IN: plasma membrane; EXPRESSED IN: 24 plant structures; EXPRESSED DURING: 15 growth stages; CONTAINS InterPro DOMAIN/s: Lg106-like (InterPro:IPR012482); BEST Arabidopsis thaliana protein match is: unknown protein (TAIR:AT1G69510.3); Has 93 Bla…	100	537	0	0	75	611	122	658	0	1065
contig00642	Ps_contig_mira-and-tgicl-ass_35377	hit-id:AT1G73190.1_e-value:5e-31_score: 129_percentidentiy:83.82_TIP3;1; water channel	98.42	253	3	1	196	447	15	267	7e-132	470
contig00643	Ps_contig_mira-and-tgicl-ass_41733	N#A	98.1	158	2	1	335	491	181	24	4e-76	283
contig00644	Ps_contig_mira-and-tgicl-ass_32428	hit-id:AT2G25810.1_e-value:5e-106_score: 380_percentidentiy:78.28_TIP4;1 (tonoplast intrinsic protein 4;1); water channel	99.83	595	0	1	1	594	323	917	0	1164
contig00645	Ps_contig_mira-and-tgicl-ass_30150	hit-id:AT2G23090.1_e-value:1e-31_score: 132_percentidentiy:80.52_unknown protein	98.33	660	6	5	45	700	20	678	0	1181
contig00646	Ps_contig_mira-and-tgicl-ass_32276	hit-id:AT1G29250.1_e-value:4e-43_score: 149_percentidentiy:83.51_nucleic acid binding	99.85	678	0	1	56	733	3	679	0	1328
contig00647	Ps_contig_mira-and-tgicl-ass_43599	hit-id:AT1G08830.2_e-value:2e-70_score: 262_percentidentiy:80.92_CSD1 (COPPER/ZINC SUPEROXIDE DISMUTASE 1); superoxide dismutase	99.77	855	1	1	72	925	24	878	0	1671
contig00648	Ps_contig_mira-and-tgicl-ass_28468	hit-id:AT1G48830.2_e-value:8e-73_score: 270_percentidentiy:80.36_40S ribosomal protein S7 (RPS7A)	98.94	658	0	6	203	857	665	12	0	1203
contig00649	Ps_contig_mira-and-tgicl-ass_31978	hit-id:AT2G22570.1_e-value:2e-79_score: 293_percentidentiy:62.55_NIC1 (NICOTINAMIDASE 1); catalytic/ nicotinamidase	100	1067	0	0	1	1067	25	1091	0	2115
contig00650	Ps_contig_mira-and-tgicl-ass_28906	hit-id:AT5G19780.1_e-value:0.0_score: 802_percentidentiy:98.84_TUA5; structural constituent of cytoskeleton	99.9	986	0	1	280	1265	1632	648	0	1939
contig00651	Ps_contig_mira-and-tgicl-ass_29557	hit-id:AT3G08580.2_e-value:1e-160_score: 563_percentidentiy:80.00_AAC1 (ADP/ATP CARRIER 1); ATP:ADP antiporter/ binding	99.93	1447	0	1	1	1446	1507	61	0	2811
contig00652	Ps_singlet_mira-and-tgicl-ass_3186	hit-id:AT2G23930.2_e-value:1e-07_score:51.2_percentidentiy:85.71_SNRNP-G (PROBABLE SMALL NUCLEAR RIBONUCLEOPROTEIN G)	100	194	0	0	1	194	56	249	1e-106	385
contig00653	Ps_contig_mira-and-tgicl-ass_28111	hit-id:AT5G65360.1_e-value:1e-70_score: 262_percentidentiy:99.26_histone H3	93.37	573	38	0	1	573	655	83	0	781
contig00654	Ps_contig_mira-and-tgicl-ass_42503	hit-id:AT5G39740.1_e-value:3e-120_score: 335_percentidentiy:88.02_60S ribosomal protein L5 (RPL5B)	98.85	1221	10	4	7	1224	35	1254	0	2294
contig00655	Ps_contig_mira-and-tgicl-ass_27565	hit-id:AT5G18380.1_e-value:4e-37_score: 117_percentidentiy:91.94_40S ribosomal protein S16 (RPS16C)	98.59	495	2	2	23	512	534	40	0	916
contig00656	Ps_contig_mira-and-tgicl-ass_29603	hit-id:AT3G12500.1_e-value:1e-123_score: 439_percentidentiy:65.09_ATHCHIB (ARABIDOPSIS THALIANA BASIC CHITINASE); chitinase	100	530	0	0	1	530	191	720	0	1051
contig00657	Ps_contig_mira-and-tgicl-ass_32953	hit-id:AT1G15950.1_e-value:6e-102_score: 367_percentidentiy:76.06_CCR1 (CINNAMOYL COA REDUCTASE 1); cinnamoyl-CoA reductase	99.64	1097	1	3	40	1135	1145	51	0	2119
contig00658	Ps_contig_mira-and-tgicl-ass_28503	hit-id:AT1G56070.1_e-value:0.0_score:1098_percentidentiy:93.06_LOS1; copper ion binding / translation elongation factor/ translation factor, nucleic acid binding	99.8	1520	3	0	226	1745	1875	356	0	2989
contig00659	Ps_contig_mira-and-tgicl-ass_29883	hit-id:AT1G11840.4_e-value:1e-117_score: 419_percentidentiy:71.90_ATGLX1 (GLYOXALASE I HOMOLOG); lactoylglutathione lyase/ metal ion binding	99.73	1130	3	0	1	1130	26	1155	0	2216
contig00660	Ps_contig_mira-and-tgicl-ass_29528	hit-id:AT5G10770.1_e-value:1e-70_score: 253_percentidentiy:59.91_chloroplast nucleoid DNA-binding protein, putative	97.74	839	8	5	577	1407	3	838	0	1485
contig00661	Ps_contig_mira-and-tgicl-ass_28277	hit-id:AT4G35090.1_e-value:0.0_score: 911_percentidentiy:85.43_CAT2 (CATALASE 2); catalase	99.84	1863	2	1	5	1866	27	1889	0	3665
contig00662	Ps_contig_mira-and-tgicl-ass_25847	hit-id:AC231338_13.7_e-value:1e-06_score:49.7_percentidentiy:36.84_hypothetical protein AC231338.1 72675-71458 F EGN_Mt090430 2009070	100	36	0	0	62	97	565	530	5e-13	71.9
contig00663	Ps_contig_mira-and-tgicl-ass_31021	hit-id:AT4G30996.1_e-value:2e-59_score: 226_percentidentiy:74.69_unknown protein	98.88	534	4	1	1	532	548	15	0	930
contig00664	Ps_contig_mira-and-tgicl-ass_29601	hit-id:AT3G13580.1_e-value:3e-98_score: 355_percentidentiy:84.58_60S ribosomal protein L7 (RPL7D)	99.47	941	1	4	382	1318	986	46	0	1796
contig00666	Ps_contig_mira-and-tgicl-ass_30804	hit-id:AT3G49870.1_e-value:9e-96_score: 347_percentidentiy:92.93_ATARLA1C (ADP-ribosylation factor-like A1C); GTP binding	99.41	1017	4	2	35	1051	32	1046	0	1859
contig00667	Ps_contig_mira-and-tgicl-ass_32857	hit-id:AT5G25280.2_e-value:6e-31_score: 132_percentidentiy:58.47_serine-rich protein-related	99.41	847	5	0	112	958	964	118	0	1639
contig00669	Ps_contig_mira-and-tgicl-ass_26703	hit-id:AT2G38530.1_e-value:3e-25_score: 112_percentidentiy:52.89_LTP2 (LIPID TRANSFER PROTEIN 2); lipid binding	98.76	403	5	0	35	437	593	191	0	759
contig00670	Ps_contig_mira-and-tgicl-ass_28623	hit-id:AT5G23740.1_e-value:7e-74_score: 273_percentidentiy:87.42_RPS11-BETA (RIBOSOMAL PROTEIN S11-BETA); structural constituent of ribosome	99.72	711	2	0	1	711	84	794	0	1394
contig00671	Ps_contig_mira-and-tgicl-ass_31785	hit-id:AT2G29420.1_e-value:5e-48_score: 187_percentidentiy:44.24_ATGSTU7 (ARABIDOPSIS THALIANA GLUTATHIONE S-TRANSFERASE TAU 7); glutathione transferase	99.28	417	1	2	1	415	423	839	0	787
contig00672	Ps_contig_mira-and-tgicl-ass_1281	hit-id:AT2G47140.1_e-value:8e-54_score: 207_percentidentiy:48.43_short-chain dehydrogenase/reductase (SDR) family protein	96.27	938	31	2	136	1070	72	1008	0	1532
contig00673	Ps_contig_mira-and-tgicl-ass_34056	hit-id:AT4G02840.1_e-value:1e-47_score: 186_percentidentiy:94.79_small nuclear ribonucleoprotein D1, putative / snRNP core protein D1, putative / Sm protein D1, putative	99.69	643	2	0	3	645	5	647	0	1259
contig00674	Ps_contig_mira-and-tgicl-ass_15640	hit-id:Glyma14g38130.1_e-value:2e-07_score:52.0_percentidentiy:68.42	96.14	363	10	1	29	387	363	1	1e-174	611
contig00675	Ps_contig_mira-and-tgicl-ass_28570	hit-id:AT1G57720.2_e-value:5e-168_score: 587_percentidentiy:74.82_elongation factor 1B-gamma, putative / eEF-1B gamma, putative	98.34	181	2	1	23	203	1098	1277	1e-89	327
contig00676	Ps_contig_mira-and-tgicl-ass_30102	hit-id:AT3G23050.1_e-value:1e-86_score: 317_percentidentiy:71.85_IAA7 (INDOLE-3-ACETIC ACID 7); transcription factor	100	1044	0	0	1	1044	53	1096	0	1939
contig00677	Ps_contig_mira-and-tgicl-ass_28711	hit-id:AT5G46250.1_e-value:4e-84_score: 309_percentidentiy:49.71_RNA recognition motif (RRM)-containing protein	99.7	1645	4	1	3	1646	1	1645	0	3174
contig00678	Ps_contig_mira-and-tgicl-ass_29030	hit-id:AT4G13930.1_e-value:0.0_score: 860_percentidentiy:91.08_SHM4 (serine hydroxymethyltransferase 4); catalytic/ glycine hydroxymethyltransferase/ pyridoxal phosphate binding	99.94	1767	1	0	47	1813	2	1768	0	3495
contig00679	Ps_contig_mira-and-tgicl-ass_33108	hit-id:AT1G14400.2_e-value:9e-86_score: 313_percentidentiy:97.37_UBC1 (UBIQUITIN CARRIER PROTEIN 1); ubiquitin-protein ligase	99.32	1028	6	1	1	1027	1028	1	0	1974
contig00680	Ps_contig_mira-and-tgicl-ass_36686	hit-id:AT1G19640.1_e-value:8e-76_score: 281_percentidentiy:42.58_JMT (JASMONIC ACID CARBOXYL METHYLTRANSFERASE); jasmonate O-methyltransferase	97.83	828	18	0	1	828	882	55	0	1499
contig00681	Ps_contig_mira-and-tgicl-ass_29001	hit-id:AT1G59950.1_e-value:6e-90_score: 328_percentidentiy:53.42_aldo/keto reductase, putative	100	46	0	0	156	201	125	170	1e-18	91.7
contig00682	Ps_contig_mira-and-tgicl-ass_29610	hit-id:AT2G45180.1_e-value:2e-32_score: 136_percentidentiy:73.49_protease inhibitor/seed storage/lipid transfer protein (LTP) family protein	100	812	0	0	160	971	912	101	0	1610
contig00683	Ps_contig_mira-and-tgicl-ass_29343	hit-id:AT1G09750.1_e-value:6e-138_score: 488_percentidentiy:63.68_chloroplast nucleoid DNA-binding protein-related	98.78	1646	18	2	1	1645	1653	9	0	3092
contig00684	Ps_contig_mira-and-tgicl-ass_30980	hit-id:AT1G75330.1_e-value:3e-149_score: 525_percentidentiy:79.14_OTC (ORNITHINE CARBAMOYLTRANSFERASE); amino acid binding / carboxyl- or carbamoyltransferase/ ornithine carbamoyltransferase	78.63	908	194	0	204	1111	1171	264	4e-69	262
contig00685	Ps_contig_mira-and-tgicl-ass_29310	hit-id:AT3G09390.1_e-value:6e-07_score:51.2_percentidentiy:44.83_MT2A (METALLOTHIONEIN 2A); copper ion binding	100	539	0	0	3	541	607	69	0	1068
contig00686	Ps_contig_mira-and-tgicl-ass_28796	hit-id:AT1G10960.1_e-value:7e-39_score: 158_percentidentiy:66.44_ATFD1 (FERREDOXIN 1); 2 iron, 2 sulfur cluster binding / electron carrier/ iron-sulfur cluster binding	99.87	749	0	1	1	748	1429	681	0	1427
contig00687	Ps_contig_mira-and-tgicl-ass_32919	hit-id:AT5G25940.1_e-value:3e-11_score:64.7_percentidentiy:66.67_early nodulin-related	96.39	83	3	0	223	305	274	192	2e-33	141
contig00688	Ps_contig_mira-and-tgicl-ass_28672	hit-id:AT5G64260.1_e-value:4e-119_score: 425_percentidentiy:69.13_EXL2 (EXORDIUM LIKE 2)	98.6	1146	12	4	5	1147	1321	177	0	2077
contig00689	Ps_contig_mira-and-tgicl-ass_41956	hit-id:AT2G46240.1_e-value:3e-05_score:44.3_percentidentiy:35.38_BAG6 (BCL-2-ASSOCIATED ATHANOGENE 6); calmodulin binding / protein binding	96.88	352	7	1	2036	2383	352	1	5e-175	615
contig00691	Ps_contig_mira-and-tgicl-ass_42705	hit-id:AT1G67090.1_e-value:1e-40_score: 162_percentidentiy:72.92_RBCS1A (RIBULOSE BISPHOSPHATE CARBOXYLASE SMALL CHAIN 1A); copper ion binding / ribulose-bisphosphate carboxylase	94.46	271	14	1	109	378	523	253	2e-114	410
contig00692	Ps_contig_mira-and-tgicl-ass_8681	hit-id:AT1G25270.1_e-value:1e-21_score:99.4_percentidentiy:42.66_LOCATED IN: endomembrane system, membrane; CONTAINS InterPro DOMAIN/s: Protein of unknown function DUF6, transmembrane (InterPro:IPR000620); BEST Arabidopsis thaliana protein match is: nodulin MtN21 family protein (TAIR:AT1G68170.1); Has 1288 Blast hits to 1274 proteins in 251 species: Archae - 4; Bacteria - 491; Metazoa - 4; Fungi …	97.35	452	6	5	869	1320	11	456	0	771
contig00693	Ps_contig_mira-and-tgicl-ass_29185	hit-id:AT3G04720.1_e-value:1e-48_score: 189_percentidentiy:65.91_PR4 (PATHOGENESIS-RELATED 4); chitin binding	96.17	548	18	2	23	569	553	8	0	906
contig00695	Ps_contig_mira-and-tgicl-ass_44774	hit-id:AT5G59970.1_e-value:1e-34_score: 142_percentidentiy:100.00_histone H4	99.69	319	0	1	29	346	240	558	2e-176	617
contig00696	Ps_contig_mira-and-tgicl-ass_33475	hit-id:AT1G11530.1_e-value:3e-27_score: 119_percentidentiy:52.58_ATCXXS1 (C-terminal cysteine residue is changed to a serine 1); protein disulfide isomerase	99.29	701	2	3	4	701	37	737	0	1292
contig00697	Ps_contig_mira-and-tgicl-ass_29370	hit-id:AT3G56340.1_e-value:1e-32_score: 136_percentidentiy:85.05_40S ribosomal protein S26 (RPS26C)	99.39	657	4	0	1	657	662	6	0	1281
contig00698	Ps_contig_mira-and-tgicl-ass_30132	hit-id:AT5G11280.1_e-value:5e-75_score: 278_percentidentiy:72.07_unknown protein	99.9	1025	0	1	42	1065	1044	20	0	1957
contig00699	Ps_contig_mira-and-tgicl-ass_28261	hit-id:AT5G10360.1_e-value:2e-103_score: 372_percentidentiy:92.77_EMB3010 (embryo defective 3010); structural constituent of ribosome	99.44	900	0	5	3	897	45	944	0	1705
contig00700	Ps_contig_mira-and-tgicl-ass_30982	hit-id:AT5G56950.1_e-value:2e-100_score: 344_percentidentiy:75.00_NAP1;3 (NUCLEOSOME ASSEMBLY PROTEIN 1;3); DNA binding	99.31	1010	2	1	657	1666	692	1696	0	1947
contig00701	Ps_contig_mira-and-tgicl-ass_29670	hit-id:AT3G29360.2_e-value:0.0_score: 872_percentidentiy:91.25_UDP-glucose 6-dehydrogenase, putative	99.75	1595	4	0	1	1595	40	1634	0	3130
contig00702	Ps_contig_mira-and-tgicl-ass_37192	hit-id:ATCG00280.1_e-value:3e-46_score: 179_percentidentiy:94.19_chloroplast gene encoding a CP43 subunit of the photosystem II reaction center. promoter contains a blue-light responsive element.	99.61	259	1	0	1500	1758	262	4	5e-142	505
contig00703	Ps_contig_mira-and-tgicl-ass_42596	hit-id:AT3G47470.1_e-value:2e-122_score: 251_percentidentiy:92.74_LHCA4 (LIGHT-HARVESTING CHLOROPHYLL-PROTEIN COMPLEX I SUBUNIT A4); chlorophyll binding	99.72	1090	1	2	17	1104	1205	116	0	2079
contig00705	Ps_contig_mira-and-tgicl-ass_28469	hit-id:AT1G48830.2_e-value:2e-86_score: 315_percentidentiy:80.10_40S ribosomal protein S7 (RPS7A)	96.91	356	3	2	1	356	530	877	6e-176	615
contig00707	Ps_contig_mira-and-tgicl-ass_28792	hit-id:AT1G69410.1_e-value:5e-76_score: 281_percentidentiy:85.53_ELF5A-3 (EUKARYOTIC ELONGATION FACTOR 5A-3); translation initiation factor	99.75	812	2	0	56	867	901	90	0	1594
contig00708	Ps_contig_mira-and-tgicl-ass_28949	hit-id:AT4G11150.1_e-value:1e-90_score: 330_percentidentiy:78.95_TUF (VACUOLAR ATP SYNTHASE SUBUNIT E1); proton-transporting ATPase, rotational mechanism	99.91	1112	0	1	61	1171	1147	36	0	2189
contig00709	Ps_contig_mira-and-tgicl-ass_28633	hit-id:AT4G27450.1_e-value:5e-90_score: 328_percentidentiy:64.40_unknown protein	99.63	1082	4	0	1	1082	61	1142	0	2113
contig00710	Ps_contig_mira-and-tgicl-ass_17371	hit-id:ATCG00380.1_e-value:2e-49_score: 191_percentidentiy:75.19_Chloroplast encoded ribosomal protein S4	99.57	465	0	2	1966	2428	8	472	0	890
contig00711	Ps_contig_mira-and-tgicl-ass_29059	hit-id:AT2G44060.2_e-value:6e-102_score: 367_percentidentiy:71.66_late embryogenesis abundant family protein / LEA family protein	99.73	1126	3	0	296	1421	1	1126	0	2208
contig00712	Ps_contig_mira-and-tgicl-ass_32685	hit-id:Medtr7g092690.1_e-value:2e-14_score:76.3_percentidentiy:33.71_ hypothetical protein	99.79	938	1	1	15	951	945	8	0	1836
contig00713	Ps_contig_mira-and-tgicl-ass_29044	hit-id:AT1G79550.2_e-value:0.0_score: 700_percentidentiy:88.53_PGK (PHOSPHOGLYCERATE KINASE); phosphoglycerate kinase	100	1462	0	0	21	1482	1624	163	0	2898
contig00714	Ps_contig_mira-and-tgicl-ass_38388	hit-id:AT5G26830.1_e-value:1e-41_score: 164_percentidentiy:75.26_threonyl-tRNA synthetase / threonine--tRNA ligase (THRRS)	98.57	280	3	1	296	574	298	19	7e-146	515
contig00715	Ps_contig_mira-and-tgicl-ass_28103	hit-id:AT5G65360.1_e-value:1e-70_score: 262_percentidentiy:99.26_histone H3	97.96	636	11	1	1	634	16	651	0	1152
contig00716	Ps_contig_mira-and-tgicl-ass_28674	hit-id:AT5G64260.1_e-value:2e-118_score: 422_percentidentiy:73.94_EXL2 (EXORDIUM LIKE 2)	98.33	659	3	5	1	651	659	1	0	1187
contig00717	Ps_contig_mira-and-tgicl-ass_28452	hit-id:AT1G01470.1_e-value:2e-51_score: 198_percentidentiy:62.25_LEA14 (LATE EMBRYOGENESIS ABUNDANT 14)	97.67	172	2	1	1	172	635	466	1e-82	303
contig00718	Ps_contig_mira-and-tgicl-ass_28360	hit-id:AT5G19440.1_e-value:4e-126_score: 448_percentidentiy:68.31_cinnamyl-alcohol dehydrogenase, putative (CAD)	92.72	522	29	3	222	737	248	766	0	722
contig00719	Ps_contig_mira-and-tgicl-ass_30809	hit-id:AT1G22450.1_e-value:3e-37_score: 152_percentidentiy:58.50_COX6B (CYTOCHROME C OXIDASE 6B); cytochrome-c oxidase	99.71	346	1	0	1	346	961	616	0	678
contig00720	Ps_contig_mira-and-tgicl-ass_30657	hit-id:AT3G29320.1_e-value:0.0_score: 665_percentidentiy:81.45_glucan phosphorylase, putative	99.52	1243	1	3	478	1715	1735	493	0	2397
contig00721	Ps_contig_mira-and-tgicl-ass_40206	hit-id:AT5G09270.2_e-value:7e-23_score: 103_percentidentiy:57.95_unknown protein	97.68	259	6	0	1	259	369	111	5e-131	466
contig00723	Ps_contig_mira-and-tgicl-ass_28937	hit-id:AT3G53990.1_e-value:1e-42_score: 170_percentidentiy:55.70_universal stress protein (USP) family protein	99.69	978	2	1	1	977	33	1010	0	1911
contig00724	Ps_contig_mira-and-tgicl-ass_30246	hit-id:AT3G62840.2_e-value:3e-47_score: 185_percentidentiy:91.67_FUNCTIONS IN: molecular_function unknown; LOCATED IN: small nucleolar ribonucleoprotein complex, nucleus; EXPRESSED IN: 22 plant structures; EXPRESSED DURING: 13 growth stages; CONTAINS InterPro DOMAIN/s: Like-Sm ribonucleoprotein, core (InterPro:IPR001163), Like-Sm ribonucleoprotein, eukaryotic and archaea-type, core (InterPro:IPR0…	99.73	754	1	1	11	764	6	758	0	1471
contig00725	Ps_contig_mira-and-tgicl-ass_26468	hit-id:AT5G03240.3_e-value:1e-138_score: 489_percentidentiy:100.00_UBQ3 (POLYUBIQUITIN 3); protein binding	99.72	353	1	0	59	411	768	416	0	692
contig00726	Ps_contig_mira-and-tgicl-ass_28697	hit-id:AT1G43170.3_e-value:3e-176_score: 615_percentidentiy:87.47_ARP1 (ARABIDOPSIS RIBOSOMAL PROTEIN 1); structural constituent of ribosome	99.11	1349	12	0	11	1359	1430	82	0	2579
contig00727	Ps_contig_mira-and-tgicl-ass_30624	hit-id:AT3G59990.3_e-value:0.0_score: 714_percentidentiy:93.39_MAP2B (METHIONINE AMINOPEPTIDASE 2B); aminopeptidase/ metalloexopeptidase	99.57	231	1	0	77	307	1637	1407	8e-127	452
contig00728	Ps_contig_mira-and-tgicl-ass_30329	hit-id:AT5G45775.2_e-value:5e-84_score: 307_percentidentiy:95.00_60S ribosomal protein L11 (RPL11D)	99.65	857	3	0	3	859	27	883	0	1637
contig00729	Ps_contig_mira-and-tgicl-ass_29603	hit-id:AT3G12500.1_e-value:1e-123_score: 439_percentidentiy:65.09_ATHCHIB (ARABIDOPSIS THALIANA BASIC CHITINASE); chitinase	99.5	1006	3	1	1	1004	1335	330	0	1949
contig00730	Ps_contig_mira-and-tgicl-ass_39967	hit-id:AT1G72060.1_e-value:2e-09_score:57.8_percentidentiy:42.25_serine-type endopeptidase inhibitor	94.23	52	3	0	227	278	223	172	1e-14	79.8
contig00731	Ps_contig_mira-and-tgicl-ass_35291	hit-id:AT2G21660.2_e-value:5e-34_score: 140_percentidentiy:78.31_CCR2 (COLD, CIRCADIAN RHYTHM, AND RNA BINDING 2); RNA binding / double-stranded DNA binding / single-stranded DNA binding	100	343	0	0	117	459	358	16	0	680
contig00732	Ps_contig_mira-and-tgicl-ass_3305	hit-id:AT3G43190.1_e-value:0.0_score: 970_percentidentiy:82.94_SUS4; UDP-glycosyltransferase/ sucrose synthase/ transferase, transferring glycosyl groups	100	56	0	0	618	673	1933	1988	5e-24	111
contig00733	Ps_contig_mira-and-tgicl-ass_14591	N#A	97.77	314	7	0	9	322	54	367	2e-161	567
contig00734	Ps_contig_mira-and-tgicl-ass_29923	hit-id:AT5G11520.1_e-value:0.0_score: 717_percentidentiy:80.46_ASP3 (ASPARTATE AMINOTRANSFERASE 3); L-aspartate:2-oxoglutarate aminotransferase	99.74	1558	3	1	135	1691	1	1558	0	3049
contig00735	Ps_contig_mira-and-tgicl-ass_30397	hit-id:AT4G33865.1_e-value:5e-28_score: 120_percentidentiy:92.86_40S ribosomal protein S29 (RPS29C)	98.75	480	6	0	5	484	526	47	0	904
contig00736	Ps_contig_mira-and-tgicl-ass_32524	hit-id:AT1G17860.1_e-value:4e-09_score:59.3_percentidentiy:30.86_trypsin and protease inhibitor family protein / Kunitz family protein	95.34	279	13	0	3	281	613	335	2e-126	450
contig00737	Ps_contig_mira-and-tgicl-ass_36715	hit-id:AT3G46560.1_e-value:2e-36_score: 149_percentidentiy:77.42_TIM9; P-P-bond-hydrolysis-driven protein transmembrane transporter	99.34	151	0	1	510	659	233	83	1e-75	283
contig00738	Ps_contig_mira-and-tgicl-ass_16438	hit-id:ATCG00720.1_e-value:5e-100_score: 360_percentidentiy:97.38_Encodes the cytochrome b(6) subunit of the cytochrome b6f complex.	99.82	569	1	0	1004	1572	661	93	0	1124
contig00739	Ps_contig_mira-and-tgicl-ass_42640	hit-id:AT2G39730.3_e-value:3e-109_score: 391_percentidentiy:77.69_RCA (RUBISCO ACTIVASE); ADP binding / ATP binding / enzyme regulator/ ribulose-1,5-bisphosphate carboxylase/oxygenase activator	100	849	0	0	872	1720	882	34	0	1683
contig00740	Ps_contig_mira-and-tgicl-ass_25964	hit-id:AT1G78300.1_e-value:1e-126_score: 449_percentidentiy:90.94_GRF2 (GENERAL REGULATORY FACTOR 2); protein binding / protein phosphorylated amino acid binding	99.41	1181	4	2	28	1208	1260	83	0	2232
contig00741	Ps_contig_mira-and-tgicl-ass_29113	hit-id:AT4G31300.1_e-value:3e-103_score: 372_percentidentiy:85.71_PBA1; endopeptidase/ peptidase/ threonine-type endopeptidase	97.76	1029	5	5	1	1014	1075	50	0	1844
contig00742	Ps_contig_mira-and-tgicl-ass_31339	hit-id:AT2G21580.2_e-value:3e-32_score: 134_percentidentiy:91.67_40S ribosomal protein S25 (RPS25B)	99.2	375	2	1	139	512	628	254	1e-178	624
contig00743	Ps_contig_mira-and-tgicl-ass_29186	hit-id:AT3G04720.1_e-value:2e-50_score: 196_percentidentiy:71.90_PR4 (PATHOGENESIS-RELATED 4); chitin binding	98.98	197	2	0	17	213	231	35	6e-104	375
contig00744	Ps_contig_mira-and-tgicl-ass_29339	hit-id:AT1G70600.1_e-value:1e-62_score: 236_percentidentiy:83.67_structural constituent of ribosome	99.55	444	2	0	168	611	152	595	0	864
contig00745	Ps_contig_mira-and-tgicl-ass_28459	hit-id:AT3G59690.1_e-value:3e-105_score: 331_percentidentiy:51.25_IQD13 (IQ-domain 13); calmodulin binding	98.91	1748	13	3	79	1822	66	1811	0	3297
contig00746	Ps_contig_mira-and-tgicl-ass_28926	hit-id:AT1G09210.1_e-value:2e-172_score: 602_percentidentiy:86.93_calreticulin 2 (CRT2)	100	1569	0	0	8	1576	1596	28	0	3110
contig00748	Ps_contig_mira-and-tgicl-ass_26004	hit-id:AT4G05320.4_e-value:0.0_score: 740_percentidentiy:97.22_UBQ10 (POLYUBIQUITIN 10); protein binding	97.44	1213	31	0	1	1213	1612	400	0	2159
contig00749	Ps_contig_mira-and-tgicl-ass_29419	hit-id:AT3G47370.3_e-value:6e-56_score: 214_percentidentiy:87.70_40S ribosomal protein S20 (RPS20B)	96.91	745	1	1	1	745	1	723	0	1328
contig00750	Ps_contig_mira-and-tgicl-ass_44185	hit-id:AT5G03240.3_e-value:2e-85_score: 312_percentidentiy:81.60_UBQ3 (POLYUBIQUITIN 3); protein binding	99.79	479	1	0	69	547	894	416	0	944
contig00751	Ps_contig_mira-and-tgicl-ass_30256	hit-id:AT3G02180.2_e-value:2e-22_score: 103_percentidentiy:48.65_SP1L3 (SPIRAL 1-LIKE3)	98.4	376	4	2	1	375	669	295	0	682
contig00752	Ps_contig_mira-and-tgicl-ass_809	hit-id:AT4G21105.1_e-value:2e-22_score: 103_percentidentiy:73.85_cytochrome-c oxidase/ electron carrier	99.56	682	3	0	1	682	773	92	0	1332
contig00753	Ps_contig_mira-and-tgicl-ass_15622	hit-id:Medtr7g085180.1_e-value:2e-42_score: 167_percentidentiy:70.91_ Proteinase inhibitor I12, Bowman-Birk	83	247	40	2	177	422	315	70	3e-33	141
contig00754	Ps_contig_mira-and-tgicl-ass_28349	hit-id:AT4G27130.1_e-value:1e-52_score: 203_percentidentiy:86.84_eukaryotic translation initiation factor SUI1, putative	99.73	743	1	1	37	778	772	30	0	1451
contig00755	Ps_contig_mira-and-tgicl-ass_32107	hit-id:AT3G62290.1_e-value:2e-100_score: 362_percentidentiy:98.90_ATARFA1E (ADP-ribosylation factor A1E); GTP binding / phospholipase activator/ protein binding	100	346	0	0	1	346	378	33	0	686
contig00756	Ps_contig_mira-and-tgicl-ass_28518	hit-id:AT5G36230.1_e-value:0.0_score: 644_percentidentiy:80.55_eIF4-gamma/eIF5/eIF2-epsilon domain-containing protein	99.69	650	2	0	1	650	918	1567	0	1273
contig00757	Ps_contig_mira-and-tgicl-ass_33294	hit-id:AT5G08180.1_e-value:5e-53_score: 204_percentidentiy:67.31_ribosomal protein L7Ae/L30e/S12e/Gadd45 family protein	98.05	768	7	4	65	824	808	41	0	1340
contig00758	Ps_contig_mira-and-tgicl-ass_28565	hit-id:AT1G08360.1_e-value:1e-76_score: 283_percentidentiy:88.46_60S ribosomal protein L10A (RPL10aA)	98.93	655	1	6	321	969	78	732	0	1195
contig00759	Ps_contig_mira-and-tgicl-ass_26618	hit-id:AT2G39730.1_e-value:0.0_score: 756_percentidentiy:83.60_RCA (RUBISCO ACTIVASE); ADP binding / ATP binding / enzyme regulator/ ribulose-1,5-bisphosphate carboxylase/oxygenase activator	98.64	663	7	2	1	661	1000	1662	0	1185
contig00760	Ps_contig_mira-and-tgicl-ass_29919	hit-id:AT5G40650.1_e-value:9e-130_score: 460_percentidentiy:82.13_SDH2-2; electron carrier/ succinate dehydrogenase	100	1202	0	0	1	1202	1208	7	0	2311
contig00761	Ps_contig_mira-and-tgicl-ass_30202	hit-id:AT2G29460.1_e-value:3e-42_score: 169_percentidentiy:40.45_ATGSTU4 (ARABIDOPSIS THALIANA GLUTATHIONE S-TRANSFERASE TAU 4); glutathione transferase	98.83	1027	10	2	4	1028	85	1111	0	1927
contig00762	Ps_contig_mira-and-tgicl-ass_25018	hit-id:Medtr5g091910.1_e-value:6e-14_score:74.3_percentidentiy:74.00_ Glycine rich	100	203	0	0	33	235	742	540	5e-112	402
contig00763	Ps_contig_mira-and-tgicl-ass_28860	hit-id:AT5G35630.3_e-value:0.0_score: 699_percentidentiy:81.21_GS2 (GLUTAMINE SYNTHETASE 2); glutamate-ammonia ligase	99.49	1777	7	1	47	1821	1782	6	0	3445
contig00764	Ps_contig_mira-and-tgicl-ass_1110	hit-id:AT3G26330.1_e-value:8e-41_score: 164_percentidentiy:54.17_CYP71B37; electron carrier/ heme binding / iron ion binding / monooxygenase/ oxygen binding	99.48	193	0	1	1	192	580	388	1e-101	367
contig00765	Ps_contig_mira-and-tgicl-ass_34828	hit-id:AT5G42300.1_e-value:2e-36_score: 148_percentidentiy:95.89_UBL5 (UBIQUITIN-LIKE PROTEIN 5)	99.82	542	1	0	3	544	552	11	0	1066
contig00766	Ps_contig_mira-and-tgicl-ass_29917	hit-id:AT5G02610.1_e-value:7e-54_score: 207_percentidentiy:88.52_60S ribosomal protein L35 (RPL35D)	97.81	685	11	1	16	696	727	43	0	1237
contig00767	Ps_contig_mira-and-tgicl-ass_29155	hit-id:AT5G59320.1_e-value:6e-22_score: 100_percentidentiy:44.55_LTP3 (LIPID TRANSFER PROTEIN 3); lipid binding	98.08	626	9	3	31	655	626	3	0	1041
contig00768	Ps_contig_mira-and-tgicl-ass_31076	hit-id:AT1G04980.1_e-value:5e-163_score: 571_percentidentiy:74.29_ATPDIL2-2 (PDI-LIKE 2-2); protein disulfide isomerase	99.43	1579	5	2	1	1578	32	1607	0	3047
contig00769	Ps_contig_mira-and-tgicl-ass_31672	N#A	99.73	373	1	0	1	373	20	392	0	731
contig00770	Ps_contig_mira-and-tgicl-ass_25808	hit-id:AT1G73230.1_e-value:1e-49_score: 192_percentidentiy:83.44_nascent polypeptide-associated complex (NAC) domain-containing protein	100	283	0	0	4	286	597	315	7e-160	561
contig00771	Ps_contig_mira-and-tgicl-ass_28992	hit-id:AT5G64040.1_e-value:2e-46_score: 182_percentidentiy:63.58_PSAN; calmodulin binding	99.28	836	3	1	36	868	842	7	0	1564
contig00772	Ps_contig_mira-and-tgicl-ass_36789	hit-id:AT2G47380.1_e-value:4e-19_score:91.3_percentidentiy:81.25_cytochrome c oxidase subunit Vc family protein / COX5C family protein	99.79	480	1	0	1	480	509	30	0	944
contig00773	Ps_contig_mira-and-tgicl-ass_30538	hit-id:AT1G70370.1_e-value:0.0_score: 706_percentidentiy:57.05_BURP domain-containing protein / polygalacturonase, putative	99.49	2148	9	2	106	2251	2163	16	0	4074
contig00774	Ps_contig_mira-and-tgicl-ass_29468	hit-id:AT1G76680.1_e-value:5e-141_score: 498_percentidentiy:66.21_OPR1; 12-oxophytodienoate reductase	99.86	1460	0	2	19	1476	1505	46	0	2863
contig00775	Ps_contig_mira-and-tgicl-ass_28901	hit-id:AT3G12490.2_e-value:5e-75_score: 278_percentidentiy:65.38_cysteine protease inhibitor, putative / cystatin, putative	100	140	0	0	184	323	937	798	2e-74	278
contig00776	Ps_singlet_mira-and-tgicl-ass_24966	hit-id:AT1G73230.1_e-value:2e-17_score:70.1_percentidentiy:84.21_nascent polypeptide-associated complex (NAC) domain-containing protein	100	114	0	0	209	322	123	10	5e-59	226
contig00777	Ps_contig_mira-and-tgicl-ass_28987	hit-id:AT3G48300.1_e-value:4e-90_score: 328_percentidentiy:51.71_CYP71A23; electron carrier/ heme binding / iron ion binding / monooxygenase/ oxygen binding	98.6	1073	4	8	515	1576	1086	14	0	1955
contig00778	Ps_contig_mira-and-tgicl-ass_33722	hit-id:AT4G20150.1_e-value:9e-32_score: 133_percentidentiy:77.22_unknown protein	98.78	657	7	1	10	666	20	675	0	1233
contig00779	Ps_contig_mira-and-tgicl-ass_31178	hit-id:AT2G44480.1_e-value:1e-158_score: 556_percentidentiy:53.60_BGLU17 (BETA GLUCOSIDASE 17); catalytic/ cation binding / hydrolase, hydrolyzing O-glycosyl compounds	99.71	1039	3	0	1	1039	704	1742	0	2036
contig00780	Ps_contig_mira-and-tgicl-ass_29010	hit-id:AT4G40030.2_e-value:6e-72_score: 267_percentidentiy:97.16_histone H3.2	99.79	475	1	0	1	475	8	482	0	934
contig00781	Ps_contig_mira-and-tgicl-ass_31021	hit-id:AT4G30996.1_e-value:2e-59_score: 226_percentidentiy:74.69_unknown protein	99.34	452	1	2	1	450	247	698	0	856
contig00782	Ps_contig_mira-and-tgicl-ass_29016	hit-id:AT5G56710.1_e-value:4e-42_score: 168_percentidentiy:83.33_60S ribosomal protein L31 (RPL31C)	99.29	560	4	0	8	567	568	9	0	1037
contig00783	Ps_contig_mira-and-tgicl-ass_25113	hit-id:AT2G32720.1_e-value:1e-35_score: 125_percentidentiy:76.39_CB5-B (CYTOCHROME B5 ISOFORM B); heme binding	97.65	595	6	5	132	718	595	1	0	1035
contig00784	Ps_contig_mira-and-tgicl-ass_30805	hit-id:AT1G08450.1_e-value:2e-174_score: 608_percentidentiy:79.65_CRT3 (CALRETICULIN 3); calcium ion binding / unfolded protein binding	99.64	1115	4	0	443	1557	493	1607	0	2179
contig00785	Ps_contig_mira-and-tgicl-ass_30221	hit-id:AT2G21870.1_e-value:5e-77_score: 285_percentidentiy:64.73_unknown protein	99.91	1105	0	1	13	1116	1232	128	0	2091
contig00786	Ps_contig_mira-and-tgicl-ass_37087	hit-id:AT3G18000.1_e-value:3e-148_score: 521_percentidentiy:76.97_XPL1 (XIPOTL 1); methyltransferase/ phosphoethanolamine N-methyltransferase	99.41	1179	6	1	157	1334	46	1224	0	2274
contig00788	Ps_contig_mira-and-tgicl-ass_27889	hit-id:AT3G01500.2_e-value:5e-118_score: 421_percentidentiy:70.78_CA1 (CARBONIC ANHYDRASE 1); carbonate dehydratase/ zinc ion binding	100	159	0	0	1	159	283	125	7e-86	315
contig00789	Ps_contig_mira-and-tgicl-ass_30854	hit-id:AT3G63470.1_e-value:1e-162_score: 570_percentidentiy:60.89_scpl40 (serine carboxypeptidase-like 40); serine-type carboxypeptidase	100	1621	0	0	1	1621	82	1702	0	3213
contig00790	Ps_contig_mira-and-tgicl-ass_30258	hit-id:AT5G48760.2_e-value:9e-99_score: 357_percentidentiy:88.35_60S ribosomal protein L13A (RPL13aD)	99.89	900	0	1	1	899	18	917	0	1768
contig00791	Ps_contig_mira-and-tgicl-ass_15265	N#A	98.83	427	5	0	1	427	448	22	0	807
contig00792	Ps_contig_mira-and-tgicl-ass_29078	hit-id:AT1G65930.1_e-value:0.0_score: 761_percentidentiy:90.05_isocitrate dehydrogenase, putative / NADP+ isocitrate dehydrogenase, putative	99.81	1615	3	0	45	1659	107	1721	0	3178
contig00793	Ps_contig_mira-and-tgicl-ass_29953	hit-id:AT5G41010.1_e-value:8e-23_score: 102_percentidentiy:86.27_NRPB12; DNA binding / DNA-directed RNA polymerase	99.52	413	2	0	1	413	10	422	0	761
contig00794	Ps_contig_mira-and-tgicl-ass_30172	hit-id:AT1G53240.1_e-value:8e-123_score: 426_percentidentiy:82.14_malate dehydrogenase (NAD), mitochondrial	98	1300	13	5	251	1537	1302	3	0	2349
contig00795	Ps_contig_mira-and-tgicl-ass_28551	hit-id:AT2G47140.1_e-value:4e-58_score: 221_percentidentiy:48.55_short-chain dehydrogenase/reductase (SDR) family protein	98.5	266	4	0	41	306	1	266	3e-140	496
contig00796	Ps_contig_mira-and-tgicl-ass_30593	hit-id:AT3G14240.1_e-value:9e-94_score: 325_percentidentiy:71.68_subtilase family protein	99.69	969	0	3	15	980	1678	710	0	1873
contig00797	Ps_contig_mira-and-tgicl-ass_24763	hit-id:AT2G42250.1_e-value:4e-81_score: 299_percentidentiy:35.79_CYP712A1; electron carrier/ heme binding / iron ion binding / monooxygenase/ oxygen binding	100	982	0	0	899	1880	911	1892	0	1947
contig00798	Ps_contig_mira-and-tgicl-ass_29420	hit-id:AT3G47370.3_e-value:3e-56_score: 214_percentidentiy:88.52_40S ribosomal protein S20 (RPS20B)	100	661	0	0	1	661	40	700	0	1310
contig00799	Ps_contig_mira-and-tgicl-ass_1280	hit-id:AT2G47140.1_e-value:9e-60_score: 227_percentidentiy:48.62_short-chain dehydrogenase/reductase (SDR) family protein	99.47	567	2	1	1	566	543	1109	0	1092
contig00800	Ps_contig_mira-and-tgicl-ass_30398	hit-id:AT4G33865.1_e-value:2e-28_score: 120_percentidentiy:92.86_40S ribosomal protein S29 (RPS29C)	97.78	361	7	1	5	364	374	14	0	644
contig00801	Ps_contig_mira-and-tgicl-ass_30805	hit-id:AT1G08450.1_e-value:2e-174_score: 608_percentidentiy:79.65_CRT3 (CALRETICULIN 3); calcium ion binding / unfolded protein binding	99.01	101	1	0	308	408	1504	1604	9e-49	192
contig00802	Ps_contig_mira-and-tgicl-ass_28810	hit-id:AT3G18130.1_e-value:4e-167_score: 584_percentidentiy:86.20_RACK1C_AT (RECEPTOR FOR ACTIVATED C KINASE 1 C); nucleotide binding	99.22	1032	7	1	193	1223	1112	81	0	1974
contig00803	Ps_contig_mira-and-tgicl-ass_3066	hit-id:AT5G13930.1_e-value:0.0_score: 646_percentidentiy:82.22_TT4 (TRANSPARENT TESTA 4); naringenin-chalcone synthase	91.55	1195	100	1	15	1209	76	1269	0	1560
contig00804	Ps_singlet_mira-and-tgicl-ass_29534	hit-id:AT5G14670.1_e-value:1e-05_score:44.7_percentidentiy:95.65_ATARFA1B (ADP-ribosylation factor A1B); GTP binding / phospholipase activator/ protein binding	96.92	130	0	3	1	127	10	138	7e-53	204
contig00805	Ps_contig_mira-and-tgicl-ass_29453	hit-id:AT1G13440.1_e-value:1e-156_score: 549_percentidentiy:91.04_GAPC2 (GLYCERALDEHYDE-3-PHOSPHATE DEHYDROGENASE C2); NAD or NADH binding / binding / catalytic/ glyceraldehyde-3-phosphate dehydrogenase (phosphorylating)/ glyceraldehyde-3-phosphate dehydrogenase	99.39	1313	5	1	1	1310	44	1356	0	2488
contig00806	Ps_contig_mira-and-tgicl-ass_30753	hit-id:AT5G54160.1_e-value:4e-102_score: 368_percentidentiy:54.65_ATOMT1 (O-METHYLTRANSFERASE 1); caffeate O-methyltransferase/ myricetin 3'-O-methyltransferase/ quercetin 3-O-methyltransferase	100	1294	0	0	178	1471	1350	57	0	2565
contig00807	Ps_contig_mira-and-tgicl-ass_34434	hit-id:AT2G02570.4_e-value:2e-110_score: 395_percentidentiy:65.44_nucleic acid binding	99.91	1145	0	1	42	1186	9	1152	0	2254
contig00808	Ps_contig_mira-and-tgicl-ass_32428	hit-id:AT2G25810.1_e-value:5e-106_score: 380_percentidentiy:78.28_TIP4;1 (tonoplast intrinsic protein 4;1); water channel	99.83	593	1	0	1	593	622	30	0	1168
contig00809	Ps_contig_mira-and-tgicl-ass_30330	hit-id:AT3G08900.1_e-value:0.0_score: 660_percentidentiy:86.04_RGP3 (REVERSIBLY GLYCOSYLATED POLYPEPTIDE 3); transferase, transferring hexosyl groups	99.75	812	2	0	1	812	99	910	0	1594
contig00810	Ps_contig_mira-and-tgicl-ass_36602	hit-id:AT5G20500.1_e-value:4e-43_score: 171_percentidentiy:66.15_glutaredoxin, putative	99.07	754	5	2	1	752	3	756	0	1334
contig00811	Ps_contig_mira-and-tgicl-ass_28452	hit-id:AT1G01470.1_e-value:2e-51_score: 198_percentidentiy:62.25_LEA14 (LATE EMBRYOGENESIS ABUNDANT 14)	99.71	345	0	1	41	384	9	353	8e-151	531
contig00812	Ps_contig_mira-and-tgicl-ass_29221	hit-id:AT4G34050.1_e-value:3e-129_score: 458_percentidentiy:88.71_caffeoyl-CoA 3-O-methyltransferase, putative	99.42	1030	4	1	3	1032	8	1035	0	1905
contig00813	Ps_contig_mira-and-tgicl-ass_28529	hit-id:AT1G65980.1_e-value:5e-59_score: 224_percentidentiy:80.00_TPX1 (thioredoxin-dependent peroxidase 1); antioxidant/ oxidoreductase	98.07	674	7	5	84	751	8	681	0	1158
contig00814	Ps_contig_mira-and-tgicl-ass_30691	hit-id:AT4G11600.1_e-value:3e-50_score: 181_percentidentiy:81.55_ATGPX6 (GLUTATHIONE PEROXIDASE 6); glutathione peroxidase	99.26	672	4	1	4	675	4	674	0	1285
contig00815	Ps_contig_mira-and-tgicl-ass_17831	hit-id:AT5G55190.1_e-value:5e-122_score: 434_percentidentiy:95.48_RAN3 (RAN GTPASE 3); GTP binding / GTPase/ protein binding	100	348	0	0	5	352	36	383	0	690
contig00816	Ps_contig_mira-and-tgicl-ass_29795	hit-id:AT1G31170.2_e-value:5e-46_score: 181_percentidentiy:76.19_SRX (SULFIREDOXIN); DNA binding / oxidoreductase, acting on sulfur group of donors	97.79	634	13	1	75	707	12	645	0	1140
contig00818	Ps_contig_mira-and-tgicl-ass_30268	hit-id:AT5G59840.1_e-value:5e-94_score: 341_percentidentiy:93.66_Ras-related GTP-binding family protein	99.65	1130	2	2	26	1153	38	1167	0	2192
contig00819	Ps_contig_mira-and-tgicl-ass_31819	hit-id:AT5G15920.1_e-value:1e-16_score:57.0_percentidentiy:34.62_structural maintenance of chromosomes (SMC) family protein (MSS2)	96.64	535	9	3	1	527	180	713	0	872
contig00820	Ps_contig_mira-and-tgicl-ass_38970	hit-id:Medtr3g089970.1_e-value:5e-22_score: 100_percentidentiy:44.04_ Albumin I	99.69	642	2	0	2	643	13	654	0	1225
contig00821	Ps_contig_mira-and-tgicl-ass_30572	hit-id:AT5G16450.2_e-value:4e-80_score: 294_percentidentiy:83.73_dimethylmenaquinone methyltransferase family protein	99.11	787	5	1	1	787	855	71	0	1459
contig00822	Ps_contig_mira-and-tgicl-ass_28990	hit-id:AT1G78860.1_e-value:5e-112_score: 401_percentidentiy:48.56_curculin-like (mannose-binding) lectin family protein	100	1431	0	0	60	1490	1472	42	0	2837
contig00823	Ps_contig_mira-and-tgicl-ass_26690	hit-id:AT1G35680.1_e-value:3e-43_score: 172_percentidentiy:66.13_50S ribosomal protein L21, chloroplast / CL21 (RPL21)	99.13	921	7	1	1	921	938	19	0	1754
contig00824	Ps_contig_mira-and-tgicl-ass_31433	hit-id:AT5G45420.1_e-value:1e-61_score: 234_percentidentiy:48.89_myb family transcription factor	99.5	1201	3	2	36	1233	1210	10	0	2280
contig00825	Ps_contig_mira-and-tgicl-ass_29080	hit-id:AT1G04410.1_e-value:2e-162_score: 568_percentidentiy:89.46_malate dehydrogenase, cytosolic, putative	98.03	1119	14	7	156	1266	1272	154	0	1990
contig00826	Ps_contig_mira-and-tgicl-ass_706	hit-id:AT5G59970.1_e-value:2e-40_score: 162_percentidentiy:100.00_histone H4	99.69	642	2	0	4	645	673	32	0	1257
contig00827	Ps_contig_mira-and-tgicl-ass_29552	hit-id:AT5G28540.1_e-value:0.0_score:1127_percentidentiy:93.04_BIP1; ATP binding	94.87	2028	102	2	289	2315	2055	29	0	3180
contig00828	Ps_contig_mira-and-tgicl-ass_30843	hit-id:AT5G15350.1_e-value:3e-43_score: 136_percentidentiy:53.51_plastocyanin-like domain-containing protein	99.63	269	0	1	212	479	708	440	2e-146	517
contig00829	Ps_contig_mira-and-tgicl-ass_30934	hit-id:AT4G21110.1_e-value:1e-80_score: 296_percentidentiy:89.66_G10 family protein	90.48	441	42	0	149	589	142	582	2e-153	541
contig00830	Ps_contig_mira-and-tgicl-ass_28973	hit-id:AT5G50790.1_e-value:9e-70_score: 261_percentidentiy:54.77_nodulin MtN3 family protein	100	914	0	0	1	914	1246	333	0	1812
contig00831	Ps_contig_mira-and-tgicl-ass_34144	hit-id:AT2G39960.1_e-value:1e-78_score: 290_percentidentiy:75.26_microsomal signal peptidase 25 kDa subunit, putative (SPC25)	99.56	899	4	0	1	899	59	957	0	1750
contig00832	Ps_contig_mira-and-tgicl-ass_29301	hit-id:AT4G20170.1_e-value:3e-168_score: 589_percentidentiy:59.60_unknown protein	99.11	1119	10	0	18	1136	7	1125	0	2143
contig00833	Ps_contig_mira-and-tgicl-ass_28276	hit-id:AT4G18700.1_e-value:3e-170_score: 595_percentidentiy:72.58_CIPK12 (CBL-INTERACTING PROTEIN KINASE 12); ATP binding / kinase/ protein kinase/ protein serine/threonine kinase	99.2	1632	4	1	172	1794	242	1873	0	3140
contig00834	Ps_contig_mira-and-tgicl-ass_19361	hit-id:AT1G06760.1_e-value:2e-19_score:92.8_percentidentiy:76.39_histone H1, putative	95.32	491	23	0	1	491	14	504	0	797
contig00835	Ps_contig_mira-and-tgicl-ass_29186	hit-id:AT3G04720.1_e-value:2e-50_score: 196_percentidentiy:71.90_PR4 (PATHOGENESIS-RELATED 4); chitin binding	97.67	344	7	1	89	431	595	252	1e-174	611
contig00836	Ps_contig_mira-and-tgicl-ass_28919	hit-id:AT5G19440.1_e-value:7e-147_score: 517_percentidentiy:77.71_cinnamyl-alcohol dehydrogenase, putative (CAD)	99.92	1271	0	1	6	1275	1345	75	0	2504
contig00837	Ps_contig_mira-and-tgicl-ass_33090	hit-id:AT4G14550.1_e-value:3e-71_score: 265_percentidentiy:63.97_IAA14 (INDOLE-3-ACETIC ACID INDUCIBLE 14); protein binding / transcription factor/ transcription repressor	99.9	989	1	0	33	1021	1098	110	0	1953
contig00838	Ps_contig_mira-and-tgicl-ass_41960	hit-id:AT3G01750.1_e-value:1e-89_score: 327_percentidentiy:41.41_ankyrin repeat family protein	100	824	0	0	1	824	649	1472	0	1633
contig00839	Ps_contig_mira-and-tgicl-ass_31493	hit-id:AT3G47370.3_e-value:8e-56_score: 213_percentidentiy:87.70_40S ribosomal protein S20 (RPS20B)	100	462	0	0	4	465	545	84	0	916
contig00840	Ps_contig_mira-and-tgicl-ass_31435	hit-id:AT2G46760.1_e-value:0.0_score: 711_percentidentiy:63.94_FAD-binding domain-containing protein	99.65	1147	3	1	8	1153	1193	47	0	2187
contig00841	Ps_contig_mira-and-tgicl-ass_42491	hit-id:AT1G32470.1_e-value:4e-69_score: 258_percentidentiy:82.53_glycine cleavage system H protein, mitochondrial, putative	99.76	827	2	0	6	832	902	76	0	1582
contig00842	Ps_contig_mira-and-tgicl-ass_29648	hit-id:AT1G50010.1_e-value:0.0_score: 826_percentidentiy:97.69_TUA2; structural constituent of cytoskeleton	97.79	544	5	4	5	548	24	560	0	916
contig00844	Ps_contig_mira-and-tgicl-ass_29362	hit-id:AT3G53020.1_e-value:7e-57_score: 217_percentidentiy:94.69_STV1 (SHORT VALVE1); structural constituent of ribosome	98.97	776	5	2	36	809	126	900	0	1461
contig00845	Ps_contig_mira-and-tgicl-ass_29252	hit-id:AT5G48760.2_e-value:9e-103_score: 370_percentidentiy:87.68_60S ribosomal protein L13A (RPL13aD)	100	670	0	0	318	987	691	22	0	1328
contig00846	Ps_contig_mira-and-tgicl-ass_28813	hit-id:AT2G16600.1_e-value:4e-76_score: 281_percentidentiy:85.29_ROC3; peptidyl-prolyl cis-trans isomerase	100	634	0	0	1	634	6	639	0	1215
contig00847	Ps_contig_mira-and-tgicl-ass_29228	hit-id:AT1G44575.1_e-value:5e-76_score: 281_percentidentiy:70.96_NPQ4 (NONPHOTOCHEMICAL QUENCHING); chlorophyll binding / xanthophyll binding	99.72	1087	3	0	11	1097	1157	71	0	2042
contig00848	Ps_contig_mira-and-tgicl-ass_31318	hit-id:Medtr2g038470.1_e-value:7e-20_score:93.6_percentidentiy:62.92_ hypothetical protein	100	522	0	0	58	579	559	38	0	1035
contig00849	Ps_contig_mira-and-tgicl-ass_33405	hit-id:AT1G52600.1_e-value:2e-92_score: 335_percentidentiy:92.22_signal peptidase, putative	99.79	950	2	0	1	950	10	959	0	1869
contig00850	Ps_contig_mira-and-tgicl-ass_3311	hit-id:AT2G36320.1_e-value:1e-47_score: 187_percentidentiy:57.67_zinc finger (AN1-like) family protein	98.94	566	3	1	160	725	384	946	0	1070
contig00851	Ps_contig_mira-and-tgicl-ass_1658	hit-id:AT4G29840.1_e-value:0.0_score: 685_percentidentiy:90.03_MTO2 (METHIONINE OVER-ACCUMULATOR 2); threonine synthase	98.4	1312	6	10	554	1851	1	1311	0	2367
contig00852	Ps_contig_mira-and-tgicl-ass_2512	N#A	97.32	745	20	0	30	774	1	745	0	1326
contig00853	Ps_contig_mira-and-tgicl-ass_28205	hit-id:AT5G53940.1_e-value:1e-09_score:60.5_percentidentiy:77.42_yippee family protein	100	608	0	0	1	608	705	98	0	1074
contig00854	Ps_contig_mira-and-tgicl-ass_36560	hit-id:Medtr2g014210.1_e-value:5e-07_score:50.1_percentidentiy:52.73_ hypothetical protein	97.04	372	10	1	36	406	372	1	7e-170	595
contig00855	Ps_contig_mira-and-tgicl-ass_27871	hit-id:AT3G08580.2_e-value:5e-157_score: 551_percentidentiy:80.93_AAC1 (ADP/ATP CARRIER 1); ATP:ADP antiporter/ binding	99.4	1506	7	1	1	1504	28	1533	0	2908
contig00856	Ps_contig_mira-and-tgicl-ass_27674	hit-id:AT4G24830.1_e-value:0.0_score: 687_percentidentiy:89.84_arginosuccinate synthase family	99.61	259	1	0	4	262	1	259	3e-143	505
contig00857	Ps_contig_mira-and-tgicl-ass_40762	hit-id:AT2G23620.1_e-value:8e-77_score: 284_percentidentiy:54.09_MES1 (METHYL ESTERASE 1); hydrolase, acting on ester bonds / methyl indole-3-acetate esterase/ methyl jasmonate esterase/ methyl salicylate esterase	100	1054	0	0	1	1054	36	1089	0	2042
contig00858	Ps_contig_mira-and-tgicl-ass_24640	hit-id:AT5G19510.1_e-value:2e-52_score: 202_percentidentiy:65.37_elongation factor 1B alpha-subunit 2 (eEF1Balpha2)	99.53	644	3	0	86	729	644	1	0	1253
contig00859	Ps_contig_mira-and-tgicl-ass_29098	hit-id:AT2G39770.1_e-value:3e-174_score: 608_percentidentiy:91.97_CYT1 (CYTOKINESIS DEFECTIVE 1); mannose-1-phosphate guanylyltransferase/ nucleotidyltransferase	99.62	1594	1	3	25	1614	1610	18	0	3092
contig00860	Ps_contig_mira-and-tgicl-ass_29642	hit-id:AT1G53850.2_e-value:6e-129_score: 457_percentidentiy:96.62_PAE1; endopeptidase/ peptidase/ threonine-type endopeptidase	98.98	980	4	4	1	974	1022	43	0	1838
contig00861	Ps_contig_mira-and-tgicl-ass_29580	hit-id:AT5G03300.1_e-value:3e-166_score: 582_percentidentiy:83.14_ADK2 (ADENOSINE KINASE 2); adenosine kinase/ copper ion binding / kinase	99.4	1506	6	1	13	1515	1546	41	0	2910
contig00862	Ps_contig_mira-and-tgicl-ass_40243	hit-id:AT5G47550.1_e-value:2e-26_score: 115_percentidentiy:58.89_cysteine protease inhibitor, putative / cystatin, putative	89.78	274	28	0	127	400	119	392	2e-87	321
contig00863	Ps_contig_mira-and-tgicl-ass_28865	hit-id:AT1G51200.2_e-value:9e-51_score: 118_percentidentiy:63.04_zinc finger (AN1-like) family protein	99.47	951	4	1	34	983	1106	156	0	1840
contig00864	Ps_contig_mira-and-tgicl-ass_28109	hit-id:AT5G65360.1_e-value:1e-70_score: 262_percentidentiy:99.26_histone H3	95.07	629	30	1	1	629	1	628	0	993
contig00866	Ps_contig_mira-and-tgicl-ass_33250	hit-id:AT1G47420.1_e-value:2e-68_score: 256_percentidentiy:63.73_FUNCTIONS IN: molecular_function unknown; INVOLVED IN: biological_process unknown; LOCATED IN: mitochondrion, nucleus; EXPRESSED IN: 26 plant structures; EXPRESSED DURING: 15 growth stages; BEST Arabidopsis thaliana protein match is: GAMMA CA2 (GAMMA CARBONIC ANHYDRASE 2); carbonate dehydratase (TAIR:AT1G47260.1); Has 85 Blast hits …	99.7	1000	1	2	153	1151	1005	7	0	1905
contig00867	Ps_contig_mira-and-tgicl-ass_29985	hit-id:AT2G36950.1_e-value:2e-42_score:94.7_percentidentiy:66.18_heavy-metal-associated domain-containing protein	99.32	442	1	2	86	527	1254	815	0	801
contig00868	Ps_contig_mira-and-tgicl-ass_29897	hit-id:AT1G71950.1_e-value:2e-32_score: 135_percentidentiy:83.12_identical protein binding / serine-type endopeptidase	97.78	586	8	5	105	689	690	109	0	1021
contig00869	Ps_contig_mira-and-tgicl-ass_40243	hit-id:AT5G47550.1_e-value:2e-26_score: 115_percentidentiy:58.89_cysteine protease inhibitor, putative / cystatin, putative	95.74	47	2	0	154	200	281	235	4e-14	77.8
contig00870	Ps_contig_mira-and-tgicl-ass_8097	hit-id:AT3G51030.1_e-value:2e-35_score: 144_percentidentiy:60.38_ATTRX1; oxidoreductase, acting on sulfur group of donors, disulfide as acceptor	100	462	0	0	170	631	478	17	0	916
contig00871	Ps_contig_mira-and-tgicl-ass_30870	hit-id:AT1G14810.1_e-value:5e-160_score: 561_percentidentiy:82.38_semialdehyde dehydrogenase family protein	99.54	1534	7	0	2	1535	31	1564	0	2985
contig00872	Ps_contig_mira-and-tgicl-ass_30476	hit-id:AT5G42790.1_e-value:1e-118_score: 423_percentidentiy:86.55_PAF1; endopeptidase/ peptidase/ threonine-type endopeptidase	98.49	1262	8	4	1	1257	1305	50	0	2345
contig00873	Ps_contig_mira-and-tgicl-ass_31145	hit-id:AT1G74270.1_e-value:2e-57_score: 219_percentidentiy:90.18_60S ribosomal protein L35a (RPL35aC)	100	702	0	0	92	793	731	30	0	1392
contig00874	Ps_contig_mira-and-tgicl-ass_33206	hit-id:AT5G05960.1_e-value:3e-34_score: 141_percentidentiy:71.74_protease inhibitor/seed storage/lipid transfer protein (LTP) family protein	99.01	503	5	0	51	553	636	134	0	957
contig00875	Ps_contig_mira-and-tgicl-ass_15206	hit-id:AT2G38390.1_e-value:2e-29_score: 113_percentidentiy:54.35_peroxidase, putative	91	200	10	4	1	194	301	498	7e-48	188
contig00876	Ps_contig_mira-and-tgicl-ass_32834	hit-id:AT3G10920.1_e-value:3e-98_score: 355_percentidentiy:73.16_MSD1 (MANGANESE SUPEROXIDE DISMUTASE 1); metal ion binding / superoxide dismutase	95.63	1006	22	6	271	1256	1036	33	0	1655
contig00877	Ps_contig_mira-and-tgicl-ass_28686	hit-id:AT1G20560.1_e-value:0.0_score: 743_percentidentiy:66.24_AAE1 (ACYL ACTIVATING ENZYME 1); AMP binding	100	1887	0	0	15	1901	1951	65	0	3741
contig00878	Ps_contig_mira-and-tgicl-ass_29453	hit-id:AT1G13440.1_e-value:1e-156_score: 549_percentidentiy:91.04_GAPC2 (GLYCERALDEHYDE-3-PHOSPHATE DEHYDROGENASE C2); NAD or NADH binding / binding / catalytic/ glyceraldehyde-3-phosphate dehydrogenase (phosphorylating)/ glyceraldehyde-3-phosphate dehydrogenase	98.91	549	4	2	2	549	767	220	0	1025
contig00879	Ps_contig_mira-and-tgicl-ass_30025	hit-id:AT2G27710.3_e-value:3e-19_score:92.4_percentidentiy:72.58_60S acidic ribosomal protein P2 (RPP2B)	98.34	302	0	5	39	335	745	444	3e-147	519
contig00880	Ps_contig_mira-and-tgicl-ass_29973	hit-id:AT1G27450.1_e-value:9e-76_score: 280_percentidentiy:82.98_APT1 (ADENINE PHOSPHORIBOSYL TRANSFERASE 1); adenine phosphoribosyltransferase	100	1043	0	0	8	1050	8	1050	0	2020
contig00881	Ps_contig_mira-and-tgicl-ass_28901	hit-id:AT3G12490.2_e-value:5e-75_score: 278_percentidentiy:65.38_cysteine protease inhibitor, putative / cystatin, putative	99	797	2	4	1	791	803	7	0	1491
contig00882	Ps_contig_mira-and-tgicl-ass_30598	hit-id:AT3G20390.1_e-value:3e-58_score: 222_percentidentiy:62.77_endoribonuclease L-PSP family protein	99.49	987	4	1	3	988	1	987	0	1909
contig00883	Ps_contig_mira-and-tgicl-ass_36413	hit-id:AT1G79870.1_e-value:3e-119_score: 425_percentidentiy:74.44_oxidoreductase family protein	100	869	0	0	1	869	1195	327	0	1723
contig00884	Ps_contig_mira-and-tgicl-ass_31175	hit-id:AT1G05205.1_e-value:3e-40_score: 161_percentidentiy:87.50_unknown protein	100	545	0	0	41	585	92	636	0	1080
contig00885	Ps_contig_mira-and-tgicl-ass_28316	hit-id:AT5G14780.1_e-value:1e-175_score: 613_percentidentiy:85.24_FDH (FORMATE DEHYDROGENASE); NAD or NADH binding / binding / catalytic/ cofactor binding / oxidoreductase, acting on the CH-OH group of donors, NAD or NADP as acceptor	96.92	487	9	4	1	481	1227	1713	0	825
contig00886	Ps_contig_mira-and-tgicl-ass_36482	hit-id:AT1G20580.1_e-value:1e-50_score: 196_percentidentiy:92.23_small nuclear ribonucleoprotein, putative / snRNP, putative / Sm protein, putative	100	845	0	0	7	851	5	849	0	1675
contig00887	Ps_contig_mira-and-tgicl-ass_1280	hit-id:AT2G47140.1_e-value:9e-60_score: 227_percentidentiy:48.62_short-chain dehydrogenase/reductase (SDR) family protein	100	361	0	0	1	361	339	699	0	716
contig00888	Ps_contig_mira-and-tgicl-ass_32262	hit-id:AT2G30750.1_e-value:5e-114_score: 408_percentidentiy:44.56_CYP71A12 (cytochrome P450, family 71, subfamily A, polypeptide 12); electron carrier/ heme binding / iron ion binding / monooxygenase/ oxygen binding	98.1	790	11	2	783	1568	728	1517	0	1435
contig00889	Ps_contig_mira-and-tgicl-ass_31468	hit-id:AT3G56490.1_e-value:1e-65_score: 246_percentidentiy:81.08_zinc-binding protein, putative / protein kinase C inhibitor, putative	99.02	817	7	1	1	816	59	875	0	1548
contig00890	Ps_contig_mira-and-tgicl-ass_36175	hit-id:AT4G02600.2_e-value:1e-36_score: 149_percentidentiy:58.08_MLO1; calmodulin binding	98.68	531	7	0	1	531	88	618	0	1005
contig00891	Ps_contig_mira-and-tgicl-ass_28671	hit-id:AT4G23400.1_e-value:6e-135_score: 400_percentidentiy:89.14_PIP1;5 (PLASMA MEMBRANE INTRINSIC PROTEIN 1;5); water channel	99.82	1090	1	1	113	1201	1117	28	0	2054
contig00892	Ps_contig_mira-and-tgicl-ass_29562	hit-id:AT5G02500.1_e-value:0.0_score:1134_percentidentiy:94.01_HSC70-1 (HEAT SHOCK COGNATE PROTEIN 70-1); ATP binding	98.82	2212	26	0	101	2312	2	2213	0	4179
contig00893	Ps_contig_mira-and-tgicl-ass_28990	hit-id:AT1G78860.1_e-value:5e-112_score: 401_percentidentiy:48.56_curculin-like (mannose-binding) lectin family protein	95.48	332	10	4	1	329	1218	1547	2e-136	484
contig00894	Ps_contig_mira-and-tgicl-ass_30062	hit-id:AT3G02790.1_e-value:1e-25_score:78.2_percentidentiy:62.90_zinc finger (C2H2 type) family protein	96.56	697	5	11	22	705	706	16	0	1037
contig00895	Ps_contig_mira-and-tgicl-ass_39445	hit-id:AT5G66400.2_e-value:2e-06_score:50.1_percentidentiy:56.82_RAB18 (RESPONSIVE TO ABA 18)	90.52	306	19	3	1	296	515	210	2e-101	367
contig00896	Ps_contig_mira-and-tgicl-ass_30782	hit-id:AT3G22210.1_e-value:2e-06_score:49.3_percentidentiy:77.42_unknown protein	99.42	513	2	1	3	515	572	61	0	989
contig00897	Ps_contig_mira-and-tgicl-ass_28722	hit-id:AT1G67430.1_e-value:3e-87_score: 318_percentidentiy:89.14_60S ribosomal protein L17 (RPL17B)	99.69	642	2	0	46	687	825	184	0	1257
contig00898	Ps_contig_mira-and-tgicl-ass_30075	hit-id:AT4G21580.1_e-value:4e-139_score: 491_percentidentiy:74.92_oxidoreductase, zinc-binding dehydrogenase family protein	99.44	1254	5	2	1	1252	1267	14	0	2418
contig00899	Ps_contig_mira-and-tgicl-ass_9817	hit-id:AT3G02885.1_e-value:8e-33_score: 136_percentidentiy:73.97_GASA5 (GAST1 PROTEIN HOMOLOG 5)	99.17	484	4	0	110	593	523	40	0	928
contig00900	Ps_contig_mira-and-tgicl-ass_6774	hit-id:AT5G02020.2_e-value:2e-05_score:46.6_percentidentiy:49.33_unknown protein	96.73	306	7	1	1	303	338	33	2e-148	523
contig00901	Ps_contig_mira-and-tgicl-ass_45081	hit-id:AT5G59970.1_e-value:2e-40_score: 162_percentidentiy:100.00_histone H4	100	300	0	0	205	504	581	282	9e-170	595
contig00902	Ps_contig_mira-and-tgicl-ass_42622	hit-id:AT5G60390.3_e-value:0.0_score: 628_percentidentiy:94.43_elongation factor 1-alpha / EF-1-alpha	99.2	374	3	0	1	374	391	18	0	718
contig00903	Ps_contig_mira-and-tgicl-ass_28811	hit-id:AT3G18130.1_e-value:1e-36_score: 149_percentidentiy:83.53_RACK1C_AT (RECEPTOR FOR ACTIVATED C KINASE 1 C); nucleotide binding	100	127	0	0	1	127	451	325	6e-67	252
contig00904	Ps_contig_mira-and-tgicl-ass_31234	N#A	98.87	353	3	1	165	516	531	179	0	660
contig00905	Ps_contig_mira-and-tgicl-ass_28854	hit-id:AT5G59880.1_e-value:5e-63_score: 238_percentidentiy:82.01_ADF3 (ACTIN DEPOLYMERIZING FACTOR 3); actin binding	99.1	446	0	2	1	445	9	451	0	751
contig00906	Ps_contig_mira-and-tgicl-ass_28025	hit-id:AT5G41700.1_e-value:2e-83_score: 306_percentidentiy:97.30_UBC8 (UBIQUITIN CONJUGATING ENZYME 8); protein binding / ubiquitin-protein ligase	99.53	860	3	1	1	859	860	1	0	1665
contig00907	Ps_contig_mira-and-tgicl-ass_30682	hit-id:AT1G49760.1_e-value:0.0_score: 799_percentidentiy:74.08_PAB8 (POLY(A) BINDING PROTEIN 8); RNA binding / translation initiation factor	99.64	2219	7	1	88	2305	2305	87	0	4327
contig00908	Ps_contig_mira-and-tgicl-ass_26942	hit-id:AT2G45180.1_e-value:4e-22_score: 102_percentidentiy:77.11_protease inhibitor/seed storage/lipid transfer protein (LTP) family protein	99.26	408	3	0	211	618	287	694	0	785
contig00909	Ps_contig_mira-and-tgicl-ass_30515	hit-id:AT3G53990.1_e-value:1e-67_score: 253_percentidentiy:77.36_universal stress protein (USP) family protein	100	756	0	0	2	757	789	34	0	1499
contig00910	Ps_contig_mira-and-tgicl-ass_14505	hit-id:AT5G65290.1_e-value:2e-09_score:60.5_percentidentiy:35.82_LMBR1 integral membrane family protein	98.67	75	0	1	1	74	1019	1093	4e-31	133
contig00911	Ps_contig_mira-and-tgicl-ass_36462	hit-id:AT3G07230.1_e-value:4e-13_score:70.5_percentidentiy:76.60_wound-responsive protein-related	99.76	421	0	1	57	476	450	30	0	718
contig00912	Ps_contig_mira-and-tgicl-ass_21063	hit-id:AT4G38970.2_e-value:1e-50_score: 196_percentidentiy:79.26_fructose-bisphosphate aldolase, putative	99.6	496	1	1	1	496	495	1	0	916
contig00913	Ps_contig_mira-and-tgicl-ass_1410	hit-id:AT5G39850.1_e-value:4e-23_score: 103_percentidentiy:90.57_40S ribosomal protein S9 (RPS9C)	99.73	368	0	1	1	367	84	451	0	714
contig00914	Ps_contig_mira-and-tgicl-ass_25983	hit-id:AT1G06760.1_e-value:8e-15_score:78.6_percentidentiy:45.95_histone H1, putative	99.42	517	2	1	23	538	75	591	0	946
contig00915	Ps_contig_mira-and-tgicl-ass_26345	hit-id:AT4G34110.1_e-value:0.0_score: 787_percentidentiy:68.77_PAB2 (POLY(A) BINDING 2); RNA binding / translation initiation factor	99.11	2257	7	4	15	2258	26	2282	0	4177
contig00916	Ps_contig_mira-and-tgicl-ass_30051	hit-id:AT5G11770.1_e-value:4e-79_score: 291_percentidentiy:94.97_NADH-ubiquinone oxidoreductase 20 kDa subunit, mitochondrial	99.56	1132	2	3	1	1129	13	1144	0	2185
contig00917	Ps_contig_mira-and-tgicl-ass_24532	N#A	97.55	611	13	2	241	849	713	103	0	1035
contig00918	Ps_contig_mira-and-tgicl-ass_34655	hit-id:AT2G28910.1_e-value:6e-43_score: 172_percentidentiy:59.22_CXIP4 (CAX INTERACTING PROTEIN 4); nucleic acid binding / zinc ion binding	100	1279	0	0	1	1279	144	1422	0	2494
contig00919	Ps_contig_mira-and-tgicl-ass_29921	hit-id:AT2G29500.1_e-value:2e-58_score: 222_percentidentiy:76.73_17.6 kDa class I small heat shock protein (HSP17.6B-CI)	99.28	276	1	1	5	279	7	282	1e-148	523
contig00920	Ps_contig_mira-and-tgicl-ass_34643	hit-id:AT4G23885.1_e-value:9e-18_score:86.7_percentidentiy:57.69_unknown protein	99.61	516	2	0	21	536	14	529	0	1007
contig00921	Ps_contig_mira-and-tgicl-ass_19619	hit-id:AT4G38970.1_e-value:1e-149_score: 472_percentidentiy:85.07_fructose-bisphosphate aldolase, putative	99.72	355	0	1	1	354	998	644	0	688
contig00922	Ps_contig_mira-and-tgicl-ass_26065	hit-id:AT2G32260.1_e-value:3e-120_score: 428_percentidentiy:84.96_cholinephosphate cytidylyltransferase, putative / phosphorylcholine transferase, putative / CTP:phosphocholine cytidylyltransferase, putative	99.83	1210	2	0	19	1228	1266	57	0	2341
contig00923	Ps_contig_mira-and-tgicl-ass_28770	hit-id:AT3G12500.1_e-value:4e-117_score: 418_percentidentiy:67.21_ATHCHIB (ARABIDOPSIS THALIANA BASIC CHITINASE); chitinase	97.45	235	4	2	1	234	1027	1260	2e-113	406
contig00924	Ps_contig_mira-and-tgicl-ass_29010	hit-id:AT4G40030.2_e-value:6e-72_score: 267_percentidentiy:97.16_histone H3.2	90.31	702	68	0	61	762	772	71	0	854
contig00925	Ps_contig_mira-and-tgicl-ass_28980	hit-id:AT5G08690.1_e-value:0.0_score: 850_percentidentiy:87.35_ATP synthase beta chain 2, mitochondrial	99.95	2051	1	0	34	2084	51	2101	0	4016
contig00926	Ps_contig_mira-and-tgicl-ass_10794	hit-id:AT3G07910.1_e-value:2e-09_score:58.5_percentidentiy:71.79_FUNCTIONS IN: molecular_function unknown; INVOLVED IN: biological_process unknown; LOCATED IN: endomembrane system; EXPRESSED IN: 24 plant structures; EXPRESSED DURING: 15 growth stages; CONTAINS InterPro DOMAIN/s: Reactive oxygen species modulator 1 (InterPro:IPR018450); Has 146 Blast hits to 146 proteins in 65 species: Archae - 0;…	99.78	445	1	0	28	472	11	455	0	874
contig00927	Ps_contig_mira-and-tgicl-ass_29355	hit-id:AT5G64400.1_e-value:2e-33_score: 140_percentidentiy:61.27_FUNCTIONS IN: molecular_function unknown; INVOLVED IN: biological_process unknown; EXPRESSED IN: 25 plant structures; EXPRESSED DURING: 15 growth stages; CONTAINS InterPro DOMAIN/s: CHCH (InterPro:IPR010625); BEST Arabidopsis thaliana protein match is: unknown protein (TAIR:AT5G09570.1); Has 218 Blast hits to 216 proteins in 80 spec…	100	797	0	0	1	797	100	896	0	1538
contig00928	Ps_contig_mira-and-tgicl-ass_1214	hit-id:AT4G34670.1_e-value:4e-113_score: 404_percentidentiy:85.96_40S ribosomal protein S3A (RPS3aB)	99.88	859	1	0	3	861	56	914	0	1695
contig00929	Ps_contig_mira-and-tgicl-ass_32319	hit-id:AT5G15230.1_e-value:3e-26_score: 115_percentidentiy:58.62_GASA4 (GAST1 PROTEIN HOMOLOG 4)	100	417	0	0	1	417	732	316	0	827
contig00930	Ps_contig_mira-and-tgicl-ass_35040	hit-id:AT3G09735.1_e-value:9e-05_score:43.5_percentidentiy:76.19_DNA-binding S1FA family protein	92.09	253	20	0	117	369	413	161	5e-94	343
contig00931	Ps_contig_mira-and-tgicl-ass_29545	hit-id:AT1G74920.1_e-value:0.0_score: 827_percentidentiy:81.40_ALDH10A8; 3-chloroallyl aldehyde dehydrogenase/ oxidoreductase	97.59	582	0	3	1	569	588	8	0	1041
contig00932	Ps_contig_mira-and-tgicl-ass_28445	hit-id:AT5G35530.1_e-value:1e-112_score: 402_percentidentiy:86.50_40S ribosomal protein S3 (RPS3C)	100	548	0	0	4	551	1062	515	0	1086
contig00933	Ps_contig_mira-and-tgicl-ass_31131	hit-id:AT2G25310.1_e-value:3e-74_score: 275_percentidentiy:70.85_carbohydrate binding	99.88	816	1	0	139	954	212	1027	0	1612
contig00934	Ps_contig_mira-and-tgicl-ass_31770	hit-id:AT5G61640.1_e-value:1e-70_score: 263_percentidentiy:69.49_PMSR1 (PEPTIDEMETHIONINE SULFOXIDE REDUCTASE 1); oxidoreductase, acting on sulfur group of donors, disulfide as acceptor / peptide-methionine-(S)-S-oxide reductase	100	902	0	0	19	920	910	9	0	1788
contig00935	Ps_contig_mira-and-tgicl-ass_33794	hit-id:AT5G27700.1_e-value:1e-36_score: 149_percentidentiy:82.72_structural constituent of ribosome	98.93	466	5	0	120	585	497	32	0	884
contig00936	Ps_contig_mira-and-tgicl-ass_30485	hit-id:AT5G60920.1_e-value:0.0_score: 711_percentidentiy:78.96_COB (COBRA)	99.78	1836	2	2	1	1835	12	1846	0	3556
contig00937	Ps_contig_mira-and-tgicl-ass_41766	hit-id:AT3G07410.1_e-value:7e-93_score: 337_percentidentiy:79.63_AtRABA5b (Arabidopsis Rab GTPase homolog A5b); GTP binding	94.44	180	6	3	252	429	863	686	8e-68	256
contig00938	Ps_contig_mira-and-tgicl-ass_39790	hit-id:AT2G45400.1_e-value:1e-83_score: 306_percentidentiy:48.96_BEN1; binding / catalytic/ coenzyme binding / oxidoreductase, acting on CH-OH group of donors	99.92	1236	0	1	3	1237	5	1240	0	2434
contig00939	Ps_contig_mira-and-tgicl-ass_30378	hit-id:AT1G14920.1_e-value:0.0_score: 668_percentidentiy:65.68_GAI (GIBBERELLIC ACID INSENSITIVE); transcription factor	99.94	1626	1	0	140	1765	1654	29	0	3215
contig00940	Ps_contig_mira-and-tgicl-ass_6638	hit-id:AT3G22200.1_e-value:1e-20_score:95.5_percentidentiy:60.00_POP2 (POLLEN-PISTIL INCOMPATIBILITY 2); 4-aminobutyrate transaminase/ 4-aminobutyrate:pyruvate transaminase	100	189	0	0	115	303	272	460	2e-89	327
contig00941	Ps_contig_mira-and-tgicl-ass_36458	hit-id:Medtr5g105680.1_e-value:1e-10_score:61.2_percentidentiy:83.78_ Probable Ser/Thr protein kinase KinX, related	98.94	189	2	0	6	194	297	109	1e-98	359
contig00942	Ps_contig_mira-and-tgicl-ass_26091	hit-id:AT5G12200.1_e-value:0.0_score: 834_percentidentiy:79.60_dihydropyrimidinase / DHPase / dihydropyrimidine amidohydrolase / hydantoinase (PYD2)	99.64	1650	5	1	45	1693	29	1678	0	3215
contig00943	Ps_contig_mira-and-tgicl-ass_29735	hit-id:AT3G62040.1_e-value:9e-95_score: 344_percentidentiy:75.78_catalytic/ hydrolase	99.25	1342	8	2	1	1340	1342	1	0	2565
contig00945	Ps_contig_mira-and-tgicl-ass_45145	hit-id:AT4G05320.4_e-value:0.0_score: 797_percentidentiy:99.28_UBQ10 (POLYUBIQUITIN 10); protein binding	100	355	0	0	1	355	1301	1655	0	704
contig00946	Ps_contig_mira-and-tgicl-ass_629	hit-id:AT5G10980.1_e-value:8e-36_score: 145_percentidentiy:100.00_histone H3	99.73	371	0	1	262	631	447	77	0	720
contig00947	Ps_contig_mira-and-tgicl-ass_29072	hit-id:AT2G20450.1_e-value:4e-52_score: 201_percentidentiy:82.26_60S ribosomal protein L14 (RPL14A)	98.46	713	9	1	19	729	721	9	0	1320
contig00948	Ps_contig_mira-and-tgicl-ass_4558	hit-id:AT2G19680.2_e-value:8e-52_score: 200_percentidentiy:78.51_mitochondrial ATP synthase g subunit family protein	99.01	805	7	1	62	865	14	818	0	1528
contig00949	Ps_contig_mira-and-tgicl-ass_30801	hit-id:AT4G21860.1_e-value:6e-67_score: 251_percentidentiy:69.23_MSRB2 (methionine sulfoxide reductase B 2); peptide-methionine-(S)-S-oxide reductase	99.13	924	2	2	1	918	58	981	0	1760
contig00950	Ps_contig_mira-and-tgicl-ass_42665	hit-id:AT5G54270.1_e-value:6e-137_score: 484_percentidentiy:92.03_LHCB3 (LIGHT-HARVESTING CHLOROPHYLL B-BINDING PROTEIN 3); structural molecule	96.54	433	12	2	28	459	1168	738	0	726
contig00951	Ps_contig_mira-and-tgicl-ass_28624	hit-id:AT4G30800.1_e-value:7e-63_score: 237_percentidentiy:85.04_40S ribosomal protein S11 (RPS11B)	100	163	0	0	1	163	576	738	2e-88	323
contig00952	Ps_contig_mira-and-tgicl-ass_7	hit-id:AT2G09990.1_e-value:2e-66_score: 249_percentidentiy:87.77_40S ribosomal protein S16 (RPS16A)	99.51	203	0	1	322	523	534	332	4e-107	387
contig00953	Ps_contig_mira-and-tgicl-ass_24769	hit-id:AT3G06700.3_e-value:4e-25_score: 110_percentidentiy:85.25_60S ribosomal protein L29 (RPL29A)	88.89	171	18	1	98	267	432	262	2e-45	180
contig00954	Ps_contig_mira-and-tgicl-ass_31119	hit-id:AT5G57625.1_e-value:8e-52_score: 200_percentidentiy:61.59_allergen V5/Tpx-1-related family protein	100	459	0	0	3	461	42	500	0	910
contig00955	Ps_contig_mira-and-tgicl-ass_28366	hit-id:AT5G19440.1_e-value:7e-113_score: 290_percentidentiy:60.26_cinnamyl-alcohol dehydrogenase, putative (CAD)	99.56	686	0	2	1	686	648	1330	0	1239
contig00956	Ps_contig_mira-and-tgicl-ass_32171	hit-id:AT2G30942.1_e-value:3e-15_score:78.6_percentidentiy:63.64_unknown protein	100	587	0	0	1	587	590	4	0	1116
contig00957	Ps_contig_mira-and-tgicl-ass_29907	hit-id:AT4G13940.1_e-value:0.0_score: 838_percentidentiy:88.87_MEE58 (MATERNAL EFFECT EMBRYO ARREST 58); adenosylhomocysteinase/ copper ion binding	99.45	1819	9	1	12	1829	13	1831	0	3519
contig00958	Ps_contig_mira-and-tgicl-ass_28724	hit-id:AT1G72370.2_e-value:1e-106_score: 383_percentidentiy:75.57_P40; structural constituent of ribosome	99.78	1368	2	1	92	1458	1396	29	0	2597
contig00959	Ps_contig_mira-and-tgicl-ass_5233	hit-id:AT1G67250.1_e-value:3e-53_score: 205_percentidentiy:67.86_proteasome maturation factor UMP1 family protein	99.7	661	2	0	3	663	70	730	0	1294
contig00960	Ps_contig_mira-and-tgicl-ass_14064	N#A	98.68	76	0	1	66	140	1	76	3e-31	135
contig00961	Ps_contig_mira-and-tgicl-ass_32640	hit-id:AT1G29070.1_e-value:2e-10_score:63.2_percentidentiy:69.44_ribosomal protein L34 family protein	99.72	710	1	1	19	727	750	41	0	1384
contig00962	Ps_contig_mira-and-tgicl-ass_40218	hit-id:AT3G52860.1_e-value:5e-26_score: 107_percentidentiy:79.07_unknown protein	99.25	535	0	4	259	790	534	1	0	955
contig00963	Ps_contig_mira-and-tgicl-ass_41601	hit-id:AT3G03100.1_e-value:8e-22_score:98.6_percentidentiy:82.35_NADH:ubiquinone oxidoreductase family protein	99.45	182	1	0	115	296	52	233	1e-96	353
contig00964	Ps_contig_mira-and-tgicl-ass_32714	hit-id:AT4G16450.1_e-value:5e-46_score: 181_percentidentiy:84.16_unknown protein	99.36	778	4	1	160	936	806	29	0	1449
contig00965	Ps_contig_mira-and-tgicl-ass_30966	hit-id:AT3G43740.1_e-value:3e-71_score: 266_percentidentiy:67.37_leucine-rich repeat family protein	99.71	1048	2	1	92	1138	1235	188	0	2006
contig00966	Ps_contig_mira-and-tgicl-ass_27675	hit-id:AT2G45180.1_e-value:2e-33_score: 139_percentidentiy:63.91_protease inhibitor/seed storage/lipid transfer protein (LTP) family protein	99.72	724	2	0	1	724	726	3	0	1419
contig00967	Ps_contig_mira-and-tgicl-ass_630	hit-id:AT5G65360.1_e-value:1e-70_score: 262_percentidentiy:99.26_histone H3	95.3	553	26	0	56	608	59	611	0	890
contig00968	Ps_contig_mira-and-tgicl-ass_28726	hit-id:AT1G72370.1_e-value:7e-111_score: 397_percentidentiy:68.06_P40; structural constituent of ribosome	99.69	647	2	0	1	647	541	1187	0	1219
contig00969	Ps_contig_mira-and-tgicl-ass_28718	hit-id:AT5G61170.1_e-value:7e-69_score: 257_percentidentiy:85.21_40S ribosomal protein S19 (RPS19C)	100	647	0	0	1	647	13	659	0	1283
contig00970	Ps_contig_mira-and-tgicl-ass_28469	hit-id:AT1G48830.2_e-value:2e-86_score: 315_percentidentiy:80.10_40S ribosomal protein S7 (RPS7A)	99.58	473	2	0	11	483	65	537	0	922
contig00972	Ps_contig_mira-and-tgicl-ass_34347	hit-id:AT3G05700.1_e-value:4e-51_score: 199_percentidentiy:57.92_INVOLVED IN: response to water deprivation; CONTAINS InterPro DOMAIN/s: Drought induced 19 (InterPro:IPR008598); BEST Arabidopsis thaliana protein match is: drought-responsive family protein (TAIR:AT5G26990.1); Has 167 Blast hits to 167 proteins in 27 species: Archae - 0; Bacteria - 0; Metazoa - 38; Fungi - 0; Plants - 128; Viruses …	99.17	840	5	2	268	1105	845	6	0	1469
contig00973	Ps_contig_mira-and-tgicl-ass_28221	hit-id:AT5G01530.1_e-value:2e-130_score: 462_percentidentiy:93.31_chlorophyll A-B binding protein CP29 (LHCB4)	100	1159	0	0	6	1164	1190	32	0	2298
contig00974	Ps_contig_mira-and-tgicl-ass_30874	hit-id:AT5G11900.1_e-value:9e-83_score: 303_percentidentiy:80.71_eukaryotic translation initiation factor SUI1 family protein	99.6	500	0	1	1	500	960	463	0	922
contig00975	Ps_contig_mira-and-tgicl-ass_29106	hit-id:AT5G59890.1_e-value:2e-60_score: 229_percentidentiy:82.09_ADF4 (ACTIN DEPOLYMERIZING FACTOR 4); actin binding	99.51	409	2	0	57	465	870	462	0	795
contig00976	Ps_contig_mira-and-tgicl-ass_29425	hit-id:AT4G15470.1_e-value:2e-66_score: 250_percentidentiy:64.54_EXPRESSED IN: 24 plant structures; EXPRESSED DURING: 15 growth stages; CONTAINS InterPro DOMAIN/s: Uncharacterised protein family UPF0005 (InterPro:IPR006214); BEST Arabidopsis thaliana protein match is: glutamate binding (TAIR:AT1G03070.1); Has 4000 Blast hits to 3999 proteins in 955 species: Archae - 0; Bacteria - 1775; Metazoa - …	99.29	1264	5	2	1	1263	16	1276	0	2385
contig00977	Ps_contig_mira-and-tgicl-ass_28523	hit-id:AT2G06520.1_e-value:1e-19_score:93.6_percentidentiy:54.03_PSBX (photosystem II subunit X)	99.57	693	1	2	1	691	695	3	0	1334
contig00978	Ps_contig_mira-and-tgicl-ass_6146	hit-id:AT4G17640.1_e-value:2e-99_score: 347_percentidentiy:91.43_CKB2; protein kinase CK2 regulator	99.01	1013	1	7	425	1428	9	1021	0	1798
contig00979	Ps_contig_mira-and-tgicl-ass_36665	hit-id:AT5G60870.3_e-value:9e-88_score: 320_percentidentiy:69.47_regulator of chromosome condensation (RCC1) family protein	99.49	197	1	0	1	197	783	587	2e-106	383
contig00980	Ps_contig_mira-and-tgicl-ass_30764	hit-id:AT5G67510.1_e-value:7e-45_score: 177_percentidentiy:86.99_60S ribosomal protein L26 (RPL26B)	100	661	0	0	23	683	111	771	0	1263
contig00981	Ps_singlet_mira-and-tgicl-ass_11474	hit-id:AT3G24100.1_e-value:5e-08_score:52.8_percentidentiy:66.67_FUNCTIONS IN: molecular_function unknown; INVOLVED IN: biological_process unknown; LOCATED IN: cellular_component unknown; EXPRESSED IN: male gametophyte, pollen tube; EXPRESSED DURING: L mature pollen stage, M germinated pollen stage; CONTAINS InterPro DOMAIN/s: Four F5 protein (InterPro:IPR007513); BEST Arabidopsis thaliana protei…	98.95	190	2	0	79	268	9	198	6e-100	363
contig00982	Ps_contig_mira-and-tgicl-ass_29496	hit-id:AT1G02130.1_e-value:1e-105_score: 379_percentidentiy:91.13_ARA-5 (ARABIDOPSIS RAS 5); GTP binding	99.78	929	2	0	38	966	1005	77	0	1826
contig00983	Ps_contig_mira-and-tgicl-ass_30403	hit-id:AT5G46020.1_e-value:8e-35_score: 144_percentidentiy:65.69_unknown protein	99.63	546	2	0	417	962	364	909	0	1066
contig00984	Ps_contig_mira-and-tgicl-ass_33115	hit-id:AT2G45520.1_e-value:2e-18_score:90.5_percentidentiy:35.86_unknown protein	99.54	648	1	1	533	1178	526	1173	0	1259
contig00985	Ps_contig_mira-and-tgicl-ass_29263	hit-id:AT1G18540.1_e-value:2e-91_score: 332_percentidentiy:78.95_60S ribosomal protein L6 (RPL6A)	98.69	766	10	0	2	767	57	822	0	1439
contig00986	Ps_contig_mira-and-tgicl-ass_44796	hit-id:AT1G74920.1_e-value:0.0_score: 744_percentidentiy:75.45_ALDH10A8; 3-chloroallyl aldehyde dehydrogenase/ oxidoreductase	99.7	332	1	0	1	332	410	79	0	654
contig00987	Ps_contig_mira-and-tgicl-ass_17407	hit-id:Medtr4g121780.1_e-value:3e-22_score: 102_percentidentiy:84.21_ Bromodomain	98.78	657	6	2	249	904	900	245	0	1223
contig00989	Ps_contig_mira-and-tgicl-ass_19706	hit-id:AT1G31812.1_e-value:3e-35_score: 144_percentidentiy:77.78_ACBP6 (acyl-CoA-binding protein 6); acyl-CoA binding / phosphatidylcholine binding	100	450	0	0	71	520	542	93	0	892
contig00990	Ps_contig_mira-and-tgicl-ass_24716	hit-id:AT5G17870.1_e-value:2e-13_score:72.8_percentidentiy:55.56_PSRP6 (PLASTID-SPECIFIC 50S RIBOSOMAL PROTEIN 6)	98.18	384	0	1	1	384	109	485	0	710
contig00991	Ps_contig_mira-and-tgicl-ass_17620	hit-id:AT5G06910.1_e-value:2e-85_score: 313_percentidentiy:72.77_ATJ6 (Arabidopsis J-domain protein 6); heat shock protein binding / unfolded protein binding	99.19	1115	2	2	1	1109	39	1152	0	2137
contig00992	Ps_contig_mira-and-tgicl-ass_10269	hit-id:AT4G15920.1_e-value:2e-24_score: 109_percentidentiy:57.27_INVOLVED IN: biological_process unknown; LOCATED IN: endomembrane system, integral to membrane, membrane; EXPRESSED IN: 23 plant structures; EXPRESSED DURING: 13 growth stages; CONTAINS InterPro DOMAIN/s: MtN3 and saliva related transmembrane protein, conserved region (InterPro:IPR018169), RAG1-activating protein 1 homologue (InterP…	97.99	646	4	6	94	730	660	15	0	1011
contig00993	Ps_contig_mira-and-tgicl-ass_29060	hit-id:AT2G44060.2_e-value:2e-87_score: 319_percentidentiy:77.17_late embryogenesis abundant family protein / LEA family protein	100	38	0	0	145	182	640	677	2e-13	75.8
contig00994	Ps_contig_mira-and-tgicl-ass_31850	hit-id:AT2G28000.1_e-value:0.0_score: 896_percentidentiy:83.77_CPN60A (CHAPERONIN-60ALPHA); ATP binding / protein binding	99.6	2011	8	0	1	2011	37	2047	0	3923
contig00995	Ps_contig_mira-and-tgicl-ass_33214	hit-id:AT1G59950.1_e-value:1e-87_score: 320_percentidentiy:50.00_aldo/keto reductase, putative	99.43	1222	7	0	3	1224	136	1357	0	2367
contig00996	Ps_contig_mira-and-tgicl-ass_30853	hit-id:AT5G66680.1_e-value:1e-173_score: 558_percentidentiy:76.42_DGL1; dolichyl-diphosphooligosaccharide-protein glycotransferase	99.65	1426	4	1	9	1433	15	1440	0	2738
contig00997	Ps_contig_mira-and-tgicl-ass_19688	hit-id:AT5G43150.1_e-value:1e-10_score:64.3_percentidentiy:44.83_unknown protein	99.24	1055	3	4	18	1067	1067	13	0	1935
contig00998	Ps_contig_mira-and-tgicl-ass_32209	hit-id:AT2G45640.1_e-value:6e-47_score: 184_percentidentiy:73.55_SAP18 (SIN3 ASSOCIATED POLYPEPTIDE P18); protein binding / transcription regulator	98.84	690	7	1	33	721	47	736	0	1296
contig00999	Ps_contig_mira-and-tgicl-ass_36441	hit-id:AT1G80890.1_e-value:8e-23_score: 103_percentidentiy:59.26_unknown protein	99.56	677	2	1	7	682	700	24	0	1233
contig01000	Ps_contig_mira-and-tgicl-ass_31514	hit-id:AT3G05600.1_e-value:4e-114_score: 391_percentidentiy:60.00_epoxide hydrolase, putative	94.73	1139	49	3	25	1153	7	1144	0	1774
contig01001	Ps_contig_mira-and-tgicl-ass_10817	hit-id:AT4G35150.1_e-value:9e-30_score: 127_percentidentiy:41.82_O-methyltransferase family 2 protein	98.57	697	5	5	217	908	697	1	0	1271
contig01002	Ps_contig_mira-and-tgicl-ass_9809	hit-id:AT5G25940.1_e-value:1e-17_score:85.9_percentidentiy:70.00_early nodulin-related	96.92	454	8	4	14	461	454	1	0	773
contig01003	Ps_contig_mira-and-tgicl-ass_33456	hit-id:AT4G20410.1_e-value:1e-94_score: 343_percentidentiy:71.43_GSNAP (GAMMA-SOLUBLE NSF ATTACHMENT PROTEIN); binding / transporter	99.75	1181	2	1	1	1180	35	1215	0	2268
contig01004	Ps_contig_mira-and-tgicl-ass_29426	hit-id:AT4G17600.1_e-value:1e-72_score: 270_percentidentiy:59.75_LIL3:1; transcription factor	99.38	969	6	0	1	969	969	1	0	1873
contig01005	Ps_contig_mira-and-tgicl-ass_31912	hit-id:AT5G54750.1_e-value:4e-93_score: 338_percentidentiy:88.17_transport protein particle (TRAPP) component Bet3, putative	99.54	868	1	1	4	868	15	882	0	1685
contig01006	Ps_contig_mira-and-tgicl-ass_34917	hit-id:AT5G15220.1_e-value:1e-57_score: 219_percentidentiy:69.66_ribosomal protein L27 family protein	94.86	662	24	4	4	659	785	128	0	1023
contig01007	Ps_contig_mira-and-tgicl-ass_35993	hit-id:AT1G72330.1_e-value:0.0_score: 783_percentidentiy:82.77_ALAAT2 (ALANINE AMINOTRANSFERASE 2); ATP binding / L-alanine:2-oxoglutarate aminotransferase	99.06	1604	13	2	97	1698	1723	120	0	3047
contig01009	Ps_contig_mira-and-tgicl-ass_30428	hit-id:AT1G76200.1_e-value:1e-27_score: 119_percentidentiy:82.14_unknown protein	98.8	582	3	1	3	580	585	4	0	1049
contig01010	Ps_contig_mira-and-tgicl-ass_29382	hit-id:AT1G11860.2_e-value:0.0_score: 718_percentidentiy:85.33_aminomethyltransferase, putative	98.25	514	5	3	173	682	514	1	0	930
contig01011	Ps_contig_mira-and-tgicl-ass_29500	hit-id:AT1G47830.1_e-value:1e-73_score: 273_percentidentiy:94.37_clathrin coat assembly protein, putative	100	801	0	0	69	869	874	74	0	1588
contig01012	Ps_contig_mira-and-tgicl-ass_29564	hit-id:AT5G40810.2_e-value:5e-127_score: 451_percentidentiy:93.95_cytochrome c1, putative	99.78	1370	3	0	6	1375	63	1432	0	2692
contig01013	Ps_contig_mira-and-tgicl-ass_35040	hit-id:AT3G09735.1_e-value:9e-05_score:43.5_percentidentiy:76.19_DNA-binding S1FA family protein	96.84	380	7	4	27	401	34	413	6e-180	628
contig01014	Ps_contig_mira-and-tgicl-ass_11064	hit-id:AT1G72060.1_e-value:3e-09_score:57.4_percentidentiy:41.33_serine-type endopeptidase inhibitor	99.72	352	1	0	1	352	41	392	0	644
contig01015	Ps_contig_mira-and-tgicl-ass_30818	hit-id:AT4G23690.1_e-value:6e-41_score: 164_percentidentiy:54.49_disease resistance-responsive family protein / dirigent family protein	99.51	819	2	1	1	819	830	14	0	1588
contig01016	Ps_contig_mira-and-tgicl-ass_41923	hit-id:AT4G10040.1_e-value:5e-59_score: 224_percentidentiy:92.86_CYTC-2 (cytochrome c-2); electron carrier/ heme binding / iron ion binding	99.09	656	3	2	14	668	664	11	0	1239
contig01017	Ps_contig_mira-and-tgicl-ass_25279	hit-id:AT1G09310.1_e-value:3e-48_score: 189_percentidentiy:59.88_unknown protein	100	762	0	0	13	774	64	825	0	1511
contig01018	Ps_contig_mira-and-tgicl-ass_10410	hit-id:AT5G36930.2_e-value:7e-09_score:55.8_percentidentiy:35.29_disease resistance protein (TIR-NBS-LRR class), putative	100	371	0	0	197	567	371	1	0	735
contig01019	Ps_contig_mira-and-tgicl-ass_37712	hit-id:AT3G57150.1_e-value:0.0_score: 701_percentidentiy:80.79_NAP57 (Arabidopsis thaliana homologue of NAP57); pseudouridine synthase	99.1	1559	14	0	3	1561	1	1559	0	2999
contig01020	Ps_contig_mira-and-tgicl-ass_42515	hit-id:AT3G22890.1_e-value:0.0_score: 427_percentidentiy:86.84_APS1 (ATP SULFURYLASE 1); sulfate adenylyltransferase (ATP)	99.01	1717	13	2	144	1856	9	1725	0	3257
contig01021	Ps_contig_mira-and-tgicl-ass_30074	hit-id:AT4G27960.2_e-value:5e-80_score: 294_percentidentiy:91.95_UBC9 (UBIQUITIN CONJUGATING ENZYME 9); ubiquitin-protein ligase	100	736	0	0	1	736	743	8	0	1459
contig01022	Ps_contig_mira-and-tgicl-ass_30197	hit-id:AT3G11400.1_e-value:2e-108_score: 389_percentidentiy:71.13_eukaryotic translation initiation factor 3G / eIF3g	100	1085	0	0	114	1198	1086	2	0	2151
contig01023	Ps_contig_mira-and-tgicl-ass_32160	hit-id:AT5G40460.1_e-value:3e-07_score:52.4_percentidentiy:55.56_unknown protein	100	554	0	0	1	554	641	88	0	1098
contig01024	Ps_contig_mira-and-tgicl-ass_25659	hit-id:AT3G59760.3_e-value:5e-102_score: 367_percentidentiy:79.84_OASC (O-ACETYLSERINE (THIOL) LYASE ISOFORM C); ATP binding / cysteine synthase	99.69	971	2	1	60	1029	3	973	0	1859
contig01025	Ps_contig_mira-and-tgicl-ass_2163	hit-id:AT1G64520.1_e-value:9e-115_score: 410_percentidentiy:84.64_RPN12a (Regulatory Particle non-ATPase 12a); peptidase	100	986	0	0	32	1017	996	11	0	1955
contig01026	Ps_contig_mira-and-tgicl-ass_32750	hit-id:AT4G27320.1_e-value:5e-54_score: 208_percentidentiy:70.14_universal stress protein (USP) family protein	99.89	910	0	1	1	910	27	935	0	1663
contig01027	Ps_contig_mira-and-tgicl-ass_7990	hit-id:ATCG00340.1_e-value:0.0_score: 662_percentidentiy:97.20_Encodes the D1 subunit of photosystem I and II reaction centers.	99.66	1191	0	3	590	1776	1	1191	0	2307
contig01028	Ps_contig_mira-and-tgicl-ass_31109	hit-id:AT5G55510.1_e-value:7e-58_score: 221_percentidentiy:62.07_P-P-bond-hydrolysis-driven protein transmembrane transporter/ protein transporter	100	711	0	0	260	970	732	22	0	1409
contig01029	Ps_contig_mira-and-tgicl-ass_19711	N#A	100	526	0	0	11	536	813	288	0	1043
contig01030	Ps_singlet_mira-and-tgicl-ass_6075	hit-id:AT3G23990.1_e-value:8e-29_score: 121_percentidentiy:92.42_HSP60 (HEAT SHOCK PROTEIN 60); ATP binding	97.89	237	2	2	80	313	1	237	3e-116	416
contig01031	Ps_contig_mira-and-tgicl-ass_28723	hit-id:AT1G67430.1_e-value:1e-75_score: 280_percentidentiy:87.86_60S ribosomal protein L17 (RPL17B)	100	787	0	0	52	838	799	13	0	1560
contig01032	Ps_contig_mira-and-tgicl-ass_30459	hit-id:AT1G50370.1_e-value:0.0_score: 631_percentidentiy:98.02_serine/threonine protein phosphatase, putative	99.92	1288	1	0	1	1288	32	1319	0	2545
contig01033	Ps_contig_mira-and-tgicl-ass_33294	hit-id:AT5G08180.1_e-value:5e-53_score: 204_percentidentiy:67.31_ribosomal protein L7Ae/L30e/S12e/Gadd45 family protein	97.6	250	4	2	1	250	290	43	1e-108	391
contig01034	Ps_contig_mira-and-tgicl-ass_42332	hit-id:AT3G22380.2_e-value:2e-07_score:50.8_percentidentiy:68.42_TIC (TIME FOR COFFEE)	99.26	270	2	0	97	366	334	65	2e-148	523
contig01035	Ps_contig_mira-and-tgicl-ass_30079	hit-id:AT5G09510.1_e-value:4e-73_score: 271_percentidentiy:93.62_40S ribosomal protein S15 (RPS15D)	99.69	639	2	0	1	639	187	825	0	1251
contig01036	Ps_contig_mira-and-tgicl-ass_31430	hit-id:AT5G16730.1_e-value:9e-84_score: 307_percentidentiy:56.08_LOCATED IN: chloroplast; EXPRESSED IN: 23 plant structures; EXPRESSED DURING: 13 growth stages; CONTAINS InterPro DOMAIN/s: Spectrin/alpha-actinin (InterPro:IPR018159); BEST Arabidopsis thaliana protein match is: unknown protein (TAIR:AT3G02930.1); Has 241703 Blast hits to 112530 proteins in 2711 species: Archae - 2642; Bacteria - 4…	97.91	527	1	4	1	520	1033	510	0	938
contig01037	Ps_contig_mira-and-tgicl-ass_25302	hit-id:AT3G62290.1_e-value:8e-71_score: 263_percentidentiy:96.95_ATARFA1E (ADP-ribosylation factor A1E); GTP binding / phospholipase activator/ protein binding	98.68	378	2	2	1	377	385	760	0	696
contig01038	Ps_contig_mira-and-tgicl-ass_24716	hit-id:AT5G17870.1_e-value:2e-13_score:72.8_percentidentiy:55.56_PSRP6 (PLASTID-SPECIFIC 50S RIBOSOMAL PROTEIN 6)	96.64	238	5	3	1	236	100	336	7e-107	385
contig01039	Ps_contig_mira-and-tgicl-ass_30333	hit-id:AT3G09860.1_e-value:3e-31_score: 132_percentidentiy:58.59_unknown protein	99.14	694	3	3	3	694	712	20	0	1265
contig01040	Ps_contig_mira-and-tgicl-ass_33254	hit-id:AT5G65630.1_e-value:5e-76_score: 282_percentidentiy:39.51_GTE7 (Global transcription factor group E 7); DNA binding	99.53	1492	7	0	1	1492	10	1501	0	2906
contig01041	Ps_contig_mira-and-tgicl-ass_30801	hit-id:AT4G21860.1_e-value:6e-67_score: 251_percentidentiy:69.23_MSRB2 (methionine sulfoxide reductase B 2); peptide-methionine-(S)-S-oxide reductase	99.44	177	1	0	11	187	53	229	2e-94	343
contig01042	Ps_contig_mira-and-tgicl-ass_30099	hit-id:AT1G23100.1_e-value:2e-39_score: 158_percentidentiy:76.29_10 kDa chaperonin, putative	97.32	560	11	2	67	625	626	70	0	946
contig01043	Ps_contig_mira-and-tgicl-ass_28246	hit-id:AT4G14270.2_e-value:2e-10_score:63.2_percentidentiy:65.79_Protein containing PAM2 motif which mediates interaction with the PABC domain of polyadenyl binding proteins.	99.71	681	2	0	21	701	7	687	0	1292
contig01044	Ps_contig_mira-and-tgicl-ass_30952	hit-id:AT2G28760.3_e-value:0.0_score: 637_percentidentiy:91.28_NAD-dependent epimerase/dehydratase family protein	99.36	1404	1	7	48	1447	1402	3	0	2621
contig01046	Ps_contig_mira-and-tgicl-ass_29770	hit-id:AT3G57870.1_e-value:2e-84_score: 309_percentidentiy:87.97_SCE1 (SUMO CONJUGATION ENZYME 1); SUMO ligase	100	456	0	0	1	456	485	30	0	904
contig01047	Ps_contig_mira-and-tgicl-ass_29349	hit-id:AT3G59480.1_e-value:3e-152_score: 535_percentidentiy:83.44_pfkB-type carbohydrate kinase family protein	99.53	1075	5	0	10	1084	183	1257	0	2091
contig01048	Ps_contig_mira-and-tgicl-ass_38937	hit-id:gi|1703061|_e-value:6e-32_score: 137_percentidentiy:97.10_ACCD_PEA RecName: Full=Acetyl-coenzyme A carboxylase carboxyl transferase subunit beta; Short=ACCase beta chain g	100	186	0	0	1	186	186	1	3e-102	369
contig01049	Ps_contig_mira-and-tgicl-ass_29606	hit-id:AT1G49750.1_e-value:6e-94_score: 342_percentidentiy:50.79_leucine-rich repeat family protein	99	1695	17	0	23	1717	1707	13	0	3225
contig01050	Ps_contig_mira-and-tgicl-ass_32463	hit-id:AT5G24510.1_e-value:1e-19_score:93.6_percentidentiy:70.49_60s acidic ribosomal protein P1, putative	98.67	600	4	2	2	600	661	65	0	1114
contig01051	Ps_contig_mira-and-tgicl-ass_3305	hit-id:AT3G43190.1_e-value:0.0_score: 970_percentidentiy:82.94_SUS4; UDP-glycosyltransferase/ sucrose synthase/ transferase, transferring glycosyl groups	99.16	1303	1	2	197	1489	2539	1237	0	2454
contig01052	Ps_contig_mira-and-tgicl-ass_36887	hit-id:AT3G22630.1_e-value:1e-98_score: 356_percentidentiy:87.00_PBD1 (20S PROTEASOME BETA SUBUNIT D1); peptidase/ threonine-type endopeptidase	99.4	499	3	0	1	499	388	886	0	918
contig01053	Ps_contig_mira-and-tgicl-ass_29533	hit-id:AT5G17550.1_e-value:3e-81_score: 298_percentidentiy:63.67_PEX19-2	100	1057	0	0	1	1057	29	1085	0	2095
contig01054	Ps_contig_mira-and-tgicl-ass_38618	N#A	99.31	576	4	0	3	578	842	267	0	1110
contig01055	Ps_contig_mira-and-tgicl-ass_5117	N#A	94.06	101	3	3	24	123	256	158	3e-30	129
contig01056	Ps_contig_mira-and-tgicl-ass_30980	hit-id:AT1G75330.1_e-value:3e-149_score: 525_percentidentiy:79.14_OTC (ORNITHINE CARBAMOYLTRANSFERASE); amino acid binding / carboxyl- or carbamoyltransferase/ ornithine carbamoyltransferase	99.52	1261	5	1	44	1304	3	1262	0	2444
contig01057	Ps_contig_mira-and-tgicl-ass_37400	hit-id:AT3G53180.1_e-value:3e-114_score: 408_percentidentiy:60.24_catalytic/ glutamate-ammonia ligase	99.34	1205	6	2	1	1203	1246	42	0	2311
contig01058	Ps_contig_mira-and-tgicl-ass_32469	hit-id:AT2G32540.1_e-value:2e-171_score: 599_percentidentiy:44.84_ATCSLB04; cellulose synthase/ transferase/ transferase, transferring glycosyl groups	99.4	2507	2	2	1	2495	2509	4	0	4692
contig01059	Ps_contig_mira-and-tgicl-ass_42759	hit-id:AT3G58610.2_e-value:0.0_score: 936_percentidentiy:86.50_ketol-acid reductoisomerase	99.24	1981	15	0	50	2030	1989	9	0	3808
contig01060	Ps_contig_mira-and-tgicl-ass_32125	hit-id:AT2G44310.1_e-value:6e-41_score: 164_percentidentiy:68.38_calcium-binding EF hand family protein	98.45	837	8	4	87	920	835	1	0	1528
contig01061	Ps_contig_mira-and-tgicl-ass_36682	hit-id:AT2G17120.1_e-value:2e-12_score:69.7_percentidentiy:41.18_LYM2 (LYSM DOMAIN GPI-ANCHORED PROTEIN 2 PRECURSOR)	99.08	218	2	0	5	222	785	568	1e-103	375
contig01062	Ps_contig_mira-and-tgicl-ass_32463	hit-id:AT5G24510.1_e-value:1e-19_score:93.6_percentidentiy:70.49_60s acidic ribosomal protein P1, putative	100	135	0	0	258	392	370	504	2e-71	268
contig01064	Ps_contig_mira-and-tgicl-ass_29371	hit-id:AT3G56340.1_e-value:1e-32_score: 136_percentidentiy:85.05_40S ribosomal protein S26 (RPS26C)	98.69	689	8	1	1	689	719	32	0	1287
contig01065	Ps_contig_mira-and-tgicl-ass_30979	hit-id:AT3G12610.1_e-value:2e-120_score: 429_percentidentiy:62.43_DRT100 (DNA-DAMAGE REPAIR/TOLERATION 100); nucleotide binding / protein binding	98.28	1276	14	5	1	1268	27	1302	0	2321
contig01066	Ps_contig_mira-and-tgicl-ass_42502	hit-id:AT2G26500.1_e-value:1e-17_score:87.0_percentidentiy:55.68_cytochrome b6f complex subunit (petM), putative	99.26	807	2	4	32	835	855	50	0	1479
contig01067	Ps_contig_mira-and-tgicl-ass_1425	hit-id:AT2G22170.1_e-value:1e-56_score: 216_percentidentiy:68.06_lipid-associated family protein	97.8	636	8	1	1	636	15	644	0	1152
contig01068	Ps_contig_mira-and-tgicl-ass_29376	hit-id:AT1G67740.1_e-value:1e-28_score: 124_percentidentiy:59.33_PSBY	98.68	836	10	1	22	856	840	5	0	1562
contig01069	Ps_contig_mira-and-tgicl-ass_31002	hit-id:AT3G06050.1_e-value:1e-75_score: 280_percentidentiy:77.59_PRXIIF (PEROXIREDOXIN IIF); antioxidant/ peroxidase	99.73	1103	3	0	1	1103	1140	38	0	2165
contig01070	Ps_contig_mira-and-tgicl-ass_30635	hit-id:AT5G18900.1_e-value:2e-126_score: 449_percentidentiy:75.54_oxidoreductase, 2OG-Fe(II) oxygenase family protein	99.43	1229	7	0	17	1245	1287	59	0	2381
contig01071	Ps_contig_mira-and-tgicl-ass_31149	hit-id:AT5G09920.1_e-value:2e-67_score: 252_percentidentiy:89.86_NRPB4; DNA-directed RNA polymerase	98.38	743	7	1	112	854	830	93	0	1378
contig01072	Ps_contig_mira-and-tgicl-ass_42483	hit-id:AT1G80920.1_e-value:2e-29_score: 126_percentidentiy:46.75_J8; heat shock protein binding / unfolded protein binding	99.14	350	0	1	704	1050	363	14	0	666
contig01073	Ps_contig_mira-and-tgicl-ass_30433	hit-id:AT2G02380.1_e-value:9e-73_score: 270_percentidentiy:61.90_ATGSTZ2; catalytic/ glutathione transferase	98.57	907	11	2	115	1021	939	35	0	1679
contig01074	Ps_contig_mira-and-tgicl-ass_33394	hit-id:AT4G22670.1_e-value:1e-72_score: 270_percentidentiy:84.71_AtHip1 (Arabidopsis thaliana Hsp70-interacting protein 1); binding	99.83	594	0	1	262	854	1244	651	0	1162
contig01075	Ps_contig_mira-and-tgicl-ass_31006	hit-id:AT5G65260.1_e-value:2e-66_score: 249_percentidentiy:73.53_polyadenylate-binding protein family protein / PABP family protein	99.28	973	4	1	4	973	53	1025	0	1869
contig01077	Ps_contig_mira-and-tgicl-ass_31987	hit-id:AT4G13850.3_e-value:1e-40_score: 163_percentidentiy:67.50_GR-RBP2 (GLYCINE-RICH RNA-BINDING PROTEIN 2); ATP binding / RNA binding / double-stranded DNA binding / single-stranded DNA binding	98.45	451	7	0	83	533	22	472	0	839
contig01078	Ps_contig_mira-and-tgicl-ass_29254	hit-id:AT5G43330.1_e-value:7e-167_score: 583_percentidentiy:91.27_malate dehydrogenase, cytosolic, putative	99.91	1132	1	0	71	1202	1406	275	0	2236
contig01079	Ps_contig_mira-and-tgicl-ass_25983	hit-id:AT1G06760.1_e-value:8e-15_score:78.6_percentidentiy:45.95_histone H1, putative	99.12	340	2	1	1	339	1207	868	0	642
contig01080	Ps_contig_mira-and-tgicl-ass_29915	hit-id:AT4G34720.1_e-value:6e-57_score: 218_percentidentiy:98.78_AVA-P1; ATPase/ proton-transporting ATPase, rotational mechanism	99.89	948	1	0	1	948	952	5	0	1824
contig01081	Ps_contig_mira-and-tgicl-ass_32529	hit-id:AT5G12380.1_e-value:6e-95_score: 344_percentidentiy:55.13_annexin, putative	98.14	1287	14	3	4	1289	1289	12	0	2357
contig01082	Ps_contig_mira-and-tgicl-ass_30421	hit-id:AT5G20920.3_e-value:2e-96_score: 349_percentidentiy:73.51_EIF2 BETA; translation initiation factor	98.73	1022	13	0	44	1065	1138	117	0	1798
contig01083	Ps_contig_mira-and-tgicl-ass_26022	hit-id:AT2G43750.1_e-value:6e-126_score: 447_percentidentiy:75.00_OASB (O-ACETYLSERINE (THIOL) LYASE B); cysteine synthase	92.85	657	42	2	1	655	660	7	0	920
contig01084	Ps_contig_mira-and-tgicl-ass_30971	hit-id:AT5G14320.1_e-value:1e-52_score: 202_percentidentiy:74.36_30S ribosomal protein S13, chloroplast (CS13)	97.36	720	6	12	94	802	738	21	0	1146
contig01085	Ps_contig_mira-and-tgicl-ass_32177	hit-id:AT2G17240.1_e-value:1e-16_score:83.6_percentidentiy:86.05_unknown protein	100	533	0	0	19	551	722	190	0	1057
contig01086	Ps_contig_mira-and-tgicl-ass_30272	hit-id:AT5G57290.3_e-value:1e-12_score:70.1_percentidentiy:70.59_60S acidic ribosomal protein P3 (RPP3B)	97.92	288	4	1	10	295	91	378	2e-146	517
contig01087	Ps_contig_mira-and-tgicl-ass_39867	hit-id:AT5G20570.1_e-value:2e-55_score: 212_percentidentiy:88.14_RBX1 (RING-BOX 1); protein binding	98.95	668	4	3	84	748	681	14	0	1251
contig01088	Ps_contig_mira-and-tgicl-ass_30880	hit-id:AT5G58060.1_e-value:3e-96_score: 348_percentidentiy:86.43_YKT61	99.9	1000	1	0	1	1000	85	1084	0	1933
contig01089	Ps_contig_mira-and-tgicl-ass_29872	hit-id:AT5G67480.2_e-value:1e-130_score: 464_percentidentiy:67.58_BT4 (BTB AND TAZ DOMAIN PROTEIN 4); protein binding / transcription regulator	99.24	1569	4	3	11	1577	1718	156	0	3003
contig01090	Ps_contig_mira-and-tgicl-ass_30510	hit-id:AT2G44160.1_e-value:0.0_score:1012_percentidentiy:80.13_MTHFR2 (METHYLENETETRAHYDROFOLATE REDUCTASE 2); methylenetetrahydrofolate reductase (NADPH)	99.95	2199	1	0	9	2207	2317	119	0	4310
contig01091	Ps_contig_mira-and-tgicl-ass_10797	N#A	95.88	97	4	0	131	227	12	108	3e-39	161
contig01092	Ps_contig_mira-and-tgicl-ass_2512	N#A	98.89	271	2	1	60	329	1	271	2e-145	513
contig01093	Ps_contig_mira-and-tgicl-ass_31529	hit-id:Medtr2g017920.1_e-value:1e-25_score: 114_percentidentiy:38.68_ Protein E6, related	99.24	658	2	2	498	1153	528	1184	0	1203
contig01094	Ps_contig_mira-and-tgicl-ass_3311	hit-id:AT2G36320.1_e-value:1e-47_score: 187_percentidentiy:57.67_zinc finger (AN1-like) family protein	98.61	431	5	1	1	430	612	1042	0	799
contig01095	Ps_contig_mira-and-tgicl-ass_21068	hit-id:AT1G27530.1_e-value:3e-97_score: 352_percentidentiy:93.60_FUNCTIONS IN: molecular_function unknown; INVOLVED IN: biological_process unknown; LOCATED IN: cellular_component unknown; EXPRESSED IN: 23 plant structures; EXPRESSED DURING: 15 growth stages; CONTAINS InterPro DOMAIN/s: Ubiquitin-conjugating enzyme/RWD-like (InterPro:IPR016135), Ubiquitin-fold modifier-conjugating enzyme 1 (InterP…	99.29	845	3	2	1	842	858	14	0	1614
contig01096	Ps_contig_mira-and-tgicl-ass_42260	hit-id:gi|81928|_e-value:6e-11_score:54.7_percentidentiy:100.00_JQ1181 outer envelope membrane 14K protein, chloroplast - garden pea	99.59	490	2	0	1	490	107	596	0	837
contig01097	Ps_contig_mira-and-tgicl-ass_30283	hit-id:AT5G43940.1_e-value:0.0_score: 706_percentidentiy:90.93_HOT5 (sensitive to hot temperatures 5); S-(hydroxymethyl)glutathione dehydrogenase/ S-nitrosoglutathione reductase	99.86	1424	0	2	140	1561	34	1457	0	2791
contig01098	Ps_contig_mira-and-tgicl-ass_29435	hit-id:AT5G19140.1_e-value:2e-107_score: 386_percentidentiy:83.48_AILP1	98.43	1021	9	6	8	1024	50	1067	0	1808
contig01099	Ps_contig_mira-and-tgicl-ass_24737	hit-id:AT4G09320.1_e-value:2e-71_score: 265_percentidentiy:83.33_NDPK1; ATP binding / nucleoside diphosphate kinase	99.59	733	1	1	7	737	733	1	0	1423
contig01100	Ps_contig_mira-and-tgicl-ass_29400	hit-id:AT5G08170.1_e-value:2e-161_score: 566_percentidentiy:71.27_EMB1873 (EMBRYO DEFECTIVE 1873); agmatine deiminase	98.69	689	8	1	1	689	892	1579	0	1292
contig01101	Ps_contig_mira-and-tgicl-ass_29400	hit-id:AT5G08170.1_e-value:2e-161_score: 566_percentidentiy:71.27_EMB1873 (EMBRYO DEFECTIVE 1873); agmatine deiminase	98.97	1072	8	3	67	1135	163	1234	0	1972
contig01102	Ps_contig_mira-and-tgicl-ass_30012	hit-id:AT5G26751.1_e-value:0.0_score: 694_percentidentiy:96.24_ATSK11; protein kinase/ protein serine/threonine kinase	99.79	1434	1	2	290	1722	67	1499	0	2803
contig01103	Ps_contig_mira-and-tgicl-ass_29295	hit-id:AT5G66140.1_e-value:3e-110_score: 395_percentidentiy:91.20_PAD2 (PROTEASOME ALPHA SUBUNIT D 2); endopeptidase/ peptidase/ threonine-type endopeptidase	99.36	1095	5	2	1	1093	15	1109	0	2058
contig01104	Ps_contig_mira-and-tgicl-ass_33007	hit-id:AT4G22380.1_e-value:2e-51_score: 199_percentidentiy:92.97_ribosomal protein L7Ae/L30e/S12e/Gadd45 family protein	99.72	727	2	0	1	727	58	784	0	1425
contig01105	Ps_contig_mira-and-tgicl-ass_30008	hit-id:AT3G62560.1_e-value:2e-101_score: 365_percentidentiy:91.15_GTP-binding protein, putative	100	905	0	0	1	905	917	13	0	1794
contig01107	Ps_contig_mira-and-tgicl-ass_30111	hit-id:AT3G01120.1_e-value:0.0_score: 692_percentidentiy:71.57_MTO1 (METHIONINE OVERACCUMULATION 1); cystathionine gamma-synthase	99.04	1778	13	3	103	1878	10	1785	0	3368
contig01108	Ps_contig_mira-and-tgicl-ass_29346	hit-id:AT1G32990.1_e-value:9e-70_score: 260_percentidentiy:89.58_PRPL11 (PLASTID RIBOSOMAL PROTEIN L11); structural constituent of ribosome	99.29	840	6	0	164	1003	196	1035	0	1570
contig01109	Ps_contig_mira-and-tgicl-ass_33910	hit-id:AT1G25420.1_e-value:8e-90_score: 327_percentidentiy:76.70_unknown protein	99.92	1225	1	0	1	1225	1242	18	0	2422
contig01110	Ps_contig_mira-and-tgicl-ass_30330	hit-id:AT3G08900.1_e-value:0.0_score: 660_percentidentiy:86.04_RGP3 (REVERSIBLY GLYCOSYLATED POLYPEPTIDE 3); transferase, transferring hexosyl groups	99.76	841	0	2	1	840	502	1341	0	1635
contig01112	Ps_contig_mira-and-tgicl-ass_16771	hit-id:AT4G32915.1_e-value:5e-29_score: 124_percentidentiy:57.69_FUNCTIONS IN: molecular_function unknown; INVOLVED IN: regulation of translational fidelity; LOCATED IN: chloroplast; EXPRESSED IN: 22 plant structures; EXPRESSED DURING: 13 growth stages; CONTAINS InterPro DOMAIN/s: Glu-tRNAGln amidotransferase, C subunit (InterPro:IPR003837); Has 1227 Blast hits to 1227 proteins in 425 species: Ar…	99.85	662	0	1	1	661	689	28	0	1296
contig01113	Ps_contig_mira-and-tgicl-ass_28538	hit-id:AT1G17180.1_e-value:6e-83_score: 304_percentidentiy:66.36_ATGSTU25 (GLUTATHIONE S-TRANSFERASE TAU 25); glutathione transferase	98.8	502	4	2	28	527	1141	640	0	936
contig01114	Ps_contig_mira-and-tgicl-ass_42498	hit-id:AT3G04790.1_e-value:9e-104_score: 374_percentidentiy:72.86_ribose 5-phosphate isomerase-related	99.49	983	3	2	104	1084	109	1091	0	1893
contig01115	Ps_contig_mira-and-tgicl-ass_29103	hit-id:AT1G64520.1_e-value:2e-87_score: 319_percentidentiy:85.24_RPN12a (Regulatory Particle non-ATPase 12a); peptidase	99.5	400	1	1	1	399	649	1048	0	769
contig01116	Ps_contig_mira-and-tgicl-ass_42483	hit-id:AT1G80920.1_e-value:2e-29_score: 126_percentidentiy:46.75_J8; heat shock protein binding / unfolded protein binding	97.49	279	2	3	1	274	10	288	7e-135	478
contig01117	Ps_contig_mira-and-tgicl-ass_33821	hit-id:AT2G19590.1_e-value:2e-104_score: 375_percentidentiy:72.44_ACO1 (ACC OXIDASE 1); 1-aminocyclopropane-1-carboxylate oxidase	98.98	884	9	0	287	1170	933	50	0	1681
contig01118	Ps_contig_mira-and-tgicl-ass_36725	hit-id:AT5G10360.1_e-value:1e-103_score: 373_percentidentiy:93.33_EMB3010 (embryo defective 3010); structural constituent of ribosome	99.71	1028	3	0	9	1036	36	1063	0	2016
contig01119	Ps_contig_mira-and-tgicl-ass_36644	hit-id:AT3G16150.1_e-value:3e-153_score: 538_percentidentiy:82.52_L-asparaginase, putative / L-asparagine amidohydrolase, putative	99.85	1319	0	2	40	1356	1360	42	0	2535
contig01120	Ps_contig_mira-and-tgicl-ass_24583	hit-id:AT1G74920.1_e-value:5e-170_score: 594_percentidentiy:75.69_ALDH10A8; 3-chloroallyl aldehyde dehydrogenase/ oxidoreductase	99.01	1307	11	1	1	1305	32	1338	0	2428
contig01121	Ps_contig_mira-and-tgicl-ass_29525	hit-id:AT2G14910.1_e-value:3e-109_score: 392_percentidentiy:64.91_unknown protein	99.15	1291	10	1	219	1508	1452	162	0	2464
contig01123	Ps_contig_mira-and-tgicl-ass_31031	hit-id:AT2G37270.2_e-value:2e-94_score: 342_percentidentiy:83.09_ATRPS5B (RIBOSOMAL PROTEIN 5B); structural constituent of ribosome	99.89	921	0	1	145	1064	969	49	0	1810
contig01124	Ps_contig_mira-and-tgicl-ass_30809	hit-id:AT1G22450.1_e-value:3e-37_score: 152_percentidentiy:58.50_COX6B (CYTOCHROME C OXIDASE 6B); cytochrome-c oxidase	99.66	581	1	1	1	580	596	16	0	1128
contig01125	Ps_contig_mira-and-tgicl-ass_39455	hit-id:AT5G25610.1_e-value:1e-28_score: 124_percentidentiy:42.36_RD22; nutrient reservoir	97.62	336	8	0	229	564	1032	697	4e-172	603
contig01126	Ps_contig_mira-and-tgicl-ass_32903	hit-id:AT4G28088.1_e-value:4e-34_score: 140_percentidentiy:82.89_hydrophobic protein, putative / low temperature and salt responsive protein, putative	100	431	0	0	1	431	546	116	0	854
contig01127	Ps_contig_mira-and-tgicl-ass_30487	hit-id:AT5G07030.1_e-value:1e-150_score: 530_percentidentiy:69.36_aspartic-type endopeptidase	99.35	1540	10	0	65	1604	1563	24	0	2974
contig01128	Ps_contig_mira-and-tgicl-ass_29631	hit-id:AT3G27740.1_e-value:0.0_score: 650_percentidentiy:72.69_CARA (CARBAMOYL PHOSPHATE SYNTHETASE A); carbamoyl-phosphate synthase (glutamine-hydrolyzing)/ carbamoyl-phosphate synthase/ catalytic	100	1658	0	0	35	1692	72	1729	0	3287
contig01130	Ps_contig_mira-and-tgicl-ass_32198	hit-id:AT5G03170.1_e-value:6e-66_score: 248_percentidentiy:55.33_FLA11	100	973	0	0	1	973	13	985	0	1840
contig01131	Ps_contig_mira-and-tgicl-ass_34021	hit-id:AT3G23600.1_e-value:6e-92_score: 334_percentidentiy:66.11_dienelactone hydrolase family protein	77.72	597	130	1	277	873	788	195	5e-28	125
contig01132	Ps_contig_mira-and-tgicl-ass_33295	hit-id:AT5G05340.1_e-value:1e-91_score: 333_percentidentiy:55.91_peroxidase, putative	99.1	1227	9	2	53	1277	4	1230	0	2329
contig01133	Ps_contig_mira-and-tgicl-ass_28375	hit-id:AT1G63220.1_e-value:2e-41_score: 166_percentidentiy:59.86_C2 domain-containing protein	99	804	3	4	1	800	855	53	0	1461
contig01134	Ps_contig_mira-and-tgicl-ass_39954	hit-id:AT5G53880.1_e-value:1e-06_score:49.3_percentidentiy:100.00_unknown protein	100	263	0	0	1	263	480	218	1e-147	521
contig01135	Ps_contig_mira-and-tgicl-ass_29565	hit-id:AT1G78870.2_e-value:1e-84_score: 309_percentidentiy:99.35_UBC35 (UBIQUITIN-CONJUGATING ENZYME 35); protein binding / ubiquitin-protein ligase	99.75	816	2	0	11	826	818	3	0	1560
contig01136	Ps_contig_mira-and-tgicl-ass_30438	hit-id:AT2G20450.1_e-value:1e-55_score: 212_percentidentiy:87.90_60S ribosomal protein L14 (RPL14A)	99.78	461	1	0	134	594	196	656	0	906
contig01137	Ps_contig_mira-and-tgicl-ass_29501	hit-id:AT4G32150.1_e-value:3e-95_score: 345_percentidentiy:81.65_ATVAMP711 (ARABIDOPSIS THALIANA VESICLE-ASSOCIATED MEMBRANE PROTEIN 711)	99.4	1164	4	1	32	1192	1195	32	0	2248
contig01138	Ps_contig_mira-and-tgicl-ass_25499	hit-id:Medtr2g038470.1_e-value:1e-17_score:86.3_percentidentiy:51.89_ hypothetical protein	99.62	520	2	0	1	520	86	605	0	1015
contig01139	Ps_contig_mira-and-tgicl-ass_29045	hit-id:AT3G57090.1_e-value:3e-46_score: 182_percentidentiy:61.70_BIGYIN; binding	99.05	944	8	1	153	1096	192	1134	0	1794
contig01140	Ps_contig_mira-and-tgicl-ass_28156	hit-id:AT3G45980.1_e-value:4e-44_score: 174_percentidentiy:96.74_HTB9; DNA binding	94.23	312	18	0	3	314	432	743	3e-134	476
contig01141	Ps_contig_mira-and-tgicl-ass_31182	N#A	97.82	733	6	6	151	875	741	11	0	1292
contig01142	Ps_contig_mira-and-tgicl-ass_29396	hit-id:AT1G36980.1_e-value:2e-52_score: 202_percentidentiy:82.22_unknown protein	98.97	774	5	1	1	771	72	845	0	1467
contig01143	Ps_contig_mira-and-tgicl-ass_39445	hit-id:AT5G66400.2_e-value:2e-06_score:50.1_percentidentiy:56.82_RAB18 (RESPONSIVE TO ABA 18)	99.65	286	0	1	41	325	988	703	7e-157	551
contig01144	Ps_contig_mira-and-tgicl-ass_34287	hit-id:AT5G41685.1_e-value:1e-16_score:82.8_percentidentiy:67.31_mitochondrial import receptor subunit TOM7 / translocase of outer membrane 7 kDa subunit (TOM7.1)	98.5	466	6	1	49	514	472	8	0	862
contig01145	Ps_contig_mira-and-tgicl-ass_28856	hit-id:AT5G35590.1_e-value:6e-124_score: 441_percentidentiy:86.59_PAA1 (PROTEASOME ALPHA SUBUNIT A 1); endopeptidase/ peptidase/ threonine-type endopeptidase	99.91	1111	1	0	1	1111	106	1216	0	2194
contig01146	Ps_contig_mira-and-tgicl-ass_1768	hit-id:AT4G19840.1_e-value:7e-56_score: 214_percentidentiy:46.64_ATPP2-A1; carbohydrate binding	97.08	857	15	2	1	857	1180	334	0	1501
contig01147	Ps_contig_mira-and-tgicl-ass_6118	hit-id:AT2G33470.2_e-value:3e-89_score: 325_percentidentiy:74.75_GLTP1 (glycolipid transfer protein 1); glycolipid binding / glycolipid transporter	100	1002	0	0	23	1024	48	1049	0	1945
contig01149	Ps_contig_mira-and-tgicl-ass_31319	hit-id:AT4G02620.1_e-value:1e-57_score: 220_percentidentiy:84.92_vacuolar ATPase subunit F family protein	99.62	797	0	2	24	817	819	23	0	1542
contig01150	Ps_contig_mira-and-tgicl-ass_29517	hit-id:AT5G23540.1_e-value:2e-119_score: 425_percentidentiy:97.06_26S proteasome regulatory subunit, putative	98.58	705	7	3	223	924	45	749	0	1294
contig01151	Ps_contig_mira-and-tgicl-ass_44250	hit-id:AT2G43750.1_e-value:5e-130_score: 461_percentidentiy:73.93_OASB (O-ACETYLSERINE (THIOL) LYASE B); cysteine synthase	98.31	651	4	4	39	682	9	659	0	1178
contig01152	Ps_contig_mira-and-tgicl-ass_30426	hit-id:AT1G51400.1_e-value:3e-11_score:65.5_percentidentiy:49.09_photosystem II 5 kD protein	100	543	0	0	1	543	46	588	0	1076
contig01153	Ps_contig_mira-and-tgicl-ass_44711	hit-id:AT1G70890.1_e-value:1e-22_score: 103_percentidentiy:34.90_MLP43 (MLP-LIKE PROTEIN 43)	99.35	153	1	0	1	153	303	455	3e-80	295
contig01155	Ps_contig_mira-and-tgicl-ass_32333	hit-id:AT5G48485.1_e-value:6e-15_score:77.8_percentidentiy:38.46_DIR1 (DEFECTIVE IN INDUCED RESISTANCE 1); lipid binding / lipid transporter	99.76	409	1	0	1	409	26	434	0	803
contig01157	Ps_contig_mira-and-tgicl-ass_38654	hit-id:AT1G67230.1_e-value:3e-119_score: 396_percentidentiy:54.13_LINC1 (LITTLE NUCLEI1)	99.7	1325	3	1	1	1324	192	1516	0	2587
contig01158	Ps_contig_mira-and-tgicl-ass_28684	hit-id:AT4G11650.1_e-value:1e-97_score: 353_percentidentiy:76.35_ATOSM34 (osmotin 34)	100	984	0	0	2	985	45	1028	0	1903
contig01159	Ps_contig_mira-and-tgicl-ass_31508	hit-id:AT3G48280.1_e-value:8e-141_score: 497_percentidentiy:50.71_CYP71A25; electron carrier/ heme binding / iron ion binding / monooxygenase/ oxygen binding	99.38	1295	8	0	1	1295	1311	17	0	2504
contig01160	Ps_contig_mira-and-tgicl-ass_29293	hit-id:AT2G30860.1_e-value:1e-79_score: 293_percentidentiy:64.65_ATGSTF9 (GLUTATHIONE S-TRANSFERASE PHI 9); copper ion binding / glutathione binding / glutathione peroxidase/ glutathione transferase	96.73	856	21	2	101	951	152	1005	0	1469
contig01161	Ps_contig_mira-and-tgicl-ass_31821	hit-id:AT3G05060.1_e-value:0.0_score: 700_percentidentiy:81.66_SAR DNA-binding protein, putative	97.93	1452	30	0	504	1955	1457	6	0	2640
contig01162	Ps_contig_mira-and-tgicl-ass_9244	hit-id:AT1G17860.1_e-value:2e-25_score: 112_percentidentiy:43.67_trypsin and protease inhibitor family protein / Kunitz family protein	99.78	465	1	0	1	465	575	111	0	914
contig01163	Ps_contig_mira-and-tgicl-ass_30036	hit-id:AT3G18820.1_e-value:4e-110_score: 394_percentidentiy:92.72_ATRAB7B (ARABIDOPSIS RAB GTPASE HOMOLOG G3F); GTP binding	100	987	0	0	2	988	1117	131	0	1915
contig01165	Ps_contig_mira-and-tgicl-ass_20354	hit-id:AT4G03210.2_e-value:1e-100_score: 362_percentidentiy:73.64_XTH9 (XYLOGLUCAN ENDOTRANSGLUCOSYLASE/HYDROLASE 9); hydrolase, acting on glycosyl bonds / xyloglucan:xyloglucosyl transferase	98.23	847	14	1	238	1083	84	930	0	1552
contig01166	Ps_contig_mira-and-tgicl-ass_27951	hit-id:AT5G47030.1_e-value:1e-67_score: 140_percentidentiy:74.73_ATP synthase delta' chain, mitochondrial	97.86	749	7	4	129	869	775	28	0	1336
contig01167	Ps_contig_mira-and-tgicl-ass_29382	hit-id:AT1G11860.2_e-value:0.0_score: 718_percentidentiy:85.33_aminomethyltransferase, putative	99.45	1279	7	0	1	1279	395	1673	0	2480
contig01168	Ps_contig_mira-and-tgicl-ass_2847	hit-id:AT2G47140.1_e-value:2e-83_score: 305_percentidentiy:59.61_short-chain dehydrogenase/reductase (SDR) family protein	100	539	0	0	1	539	14	552	0	1068
contig01169	Ps_contig_mira-and-tgicl-ass_30195	hit-id:AT5G23810.1_e-value:8e-127_score: 451_percentidentiy:52.71_AAP7; amino acid transmembrane transporter	99.84	1861	0	2	1	1858	24	1884	0	3651
contig01170	Ps_contig_mira-and-tgicl-ass_25030	hit-id:Medtr8g138350.1_e-value:7e-09_score:55.5_percentidentiy:61.90_ Bet v I allergen	96.54	231	8	0	507	737	99	329	3e-109	394
contig01171	Ps_contig_mira-and-tgicl-ass_28452	hit-id:AT1G01470.1_e-value:2e-51_score: 198_percentidentiy:62.25_LEA14 (LATE EMBRYOGENESIS ABUNDANT 14)	88	75	7	1	197	269	439	365	2e-12	71.9
contig01172	Ps_contig_mira-and-tgicl-ass_29938	hit-id:AT1G61700.1_e-value:3e-22_score: 101_percentidentiy:88.68_DNA-directed RNA polymerase II, putative (RPB10)	99.77	444	0	1	21	463	32	475	0	864
contig01173	Ps_contig_mira-and-tgicl-ass_34127	hit-id:Medtr7g025360.1_e-value:1e-06_score:51.6_percentidentiy:65.79_ Carbamoyl-phosphate synthase L chain, ATP-binding	99.45	362	2	0	33	394	1783	1422	0	704
contig01174	Ps_contig_mira-and-tgicl-ass_30489	hit-id:AT5G08530.1_e-value:0.0_score: 647_percentidentiy:90.53_CI51 (51 kDa subunit of complex I); 4 iron, 4 sulfur cluster binding / FMN binding / NAD or NADH binding / NADH dehydrogenase (ubiquinone)/ oxidoreductase, acting on NADH or NADPH	99.67	1510	1	3	1	1507	1517	9	0	2934
contig01175	Ps_contig_mira-and-tgicl-ass_25338	N#A	100	126	0	0	1	126	337	212	2e-66	250
contig01176	Ps_contig_mira-and-tgicl-ass_30610	hit-id:AT1G15340.1_e-value:8e-32_score: 135_percentidentiy:43.33_MBD10; DNA binding / methyl-CpG binding	97.76	939	2	1	70	1008	79	998	0	1723
contig01177	Ps_contig_mira-and-tgicl-ass_32214	hit-id:AT5G67500.1_e-value:1e-90_score: 330_percentidentiy:60.80_VDAC2 (VOLTAGE DEPENDENT ANION CHANNEL 2); voltage-gated anion channel	99.8	1015	0	2	143	1155	1049	35	0	1980
contig01178	Ps_contig_mira-and-tgicl-ass_29016	hit-id:AT5G56710.1_e-value:4e-42_score: 168_percentidentiy:83.33_60S ribosomal protein L31 (RPL31C)	98.02	353	6	1	1	352	622	270	6e-170	595
contig01179	Ps_contig_mira-and-tgicl-ass_28233	hit-id:AT3G09440.1_e-value:0.0_score: 863_percentidentiy:91.82_heat shock cognate 70 kDa protein 3 (HSC70-3) (HSP70-3)	97.33	1800	47	1	164	1963	1809	11	0	3182
contig01180	Ps_contig_mira-and-tgicl-ass_28721	hit-id:AT3G13580.1_e-value:2e-117_score: 419_percentidentiy:81.56_60S ribosomal protein L7 (RPL7D)	99.88	861	1	0	1	861	29	889	0	1699
contig01181	Ps_contig_mira-and-tgicl-ass_30464	hit-id:AT2G24590.1_e-value:2e-36_score: 150_percentidentiy:77.88_splicing factor, putative	100	586	0	0	18	603	307	892	0	1162
contig01182	Ps_contig_mira-and-tgicl-ass_36728	hit-id:AT5G55290.2_e-value:4e-31_score: 131_percentidentiy:87.14_ATP synthase subunit H family protein	99.82	556	1	0	69	624	70	625	0	1053
contig01184	Ps_contig_mira-and-tgicl-ass_29319	hit-id:AT3G60280.1_e-value:5e-11_score:62.8_percentidentiy:49.09_UCC3 (UCLACYANIN 3); copper ion binding / electron carrier	96.38	138	4	1	1	138	151	15	2e-59	226
contig01185	Ps_contig_mira-and-tgicl-ass_33513	hit-id:AT3G21640.1_e-value:3e-149_score: 525_percentidentiy:72.52_TWD1 (TWISTED DWARF 1); FK506 binding / calmodulin binding / peptidyl-prolyl cis-trans isomerase	99.82	560	1	0	149	708	1	560	0	1104
contig01187	Ps_contig_mira-and-tgicl-ass_29168	hit-id:AT5G23740.1_e-value:2e-66_score: 249_percentidentiy:89.66_RPS11-BETA (RIBOSOMAL PROTEIN S11-BETA); structural constituent of ribosome	100	112	0	0	1	112	484	595	3e-58	222
contig01188	Ps_contig_mira-and-tgicl-ass_36890	hit-id:AT3G55005.1_e-value:2e-92_score: 336_percentidentiy:67.80_TON1B (tonneau 1b)	100	974	0	0	1	974	60	1033	0	1931
contig01189	Ps_contig_mira-and-tgicl-ass_40770	hit-id:ATCG01310.1_e-value:9e-16_score:77.4_percentidentiy:85.71_encodes a chloroplast ribosomal protein L2, a constituent of the large subunit of the ribosomal complex	94.2	69	2	2	1360	1426	264	332	4e-17	89.7
contig01190	Ps_contig_mira-and-tgicl-ass_33529	hit-id:AT4G27435.1_e-value:8e-55_score: 211_percentidentiy:72.26_unknown protein	99.14	929	8	0	8	936	75	1003	0	1778
contig01192	Ps_contig_mira-and-tgicl-ass_2633	hit-id:AT2G05630.1_e-value:2e-49_score: 192_percentidentiy:90.68_autophagy 8d (APG8d)	100	665	0	0	35	699	680	16	0	1318
contig01193	Ps_contig_mira-and-tgicl-ass_29575	hit-id:AT4G27960.2_e-value:3e-85_score: 311_percentidentiy:89.82_UBC9 (UBIQUITIN CONJUGATING ENZYME 9); ubiquitin-protein ligase	99.45	729	4	0	1	729	789	61	0	1413
contig01194	Ps_contig_mira-and-tgicl-ass_29349	hit-id:AT3G59480.1_e-value:3e-152_score: 535_percentidentiy:83.44_pfkB-type carbohydrate kinase family protein	98.02	252	1	3	3	253	12	260	3e-109	392
contig01195	Ps_contig_mira-and-tgicl-ass_29283	hit-id:AT2G21170.1_e-value:9e-130_score: 460_percentidentiy:89.47_TIM (TRIOSEPHOSPHATE ISOMERASE); catalytic/ triose-phosphate isomerase	99.33	1203	7	1	72	1274	1202	1	0	2315
contig01196	Ps_contig_mira-and-tgicl-ass_30717	hit-id:AT4G31990.2_e-value:0.0_score: 703_percentidentiy:83.18_ASP5 (ASPARTATE AMINOTRANSFERASE 5); L-aspartate:2-oxoglutarate aminotransferase	99.54	1728	8	0	1	1728	60	1787	0	3362
contig01197	Ps_contig_mira-and-tgicl-ass_29154	hit-id:AT1G26550.1_e-value:9e-61_score: 230_percentidentiy:96.36_peptidyl-prolyl cis-trans isomerase PPIC-type family protein	97.61	754	18	0	1	754	808	55	0	1352
contig01198	Ps_contig_mira-and-tgicl-ass_29521	hit-id:AT3G05560.3_e-value:2e-43_score: 172_percentidentiy:88.71_60S ribosomal protein L22-2 (RPL22B)	100	604	0	0	1	604	58	661	0	1197
contig01199	Ps_contig_mira-and-tgicl-ass_29537	N#A	98.93	187	2	0	22	208	236	50	9e-98	355
contig01200	Ps_contig_mira-and-tgicl-ass_24756	N#A	98.91	274	2	1	150	422	2	275	1e-144	511
contig01201	Ps_contig_mira-and-tgicl-ass_17630	hit-id:Medtr8g102210.1_e-value:2e-16_score:80.9_percentidentiy:65.15_ hypothetical protein	95.91	171	4	3	1	170	174	6	2e-68	260
contig01202	Ps_contig_mira-and-tgicl-ass_37219	hit-id:AT1G76690.1_e-value:1e-175_score: 612_percentidentiy:77.42_OPR2	99.93	1410	0	1	1	1409	1423	14	0	2779
contig01203	Ps_contig_mira-and-tgicl-ass_43886	hit-id:AT2G47110.1_e-value:2e-66_score: 248_percentidentiy:95.48_UBQ6; protein binding	99.8	505	1	0	283	787	148	652	0	993
contig01204	Ps_contig_mira-and-tgicl-ass_24586	hit-id:AT1G73230.1_e-value:2e-11_score:65.5_percentidentiy:73.53_nascent polypeptide-associated complex (NAC) domain-containing protein	98.65	518	2	4	1	513	518	1	0	942
contig01205	Ps_contig_mira-and-tgicl-ass_31508	hit-id:AT3G48280.1_e-value:8e-141_score: 497_percentidentiy:50.71_CYP71A25; electron carrier/ heme binding / iron ion binding / monooxygenase/ oxygen binding	99.38	804	5	0	5	808	1707	904	0	1554
contig01206	Ps_contig_mira-and-tgicl-ass_29119	hit-id:AT3G27090.1_e-value:2e-124_score: 442_percentidentiy:77.00_FUNCTIONS IN: molecular_function unknown; INVOLVED IN: biological_process unknown; LOCATED IN: cellular_component unknown; EXPRESSED IN: 24 plant structures; EXPRESSED DURING: 15 growth stages; CONTAINS InterPro DOMAIN/s: Development and cell death domain (InterPro:IPR013989), Kelch related (InterPro:IPR013089); BEST Arabidopsis th…	100	866	0	0	1	866	1342	477	0	1717
contig01207	Ps_contig_mira-and-tgicl-ass_28453	hit-id:AT1G11910.1_e-value:6e-174_score: 607_percentidentiy:60.66_aspartyl protease family protein	98.87	1852	17	4	1	1849	77	1927	0	3473
contig01208	Ps_contig_mira-and-tgicl-ass_5113	hit-id:AT1G08570.1_e-value:1e-93_score: 340_percentidentiy:63.10_ACHT4 (ATYPICAL CYS HIS RICH THIOREDOXIN 4); oxidoreductase, acting on sulfur group of donors, disulfide as acceptor	99.73	1490	4	0	10	1499	12	1501	0	2868
contig01209	Ps_contig_mira-and-tgicl-ass_33319	hit-id:AT1G76810.1_e-value:1e-08_score:57.4_percentidentiy:34.98_eukaryotic translation initiation factor 2 family protein / eIF-2 family protein	99.09	659	4	2	433	1089	41	699	0	1201
contig01210	Ps_contig_mira-and-tgicl-ass_30180	hit-id:Medtr5g016230.1_e-value:1e-06_score:50.4_percentidentiy:79.31_ Lysine-rich arabinogalactan protein 18 precursor, putative	99.67	305	1	0	1	305	493	797	2e-170	597
contig01211	Ps_contig_mira-and-tgicl-ass_1229	hit-id:AT1G56070.1_e-value:1e-49_score: 192_percentidentiy:92.93_LOS1; copper ion binding / translation elongation factor/ translation factor, nucleic acid binding	99.51	204	0	1	1	203	496	293	4e-108	389
contig01212	Ps_contig_mira-and-tgicl-ass_34399	hit-id:AT1G09630.1_e-value:7e-90_score: 327_percentidentiy:93.71_ATRAB11C (ARABIDOPSIS RAB GTPASE 11C); GTP binding	98.14	808	5	4	101	903	963	161	0	1463
contig01213	Ps_contig_mira-and-tgicl-ass_31332	N#A	99.23	519	4	0	5	523	1043	525	0	997
contig01214	Ps_contig_mira-and-tgicl-ass_29197	hit-id:AT5G06290.1_e-value:2e-105_score: 379_percentidentiy:81.05_2-Cys Prx B (2-Cysteine peroxiredoxin B); antioxidant/ peroxiredoxin	99.69	960	2	1	1	959	1190	231	0	1871
contig01216	Ps_contig_mira-and-tgicl-ass_25288	hit-id:AT5G38420.1_e-value:1e-05_score:44.7_percentidentiy:67.65_ribulose bisphosphate carboxylase small chain 2B / RuBisCO small subunit 2B (RBCS-2B) (ATS2B)	94.44	144	7	1	1	143	186	43	8e-56	214
contig01217	Ps_contig_mira-and-tgicl-ass_28759	hit-id:AT5G24090.1_e-value:3e-93_score: 338_percentidentiy:59.86_acidic endochitinase (CHIB1)	99.35	1084	7	0	23	1106	95	1178	0	2093
contig01218	Ps_contig_mira-and-tgicl-ass_28434	hit-id:AT4G00100.1_e-value:1e-77_score: 286_percentidentiy:94.04_ATRPS13A (ARABIDOPSIS THALIANA RIBOSOMAL PROTEIN S13A); structural constituent of ribosome	93.69	729	46	0	21	749	861	133	0	1080
contig01219	Ps_contig_mira-and-tgicl-ass_29656	hit-id:Medtr8g040150.1_e-value:2e-29_score: 125_percentidentiy:64.41_ Repetitive proline-rich cell wall protein 1 precursor, related	98.77	244	2	1	1	244	741	499	4e-127	452
contig01220	Ps_contig_mira-and-tgicl-ass_31528	hit-id:AT4G26630.2_e-value:1e-52_score: 205_percentidentiy:63.74_EXPRESSED IN: 23 plant structures; EXPRESSED DURING: 13 growth stages; CONTAINS InterPro DOMAIN/s: DEK, C-terminal (InterPro:IPR014876); BEST Arabidopsis thaliana protein match is: unknown protein (TAIR:AT5G55660.1); Has 253164 Blast hits to 95130 proteins in 2571 species: Archae - 852; Bacteria - 27744; Metazoa - 108483; Fungi - 29…	98.76	161	2	0	56	216	528	688	2e-82	303
contig01221	Ps_contig_mira-and-tgicl-ass_30420	hit-id:AT4G10430.3_e-value:3e-130_score: 462_percentidentiy:71.51_FUNCTIONS IN: molecular_function unknown; INVOLVED IN: biological_process unknown; LOCATED IN: integral to membrane; CONTAINS InterPro DOMAIN/s: TMPIT-like (InterPro:IPR012926); BEST Arabidopsis thaliana protein match is: unknown protein (TAIR:AT1G33230.1); Has 196 Blast hits to 196 proteins in 60 species: Archae - 0; Bacteria - 0;…	99.85	1313	2	0	154	1466	138	1450	0	2587
contig01222	Ps_contig_mira-and-tgicl-ass_30997	hit-id:AT1G49400.1_e-value:4e-34_score: 142_percentidentiy:77.91_emb1129 (embryo defective 1129); structural constituent of ribosome	100	314	0	0	1	314	675	988	8e-164	575
contig01223	Ps_contig_mira-and-tgicl-ass_29887	hit-id:AT5G07090.1_e-value:1e-124_score: 443_percentidentiy:92.71_40S ribosomal protein S4 (RPS4B)	99.52	421	0	2	1	420	992	573	0	803
contig01224	Ps_contig_mira-and-tgicl-ass_1768	hit-id:AT4G19840.1_e-value:7e-56_score: 214_percentidentiy:46.64_ATPP2-A1; carbohydrate binding	100	123	0	0	1	123	1181	1059	8e-65	244
contig01225	Ps_contig_mira-and-tgicl-ass_31472	hit-id:AT4G02600.2_e-value:9e-134_score: 362_percentidentiy:74.19_MLO1; calmodulin binding	99.78	1344	2	1	294	1636	87	1430	0	2591
contig01226	Ps_contig_mira-and-tgicl-ass_13786	N#A	91.67	156	7	5	2	152	576	730	2e-41	168
contig01227	Ps_contig_mira-and-tgicl-ass_31211	hit-id:AT3G18280.1_e-value:5e-20_score:94.4_percentidentiy:48.78_protease inhibitor/seed storage/lipid transfer protein (LTP) family protein	99.51	611	3	0	1	611	627	17	0	1187
contig01228	Ps_contig_mira-and-tgicl-ass_33683	hit-id:AT2G19270.1_e-value:5e-40_score: 162_percentidentiy:40.52_FUNCTIONS IN: molecular_function unknown; INVOLVED IN: biological_process unknown; LOCATED IN: cellular_component unknown; EXPRESSED IN: 22 plant structures; EXPRESSED DURING: 15 growth stages; CONTAINS InterPro DOMAIN/s: Mitotic checkpoint protein PRCC, C-terminal (InterPro:IPR018800); Has 1029 Blast hits to 488 proteins in 117 spe…	99.02	306	1	2	398	703	475	778	3e-161	567
contig01230	Ps_contig_mira-and-tgicl-ass_32685	hit-id:Medtr7g092690.1_e-value:2e-14_score:76.3_percentidentiy:33.71_ hypothetical protein	90	400	31	2	19	412	436	832	2e-133	474
contig01231	Ps_contig_mira-and-tgicl-ass_7268	hit-id:AT5G17120.1_e-value:2e-06_score:49.7_percentidentiy:33.61_FUNCTIONS IN: molecular_function unknown; INVOLVED IN: biological_process unknown; LOCATED IN: cellular_component unknown; CONTAINS InterPro DOMAIN/s: Cystatin-related, plant (InterPro:IPR006525); BEST Arabidopsis thaliana protein match is: unknown protein (TAIR:AT5G17150.1); Has 47 Blast hits to 45 proteins in 6 species: Archae - 0…	98.3	705	11	1	32	735	783	79	0	1298
contig01232	Ps_contig_mira-and-tgicl-ass_26026	hit-id:AT3G12110.1_e-value:7e-148_score: 520_percentidentiy:93.70_ACT11 (actin-11); structural constituent of cytoskeleton	100	910	0	0	862	1771	18	927	0	1804
contig01233	Ps_contig_mira-and-tgicl-ass_27830	hit-id:AT3G11050.1_e-value:4e-75_score: 278_percentidentiy:77.21_ATFER2 (ferritin 2); binding / ferric iron binding / oxidoreductase/ transition metal ion binding	94.21	916	50	1	27	942	1038	126	0	1344
contig01234	Ps_contig_mira-and-tgicl-ass_29292	hit-id:AT1G23800.1_e-value:0.0_score: 785_percentidentiy:80.78_ALDH2B7; 3-chloroallyl aldehyde dehydrogenase/ aldehyde dehydrogenase (NAD)	99.88	1641	0	2	27	1666	1673	34	0	3221
contig01235	Ps_contig_mira-and-tgicl-ass_29817	hit-id:AT1G30580.1_e-value:0.0_score: 696_percentidentiy:85.03_GTP binding	100	1497	0	0	12	1508	1538	42	0	2968
contig01236	Ps_contig_mira-and-tgicl-ass_10923	N#A	98.88	447	5	0	43	489	1	447	0	757
contig01237	Ps_contig_mira-and-tgicl-ass_29191	hit-id:AT4G09520.1_e-value:4e-25_score: 112_percentidentiy:86.67_catalytic/ metal ion binding / phosphoglycerate mutase	94.1	305	6	3	1	305	439	147	1e-128	458
contig01238	Ps_contig_mira-and-tgicl-ass_44482	hit-id:AT1G72610.1_e-value:1e-66_score: 249_percentidentiy:69.66_GER1 (GERMIN-LIKE PROTEIN 1); oxalate oxidase	99.59	723	3	0	1	723	49	771	0	1409
contig01239	Ps_contig_mira-and-tgicl-ass_30815	hit-id:AT2G04690.2_e-value:7e-68_score: 254_percentidentiy:71.43_cellular repressor of E1A-stimulated genes (CREG) family	99.55	890	0	2	396	1281	1077	188	0	1721
contig01240	Ps_contig_mira-and-tgicl-ass_30105	hit-id:AT3G20000.1_e-value:7e-119_score: 424_percentidentiy:68.27_TOM40; P-P-bond-hydrolysis-driven protein transmembrane transporter/ voltage-gated anion channel	99.72	1410	4	0	51	1460	1427	18	0	2775
contig01241	Ps_contig_mira-and-tgicl-ass_27721	hit-id:AT2G21600.1_e-value:2e-75_score: 279_percentidentiy:78.29_ATRER1B	97.84	742	8	3	1	741	810	76	0	1330
contig01242	Ps_contig_mira-and-tgicl-ass_28445	hit-id:AT5G35530.1_e-value:1e-112_score: 402_percentidentiy:86.50_40S ribosomal protein S3 (RPS3C)	100	236	0	0	20	255	18	253	7e-132	468
contig01243	Ps_contig_mira-and-tgicl-ass_29006	hit-id:AT5G42570.1_e-value:3e-71_score: 265_percentidentiy:70.05_FUNCTIONS IN: molecular_function unknown; INVOLVED IN: intracellular protein transport; LOCATED IN: endoplasmic reticulum, plasma membrane; EXPRESSED IN: 26 plant structures; EXPRESSED DURING: 13 growth stages; CONTAINS InterPro DOMAIN/s: B-cell receptor-associated 31-like (InterPro:IPR008417); BEST Arabidopsis thaliana protein matc…	99.89	944	1	0	95	1038	946	3	0	1865
contig01244	Ps_contig_mira-and-tgicl-ass_27557	hit-id:AT5G61790.1_e-value:2e-180_score: 383_percentidentiy:79.17_calnexin 1 (CNX1)	99.29	1830	5	4	67	1894	1883	60	0	3390
contig01245	Ps_contig_mira-and-tgicl-ass_29652	hit-id:AT3G55280.2_e-value:1e-49_score: 192_percentidentiy:86.36_RPL23AB (RIBOSOMAL PROTEIN L23AB); RNA binding / nucleotide binding / structural constituent of ribosome	100	468	0	0	16	483	766	299	0	928
contig01246	Ps_contig_mira-and-tgicl-ass_31174	hit-id:AT5G50375.1_e-value:6e-130_score: 461_percentidentiy:80.61_CPI1 (CYCLOPROPYL ISOMERASE); cycloeucalenol cycloisomerase	99.4	1168	5	1	25	1190	22	1189	0	2254
contig01247	Ps_contig_mira-and-tgicl-ass_30389	hit-id:AT2G25110.1_e-value:5e-93_score: 338_percentidentiy:82.98_SDF2 (STROMAL CELL-DERIVED FACTOR 2-LIKE PROTEIN PRECURSOR)	99.4	1344	4	2	1	1340	19	1362	0	2444
contig01248	Ps_contig_mira-and-tgicl-ass_31269	hit-id:AT4G36250.1_e-value:8e-142_score: 501_percentidentiy:52.59_ALDH3F1 (Aldehyde Dehydrogenase 3F1); 3-chloroallyl aldehyde dehydrogenase/ aldehyde dehydrogenase (NAD)	99.32	1777	10	2	1	1775	17	1793	0	3412
contig01249	Ps_contig_mira-and-tgicl-ass_28297	hit-id:AT5G66190.1_e-value:5e-174_score: 607_percentidentiy:82.87_FNR1 (FERREDOXIN-NADP(+)-OXIDOREDUCTASE 1); NADPH dehydrogenase/ electron transporter, transferring electrons within the cyclic electron transport pathway of photosynthesis/ electron transporter, transferring electrons within the noncyclic electron transp	99.38	1454	9	0	34	1487	1600	147	0	2757
contig01251	Ps_contig_mira-and-tgicl-ass_34556	hit-id:AT4G36720.1_e-value:8e-57_score: 217_percentidentiy:62.73_HVA22K (HVA22-LIKE PROTEIN K)	100	864	0	0	140	1003	880	17	0	1671
contig01252	Ps_contig_mira-and-tgicl-ass_19683	hit-id:AT1G70830.5_e-value:4e-22_score: 101_percentidentiy:34.87_MLP28 (MLP-LIKE PROTEIN 28)	97.84	371	8	0	37	407	616	246	0	676
contig01253	Ps_contig_mira-and-tgicl-ass_36854	hit-id:AT3G47810.3_e-value:3e-96_score: 348_percentidentiy:88.17_MAG1 (MAIGO 1); hydrolase/ protein serine/threonine phosphatase	99.81	1050	2	0	4	1053	1064	15	0	1953
contig01254	Ps_contig_mira-and-tgicl-ass_28108	hit-id:AT5G65360.1_e-value:3e-70_score: 261_percentidentiy:98.53_histone H3	91.73	266	21	1	8	272	761	496	8e-95	345
contig01255	Ps_contig_mira-and-tgicl-ass_1723	hit-id:AT5G25610.1_e-value:3e-86_score: 316_percentidentiy:48.59_RD22; nutrient reservoir	99.5	794	4	0	8	801	577	1370	0	1542
contig01256	Ps_contig_mira-and-tgicl-ass_38706	hit-id:AT2G33845.1_e-value:9e-45_score: 177_percentidentiy:65.07_DNA-binding protein-related	100	871	0	0	1	871	919	49	0	1727
contig01257	Ps_contig_mira-and-tgicl-ass_30196	hit-id:AT3G51000.1_e-value:7e-54_score: 208_percentidentiy:38.32_epoxide hydrolase, putative	99.76	1246	3	0	1	1246	1298	53	0	2446
contig01258	Ps_contig_mira-and-tgicl-ass_34180	hit-id:AT4G14342.1_e-value:5e-44_score: 174_percentidentiy:91.95_pre-mRNA splicing factor 10 kDa subunit, putative	99.44	538	3	0	44	581	603	66	0	1047
contig01259	Ps_contig_mira-and-tgicl-ass_32156	hit-id:AT4G32530.1_e-value:3e-73_score: 272_percentidentiy:93.29_vacuolar ATP synthase, putative / V-ATPase, putative	99.75	785	1	1	1	784	818	34	0	1532
contig01260	Ps_contig_mira-and-tgicl-ass_29070	hit-id:AT1G78630.1_e-value:8e-82_score: 300_percentidentiy:81.01_emb1473 (embryo defective 1473); structural constituent of ribosome	99.89	905	0	1	9	912	1050	146	0	1778
contig01261	Ps_contig_mira-and-tgicl-ass_28928	hit-id:AT5G56030.1_e-value:0.0_score:1056_percentidentiy:94.16_HSP81-2 (HEAT SHOCK PROTEIN 81-2); ATP binding	99.62	533	2	0	246	778	37	569	0	1041
contig01262	Ps_contig_mira-and-tgicl-ass_32863	hit-id:AT5G61150.2_e-value:6e-108_score: 375_percentidentiy:57.45_VIP4 (VERNALIZATION INDEPENDENCE 4); protein binding	99.63	1878	6	1	317	2193	325	2202	0	3673
contig01263	Ps_contig_mira-and-tgicl-ass_9814	hit-id:AT3G09270.1_e-value:6e-55_score: 211_percentidentiy:50.46_ATGSTU8 (GLUTATHIONE S-TRANSFERASE TAU 8); glutathione transferase	97.71	700	14	2	114	812	6	704	0	1251
contig01264	Ps_contig_mira-and-tgicl-ass_30843	hit-id:AT5G15350.1_e-value:3e-43_score: 136_percentidentiy:53.51_plastocyanin-like domain-containing protein	99.55	672	1	2	96	765	708	37	0	1245
contig01265	Ps_contig_mira-and-tgicl-ass_33039	hit-id:AT5G23290.1_e-value:1e-47_score: 187_percentidentiy:72.14_PDF5 (PREFOLDIN 5); unfolded protein binding	99.77	860	2	0	1	860	883	24	0	1689
contig01266	Ps_contig_mira-and-tgicl-ass_36753	hit-id:AT2G20760.1_e-value:2e-52_score: 203_percentidentiy:55.93_protein binding / structural molecule	99.62	1304	5	0	11	1314	32	1335	0	2545
contig01267	Ps_contig_mira-and-tgicl-ass_36997	hit-id:AT3G14230.3_e-value:5e-52_score: 202_percentidentiy:41.71_RAP2.2; DNA binding / transcription factor	99.46	1294	5	2	1	1292	1683	390	0	2405
contig01268	Ps_contig_mira-and-tgicl-ass_29532	hit-id:AT3G08590.2_e-value:0.0_score: 891_percentidentiy:83.93_2,3-biphosphoglycerate-independent phosphoglycerate mutase, putative / phosphoglyceromutase, putative	99.86	2108	1	1	33	2138	4	2111	0	4151
contig01269	Ps_contig_mira-and-tgicl-ass_29662	hit-id:AT3G21690.1_e-value:0.0_score: 713_percentidentiy:75.37_MATE efflux family protein	99.94	1699	1	0	208	1906	69	1767	0	3318
contig01270	Ps_contig_mira-and-tgicl-ass_30115	hit-id:AT2G04780.2_e-value:2e-55_score: 213_percentidentiy:69.77_FLA7 (FASCICLIN-LIKE ARABINOOGALACTAN 7)	99.3	995	7	0	163	1157	176	1170	0	1875
contig01272	Ps_contig_mira-and-tgicl-ass_30065	hit-id:AT5G01650.1_e-value:2e-54_score: 209_percentidentiy:91.23_macrophage migration inhibitory factor family protein / MIF family protein	98.51	874	4	3	130	996	882	11	0	1628
contig01273	Ps_contig_mira-and-tgicl-ass_37148	hit-id:AT5G20190.1_e-value:1e-44_score: 177_percentidentiy:76.70_binding	100	1148	0	0	1	1148	200	1347	0	2276
contig01275	Ps_contig_mira-and-tgicl-ass_654	hit-id:AT5G02560.1_e-value:1e-37_score: 152_percentidentiy:87.74_HTA12; DNA binding	99.2	500	2	1	1	498	661	162	0	908
contig01276	Ps_contig_mira-and-tgicl-ass_30874	hit-id:AT5G11900.1_e-value:9e-83_score: 303_percentidentiy:80.71_eukaryotic translation initiation factor SUI1 family protein	98.82	676	6	1	63	736	14	689	0	1271
contig01277	Ps_contig_mira-and-tgicl-ass_30209	hit-id:AT5G11670.1_e-value:0.0_score: 874_percentidentiy:81.83_ATNADP-ME2 (NADP-malic enzyme 2); malate dehydrogenase (oxaloacetate-decarboxylating) (NADP+)/ malic enzyme/ oxidoreductase, acting on NADH or NADPH, NAD or NADP as acceptor	99.44	2145	2	1	2	2146	2140	6	0	4167
contig01278	Ps_contig_mira-and-tgicl-ass_29552	hit-id:AT5G28540.1_e-value:0.0_score:1127_percentidentiy:93.04_BIP1; ATP binding	99.57	931	3	1	1	930	1305	2235	0	1764
contig01279	Ps_contig_mira-and-tgicl-ass_32305	hit-id:AT2G20840.1_e-value:2e-114_score: 409_percentidentiy:83.33_secretory carrier membrane protein (SCAMP) family protein	100	324	0	0	1	324	90	413	0	642
contig01280	Ps_contig_mira-and-tgicl-ass_30210	hit-id:AT4G30920.1_e-value:0.0_score: 779_percentidentiy:77.30_cytosol aminopeptidase family protein	99.9	1918	1	1	98	2014	1961	44	0	3725
contig01281	Ps_contig_mira-and-tgicl-ass_29208	hit-id:AT1G56700.2_e-value:2e-86_score: 316_percentidentiy:68.33_pyrrolidone-carboxylate peptidase family protein	100	1056	0	0	1	1056	79	1134	0	2093
contig01282	Ps_contig_mira-and-tgicl-ass_29814	hit-id:AT3G09500.1_e-value:2e-52_score: 201_percentidentiy:88.24_60S ribosomal protein L35 (RPL35A)	99.05	419	4	0	14	432	53	471	0	799
contig01283	Ps_contig_mira-and-tgicl-ass_30482	hit-id:AT4G39350.1_e-value:0.0_score:1136_percentidentiy:85.45_CESA2 (CELLULOSE SYNTHASE A2); cellulose synthase/ transferase, transferring glycosyl groups	99.69	1596	2	2	2520	4112	730	2325	0	3110
contig01284	Ps_contig_mira-and-tgicl-ass_32321	hit-id:AT3G23820.1_e-value:0.0_score: 729_percentidentiy:80.22_GAE6 (UDP-D-GLUCURONATE 4-EPIMERASE 6); UDP-glucuronate 4-epimerase/ catalytic	99.85	681	0	1	349	1028	70	750	0	1334
contig01285	Ps_contig_mira-and-tgicl-ass_5677	N#A	99.03	1026	2	3	661	1680	1	1024	0	1846
contig01286	Ps_contig_mira-and-tgicl-ass_30839	hit-id:AT5G45130.1_e-value:4e-85_score: 311_percentidentiy:82.01_RHA1 (RAB HOMOLOG 1); GTP binding	99.91	1058	1	0	49	1106	1096	39	0	2089
contig01287	Ps_contig_mira-and-tgicl-ass_29955	hit-id:AT1G01820.1_e-value:3e-108_score: 388_percentidentiy:83.33_PEX11C (PEROXIN 11C)	99.8	1017	2	0	1	1017	1021	5	0	2002
contig01288	Ps_contig_mira-and-tgicl-ass_31325	hit-id:AT5G42090.1_e-value:2e-132_score: 469_percentidentiy:76.33_LOCATED IN: endomembrane system, integral to membrane; EXPRESSED IN: 24 plant structures; EXPRESSED DURING: 14 growth stages; CONTAINS InterPro DOMAIN/s: Transmembrane receptor, eukaryota (InterPro:IPR009637); BEST Arabidopsis thaliana protein match is: unknown protein (TAIR:AT3G09570.1); Has 303 Blast hits to 300 proteins in 77 sp…	99.21	888	4	2	772	1656	1157	270	0	1691
contig01289	Ps_contig_mira-and-tgicl-ass_39522	hit-id:Medtr1g125430.1_e-value:4e-09_score:58.5_percentidentiy:55.72_ Small GTP-binding protein domain; Translation factor	99.34	458	2	1	184	641	437	893	0	841
contig01290	Ps_contig_mira-and-tgicl-ass_30458	hit-id:AT1G13360.1_e-value:1e-18_score:90.5_percentidentiy:36.67_unknown protein	99.77	877	2	0	62	938	90	966	0	1723
contig01291	Ps_contig_mira-and-tgicl-ass_30242	N#A	99.79	482	1	0	267	748	488	7	0	948
contig01292	Ps_contig_mira-and-tgicl-ass_31653	hit-id:AT3G44110.1_e-value:3e-177_score: 618_percentidentiy:83.45_ATJ3; protein binding	100	1605	0	0	1	1605	1662	58	0	3182
contig01293	Ps_contig_mira-and-tgicl-ass_30993	hit-id:AT3G07680.1_e-value:1e-86_score: 316_percentidentiy:73.27_emp24/gp25L/p24 family protein	99.52	419	1	1	1	418	512	94	0	807
contig01294	Ps_contig_mira-and-tgicl-ass_7268	hit-id:AT5G17120.1_e-value:2e-06_score:49.7_percentidentiy:33.61_FUNCTIONS IN: molecular_function unknown; INVOLVED IN: biological_process unknown; LOCATED IN: cellular_component unknown; CONTAINS InterPro DOMAIN/s: Cystatin-related, plant (InterPro:IPR006525); BEST Arabidopsis thaliana protein match is: unknown protein (TAIR:AT5G17150.1); Has 47 Blast hits to 45 proteins in 6 species: Archae - 0…	97.68	518	9	2	15	529	77	594	0	922
contig01295	Ps_contig_mira-and-tgicl-ass_27980	hit-id:AT5G45550.1_e-value:1e-67_score: 242_percentidentiy:86.57_mob1/phocein family protein	95.73	656	1	7	1	629	133	788	0	1021
contig01296	Ps_contig_mira-and-tgicl-ass_30623	hit-id:AT3G09890.1_e-value:1e-63_score: 240_percentidentiy:64.97_ankyrin repeat family protein	99.89	890	0	1	4	892	65	954	0	1748
contig01297	Ps_contig_mira-and-tgicl-ass_31103	hit-id:AT2G42210.2_e-value:1e-52_score: 203_percentidentiy:69.75_mitochondrial import inner membrane translocase subunit Tim17/Tim22/Tim23 family protein	99.78	919	1	1	16	933	932	14	0	1798
contig01298	Ps_contig_mira-and-tgicl-ass_33780	hit-id:AT5G55640.1_e-value:1e-39_score: 160_percentidentiy:57.82_unknown protein	100	742	0	0	1	742	866	125	0	1471
contig01299	Ps_contig_mira-and-tgicl-ass_37060	hit-id:AT3G13550.1_e-value:6e-64_score: 240_percentidentiy:75.86_FUS9 (FUSCA 9); protein binding / ubiquitin-protein ligase	99.74	763	1	1	120	882	3	764	0	1489
contig01300	Ps_contig_mira-and-tgicl-ass_31538	hit-id:AT2G22240.1_e-value:0.0_score: 926_percentidentiy:88.04_MIPS2 (MYO-INOSITOL-1-PHOSTPATE SYNTHASE 2); binding / catalytic/ inositol-3-phosphate synthase	100	1757	0	0	53	1809	1878	122	0	3483
contig01301	Ps_contig_mira-and-tgicl-ass_44711	hit-id:AT1G70890.1_e-value:1e-22_score: 103_percentidentiy:34.90_MLP43 (MLP-LIKE PROTEIN 43)	100	274	0	0	1	274	317	44	2e-154	543
contig01302	Ps_contig_mira-and-tgicl-ass_31187	hit-id:AT1G65870.1_e-value:5e-39_score: 158_percentidentiy:47.24_disease resistance-responsive family protein	98.93	1029	10	1	7	1035	40	1067	0	1945
contig01303	Ps_contig_mira-and-tgicl-ass_32830	hit-id:AT2G25950.1_e-value:1e-90_score: 330_percentidentiy:83.42_unknown protein	99.5	996	4	1	1	995	40	1035	0	1927
contig01304	Ps_contig_mira-and-tgicl-ass_30998	hit-id:AT1G49400.1_e-value:4e-34_score: 141_percentidentiy:76.74_emb1129 (embryo defective 1129); structural constituent of ribosome	97.54	488	1	1	1	488	704	228	0	884
contig01305	Ps_contig_mira-and-tgicl-ass_39047	hit-id:AT1G50640.1_e-value:2e-24_score: 109_percentidentiy:44.84_ERF3 (ETHYLENE RESPONSIVE ELEMENT BINDING FACTOR 3); DNA binding / protein binding / transcription factor/ transcription repressor	99.19	744	2	3	39	778	830	87	0	1405
contig01306	Ps_contig_mira-and-tgicl-ass_28610	hit-id:AT2G37270.2_e-value:2e-95_score: 345_percentidentiy:90.53_ATRPS5B (RIBOSOMAL PROTEIN 5B); structural constituent of ribosome	95	140	3	2	1	139	877	1013	2e-54	210
contig01307	Ps_contig_mira-and-tgicl-ass_36441	hit-id:AT1G80890.1_e-value:8e-23_score: 103_percentidentiy:59.26_unknown protein	95.65	92	1	2	7	95	486	577	1e-32	137
contig01308	Ps_contig_mira-and-tgicl-ass_30121	hit-id:AT1G29980.1_e-value:5e-81_score: 297_percentidentiy:80.23_INVOLVED IN: biological_process unknown; LOCATED IN: plasma membrane, anchored to membrane; EXPRESSED IN: 24 plant structures; EXPRESSED DURING: 13 growth stages; CONTAINS InterPro DOMAIN/s: Protein of unknown function DUF642 (InterPro:IPR006946), Galactose-binding like (InterPro:IPR008979); BEST Arabidopsis thaliana protein match i…	99.74	767	2	0	561	1327	55	821	0	1509
contig01309	Ps_contig_mira-and-tgicl-ass_31625	hit-id:AT4G13270.1_e-value:1e-48_score: 191_percentidentiy:60.26_unknown protein	98.06	1082	8	2	1	1081	36	1105	0	1984
contig01310	Ps_contig_mira-and-tgicl-ass_45677	hit-id:AT1G77940.1_e-value:4e-50_score: 194_percentidentiy:87.50_60S ribosomal protein L30 (RPL30B)	98.24	510	3	5	4	507	19	528	0	904
contig01311	Ps_contig_mira-and-tgicl-ass_40512	hit-id:AT5G65410.1_e-value:2e-53_score: 206_percentidentiy:53.27_HB25 (HOMEOBOX PROTEIN 25); DNA binding / sequence-specific DNA binding / transcription factor/ transcription regulator	99.59	242	0	1	132	373	931	691	2e-130	464
contig01312	Ps_contig_mira-and-tgicl-ass_10201	hit-id:AT1G12390.1_e-value:6e-55_score: 211_percentidentiy:67.65_cornichon family protein	98.9	816	4	3	69	879	832	17	0	1485
contig01313	Ps_contig_mira-and-tgicl-ass_34215	hit-id:AT2G45400.1_e-value:1e-84_score: 310_percentidentiy:50.45_BEN1; binding / catalytic/ coenzyme binding / oxidoreductase, acting on CH-OH group of donors	99.47	1125	5	1	24	1147	1187	63	0	2143
contig01314	Ps_contig_mira-and-tgicl-ass_31036	hit-id:AT5G62180.1_e-value:2e-72_score: 269_percentidentiy:53.73_AtCXE20 (Arabidopsis thaliana carboxyesterase 20); carboxylesterase	98.95	857	9	0	1	857	894	38	0	1628
contig01315	Ps_contig_mira-and-tgicl-ass_29212	hit-id:AT5G52650.1_e-value:9e-48_score: 187_percentidentiy:90.62_40S ribosomal protein S10 (RPS10C)	99.5	801	3	1	1	801	814	15	0	1548
contig01316	Ps_contig_mira-and-tgicl-ass_25426	hit-id:AT3G12120.2_e-value:3e-105_score: 378_percentidentiy:76.32_FAD2 (FATTY ACID DESATURASE 2); delta12-fatty acid dehydrogenase/ omega-6 fatty acid desaturase	99.74	768	2	0	993	1760	1	768	0	1507
contig01317	Ps_contig_mira-and-tgicl-ass_32690	hit-id:AT3G07460.2_e-value:3e-40_score: 162_percentidentiy:65.04_unknown protein	100	527	0	0	148	674	571	45	0	1045
contig01318	Ps_contig_mira-and-tgicl-ass_40770	hit-id:ATCG01310.1_e-value:9e-16_score:77.4_percentidentiy:85.71_encodes a chloroplast ribosomal protein L2, a constituent of the large subunit of the ribosomal complex	100	37	0	0	127	163	231	267	3e-12	73.8
contig01319	Ps_contig_mira-and-tgicl-ass_29226	hit-id:AT2G13360.2_e-value:0.0_score: 681_percentidentiy:87.03_AGT (ALANINE:GLYOXYLATE AMINOTRANSFERASE); alanine-glyoxylate transaminase/ serine-glyoxylate transaminase/ serine-pyruvate transaminase	100	1411	0	0	4	1414	62	1472	0	2797
contig01320	Ps_contig_mira-and-tgicl-ass_30201	hit-id:AT5G05270.2_e-value:8e-64_score: 241_percentidentiy:66.03_chalcone-flavanone isomerase family protein	98.97	877	8	1	9	885	223	1098	0	1659
contig01321	Ps_contig_mira-and-tgicl-ass_29270	hit-id:AT1G48350.1_e-value:4e-57_score: 218_percentidentiy:83.59_ribosomal protein L18 family protein	97.81	638	13	1	175	812	637	1	0	1176
contig01322	Ps_contig_mira-and-tgicl-ass_28753	hit-id:AT3G47340.1_e-value:0.0_score: 979_percentidentiy:85.48_ASN1 (GLUTAMINE-DEPENDENT ASPARAGINE SYNTHASE 1); asparagine synthase (glutamine-hydrolyzing)	99.86	1455	2	0	1	1455	40	1494	0	2868
contig01323	Ps_contig_mira-and-tgicl-ass_36424	hit-id:AT2G27730.1_e-value:1e-16_score:83.6_percentidentiy:56.67_unknown protein	99.35	774	5	0	1	774	798	25	0	1495
contig01324	Ps_contig_mira-and-tgicl-ass_28469	hit-id:AT1G48830.2_e-value:2e-86_score: 315_percentidentiy:80.10_40S ribosomal protein S7 (RPS7A)	94.66	281	4	6	1	276	502	228	1e-111	400
contig01325	Ps_contig_mira-and-tgicl-ass_30354	hit-id:AT1G11545.1_e-value:2e-134_score: 279_percentidentiy:90.00_xyloglucan:xyloglucosyl transferase, putative / xyloglucan endotransglycosylase, putative / endo-xyloglucan transferase, putative	99.5	793	0	2	1	789	1102	310	0	1528
contig01326	Ps_contig_mira-and-tgicl-ass_2847	hit-id:AT2G47140.1_e-value:2e-83_score: 305_percentidentiy:59.61_short-chain dehydrogenase/reductase (SDR) family protein	95.92	785	27	5	1	781	184	967	0	1231
contig01327	Ps_contig_mira-and-tgicl-ass_32707	hit-id:AT4G30260.1_e-value:2e-88_score: 323_percentidentiy:94.12_integral membrane Yip1 family protein	100	636	0	0	356	991	377	1012	0	1261
contig01328	Ps_contig_mira-and-tgicl-ass_32107	hit-id:AT3G62290.1_e-value:2e-100_score: 362_percentidentiy:98.90_ATARFA1E (ADP-ribosylation factor A1E); GTP binding / phospholipase activator/ protein binding	99.4	334	1	1	1	333	480	813	0	638
contig01329	Ps_contig_mira-and-tgicl-ass_29770	hit-id:AT3G57870.1_e-value:2e-84_score: 309_percentidentiy:87.97_SCE1 (SUMO CONJUGATION ENZYME 1); SUMO ligase	98.08	520	2	2	1	512	481	1000	0	948
contig01330	Ps_contig_mira-and-tgicl-ass_28569	hit-id:AT1G57720.2_e-value:1e-171_score: 600_percentidentiy:71.22_elongation factor 1B-gamma, putative / eEF-1B gamma, putative	98.28	1570	9	2	57	1612	45	1610	0	2914
contig01331	Ps_contig_mira-and-tgicl-ass_44509	hit-id:AT5G13450.1_e-value:1e-60_score: 154_percentidentiy:47.40_ATP synthase delta chain, mitochondrial, putative / H(+)-transporting two-sector ATPase, delta (OSCP) subunit, putative	99.69	962	2	1	1	962	14	974	0	1875
contig01332	Ps_contig_mira-and-tgicl-ass_29199	hit-id:AT4G38510.4_e-value:0.0_score: 923_percentidentiy:96.52_vacuolar ATP synthase subunit B, putative / V-ATPase B subunit, putative / vacuolar proton pump B subunit, putative / V-ATPase 57 kDa subunit, putative	99.84	610	0	1	1	610	638	30	0	1193
contig01333	Ps_contig_mira-and-tgicl-ass_16308	hit-id:gi|73999613|_e-value:2e-07_score:59.3_percentidentiy:32.00_PREDICTED: similar to GRounDhog (hedgehog-like family) family member (grd-6) [Canis familiaris	94.98	319	16	0	80	398	449	131	7e-143	505
contig01334	Ps_contig_mira-and-tgicl-ass_3138	hit-id:AT5G59840.1_e-value:5e-83_score: 305_percentidentiy:95.63_Ras-related GTP-binding family protein	99.69	958	3	0	221	1178	172	1129	0	1875
contig01335	Ps_contig_mira-and-tgicl-ass_40309	hit-id:AT5G06060.1_e-value:4e-100_score: 361_percentidentiy:66.41_tropinone reductase, putative / tropine dehydrogenase, putative	98.79	497	6	0	92	588	1102	606	0	938
contig01336	Ps_contig_mira-and-tgicl-ass_28318	hit-id:AT2G15970.1_e-value:5e-53_score: 204_percentidentiy:67.96_COR413-PM1	99.48	959	4	1	3	960	971	13	0	1806
contig01337	Ps_contig_mira-and-tgicl-ass_28114	hit-id:AT5G65360.1_e-value:4e-65_score: 244_percentidentiy:99.21_histone H3	98.3	589	8	2	1	588	10	597	0	1072
contig01338	Ps_contig_mira-and-tgicl-ass_42353	hit-id:AT1G67350.2_e-value:5e-07_score:51.2_percentidentiy:53.33_unknown protein	100	529	0	0	103	631	535	7	0	1001
contig01339	Ps_contig_mira-and-tgicl-ass_21925	N#A	100	53	0	0	342	394	1	53	3e-22	105
contig01340	Ps_contig_mira-and-tgicl-ass_36907	hit-id:AC233577_44.1_e-value:3e-20_score:95.1_percentidentiy:81.18_hypothetical protein AC233577.5 201575-203831 F EGN_Mt090430 2009070	100	655	0	0	1	655	663	9	0	1298
contig01341	Ps_contig_mira-and-tgicl-ass_30356	hit-id:AT3G53580.1_e-value:2e-133_score: 473_percentidentiy:66.58_diaminopimelate epimerase family protein	99.52	1653	6	1	18	1668	1666	14	0	3209
contig01342	Ps_contig_mira-and-tgicl-ass_24726	hit-id:AT5G14670.1_e-value:1e-76_score: 282_percentidentiy:99.30_ATARFA1B (ADP-ribosylation factor A1B); GTP binding / phospholipase activator/ protein binding	99.07	107	1	0	1	107	557	451	6e-53	204
contig01343	Ps_contig_mira-and-tgicl-ass_10467	hit-id:AT4G00100.1_e-value:3e-78_score: 288_percentidentiy:93.38_ATRPS13A (ARABIDOPSIS THALIANA RIBOSOMAL PROTEIN S13A); structural constituent of ribosome	99.77	439	0	1	1	439	405	842	0	801
contig01344	Ps_contig_mira-and-tgicl-ass_24774	hit-id:AT2G39780.1_e-value:4e-19_score:92.8_percentidentiy:31.96_RNS2 (RIBONUCLEASE 2); RNA binding / endoribonuclease/ ribonuclease T2	100	673	0	0	248	920	1087	415	0	1334
contig01345	Ps_contig_mira-and-tgicl-ass_31942	hit-id:AT5G38830.1_e-value:1e-87_score: 319_percentidentiy:66.96_tRNA synthetase class I (C) family protein	99.29	841	2	3	362	1199	840	1	0	1564
contig01346	Ps_contig_mira-and-tgicl-ass_35289	hit-id:AT1G69620.1_e-value:2e-47_score: 186_percentidentiy:94.74_RPL34 (RIBOSOMAL PROTEIN L34); structural constituent of ribosome	99.51	615	3	0	121	735	615	1	0	1195
contig01347	Ps_contig_mira-and-tgicl-ass_24972	hit-id:AT3G29075.1_e-value:2e-27_score: 120_percentidentiy:53.72_glycine-rich protein	99.48	1354	5	2	2	1354	35	1387	0	2353
contig01348	Ps_contig_mira-and-tgicl-ass_30525	hit-id:AT4G27130.1_e-value:2e-53_score: 206_percentidentiy:86.96_eukaryotic translation initiation factor SUI1, putative	99.28	828	2	2	105	928	58	885	0	1582
contig01349	Ps_contig_mira-and-tgicl-ass_34251	hit-id:AT1G59950.1_e-value:2e-91_score: 333_percentidentiy:52.37_aldo/keto reductase, putative	99.27	1229	6	3	22	1247	2	1230	0	2341
contig01350	Ps_contig_mira-and-tgicl-ass_29652	hit-id:AT3G55280.2_e-value:1e-49_score: 192_percentidentiy:86.36_RPL23AB (RIBOSOMAL PROTEIN L23AB); RNA binding / nucleotide binding / structural constituent of ribosome	98.31	534	9	0	15	548	39	572	0	987
contig01351	Ps_contig_mira-and-tgicl-ass_29993	hit-id:AT3G44110.1_e-value:2e-154_score: 543_percentidentiy:69.88_ATJ3; protein binding	99.87	1543	1	1	28	1569	88	1630	0	3035
contig01352	Ps_contig_mira-and-tgicl-ass_15568	hit-id:AT2G27510.1_e-value:8e-35_score: 144_percentidentiy:55.62_ATFD3 (ferredoxin 3); 2 iron, 2 sulfur cluster binding / electron carrier/ iron-sulfur cluster binding	100	874	0	0	26	899	30	903	0	1733
contig01353	Ps_contig_mira-and-tgicl-ass_31165	hit-id:AT1G29250.1_e-value:4e-48_score: 188_percentidentiy:86.09_nucleic acid binding	98.31	652	10	1	4	654	20	671	0	1197
contig01354	Ps_contig_mira-and-tgicl-ass_29576	hit-id:AT4G30420.1_e-value:1e-63_score: 240_percentidentiy:46.07_nodulin MtN21 family protein	99.62	1066	0	3	179	1241	18	1082	0	2060
contig01355	Ps_contig_mira-and-tgicl-ass_39967	hit-id:AT1G72060.1_e-value:2e-09_score:57.8_percentidentiy:42.25_serine-type endopeptidase inhibitor	98.95	286	3	0	90	375	311	26	2e-154	543
contig01356	Ps_contig_mira-and-tgicl-ass_1139	hit-id:AT4G16520.2_e-value:4e-57_score: 218_percentidentiy:91.45_ATG8F (autophagy 8f); microtubule binding	99.77	854	2	0	1	854	917	64	0	1685
contig01359	Ps_contig_mira-and-tgicl-ass_29295	hit-id:AT5G66140.1_e-value:3e-110_score: 395_percentidentiy:91.20_PAD2 (PROTEASOME ALPHA SUBUNIT D 2); endopeptidase/ peptidase/ threonine-type endopeptidase	97.56	246	2	3	1	244	871	1114	2e-104	377
contig01360	Ps_contig_mira-and-tgicl-ass_28503	hit-id:AT1G56070.1_e-value:0.0_score:1098_percentidentiy:93.06_LOS1; copper ion binding / translation elongation factor/ translation factor, nucleic acid binding	96.1	974	23	8	1	960	984	12	0	1584
contig01361	Ps_contig_mira-and-tgicl-ass_36514	hit-id:AT1G79390.1_e-value:8e-42_score: 167_percentidentiy:70.48_unknown protein	99.73	741	0	2	1	740	8	747	0	1437
contig01362	Ps_contig_mira-and-tgicl-ass_24595	hit-id:AT4G34720.1_e-value:6e-57_score: 218_percentidentiy:98.78_AVA-P1; ATPase/ proton-transporting ATPase, rotational mechanism	99.15	940	4	2	20	957	968	31	0	1723
contig01363	Ps_contig_mira-and-tgicl-ass_15465	hit-id:Medtr1g125080.1_e-value:6e-18_score:88.6_percentidentiy:83.33_ ABA/WDS induced protein	99.38	487	3	0	2	488	1309	823	0	942
contig01364	Ps_contig_mira-and-tgicl-ass_29554	hit-id:AT4G30330.1_e-value:3e-39_score: 159_percentidentiy:89.66_small nuclear ribonucleoprotein E, putative / snRNP-E, putative / Sm protein E, putative	100	256	0	0	1	256	53	308	8e-144	507
contig01365	Ps_contig_mira-and-tgicl-ass_4228	hit-id:AT5G55125.2_e-value:1e-26_score: 115_percentidentiy:79.41_unknown protein	97.79	452	1	8	1	444	461	11	0	718
contig01366	Ps_contig_mira-and-tgicl-ass_34098	hit-id:AT1G01170.2_e-value:1e-23_score: 106_percentidentiy:60.81_ozone-responsive stress-related protein, putative	99.49	592	2	1	2	593	9	599	0	1144
contig01367	Ps_contig_mira-and-tgicl-ass_29509	hit-id:AT3G48530.1_e-value:1e-150_score: 470_percentidentiy:68.03_KING1 (SNF1-RELATED PROTEIN KINASE REGULATORY SUBUNIT GAMMA 1)	99.37	1592	7	2	38	1628	89	1678	0	2974
contig01368	Ps_contig_mira-and-tgicl-ass_29598	hit-id:AT2G28190.1_e-value:7e-76_score: 281_percentidentiy:80.10_CSD2 (COPPER/ZINC SUPEROXIDE DISMUTASE 2); superoxide dismutase	99.88	856	1	0	8	863	1097	242	0	1689
contig01369	Ps_contig_mira-and-tgicl-ass_29547	hit-id:AT1G58170.1_e-value:2e-48_score: 189_percentidentiy:50.52_disease resistance-responsive protein-related / dirigent protein-related	99.09	879	5	2	16	893	877	1	0	1665
contig01370	Ps_contig_mira-and-tgicl-ass_45062	hit-id:AT1G31710.1_e-value:0.0_score: 700_percentidentiy:54.94_copper amine oxidase, putative	99.28	2212	15	1	1	2211	43	2254	0	4209
contig01371	Ps_contig_mira-and-tgicl-ass_30343	hit-id:AT3G47490.1_e-value:5e-58_score: 221_percentidentiy:76.98_HNH endonuclease domain-containing protein	99.77	883	2	0	1	883	15	897	0	1735
contig01372	Ps_contig_mira-and-tgicl-ass_29007	hit-id:AT3G10950.1_e-value:5e-46_score: 180_percentidentiy:93.48_60S ribosomal protein L37a (RPL37aB)	100	544	0	0	16	559	587	44	0	1078
contig01373	Ps_contig_mira-and-tgicl-ass_30637	hit-id:AT1G70170.1_e-value:2e-33_score: 140_percentidentiy:35.94_MMP (MATRIX METALLOPROTEINASE); metalloendopeptidase/ metallopeptidase	99.28	1255	2	4	1	1248	1263	9	0	2395
contig01374	Ps_contig_mira-and-tgicl-ass_30270	hit-id:AT3G48750.1_e-value:2e-146_score: 515_percentidentiy:84.69_CDC2 (CELL DIVISION CONTROL 2); cyclin-dependent protein kinase/ kinase/ protein binding / protein kinase	99.44	1437	8	0	1	1437	29	1465	0	2704
contig01375	Ps_contig_mira-and-tgicl-ass_19625	hit-id:AT5G39740.1_e-value:3e-120_score: 428_percentidentiy:83.10_60S ribosomal protein L5 (RPL5B)	99.12	569	5	0	1	569	1135	567	0	1088
contig01376	Ps_contig_mira-and-tgicl-ass_36959	hit-id:AT5G14030.4_e-value:1e-60_score: 229_percentidentiy:69.23_translocon-associated protein beta (TRAPB) family protein	99.88	850	0	1	8	856	28	877	0	1669
contig01377	Ps_contig_mira-and-tgicl-ass_28548	hit-id:AT2G47140.1_e-value:3e-63_score: 239_percentidentiy:49.80_short-chain dehydrogenase/reductase (SDR) family protein	97.25	363	8	1	1	361	418	56	0	634
contig01378	Ps_contig_mira-and-tgicl-ass_28310	hit-id:AT2G44450.1_e-value:5e-133_score: 471_percentidentiy:53.55_BGLU15 (BETA GLUCOSIDASE 15); catalytic/ cation binding / hydrolase, hydrolyzing O-glycosyl compounds	97.71	699	15	1	1	698	838	1536	0	1251
contig01379	Ps_contig_mira-and-tgicl-ass_28608	hit-id:AT1G54100.2_e-value:0.0_score: 787_percentidentiy:79.72_ALDH7B4 (Aldehyde Dehydrogenase 7B4); 3-chloroallyl aldehyde dehydrogenase/ oxidoreductase	100	1839	0	0	7	1845	1878	40	0	3646
contig01380	Ps_contig_mira-and-tgicl-ass_34370	hit-id:AT1G55310.1_e-value:1e-47_score: 187_percentidentiy:61.86_SR33; RNA binding / protein binding	99.89	933	1	0	110	1042	935	3	0	1842
contig01381	Ps_contig_mira-and-tgicl-ass_26301	hit-id:AT5G62700.1_e-value:0.0_score: 834_percentidentiy:97.21_TUB3; GTP binding / GTPase/ structural molecule	99.7	1642	4	1	22	1662	1682	41	0	3207
contig01382	Ps_contig_mira-and-tgicl-ass_31527	hit-id:AT2G20280.1_e-value:4e-122_score: 410_percentidentiy:74.48_zinc finger (CCCH-type) family protein	99.78	1387	1	2	102	1486	36	1422	0	2710
contig01383	Ps_contig_mira-and-tgicl-ass_30996	hit-id:AT1G11430.1_e-value:3e-72_score: 269_percentidentiy:81.65_plastid developmental protein DAG, putative	99.67	898	3	0	322	1219	909	12	0	1756
contig01384	Ps_contig_mira-and-tgicl-ass_28132	hit-id:AT5G02560.1_e-value:2e-39_score: 159_percentidentiy:86.61_HTA12; DNA binding	98.97	677	5	2	120	794	1	677	0	1271
contig01385	Ps_contig_mira-and-tgicl-ass_24953	hit-id:AT2G43750.1_e-value:6e-100_score: 361_percentidentiy:74.81_OASB (O-ACETYLSERINE (THIOL) LYASE B); cysteine synthase	98.45	1029	14	2	317	1345	1149	123	0	1861
contig01386	Ps_contig_mira-and-tgicl-ass_3689	hit-id:AT4G00695.2_e-value:5e-19_score:92.0_percentidentiy:45.37_FUNCTIONS IN: molecular_function unknown; INVOLVED IN: microtubule cytoskeleton organization; LOCATED IN: spindle pole, microtubule organizing center; EXPRESSED IN: cotyledon; CONTAINS InterPro DOMAIN/s: Spc97/Spc98 (InterPro:IPR007259); BEST Arabidopsis thaliana protein match is: unknown protein (TAIR:AT1G80245.3); Has 17 Blast hit…	99.12	1024	2	5	125	1141	18	1041	0	1883
contig01387	Ps_singlet_mira-and-tgicl-ass_11021	hit-id:AT2G19720.1_e-value:8e-06_score:45.4_percentidentiy:65.79_rps15ab (ribosomal protein S15A B); structural constituent of ribosome	97.74	177	2	1	24	200	2	176	5e-86	317
contig01389	Ps_contig_mira-and-tgicl-ass_29287	hit-id:AT3G19820.2_e-value:0.0_score: 826_percentidentiy:81.84_DWF1 (DWARF 1); calmodulin binding / catalytic	98.68	836	5	4	1	830	1977	1142	0	1542
contig01390	Ps_contig_mira-and-tgicl-ass_32251	hit-id:AT5G19190.1_e-value:3e-14_score:75.9_percentidentiy:36.36_unknown protein	100	461	0	0	1	461	748	288	0	801
contig01391	Ps_contig_mira-and-tgicl-ass_30708	hit-id:AT4G30920.1_e-value:0.0_score: 633_percentidentiy:82.43_cytosol aminopeptidase family protein	99.9	1977	0	2	7	1981	2042	66	0	3887
contig01392	Ps_contig_mira-and-tgicl-ass_32255	hit-id:AT3G19640.1_e-value:5e-123_score: 438_percentidentiy:63.26_magnesium transporter CorA-like family protein (MRS2-3)	100	1583	0	0	1	1583	38	1620	0	3138
contig01393	Ps_contig_mira-and-tgicl-ass_5677	N#A	98.9	362	1	1	1	359	1131	770	0	682
contig01394	Ps_contig_mira-and-tgicl-ass_37502	hit-id:AT4G38800.1_e-value:8e-97_score: 350_percentidentiy:65.25_ATMTN1; catalytic/ methylthioadenosine nucleosidase	99.51	821	3	1	1	820	935	115	0	1588
contig01395	Ps_contig_mira-and-tgicl-ass_28819	hit-id:AT5G13930.1_e-value:4e-138_score: 397_percentidentiy:62.99_TT4 (TRANSPARENT TESTA 4); naringenin-chalcone synthase	97.59	1201	12	6	6	1202	1219	32	0	2133
contig01396	Ps_contig_mira-and-tgicl-ass_30463	hit-id:AT5G65690.1_e-value:0.0_score: 939_percentidentiy:88.53_PCK2 (PHOSPHOENOLPYRUVATE CARBOXYKINASE 2); ATP binding / phosphoenolpyruvate carboxykinase (ATP)/ phosphoenolpyruvate carboxykinase/ purine nucleotide binding	98.98	1173	7	4	1	1168	1215	43	0	2208
contig01397	Ps_contig_mira-and-tgicl-ass_35366	hit-id:AT1G02920.1_e-value:1e-67_score: 253_percentidentiy:62.93_GSTF7; copper ion binding / glutathione binding / glutathione transferase	99.88	847	0	1	211	1057	7	852	0	1628
contig01398	Ps_contig_mira-and-tgicl-ass_31267	hit-id:AT5G20900.1_e-value:4e-19_score:92.8_percentidentiy:38.69_JAZ12 (JASMONATE-ZIM-DOMAIN PROTEIN 12)	98.63	1021	11	1	1	1018	1139	119	0	1911
contig01399	Ps_contig_mira-and-tgicl-ass_42471	hit-id:AT4G31985.1_e-value:5e-17_score:82.8_percentidentiy:90.20_60S ribosomal protein L39 (RPL39C)	99.72	361	0	1	7	366	370	10	0	652
contig01400	Ps_contig_mira-and-tgicl-ass_42530	hit-id:AT3G02900.1_e-value:7e-25_score: 111_percentidentiy:47.67_unknown protein	99.42	862	3	2	1	860	23	884	0	1653
contig01401	Ps_contig_mira-and-tgicl-ass_32318	hit-id:AT3G26420.1_e-value:1e-43_score: 172_percentidentiy:66.42_ATRZ-1A; RNA binding / nucleotide binding	99.85	649	0	1	322	969	39	687	0	1271
contig01402	Ps_contig_mira-and-tgicl-ass_30393	hit-id:AT4G33640.1_e-value:3e-21_score:70.1_percentidentiy:86.84_unknown protein	99.66	596	0	2	19	612	1	596	0	1108
contig01403	Ps_contig_mira-and-tgicl-ass_30284	hit-id:AT1G10500.1_e-value:1e-52_score: 203_percentidentiy:65.95_ATCPISCA (chloroplast-localized IscA-like protein); structural molecule	100	867	0	0	31	897	908	42	0	1719
contig01404	Ps_contig_mira-and-tgicl-ass_29912	hit-id:AT3G25920.1_e-value:1e-77_score: 286_percentidentiy:69.17_RPL15; structural constituent of ribosome	100	1018	0	0	18	1035	69	1086	0	2018
contig01405	Ps_contig_mira-and-tgicl-ass_29144	hit-id:AT3G62870.1_e-value:2e-112_score: 402_percentidentiy:86.86_60S ribosomal protein L7A (RPL7aB)	100	976	0	0	6	981	1023	48	0	1935
contig01406	Ps_contig_mira-and-tgicl-ass_28104	hit-id:AT4G40030.2_e-value:8e-71_score: 263_percentidentiy:97.10_histone H3.2	99.25	401	2	1	1	400	714	314	0	767
contig01407	Ps_contig_mira-and-tgicl-ass_3311	hit-id:AT2G36320.1_e-value:1e-47_score: 187_percentidentiy:57.67_zinc finger (AN1-like) family protein	98.72	78	0	1	101	177	282	205	5e-33	139
contig01409	Ps_contig_mira-and-tgicl-ass_29428	hit-id:AT4G25840.1_e-value:2e-100_score: 218_percentidentiy:74.64_GPP1 (glycerol-3-phosphatase 1); catalytic/ hydrolase	98.74	791	6	4	1	787	1163	373	0	1465
contig01410	Ps_contig_mira-and-tgicl-ass_28434	hit-id:AT4G00100.1_e-value:1e-77_score: 286_percentidentiy:94.04_ATRPS13A (ARABIDOPSIS THALIANA RIBOSOMAL PROTEIN S13A); structural constituent of ribosome	99.72	362	1	0	1	362	432	71	0	710
contig01411	Ps_contig_mira-and-tgicl-ass_34979	hit-id:AT1G76020.1_e-value:2e-61_score: 232_percentidentiy:57.59_INVOLVED IN: biological_process unknown; LOCATED IN: cell wall, vacuole; EXPRESSED IN: 22 plant structures; EXPRESSED DURING: 13 growth stages; CONTAINS InterPro DOMAIN/s: Thioredoxin fold (InterPro:IPR012335), Thioredoxin-like fold (InterPro:IPR012336); BEST Arabidopsis thaliana protein match is: unknown protein (TAIR:AT1G20225.1);…	99.77	428	1	0	1	428	108	535	0	841
contig01412	Ps_contig_mira-and-tgicl-ass_1230	hit-id:AT1G56070.1_e-value:7e-30_score: 126_percentidentiy:89.55_LOS1; copper ion binding / translation elongation factor/ translation factor, nucleic acid binding	100	176	0	0	1	176	289	464	3e-96	349
contig01413	Ps_contig_mira-and-tgicl-ass_13528	hit-id:AT1G69380.1_e-value:8e-39_score: 155_percentidentiy:55.80_unknown protein	100	85	0	0	506	590	456	372	2e-41	168
contig01414	Ps_contig_mira-and-tgicl-ass_691	hit-id:AT5G22880.1_e-value:6e-46_score: 180_percentidentiy:95.83_HTB2; DNA binding	100	332	0	0	1	332	314	645	0	658
contig01415	Ps_contig_mira-and-tgicl-ass_29638	hit-id:AT4G24820.2_e-value:1e-175_score: 613_percentidentiy:84.43_26S proteasome regulatory subunit, putative (RPN7)	98.92	1568	13	4	1	1564	40	1607	0	2946
contig01416	Ps_contig_mira-and-tgicl-ass_29879	hit-id:AT5G25100.1_e-value:0.0_score: 979_percentidentiy:82.95_endomembrane protein 70, putative	99.96	2228	0	1	1	2227	11	2238	0	4318
contig01417	Ps_contig_mira-and-tgicl-ass_32006	hit-id:AT5G49360.1_e-value:0.0_score:1124_percentidentiy:71.99_BXL1 (BETA-XYLOSIDASE 1); hydrolase, hydrolyzing O-glycosyl compounds	99.88	1707	0	2	24	1728	981	2687	0	3352
contig01419	Ps_contig_mira-and-tgicl-ass_944	N#A	89.18	305	30	2	75	377	109	412	6e-90	329
contig01420	Ps_contig_mira-and-tgicl-ass_30043	hit-id:AT5G25400.1_e-value:6e-156_score: 547_percentidentiy:81.69_phosphate translocator-related	99.92	1289	0	1	1101	2388	1333	45	0	2539
contig01421	Ps_contig_mira-and-tgicl-ass_28718	hit-id:AT5G61170.1_e-value:7e-69_score: 257_percentidentiy:85.21_40S ribosomal protein S19 (RPS19C)	98.8	167	2	0	195	361	826	660	2e-74	278
contig01423	Ps_contig_mira-and-tgicl-ass_29160	hit-id:AT3G09630.1_e-value:9e-179_score: 623_percentidentiy:82.25_60S ribosomal protein L4/L1 (RPL4A)	100	913	0	0	1	913	930	18	0	1810
contig01424	Ps_contig_mira-and-tgicl-ass_28434	hit-id:AT4G00100.1_e-value:1e-77_score: 286_percentidentiy:94.04_ATRPS13A (ARABIDOPSIS THALIANA RIBOSOMAL PROTEIN S13A); structural constituent of ribosome	100	177	0	0	233	409	159	335	2e-96	351
contig01428	Ps_contig_mira-and-tgicl-ass_31835	hit-id:AT1G56450.1_e-value:6e-114_score: 407_percentidentiy:81.30_PBG1; peptidase/ threonine-type endopeptidase	99.14	1043	8	1	1	1042	1043	1	0	1996
contig01429	Ps_contig_mira-and-tgicl-ass_29768	hit-id:AT2G40610.1_e-value:3e-104_score: 375_percentidentiy:77.50_ATEXPA8 (ARABIDOPSIS THALIANA EXPANSIN A8)	99.58	1179	4	1	1	1179	1216	39	0	2290
contig01430	Ps_contig_mira-and-tgicl-ass_37977	hit-id:gi|118481956|_e-value:3e-05_score:51.6_percentidentiy:62.86_unknown [Populus trichocarpa	99.11	448	3	1	26	472	487	40	0	807
contig01431	Ps_contig_mira-and-tgicl-ass_32327	hit-id:AT4G40042.1_e-value:1e-26_score: 116_percentidentiy:77.22_peptidase	99.48	573	3	0	1	573	723	151	0	1112
contig01432	Ps_contig_mira-and-tgicl-ass_30923	hit-id:AT2G22670.3_e-value:8e-75_score: 277_percentidentiy:69.86_IAA8; transcription factor	99.81	1072	1	1	1	1071	1076	5	0	2105
contig01433	Ps_contig_mira-and-tgicl-ass_42521	N#A	95.74	188	2	1	1	188	361	180	2e-84	311
contig01434	Ps_contig_mira-and-tgicl-ass_29887	hit-id:AT5G07090.1_e-value:1e-124_score: 443_percentidentiy:92.71_40S ribosomal protein S4 (RPS4B)	97.57	452	5	4	2	452	7	453	0	751
contig01435	Ps_contig_mira-and-tgicl-ass_30354	hit-id:AT1G11545.1_e-value:2e-134_score: 279_percentidentiy:90.00_xyloglucan:xyloglucosyl transferase, putative / xyloglucan endotransglycosylase, putative / endo-xyloglucan transferase, putative	99.01	609	3	3	1	606	635	27	0	1136
contig01436	Ps_contig_mira-and-tgicl-ass_34214	hit-id:AT5G20080.1_e-value:7e-134_score: 474_percentidentiy:76.15_NADH-cytochrome b5 reductase, putative	99.5	1208	6	0	14	1221	1273	66	0	2347
contig01437	Ps_contig_mira-and-tgicl-ass_34718	hit-id:AT5G22080.1_e-value:2e-108_score: 389_percentidentiy:80.80_DNAJ heat shock N-terminal domain-containing protein	99.82	1093	0	2	1	1091	1138	46	0	2135
contig01438	Ps_contig_mira-and-tgicl-ass_34257	hit-id:AT2G38380.1_e-value:3e-93_score: 339_percentidentiy:54.49_peroxidase 22 (PER22) (P22) (PRXEA) / basic peroxidase E	94.36	319	18	0	1	319	281	599	2e-138	490
contig01439	Ps_contig_mira-and-tgicl-ass_14702	hit-id:AT3G29270.2_e-value:3e-61_score: 231_percentidentiy:74.45_ubiquitin-protein ligase	86.61	112	15	0	446	557	310	421	1e-21	103
contig01440	Ps_contig_mira-and-tgicl-ass_33230	hit-id:AT1G12840.1_e-value:1e-170_score: 597_percentidentiy:81.43_DET3 (DE-ETIOLATED 3); proton-transporting ATPase, rotational mechanism	100	1696	0	0	24	1719	1717	22	0	3362
contig01441	Ps_contig_mira-and-tgicl-ass_30783	hit-id:AT3G02900.1_e-value:9e-24_score: 107_percentidentiy:47.80_unknown protein	99.79	472	1	0	2	473	6	477	0	928
contig01442	Ps_contig_mira-and-tgicl-ass_33051	hit-id:AT3G51240.1_e-value:1e-172_score: 603_percentidentiy:83.14_F3H (FLAVANONE 3-HYDROXYLASE); naringenin 3-dioxygenase	93.52	1235	79	1	88	1321	67	1301	0	1806
contig01443	Ps_contig_mira-and-tgicl-ass_35661	N#A	91.94	62	4	1	63	123	179	118	3e-14	77.8
contig01444	Ps_contig_mira-and-tgicl-ass_29369	hit-id:AT4G08685.1_e-value:2e-42_score: 169_percentidentiy:51.90_SAH7	98.74	239	1	2	92	328	995	757	1e-121	434
contig01445	Ps_contig_mira-and-tgicl-ass_29090	hit-id:AT1G52980.1_e-value:2e-162_score: 569_percentidentiy:80.05_GTP-binding family protein	98.53	1629	14	8	458	2078	3	1629	0	2979
contig01446	Ps_contig_mira-and-tgicl-ass_30340	hit-id:AT5G58390.1_e-value:2e-113_score: 406_percentidentiy:63.69_peroxidase, putative	99.24	1182	9	0	182	1363	1215	34	0	2232
contig01447	Ps_contig_mira-and-tgicl-ass_32398	hit-id:AT2G17120.1_e-value:3e-63_score: 239_percentidentiy:48.03_LYM2 (LYSM DOMAIN GPI-ANCHORED PROTEIN 2 PRECURSOR)	99.45	905	4	1	43	946	999	95	0	1748
contig01448	Ps_contig_mira-and-tgicl-ass_33911	hit-id:AT1G30630.1_e-value:4e-128_score: 454_percentidentiy:75.35_coatomer protein epsilon subunit family protein / COPE family protein	99.83	1208	0	2	1	1207	1249	43	0	2363
contig01449	Ps_contig_mira-and-tgicl-ass_29436	hit-id:AT4G26570.1_e-value:1e-113_score: 406_percentidentiy:88.50_ATCBL3 (ARABIDOPSIS THALIANA CALCINEURIN B-LIKE 3); calcium ion binding	96.64	506	9	6	49	552	1089	590	0	787
contig01450	Ps_contig_mira-and-tgicl-ass_31142	hit-id:AT1G25520.1_e-value:3e-82_score: 302_percentidentiy:73.04_unknown protein	99.83	1189	0	2	69	1256	138	1325	0	2284
contig01451	Ps_contig_mira-and-tgicl-ass_31250	hit-id:AT1G50900.1_e-value:1e-52_score: 203_percentidentiy:75.50_FUNCTIONS IN: molecular_function unknown; INVOLVED IN: biological_process unknown; LOCATED IN: chloroplast, chloroplast stroma; EXPRESSED IN: 22 plant structures; EXPRESSED DURING: 13 growth stages; CONTAINS InterPro DOMAIN/s: Ankyrin (InterPro:IPR002110); Has 30 Blast hits to 30 proteins in 12 species: Archae - 0; Bacteria - 0; Met…	99.61	767	2	1	1	766	77	843	0	1489
contig01452	Ps_contig_mira-and-tgicl-ass_28360	hit-id:AT5G19440.1_e-value:4e-126_score: 448_percentidentiy:68.31_cinnamyl-alcohol dehydrogenase, putative (CAD)	99.46	368	1	1	137	504	85	451	0	706
contig01453	Ps_contig_mira-and-tgicl-ass_14992	hit-id:AT2G21660.1_e-value:1e-26_score:96.3_percentidentiy:72.88_CCR2 (COLD, CIRCADIAN RHYTHM, AND RNA BINDING 2); RNA binding / double-stranded DNA binding / single-stranded DNA binding	96.79	187	3	3	383	566	187	1	2e-84	311
contig01454	Ps_contig_mira-and-tgicl-ass_31565	hit-id:AT3G49800.1_e-value:3e-63_score: 239_percentidentiy:41.09_BSD domain-containing protein	99.68	1903	3	3	73	1972	1953	51	0	3661
contig01455	Ps_contig_mira-and-tgicl-ass_26735	hit-id:AT4G16260.1_e-value:2e-87_score: 319_percentidentiy:52.84_catalytic/ cation binding / hydrolase, hydrolyzing O-glycosyl compounds	99.83	1177	1	1	14	1189	1204	28	0	2309
contig01456	Ps_contig_mira-and-tgicl-ass_30365	hit-id:AT2G30050.1_e-value:5e-157_score: 550_percentidentiy:83.44_transducin family protein / WD-40 repeat family protein	99.49	1171	6	0	69	1239	51	1221	0	2274
contig01457	Ps_contig_mira-and-tgicl-ass_2667	hit-id:AT1G58170.1_e-value:3e-31_score: 131_percentidentiy:56.20_disease resistance-responsive protein-related / dirigent protein-related	98.92	278	2	1	1	277	407	684	9e-150	527
contig01458	Ps_contig_mira-and-tgicl-ass_30009	hit-id:AT5G25360.1_e-value:1e-49_score: 193_percentidentiy:62.09_unknown protein	98.99	990	3	3	1	984	1070	82	0	1832
contig01459	Ps_contig_mira-and-tgicl-ass_28310	hit-id:AT2G44450.1_e-value:5e-133_score: 471_percentidentiy:53.55_BGLU15 (BETA GLUCOSIDASE 15); catalytic/ cation binding / hydrolase, hydrolyzing O-glycosyl compounds	98.39	1115	13	3	1	1111	11	1124	0	2018
contig01460	Ps_contig_mira-and-tgicl-ass_31093	hit-id:AT3G55120.1_e-value:2e-51_score: 199_percentidentiy:47.62_TT5 (TRANSPARENT TESTA 5); chalcone isomerase	98.46	846	13	0	13	858	23	868	0	1574
contig01461	Ps_contig_mira-and-tgicl-ass_32040	hit-id:AT5G59970.1_e-value:9e-38_score: 153_percentidentiy:100.00_histone H4	99.82	552	1	0	1	552	13	564	0	1086
contig01462	Ps_contig_mira-and-tgicl-ass_34287	hit-id:AT5G41685.1_e-value:1e-16_score:82.8_percentidentiy:67.31_mitochondrial import receptor subunit TOM7 / translocase of outer membrane 7 kDa subunit (TOM7.1)	99.58	236	0	1	2	236	44	279	4e-127	452
contig01463	Ps_contig_mira-and-tgicl-ass_27723	hit-id:AT4G37930.1_e-value:0.0_score: 871_percentidentiy:87.30_SHM1 (SERINE TRANSHYDROXYMETHYLTRANSFERASE 1); glycine hydroxymethyltransferase/ poly(U) binding	99.94	1546	1	0	329	1874	1579	34	0	3057
contig01464	Ps_contig_mira-and-tgicl-ass_32262	hit-id:AT2G30750.1_e-value:5e-114_score: 408_percentidentiy:44.56_CYP71A12 (cytochrome P450, family 71, subfamily A, polypeptide 12); electron carrier/ heme binding / iron ion binding / monooxygenase/ oxygen binding	98.77	163	2	0	3	165	1316	1478	9e-84	307
contig01465	Ps_contig_mira-and-tgicl-ass_14811	hit-id:AT1G06890.2_e-value:1e-114_score: 290_percentidentiy:71.92_transporter-related	99.08	1196	5	6	121	1311	1252	58	0	2183
contig01466	Ps_contig_mira-and-tgicl-ass_28305	hit-id:AT3G25570.1_e-value:4e-128_score: 455_percentidentiy:70.52_adenosylmethionine decarboxylase family protein	100	1372	0	0	33	1404	1885	514	0	2720
contig01467	Ps_contig_mira-and-tgicl-ass_31040	hit-id:AT3G55360.1_e-value:1e-139_score: 493_percentidentiy:80.46_CER10; 3-oxo-5-alpha-steroid 4-dehydrogenase/ fatty acid elongase/ trans-2-enoyl-CoA reductase (NADPH)	98.76	1366	15	2	109	1472	14	1379	0	2557
contig01468	Ps_contig_mira-and-tgicl-ass_30366	hit-id:AT2G47710.1_e-value:2e-55_score: 212_percentidentiy:66.67_universal stress protein (USP) family protein	99.54	871	4	0	2	872	4	874	0	1695
contig01469	Ps_contig_mira-and-tgicl-ass_33113	hit-id:AT3G16920.1_e-value:6e-152_score: 533_percentidentiy:75.86_chitinase	99.91	1146	1	0	1	1146	37	1182	0	2266
contig01470	Ps_contig_mira-and-tgicl-ass_30555	hit-id:AT1G53750.1_e-value:0.0_score: 833_percentidentiy:96.95_RPT1A (REGULATORY PARTICLE TRIPLE-A 1A); ATPase	99.81	1599	0	3	3	1600	46	1642	0	3122
contig01471	Ps_contig_mira-and-tgicl-ass_32106	hit-id:AT2G44620.1_e-value:2e-42_score: 169_percentidentiy:75.00_MTACP-1 (MITOCHONDRIAL ACYL CARRIER PROTEIN 1); acyl carrier/ cofactor binding / phosphopantetheine binding	99.72	726	2	0	1	726	44	769	0	1423
contig01472	Ps_contig_mira-and-tgicl-ass_34412	hit-id:AT3G60820.1_e-value:1e-108_score: 389_percentidentiy:83.86_PBF1; peptidase/ threonine-type endopeptidase	99.13	1039	1	2	49	1086	1050	19	0	1889
contig01473	Ps_contig_mira-and-tgicl-ass_27981	hit-id:AT5G45550.1_e-value:8e-90_score: 326_percentidentiy:78.26_mob1/phocein family protein	100	420	0	0	106	525	636	217	0	785
contig01475	Ps_contig_mira-and-tgicl-ass_29780	hit-id:AT4G25810.1_e-value:7e-107_score: 384_percentidentiy:70.91_XTR6 (XYLOGLUCAN ENDOTRANSGLYCOSYLASE 6); hydrolase, acting on glycosyl bonds / hydrolase, hydrolyzing O-glycosyl compounds / xyloglucan:xyloglucosyl transferase	99.12	1256	11	0	4	1259	1281	26	0	2403
contig01476	Ps_contig_mira-and-tgicl-ass_31777	hit-id:AT5G12040.1_e-value:6e-134_score: 474_percentidentiy:86.27_carbon-nitrogen hydrolase family protein	99.67	1206	0	3	1	1202	156	1361	0	2337
contig01477	Ps_contig_mira-and-tgicl-ass_32156	hit-id:AT4G32530.1_e-value:3e-73_score: 272_percentidentiy:93.29_vacuolar ATP synthase, putative / V-ATPase, putative	100	521	0	0	7	527	985	465	0	1033
contig01478	Ps_contig_mira-and-tgicl-ass_20364	N#A	99.35	155	1	0	828	982	1	155	2e-80	299
contig01479	Ps_contig_mira-and-tgicl-ass_31534	hit-id:AT1G29395.1_e-value:6e-44_score: 174_percentidentiy:54.74_COR414-TM1	99.64	840	3	0	66	905	880	41	0	1641
contig01480	Ps_contig_mira-and-tgicl-ass_28095	hit-id:AT1G75950.1_e-value:1e-62_score: 236_percentidentiy:80.92_SKP1 (S PHASE KINASE-ASSOCIATED PROTEIN 1); protein binding / ubiquitin-protein ligase	98.97	584	1	4	298	876	625	42	0	1084
contig01481	Ps_contig_mira-and-tgicl-ass_13823	hit-id:AT2G23590.1_e-value:4e-09_score:56.2_percentidentiy:62.16_MES8 (METHYL ESTERASE 8); hydrolase/ hydrolase, acting on ester bonds	97.64	127	1	1	51	177	132	8	2e-58	226
contig01482	Ps_contig_mira-and-tgicl-ass_29362	hit-id:AT3G53020.1_e-value:7e-57_score: 217_percentidentiy:94.69_STV1 (SHORT VALVE1); structural constituent of ribosome	99.64	278	1	0	53	330	898	621	2e-154	543
contig01483	Ps_contig_mira-and-tgicl-ass_32040	hit-id:AT5G59970.1_e-value:9e-38_score: 153_percentidentiy:100.00_histone H4	91.6	488	41	0	62	549	87	574	0	642
contig01484	Ps_contig_mira-and-tgicl-ass_32305	hit-id:AT2G20840.1_e-value:2e-114_score: 409_percentidentiy:83.33_secretory carrier membrane protein (SCAMP) family protein	99.65	1150	0	4	102	1247	348	1497	0	2079
contig01485	Ps_contig_mira-and-tgicl-ass_30159	hit-id:AT5G03940.1_e-value:0.0_score: 780_percentidentiy:80.88_CPSRP54 (CHLOROPLAST SIGNAL RECOGNITION PARTICLE 54 KDA SUBUNIT); 7S RNA binding / GTP binding / mRNA binding / signal sequence binding	99.7	1015	2	1	1	1015	1021	8	0	1850
contig01486	Ps_contig_mira-and-tgicl-ass_28753	hit-id:AT3G47340.1_e-value:0.0_score: 979_percentidentiy:85.48_ASN1 (GLUTAMINE-DEPENDENT ASPARAGINE SYNTHASE 1); asparagine synthase (glutamine-hydrolyzing)	99.47	939	5	0	285	1223	2164	1226	0	1822
contig01487	Ps_contig_mira-and-tgicl-ass_30638	hit-id:AT3G62580.1_e-value:2e-90_score: 329_percentidentiy:76.53_FUNCTIONS IN: molecular_function unknown; INVOLVED IN: biological_process unknown; LOCATED IN: endomembrane system; EXPRESSED IN: 23 plant structures; EXPRESSED DURING: 13 growth stages; BEST Arabidopsis thaliana protein match is: late embryogenesis abundant domain-containing protein / LEA domain-containing protein (TAIR:AT1G72100.1…	100	967	0	0	8	974	1028	62	0	1917
contig01488	Ps_contig_mira-and-tgicl-ass_33099	hit-id:AT1G51400.1_e-value:3e-14_score:75.1_percentidentiy:56.88_photosystem II 5 kD protein	98.84	606	7	0	2	607	636	31	0	1150
contig01489	Ps_contig_mira-and-tgicl-ass_30968	hit-id:AT5G19590.1_e-value:9e-47_score: 184_percentidentiy:65.71_unknown protein	99.33	889	5	1	62	949	895	7	0	1711
contig01490	Ps_contig_mira-and-tgicl-ass_29501	hit-id:AT4G32150.1_e-value:3e-95_score: 345_percentidentiy:81.65_ATVAMP711 (ARABIDOPSIS THALIANA VESICLE-ASSOCIATED MEMBRANE PROTEIN 711)	98.32	238	2	1	34	269	1195	958	1e-121	434
contig01491	Ps_contig_mira-and-tgicl-ass_16638	hit-id:AT5G59845.1_e-value:2e-26_score: 115_percentidentiy:57.61_gibberellin-regulated family protein	99.54	652	2	1	80	730	705	54	0	1261
contig01492	Ps_contig_mira-and-tgicl-ass_29242	hit-id:AT1G32060.1_e-value:0.0_score: 636_percentidentiy:79.81_PRK (PHOSPHORIBULOKINASE); ATP binding / phosphoribulokinase/ protein binding	99.92	1311	0	1	4	1313	1613	303	0	2583
contig01493	Ps_contig_mira-and-tgicl-ass_28258	hit-id:AT5G01410.1_e-value:1e-145_score: 513_percentidentiy:92.93_RSR4 (REDUCED SUGAR RESPONSE 4); protein heterodimerization/ protein homodimerization	99.06	1166	10	1	1	1166	1642	478	0	2216
contig01494	Ps_contig_mira-and-tgicl-ass_28356	hit-id:AT5G45010.1_e-value:2e-08_score:56.2_percentidentiy:69.44_ATDSS1(V) (Arabidopsis dss1 homolog on chromosome V)	95.81	620	12	6	56	667	628	15	0	991
contig01495	Ps_contig_mira-and-tgicl-ass_28784	hit-id:AT5G54540.1_e-value:3e-35_score: 146_percentidentiy:35.56_FUNCTIONS IN: molecular_function unknown; INVOLVED IN: biological_process unknown; LOCATED IN: cellular_component unknown; EXPRESSED IN: 24 plant structures; EXPRESSED DURING: 15 growth stages; CONTAINS InterPro DOMAIN/s: Uncharacterised conserved protein UCP012943 (InterPro:IPR016606); BEST Arabidopsis thaliana protein match is: un…	99.31	1155	3	3	5	1155	1274	121	0	2165
contig01497	Ps_contig_mira-and-tgicl-ass_29754	hit-id:AT2G37270.2_e-value:3e-95_score: 345_percentidentiy:85.64_ATRPS5B (RIBOSOMAL PROTEIN 5B); structural constituent of ribosome	99.75	810	0	2	257	1064	59	868	0	1574
contig01498	Ps_contig_mira-and-tgicl-ass_30700	hit-id:AT2G31560.2_e-value:9e-39_score: 157_percentidentiy:63.91_unknown protein	99.16	596	5	0	1	596	760	165	0	1142
contig01499	Ps_contig_mira-and-tgicl-ass_31171	hit-id:AT5G23250.1_e-value:4e-151_score: 531_percentidentiy:88.35_succinyl-CoA ligase (GDP-forming) alpha-chain, mitochondrial, putative / succinyl-CoA synthetase, alpha chain, putative / SCS-alpha, putative	98.47	1439	17	4	48	1483	2	1438	0	2694
contig01500	Ps_contig_mira-and-tgicl-ass_19687	hit-id:AT3G44110.1_e-value:8e-124_score: 440_percentidentiy:85.03_ATJ3; protein binding	99.27	957	2	5	195	1147	1002	47	0	1802
contig01501	Ps_contig_mira-and-tgicl-ass_37417	hit-id:AT3G20800.1_e-value:4e-146_score: 514_percentidentiy:82.30_rcd1-like cell differentiation protein, putative	99.67	1230	4	0	1	1230	1255	26	0	2407
contig01502	Ps_contig_mira-and-tgicl-ass_3207	hit-id:AT4G35980.1_e-value:2e-24_score: 109_percentidentiy:62.07_unknown protein	98.51	739	5	4	4	740	20	754	0	1362
contig01503	Ps_contig_mira-and-tgicl-ass_31286	hit-id:AT3G12030.1_e-value:1e-62_score: 236_percentidentiy:78.31_unknown protein	99.81	1069	2	0	23	1091	1	1069	0	2064
contig01504	Ps_contig_mira-and-tgicl-ass_14686	hit-id:AT1G30910.1_e-value:7e-106_score: 380_percentidentiy:58.70_molybdenum cofactor sulfurase family protein	98.86	439	5	0	1	439	484	46	0	831
contig01505	Ps_contig_mira-and-tgicl-ass_32983	hit-id:AT3G18410.2_e-value:6e-49_score: 191_percentidentiy:81.13_NADH-ubiquinone oxidoreductase-related	99.4	666	4	0	77	742	699	34	0	1289
contig01506	Ps_contig_mira-and-tgicl-ass_32332	hit-id:AT3G52090.1_e-value:8e-54_score: 207_percentidentiy:84.48_NRPB11; DNA binding / DNA-directed RNA polymerase	99.81	519	1	0	34	552	6	524	0	1021
contig01507	Ps_contig_mira-and-tgicl-ass_41670	hit-id:AT2G24390.1_e-value:3e-27_score: 117_percentidentiy:61.54_FUNCTIONS IN: molecular_function unknown; INVOLVED IN: biological_process unknown; LOCATED IN: endomembrane system; EXPRESSED IN: 11 plant structures; EXPRESSED DURING: 7 growth stages; CONTAINS InterPro DOMAIN/s: Butirosin biosynthesis, BtrG-like (InterPro:IPR013024), AIG2-like (InterPro:IPR009288); BEST Arabidopsis thaliana protei…	98.06	361	1	1	78	432	432	72	0	662
contig01508	Ps_contig_mira-and-tgicl-ass_29020	hit-id:AT4G35100.1_e-value:3e-136_score: 481_percentidentiy:89.40_PIP3 (PLASMA MEMBRANE INTRINSIC PROTEIN 3); water channel	99.65	869	3	0	28	896	56	924	0	1699
contig01509	Ps_contig_mira-and-tgicl-ass_43151	hit-id:AT5G20630.1_e-value:5e-72_score: 268_percentidentiy:69.74_GER3 (GERMIN 3); oxalate oxidase	97.78	90	1	1	1	90	926	838	1e-37	155
contig01510	Ps_contig_mira-and-tgicl-ass_29620	hit-id:AT2G20420.1_e-value:0.0_score: 709_percentidentiy:87.38_succinyl-CoA ligase (GDP-forming) beta-chain, mitochondrial, putative / succinyl-CoA synthetase, beta chain, putative / SCS-beta, putative	99.87	1585	2	0	1	1585	1643	59	0	3085
contig01511	Ps_contig_mira-and-tgicl-ass_25876	hit-id:AT1G29150.1_e-value:5e-180_score: 627_percentidentiy:88.92_ATS9 (ARABIDOPSIS NON-ATPASE SUBUNIT 9)	100	1736	0	0	1	1736	1757	22	0	3441
contig01512	Ps_contig_mira-and-tgicl-ass_34233	hit-id:AT3G07470.1_e-value:6e-37_score: 151_percentidentiy:57.85_unknown protein	99.62	1059	0	2	1	1055	40	1098	0	2056
contig01513	Ps_contig_mira-and-tgicl-ass_37868	hit-id:AT1G77120.1_e-value:2e-64_score: 241_percentidentiy:86.36_ADH1 (ALCOHOL DEHYDROGENASE 1); alcohol dehydrogenase	90.77	65	6	0	241	305	467	403	2e-15	81.8
contig01515	Ps_contig_mira-and-tgicl-ass_40897	hit-id:AT5G41210.1_e-value:2e-94_score: 342_percentidentiy:72.65_ATGSTT1 (GLUTATHIONE S-TRANSFERASE THETA 1); glutathione transferase	99.82	1086	0	2	1	1084	1132	47	0	2079
contig01516	Ps_contig_mira-and-tgicl-ass_30443	hit-id:AT3G24503.1_e-value:1e-159_score: 544_percentidentiy:76.66_ALDH2C4; 3-chloroallyl aldehyde dehydrogenase/ aldehyde dehydrogenase (NAD)/ coniferyl-aldehyde dehydrogenase	99.9	1049	0	1	1	1049	173	1220	0	2064
contig01517	Ps_contig_mira-and-tgicl-ass_29523	hit-id:AT1G14520.2_e-value:2e-140_score: 496_percentidentiy:76.38_MIOX1 (MYO-INISITOL OXYGENASE); inositol oxygenase/ oxidoreductase	98.84	1118	12	1	143	1259	159	1276	0	2105
contig01518	Ps_contig_mira-and-tgicl-ass_32280	hit-id:AT1G06760.1_e-value:1e-23_score: 107_percentidentiy:77.94_histone H1, putative	99.14	233	2	0	1	233	816	584	6e-125	446
contig01519	Ps_contig_mira-and-tgicl-ass_30958	hit-id:AT1G16700.1_e-value:8e-93_score: 337_percentidentiy:81.31_NADH-ubiquinone oxidoreductase 23 kDa subunit, mitochondrial, putative	99.42	1031	0	4	1	1025	63	1093	0	1850
contig01520	Ps_contig_mira-and-tgicl-ass_30907	hit-id:AT1G01230.1_e-value:7e-80_score: 294_percentidentiy:84.71_ORMDL family protein	99.8	511	1	0	1	511	81	591	0	963
contig01521	Ps_contig_mira-and-tgicl-ass_30341	hit-id:AT4G33510.1_e-value:0.0_score: 807_percentidentiy:86.12_DHS2 (3-deoxy-d-arabino-heptulosonate 7-phosphate synthase); 3-deoxy-7-phosphoheptulonate synthase	99.83	1781	3	0	10	1790	21	1801	0	3507
contig01522	Ps_contig_mira-and-tgicl-ass_33059	hit-id:AT5G17560.1_e-value:2e-32_score: 136_percentidentiy:75.28_BolA-like family protein	98.79	824	8	2	87	909	35	857	0	1538
contig01524	Ps_contig_mira-and-tgicl-ass_31402	hit-id:AT1G03220.1_e-value:2e-124_score: 443_percentidentiy:60.55_extracellular dermal glycoprotein, putative / EDGP, putative	97.72	1450	26	7	7	1453	1512	67	0	2559
contig01525	Ps_contig_mira-and-tgicl-ass_25992	hit-id:AT5G39740.1_e-value:3e-120_score: 428_percentidentiy:83.10_60S ribosomal protein L5 (RPL5B)	98.07	569	10	1	1	568	1183	615	0	1043
contig01526	Ps_contig_mira-and-tgicl-ass_3305	hit-id:AT3G43190.1_e-value:0.0_score: 970_percentidentiy:82.94_SUS4; UDP-glycosyltransferase/ sucrose synthase/ transferase, transferring glycosyl groups	99.12	799	4	3	1	796	1615	817	0	1509
contig01527	Ps_contig_mira-and-tgicl-ass_32809	hit-id:AT5G50460.1_e-value:4e-22_score: 101_percentidentiy:92.65_protein transport protein SEC61 gamma subunit, putative	99.65	577	0	2	5	579	674	98	0	1070
contig01528	Ps_contig_mira-and-tgicl-ass_33892	hit-id:AT3G11910.1_e-value:4e-52_score: 122_percentidentiy:59.57_UBP13 (UBIQUITIN-SPECIFIC PROTEASE 13); ubiquitin thiolesterase/ ubiquitin-specific protease	99.63	815	0	3	989	1800	1	815	0	1568
contig01529	Ps_contig_mira-and-tgicl-ass_31127	hit-id:AT1G77350.2_e-value:3e-26_score: 115_percentidentiy:74.38_unknown protein	99.69	649	0	2	14	660	652	4	0	1255
contig01530	Ps_contig_mira-and-tgicl-ass_31868	hit-id:AT4G13830.2_e-value:6e-48_score: 187_percentidentiy:52.04_J20 (DNAJ-LIKE 20); heat shock protein binding	98.44	771	3	7	10	771	862	92	0	1382
contig01531	Ps_contig_mira-and-tgicl-ass_33293	hit-id:AT2G02470.1_e-value:6e-96_score: 347_percentidentiy:77.99_AL6 (ALFIN-LIKE 6); DNA binding / methylated histone residue binding	100	552	0	0	6	557	52	603	0	1094
contig01532	Ps_contig_mira-and-tgicl-ass_39780	hit-id:AT1G19530.1_e-value:2e-06_score:47.4_percentidentiy:53.85_unknown protein	99.54	218	0	1	274	490	51	268	5e-116	416
contig01533	Ps_contig_mira-and-tgicl-ass_29830	hit-id:AT3G53620.1_e-value:7e-72_score: 239_percentidentiy:88.71_AtPPa4 (Arabidopsis thaliana pyrophosphorylase 4); inorganic diphosphatase	98.15	702	5	6	365	1058	28	729	0	1166
contig01534	Ps_contig_mira-and-tgicl-ass_28324	hit-id:AT5G63530.2_e-value:6e-49_score: 192_percentidentiy:66.88_ATFP3; metal ion binding / transition metal ion binding	100	239	0	0	637	875	442	204	5e-133	474
contig01535	Ps_contig_mira-and-tgicl-ass_30282	hit-id:AT5G45390.1_e-value:7e-87_score: 317_percentidentiy:69.37_CLPP4 (CLP PROTEASE P4); serine-type endopeptidase	98.91	1007	10	1	18	1023	1124	118	0	1909
contig01537	Ps_contig_mira-and-tgicl-ass_3094	hit-id:AT2G02010.1_e-value:0.0_score: 775_percentidentiy:76.57_GAD4 (glutamate decarboxylase 4); calmodulin binding	99.75	1574	4	0	76	1649	1609	36	0	3089
contig01538	Ps_contig_mira-and-tgicl-ass_42665	hit-id:AT5G54270.1_e-value:6e-137_score: 484_percentidentiy:92.03_LHCB3 (LIGHT-HARVESTING CHLOROPHYLL B-BINDING PROTEIN 3); structural molecule	98.17	821	13	2	46	865	18	837	0	1493
contig01539	Ps_contig_mira-and-tgicl-ass_9519	hit-id:AT4G27080.1_e-value:0.0_score: 710_percentidentiy:72.92_thioredoxin family protein	98.9	1452	3	12	11	1458	1455	13	0	2623
contig01540	Ps_contig_mira-and-tgicl-ass_30474	hit-id:AT1G21720.1_e-value:1e-109_score: 393_percentidentiy:94.12_PBC1 (PROTEASOME BETA SUBUNIT C1); peptidase/ threonine-type endopeptidase	99.13	459	1	3	1	456	561	1019	0	854
contig01541	Ps_contig_mira-and-tgicl-ass_32363	hit-id:AT3G21580.1_e-value:3e-43_score: 172_percentidentiy:72.86_cobalt ion transmembrane transporter	99.76	425	0	1	65	488	556	980	0	827
contig01542	Ps_contig_mira-and-tgicl-ass_684	hit-id:AT5G22880.1_e-value:7e-46_score: 180_percentidentiy:95.83_HTB2; DNA binding	92.5	200	15	0	1	200	26	225	1e-74	278
contig01543	Ps_contig_mira-and-tgicl-ass_30473	hit-id:AT1G17370.1_e-value:1e-148_score: 523_percentidentiy:63.92_UBP1B (oligouridylate binding protein 1B); mRNA 3'-UTR binding	100	1383	0	0	240	1622	1650	268	0	2742
contig01544	Ps_contig_mira-and-tgicl-ass_30276	hit-id:AT1G42960.1_e-value:2e-25_score: 113_percentidentiy:69.16_expressed protein localized to the inner membrane of the chloroplast.	99.37	950	3	1	6	955	971	25	0	1832
contig01545	Ps_singlet_mira-and-tgicl-ass_26466	hit-id:AT2G35120.1_e-value:2e-16_score:80.9_percentidentiy:83.72_glycine cleavage system H protein, mitochondrial, putative	100	37	0	0	849	885	26	62	1e-12	73.8
contig01546	Ps_contig_mira-and-tgicl-ass_29209	hit-id:AT4G03520.1_e-value:6e-44_score: 174_percentidentiy:53.55_ATHM2; enzyme activator	99.8	1007	2	0	46	1052	2	1008	0	1943
contig01547	Ps_contig_mira-and-tgicl-ass_29655	hit-id:Medtr8g040150.1_e-value:4e-24_score: 108_percentidentiy:70.21_ Repetitive proline-rich cell wall protein 1 precursor, related	95.12	82	4	0	1	82	250	169	2e-30	131
contig01548	Ps_contig_mira-and-tgicl-ass_32082	hit-id:AT3G20510.1_e-value:2e-37_score: 152_percentidentiy:66.39_unknown protein	99.19	620	3	1	68	687	13	630	0	1142
contig01549	Ps_contig_mira-and-tgicl-ass_33048	hit-id:AT1G62510.1_e-value:5e-31_score: 131_percentidentiy:59.06_protease inhibitor/seed storage/lipid transfer protein (LTP) family protein	99.73	743	2	0	2	744	776	34	0	1457
contig01550	Ps_contig_mira-and-tgicl-ass_30747	hit-id:Glyma18g10300.1_e-value:3e-25_score: 112_percentidentiy:58.42	99.86	733	0	1	2	733	756	24	0	1324
contig01551	Ps_contig_mira-and-tgicl-ass_29542	hit-id:AT2G33040.1_e-value:3e-139_score: 491_percentidentiy:79.94_ATP synthase gamma chain, mitochondrial (ATPC)	99.83	1184	1	1	1	1183	30	1213	0	2323
contig01552	Ps_contig_mira-and-tgicl-ass_7664	hit-id:AT5G54160.1_e-value:6e-161_score: 564_percentidentiy:77.71_ATOMT1 (O-METHYLTRANSFERASE 1); caffeate O-methyltransferase/ myricetin 3'-O-methyltransferase/ quercetin 3-O-methyltransferase	99.09	1209	3	6	62	1269	46	1247	0	2190
contig01553	Ps_contig_mira-and-tgicl-ass_40317	hit-id:AT2G02050.1_e-value:4e-37_score: 151_percentidentiy:73.33_NADH-ubiquinone oxidoreductase B18 subunit, putative	99.23	649	2	1	5	650	9	657	0	1243
contig01554	Ps_contig_mira-and-tgicl-ass_33200	hit-id:AT1G19600.1_e-value:3e-134_score: 475_percentidentiy:71.07_pfkB-type carbohydrate kinase family protein	99.8	1530	3	0	1	1530	52	1581	0	2866
contig01555	Ps_contig_mira-and-tgicl-ass_7	hit-id:AT2G09990.1_e-value:2e-66_score: 249_percentidentiy:87.77_40S ribosomal protein S16 (RPS16A)	100	363	0	0	1	363	45	407	0	720
contig01556	Ps_contig_mira-and-tgicl-ass_30851	hit-id:AT1G24510.1_e-value:0.0_score: 967_percentidentiy:90.09_T-complex protein 1 epsilon subunit, putative / TCP-1-epsilon, putative / chaperonin, putative	100	1877	0	0	5	1881	13	1889	0	3721
contig01557	Ps_contig_mira-and-tgicl-ass_42377	hit-id:AT2G46080.1_e-value:5e-81_score: 298_percentidentiy:57.41_INVOLVED IN: biological_process unknown; EXPRESSED IN: 23 plant structures; EXPRESSED DURING: 13 growth stages; BEST Arabidopsis thaliana protein match is: BPS1 (BYPASS 1) (TAIR:AT1G01550.2); Has 94 Blast hits to 83 proteins in 14 species: Archae - 0; Bacteria - 2; Metazoa - 1; Fungi - 0; Plants - 91; Viruses - 0; Other Eukaryotes -…	99.73	1112	3	0	284	1395	1197	86	0	2181
contig01558	Ps_contig_mira-and-tgicl-ass_30907	hit-id:AT1G01230.1_e-value:7e-80_score: 294_percentidentiy:84.71_ORMDL family protein	99.39	488	2	1	72	558	540	1027	0	936
contig01559	Ps_contig_mira-and-tgicl-ass_29931	hit-id:AT3G62020.1_e-value:3e-71_score: 265_percentidentiy:70.49_GLP10 (GERMIN-LIKE PROTEIN 10); manganese ion binding / nutrient reservoir	99.17	721	6	0	157	877	987	267	0	1382
contig01560	Ps_contig_mira-and-tgicl-ass_31017	hit-id:AT2G41430.2_e-value:1e-20_score:96.7_percentidentiy:82.35_ERD15 (EARLY RESPONSIVE TO DEHYDRATION 15); protein binding	99.8	501	1	0	1	501	155	655	0	890
contig01561	Ps_contig_mira-and-tgicl-ass_38189	hit-id:AT3G43520.1_e-value:5e-28_score: 122_percentidentiy:70.00_unknown protein	100	545	0	0	351	895	425	969	0	1080
contig01562	Ps_contig_mira-and-tgicl-ass_30219	hit-id:AT4G31920.1_e-value:7e-63_score: 210_percentidentiy:54.73_ARR10 (ARABIDOPSIS RESPONSE REGULATOR 10); transcription factor/ two-component response regulator	98.86	615	4	2	1	613	411	1024	0	1150
contig01563	Ps_contig_mira-and-tgicl-ass_30877	hit-id:AT2G23940.1_e-value:2e-59_score: 226_percentidentiy:75.72_unknown protein	100	992	0	0	1	992	17	1008	0	1966
contig01564	Ps_contig_mira-and-tgicl-ass_27721	hit-id:AT2G21600.1_e-value:2e-75_score: 279_percentidentiy:78.29_ATRER1B	98.61	718	7	3	1	717	1120	405	0	1320
contig01565	Ps_contig_mira-and-tgicl-ass_28418	hit-id:AT4G31500.1_e-value:2e-100_score: 363_percentidentiy:47.94_CYP83B1 (CYTOCHROME P450 MONOOXYGENASE 83B1); oxidoreductase, acting on paired donors, with incorporation or reduction of molecular oxygen, NADH or NADPH as one donor, and incorporation of one atom of oxygen / oxygen binding	99.4	672	3	1	1	671	714	1385	0	1292
contig01566	Ps_contig_mira-and-tgicl-ass_29214	hit-id:AT4G33670.1_e-value:4e-143_score: 504_percentidentiy:80.00_L-galactose dehydrogenase (L-GalDH)	99.29	1273	9	0	91	1363	128	1400	0	2351
contig01568	Ps_contig_mira-and-tgicl-ass_15733	hit-id:AT3G60540.2_e-value:2e-16_score:82.8_percentidentiy:77.42_sec61beta family protein	98.94	473	4	1	1	472	519	47	0	890
contig01569	Ps_contig_mira-and-tgicl-ass_29220	hit-id:AT3G02360.1_e-value:0.0_score: 771_percentidentiy:89.44_6-phosphogluconate dehydrogenase family protein	99.42	1728	5	5	102	1826	1731	6	0	3265
contig01571	Ps_contig_mira-and-tgicl-ass_29052	hit-id:AT4G37980.1_e-value:5e-136_score: 481_percentidentiy:68.57_ELI3-1 (ELICITOR-ACTIVATED GENE 3-1); binding / catalytic/ oxidoreductase/ zinc ion binding	99.84	1235	0	1	54	1288	179	1411	0	2426
contig01572	Ps_contig_mira-and-tgicl-ass_31202	hit-id:AT3G05060.1_e-value:0.0_score: 680_percentidentiy:76.43_SAR DNA-binding protein, putative	100	511	0	0	1	511	1032	1542	0	1013
contig01573	Ps_contig_mira-and-tgicl-ass_39396	hit-id:Medtr8g122170.1_e-value:7e-14_score:73.9_percentidentiy:75.51_ hypothetical protein	98.95	285	0	1	1	282	23	307	3e-152	537
contig01574	Ps_contig_mira-and-tgicl-ass_30993	hit-id:AT3G07680.1_e-value:1e-86_score: 316_percentidentiy:73.27_emp24/gp25L/p24 family protein	99.56	456	2	0	4	459	923	468	0	888
contig01575	Ps_contig_mira-and-tgicl-ass_27873	hit-id:AT3G16240.1_e-value:2e-86_score: 316_percentidentiy:81.20_DELTA-TIP; ammonia transporter/ methylammonium transmembrane transporter/ water channel	99.04	836	2	4	178	1011	126	957	0	1566
contig01576	Ps_contig_mira-and-tgicl-ass_31178	hit-id:AT2G44480.1_e-value:1e-158_score: 556_percentidentiy:53.60_BGLU17 (BETA GLUCOSIDASE 17); catalytic/ cation binding / hydrolase, hydrolyzing O-glycosyl compounds	99.44	1065	5	1	1	1064	1079	15	0	2056
contig01577	Ps_contig_mira-and-tgicl-ass_2741	hit-id:AT5G05780.1_e-value:3e-155_score: 545_percentidentiy:90.33_RPN8A (RP NON-ATPASE SUBUNIT 8A)	96.13	543	0	1	1	543	45	566	0	942
contig01578	Ps_contig_mira-and-tgicl-ass_37270	hit-id:AT5G51040.1_e-value:1e-53_score: 207_percentidentiy:69.12_unknown protein	98.87	883	7	2	68	947	916	34	0	1659
contig01579	Ps_contig_mira-and-tgicl-ass_32598	hit-id:AT5G09650.1_e-value:7e-123_score: 437_percentidentiy:82.00_AtPPa6 (Arabidopsis thaliana pyrophosphorylase 6); inorganic diphosphatase/ pyrophosphatase	99.9	985	1	0	187	1171	991	7	0	1945
contig01580	Ps_contig_mira-and-tgicl-ass_5725	hit-id:AT4G33690.1_e-value:1e-34_score: 143_percentidentiy:49.75_unknown protein	99.05	421	3	1	26	445	61	481	0	795
contig01581	Ps_contig_mira-and-tgicl-ass_38494	hit-id:AT1G75750.1_e-value:3e-26_score: 115_percentidentiy:62.34_GASA1 (GAST1 PROTEIN HOMOLOG 1)	99.68	632	0	2	28	657	651	20	0	1221
contig01583	Ps_contig_mira-and-tgicl-ass_19685	hit-id:AT1G15690.1_e-value:5e-113_score: 404_percentidentiy:86.67_AVP1; ATPase/ hydrogen-translocating pyrophosphatase	99.1	779	0	5	305	1078	786	10	0	1453
contig01584	Ps_contig_mira-and-tgicl-ass_30719	hit-id:AT3G55770.5_e-value:4e-87_score: 318_percentidentiy:83.24_LIM domain-containing protein	99.31	1014	5	1	1	1012	1049	36	0	1949
contig01585	Ps_contig_mira-and-tgicl-ass_16063	hit-id:AT3G06130.1_e-value:9e-27_score: 116_percentidentiy:67.53_heavy-metal-associated domain-containing protein	99.06	530	2	3	1028	1554	545	16	0	944
contig01586	Ps_contig_mira-and-tgicl-ass_29374	hit-id:AT2G26230.1_e-value:1e-121_score: 433_percentidentiy:70.07_uricase / urate oxidase / nodulin 35, putative	99.84	1214	2	0	61	1274	1265	52	0	2391
contig01587	Ps_contig_mira-and-tgicl-ass_29338	hit-id:AT4G35770.1_e-value:4e-37_score: 152_percentidentiy:65.38_SEN1 (SENESCENCE 1)	99.7	1001	3	0	1	1001	1027	27	0	1963
contig01588	Ps_contig_mira-and-tgicl-ass_39493	hit-id:AT3G27310.1_e-value:1e-71_score: 266_percentidentiy:57.14_PUX1 (PLANT UBX DOMAIN-CONTAINING PROTEIN 1)	99.2	502	2	1	1	502	498	997	0	957
contig01589	Ps_contig_mira-and-tgicl-ass_29946	hit-id:Medtr7g138420.1_e-value:7e-11_score:46.2_percentidentiy:84.00_ zgc:136322 protein, related	99.75	398	0	1	163	559	157	554	0	726
contig01590	Ps_contig_mira-and-tgicl-ass_30979	hit-id:AT3G12610.1_e-value:2e-120_score: 429_percentidentiy:62.43_DRT100 (DNA-DAMAGE REPAIR/TOLERATION 100); nucleotide binding / protein binding	98.98	491	5	0	60	550	1428	938	0	934
contig01592	Ps_contig_mira-and-tgicl-ass_32536	hit-id:AT5G58030.1_e-value:4e-99_score: 357_percentidentiy:92.23_transport protein particle (TRAPP) component Bet3 family protein	99.5	804	4	0	1	804	848	45	0	1562
contig01593	Ps_contig_mira-and-tgicl-ass_33308	hit-id:AT4G29160.3_e-value:4e-70_score: 262_percentidentiy:83.98_SNF7.1	99.25	1198	9	0	21	1218	1203	6	0	2303
contig01595	Ps_contig_mira-and-tgicl-ass_30498	hit-id:AT1G55340.1_e-value:5e-56_score: 215_percentidentiy:55.86_unknown protein	99.51	1029	4	1	1	1029	16	1043	0	1992
contig01596	Ps_contig_mira-and-tgicl-ass_29286	hit-id:AT3G26510.4_e-value:1e-41_score: 167_percentidentiy:53.00_octicosapeptide/Phox/Bem1p (PB1) domain-containing protein	100	991	0	0	1	991	1098	108	0	1965
contig01597	Ps_contig_mira-and-tgicl-ass_29685	hit-id:AT1G51060.1_e-value:4e-41_score: 164_percentidentiy:86.47_HTA10; DNA binding	100	687	0	0	1	687	29	715	0	1320
contig01598	Ps_contig_mira-and-tgicl-ass_30394	hit-id:AT5G62575.1_e-value:3e-32_score: 135_percentidentiy:70.65_unknown protein	99.27	688	4	1	1	687	22	709	0	1229
contig01599	Ps_contig_mira-and-tgicl-ass_10797	N#A	91.58	95	8	0	148	242	218	124	2e-28	125
contig01600	Ps_contig_mira-and-tgicl-ass_27103	hit-id:AT3G08860.1_e-value:0.0_score: 719_percentidentiy:73.81_alanine--glyoxylate aminotransferase, putative / beta-alanine-pyruvate aminotransferase, putative / AGT, putative	100	1541	0	0	178	1718	1604	64	0	3055
contig01601	Ps_contig_mira-and-tgicl-ass_31490	hit-id:AT4G02080.1_e-value:4e-91_score: 331_percentidentiy:94.30_ATSAR2 (ARABIDOPSIS THALIANA SECRETION-ASSOCIATED RAS SUPER FAMILY 2); GTP binding	99.8	991	0	2	1	989	48	1038	0	1885
contig01602	Ps_contig_mira-and-tgicl-ass_36739	hit-id:AT3G62410.1_e-value:3e-34_score: 142_percentidentiy:59.26_CP12-2; protein binding	99.71	681	0	2	2	680	35	715	0	1318
contig01603	Ps_contig_mira-and-tgicl-ass_26027	hit-id:AT2G47110.1_e-value:2e-67_score: 251_percentidentiy:96.13_UBQ6; protein binding	99.78	456	1	0	1	456	471	16	0	896
contig01604	Ps_contig_mira-and-tgicl-ass_41384	hit-id:AT5G12380.1_e-value:1e-33_score: 139_percentidentiy:54.47_annexin, putative	96.67	360	2	3	1	358	357	6	6e-174	609
contig01605	Ps_contig_mira-and-tgicl-ass_7113	hit-id:AT1G03230.1_e-value:5e-49_score: 191_percentidentiy:36.16_extracellular dermal glycoprotein, putative / EDGP, putative	99.3	1005	0	5	478	1475	1	1005	0	1901
contig01606	Ps_contig_mira-and-tgicl-ass_29123	hit-id:AT5G06360.1_e-value:6e-135_score: 477_percentidentiy:88.46_ribosomal protein S8e family protein	99.92	1228	0	1	3	1229	1252	25	0	2418
contig01607	Ps_contig_mira-and-tgicl-ass_32832	hit-id:AT2G22360.1_e-value:8e-176_score: 613_percentidentiy:72.83_DNAJ heat shock family protein	99.65	1700	6	0	1	1700	16	1715	0	3322
contig01608	Ps_contig_mira-and-tgicl-ass_31176	hit-id:AT1G51650.1_e-value:3e-31_score: 131_percentidentiy:82.86_ATP synthase epsilon chain, mitochondrial	100	521	0	0	1	521	542	22	0	991
contig01609	Ps_contig_mira-and-tgicl-ass_40604	hit-id:AT1G10950.1_e-value:9e-134_score: 473_percentidentiy:93.45_endomembrane protein 70, putative	99.47	1317	6	1	62	1377	1324	8	0	2551
contig01610	Ps_contig_mira-and-tgicl-ass_7977	N#A	95.85	193	6	1	91	281	193	1	5e-85	313
contig01611	Ps_contig_mira-and-tgicl-ass_36588	hit-id:AT5G48230.2_e-value:4e-176_score: 614_percentidentiy:84.83_ACAT2 (ACETOACETYL-COA THIOLASE 2); acetyl-CoA C-acetyltransferase/ catalytic	99.88	1601	1	1	55	1655	67	1666	0	3150
contig01612	Ps_contig_mira-and-tgicl-ass_28511	hit-id:AT1G42970.1_e-value:0.0_score: 689_percentidentiy:86.49_GAPB (GLYCERALDEHYDE-3-PHOSPHATE DEHYDROGENASE B SUBUNIT); glyceraldehyde-3-phosphate dehydrogenase (NADP+)/ glyceraldehyde-3-phosphate dehydrogenase	99.94	1749	0	1	1	1748	1788	40	0	3410
contig01613	Ps_contig_mira-and-tgicl-ass_36933	hit-id:AT5G08290.1_e-value:8e-79_score: 290_percentidentiy:97.18_YLS8; catalytic	100	768	0	0	15	782	781	14	0	1522
contig01614	Ps_contig_mira-and-tgicl-ass_29214	hit-id:AT4G33670.1_e-value:4e-143_score: 504_percentidentiy:80.00_L-galactose dehydrogenase (L-GalDH)	98.67	226	3	0	101	326	128	353	1e-118	424
contig01615	Ps_contig_mira-and-tgicl-ass_9049	hit-id:AT1G73177.1_e-value:3e-12_score:68.6_percentidentiy:75.00_BNS (BONSAI)	97.85	604	13	0	46	649	635	32	0	1094
contig01616	Ps_contig_mira-and-tgicl-ass_32243	hit-id:AT4G36910.1_e-value:3e-74_score: 275_percentidentiy:69.54_LEJ2 (LOSS OF THE TIMING OF ET AND JA BIOSYNTHESIS 2)	99.91	1159	0	1	1	1158	1175	17	0	2282
contig01617	Ps_contig_mira-and-tgicl-ass_30307	hit-id:AT5G17770.1_e-value:6e-125_score: 444_percentidentiy:82.01_ATCBR (ARABIDOPSIS THALIANA NADH:CYTOCHROME B5 REDUCTASE 1); cytochrome-b5 reductase	98.39	1367	15	2	1	1360	47	1413	0	2529
contig01618	Ps_contig_mira-and-tgicl-ass_25990	hit-id:Medtr8g138350.1_e-value:4e-32_score: 134_percentidentiy:83.54_ Bet v I allergen	95.74	611	20	2	114	719	201	810	0	997
contig01619	Ps_contig_mira-and-tgicl-ass_30763	hit-id:AT3G22630.1_e-value:4e-101_score: 364_percentidentiy:89.90_PBD1 (20S PROTEASOME BETA SUBUNIT D1); peptidase/ threonine-type endopeptidase	99.28	277	2	0	1	277	50	326	1e-151	533
contig01620	Ps_contig_mira-and-tgicl-ass_32818	hit-id:AT4G20980.3_e-value:1e-140_score: 496_percentidentiy:85.56_eukaryotic translation initiation factor 3 subunit 7, putative / eIF-3 zeta, putative / eIF3d, putative	84.97	1164	162	4	28	1181	1	1161	0	908
contig01621	Ps_contig_mira-and-tgicl-ass_30437	hit-id:AT5G55160.1_e-value:2e-42_score: 168_percentidentiy:94.25_SUMO2 (SMALL UBIQUITIN-LIKE MODIFIER 2); protein binding / protein tag	99.26	679	3	2	4	680	11	689	0	1291
contig01622	Ps_contig_mira-and-tgicl-ass_5306	hit-id:AT1G05070.1_e-value:4e-61_score: 231_percentidentiy:62.50_unknown protein	99.42	867	2	1	117	983	930	67	0	1675
contig01623	Ps_contig_mira-and-tgicl-ass_2741	hit-id:AT5G05780.1_e-value:3e-155_score: 545_percentidentiy:90.33_RPN8A (RP NON-ATPASE SUBUNIT 8A)	99.91	1160	1	0	50	1209	1307	148	0	2292
contig01624	Ps_contig_mira-and-tgicl-ass_37403	hit-id:AT1G65820.1_e-value:4e-47_score: 184_percentidentiy:67.46_microsomal glutathione s-transferase, putative	99.69	644	1	1	224	866	687	44	0	1253
contig01625	Ps_contig_mira-and-tgicl-ass_44017	hit-id:AT3G52180.1_e-value:1e-116_score: 326_percentidentiy:64.17_SEX4 (STARCH-EXCESS 4); polysaccharide binding / protein tyrosine/serine/threonine phosphatase	99.31	724	2	1	477	1197	288	1011	0	1392
contig01626	Ps_contig_mira-and-tgicl-ass_31489	hit-id:AT2G37110.1_e-value:2e-83_score: 306_percentidentiy:72.11_unknown protein	99.79	940	2	0	19	958	1184	245	0	1848
contig01627	Ps_contig_mira-and-tgicl-ass_31582	hit-id:AT5G60860.1_e-value:3e-93_score: 338_percentidentiy:80.57_AtRABA1f (Arabidopsis Rab GTPase homolog A1f); GTP binding	99.28	418	3	0	1	418	441	24	0	805
contig01628	Ps_contig_mira-and-tgicl-ass_43809	hit-id:AT3G19000.1_e-value:6e-95_score: 345_percentidentiy:51.00_oxidoreductase, 2OG-Fe(II) oxygenase family protein	99.06	1275	12	0	1	1275	32	1306	0	2349
contig01629	Ps_contig_mira-and-tgicl-ass_30164	hit-id:AT2G11890.1_e-value:1e-63_score: 240_percentidentiy:57.62_adenylate cyclase	98.41	440	6	1	2	440	452	13	0	809
contig01630	Ps_contig_mira-and-tgicl-ass_28129	hit-id:AT5G02560.1_e-value:9e-37_score: 150_percentidentiy:85.98_HTA12; DNA binding	100	378	0	0	99	476	793	416	0	749
contig01631	Ps_contig_mira-and-tgicl-ass_40022	hit-id:Medtr1g111350.1_e-value:6e-73_score: 270_percentidentiy:68.10_ hypothetical protein	99.87	767	0	1	209	974	782	16	0	1505
contig01632	Ps_contig_mira-and-tgicl-ass_31227	hit-id:AT1G19580.1_e-value:1e-133_score: 473_percentidentiy:85.50_GAMMA CA1 (GAMMA CARBONIC ANHYDRASE 1); carbonate dehydratase	98.86	1318	12	3	6	1320	1	1318	0	2486
contig01633	Ps_contig_mira-and-tgicl-ass_37132	hit-id:AT1G25260.1_e-value:5e-83_score: 304_percentidentiy:69.36_acidic ribosomal protein P0-related	99.89	952	0	1	1	951	967	16	0	1871
contig01634	Ps_contig_mira-and-tgicl-ass_32139	hit-id:AT2G31410.1_e-value:5e-48_score: 187_percentidentiy:63.73_unknown protein	100	415	0	0	372	786	383	797	0	823
contig01635	Ps_contig_mira-and-tgicl-ass_28236	hit-id:AT3G09440.1_e-value:0.0_score: 634_percentidentiy:94.31_heat shock cognate 70 kDa protein 3 (HSC70-3) (HSP70-3)	100	618	0	0	5	622	2250	1633	0	1225
contig01636	Ps_contig_mira-and-tgicl-ass_17809	hit-id:AC231338_13.7_e-value:4e-15_score:76.6_percentidentiy:50.93_hypothetical protein AC231338.1 72675-71458 F EGN_Mt090430 2009070	98.82	85	1	0	617	701	20	104	1e-38	161
contig01637	Ps_contig_mira-and-tgicl-ass_31065	hit-id:AT2G28900.1_e-value:2e-40_score: 162_percentidentiy:64.34_ATOEP16-1 (OUTER PLASTID ENVELOPE PROTEIN 16-1); P-P-bond-hydrolysis-driven protein transmembrane transporter/ protein transporter	99.38	641	1	1	1	641	678	41	0	1235
contig01638	Ps_contig_mira-and-tgicl-ass_30622	hit-id:AT4G04610.1_e-value:0.0_score: 703_percentidentiy:77.02_APR1 (APS REDUCTASE 1); adenylyl-sulfate reductase	99.61	1802	4	3	3	1802	22	1822	0	3495
contig01639	Ps_contig_mira-and-tgicl-ass_30709	hit-id:AT1G47330.1_e-value:6e-152_score: 534_percentidentiy:68.51_FUNCTIONS IN: molecular_function unknown; INVOLVED IN: biological_process unknown; LOCATED IN: plasma membrane; EXPRESSED IN: 22 plant structures; EXPRESSED DURING: 13 growth stages; CONTAINS InterPro DOMAIN/s: Protein of unknown function DUF21 (InterPro:IPR002550), Cystathionine beta-synthase, core (InterPro:IPR000644); BEST Arabi…	98.77	1542	9	2	1	1532	262	1803	0	2864
contig01641	Ps_contig_mira-and-tgicl-ass_40583	hit-id:AT1G60710.1_e-value:2e-108_score: 389_percentidentiy:59.70_ATB2; oxidoreductase	99.46	1301	5	1	66	1364	1	1301	0	2520
contig01642	Ps_contig_mira-and-tgicl-ass_32207	hit-id:AT2G46080.1_e-value:7e-101_score: 364_percentidentiy:55.15_INVOLVED IN: biological_process unknown; EXPRESSED IN: 23 plant structures; EXPRESSED DURING: 13 growth stages; BEST Arabidopsis thaliana protein match is: BPS1 (BYPASS 1) (TAIR:AT1G01550.2); Has 94 Blast hits to 83 proteins in 14 species: Archae - 0; Bacteria - 2; Metazoa - 1; Fungi - 0; Plants - 91; Viruses - 0; Other Eukaryotes …	99.68	1231	0	4	136	1362	58	1288	0	2377
contig01643	Ps_contig_mira-and-tgicl-ass_29341	hit-id:AT1G12410.1_e-value:1e-93_score: 340_percentidentiy:60.70_CLP2 (CLP PROTEASE PROTEOLYTIC SUBUNIT 2); serine-type endopeptidase	99.82	1139	2	0	1	1139	49	1187	0	2242
contig01644	Ps_contig_mira-and-tgicl-ass_32199	hit-id:AT1G52590.1_e-value:2e-65_score: 245_percentidentiy:74.23_FUNCTIONS IN: molecular_function unknown; INVOLVED IN: biological_process unknown; LOCATED IN: plastoglobule; EXPRESSED IN: 22 plant structures; EXPRESSED DURING: 13 growth stages; CONTAINS InterPro DOMAIN/s: Putative thiol-disulphide oxidoreductase DCC (InterPro:IPR007263); BEST Arabidopsis thaliana protein match is: RNase H domain…	98.93	745	7	1	16	760	761	18	0	1405
contig01645	Ps_contig_mira-and-tgicl-ass_31033	hit-id:AT3G02540.1_e-value:8e-96_score: 348_percentidentiy:76.95_RAD23-3 (PUTATIVE DNA REPAIR PROTEIN RAD23-3); damaged DNA binding	100	746	0	0	356	1101	719	1464	0	1479
contig01646	Ps_contig_mira-and-tgicl-ass_30339	hit-id:AT1G78080.1_e-value:1e-57_score: 181_percentidentiy:54.48_RAP2.4 (related to AP2 4); DNA binding / transcription factor	99.87	755	0	1	169	923	5	758	0	1362
contig01647	Ps_contig_mira-and-tgicl-ass_28983	hit-id:AT2G32670.1_e-value:3e-90_score: 328_percentidentiy:73.61_ATVAMP725	100	625	0	0	1	625	640	16	0	1239
contig01648	Ps_contig_mira-and-tgicl-ass_32441	hit-id:AT5G26360.1_e-value:0.0_score: 915_percentidentiy:88.29_chaperonin, putative	99.77	2129	2	3	9	2135	3	2130	0	4115
contig01649	Ps_contig_mira-and-tgicl-ass_34538	hit-id:AT5G18110.1_e-value:2e-98_score: 355_percentidentiy:78.30_NCBP (NOVEL CAP-BINDING PROTEIN); RNA binding / translation initiation factor	100	943	0	0	4	946	975	33	0	1744
contig01650	Ps_contig_mira-and-tgicl-ass_29845	hit-id:AT5G24610.1_e-value:5e-57_score: 219_percentidentiy:73.97_unknown protein	99.88	816	1	0	1	816	939	124	0	1556
contig01651	Ps_contig_mira-and-tgicl-ass_31820	hit-id:AT1G71480.1_e-value:2e-59_score: 226_percentidentiy:72.79_nuclear transport factor 2 (NTF2) family protein	98.28	871	6	1	18	879	873	3	0	1616
contig01652	Ps_contig_mira-and-tgicl-ass_13517	hit-id:Glyma05g36960.1_e-value:2e-07_score:53.5_percentidentiy:39.66	97.8	455	0	2	83	533	13	461	0	823
contig01654	Ps_contig_mira-and-tgicl-ass_34216	hit-id:AT2G30490.1_e-value:0.0_score: 766_percentidentiy:85.42_C4H (CINNAMATE-4-HYDROXYLASE); trans-cinnamate 4-monooxygenase	99.72	1766	5	0	3	1768	2467	702	0	3461
contig01655	Ps_contig_mira-and-tgicl-ass_30712	hit-id:AT4G39280.1_e-value:1e-65_score: 245_percentidentiy:69.83_phenylalanyl-tRNA synthetase, putative / phenylalanine--tRNA ligase, putative	99.83	575	1	0	299	873	622	48	0	1132
contig01656	Ps_contig_mira-and-tgicl-ass_43607	hit-id:AT1G15820.1_e-value:2e-117_score: 419_percentidentiy:82.69_LHCB6 (LIGHT HARVESTING COMPLEX PSII SUBUNIT 6); chlorophyll binding	100	1010	0	0	20	1029	1052	43	0	2002
contig01657	Ps_contig_mira-and-tgicl-ass_33000	hit-id:AT1G58290.1_e-value:6e-161_score: 564_percentidentiy:81.56_HEMA1; glutamyl-tRNA reductase	99.86	1413	2	0	1	1413	124	1536	0	2785
contig01658	Ps_contig_mira-and-tgicl-ass_30006	hit-id:AT5G01010.1_e-value:4e-173_score: 605_percentidentiy:68.60_EXPRESSED IN: 23 plant structures; EXPRESSED DURING: 14 growth stages; CONTAINS InterPro DOMAIN/s: GOLD (InterPro:IPR009038); Has 51 Blast hits to 51 proteins in 11 species: Archae - 0; Bacteria - 0; Metazoa - 8; Fungi - 0; Plants - 40; Viruses - 0; Other Eukaryotes - 3 (source: NCBI BLink).	99.82	1694	2	1	29	1721	66	1759	0	3203
contig01660	Ps_contig_mira-and-tgicl-ass_34148	hit-id:AT4G15410.1_e-value:1e-108_score: 390_percentidentiy:54.25_PUX5 (Arabidopsis thaliana serine/threonine protein phosphatase 2A 55 kDa regulatory subunit B prime gamma); protein binding	99.44	1439	8	0	2	1440	1448	10	0	2791
contig01661	Ps_contig_mira-and-tgicl-ass_37097	hit-id:AT5G53800.1_e-value:2e-68_score: 256_percentidentiy:73.78_unknown protein	100	415	0	0	422	836	438	24	0	823
contig01662	Ps_contig_mira-and-tgicl-ass_32213	hit-id:AT3G01280.1_e-value:3e-109_score: 392_percentidentiy:67.03_VDAC1 (VOLTAGE DEPENDENT ANION CHANNEL 1); voltage-gated anion channel	99.74	1148	3	0	1	1148	1220	73	0	2252
contig01663	Ps_contig_mira-and-tgicl-ass_33051	hit-id:AT3G51240.1_e-value:1e-172_score: 603_percentidentiy:83.14_F3H (FLAVANONE 3-HYDROXYLASE); naringenin 3-dioxygenase	93.67	442	28	0	1	442	727	286	0	654
contig01664	Ps_contig_mira-and-tgicl-ass_31167	hit-id:AT5G02270.1_e-value:2e-140_score: 496_percentidentiy:82.58_ATNAP9; transporter	99.59	1451	6	0	22	1472	1480	30	0	2829
contig01665	Ps_contig_mira-and-tgicl-ass_28678	hit-id:AT1G56580.1_e-value:3e-52_score: 201_percentidentiy:65.13_unknown protein	100	314	0	0	1	314	19	332	2e-178	622
contig01666	Ps_contig_mira-and-tgicl-ass_28983	hit-id:AT2G32670.1_e-value:3e-90_score: 328_percentidentiy:73.61_ATVAMP725	100	415	0	0	93	507	930	516	0	823
contig01667	Ps_contig_mira-and-tgicl-ass_32040	hit-id:AT5G59970.1_e-value:9e-38_score: 153_percentidentiy:100.00_histone H4	98.71	233	2	1	1	233	564	333	1e-120	430
contig01668	Ps_contig_mira-and-tgicl-ass_29605	hit-id:AT1G08200.1_e-value:0.0_score: 720_percentidentiy:90.60_AXS2 (UDP-D-APIOSE/UDP-D-XYLOSE SYNTHASE 2); UDP-glucuronate decarboxylase	99.94	1589	1	0	1	1589	1632	44	0	3142
contig01669	Ps_contig_mira-and-tgicl-ass_34799	hit-id:AT4G29590.1_e-value:4e-24_score: 106_percentidentiy:94.12_methyltransferase	98.45	258	4	0	9	266	3	260	2e-135	480
contig01670	Ps_contig_mira-and-tgicl-ass_2219	hit-id:AT4G04640.1_e-value:6e-151_score: 531_percentidentiy:80.05_ATPC1; enzyme regulator	100	1296	0	0	1	1296	96	1391	0	2569
contig01671	Ps_contig_mira-and-tgicl-ass_27830	hit-id:AT3G11050.1_e-value:4e-75_score: 278_percentidentiy:77.21_ATFER2 (ferritin 2); binding / ferric iron binding / oxidoreductase/ transition metal ion binding	99.48	382	2	0	49	430	1062	681	0	741
contig01672	Ps_contig_mira-and-tgicl-ass_29942	hit-id:AT2G17390.1_e-value:2e-50_score: 196_percentidentiy:57.45_AKR2B (ANKYRIN REPEAT-CONTAINING 2B); protein binding / transcription regulator	100	612	0	0	1	612	139	750	0	1213
contig01673	Ps_contig_mira-and-tgicl-ass_29386	hit-id:AT2G42220.1_e-value:2e-83_score: 306_percentidentiy:65.22_rhodanese-like domain-containing protein	98.69	839	1	1	1	839	191	1019	0	1586
contig01674	Ps_contig_mira-and-tgicl-ass_33138	hit-id:AT3G26340.1_e-value:3e-130_score: 461_percentidentiy:83.82_20S proteasome beta subunit E, putative	99.75	1218	2	1	24	1240	1	1218	0	2391
contig01675	Ps_contig_mira-and-tgicl-ass_34252	hit-id:AT1G24020.1_e-value:6e-09_score:56.2_percentidentiy:44.26_MLP423 (MLP-LIKE PROTEIN 423)	99.45	181	1	0	1	181	205	385	8e-97	351
contig01677	Ps_contig_mira-and-tgicl-ass_31631	hit-id:AT1G26690.1_e-value:7e-59_score: 224_percentidentiy:68.62_emp24/gp25L/p24 family protein	83.58	134	22	0	13	146	628	495	3e-18	91.7
contig01678	Ps_contig_mira-and-tgicl-ass_31249	hit-id:AT1G51200.2_e-value:5e-45_score: 178_percentidentiy:52.94_zinc finger (AN1-like) family protein	99.39	822	3	2	38	858	969	149	0	1574
contig01679	Ps_contig_mira-and-tgicl-ass_30219	hit-id:AT4G31920.1_e-value:7e-63_score: 210_percentidentiy:54.73_ARR10 (ARABIDOPSIS RESPONSE REGULATOR 10); transcription factor/ two-component response regulator	97.4	500	10	2	1	499	498	1	0	833
contig01680	Ps_contig_mira-and-tgicl-ass_30337	hit-id:Medtr4g140590.1_e-value:1e-18_score:89.4_percentidentiy:75.76_ hypothetical protein	99.8	498	0	1	7	503	40	537	0	971
contig01681	Ps_contig_mira-and-tgicl-ass_34283	hit-id:AT3G55120.1_e-value:7e-52_score: 201_percentidentiy:49.77_TT5 (TRANSPARENT TESTA 5); chalcone isomerase	93.5	723	44	1	15	737	728	9	0	1057
contig01682	Ps_contig_mira-and-tgicl-ass_32801	hit-id:AT1G65270.1_e-value:1e-82_score: 304_percentidentiy:67.16_unknown protein	99.85	1320	1	1	1	1319	41	1360	0	2482
contig01683	Ps_contig_mira-and-tgicl-ass_26917	hit-id:AT1G06760.1_e-value:2e-18_score:89.7_percentidentiy:79.10_histone H1, putative	97.32	336	9	0	56	391	52	387	7e-170	595
contig01684	Ps_contig_mira-and-tgicl-ass_32672	hit-id:AT1G78900.2_e-value:0.0_score:1174_percentidentiy:93.58_VHA-A (VACUOLAR ATP SYNTHASE SUBUNIT A); ATP binding / hydrogen ion transporting ATP synthase, rotational mechanism / hydrolase, acting on acid anhydrides, catalyzing transmembrane movement of substances / proton-transporting ATPase, rotational mechanism	99.92	2490	2	0	5	2494	2509	20	0	4867
contig01685	Ps_contig_mira-and-tgicl-ass_9218	hit-id:AT2G18910.1_e-value:6e-23_score: 105_percentidentiy:54.47_hydroxyproline-rich glycoprotein family protein	99.62	1058	3	1	46	1102	1067	10	0	2060
contig01686	Ps_contig_mira-and-tgicl-ass_37002	hit-id:AT2G38040.2_e-value:4e-170_score: 567_percentidentiy:46.12_CAC3; acetyl-CoA carboxylase	99.37	476	1	1	32	505	2637	3112	0	914
contig01687	Ps_contig_mira-and-tgicl-ass_30527	hit-id:AT1G11650.2_e-value:1e-97_score: 279_percentidentiy:77.09_RNA-binding protein 45 (RBP45), putative	98.2	945	8	6	243	1178	261	1205	0	1699
contig01688	Ps_contig_mira-and-tgicl-ass_36725	hit-id:AT5G10360.1_e-value:1e-103_score: 373_percentidentiy:93.33_EMB3010 (embryo defective 3010); structural constituent of ribosome	100	150	0	0	1	150	613	762	2e-80	297
contig01689	Ps_contig_mira-and-tgicl-ass_7832	hit-id:AT5G11500.1_e-value:3e-98_score: 355_percentidentiy:86.05_unknown protein	100	1121	0	0	1	1121	75	1195	0	2175
contig01690	Ps_contig_mira-and-tgicl-ass_45617	hit-id:AT5G28840.1_e-value:0.0_score: 460_percentidentiy:90.53_GME (GDP-D-MANNOSE 3',5'-EPIMERASE); GDP-mannose 3,5-epimerase/ NAD or NADH binding / catalytic	96.51	1576	45	6	1	1568	1579	6	0	2607
contig01691	Ps_contig_mira-and-tgicl-ass_32000	hit-id:AT2G38710.2_e-value:5e-92_score: 334_percentidentiy:75.12_AMMECR1 family	99.81	1072	0	2	107	1176	7	1078	0	2093
contig01692	Ps_contig_mira-and-tgicl-ass_30322	hit-id:AT2G14880.1_e-value:4e-32_score: 135_percentidentiy:65.14_SWIB complex BAF60b domain-containing protein	98.68	680	0	8	76	746	54	733	0	1174
contig01693	Ps_contig_mira-and-tgicl-ass_41602	hit-id:AT4G22930.1_e-value:2e-160_score: 449_percentidentiy:81.01_PYR4 (PYRIMIDIN 4); dihydroorotase/ hydrolase/ hydrolase, acting on carbon-nitrogen (but not peptide) bonds, in cyclic amides	99.75	1576	1	3	33	1606	84	1658	0	3021
contig01695	Ps_contig_mira-and-tgicl-ass_29061	hit-id:AT1G69840.6_e-value:2e-137_score: 485_percentidentiy:86.62_band 7 family protein	100	1115	0	0	1	1115	96	1210	0	2210
contig01696	Ps_contig_mira-and-tgicl-ass_3000	hit-id:AT2G39390.1_e-value:1e-26_score: 115_percentidentiy:90.62_60S ribosomal protein L35 (RPL35B)	98.35	425	3	2	1	424	427	6	0	731
contig01697	Ps_contig_mira-and-tgicl-ass_18585	N#A	97.35	189	4	1	27	214	217	29	5e-92	335
contig01698	Ps_contig_mira-and-tgicl-ass_29859	hit-id:AT3G22845.1_e-value:8e-85_score: 310_percentidentiy:77.31_emp24/gp25L/p24 protein-related	99.72	357	1	0	158	514	165	521	0	700
contig01699	Ps_contig_mira-and-tgicl-ass_12956	hit-id:AT2G29460.1_e-value:2e-35_score: 144_percentidentiy:53.38_ATGSTU4 (ARABIDOPSIS THALIANA GLUTATHIONE S-TRANSFERASE TAU 4); glutathione transferase	100	321	0	0	1	321	421	101	0	636
contig01700	Ps_contig_mira-and-tgicl-ass_30179	hit-id:AT5G03455.1_e-value:3e-53_score: 204_percentidentiy:74.60_CDC25; arsenate reductase/ protein tyrosine phosphatase	98.76	646	3	4	1	641	26	671	0	1187
contig01701	Ps_contig_mira-and-tgicl-ass_29746	hit-id:AT4G21570.1_e-value:1e-120_score: 429_percentidentiy:73.31_unknown protein	100	950	0	0	269	1218	956	7	0	1883
contig01702	Ps_contig_mira-and-tgicl-ass_29953	hit-id:AT5G41010.1_e-value:8e-23_score: 102_percentidentiy:86.27_NRPB12; DNA binding / DNA-directed RNA polymerase	98.48	66	1	0	49	114	349	414	2e-28	123
contig01703	Ps_contig_mira-and-tgicl-ass_33943	hit-id:AT5G43850.1_e-value:5e-83_score: 304_percentidentiy:73.80_ARD4; acireductone dioxygenase [iron(II)-requiring]/ metal ion binding	99.52	829	4	0	1	829	829	1	0	1612
contig01704	Ps_contig_mira-and-tgicl-ass_30647	hit-id:AT5G03290.1_e-value:8e-178_score: 620_percentidentiy:83.06_isocitrate dehydrogenase, putative / NAD+ isocitrate dehydrogenase, putative	99.55	1553	3	3	63	1611	3	1555	0	3005
contig01705	Ps_contig_mira-and-tgicl-ass_34911	hit-id:AT5G13170.1_e-value:1e-39_score: 158_percentidentiy:65.62_SAG29 (SENESCENCE-ASSOCIATED PROTEIN 29)	83.02	371	61	2	601	970	1	370	1e-56	220
contig01707	Ps_contig_mira-and-tgicl-ass_29543	hit-id:AT4G35160.1_e-value:2e-43_score: 173_percentidentiy:34.72_O-methyltransferase family 2 protein	98.68	1290	17	0	1	1290	68	1357	0	2422
contig01708	Ps_contig_mira-and-tgicl-ass_30064	hit-id:AT5G14920.1_e-value:2e-22_score: 102_percentidentiy:66.13_gibberellin-regulated family protein	99.15	473	3	1	147	618	106	578	0	898
contig01709	Ps_contig_mira-and-tgicl-ass_34832	hit-id:AT2G41760.1_e-value:2e-70_score: 185_percentidentiy:71.79_unknown protein	99.86	698	0	1	1	697	707	10	0	1368
contig01710	Ps_contig_mira-and-tgicl-ass_41878	hit-id:AT5G05340.1_e-value:5e-46_score: 181_percentidentiy:57.67_peroxidase, putative	100	709	0	0	522	1230	1	709	0	1405
contig01711	Ps_contig_mira-and-tgicl-ass_1580	hit-id:AT1G72370.1_e-value:2e-107_score: 386_percentidentiy:66.56_P40; structural constituent of ribosome	100	453	0	0	142	594	27	479	0	856
contig01712	Ps_contig_mira-and-tgicl-ass_42504	hit-id:AT4G28390.1_e-value:2e-144_score: 509_percentidentiy:78.46_AAC3 (ADP/ATP CARRIER 3); ATP:ADP antiporter/ binding	99.65	1430	3	2	4	1432	1471	43	0	2779
contig01713	Ps_contig_mira-and-tgicl-ass_31359	hit-id:AT1G15120.1_e-value:3e-31_score: 131_percentidentiy:79.71_ubiquinol-cytochrome C reductase complex 7.8 kDa protein, putative / mitochondrial hinge protein, putative	98.89	271	1	1	1	269	284	14	2e-144	509
contig01714	Ps_contig_mira-and-tgicl-ass_33896	hit-id:AT5G62930.1_e-value:4e-87_score: 317_percentidentiy:68.75_GDSL-motif lipase/hydrolase family protein	98.55	690	9	1	144	832	700	11	0	1285
contig01715	Ps_contig_mira-and-tgicl-ass_33990	hit-id:AT3G02090.1_e-value:0.0_score: 776_percentidentiy:77.07_mitochondrial processing peptidase beta subunit, putative	99.82	1691	2	1	489	2178	378	2068	0	3203
contig01716	Ps_contig_mira-and-tgicl-ass_25402	hit-id:AT5G20630.1_e-value:2e-36_score: 149_percentidentiy:73.20_GER3 (GERMIN 3); oxalate oxidase	98.91	183	2	0	1	183	517	699	3e-84	309
contig01717	Ps_contig_mira-and-tgicl-ass_33088	hit-id:AT5G65650.1_e-value:1e-55_score: 213_percentidentiy:66.30_unknown protein	99.7	1003	1	2	56	1057	5	1006	0	1953
contig01718	Ps_contig_mira-and-tgicl-ass_28240	hit-id:AT3G12580.1_e-value:0.0_score:1088_percentidentiy:92.63_HSP70 (heat shock protein 70); ATP binding	94.62	744	36	2	1	744	765	26	0	1118
contig01719	Ps_contig_mira-and-tgicl-ass_31187	hit-id:AT1G65870.1_e-value:5e-39_score: 158_percentidentiy:47.24_disease resistance-responsive family protein	98.45	258	2	2	14	270	40	296	1e-130	464
contig01721	Ps_contig_mira-and-tgicl-ass_29689	hit-id:AT1G07320.4_e-value:1e-76_score: 283_percentidentiy:67.42_RPL4; poly(U) binding / structural constituent of ribosome	99.82	1141	2	0	182	1322	1150	10	0	2248
contig01722	Ps_contig_mira-and-tgicl-ass_41200	hit-id:AT1G16920.1_e-value:2e-105_score: 378_percentidentiy:88.02_ATRABA1B (ARABIDOPSIS RAB GTPASE HOMOLOG A1B); GTP binding	98.85	786	2	1	33	811	91	876	0	1491
contig01723	Ps_contig_mira-and-tgicl-ass_31660	hit-id:AT4G04614.1_e-value:3e-24_score: 109_percentidentiy:58.47_unknown protein	99.34	905	5	1	16	919	944	40	0	1697
contig01724	Ps_contig_mira-and-tgicl-ass_28672	hit-id:AT5G64260.1_e-value:4e-119_score: 425_percentidentiy:69.13_EXL2 (EXORDIUM LIKE 2)	98.7	463	6	0	1	463	486	24	0	870
contig01725	Ps_contig_mira-and-tgicl-ass_35538	hit-id:AT1G11910.1_e-value:1e-73_score: 272_percentidentiy:79.62_aspartyl protease family protein	80.65	217	42	0	359	575	54	270	6e-20	97.6
contig01727	Ps_contig_mira-and-tgicl-ass_28859	hit-id:AT4G29040.1_e-value:0.0_score: 778_percentidentiy:95.07_RPT2a (regulatory particle AAA-ATPase 2a); ATPase	99.52	1675	8	0	123	1797	1723	49	0	3257
contig01728	Ps_contig_mira-and-tgicl-ass_30640	hit-id:AT1G75290.1_e-value:3e-88_score: 322_percentidentiy:51.54_oxidoreductase, acting on NADH or NADPH	99.92	1200	0	1	1	1199	10	1209	0	2363
contig01729	Ps_contig_mira-and-tgicl-ass_30138	hit-id:AT1G76690.1_e-value:3e-160_score: 561_percentidentiy:72.01_OPR2	96.49	684	19	4	10	689	369	1051	0	1136
contig01730	Ps_contig_mira-and-tgicl-ass_24523	hit-id:Medtr5g091910.1_e-value:2e-14_score:75.9_percentidentiy:78.00_ Glycine rich	99.49	197	0	1	1	196	16	212	1e-103	375
contig01731	Ps_contig_mira-and-tgicl-ass_29028	hit-id:AT5G46110.1_e-value:1e-157_score: 553_percentidentiy:77.48_APE2 (ACCLIMATION OF PHOTOSYNTHESIS TO ENVIRONMENT 2); antiporter/ triose-phosphate transmembrane transporter	99.17	845	7	0	65	909	852	8	0	1620
contig01732	Ps_contig_mira-and-tgicl-ass_31223	hit-id:AT3G05880.1_e-value:1e-13_score:73.6_percentidentiy:77.78_RCI2A (RARE-COLD-INDUCIBLE 2A)	99.52	418	0	1	224	639	427	10	0	807
contig01734	Ps_contig_mira-and-tgicl-ass_29605	hit-id:AT1G08200.1_e-value:0.0_score: 720_percentidentiy:90.60_AXS2 (UDP-D-APIOSE/UDP-D-XYLOSE SYNTHASE 2); UDP-glucuronate decarboxylase	99.3	285	1	1	1	285	1638	1355	6e-154	541
contig01735	Ps_contig_mira-and-tgicl-ass_31211	hit-id:AT3G18280.1_e-value:5e-20_score:94.4_percentidentiy:48.78_protease inhibitor/seed storage/lipid transfer protein (LTP) family protein	84.04	94	15	0	169	262	215	308	4e-11	67.9
contig01736	Ps_contig_mira-and-tgicl-ass_33943	hit-id:AT5G43850.1_e-value:5e-83_score: 304_percentidentiy:73.80_ARD4; acireductone dioxygenase [iron(II)-requiring]/ metal ion binding	98.65	223	3	0	1	223	223	1	7e-117	418
contig01737	Ps_contig_mira-and-tgicl-ass_14999	hit-id:AT5G06600.2_e-value:2e-107_score: 332_percentidentiy:85.80_UBP12 (UBIQUITIN-SPECIFIC PROTEASE 12); double-stranded DNA binding / ubiquitin thiolesterase/ ubiquitin-specific protease	99.45	732	2	2	200	929	732	1	0	1409
contig01738	Ps_contig_mira-and-tgicl-ass_32581	hit-id:AT2G46820.2_e-value:2e-36_score: 149_percentidentiy:55.42_PSI-P (PHOTOSYSTEM I P SUBUNIT); DNA binding	99.35	770	5	0	3	772	80	849	0	1503
contig01739	Ps_contig_mira-and-tgicl-ass_28132	hit-id:AT5G02560.1_e-value:2e-39_score: 159_percentidentiy:86.61_HTA12; DNA binding	98.32	238	4	0	1	238	689	452	2e-123	440
contig01740	Ps_contig_mira-and-tgicl-ass_29859	hit-id:AT3G22845.1_e-value:8e-85_score: 310_percentidentiy:77.31_emp24/gp25L/p24 protein-related	99.02	817	7	1	16	832	1070	255	0	1548
contig01741	Ps_contig_mira-and-tgicl-ass_30980	hit-id:AT1G75330.1_e-value:3e-149_score: 525_percentidentiy:79.14_OTC (ORNITHINE CARBAMOYLTRANSFERASE); amino acid binding / carboxyl- or carbamoyltransferase/ ornithine carbamoyltransferase	99.59	244	1	0	1	244	1192	1435	3e-134	476
contig01743	Ps_contig_mira-and-tgicl-ass_30690	hit-id:AT2G33450.1_e-value:1e-45_score: 179_percentidentiy:70.71_50S ribosomal protein L28, chloroplast (CL28)	99.58	721	3	0	7	727	751	31	0	1364
contig01744	Ps_contig_mira-and-tgicl-ass_30767	hit-id:AT2G01140.1_e-value:0.0_score: 649_percentidentiy:85.49_fructose-bisphosphate aldolase, putative	99.82	1628	3	0	1	1628	75	1702	0	3203
contig01745	Ps_contig_mira-and-tgicl-ass_32181	hit-id:AT2G02850.1_e-value:2e-37_score: 152_percentidentiy:55.47_ARPN (PLANTACYANIN); copper ion binding / electron carrier	99.69	642	2	0	40	681	6	647	0	1257
contig01746	Ps_contig_mira-and-tgicl-ass_30728	hit-id:AT1G05680.1_e-value:3e-112_score: 402_percentidentiy:46.86_UDP-glucoronosyl/UDP-glucosyl transferase family protein	100	1510	0	0	1	1510	1510	1	0	2892
contig01747	Ps_contig_mira-and-tgicl-ass_33832	hit-id:AT1G14310.1_e-value:3e-76_score: 280_percentidentiy:73.36_haloacid dehalogenase-like hydrolase family protein	99.14	116	1	0	208	323	500	615	8e-58	222
contig01748	Ps_contig_mira-and-tgicl-ass_33544	hit-id:AT3G51800.1_e-value:2e-146_score: 516_percentidentiy:78.53_ATG2; aminopeptidase/ metalloexopeptidase	99.9	1014	0	1	443	1455	1280	267	0	1994
contig01749	Ps_contig_mira-and-tgicl-ass_9307	hit-id:AT3G01130.2_e-value:8e-09_score:57.0_percentidentiy:81.25_unknown protein	99.79	471	0	1	1	470	46	516	0	829
contig01750	Ps_contig_mira-and-tgicl-ass_38718	hit-id:AT5G19860.1_e-value:2e-46_score: 182_percentidentiy:60.00_unknown protein	98.26	803	13	1	20	821	825	23	0	1475
contig01751	Ps_contig_mira-and-tgicl-ass_32204	hit-id:AT5G14240.1_e-value:4e-88_score: 322_percentidentiy:71.26_FUNCTIONS IN: molecular_function unknown; INVOLVED IN: biological_process unknown; LOCATED IN: cellular_component unknown; EXPRESSED IN: 23 plant structures; EXPRESSED DURING: 15 growth stages; CONTAINS InterPro DOMAIN/s: Thioredoxin fold (InterPro:IPR012335), Phosducin (InterPro:IPR001200), Thioredoxin-like fold (InterPro:IPR012336…	99.88	848	1	0	132	979	28	875	0	1673
contig01752	Ps_contig_mira-and-tgicl-ass_30704	hit-id:AT2G33840.1_e-value:4e-112_score: 401_percentidentiy:80.95_tRNA synthetase class I (W and Y) family protein	99.05	1054	4	4	453	1500	51	1104	0	1907
contig01753	Ps_contig_mira-and-tgicl-ass_31202	hit-id:AT3G05060.1_e-value:0.0_score: 680_percentidentiy:76.43_SAR DNA-binding protein, putative	98.8	501	1	1	1	501	313	808	0	946
contig01754	Ps_contig_mira-and-tgicl-ass_28443	hit-id:AT1G75630.1_e-value:4e-57_score: 218_percentidentiy:98.77_AVA-P4; ATPase	100	836	0	0	10	845	943	108	0	1657
contig01756	Ps_contig_mira-and-tgicl-ass_37298	hit-id:AT5G04970.1_e-value:0.0_score: 617_percentidentiy:61.80_pectinesterase, putative	99.83	1752	3	0	17	1768	3	1754	0	3453
contig01758	Ps_contig_mira-and-tgicl-ass_17106	hit-id:AT3G24170.3_e-value:0.0_score: 814_percentidentiy:79.76_ATGR1 (glutathione-disulfide reductase); FAD binding / NADP or NADPH binding / glutathione-disulfide reductase/ oxidoreductase	99.95	1973	1	0	54	2026	1974	2	0	3903
contig01759	Ps_contig_mira-and-tgicl-ass_30149	hit-id:AT3G09630.1_e-value:9e-177_score: 616_percentidentiy:82.43_60S ribosomal protein L4/L1 (RPL4A)	100	1394	0	0	260	1653	6	1399	0	2763
contig01760	Ps_contig_mira-and-tgicl-ass_31054	hit-id:AT3G48420.1_e-value:3e-124_score: 442_percentidentiy:85.06_haloacid dehalogenase-like hydrolase family protein	99.92	1202	1	0	18	1219	12	1213	0	2375
contig01761	Ps_contig_mira-and-tgicl-ass_684	hit-id:AT5G22880.1_e-value:7e-46_score: 180_percentidentiy:95.83_HTB2; DNA binding	99.75	400	1	0	1	400	308	707	0	785
contig01762	Ps_contig_mira-and-tgicl-ass_37096	hit-id:AT1G23820.1_e-value:2e-149_score: 526_percentidentiy:80.62_SPDS1 (spermidine synthase 1); spermidine synthase	100	1417	0	0	8	1424	1481	65	0	2767
contig01763	Ps_contig_mira-and-tgicl-ass_7822	hit-id:AT1G48320.1_e-value:4e-43_score: 171_percentidentiy:69.23_thioesterase family protein	99.49	584	0	3	174	754	598	15	0	1068
contig01764	Ps_contig_mira-and-tgicl-ass_10560	hit-id:ATCG00640.1_e-value:3e-25_score: 112_percentidentiy:74.24_encodes a chloroplast ribosomal protein L33, a constituent of the large subunit of the ribosomal complex	99.19	616	2	2	351	966	674	62	0	1007
contig01765	Ps_contig_mira-and-tgicl-ass_28904	hit-id:AT5G37600.1_e-value:0.0_score: 678_percentidentiy:88.42_ATGSR1; copper ion binding / glutamate-ammonia ligase	100	1209	0	0	1	1209	17	1225	0	2397
contig01766	Ps_contig_mira-and-tgicl-ass_35225	hit-id:AT3G04240.1_e-value:1e-89_score: 326_percentidentiy:80.85_SEC (secret agent); transferase, transferring glycosyl groups	99.56	456	2	0	3	458	882	427	0	890
contig01768	Ps_contig_mira-and-tgicl-ass_28112	hit-id:AT5G65360.1_e-value:1e-65_score: 246_percentidentiy:99.21_histone H3	98.85	261	3	0	14	274	67	327	1e-139	494
contig01769	Ps_contig_mira-and-tgicl-ass_30702	hit-id:AT5G37070.1_e-value:5e-75_score: 277_percentidentiy:77.06_unknown protein	99.42	516	3	0	1	516	69	584	0	999
contig01770	Ps_contig_mira-and-tgicl-ass_31476	hit-id:AT5G06720.1_e-value:7e-97_score: 351_percentidentiy:57.38_peroxidase, putative	97.06	714	8	1	6	719	701	1	0	1265
contig01771	Ps_contig_mira-and-tgicl-ass_27839	hit-id:AT2G40300.1_e-value:6e-84_score: 308_percentidentiy:71.60_ATFER4 (ferritin 4); binding / ferric iron binding / oxidoreductase/ transition metal ion binding	99.53	642	1	1	12	651	541	1182	0	1201
contig01772	Ps_contig_mira-and-tgicl-ass_19689	hit-id:AT3G14420.6_e-value:8e-140_score: 493_percentidentiy:87.41_(S)-2-hydroxy-acid oxidase, peroxisomal, putative / glycolate oxidase, putative / short chain alpha-hydroxy acid oxidase, putative	99.46	918	0	4	343	1255	983	66	0	1750
contig01773	Ps_contig_mira-and-tgicl-ass_32900	hit-id:AT3G55280.2_e-value:9e-53_score: 204_percentidentiy:87.66_RPL23AB (RIBOSOMAL PROTEIN L23AB); RNA binding / nucleotide binding / structural constituent of ribosome	99.87	775	0	1	1	774	927	153	0	1461
contig01774	Ps_contig_mira-and-tgicl-ass_29111	hit-id:AT1G11530.1_e-value:2e-38_score: 155_percentidentiy:68.14_ATCXXS1 (C-terminal cysteine residue is changed to a serine 1); protein disulfide isomerase	99.87	771	1	0	43	813	783	13	0	1479
contig01775	Ps_contig_mira-and-tgicl-ass_27676	hit-id:AT5G54770.1_e-value:5e-139_score: 491_percentidentiy:84.52_THI1; protein homodimerization	98.95	858	7	1	180	1035	1297	440	0	1624
contig01776	Ps_contig_mira-and-tgicl-ass_31053	hit-id:AT4G02580.1_e-value:3e-128_score: 455_percentidentiy:87.06_NADH-ubiquinone oxidoreductase 24 kDa subunit, putative	100	1055	0	0	1	1055	78	1132	0	2091
contig01777	Ps_contig_mira-and-tgicl-ass_31636	hit-id:AT5G05370.1_e-value:2e-28_score: 122_percentidentiy:79.17_ubiquinol-cytochrome C reductase complex ubiquinone-binding protein, putative / ubiquinol-cytochrome C reductase complex 8.2 kDa protein, putative	99.61	515	2	0	47	561	81	595	0	1005
contig01778	Ps_contig_mira-and-tgicl-ass_31089	hit-id:AT5G06860.1_e-value:4e-75_score: 278_percentidentiy:48.23_PGIP1 (POLYGALACTURONASE INHIBITING PROTEIN 1); protein binding	99.43	1238	7	0	1	1238	36	1273	0	2399
contig01779	Ps_contig_mira-and-tgicl-ass_7157	hit-id:AT5G09960.1_e-value:9e-30_score: 126_percentidentiy:57.27_unknown protein	99.64	549	2	0	1	549	17	565	0	1072
contig01780	Ps_contig_mira-and-tgicl-ass_24362	hit-id:AT5G43940.1_e-value:1e-92_score: 150_percentidentiy:65.71_HOT5 (sensitive to hot temperatures 5); S-(hydroxymethyl)glutathione dehydrogenase/ S-nitrosoglutathione reductase	93.48	690	42	3	11	697	1083	394	0	997
contig01781	Ps_contig_mira-and-tgicl-ass_38985	hit-id:AT1G56110.1_e-value:7e-176_score: 613_percentidentiy:82.55_NOP56 (Arabidopsis homolog of nucleolar protein Nop56)	98.92	743	1	2	374	1110	1181	440	0	1403
contig01782	Ps_contig_mira-and-tgicl-ass_32542	hit-id:AT2G23000.1_e-value:6e-88_score: 321_percentidentiy:57.39_scpl10 (serine carboxypeptidase-like 10); serine-type carboxypeptidase	99.57	1152	1	3	541	1689	1151	1	0	2133
contig01783	Ps_contig_mira-and-tgicl-ass_42481	hit-id:AT3G27830.1_e-value:8e-43_score: 171_percentidentiy:61.93_RPL12-A (RIBOSOMAL PROTEIN L12-A); structural constituent of ribosome	99.2	748	4	2	69	815	119	865	0	1372
contig01784	Ps_contig_mira-and-tgicl-ass_29954	hit-id:AT2G34250.2_e-value:0.0_score: 878_percentidentiy:93.28_protein transport protein sec61, putative	98.95	1712	13	4	31	1739	1718	9	0	3178
contig01785	Ps_contig_mira-and-tgicl-ass_31616	hit-id:AT5G15802.1_e-value:5e-22_score: 101_percentidentiy:50.00_unknown protein	100	554	0	0	19	572	609	56	0	1098
contig01787	Ps_contig_mira-and-tgicl-ass_28605	hit-id:AT3G01280.1_e-value:4e-111_score: 398_percentidentiy:69.57_VDAC1 (VOLTAGE DEPENDENT ANION CHANNEL 1); voltage-gated anion channel	99.83	1200	2	0	23	1222	1	1200	0	2365
contig01788	Ps_contig_mira-and-tgicl-ass_30818	hit-id:AT4G23690.1_e-value:6e-41_score: 164_percentidentiy:54.49_disease resistance-responsive family protein / dirigent family protein	96.33	218	7	1	1	218	547	763	9e-100	361
contig01789	Ps_contig_mira-and-tgicl-ass_30281	hit-id:AT3G13410.1_e-value:7e-63_score: 238_percentidentiy:50.48_unknown protein	99.7	1354	2	2	4	1357	5	1356	0	2637
contig01790	Ps_contig_mira-and-tgicl-ass_24612	hit-id:AT3G18490.1_e-value:2e-79_score: 292_percentidentiy:64.03_aspartyl protease family protein	81.92	343	23	4	596	910	140	471	4e-50	198
contig01791	Ps_contig_mira-and-tgicl-ass_29014	hit-id:AT1G77840.1_e-value:1e-69_score: 258_percentidentiy:51.33_eukaryotic translation initiation factor 5, putative / eIF-5, putative	99.84	1269	1	1	1	1268	1269	1	0	2492
contig01792	Ps_contig_mira-and-tgicl-ass_44040	hit-id:AT1G09340.1_e-value:0.0_score: 652_percentidentiy:84.99_CRB (CHLOROPLAST RNA BINDING); binding / catalytic/ coenzyme binding	99.84	1236	1	1	15	1249	1269	34	0	2426
contig01793	Ps_contig_mira-and-tgicl-ass_28815	hit-id:AT1G05010.1_e-value:4e-129_score: 458_percentidentiy:74.53_EFE (ETHYLENE-FORMING ENZYME); 1-aminocyclopropane-1-carboxylate oxidase	98.36	1280	16	4	1	1277	1301	24	0	2341
contig01794	Ps_contig_mira-and-tgicl-ass_28520	hit-id:AT2G43110.1_e-value:4e-69_score: 258_percentidentiy:60.09_unknown protein	99.71	1047	2	1	25	1070	24	1070	0	1996
contig01796	Ps_contig_mira-and-tgicl-ass_35226	hit-id:AT1G77750.1_e-value:2e-27_score: 120_percentidentiy:44.80_30S ribosomal protein S13, chloroplast, putative	99.2	873	5	2	4	874	882	10	0	1659
contig01797	Ps_contig_mira-and-tgicl-ass_29707	hit-id:AT1G24020.1_e-value:2e-39_score: 159_percentidentiy:54.89_MLP423 (MLP-LIKE PROTEIN 423)	98.03	152	2	1	1	152	6	156	2e-72	270
contig01798	Ps_contig_mira-and-tgicl-ass_41943	N#A	97.93	193	4	0	142	334	293	101	1e-96	351
contig01799	Ps_contig_mira-and-tgicl-ass_36201	hit-id:AT5G14920.1_e-value:1e-27_score: 120_percentidentiy:74.24_gibberellin-regulated family protein	99.77	876	1	1	2	876	887	12	0	1713
contig01800	Ps_contig_mira-and-tgicl-ass_29381	hit-id:AT4G14960.2_e-value:0.0_score: 832_percentidentiy:98.38_TUA6; structural constituent of cytoskeleton	99.81	1041	1	1	1	1041	1063	24	0	2040
contig01801	Ps_contig_mira-and-tgicl-ass_28961	hit-id:AT4G33985.1_e-value:6e-29_score: 125_percentidentiy:44.07_unknown protein	99.83	588	1	0	412	999	651	64	0	1158
contig01802	Ps_contig_mira-and-tgicl-ass_32895	hit-id:AT5G65520.1_e-value:1e-16_score:84.7_percentidentiy:37.57_binding	99.59	1225	4	1	7	1230	6	1230	0	2381
contig01803	Ps_contig_mira-and-tgicl-ass_33872	hit-id:AT1G35670.1_e-value:0.0_score: 733_percentidentiy:78.08_ATCDPK2 (CALCIUM-DEPENDENT PROTEIN KINASE 2); calmodulin-dependent protein kinase/ kinase	100	477	0	0	2	478	1229	1705	0	946
contig01804	Ps_contig_mira-and-tgicl-ass_30100	hit-id:AT5G20700.1_e-value:6e-36_score: 148_percentidentiy:44.71_senescence-associated protein-related	99.01	805	6	1	1	803	50	854	0	1526
contig01805	Ps_contig_mira-and-tgicl-ass_37286	hit-id:AT2G28430.1_e-value:5e-20_score:94.0_percentidentiy:61.18_unknown protein	99.61	509	0	2	35	542	561	54	0	977
contig01806	Ps_contig_mira-and-tgicl-ass_25889	hit-id:AT4G09650.1_e-value:1e-54_score: 210_percentidentiy:53.39_ATPD (ATP SYNTHASE DELTA-SUBUNIT GENE); hydrogen ion transporting ATP synthase, rotational mechanism / proton-transporting ATPase, rotational mechanism	99.74	755	2	0	323	1077	355	1109	0	1364
contig01807	Ps_contig_mira-and-tgicl-ass_29680	hit-id:AT5G27280.1_e-value:4e-49_score: 192_percentidentiy:62.11_zinc finger (DNL type) family protein	99.8	985	2	0	5	989	6	990	0	1937
contig01808	Ps_contig_mira-and-tgicl-ass_29661	hit-id:AT4G25130.1_e-value:3e-92_score: 335_percentidentiy:65.20_peptide methionine sulfoxide reductase, putative	99.9	1042	1	0	1	1042	73	1114	0	2058
contig01809	Ps_contig_mira-and-tgicl-ass_29453	hit-id:AT1G13440.1_e-value:1e-156_score: 549_percentidentiy:91.04_GAPC2 (GLYCERALDEHYDE-3-PHOSPHATE DEHYDROGENASE C2); NAD or NADH binding / binding / catalytic/ glyceraldehyde-3-phosphate dehydrogenase (phosphorylating)/ glyceraldehyde-3-phosphate dehydrogenase	96.93	163	0	3	74	231	1357	1195	4e-56	216
contig01810	Ps_contig_mira-and-tgicl-ass_30586	hit-id:AT3G04500.1_e-value:5e-81_score: 298_percentidentiy:81.87_RNA recognition motif (RRM)-containing protein	98.79	1073	7	1	1	1073	1075	9	0	2026
contig01811	Ps_contig_mira-and-tgicl-ass_28968	hit-id:AT1G49600.1_e-value:1e-111_score: 269_percentidentiy:69.52_ATRBP47A (Arabidopsis thaliana RNA-binding protein 47a); RNA binding	100	256	0	0	1	256	737	482	1e-143	507
contig01812	Ps_contig_mira-and-tgicl-ass_28798	hit-id:AT1G64720.1_e-value:3e-139_score: 492_percentidentiy:62.73_CP5	98.94	1597	17	0	1	1597	42	1638	0	2829
contig01813	Ps_contig_mira-and-tgicl-ass_17131	hit-id:AT3G20310.1_e-value:3e-32_score: 136_percentidentiy:50.93_ERF7 (ETHYLINE RESPONSE FACTOR 7); DNA binding / protein binding / transcription factor/ transcription repressor	99.71	342	1	0	23	364	422	763	9e-180	628
contig01814	Ps_contig_mira-and-tgicl-ass_31665	hit-id:AT5G04600.1_e-value:9e-65_score: 244_percentidentiy:65.26_RNA recognition motif (RRM)-containing protein	99.75	807	2	0	1	807	28	834	0	1584
contig01815	Ps_contig_mira-and-tgicl-ass_2961	hit-id:AT4G16830.3_e-value:3e-38_score: 156_percentidentiy:53.99_nuclear RNA-binding protein (RGGA)	99.71	1365	1	3	238	1601	69	1431	0	2611
contig01816	Ps_contig_mira-and-tgicl-ass_34176	hit-id:AT1G74300.1_e-value:6e-116_score: 414_percentidentiy:64.06_esterase/lipase/thioesterase family protein	99.45	1272	4	2	9	1277	33	1304	0	2452
contig01817	Ps_contig_mira-and-tgicl-ass_38240	hit-id:AT3G59870.1_e-value:5e-11_score:62.8_percentidentiy:55.00_unknown protein	96.88	224	2	5	309	528	254	32	2e-95	349
contig01818	Ps_contig_mira-and-tgicl-ass_24922	N#A	86.25	80	11	0	48	127	7	86	2e-12	71.9
contig01819	Ps_contig_mira-and-tgicl-ass_15114	hit-id:AT3G16480.1_e-value:2e-170_score: 596_percentidentiy:69.05_MPPalpha (mitochondrial processing peptidase alpha subunit); catalytic/ metal ion binding / metalloendopeptidase/ zinc ion binding	99.86	696	0	1	1	695	477	1172	0	1364
contig01820	Ps_contig_mira-and-tgicl-ass_30076	hit-id:AT2G34250.2_e-value:0.0_score: 874_percentidentiy:92.86_protein transport protein sec61, putative	99.61	1286	4	1	1	1285	25	1310	0	2504
contig01821	Ps_contig_mira-and-tgicl-ass_33071	hit-id:AT5G22740.1_e-value:0.0_score: 877_percentidentiy:79.52_ATCSLA02; mannan synthase/ transferase, transferring glycosyl groups	99.89	1783	1	1	1	1782	372	2154	0	3469
contig01822	Ps_contig_mira-and-tgicl-ass_23988	N#A	97.74	221	1	2	147	366	242	459	4e-107	387
contig01824	Ps_contig_mira-and-tgicl-ass_31239	hit-id:AT3G11730.1_e-value:1e-93_score: 339_percentidentiy:82.35_ATFP8; GTP binding / GTP-dependent protein binding / myosin XI tail binding	98.96	862	4	5	1	858	81	941	0	1598
contig01825	Ps_contig_mira-and-tgicl-ass_38139	hit-id:AT5G64813.1_e-value:2e-107_score: 386_percentidentiy:75.29_LIP1 (Light Insensitive Period1); GTPase	98.98	783	6	2	1	781	1166	384	0	1473
contig01826	Ps_contig_mira-and-tgicl-ass_32045	hit-id:AT1G64880.1_e-value:9e-140_score: 494_percentidentiy:63.72_ribosomal protein S5 family protein	99.82	1664	0	3	269	1930	1674	12	0	3251
contig01827	Ps_contig_mira-and-tgicl-ass_36477	hit-id:AT4G20780.1_e-value:6e-14_score:73.9_percentidentiy:57.14_calcium-binding protein, putative	99.78	455	0	1	1	454	514	60	0	886
contig01828	Ps_contig_mira-and-tgicl-ass_29665	hit-id:AT4G31130.1_e-value:9e-67_score: 250_percentidentiy:68.97_unknown protein	99.2	752	5	1	184	934	835	84	0	1334
contig01829	Ps_contig_mira-and-tgicl-ass_39478	hit-id:AT5G62860.1_e-value:8e-21_score:97.8_percentidentiy:38.46_F-box family protein-related	99.24	786	4	2	110	893	797	12	0	1364
contig01830	Ps_contig_mira-and-tgicl-ass_30048	hit-id:AT4G14880.2_e-value:1e-137_score: 486_percentidentiy:82.45_OASA1 (O-ACETYLSERINE (THIOL) LYASE (OAS-TL) ISOFORM A1); cysteine synthase	99.92	1219	1	0	1	1219	66	1284	0	2409
contig01831	Ps_contig_mira-and-tgicl-ass_41950	hit-id:AT5G05170.1_e-value:4e-05_score:44.7_percentidentiy:57.58_CEV1 (CONSTITUTIVE EXPRESSION OF VSP 1); cellulose synthase/ transferase, transferring glycosyl groups	98.99	494	0	3	1987	2475	42	535	0	920
contig01832	Ps_contig_mira-and-tgicl-ass_33331	N#A	99.7	672	2	0	1	672	33	704	0	1316
contig01833	Ps_contig_mira-and-tgicl-ass_34176	hit-id:AT1G74300.1_e-value:6e-116_score: 414_percentidentiy:64.06_esterase/lipase/thioesterase family protein	98.47	131	2	0	71	201	1174	1304	1e-64	244
contig01834	Ps_contig_mira-and-tgicl-ass_41789	hit-id:AT2G18040.1_e-value:4e-46_score: 181_percentidentiy:76.11_PIN1AT (PEPTIDYLPROLYL CIS/TRANS ISOMERASE, NIMA-INTERACTING 1); peptidyl-prolyl cis-trans isomerase	99.49	782	1	2	1	781	780	1	0	1505
contig01835	Ps_contig_mira-and-tgicl-ass_31144	hit-id:AT5G13510.1_e-value:3e-77_score: 285_percentidentiy:74.73_ribosomal protein L10 family protein	100	795	0	0	11	805	9	803	0	1576
contig01836	Ps_contig_mira-and-tgicl-ass_30969	hit-id:AT5G20180.2_e-value:1e-23_score: 107_percentidentiy:54.37_ribosomal protein L36 family protein	98.66	820	10	1	1	819	66	885	0	1530
contig01837	Ps_singlet_mira-and-tgicl-ass_10551	hit-id:AT5G60760.1_e-value:1e-05_score:44.7_percentidentiy:90.48_2-phosphoglycerate kinase-related	100	66	0	0	915	980	1	66	1e-29	131
contig01839	Ps_contig_mira-and-tgicl-ass_29800	hit-id:AT3G15190.1_e-value:2e-42_score: 169_percentidentiy:72.17_chloroplast 30S ribosomal protein S20, putative	99.26	678	1	3	100	773	31	708	0	1199
contig01840	Ps_contig_mira-and-tgicl-ass_36486	hit-id:AT2G33470.2_e-value:3e-85_score: 312_percentidentiy:72.77_GLTP1 (glycolipid transfer protein 1); glycolipid binding / glycolipid transporter	99.46	1112	5	1	1	1112	1122	12	0	2149
contig01841	Ps_contig_mira-and-tgicl-ass_32052	hit-id:AT1G52220.1_e-value:1e-36_score: 150_percentidentiy:61.15_FUNCTIONS IN: molecular_function unknown; INVOLVED IN: biological_process unknown; LOCATED IN: chloroplast thylakoid membrane, chloroplast; EXPRESSED IN: 23 plant structures; EXPRESSED DURING: 13 growth stages; BEST Arabidopsis thaliana protein match is: PSI-P (PHOTOSYSTEM I P SUBUNIT); DNA binding (TAIR:AT2G46820.2); Has 203 Blast …	99.56	676	3	0	2	677	19	694	0	1316
contig01842	Ps_contig_mira-and-tgicl-ass_20189	hit-id:Medtr5g091910.1_e-value:1e-14_score:75.5_percentidentiy:78.00_ Glycine rich	98.49	265	4	0	2	266	426	162	2e-139	494
contig01843	Ps_contig_mira-and-tgicl-ass_18747	hit-id:AT5G59970.1_e-value:1e-16_score:81.6_percentidentiy:100.00_histone H4	94.68	188	10	0	1	188	67	254	2e-79	293
contig01844	Ps_contig_mira-and-tgicl-ass_35377	hit-id:AT1G73190.1_e-value:5e-31_score: 129_percentidentiy:83.82_TIP3;1; water channel	85.09	114	17	0	659	772	220	107	7e-18	91.7
contig01845	Ps_contig_mira-and-tgicl-ass_29439	hit-id:AT2G24270.1_e-value:0.0_score: 882_percentidentiy:89.92_ALDH11A3; 3-chloroallyl aldehyde dehydrogenase/ glyceraldehyde-3-phosphate dehydrogenase (NADP+)	99.84	1910	3	0	4	1913	1912	3	0	3764
contig01846	Ps_contig_mira-and-tgicl-ass_28805	hit-id:AT5G25610.1_e-value:1e-44_score: 150_percentidentiy:64.76_RD22; nutrient reservoir	96.75	861	16	10	87	936	4	863	0	1380
contig01847	Ps_contig_mira-and-tgicl-ass_30419	hit-id:AT4G35220.1_e-value:1e-104_score: 376_percentidentiy:79.04_cyclase family protein	99.82	1116	2	0	1	1116	63	1178	0	2196
contig01848	Ps_contig_mira-and-tgicl-ass_42486	hit-id:AT1G80920.1_e-value:1e-26_score: 117_percentidentiy:50.43_J8; heat shock protein binding / unfolded protein binding	97.88	236	4	1	1	235	1046	811	1e-117	420
contig01849	Ps_contig_mira-and-tgicl-ass_21958	N#A	93.1	58	1	2	182	236	58	1	1e-11	69.9
contig01850	Ps_contig_mira-and-tgicl-ass_39998	hit-id:AT4G36890.1_e-value:1e-10_score:60.5_percentidentiy:70.73_IRX14 (irregular xylem 14); transferase, transferring glycosyl groups / xylosyltransferase	99.51	205	0	1	1244	1447	260	56	7e-108	391
contig01851	Ps_contig_mira-and-tgicl-ass_24540	hit-id:AT5G53560.1_e-value:2e-28_score: 123_percentidentiy:73.17_CB5-E (CYTOCHROME B5 ISOFORM E); heme binding	84.17	120	19	0	256	375	557	438	4e-17	87.7
contig01852	Ps_contig_mira-and-tgicl-ass_8003	hit-id:AT5G18280.1_e-value:1e-178_score: 623_percentidentiy:65.77_ATAPY2 (ARABIDOPSIS THALIANA APYRASE 2); ATPase/ nucleotide diphosphatase	84.78	92	14	0	417	508	753	844	1e-11	71.9
contig01854	Ps_contig_mira-and-tgicl-ass_29347	hit-id:AT4G19810.1_e-value:9e-92_score: 334_percentidentiy:53.33_glycosyl hydrolase family 18 protein	99.92	1203	1	0	80	1282	1231	29	0	2329
contig01855	Ps_contig_mira-and-tgicl-ass_30587	hit-id:AT3G06650.1_e-value:0.0_score:1017_percentidentiy:91.84_ACLB-1; ATP citrate synthase	99.79	1912	3	1	1	1911	53	1964	0	3751
contig01856	Ps_contig_mira-and-tgicl-ass_28131	hit-id:AT5G02560.1_e-value:2e-35_score: 145_percentidentiy:85.05_HTA12; DNA binding	100	568	0	0	1	568	572	5	0	1126
contig01857	Ps_contig_mira-and-tgicl-ass_40548	N#A	99.41	681	1	1	71	748	697	17	0	1314
contig01858	Ps_contig_mira-and-tgicl-ass_31120	hit-id:AT3G61110.1_e-value:2e-37_score: 152_percentidentiy:96.51_ARS27A (ARABIDOPSIS RIBOSOMAL PROTEIN S27); structural constituent of ribosome	99.25	664	4	1	141	804	710	48	0	1271
contig01859	Ps_contig_mira-and-tgicl-ass_28619	hit-id:AT1G17860.1_e-value:7e-13_score:71.6_percentidentiy:36.57_trypsin and protease inhibitor family protein / Kunitz family protein	81.8	544	99	0	339	882	608	65	8e-79	293
contig01861	Ps_contig_mira-and-tgicl-ass_31742	hit-id:AT4G14320.1_e-value:5e-45_score: 177_percentidentiy:93.33_60S ribosomal protein L36a/L44 (RPL36aB)	100	407	0	0	128	534	448	42	0	807
contig01862	Ps_contig_mira-and-tgicl-ass_15465	hit-id:Medtr1g125080.1_e-value:6e-18_score:88.6_percentidentiy:83.33_ ABA/WDS induced protein	99.4	503	3	0	407	909	309	811	0	973
contig01863	Ps_contig_mira-and-tgicl-ass_32514	hit-id:AT5G61170.1_e-value:7e-68_score: 253_percentidentiy:85.51_40S ribosomal protein S19 (RPS19C)	99.31	722	2	3	37	756	2	722	0	1368
contig01864	Ps_contig_mira-and-tgicl-ass_4614	hit-id:AT4G08390.2_e-value:7e-85_score: 310_percentidentiy:75.76_SAPX (STROMAL ASCORBATE PEROXIDASE); L-ascorbate peroxidase	99.24	524	4	0	189	712	597	74	0	1007
contig01865	Ps_contig_mira-and-tgicl-ass_35262	hit-id:AT1G08450.1_e-value:4e-171_score: 598_percentidentiy:81.16_CRT3 (CALRETICULIN 3); calcium ion binding / unfolded protein binding	99.53	1072	5	0	1	1072	1455	384	0	2085
contig01866	Ps_contig_mira-and-tgicl-ass_28106	hit-id:AT5G65360.1_e-value:1e-70_score: 262_percentidentiy:99.26_histone H3	95.77	284	10	1	1	282	676	393	4e-130	462
contig01867	Ps_contig_mira-and-tgicl-ass_33071	hit-id:AT5G22740.1_e-value:0.0_score: 877_percentidentiy:79.52_ATCSLA02; mannan synthase/ transferase, transferring glycosyl groups	99.49	590	3	0	1	590	34	623	0	1102
contig01868	Ps_contig_mira-and-tgicl-ass_30798	hit-id:AT5G12250.1_e-value:0.0_score: 849_percentidentiy:99.30_TUB6 (BETA-6 TUBULIN); structural constituent of cytoskeleton	99.83	1770	2	1	149	1918	4	1772	0	3477
contig01869	Ps_contig_mira-and-tgicl-ass_31155	hit-id:AT1G22360.1_e-value:0.0_score: 637_percentidentiy:65.34_AtUGT85A2 (UDP-glucosyl transferase 85A2); UDP-glycosyltransferase/ glucuronosyltransferase/ transferase, transferring glycosyl groups	99.33	1654	8	3	17	1667	17	1670	0	3168
contig01870	Ps_contig_mira-and-tgicl-ass_30486	hit-id:AT2G23670.1_e-value:3e-15_score:79.0_percentidentiy:70.59_YCF37 (Arabidopsis homolog of Synechocystis YCF37)	100	689	0	0	7	695	716	28	0	1235
contig01871	Ps_contig_mira-and-tgicl-ass_28105	hit-id:AT5G65360.1_e-value:1e-65_score: 246_percentidentiy:99.21_histone H3	100	264	0	0	12	275	74	337	1e-148	523
contig01872	Ps_contig_mira-and-tgicl-ass_16668	hit-id:AT1G56070.1_e-value:1e-99_score: 359_percentidentiy:95.54_LOS1; copper ion binding / translation elongation factor/ translation factor, nucleic acid binding	97.06	510	9	6	164	670	706	200	0	846
contig01873	Ps_contig_mira-and-tgicl-ass_30589	hit-id:AT2G03090.1_e-value:2e-105_score: 379_percentidentiy:83.11_ATEXPA15 (ARABIDOPSIS THALIANA EXPANSIN A15)	87.37	649	79	3	106	753	113	759	7e-175	613
contig01874	Ps_contig_mira-and-tgicl-ass_31199	hit-id:AT3G13110.1_e-value:4e-109_score: 392_percentidentiy:68.99_ATSERAT2;2 (SERINE ACETYLTRANSFERASE 2;2); serine O-acetyltransferase	98.88	1430	15	1	45	1474	3	1431	0	2676
contig01875	Ps_contig_mira-and-tgicl-ass_31348	hit-id:AT3G13120.1_e-value:3e-54_score: 209_percentidentiy:71.79_30S ribosomal protein S10, chloroplast, putative	99.88	833	1	0	1	833	964	132	0	1643
contig01876	Ps_contig_mira-and-tgicl-ass_34539	hit-id:AT1G27385.1_e-value:4e-54_score: 208_percentidentiy:61.24_unknown protein	99.53	854	3	1	1	854	865	13	0	1600
contig01877	Ps_contig_mira-and-tgicl-ass_3124	hit-id:AT2G29500.1_e-value:4e-54_score: 207_percentidentiy:75.84_17.6 kDa class I small heat shock protein (HSP17.6B-CI)	92.78	277	19	1	184	460	466	191	4e-107	387
contig01878	Ps_contig_mira-and-tgicl-ass_28110	hit-id:AT5G65360.1_e-value:1e-70_score: 262_percentidentiy:99.26_histone H3	100	260	0	0	3	262	746	487	3e-146	515
contig01879	Ps_contig_mira-and-tgicl-ass_44146	hit-id:AT1G06760.1_e-value:1e-19_score:94.4_percentidentiy:76.39_histone H1, putative	99.13	231	2	0	1	231	43	273	3e-124	442
contig01880	Ps_contig_mira-and-tgicl-ass_41923	hit-id:AT4G10040.1_e-value:5e-59_score: 224_percentidentiy:92.86_CYTC-2 (cytochrome c-2); electron carrier/ heme binding / iron ion binding	96.61	118	0	3	219	335	664	550	3e-45	180
contig01881	Ps_contig_mira-and-tgicl-ass_681	hit-id:AT1G07790.1_e-value:1e-44_score: 175_percentidentiy:97.80_HTB1; DNA binding	99.35	307	2	0	25	331	1	307	3e-169	593
contig01882	Ps_contig_mira-and-tgicl-ass_29160	hit-id:AT3G09630.1_e-value:9e-179_score: 623_percentidentiy:82.25_60S ribosomal protein L4/L1 (RPL4A)	99.6	745	1	2	12	754	624	1368	0	1390
contig01883	Ps_contig_mira-and-tgicl-ass_30758	hit-id:AT1G20050.1_e-value:3e-84_score: 308_percentidentiy:67.13_HYD1 (HYDRA1); C-8 sterol isomerase	99.77	888	1	1	178	1065	907	21	0	1737
contig01884	Ps_contig_mira-and-tgicl-ass_29107	hit-id:AT5G59890.1_e-value:2e-29_score: 124_percentidentiy:69.07_ADF4 (ACTIN DEPOLYMERIZING FACTOR 4); actin binding	97.94	436	5	4	186	617	21	456	0	729
contig01885	Ps_contig_mira-and-tgicl-ass_33656	hit-id:AT1G51510.1_e-value:1e-60_score: 230_percentidentiy:63.44_Y14; RNA binding / protein binding	99.7	994	2	1	1	993	37	1030	0	1889
contig01886	Ps_contig_mira-and-tgicl-ass_30509	hit-id:AT1G18070.2_e-value:0.0_score: 763_percentidentiy:75.24_EF-1-alpha-related GTP-binding protein, putative	99.9	2023	1	1	59	2080	2061	39	0	3987
contig01887	Ps_contig_mira-and-tgicl-ass_31483	hit-id:AT1G75540.1_e-value:2e-52_score: 203_percentidentiy:43.16_STH2 (SALT TOLERANCE HOMOLOG2); transcription factor/ zinc ion binding	99.82	1101	0	2	1	1099	1344	244	0	1931
contig01888	Ps_contig_mira-and-tgicl-ass_32488	hit-id:AT5G10810.1_e-value:1e-40_score: 163_percentidentiy:71.70_ATER	100	716	0	0	10	725	791	76	0	1419
contig01889	Ps_contig_mira-and-tgicl-ass_40309	hit-id:AT5G06060.1_e-value:4e-100_score: 361_percentidentiy:66.41_tropinone reductase, putative / tropine dehydrogenase, putative	98.46	908	8	3	47	952	3	906	0	1673
contig01890	Ps_contig_mira-and-tgicl-ass_30059	hit-id:AT2G47510.2_e-value:0.0_score: 648_percentidentiy:85.57_FUM1 (FUMARASE 1); catalytic/ fumarate hydratase	99.32	1761	6	4	27	1781	44	1804	0	3368
contig01891	Ps_contig_mira-and-tgicl-ass_1952	hit-id:AT5G40580.2_e-value:3e-135_score: 478_percentidentiy:84.07_PBB2; endopeptidase/ peptidase/ threonine-type endopeptidase	100	686	0	0	1	686	472	1157	0	1360
contig01892	Ps_contig_mira-and-tgicl-ass_30239	hit-id:AT3G02780.1_e-value:2e-116_score: 416_percentidentiy:81.53_IPP2 (ISOPENTENYL PYROPHOSPHATE:DIMETHYLALLYL PYROPHOSPHATE ISOMERASE 2); isopentenyl-diphosphate delta-isomerase	100	1098	0	0	71	1168	1306	209	0	2177
contig01893	Ps_contig_mira-and-tgicl-ass_31977	hit-id:Glyma10g36890.1_e-value:1e-05_score:47.8_percentidentiy:80.88	100	329	0	0	304	632	343	15	0	652
contig01894	Ps_contig_mira-and-tgicl-ass_32174	hit-id:AT1G65290.1_e-value:8e-42_score: 167_percentidentiy:71.54_mtACP2 (mitochondrial acyl carrier protein 2); acyl carrier/ metal ion binding	99.7	677	2	0	44	720	686	10	0	1326
contig01895	Ps_contig_mira-and-tgicl-ass_28588	hit-id:AT5G34850.1_e-value:0.0_score: 769_percentidentiy:76.65_PAP26 (PURPLE ACID PHOSPHATASE 26); acid phosphatase/ protein serine/threonine phosphatase	99.65	1728	6	0	138	1865	21	1748	0	3378
contig01896	Ps_contig_mira-and-tgicl-ass_28842	hit-id:AT5G16990.1_e-value:2e-142_score: 503_percentidentiy:71.26_NADP-dependent oxidoreductase, putative	94.66	1198	64	0	152	1349	213	1410	0	1867
contig01897	Ps_contig_mira-and-tgicl-ass_30433	hit-id:AT2G02380.1_e-value:9e-73_score: 270_percentidentiy:61.90_ATGSTZ2; catalytic/ glutathione transferase	97.51	321	7	1	1	320	832	512	5e-161	565
contig01899	Ps_contig_mira-and-tgicl-ass_31550	hit-id:AT2G37250.1_e-value:9e-102_score: 367_percentidentiy:72.83_ADK (ADENOSINE KINASE); adenylate kinase/ nucleotide kinase	99.76	1274	3	0	2	1275	1297	24	0	2502
contig01900	Ps_contig_mira-and-tgicl-ass_43293	hit-id:AT5G59970.1_e-value:1e-36_score: 149_percentidentiy:81.19_histone H4	94.44	414	23	0	5	418	489	76	4e-169	593
contig01902	Ps_contig_mira-and-tgicl-ass_35317	hit-id:AT5G67320.1_e-value:2e-43_score: 172_percentidentiy:63.43_HOS15 (high expression of osmotically responsive genes 15)	96.46	424	0	1	36	444	1	424	0	741
contig01903	Ps_contig_mira-and-tgicl-ass_32147	hit-id:AT1G73180.1_e-value:0.0_score: 694_percentidentiy:67.42_eukaryotic translation initiation factor-related	99.34	1066	7	0	1	1066	481	1546	0	2058
contig01904	Ps_contig_mira-and-tgicl-ass_29095	hit-id:AT5G61530.1_e-value:4e-137_score: 277_percentidentiy:70.50_small G protein family protein / RhoGAP family protein	98.96	963	6	4	192	1150	3	965	0	1802
contig01905	Ps_contig_mira-and-tgicl-ass_26024	hit-id:AT2G39730.1_e-value:2e-16_score:81.6_percentidentiy:81.40_RCA (RUBISCO ACTIVASE); ADP binding / ATP binding / enzyme regulator/ ribulose-1,5-bisphosphate carboxylase/oxygenase activator	100	259	0	0	1	259	105	363	6e-133	472
contig01906	Ps_contig_mira-and-tgicl-ass_30526	hit-id:AT3G19760.1_e-value:0.0_score: 699_percentidentiy:85.78_eukaryotic translation initiation factor 4A, putative / eIF-4A, putative / DEAD box RNA helicase, putative	99.81	1572	2	1	15	1585	1582	11	0	3043
contig01907	Ps_contig_mira-and-tgicl-ass_33524	hit-id:AT3G27890.1_e-value:6e-69_score: 257_percentidentiy:70.97_NQR (NADPH:QUINONE OXIDOREDUCTASE); FMN reductase	99.34	755	5	0	1	755	757	3	0	1457
contig01908	Ps_contig_mira-and-tgicl-ass_16675	hit-id:AT5G51700.1_e-value:6e-68_score: 137_percentidentiy:83.10_PBS2 (PPHB SUSCEPTIBLE 2); protein binding / zinc ion binding	95.59	454	14	5	22	470	778	326	0	735
contig01909	Ps_contig_mira-and-tgicl-ass_40661	hit-id:AT5G08160.1_e-value:7e-138_score: 487_percentidentiy:84.04_ATPK3; ATP binding / kinase/ protein kinase/ protein serine/threonine kinase	99.89	875	0	1	241	1114	877	3	0	1719
contig01910	Ps_contig_mira-and-tgicl-ass_28873	hit-id:AT5G09660.1_e-value:3e-171_score: 598_percentidentiy:85.67_PMDH2 (peroxisomal NAD-malate dehydrogenase 2); malate dehydrogenase	99.5	806	3	1	1	805	564	1369	0	1558
contig01911	Ps_contig_mira-and-tgicl-ass_28974	hit-id:AT2G32090.2_e-value:1e-35_score: 146_percentidentiy:80.00_lactoylglutathione lyase family protein / glyoxalase I family protein	100	475	0	0	207	681	1	475	0	942
contig01912	Ps_contig_mira-and-tgicl-ass_35691	hit-id:AT2G14610.1_e-value:8e-54_score: 207_percentidentiy:65.94_PR1 (PATHOGENESIS-RELATED GENE 1)	97.76	804	11	2	1	803	800	3	0	1445
contig01913	Ps_contig_mira-and-tgicl-ass_30770	hit-id:AT2G34590.1_e-value:3e-171_score: 598_percentidentiy:83.58_transketolase family protein	99.87	1490	1	1	406	1895	206	1694	0	2882
contig01914	Ps_contig_mira-and-tgicl-ass_29398	hit-id:AT5G48300.1_e-value:0.0_score: 775_percentidentiy:84.88_ADG1 (ADP GLUCOSE PYROPHOSPHORYLASE 1); glucose-1-phosphate adenylyltransferase	99.5	1799	6	3	154	1949	173	1971	0	3475
contig01915	Ps_contig_mira-and-tgicl-ass_29978	hit-id:AT5G51570.1_e-value:6e-137_score: 484_percentidentiy:82.19_band 7 family protein	100	525	0	0	1	525	599	75	0	1041
contig01916	Ps_contig_mira-and-tgicl-ass_32822	hit-id:AT3G06610.1_e-value:1e-34_score: 144_percentidentiy:80.00_DNA-binding enhancer protein-related	99.41	673	1	3	1	673	867	198	0	1279
contig01917	Ps_contig_mira-and-tgicl-ass_38371	hit-id:AT2G39140.1_e-value:2e-119_score: 426_percentidentiy:76.95_SVR1 (SUPPRESSOR OF VARIEGATION 1); RNA binding / pseudouridine synthase	98.3	176	3	0	231	406	280	455	1e-88	325
contig01918	Ps_contig_mira-and-tgicl-ass_35024	hit-id:AT5G66860.1_e-value:3e-83_score: 305_percentidentiy:62.45_INVOLVED IN: translation; LOCATED IN: mitochondrion; CONTAINS InterPro DOMAIN/s: Ribosomal protein L25/Gln-tRNA synthetase, anti-codon-binding (InterPro:IPR011035); BEST Arabidopsis thaliana protein match is: 50S ribosomal protein-related (TAIR:AT4G23620.1); Has 2346 Blast hits to 2345 proteins in 433 species: Archae - 0; Bacteria -…	99.72	1070	0	2	1	1067	23	1092	0	2083
contig01919	Ps_contig_mira-and-tgicl-ass_29314	hit-id:AT3G55800.1_e-value:4e-168_score: 588_percentidentiy:77.41_SBPASE (sedoheptulose-bisphosphatase); phosphoric ester hydrolase/ sedoheptulose-bisphosphatase	99.72	1450	4	0	134	1583	25	1474	0	2843
contig01920	Ps_contig_mira-and-tgicl-ass_36597	hit-id:AT4G18040.1_e-value:7e-96_score: 347_percentidentiy:70.39_EIF4E (EUKARYOTIC TRANSLATION INITATION FACTOR 4E); RNA binding / RNA cap binding / protein binding / translation initiation factor	99.89	924	0	1	34	956	975	52	0	1816
contig01921	Ps_contig_mira-and-tgicl-ass_34085	hit-id:AT2G28680.1_e-value:3e-79_score: 292_percentidentiy:41.46_cupin family protein	98.88	1344	15	0	3	1346	4	1347	0	2462
contig01922	Ps_contig_mira-and-tgicl-ass_40252	hit-id:AT5G01210.1_e-value:2e-168_score: 370_percentidentiy:58.94_transferase family protein	99.79	949	0	2	82	1028	1	949	0	1850
contig01923	Ps_contig_mira-and-tgicl-ass_29978	hit-id:AT5G51570.1_e-value:6e-137_score: 484_percentidentiy:82.19_band 7 family protein	97.76	804	16	2	134	936	1134	332	0	1439
contig01924	Ps_contig_mira-and-tgicl-ass_30191	hit-id:AT2G01060.1_e-value:6e-83_score: 305_percentidentiy:64.71_myb family transcription factor	99.46	1301	7	0	1	1301	1364	64	0	2524
contig01925	Ps_contig_mira-and-tgicl-ass_28233	hit-id:AT3G09440.1_e-value:0.0_score: 863_percentidentiy:91.82_heat shock cognate 70 kDa protein 3 (HSC70-3) (HSP70-3)	94.17	669	38	1	1	669	22	689	0	1009
contig01926	Ps_contig_mira-and-tgicl-ass_9245	hit-id:AT1G17860.1_e-value:1e-18_score:89.0_percentidentiy:51.09_trypsin and protease inhibitor family protein / Kunitz family protein	99.3	430	2	1	12	440	433	4	0	825
contig01927	Ps_contig_mira-and-tgicl-ass_2109	hit-id:AT1G32400.3_e-value:5e-79_score: 222_percentidentiy:69.39_TOM2A (TOBAMOVIRUS MULTIPLICATION 2A); protein binding	99.18	489	3	1	314	801	46	534	0	934
contig01928	Ps_contig_mira-and-tgicl-ass_32412	hit-id:AT5G43070.1_e-value:6e-26_score: 114_percentidentiy:51.91_WPP1 (WPP domain protein 1)	99.88	824	1	0	46	869	824	1	0	1626
contig01929	Ps_contig_mira-and-tgicl-ass_31261	hit-id:AT3G07720.1_e-value:5e-136_score: 481_percentidentiy:69.62_kelch repeat-containing protein	99.76	819	2	0	1	819	851	33	0	1612
contig01930	Ps_contig_mira-and-tgicl-ass_36544	hit-id:AT3G53140.1_e-value:7e-106_score: 380_percentidentiy:73.64_O-diphenol-O-methyl transferase, putative	99.5	807	4	0	320	1126	1	807	0	1570
contig01931	Ps_contig_mira-and-tgicl-ass_3065	hit-id:AT5G13930.1_e-value:4e-156_score: 547_percentidentiy:72.77_TT4 (TRANSPARENT TESTA 4); naringenin-chalcone synthase	95.09	163	7	1	61	222	12	174	4e-68	256
contig01932	Ps_contig_mira-and-tgicl-ass_5517	hit-id:Glyma20g37390.1_e-value:9e-08_score:52.8_percentidentiy:56.90	99.06	106	1	0	492	597	1	106	1e-51	202
contig01933	Ps_contig_mira-and-tgicl-ass_9814	hit-id:AT3G09270.1_e-value:6e-55_score: 211_percentidentiy:50.46_ATGSTU8 (GLUTATHIONE S-TRANSFERASE TAU 8); glutathione transferase	99.31	433	3	0	1	433	476	908	0	835
contig01934	Ps_contig_mira-and-tgicl-ass_25852	hit-id:Medtr8g138350.1_e-value:5e-33_score: 137_percentidentiy:82.72_ Bet v I allergen	97.94	194	1	1	1	191	226	33	3e-96	349
contig01935	Ps_contig_mira-and-tgicl-ass_31584	hit-id:AT5G38710.1_e-value:1e-147_score: 520_percentidentiy:58.28_proline oxidase, putative / osmotic stress-responsive proline dehydrogenase, putative	99.56	1137	2	3	49	1182	784	1920	0	2190
contig01936	Ps_contig_mira-and-tgicl-ass_29280	hit-id:AT5G18670.1_e-value:4e-160_score: 561_percentidentiy:62.53_BMY3; beta-amylase/ catalytic/ cation binding	99.66	1452	2	3	1	1449	600	2051	0	2815
contig01937	Ps_contig_mira-and-tgicl-ass_31310	hit-id:AT4G28025.1_e-value:2e-35_score: 145_percentidentiy:56.12_unknown protein	100	719	0	0	1	719	770	52	0	1425
contig01938	Ps_contig_mira-and-tgicl-ass_30219	hit-id:AT4G31920.1_e-value:7e-63_score: 210_percentidentiy:54.73_ARR10 (ARABIDOPSIS RESPONSE REGULATOR 10); transcription factor/ two-component response regulator	99.4	334	1	1	1	333	529	196	1e-170	597
contig01939	Ps_contig_mira-and-tgicl-ass_30387	hit-id:AT1G02130.1_e-value:2e-107_score: 385_percentidentiy:93.60_ARA-5 (ARABIDOPSIS RAS 5); GTP binding	99.9	1028	0	1	55	1081	26	1053	0	1968
contig01940	Ps_contig_mira-and-tgicl-ass_42498	hit-id:AT3G04790.1_e-value:9e-104_score: 374_percentidentiy:72.86_ribose 5-phosphate isomerase-related	98.45	193	3	0	223	415	974	782	7e-99	359
contig01941	Ps_contig_mira-and-tgicl-ass_25011	hit-id:AT3G05700.1_e-value:2e-13_score:72.8_percentidentiy:42.86_INVOLVED IN: response to water deprivation; CONTAINS InterPro DOMAIN/s: Drought induced 19 (InterPro:IPR008598); BEST Arabidopsis thaliana protein match is: drought-responsive family protein (TAIR:AT5G26990.1); Has 167 Blast hits to 167 proteins in 27 species: Archae - 0; Bacteria - 0; Metazoa - 38; Fungi - 0; Plants - 128; Viruses …	99.69	644	1	1	26	668	717	74	0	1253
contig01942	Ps_contig_mira-and-tgicl-ass_30253	hit-id:AT1G27310.1_e-value:2e-53_score: 206_percentidentiy:83.74_NTF2A (NUCLEAR TRANSPORT FACTOR 2A); Ran GTPase binding / protein transporter	100	889	0	0	71	959	115	1003	0	1762
contig01943	Ps_contig_mira-and-tgicl-ass_704	hit-id:AT5G59970.1_e-value:8e-38_score: 153_percentidentiy:100.00_histone H4	98.35	363	4	1	1	363	198	558	0	632
contig01944	Ps_contig_mira-and-tgicl-ass_19707	hit-id:AT3G11660.1_e-value:6e-62_score: 234_percentidentiy:62.04_NHL1	100	852	0	0	202	1053	998	147	0	1689
contig01945	Ps_contig_mira-and-tgicl-ass_35887	hit-id:AT2G27580.1_e-value:4e-39_score: 157_percentidentiy:50.00_zinc finger (AN1-like) family protein	99.44	540	1	2	131	668	550	11	0	1031
contig01946	Ps_contig_mira-and-tgicl-ass_42223	hit-id:AT4G36960.2_e-value:2e-76_score: 281_percentidentiy:67.09_RNA recognition motif (RRM)-containing protein	99.65	865	0	3	676	1537	865	1	0	1667
contig01947	Ps_contig_mira-and-tgicl-ass_31124	hit-id:AT4G12590.1_e-value:5e-116_score: 414_percentidentiy:86.18_unknown protein	99.73	1106	2	1	1	1105	28	1133	0	2161
contig01948	Ps_contig_mira-and-tgicl-ass_31075	hit-id:AT2G46280.2_e-value:2e-161_score: 565_percentidentiy:81.10_TRIP-1 (TGF-BETA RECEPTOR INTERACTING PROTEIN 1); nucleotide binding / protein binding	99.92	1230	0	1	1	1229	1326	97	0	2422
contig01950	Ps_contig_mira-and-tgicl-ass_31968	hit-id:AT4G25660.1_e-value:5e-86_score: 314_percentidentiy:83.33_unknown protein	99.58	958	3	1	470	1426	962	5	0	1824
contig01951	Ps_contig_mira-and-tgicl-ass_34623	hit-id:AT1G51990.2_e-value:9e-57_score: 138_percentidentiy:45.32_O-methyltransferase family 2 protein	98.83	943	10	1	261	1202	3	945	0	1733
contig01952	Ps_contig_mira-and-tgicl-ass_34213	hit-id:AT5G49510.2_e-value:2e-80_score: 295_percentidentiy:82.78_PDF3 (PREFOLDIN 3); unfolded protein binding	99.78	896	1	1	1	895	907	12	0	1699
contig01953	Ps_contig_mira-and-tgicl-ass_29160	hit-id:AT3G09630.1_e-value:9e-179_score: 623_percentidentiy:82.25_60S ribosomal protein L4/L1 (RPL4A)	99.09	659	6	0	1	659	898	1556	0	1211
contig01955	Ps_contig_mira-and-tgicl-ass_34574	hit-id:AT3G06300.1_e-value:1e-66_score: 249_percentidentiy:78.95_AT-P4H-2 (A. THALIANA P4H ISOFORM 2); oxidoreductase, acting on paired donors, with incorporation or reduction of molecular oxygen, 2-oxoglutarate as one donor, and incorporation of one atom each of oxygen into both donors / procollagen-proline 4-dioxygen	99.05	634	5	1	702	1335	636	4	0	1211
contig01956	Ps_contig_mira-and-tgicl-ass_29131	hit-id:AT1G60810.1_e-value:0.0_score: 711_percentidentiy:87.71_ACLA-2; ATP citrate synthase	99.88	1714	1	1	26	1739	27	1739	0	3332
contig01957	Ps_contig_mira-and-tgicl-ass_33354	hit-id:AT4G37210.1_e-value:8e-101_score: 364_percentidentiy:46.41_tetratricopeptide repeat (TPR)-containing protein	98.88	267	0	3	807	1072	1517	1781	2e-135	482
contig01958	Ps_contig_mira-and-tgicl-ass_14257	N#A	99.07	108	0	1	117	224	115	9	1e-50	198
contig01959	Ps_contig_mira-and-tgicl-ass_34160	hit-id:AT3G22142.1_e-value:2e-27_score: 120_percentidentiy:71.76_structural constituent of cell wall	100	774	0	0	772	1545	741	1514	0	1534
contig01960	Ps_contig_mira-and-tgicl-ass_29381	hit-id:AT4G14960.2_e-value:0.0_score: 832_percentidentiy:98.38_TUA6; structural constituent of cytoskeleton	100	455	0	0	1	455	1056	1510	0	902
contig01961	Ps_contig_mira-and-tgicl-ass_10797	N#A	93.33	210	11	2	73	282	12	218	1e-78	291
contig01962	Ps_contig_mira-and-tgicl-ass_39445	hit-id:AT5G66400.2_e-value:2e-06_score:50.1_percentidentiy:56.82_RAB18 (RESPONSIVE TO ABA 18)	88.78	205	14	1	18	222	463	658	3e-60	232
contig01963	Ps_contig_mira-and-tgicl-ass_31965	hit-id:AT5G27470.1_e-value:0.0_score: 691_percentidentiy:74.06_seryl-tRNA synthetase / serine--tRNA ligase	100	1695	0	0	6	1700	19	1713	0	3360
contig01964	Ps_contig_mira-and-tgicl-ass_32988	N#A	99.55	444	2	0	3	446	25	468	0	779
contig01966	Ps_contig_mira-and-tgicl-ass_29238	hit-id:AT1G12780.1_e-value:4e-175_score: 611_percentidentiy:86.92_UGE1 (UDP-D-glucose/UDP-D-galactose 4-epimerase 1); UDP-glucose 4-epimerase/ protein dimerization	99.85	1298	2	0	1	1298	26	1323	0	2557
contig01967	Ps_contig_mira-and-tgicl-ass_35518	hit-id:AT5G23440.1_e-value:7e-23_score: 103_percentidentiy:60.24_FTRA1 (ferredoxin/thioredoxin reductase subunit A (variable subunit) 1); catalytic/ ferredoxin reductase/ ferredoxin:thioredoxin reductase/ lipoate synthase	99.85	647	1	0	6	652	680	34	0	1275
contig01968	Ps_contig_mira-and-tgicl-ass_37844	hit-id:AT3G62830.2_e-value:0.0_score: 690_percentidentiy:80.00_AUD1; UDP-glucuronate decarboxylase/ catalytic/ dTDP-glucose 4,6-dehydratase	99.66	1789	2	2	1	1787	1788	2	0	3441
contig01969	Ps_contig_mira-and-tgicl-ass_36675	hit-id:AT5G44860.1_e-value:2e-13_score:44.7_percentidentiy:58.82_unknown protein	99.75	405	0	1	3	407	58	461	0	787
contig01970	Ps_contig_mira-and-tgicl-ass_7564	hit-id:AT3G22200.1_e-value:1e-43_score: 172_percentidentiy:75.47_POP2 (POLLEN-PISTIL INCOMPATIBILITY 2); 4-aminobutyrate transaminase/ 4-aminobutyrate:pyruvate transaminase	99.64	552	1	1	1136	1686	15	566	0	1074
contig01971	Ps_contig_mira-and-tgicl-ass_24946	hit-id:AT3G25570.1_e-value:2e-122_score: 436_percentidentiy:64.76_adenosylmethionine decarboxylase family protein	99.61	775	2	1	3	776	1753	979	0	1505
contig01972	Ps_contig_mira-and-tgicl-ass_31019	hit-id:AT4G08300.1_e-value:7e-109_score: 390_percentidentiy:63.64_nodulin MtN21 family protein	98.82	1187	11	3	1	1184	1230	44	0	2145
contig01973	Ps_contig_mira-and-tgicl-ass_31878	hit-id:AT2G41530.1_e-value:4e-136_score: 481_percentidentiy:80.35_SFGH (S-FORMYLGLUTATHIONE HYDROLASE); S-formylglutathione hydrolase/ hydrolase, acting on ester bonds	99.82	1094	2	0	7	1100	1	1094	0	2155
contig01974	Ps_contig_mira-and-tgicl-ass_34610	hit-id:AT2G42490.1_e-value:0.0_score: 796_percentidentiy:84.34_copper amine oxidase, putative	94.16	1746	101	1	1	1745	71	1816	0	2644
contig01975	Ps_contig_mira-and-tgicl-ass_30092	hit-id:AT3G16370.1_e-value:5e-145_score: 511_percentidentiy:74.54_GDSL-motif lipase/hydrolase family protein	99.61	1279	5	0	1	1279	1319	41	0	2496
contig01976	Ps_contig_mira-and-tgicl-ass_30800	hit-id:AT5G21090.1_e-value:2e-71_score: 266_percentidentiy:78.61_leucine-rich repeat protein, putative	98.07	778	8	7	3	775	66	841	0	1376
contig01977	Ps_contig_mira-and-tgicl-ass_29020	hit-id:AT4G35100.1_e-value:3e-136_score: 481_percentidentiy:89.40_PIP3 (PLASMA MEMBRANE INTRINSIC PROTEIN 3); water channel	99.06	426	1	2	1	426	747	325	0	799
contig01978	Ps_contig_mira-and-tgicl-ass_32901	hit-id:AT1G20200.1_e-value:0.0_score: 714_percentidentiy:82.61_EMB2719 (EMBRYO DEFECTIVE 2719); enzyme regulator	99.46	1479	7	1	1	1478	10	1488	0	2819
contig01979	Ps_contig_mira-and-tgicl-ass_37520	hit-id:AT3G10300.3_e-value:5e-92_score: 335_percentidentiy:71.19_calcium-binding EF hand family protein	99.51	1229	6	0	81	1309	1239	11	0	2393
contig01980	Ps_contig_mira-and-tgicl-ass_632	hit-id:AT5G65360.1_e-value:1e-70_score: 262_percentidentiy:99.26_histone H3	98.84	344	3	1	1	343	344	1	4e-174	609
contig01981	Ps_contig_mira-and-tgicl-ass_31271	hit-id:AT3G54900.1_e-value:2e-48_score: 189_percentidentiy:74.59_CXIP1 (CAX INTERACTING PROTEIN 1); antiporter/ glutathione disulfide oxidoreductase	98.53	680	4	1	1	674	230	909	0	1271
contig01982	Ps_contig_mira-and-tgicl-ass_33795	hit-id:AT2G15480.1_e-value:6e-100_score: 362_percentidentiy:39.68_UGT73B5 (UDP-glucosyl transferase 73B5); UDP-glucosyltransferase/ UDP-glycosyltransferase/ quercetin 3-O-glucosyltransferase/ transferase, transferring glycosyl groups	98.99	493	1	4	1	489	1019	1511	0	906
contig01983	Ps_contig_mira-and-tgicl-ass_41031	hit-id:AT4G35630.1_e-value:1e-78_score: 289_percentidentiy:88.51_PSAT; O-phospho-L-serine:2-oxoglutarate aminotransferase	98.66	596	3	4	794	1385	45	639	0	1092
contig01984	Ps_contig_mira-and-tgicl-ass_31377	hit-id:AT1G79590.2_e-value:5e-81_score: 298_percentidentiy:73.11_SYP52 (SYNTAXIN OF PLANTS 52); SNAP receptor	99.83	1195	1	1	1	1194	6	1200	0	2345
contig01985	Ps_contig_mira-and-tgicl-ass_29842	hit-id:AT1G16180.1_e-value:3e-178_score: 622_percentidentiy:82.19_TMS membrane family protein / tumour differentially expressed (TDE) family protein	99.81	1605	2	1	1	1604	76	1680	0	3150
contig01986	Ps_contig_mira-and-tgicl-ass_30631	hit-id:AT1G72710.1_e-value:0.0_score: 667_percentidentiy:77.66_CKL2 (CASEIN KINASE 1-LIKE PROTEIN 2); ATP binding / kinase/ protein kinase/ protein serine/threonine kinase	99.79	1920	2	2	171	2090	53	1970	0	3725
contig01987	Ps_contig_mira-and-tgicl-ass_36682	hit-id:AT2G17120.1_e-value:2e-12_score:69.7_percentidentiy:41.18_LYM2 (LYSM DOMAIN GPI-ANCHORED PROTEIN 2 PRECURSOR)	98.76	484	2	2	1	481	24	506	0	900
contig01988	Ps_contig_mira-and-tgicl-ass_30806	hit-id:AT5G07960.1_e-value:6e-40_score: 160_percentidentiy:71.15_unknown protein	99.22	387	3	0	53	439	51	437	0	743
contig01989	Ps_contig_mira-and-tgicl-ass_31528	hit-id:AT4G26630.2_e-value:1e-52_score: 205_percentidentiy:63.74_EXPRESSED IN: 23 plant structures; EXPRESSED DURING: 13 growth stages; CONTAINS InterPro DOMAIN/s: DEK, C-terminal (InterPro:IPR014876); BEST Arabidopsis thaliana protein match is: unknown protein (TAIR:AT5G55660.1); Has 253164 Blast hits to 95130 proteins in 2571 species: Archae - 852; Bacteria - 27744; Metazoa - 108483; Fungi - 29…	99.45	183	1	0	1	183	914	1096	5e-98	355
contig01990	Ps_contig_mira-and-tgicl-ass_28726	hit-id:AT1G72370.1_e-value:7e-111_score: 397_percentidentiy:68.06_P40; structural constituent of ribosome	99.64	553	2	0	1	553	563	11	0	1080
contig01991	Ps_contig_mira-and-tgicl-ass_34234	hit-id:AT3G56190.1_e-value:5e-112_score: 401_percentidentiy:73.61_ALPHA-SNAP2 (ALPHA-SOLUBLE NSF ATTACHMENT PROTEIN 2); binding / soluble NSF attachment protein	99.8	1014	2	0	1	1014	25	1038	0	1994
contig01992	Ps_contig_mira-and-tgicl-ass_9301	hit-id:AT4G24400.1_e-value:2e-29_score: 123_percentidentiy:64.95_CIPK8 (CBL-INTERACTING PROTEIN KINASE 8); kinase/ protein kinase	97.63	338	1	7	406	736	341	4	1e-156	553
contig01993	Ps_contig_mira-and-tgicl-ass_14412	hit-id:AC233676_37.1_e-value:4e-23_score:79.0_percentidentiy:72.92_SART-1 protein AC233676.2 148962-146563 E EGN_Mt090430 2009070	98.18	55	1	0	1	55	541	595	2e-21	101
contig01994	Ps_contig_mira-and-tgicl-ass_31199	hit-id:AT3G13110.1_e-value:4e-109_score: 392_percentidentiy:68.99_ATSERAT2;2 (SERINE ACETYLTRANSFERASE 2;2); serine O-acetyltransferase	99.64	280	1	0	1	280	542	263	1e-155	547
contig01996	Ps_contig_mira-and-tgicl-ass_29688	hit-id:AT1G07320.4_e-value:2e-76_score: 283_percentidentiy:67.42_RPL4; poly(U) binding / structural constituent of ribosome	100	94	0	0	1	94	1322	1229	4e-31	133
contig01998	Ps_contig_mira-and-tgicl-ass_38620	hit-id:AT2G39500.1_e-value:1e-09_score:59.3_percentidentiy:77.42_unknown protein	96.31	461	15	2	52	511	475	16	0	777
contig01999	Ps_contig_mira-and-tgicl-ass_30727	hit-id:AT1G17280.2_e-value:1e-104_score: 376_percentidentiy:77.08_UBC34 (ubiquitin-conjugating enzyme 34); ubiquitin-protein ligase	100	1278	0	0	29	1306	1283	6	0	2533
contig02000	Ps_contig_mira-and-tgicl-ass_29775	hit-id:AT5G59950.1_e-value:1e-49_score: 194_percentidentiy:58.41_RNA and export factor-binding protein, putative	99.91	1162	1	0	1	1162	1237	76	0	2296
contig02001	Ps_contig_mira-and-tgicl-ass_31589	hit-id:AT1G75510.1_e-value:5e-82_score: 301_percentidentiy:63.28_transcription initiation factor IIF beta subunit (TFIIF-beta) family protein	99.13	1037	8	1	17	1052	62	1098	0	1978
contig02002	Ps_contig_mira-and-tgicl-ass_632	hit-id:AT5G65360.1_e-value:1e-70_score: 262_percentidentiy:99.26_histone H3	93.85	260	12	2	5	263	41	297	2e-95	347
contig02003	Ps_contig_mira-and-tgicl-ass_26731	hit-id:AT4G18710.1_e-value:0.0_score: 711_percentidentiy:88.68_BIN2 (BRASSINOSTEROID-INSENSITIVE 2); glycogen synthase kinase 3/ kinase/ protein kinase	99.94	1641	1	0	137	1777	114	1754	0	3203
contig02004	Ps_contig_mira-and-tgicl-ass_30410	hit-id:AT1G62780.1_e-value:7e-81_score: 297_percentidentiy:61.16_unknown protein	99.9	1051	1	0	3	1053	1091	41	0	2076
contig02005	Ps_contig_mira-and-tgicl-ass_40830	hit-id:AT1G04290.1_e-value:7e-10_score:58.9_percentidentiy:50.00_thioesterase family protein	100	164	0	0	574	737	177	14	2e-88	325
contig02006	Ps_contig_mira-and-tgicl-ass_31277	hit-id:AT5G43600.1_e-value:0.0_score: 647_percentidentiy:82.10_UAH (UREIDOGLYCOLATE AMIDOHYDROLASE); allantoate deiminase/ metallopeptidase	99.66	1484	3	2	23	1504	1550	67	0	2849
contig02007	Ps_contig_mira-and-tgicl-ass_35785	hit-id:AT3G21700.3_e-value:7e-39_score: 155_percentidentiy:78.65_SGP2; GTP binding	95.21	146	0	3	1	139	146	1	2e-56	218
contig02008	Ps_contig_mira-and-tgicl-ass_34283	hit-id:AT3G55120.1_e-value:7e-52_score: 201_percentidentiy:49.77_TT5 (TRANSPARENT TESTA 5); chalcone isomerase	96.68	392	12	1	1	392	528	918	0	666
contig02009	Ps_contig_mira-and-tgicl-ass_34929	hit-id:AT5G20900.1_e-value:3e-15_score:79.0_percentidentiy:39.31_JAZ12 (JASMONATE-ZIM-DOMAIN PROTEIN 12)	99.85	652	1	0	1	652	11	662	0	1285
contig02010	Ps_contig_mira-and-tgicl-ass_29577	hit-id:AT4G28040.5_e-value:6e-25_score:97.1_percentidentiy:50.98_nodulin MtN21 family protein	100	354	0	0	1	354	18	371	0	702
contig02011	Ps_contig_mira-and-tgicl-ass_30296	hit-id:AT1G05190.1_e-value:2e-90_score: 328_percentidentiy:73.73_emb2394 (embryo defective 2394); structural constituent of ribosome	98.96	864	4	4	136	998	42	901	0	1566
contig02012	Ps_contig_mira-and-tgicl-ass_32350	hit-id:AT1G68220.1_e-value:2e-58_score: 223_percentidentiy:64.29_unknown protein	99.59	967	3	1	1	967	47	1012	0	1877
contig02013	Ps_contig_mira-and-tgicl-ass_28842	hit-id:AT5G16990.1_e-value:2e-142_score: 503_percentidentiy:71.26_NADP-dependent oxidoreductase, putative	99.55	447	2	0	1	447	181	627	0	870
contig02014	Ps_contig_mira-and-tgicl-ass_37412	hit-id:AT5G54960.1_e-value:0.0_score: 696_percentidentiy:76.63_PDC2 (pyruvate decarboxylase-2); carboxy-lyase/ catalytic/ magnesium ion binding / pyruvate decarboxylase/ thiamin pyrophosphate binding	99.8	1963	2	2	79	2039	1	1963	0	3848
contig02015	Ps_contig_mira-and-tgicl-ass_43746	hit-id:AT5G60660.1_e-value:5e-132_score: 468_percentidentiy:78.45_PIP2;4 (PLASMA MEMBRANE INTRINSIC PROTEIN 2;4); water channel	98.86	1137	12	1	1	1137	1260	125	0	2097
contig02016	Ps_contig_mira-and-tgicl-ass_30826	hit-id:AT5G14680.1_e-value:4e-73_score: 271_percentidentiy:70.29_universal stress protein (USP) family protein	100	854	0	0	7	860	910	57	0	1616
contig02017	Ps_contig_mira-and-tgicl-ass_28367	hit-id:AT5G19440.1_e-value:1e-116_score: 416_percentidentiy:60.99_cinnamyl-alcohol dehydrogenase, putative (CAD)	94.55	440	17	6	22	454	1	440	1e-174	611
contig02018	Ps_contig_mira-and-tgicl-ass_32098	hit-id:AT1G05010.1_e-value:1e-128_score: 456_percentidentiy:74.29_EFE (ETHYLENE-FORMING ENZYME); 1-aminocyclopropane-1-carboxylate oxidase	99.8	995	2	0	242	1236	1009	15	0	1915
contig02019	Ps_contig_mira-and-tgicl-ass_31989	hit-id:AT3G04780.1_e-value:8e-05_score:44.3_percentidentiy:70.00_Encodes a protein with little sequence identity with any other protein of known structure or function. Part of this protein shows a 42% sequence identity with the C-terminal domain of the 32-kD human thioredoxin-like protein.	99.19	495	3	1	175	669	239	732	0	946
contig02020	Ps_contig_mira-and-tgicl-ass_31312	hit-id:AT4G17490.1_e-value:2e-44_score: 176_percentidentiy:50.00_ATERF6 (ETHYLENE RESPONSIVE ELEMENT BINDING FACTOR 6); DNA binding / transcription factor	98.54	479	4	2	79	556	89	565	0	880
contig02021	Ps_contig_mira-and-tgicl-ass_7861	hit-id:Medtr2g055270.1_e-value:9e-45_score: 176_percentidentiy:48.82_ Glycoside hydrolase, chitinase active site	99.75	811	2	0	271	1081	15	825	0	1592
contig02023	Ps_contig_mira-and-tgicl-ass_44146	hit-id:AT1G06760.1_e-value:1e-19_score:94.4_percentidentiy:76.39_histone H1, putative	100	369	0	0	35	403	576	944	0	731
contig02024	Ps_contig_mira-and-tgicl-ass_40635	hit-id:AT3G51660.1_e-value:4e-34_score: 140_percentidentiy:59.82_macrophage migration inhibitory factor family protein / MIF family protein	100	535	0	0	3	537	40	574	0	1019
contig02025	Ps_contig_mira-and-tgicl-ass_36875	hit-id:AT3G03980.1_e-value:2e-61_score: 231_percentidentiy:77.98_short-chain dehydrogenase/reductase (SDR) family protein	99.82	550	1	0	1	550	94	643	0	1082
contig02026	Ps_contig_mira-and-tgicl-ass_34596	hit-id:AT2G23320.1_e-value:7e-39_score: 158_percentidentiy:83.15_WRKY15; calmodulin binding / transcription factor	100	402	0	0	1	402	438	37	0	797
contig02027	Ps_contig_mira-and-tgicl-ass_33835	hit-id:AT1G64200.1_e-value:1e-81_score: 300_percentidentiy:72.27_VHA-E3 (VACUOLAR H+-ATPASE SUBUNIT E ISOFORM 3); proton-transporting ATPase, rotational mechanism	99.74	1155	3	0	1	1155	1178	24	0	2224
contig02028	Ps_contig_mira-and-tgicl-ass_29828	hit-id:AT2G43710.1_e-value:0.0_score: 632_percentidentiy:84.21_SSI2; acyl-[acyl-carrier-protein] desaturase/ stearoyl-CoA 9-desaturase	99.67	1504	3	2	87	1589	23	1525	0	2926
contig02029	Ps_contig_mira-and-tgicl-ass_42244	hit-id:AT1G16470.2_e-value:8e-122_score: 433_percentidentiy:94.04_PAB1 (PROTEASOME SUBUNIT PAB1); endopeptidase/ peptidase/ threonine-type endopeptidase	98.94	1037	1	1	26	1062	42	1068	0	1978
contig02030	Ps_contig_mira-and-tgicl-ass_38606	hit-id:AT1G68680.1_e-value:9e-24_score: 107_percentidentiy:77.61_unknown protein	99.53	426	1	1	307	731	448	23	0	821
contig02031	Ps_contig_mira-and-tgicl-ass_29230	hit-id:AT3G02720.1_e-value:4e-174_score: 608_percentidentiy:76.04_DJ-1 family protein / protease-related	99.4	1677	10	0	153	1829	1	1677	0	3247
contig02032	Ps_contig_mira-and-tgicl-ass_30735	hit-id:AT4G13010.1_e-value:2e-138_score: 489_percentidentiy:72.73_oxidoreductase, zinc-binding dehydrogenase family protein	100	1263	0	0	9	1271	1288	26	0	2504
contig02033	Ps_contig_mira-and-tgicl-ass_31940	hit-id:AT3G18830.1_e-value:0.0_score: 701_percentidentiy:73.85_ATPLT5 (POLYOL TRANSPORTER 5); D-ribose transmembrane transporter/ D-xylose transmembrane transporter/ carbohydrate transmembrane transporter/ galactose transmembrane transporter/ glucose transmembrane transporter/ glycerol transmembrane transporter/ mann	99.85	1944	3	0	1	1944	1960	17	0	3747
contig02034	Ps_contig_mira-and-tgicl-ass_13893	N#A	95.63	229	10	0	114	342	3	231	1e-89	329
contig02035	Ps_contig_mira-and-tgicl-ass_29313	hit-id:AT1G56190.1_e-value:0.0_score: 701_percentidentiy:88.38_phosphoglycerate kinase, putative	99.16	1663	6	5	198	1852	27	1689	0	3110
contig02036	Ps_contig_mira-and-tgicl-ass_32230	hit-id:AT5G09510.1_e-value:9e-79_score: 290_percentidentiy:94.08_40S ribosomal protein S15 (RPS15D)	99.71	687	2	0	1	687	8	694	0	1346
contig02037	Ps_contig_mira-and-tgicl-ass_39013	hit-id:AT1G26480.1_e-value:3e-121_score: 432_percentidentiy:86.45_GRF12 (GENERAL REGULATORY FACTOR 12); protein binding / protein phosphorylated amino acid binding	99.54	651	3	0	1	651	581	1231	0	1267
contig02038	Ps_contig_mira-and-tgicl-ass_32093	hit-id:AT2G39990.1_e-value:1e-116_score: 416_percentidentiy:75.60_EIF2; translation initiation factor	99.72	1081	2	1	1	1080	45	1125	0	2070
contig02040	Ps_contig_mira-and-tgicl-ass_31104	hit-id:AT1G51200.2_e-value:1e-56_score: 217_percentidentiy:63.07_zinc finger (AN1-like) family protein	99.61	1030	0	4	152	1177	188	1217	0	1895
contig02043	Ps_contig_mira-and-tgicl-ass_39013	hit-id:AT1G26480.1_e-value:3e-121_score: 432_percentidentiy:86.45_GRF12 (GENERAL REGULATORY FACTOR 12); protein binding / protein phosphorylated amino acid binding	99.68	924	3	0	45	968	1	924	0	1810
contig02044	Ps_contig_mira-and-tgicl-ass_33739	hit-id:AT1G78150.2_e-value:1e-101_score: 367_percentidentiy:68.97_unknown protein	99.92	1301	0	1	10	1310	1318	19	0	2516
contig02045	Ps_contig_mira-and-tgicl-ass_17282	hit-id:AT2G21290.1_e-value:6e-12_score:67.4_percentidentiy:56.70_unknown protein	98.91	552	2	4	1	550	36	585	0	1023
contig02046	Ps_contig_mira-and-tgicl-ass_33129	hit-id:AT5G38720.1_e-value:1e-19_score:94.0_percentidentiy:36.00_unknown protein	99.33	446	1	2	1	445	12	456	0	803
contig02047	Ps_contig_mira-and-tgicl-ass_34868	hit-id:AT5G27490.1_e-value:2e-126_score: 449_percentidentiy:79.29_integral membrane Yip1 family protein	100	1030	0	0	83	1112	72	1101	0	2042
[truncated: 43,237 more rows]
