# Supplementary material for: Transcriptome sequencing of field pea and faba bean for discovery and validation of SSR genetic markers
Source: BMC Genomics. 2012 Mar 20;13:104. doi: 10.1186/1471-2164-13-104 (PMC3352077; doi:10.1186/1471-2164-13-104)
Supplement: Additional file 13 — BLASTN of field pea and faba bean contigs and singltones against GenBank EST and nucleotide (nt) data. This file contains the BLASTN results obtained as a result of comparison of field pea and faba bean contigs and singletons set against the EST and nucleotide (nt) databse of GenBank at an E value < 10-10. [file 1471-2164-13-104-S13.XLSX]

## Sheet: Pea_NCBI_est_blast
genbank ID	Contig/singleton name	% identity	alignment_length	mismatches	gap_openings	q_start	q_end	s_start	s_end	e value	score
gi|261241531|gb|FG535677.1|FG535677	contig00010	99.34	453	3	0	3	455	1285	833	0	874
gi|261243175|gb|FG531608.1|FG531608	contig00010	99.79	475	1	0	1	475	1286	812	0	934
gi|261243442|gb|FG531875.1|FG531875	contig00010	99.76	418	1	0	1	418	1286	869	0	821
gi|261243016|gb|FG531449.1|FG531449	contig00035	100	350	0	0	4	353	359	708	0	694
gi|261239188|gb|FG534902.1|FG534902	contig00039	97.26	73	2	0	424	496	1424	1352	2e-29	129
gi|261243589|gb|FG532022.1|FG532022	contig00041	100	389	0	0	1	389	1658	2046	0	771
gi|261241262|gb|FG535408.1|FG535408	contig00053	96.2	184	7	0	1	184	514	331	5e-84	309
gi|261241262|gb|FG535408.1|FG535408	contig00053	97.04	169	5	0	181	349	534	366	7e-80	295
gi|261240204|gb|FG531083.1|FG531083	contig00059	86.36	154	21	0	3	156	348	501	2e-32	139
gi|261243273|gb|FG531706.1|FG531706	contig00063	97.18	177	5	0	5	181	157	333	6e-85	311
gi|261241217|gb|FG535363.1|FG535363	contig00069	96.59	205	0	1	3	200	205	1	7e-98	355
gi|261239226|gb|FG534940.1|FG534940	contig00083	94.05	84	4	1	1	84	494	412	2e-27	119
gi|261239539|gb|FG535074.1|FG535074	contig00083	97.15	456	13	0	1	456	498	43	0	801
gi|261239046|gb|FG534826.1|FG534826	contig00096	98	501	9	1	6	505	567	67	0	906
gi|261239728|gb|FG530607.1|FG530607	contig00096	95.4	435	20	0	1	435	829	395	0	704
gi|261239824|gb|FG530703.1|FG530703	contig00096	100	504	0	0	6	509	567	64	0	999
gi|261239050|gb|FG534830.1|FG534830	contig00098	99.42	514	2	1	1	514	975	1487	0	952
gi|261238861|gb|FG534760.1|FG534760	contig00107	99.24	524	4	0	1	524	630	107	0	1007
gi|261240182|gb|FG531061.1|FG531061	contig00134	99.39	492	2	1	7	498	491	1	0	944
gi|261243043|gb|FG531476.1|FG531476	contig00137	91.59	416	35	0	1	416	446	31	1e-155	547
gi|261242941|gb|FG531374.1|FG531374	contig00141	99.07	430	3	1	2	430	158	587	0	813
gi|261240235|gb|FG531114.1|FG531114	contig00149	99.84	620	0	1	42	660	27	646	0	1213
gi|261239310|gb|FG534964.1|FG534964	contig00150	99.77	432	1	0	3	434	565	134	0	807
gi|261240237|gb|FG531116.1|FG531116	contig00156	98.52	203	3	0	1	203	616	414	1e-104	379
gi|261243614|gb|FG532047.1|FG532047	contig00169	99.02	305	3	0	2	306	1256	952	8e-166	581
gi|261239861|gb|FG530740.1|FG530740	contig00171	97.54	448	11	0	203	650	2	449	0	801
gi|261241354|gb|FG535500.1|FG535500	contig00191	99.29	422	3	0	2	423	376	797	0	765
gi|261239968|gb|FG530847.1|FG530847	contig00197	99.65	567	1	1	2	568	752	187	0	1100
gi|261239805|gb|FG530684.1|FG530684	contig00202	99.5	605	3	0	12	616	1187	583	0	1176
gi|261243200|gb|FG531633.1|FG531633	contig00202	98.58	424	5	1	4	427	522	100	0	785
gi|261239064|gb|FG534844.1|FG534844	contig00203	99.74	390	1	0	4	393	443	54	0	765
gi|261239776|gb|FG530655.1|FG530655	contig00213	99.39	657	4	0	1	657	20	676	0	1271
gi|261243215|gb|FG531648.1|FG531648	contig00216	96.63	208	7	0	6	213	649	442	4e-98	357
gi|261243215|gb|FG531648.1|FG531648	contig00216	98.63	146	2	0	270	415	385	240	4e-73	274
gi|261243215|gb|FG531648.1|FG531648	contig00216	100	70	0	0	476	545	179	110	2e-32	139
gi|261243130|gb|FG531563.1|FG531563	contig00217	100	544	0	0	1	544	744	201	0	1078
gi|261239041|gb|FG534821.1|FG534821	contig00222	99	100	1	0	411	510	270	171	5e-48	190
gi|261238843|gb|FG534742.1|FG534742	contig00225	100	74	0	0	1	74	81	8	1e-35	147
gi|261238986|gb|FG534766.1|FG534766	contig00226	94.46	361	4	3	1	345	428	788	3e-159	559
gi|261238839|gb|FG534738.1|FG534738	contig00228	88.83	582	65	0	1	582	591	10	0	638
gi|261242929|gb|FG531362.1|FG531362	contig00228	89.61	231	24	0	4	234	1045	1275	1e-71	268
gi|261239628|gb|FG530507.1|FG530507	contig00238	94.32	651	37	0	3	653	491	1141	0	997
gi|261239585|gb|FG535120.1|FG535120	contig00241	99.8	496	1	0	100	595	154	649	0	975
gi|261239778|gb|FG530657.1|FG530657	contig00258	99	299	3	0	1	299	23	321	6e-162	569
gi|261239778|gb|FG530657.1|FG530657	contig00258	97.88	189	3	1	341	529	364	551	5e-79	293
gi|261239778|gb|FG530657.1|FG530657	contig00258	98.04	51	1	0	580	630	616	666	1e-18	93.7
gi|261241131|gb|FG535292.1|FG535292	contig00263	98.28	464	8	0	1	464	296	759	0	856
gi|261241327|gb|FG535473.1|FG535473	contig00268	99.08	437	4	0	90	526	437	1	0	835
gi|261241327|gb|FG535473.1|FG535473	contig00268	97.89	95	2	0	2	96	250	156	1e-42	172
gi|261241073|gb|FG535234.1|FG535234	contig00273	98.87	266	3	0	1	266	103	368	1e-142	504
gi|261239888|gb|FG530767.1|FG530767	contig00290	100	630	0	0	3	632	397	1026	0	1249
gi|261238786|gb|FG534685.1|FG534685	contig00292	99.59	486	1	1	1	486	485	1	0	940
gi|261239953|gb|FG530832.1|FG530832	contig00292	99.64	563	1	1	1	563	562	1	0	1092
gi|261243161|gb|FG531594.1|FG531594	contig00303	99.7	333	1	0	2	334	266	598	0	654
gi|261242871|gb|FG531304.1|FG531304	contig00307	98.53	409	5	1	1	409	674	267	0	755
gi|261238698|gb|FG534657.1|FG534657	contig00312	100	99	0	0	508	606	1	99	9e-50	196
gi|261239774|gb|FG530653.1|FG530653	contig00322	95.33	514	9	1	128	641	226	724	0	848
gi|261239774|gb|FG530653.1|FG530653	contig00322	97.39	230	6	0	1	230	180	409	1e-113	408
gi|261239774|gb|FG530653.1|FG530653	contig00322	91.49	94	8	0	218	311	220	313	1e-27	123
gi|261239774|gb|FG530653.1|FG530653	contig00322	82.5	160	13	1	170	329	220	364	3e-25	115
gi|261239774|gb|FG530653.1|FG530653	contig00322	92.19	64	5	0	41	104	349	412	6e-17	87.7
gi|261243477|gb|FG531910.1|FG531910	contig00326	97.8	363	4	2	35	395	568	208	0	644
gi|261240389|gb|FG531268.1|FG531268	contig00332	99.32	441	2	1	1	441	620	181	0	801
gi|261240390|gb|FG531269.1|FG531269	contig00332	97.37	38	1	0	1	38	620	583	2e-12	67.9
gi|261241698|gb|FG535788.1|FG535788	contig00333	100	409	0	0	1	409	534	126	0	811
gi|261240068|gb|FG530947.1|FG530947	contig00344	99.68	616	2	0	1	616	648	33	0	1205
gi|261242976|gb|FG531409.1|FG531409	contig00346	99.25	401	2	1	1	400	677	277	0	763
gi|261240138|gb|FG531017.1|FG531017	contig00357	100	561	0	0	3	563	635	75	0	1112
gi|261241082|gb|FG535243.1|FG535243	contig00358	93.65	189	12	0	4	192	415	603	8e-75	280
gi|261241082|gb|FG535243.1|FG535243	contig00358	98.5	133	2	0	125	257	644	776	3e-65	248
gi|261241082|gb|FG535243.1|FG535243	contig00358	92.98	57	4	0	176	232	416	472	4e-15	81.8
gi|261239920|gb|FG530799.1|FG530799	contig00365	100	684	0	0	2	685	877	194	0	1356
gi|261241025|gb|FG535186.1|FG535186	contig00368	100	320	0	0	5	324	501	182	0	634
gi|261243528|gb|FG531961.1|FG531961	contig00368	100	492	0	0	4	495	665	174	0	975
gi|261239661|gb|FG530540.1|FG530540	contig00378	99	601	6	0	1	601	393	993	0	1144
gi|261239950|gb|FG530829.1|FG530829	contig00378	98.87	619	7	0	13	631	209	827	0	1172
gi|261239673|gb|FG530552.1|FG530552	contig00384	99.52	620	2	1	1	620	670	52	0	1096
gi|261238625|gb|FG534584.1|FG534584	contig00386	99.6	249	1	0	193	441	341	589	5e-137	486
gi|261238625|gb|FG534584.1|FG534584	contig00386	98.56	139	2	0	1	139	149	287	6e-69	260
gi|261239904|gb|FG530783.1|FG530783	contig00399	99.71	346	1	0	1	346	318	663	0	678
gi|261239904|gb|FG530783.1|FG530783	contig00399	100	221	0	0	396	616	713	933	1e-122	438
gi|261243174|gb|FG531607.1|FG531607	contig00404	100	283	0	0	1	283	747	1029	6e-160	561
gi|261238672|gb|FG534631.1|FG534631	contig00424	98.64	589	8	0	4	592	782	194	0	1104
gi|261241646|gb|FG535736.1|FG535736	contig00424	98.5	534	8	0	1	534	696	163	0	995
gi|261241417|gb|FG535563.1|FG535563	contig00433	99.82	547	1	0	2	548	170	716	0	1076
gi|261241422|gb|FG535568.1|FG535568	contig00433	99.84	634	1	0	3	636	243	876	0	1142
gi|261239863|gb|FG530742.1|FG530742	contig00435	99.68	622	2	0	1	622	706	85	0	1219
gi|261239245|gb|FG534959.1|FG534959	contig00438	100	557	0	0	5	561	611	55	0	1104
gi|261240274|gb|FG531153.1|FG531153	contig00439	99.57	469	2	0	3	471	590	1058	0	916
gi|261243466|gb|FG531899.1|FG531899	contig00441	100	285	0	0	1	285	13	297	5e-161	565
gi|261243493|gb|FG531926.1|FG531926	contig00448	100	329	0	0	2	330	571	243	0	652
gi|261240226|gb|FG531105.1|FG531105	contig00458	99.18	612	3	2	55	665	153	763	0	1158
gi|261243475|gb|FG531908.1|FG531908	contig00458	100	328	0	0	55	382	153	480	0	650
gi|261240229|gb|FG531108.1|FG531108	contig00463	98.38	493	6	1	4	496	506	16	0	908
gi|261241389|gb|FG535535.1|FG535535	contig00469	96.73	306	8	1	117	422	576	273	1e-147	521
gi|261241389|gb|FG535535.1|FG535535	contig00469	96.34	82	3	0	459	540	82	1	2e-32	139
gi|261241389|gb|FG535535.1|FG535535	contig00469	100	48	0	0	477	524	126	79	2e-19	95.6
gi|261241104|gb|FG535265.1|FG535265	contig00474	99.78	446	1	0	1	446	109	554	0	876
gi|261243566|gb|FG531999.1|FG531999	contig00477	98.76	404	1	1	3	402	666	263	0	759
gi|261243042|gb|FG531475.1|FG531475	contig00478	100	335	0	0	4	338	329	663	2e-178	622
gi|261241208|gb|FG535354.1|FG535354	contig00479	99.24	393	3	0	1	393	67	459	0	755
gi|261238832|gb|FG534731.1|FG534731	contig00493	99.34	602	4	0	8	609	823	222	0	1162
gi|261243083|gb|FG531516.1|FG531516	contig00505	98.46	195	3	0	146	340	246	52	4e-100	363
gi|261243083|gb|FG531516.1|FG531516	contig00505	89.57	163	17	0	1	163	163	1	1e-47	188
gi|261240350|gb|FG531229.1|FG531229	contig00506	99.84	619	1	0	2	620	3938	4556	0	1178
gi|261243217|gb|FG531650.1|FG531650	contig00507	99.76	422	1	0	6	427	161	582	0	831
gi|261241444|gb|FG535590.1|FG535590	contig00514	99.42	347	2	0	356	702	528	182	0	672
gi|261240352|gb|FG531231.1|FG531231	contig00530	100	575	0	0	3	577	601	27	0	1140
gi|261243066|gb|FG531499.1|FG531499	contig00539	99.49	393	2	0	1	393	9	401	0	763
gi|261241160|gb|FG535321.1|FG535321	contig00543	99.42	520	3	0	1	520	650	131	0	1007
gi|261243271|gb|FG531704.1|FG531704	contig00555	100	403	0	0	1	403	874	472	0	799
gi|261239350|gb|FG535004.1|FG535004	contig00560	98.99	298	3	0	200	497	519	816	2e-161	567
gi|261239350|gb|FG535004.1|FG535004	contig00560	98.65	74	1	0	5	78	445	518	2e-32	139
gi|261240159|gb|FG531038.1|FG531038	contig00577	99.2	498	3	1	1	498	540	44	0	906
gi|261241075|gb|FG535236.1|FG535236	contig00580	95.8	143	6	0	1	143	220	362	2e-62	236
gi|261239785|gb|FG530664.1|FG530664	contig00586	100	583	0	0	1	583	1507	2089	0	1156
gi|261239793|gb|FG530672.1|FG530672	contig00586	100	581	0	0	5	585	1510	2090	0	1152
gi|261243441|gb|FG531874.1|FG531874	contig00594	99.67	304	1	0	2	305	422	725	5e-170	595
gi|261241284|gb|FG535430.1|FG535430	contig00600	99.51	611	3	0	1	611	698	88	0	1187
gi|261243124|gb|FG531557.1|FG531557	contig00615	99.71	350	1	0	3	352	1229	880	0	688
gi|261243540|gb|FG531973.1|FG531973	contig00615	99.78	451	1	0	1	451	1230	780	0	886
gi|261240010|gb|FG530889.1|FG530889	contig00616	100	596	0	0	93	688	194	789	0	1140
gi|261242894|gb|FG531327.1|FG531327	contig00623	99.51	407	2	0	2	408	679	273	0	791
gi|261238837|gb|FG534736.1|FG534736	contig00633	99.51	412	2	0	48	459	436	25	0	801
gi|261241912|gb|FG535927.1|FG535927	contig00635	99.81	531	1	0	1	531	58	588	0	991
gi|261243356|gb|FG531789.1|FG531789	contig00638	97.67	430	10	0	5	434	714	285	0	773
gi|261243456|gb|FG531889.1|FG531889	contig00638	99.38	324	0	1	1	322	569	246	9e-178	620
gi|261241822|gb|FG535837.1|FG535837	contig00654	100	263	0	0	16	278	743	1005	1e-147	521
gi|261241822|gb|FG535837.1|FG535837	contig00654	99.35	153	1	0	344	496	1071	1223	1e-79	295
gi|261243407|gb|FG531840.1|FG531840	contig00654	99.38	160	1	0	4	163	166	325	2e-84	309
gi|261240036|gb|FG530915.1|FG530915	contig00657	99.7	664	2	0	1	664	856	193	0	1300
gi|261241723|gb|FG535813.1|FG535813	contig00660	99.66	587	2	0	2	588	647	1233	0	1148
gi|261239679|gb|FG530558.1|FG530558	contig00664	100	667	0	0	1	667	1225	559	0	1322
gi|261239766|gb|FG530645.1|FG530645	contig00666	99.85	655	1	0	1	655	991	337	0	1249
gi|261241089|gb|FG535250.1|FG535250	contig00683	97.79	272	6	0	1	272	803	532	5e-139	492
gi|261241090|gb|FG535251.1|FG535251	contig00683	98.17	436	8	0	1	436	803	368	0	801
gi|261239588|gb|FG535123.1|FG535123	contig00686	97.64	297	6	1	4	300	650	355	4e-149	525
gi|261239662|gb|FG530541.1|FG530541	contig00686	99.64	557	2	0	3	559	651	95	0	1088
gi|261241211|gb|FG535357.1|FG535357	contig00686	98.01	301	6	0	4	304	650	350	3e-156	549
gi|261241224|gb|FG535370.1|FG535370	contig00686	98.09	262	5	0	4	265	650	389	2e-135	480
gi|261241225|gb|FG535371.1|FG535371	contig00686	99.78	445	1	0	4	448	650	206	0	874
gi|261239803|gb|FG530682.1|FG530682	contig00698	100	617	0	0	1	617	894	278	0	1223
gi|261243450|gb|FG531883.1|FG531883	contig00700	98.43	127	2	0	181	307	541	415	5e-62	236
gi|261243450|gb|FG531883.1|FG531883	contig00700	100	65	0	0	1	65	721	657	9e-30	129
gi|261242975|gb|FG531408.1|FG531408	contig00703	99.81	527	0	1	1	527	1099	574	0	987
gi|261239933|gb|FG530812.1|FG530812	contig00704	100	608	0	0	1	608	608	1	0	1205
gi|261240311|gb|FG531190.1|FG531190	contig00707	99.7	660	2	0	1	660	849	190	0	1292
gi|261243581|gb|FG532014.1|FG532014	contig00707	99.36	466	3	0	1	466	736	271	0	900
gi|261243464|gb|FG531897.1|FG531897	contig00709	98.94	283	3	0	1	283	455	737	9e-153	537
gi|261240198|gb|FG531077.1|FG531077	contig00715	97.97	394	5	1	1	391	207	600	0	714
gi|261241722|gb|FG535812.1|FG535812	contig00723	97.37	38	1	0	1	38	391	428	2e-12	67.9
gi|261241681|gb|FG535771.1|FG535771	contig00745	99.01	608	3	1	1	608	1245	1849	0	1154
gi|261243396|gb|FG531829.1|FG531829	contig00745	99.02	407	4	0	1	407	1173	1579	0	775
gi|261241848|gb|FG535863.1|FG535863	contig00747	98.99	595	5	1	41	635	660	67	0	1082
gi|261239943|gb|FG530822.1|FG530822	contig00748	88.92	659	73	0	1	659	361	1019	0	729
gi|261239943|gb|FG530822.1|FG530822	contig00748	87.8	533	65	0	4	536	592	1124	1e-153	541
gi|261239943|gb|FG530822.1|FG530822	contig00748	82.72	596	103	0	4	599	136	731	2e-100	365
gi|261239943|gb|FG530822.1|FG530822	contig00748	78.99	476	100	0	178	653	82	557	1e-36	153
gi|261240041|gb|FG530920.1|FG530920	contig00757	98.55	552	3	2	2	553	623	77	0	1003
gi|261241496|gb|FG535642.1|FG535642	contig00760	99.31	436	3	0	1	436	769	1204	0	841
gi|261239636|gb|FG530515.1|FG530515	contig00780	99.5	403	2	0	4	406	73	475	0	783
gi|261239844|gb|FG530723.1|FG530723	contig00792	100	55	0	0	4	58	1106	1160	1e-24	109
gi|261239889|gb|FG530768.1|FG530768	contig00792	100	477	0	0	4	480	1106	1582	0	946
gi|261239761|gb|FG530640.1|FG530640	contig00794	100	585	0	0	1	585	671	1255	0	1160
gi|261239928|gb|FG530807.1|FG530807	contig00794	99.83	600	1	0	1	600	272	871	0	1181
gi|261240125|gb|FG531004.1|FG531004	contig00796	100	615	0	0	2	616	1116	502	0	1219
gi|261239896|gb|FG530775.1|FG530775	contig00816	100	471	0	0	149	619	471	1	0	934
gi|261239896|gb|FG530775.1|FG530775	contig00816	100	35	0	0	2	36	506	472	1e-11	69.9
gi|261241039|gb|FG535200.1|FG535200	contig00826	95.58	452	20	0	1	452	529	78	0	737
gi|261241903|gb|FG535918.1|FG535918	contig00828	99.12	341	2	1	1	341	468	129	2e-161	567
gi|261241903|gb|FG535918.1|FG535918	contig00828	100	67	0	0	402	468	68	2	9e-31	133
gi|261238641|gb|FG534600.1|FG534600	contig00855	99.65	578	2	0	3	580	877	1454	0	1130
gi|261243341|gb|FG531774.1|FG531774	contig00855	99.34	302	2	0	1	302	1075	1376	2e-166	583
gi|261243607|gb|FG532040.1|FG532040	contig00857	100	277	0	0	4	280	6	282	5e-142	502
gi|261239204|gb|FG534918.1|FG534918	contig00866	100	612	0	0	2	613	151	762	0	1213
gi|261240303|gb|FG531182.1|FG531182	contig00872	99.73	371	1	0	1	371	1077	707	0	728
gi|261239848|gb|FG530727.1|FG530727	contig00897	97.76	581	10	1	55	632	687	107	0	1045
gi|261240259|gb|FG531138.1|FG531138	contig00901	100	300	0	0	139	438	504	205	8e-170	595
gi|261240016|gb|FG530895.1|FG530895	contig00922	81.3	476	89	0	64	539	1081	606	3e-62	238
gi|261239952|gb|FG530831.1|FG530831	contig00928	99.66	295	1	0	1	295	567	861	2e-164	577
gi|261239952|gb|FG530831.1|FG530831	contig00928	99.31	145	1	0	352	496	918	1062	7e-75	280
gi|261239985|gb|FG530864.1|FG530864	contig00939	99.26	269	2	0	1	269	1497	1765	2e-146	517
gi|261238685|gb|FG534644.1|FG534644	contig00943	98.96	192	2	0	42	233	587	396	2e-100	365
gi|261238685|gb|FG534644.1|FG534644	contig00943	100	128	0	0	333	460	395	268	5e-67	254
gi|261238685|gb|FG534644.1|FG534644	contig00943	97.03	101	3	0	542	642	270	170	2e-44	178
gi|261243555|gb|FG531988.1|FG531988	contig00949	98.4	437	1	1	1	431	58	494	0	813
gi|261242384|gb|FG538976.1|FG538976	contig00953	98.78	164	2	0	68	231	266	103	3e-84	309
gi|261241020|gb|FG535181.1|FG535181	contig00959	98.78	411	5	0	1	411	447	37	0	775
gi|261241355|gb|FG535501.1|FG535501	contig00964	96.47	624	15	2	1	624	853	237	0	1033
gi|261239632|gb|FG530511.1|FG530511	contig00975	100	334	0	0	313	646	465	132	0	662
gi|261243007|gb|FG531440.1|FG531440	contig00977	100	401	0	0	6	406	65	465	0	795
gi|261239629|gb|FG530508.1|FG530508	contig00978	86.28	605	68	1	57	646	409	1013	2e-159	561
gi|261239578|gb|FG535113.1|FG535113	contig00987	100	277	0	0	8	284	527	251	4e-156	549
gi|261239578|gb|FG535113.1|FG535113	contig00987	99.63	271	1	0	202	472	290	20	1e-137	488
gi|261241676|gb|FG535766.1|FG535766	contig00991	91.07	56	5	0	70	125	705	760	2e-12	71.9
gi|261241344|gb|FG535490.1|FG535490	contig00996	99.61	508	2	0	13	520	953	1460	0	991
gi|261243447|gb|FG531880.1|FG531880	contig00996	99.36	314	2	0	1	314	813	1126	3e-174	609
gi|261239879|gb|FG530758.1|FG530758	contig01005	98.8	665	1	1	1	665	11	668	0	1259
gi|261243201|gb|FG531634.1|FG531634	contig01005	98.04	408	1	1	2	409	12	412	0	749
gi|261239000|gb|FG534780.1|FG534780	contig01011	99.8	499	1	0	1	499	612	114	0	981
gi|261241567|gb|FG535713.1|FG535713	contig01016	95.45	44	2	0	5	48	433	390	2e-13	71.9
gi|261241665|gb|FG535755.1|FG535755	contig01016	99.05	423	2	1	1	421	437	15	0	801
gi|261240201|gb|FG531080.1|FG531080	contig01019	98.61	144	2	0	3	146	183	326	2e-72	270
gi|261239692|gb|FG530571.1|FG530571	contig01025	99.56	683	3	0	2	684	60	742	0	1332
gi|261243300|gb|FG531733.1|FG531733	contig01030	93.98	299	18	0	1	299	66	364	2e-126	450
gi|261239691|gb|FG530570.1|FG530570	contig01032	100	238	0	0	1	238	1018	1255	4e-133	472
gi|261242416|gb|FG539008.1|FG539008	contig01045	100	298	0	0	1	298	633	336	3e-156	549
gi|261242416|gb|FG539008.1|FG539008	contig01045	100	38	0	0	339	376	295	258	1e-13	75.8
gi|261241526|gb|FG535672.1|FG535672	contig01050	99.1	222	2	0	1	222	273	52	8e-119	424
gi|261238655|gb|FG534614.1|FG534614	contig01066	98.66	597	7	1	11	607	741	146	0	1112
gi|261243214|gb|FG531647.1|FG531647	contig01070	99.32	584	4	0	3	586	649	66	0	1126
gi|261239663|gb|FG530542.1|FG530542	contig01077	99.52	210	1	0	268	477	608	817	4e-101	367
gi|261239663|gb|FG530542.1|FG530542	contig01077	97.93	193	4	0	1	193	341	533	2e-96	351
gi|261239869|gb|FG530748.1|FG530748	contig01083	98.16	435	8	0	1	435	435	1	0	799
gi|261243519|gb|FG531952.1|FG531952	contig01084	99.34	455	1	1	2	456	489	37	0	821
gi|261239609|gb|FG535144.1|FG535144	contig01085	99.75	408	1	0	89	496	551	144	0	801
gi|261239609|gb|FG535144.1|FG535144	contig01085	100	34	0	0	1	34	639	606	5e-11	67.9
gi|261241256|gb|FG535402.1|FG535402	contig01109	99.08	433	4	0	1	433	784	1216	0	827
gi|261240002|gb|FG530881.1|FG530881	contig01124	99.66	580	2	0	41	620	1	580	0	1134
gi|261240002|gb|FG530881.1|FG530881	contig01124	100	35	0	0	3	37	2	36	1e-11	69.9
gi|261241441|gb|FG535587.1|FG535587	contig01142	99.11	562	5	0	1	562	97	658	0	1074
gi|261241865|gb|FG535880.1|FG535880	contig01165	99.04	520	5	0	3	522	527	1046	0	991
gi|261241865|gb|FG535880.1|FG535880	contig01165	86.29	124	3	2	398	510	1058	1178	1e-26	119
gi|261241866|gb|FG535881.1|FG535881	contig01165	99.63	546	2	0	3	548	527	1072	0	1066
gi|261241866|gb|FG535881.1|FG535881	contig01165	86.29	124	3	2	398	510	1058	1178	2e-26	119
gi|261243498|gb|FG531931.1|FG531931	contig01167	97.61	209	5	0	2	210	881	673	6e-104	375
gi|261240064|gb|FG530943.1|FG530943	contig01206	100	654	0	0	1	654	888	235	0	1296
gi|261243250|gb|FG531683.1|FG531683	contig01232	99.76	416	1	0	1	416	1335	920	0	819
gi|261239206|gb|FG534920.1|FG534920	contig01235	100	469	0	0	1	469	472	4	0	930
gi|261239209|gb|FG534923.1|FG534923	contig01240	99.67	609	2	0	3	611	769	161	0	1191
gi|261239646|gb|FG530525.1|FG530525	contig01240	100	638	0	0	1	638	901	264	0	1265
gi|261243572|gb|FG532005.1|FG532005	contig01247	94.74	133	7	0	5	137	681	549	5e-54	208
gi|261240071|gb|FG530950.1|FG530950	contig01249	99.58	236	1	0	306	541	324	89	4e-129	460
gi|261240071|gb|FG530950.1|FG530950	contig01249	98.82	170	2	0	4	173	492	323	2e-87	321
gi|261241493|gb|FG535639.1|FG535639	contig01258	97.86	467	8	1	7	471	565	99	0	841
gi|261241495|gb|FG535641.1|FG535641	contig01258	97.86	467	8	1	7	471	565	99	0	841
gi|261243574|gb|FG532007.1|FG532007	contig01261	98.77	405	5	0	1	405	261	665	0	763
gi|261240365|gb|FG531244.1|FG531244	contig01262	99.23	519	4	0	1	519	1674	2192	0	997
gi|261240365|gb|FG531244.1|FG531244	contig01262	100	84	0	0	577	660	2254	2337	9e-41	167
gi|261239996|gb|FG530875.1|FG530875	contig01278	100	584	0	0	4	587	349	932	0	1116
gi|261241296|gb|FG535442.1|FG535442	contig01283	98.86	437	5	0	1	437	3327	3763	0	827
gi|261240217|gb|FG531096.1|FG531096	contig01285	99.34	458	1	2	4	461	571	1026	0	773
gi|261243604|gb|FG532037.1|FG532037	contig01297	100	404	0	0	1	404	442	845	0	801
gi|261239813|gb|FG530692.1|FG530692	contig01300	99.67	611	1	1	1	611	1515	906	0	1187
gi|261242395|gb|FG538987.1|FG538987	contig01337	99.29	424	2	1	5	427	89	512	0	809
gi|261242955|gb|FG531388.1|FG531388	contig01348	97.8	364	8	0	1	364	798	435	0	658
gi|261243048|gb|FG531481.1|FG531481	contig01348	100	397	0	0	1	397	791	395	0	787
gi|261243592|gb|FG532025.1|FG532025	contig01348	99.8	500	1	0	1	500	792	293	0	983
gi|261239007|gb|FG534787.1|FG534787	contig01368	99.68	626	2	0	4	629	709	84	0	1225
gi|261239770|gb|FG530649.1|FG530649	contig01382	99.85	652	1	0	1	652	780	1431	0	1285
gi|261242865|gb|FG531298.1|FG531298	contig01382	99.76	414	0	1	4	417	192	604	0	805
gi|261238840|gb|FG534739.1|FG534739	contig01384	90.41	417	40	0	28	444	744	328	5e-144	509
gi|261243095|gb|FG531528.1|FG531528	contig01384	89.57	326	34	0	64	389	708	383	4e-104	377
gi|261243512|gb|FG531945.1|FG531945	contig01384	89.57	326	34	0	64	389	708	383	3e-104	377
gi|261239067|gb|FG534847.1|FG534847	contig01386	99.33	448	3	0	1	448	714	1161	0	823
gi|261243346|gb|FG531779.1|FG531779	contig01389	97.71	393	3	4	4	396	548	162	0	680
gi|261241063|gb|FG535224.1|FG535224	contig01390	99.46	185	0	1	246	430	534	717	2e-96	351
gi|261241063|gb|FG535224.1|FG535224	contig01390	100	172	0	0	2	173	290	461	2e-93	341
gi|261243182|gb|FG531615.1|FG531615	contig01390	100	304	0	0	40	343	66	369	2e-172	603
gi|261243015|gb|FG531448.1|FG531448	contig01398	98.53	408	6	0	2	409	659	252	0	761
gi|261240287|gb|FG531166.1|FG531166	contig01409	99.17	362	2	1	3	364	644	284	0	688
gi|261242418|gb|FG539010.1|FG539010	contig01409	99.16	239	1	1	3	241	643	406	1e-126	450
gi|261241023|gb|FG535184.1|FG535184	contig01432	98.93	467	5	0	1	467	718	252	0	886
gi|261241048|gb|FG535209.1|FG535209	contig01476	99.79	475	1	0	1	475	519	45	0	934
gi|261243502|gb|FG531935.1|FG531935	contig01476	100	483	0	0	2	484	524	42	0	957
gi|261238998|gb|FG534778.1|FG534778	contig01487	99.5	400	2	0	1	400	448	49	0	777
gi|261241419|gb|FG535565.1|FG535565	contig01487	99.5	596	3	0	1	596	885	290	0	1158
gi|261241165|gb|FG535326.1|FG535326	contig01492	99.32	442	2	1	1	441	506	65	0	846
gi|261238999|gb|FG534779.1|FG534779	contig01506	99.77	429	1	0	109	537	552	124	0	842
gi|261239704|gb|FG530583.1|FG530583	contig01508	99.84	628	1	0	29	656	28	655	0	1237
gi|261240169|gb|FG531048.1|FG531048	contig01510	100	601	0	0	1	601	998	398	0	1191
gi|261241551|gb|FG535697.1|FG535697	contig01516	99.69	645	2	0	2	646	309	953	0	1263
gi|261242920|gb|FG531353.1|FG531353	contig01519	100	437	0	0	1	437	225	661	0	866
gi|261239667|gb|FG530546.1|FG530546	contig01539	98.74	637	3	4	1	635	1049	416	0	1170
gi|261239845|gb|FG530724.1|FG530724	contig01544	99.66	292	1	0	2	293	616	907	7e-163	571
gi|261240105|gb|FG530984.1|FG530984	contig01550	97.71	175	4	0	3	177	575	401	4e-86	315
gi|261239596|gb|FG535131.1|FG535131	contig01553	99.41	511	3	0	1	511	68	578	0	989
gi|261243054|gb|FG531487.1|FG531487	contig01556	99.57	461	2	0	4	464	988	1448	0	900
gi|261243593|gb|FG532026.1|FG532026	contig01563	100	445	0	0	1	445	89	533	0	882
gi|261242977|gb|FG531410.1|FG531410	contig01571	97.87	94	2	0	1	94	573	666	7e-43	170
gi|261243322|gb|FG531755.1|FG531755	contig01573	100	282	0	0	6	287	1	282	5e-159	559
gi|261243322|gb|FG531755.1|FG531755	contig01573	100	52	0	0	380	431	375	426	9e-22	103
gi|261243067|gb|FG531500.1|FG531500	contig01595	100	440	0	0	2	441	305	744	0	872
gi|261243241|gb|FG531674.1|FG531674	contig01597	100	539	0	0	3	541	589	51	0	1027
gi|261241091|gb|FG535252.1|FG535252	contig01599	94.2	224	11	2	116	338	53	275	8e-89	325
gi|261243260|gb|FG531693.1|FG531693	contig01616	100	453	0	0	1	453	1053	601	0	898
gi|261241393|gb|FG535539.1|FG535539	contig01624	99.52	620	2	1	28	646	975	356	0	1138
gi|261240164|gb|FG531043.1|FG531043	contig01627	99.44	357	2	0	1	357	357	1	0	692
gi|261243005|gb|FG531438.1|FG531438	contig01627	99.44	357	2	0	1	357	357	1	0	692
gi|261240129|gb|FG531008.1|FG531008	contig01630	100	381	0	0	183	563	476	96	0	755
gi|261239685|gb|FG530564.1|FG530564	contig01635	100	607	0	0	13	619	608	2	0	1203
gi|261238683|gb|FG534642.1|FG534642	contig01644	100	336	0	0	274	609	481	146	0	666
gi|261238683|gb|FG534642.1|FG534642	contig01644	100	60	0	0	126	185	540	481	2e-26	119
gi|261238683|gb|FG534642.1|FG534642	contig01644	100	51	0	0	1	51	588	538	4e-21	101
gi|261239762|gb|FG530641.1|FG530641	contig01645	98.81	674	7	1	3	675	674	1	0	1219
gi|261240333|gb|FG531212.1|FG531212	contig01650	89.71	68	7	0	52	119	323	256	9e-15	79.8
gi|261242841|gb|FG531274.1|FG531274	contig01655	98.58	422	4	2	1	421	421	1	0	702
gi|261243132|gb|FG531565.1|FG531565	contig01658	99.69	321	1	0	4	324	1176	856	4e-180	628
gi|261241228|gb|FG535374.1|FG535374	contig01673	99.74	379	1	0	1	379	435	813	0	743
gi|261238638|gb|FG534597.1|FG534597	contig01684	100	467	0	0	1	467	617	151	0	872
gi|261238670|gb|FG534629.1|FG534629	contig01685	100	371	0	0	5	375	598	228	0	735
gi|261243331|gb|FG531764.1|FG531764	contig01704	100	413	0	0	1	413	810	398	0	819
gi|261240247|gb|FG531126.1|FG531126	contig01714	97.16	387	9	2	1	387	483	99	0	664
gi|261240291|gb|FG531170.1|FG531170	contig01714	99.24	397	1	2	1	397	483	89	0	747
gi|261243167|gb|FG531600.1|FG531600	contig01722	98.93	374	4	0	1	374	70	443	0	712
gi|261239987|gb|FG530866.1|FG530866	contig01727	98.55	482	6	1	1	481	482	1	0	892
gi|261241331|gb|FG535477.1|FG535477	contig01733	99.56	457	2	0	1	457	76	532	0	890
gi|261239608|gb|FG535143.1|FG535143	contig01751	99.32	148	1	0	32	179	489	636	4e-77	285
gi|261239608|gb|FG535143.1|FG535143	contig01751	100	35	0	0	4	38	883	917	4e-12	69.9
gi|261240158|gb|FG531037.1|FG531037	contig01755	99.37	319	2	0	1	319	51	369	1e-176	617
gi|261241362|gb|FG535508.1|FG535508	contig01758	99.44	540	3	0	5	544	660	121	0	1047
gi|261241739|gb|FG535829.1|FG535829	contig01770	99.44	356	2	0	205	560	6	361	0	690
gi|261241670|gb|FG535760.1|FG535760	contig01777	99.3	428	3	0	28	455	103	530	0	825
gi|261241894|gb|FG535909.1|FG535909	contig01783	98.82	592	6	1	1	592	113	703	0	1063
gi|261239921|gb|FG530800.1|FG530800	contig01792	99.5	605	2	1	69	673	1138	535	0	1168
gi|261243580|gb|FG532013.1|FG532013	contig01802	99.49	591	3	0	2	592	1085	495	0	1148
gi|261243080|gb|FG531513.1|FG531513	contig01828	99.61	254	1	0	6	259	946	693	8e-110	394
gi|261241729|gb|FG535819.1|FG535819	contig01830	99.11	560	4	1	1	560	472	1030	0	1063
gi|261238799|gb|FG534698.1|FG534698	contig01832	88.71	62	7	0	188	249	494	555	4e-11	67.9
gi|261238696|gb|FG534655.1|FG534655	contig01835	100	396	0	0	1	396	410	805	0	785
gi|261238696|gb|FG534655.1|FG534655	contig01835	100	41	0	0	471	511	880	920	3e-15	81.8
gi|261241235|gb|FG535381.1|FG535381	contig01842	98.35	242	3	1	3	243	141	382	3e-123	440
gi|261241235|gb|FG535381.1|FG535381	contig01842	88.57	175	16	2	115	285	208	382	8e-44	176
gi|261241235|gb|FG535381.1|FG535381	contig01842	94.44	108	5	1	208	314	262	369	2e-38	159
gi|261241235|gb|FG535381.1|FG535381	contig01842	94.03	67	4	0	248	314	260	326	4e-21	101
gi|261238859|gb|FG534758.1|FG534758	contig01845	98.36	122	2	0	1	122	1732	1853	2e-59	226
gi|261242892|gb|FG531325.1|FG531325	contig01856	99.76	412	0	1	1	412	28	438	0	801
gi|261243497|gb|FG531930.1|FG531930	contig01856	93.54	294	19	0	61	354	32	325	5e-121	432
gi|261239689|gb|FG530568.1|FG530568	contig01866	96.15	52	2	0	5	56	97	148	4e-18	87.7
gi|261239917|gb|FG530796.1|FG530796	contig01868	99.52	624	3	0	1	624	639	16	0	1213
gi|261240252|gb|FG531131.1|FG531131	contig01874	77.67	403	90	0	1	403	714	312	3e-16	85.7
gi|261243425|gb|FG531858.1|FG531858	contig01882	100	508	0	0	1	508	29	536	0	1007
gi|261243567|gb|FG532000.1|FG532000	contig01884	100	36	0	0	2	37	142	107	1e-13	71.9
gi|261240388|gb|FG531267.1|FG531267	contig01889	99.47	375	2	0	6	380	99	473	0	728
gi|261241509|gb|FG535655.1|FG535655	contig01892	98.71	466	2	2	3	464	541	76	0	864
gi|261243046|gb|FG531479.1|FG531479	contig01895	100	320	0	0	5	324	1452	1771	0	634
gi|261243193|gb|FG531626.1|FG531626	contig01895	100	415	0	0	1	415	1451	1865	0	823
gi|261243193|gb|FG531626.1|FG531626	contig01895	100	58	0	0	392	449	1792	1849	2e-25	115
gi|261239745|gb|FG530624.1|FG530624	contig01896	100	554	0	0	1	554	800	1353	0	1098
gi|261239213|gb|FG534927.1|FG534927	contig01920	99.34	458	3	0	1	458	515	58	0	884
gi|261241106|gb|FG535267.1|FG535267	contig01920	94.52	73	4	0	8	80	508	436	1e-25	113
gi|261239905|gb|FG530784.1|FG530784	contig01947	100	610	0	0	5	614	480	1089	0	1209
gi|261241016|gb|FG535177.1|FG535177	contig01954	99.8	504	1	0	2	505	841	1344	0	991
gi|261243223|gb|FG531656.1|FG531656	contig01959	100	287	0	0	94	380	692	406	4e-162	569
gi|261243390|gb|FG531823.1|FG531823	contig01963	99.79	482	1	0	4	485	792	1273	0	948
gi|261240330|gb|FG531209.1|FG531209	contig01966	98.13	375	7	0	1	375	769	395	0	688
gi|261239875|gb|FG530754.1|FG530754	contig01968	99.85	678	1	0	1	678	191	868	0	1336
gi|261239911|gb|FG530790.1|FG530790	contig01984	100	594	0	0	1	594	658	65	0	1178
gi|261240394|gb|FG531273.1|FG531273	contig01991	100	399	0	0	4	402	785	387	0	791
gi|261239727|gb|FG530606.1|FG530606	contig02011	100	564	0	0	1	564	602	39	0	1070
gi|261239229|gb|FG534943.1|FG534943	contig02012	100	435	0	0	7	441	461	895	0	862
gi|261240993|gb|FG535154.1|FG535154	contig02034	87	323	35	2	1	323	27	342	2e-81	301
gi|261239976|gb|FG530855.1|FG530855	contig02054	99.51	609	2	1	1	608	609	1	0	1176
gi|261239309|gb|FG534963.1|FG534963	contig02061	99.74	390	1	0	3	392	1836	1447	0	765
gi|261239309|gb|FG534963.1|FG534963	contig02061	98.68	76	1	0	386	461	1876	1951	9e-34	143
gi|261239174|gb|FG534888.1|FG534888	contig02078	100	207	0	0	1	207	297	91	1e-114	410
gi|261239852|gb|FG530731.1|FG530731	contig02098	99.5	602	2	1	3	604	25	625	0	1162
gi|261242904|gb|FG531337.1|FG531337	contig02099	99.53	423	2	0	1	423	570	148	0	783
gi|261243019|gb|FG531452.1|FG531452	contig02107	98.15	325	2	3	2	323	1176	1499	8e-164	575
gi|261243297|gb|FG531730.1|FG531730	contig02109	93.61	360	5	1	1	360	52	393	1e-158	557
gi|261243098|gb|FG531531.1|FG531531	contig02131	98.99	199	0	1	5	201	273	75	6e-103	373
gi|261243403|gb|FG531836.1|FG531836	contig02141	99.77	431	1	0	6	436	427	857	0	848
gi|261239660|gb|FG530539.1|FG530539	contig02150	99.55	666	1	2	6	670	1302	638	0	1283
gi|261239939|gb|FG530818.1|FG530818	contig02167	99.41	679	4	0	1	679	1270	592	0	1314
gi|261239756|gb|FG530635.1|FG530635	contig02178	99.82	555	1	0	2	556	645	91	0	1092
gi|261239831|gb|FG530710.1|FG530710	contig02181	98.73	628	4	3	1	624	428	1055	0	1160
gi|261240143|gb|FG531022.1|FG531022	contig02181	98.8	665	4	3	2	662	343	1007	0	1233
gi|261243332|gb|FG531765.1|FG531765	contig02182	97.71	350	5	1	1	347	237	586	2e-179	626
gi|261240358|gb|FG531237.1|FG531237	contig02194	92.25	387	30	0	115	501	387	1	6e-150	529
gi|261243158|gb|FG531591.1|FG531591	contig02202	99.62	264	0	1	5	267	330	67	8e-144	507
gi|261241535|gb|FG535681.1|FG535681	contig02210	99.69	639	2	0	1	639	734	96	0	1251
gi|261239642|gb|FG530521.1|FG530521	contig02226	98.1	474	1	1	1	466	503	30	0	827
gi|261241019|gb|FG535180.1|FG535180	contig02235	98.71	466	6	0	1	466	802	1267	0	835
gi|261239640|gb|FG530519.1|FG530519	contig02242	100	632	0	0	3	634	212	843	0	1253
gi|261240111|gb|FG530990.1|FG530990	contig02243	97.58	248	5	1	120	367	8	254	6e-122	436
gi|261240111|gb|FG530990.1|FG530990	contig02243	100	178	0	0	357	534	268	445	7e-97	353
gi|261241710|gb|FG535800.1|FG535800	contig02248	99.46	367	2	0	2	368	480	114	0	712
gi|261239677|gb|FG530556.1|FG530556	contig02257	98.17	656	4	4	38	688	653	1	0	1181
gi|261240184|gb|FG531063.1|FG531063	contig02257	96.76	401	5	4	79	474	653	256	0	668
gi|261239171|gb|FG534885.1|FG534885	contig02267	100	375	0	0	277	651	1401	1775	0	743
gi|261239171|gb|FG534885.1|FG534885	contig02267	99.57	231	1	0	4	234	1128	1358	4e-126	450
gi|261239171|gb|FG534885.1|FG534885	contig02267	95	120	6	0	39	158	1043	1162	6e-48	190
gi|261241384|gb|FG535530.1|FG535530	contig02275	99.29	561	3	1	4	563	490	1050	0	930
gi|261239712|gb|FG530591.1|FG530591	contig02283	91.53	177	15	0	479	655	1911	2087	5e-61	234
gi|261239903|gb|FG530782.1|FG530782	contig02299	99.81	536	1	0	1	536	736	1271	0	1055
gi|261242985|gb|FG531418.1|FG531418	contig02299	100	431	0	0	1	431	736	1166	0	854
gi|261241704|gb|FG535794.1|FG535794	contig02306	99.23	652	5	0	1	652	597	1248	0	1253
gi|261238694|gb|FG534653.1|FG534653	contig02315	99.41	510	3	0	1	510	435	944	0	987
gi|261241147|gb|FG535308.1|FG535308	contig02316	96.54	231	8	0	5	235	686	916	7e-110	394
gi|261239169|gb|FG534883.1|FG534883	contig02337	99.35	619	4	0	1	619	678	60	0	1120
gi|261240383|gb|FG531262.1|FG531262	contig02337	100	382	0	0	1	382	807	426	0	716
gi|261239176|gb|FG534890.1|FG534890	contig02339	99.5	200	1	0	4	203	436	237	9e-108	389
gi|261239176|gb|FG534890.1|FG534890	contig02339	99.44	179	1	0	261	439	179	1	3e-95	347
gi|261241909|gb|FG535924.1|FG535924	contig02341	99.59	245	1	0	378	622	392	148	2e-134	478
gi|261243486|gb|FG531919.1|FG531919	contig02343	98.73	395	4	1	1	395	733	340	0	737
gi|261241514|gb|FG535660.1|FG535660	contig02355	99.38	323	1	1	138	459	362	40	1e-162	571
gi|261241728|gb|FG535818.1|FG535818	contig02355	99.5	599	2	1	1	598	715	117	0	1110
gi|261240384|gb|FG531263.1|FG531263	contig02360	85.9	227	30	2	245	470	1375	1150	4e-45	180
gi|261240302|gb|FG531181.1|FG531181	contig02366	99.81	540	0	1	1	540	552	14	0	1013
gi|261239899|gb|FG530778.1|FG530778	contig02369	99.51	617	3	0	2	618	463	1079	0	1199
gi|261239639|gb|FG530518.1|FG530518	contig02371	100	531	0	0	1	531	531	1	0	1053
gi|261239020|gb|FG534800.1|FG534800	contig02373	100	538	0	0	3	540	100	637	0	1066
gi|261243402|gb|FG531835.1|FG531835	contig02385	98.8	415	5	0	2	416	994	1408	0	783
gi|261243395|gb|FG531828.1|FG531828	contig02412	97.8	318	7	0	1	318	352	669	5e-164	575
gi|261239984|gb|FG530863.1|FG530863	contig02431	98.9	545	4	2	105	649	661	119	0	975
gi|261239621|gb|FG530500.1|FG530500	contig02432	92.26	155	12	0	1	155	448	294	2e-60	230
gi|261243298|gb|FG531731.1|FG531731	contig02432	97.09	344	10	0	5	348	526	183	2e-172	603
gi|261243314|gb|FG531747.1|FG531747	contig02432	97.69	390	9	0	4	393	527	138	0	702
gi|261243587|gb|FG532020.1|FG532020	contig02454	98.58	352	5	0	1	352	1140	789	0	658
gi|261239326|gb|FG534980.1|FG534980	contig02455	97.38	229	6	0	1	229	507	279	2e-113	406
gi|261243000|gb|FG531433.1|FG531433	contig02461	84.9	384	58	0	1	384	724	1107	1e-81	301
gi|261243387|gb|FG531820.1|FG531820	contig02461	84.85	396	60	0	3	398	724	1119	6e-84	309
gi|261241905|gb|FG535920.1|FG535920	contig02462	99.39	490	3	0	3	492	553	64	0	948
gi|261241521|gb|FG535667.1|FG535667	contig02468	100	604	0	0	1	604	510	1113	0	1197
gi|261242967|gb|FG531400.1|FG531400	contig02468	100	622	0	0	1	622	150	771	0	1233
gi|261239872|gb|FG530751.1|FG530751	contig02493	99.84	630	1	0	29	658	666	37	0	1241
gi|261238775|gb|FG534674.1|FG534674	contig02498	98.57	489	6	1	104	592	1	488	0	906
gi|261239732|gb|FG530611.1|FG530611	contig02504	99.46	559	3	0	15	573	602	44	0	1084
gi|261243001|gb|FG531434.1|FG531434	contig02509	99.74	382	1	0	1	382	155	536	0	749
gi|261238650|gb|FG534609.1|FG534609	contig02512	99.79	471	1	0	1	471	576	1046	0	926
gi|261243452|gb|FG531885.1|FG531885	contig02512	99.27	137	1	0	2	138	386	522	1e-70	264
gi|261240234|gb|FG531113.1|FG531113	contig02525	99.12	114	1	0	3	116	1383	1270	4e-57	218
gi|261238849|gb|FG534748.1|FG534748	contig02526	99.63	545	2	0	1	545	589	1133	0	1065
gi|261240160|gb|FG531039.1|FG531039	contig02547	89.31	131	14	0	271	401	954	1084	1e-35	149
gi|261240160|gb|FG531039.1|FG531039	contig02547	82.04	167	30	0	1	167	700	866	7e-19	93.7
gi|261243414|gb|FG531847.1|FG531847	contig02550	99.54	438	1	1	1	438	445	881	0	844
gi|261238779|gb|FG534678.1|FG534678	contig02552	98.77	324	1	2	26	349	665	345	2e-170	597
gi|261242874|gb|FG531307.1|FG531307	contig02558	99.54	431	2	0	4	434	1105	675	0	839
gi|261242875|gb|FG531308.1|FG531308	contig02558	100	375	0	0	4	378	1105	731	0	743
gi|261239967|gb|FG530846.1|FG530846	contig02567	100	554	0	0	1	554	544	1097	0	1098
gi|261243429|gb|FG531862.1|FG531862	contig02567	100	436	0	0	3	438	546	981	0	864
gi|261240211|gb|FG531090.1|FG531090	contig02582	100	204	0	0	217	420	446	243	1e-112	404
gi|261242903|gb|FG531336.1|FG531336	contig02584	99.78	458	1	0	5	462	713	256	0	900
gi|261243491|gb|FG531924.1|FG531924	contig02592	97.97	197	4	0	3	199	189	385	3e-99	359
gi|261239942|gb|FG530821.1|FG530821	contig02595	98.25	515	9	0	58	572	74	588	0	950
gi|261243149|gb|FG531582.1|FG531582	contig02595	98.25	342	6	0	59	400	74	415	1e-180	630
gi|261241557|gb|FG535703.1|FG535703	contig02596	99.26	540	4	0	2	541	540	1	0	991
gi|261238835|gb|FG534734.1|FG534734	contig02611	100	281	0	0	1	281	377	97	1e-158	557
gi|261243384|gb|FG531817.1|FG531817	contig02611	100	499	0	0	5	503	881	383	0	989
gi|261241096|gb|FG535257.1|FG535257	contig02626	100	412	0	0	103	514	274	685	0	817
gi|261241411|gb|FG535557.1|FG535557	contig02628	97.61	293	7	0	225	517	400	108	7e-149	525
gi|261241011|gb|FG535172.1|FG535172	contig02641	99.66	593	2	0	1	593	286	878	0	1160
gi|261239024|gb|FG534804.1|FG534804	contig02648	99.8	495	1	0	3	497	601	107	0	973
gi|261241292|gb|FG535438.1|FG535438	contig02651	99.76	421	0	1	4	424	420	1	0	819
gi|261239222|gb|FG534936.1|FG534936	contig02658	99.67	605	2	0	5	609	754	1358	0	1183
gi|261243365|gb|FG531798.1|FG531798	contig02658	99.5	403	2	0	1	403	485	887	0	783
gi|261239724|gb|FG530603.1|FG530603	contig02666	100	648	0	0	3	650	108	755	0	1285
gi|261242869|gb|FG531302.1|FG531302	contig02676	100	395	0	0	1	395	1185	791	0	783
gi|261241357|gb|FG535503.1|FG535503	contig02677	99.47	380	2	0	2	381	422	43	0	737
gi|261243053|gb|FG531486.1|FG531486	contig02683	99.79	475	1	0	3	477	398	872	0	850
gi|261239195|gb|FG534909.1|FG534909	contig02685	97.78	361	6	2	1	360	132	491	0	636
gi|261239909|gb|FG530788.1|FG530788	contig02692	99.52	624	3	0	3	626	737	114	0	1213
gi|261239694|gb|FG530573.1|FG530573	contig02696	99.69	652	2	0	2	653	448	1099	0	1277
gi|261243408|gb|FG531841.1|FG531841	contig02697	100	358	0	0	1	358	191	548	0	710
gi|261238808|gb|FG534707.1|FG534707	contig02739	97.06	68	1	1	4	71	616	550	4e-25	111
gi|261243212|gb|FG531645.1|FG531645	contig02740	99.81	535	1	0	3	537	712	178	0	1053
gi|261240386|gb|FG531265.1|FG531265	contig02742	98.77	324	2	2	3	325	323	1	2e-170	597
gi|261238855|gb|FG534754.1|FG534754	contig02755	99.36	470	3	0	5	474	888	1357	0	908
gi|261239754|gb|FG530633.1|FG530633	contig02758	99.38	482	2	1	4	484	482	1	0	924
gi|261241497|gb|FG535643.1|FG535643	contig02770	92.44	172	13	0	78	249	83	254	2e-62	238
gi|261241081|gb|FG535242.1|FG535242	contig02774	99.51	406	1	1	114	519	1003	1407	0	781
gi|261241081|gb|FG535242.1|FG535242	contig02774	100	120	0	0	1	120	322	441	2e-62	238
gi|261239941|gb|FG530820.1|FG530820	contig02798	98.65	593	2	1	1	593	484	1070	0	1114
gi|261242962|gb|FG531395.1|FG531395	contig02802	100	478	0	0	5	482	619	1096	0	948
gi|261238659|gb|FG534618.1|FG534618	contig02821	97.42	310	8	0	328	637	582	273	1e-156	551
gi|261238634|gb|FG534593.1|FG534593	contig02828	98.55	345	3	2	119	462	1	344	7e-180	628
gi|261243385|gb|FG531818.1|FG531818	contig02831	100	314	0	0	1	314	131	444	2e-178	622
gi|261241076|gb|FG535237.1|FG535237	contig02843	99.17	484	4	0	1	484	1025	542	0	886
gi|261239961|gb|FG530840.1|FG530840	contig02855	99.64	553	1	1	1	553	1109	558	0	1072
gi|261240015|gb|FG530894.1|FG530894	contig02868	99.7	657	1	1	3	658	696	1352	0	1279
gi|261243181|gb|FG531614.1|FG531614	contig02868	97.61	377	9	0	3	379	696	1072	0	676
gi|261241653|gb|FG535743.1|FG535743	contig02874	98.66	448	5	1	4	451	567	121	0	797
gi|261243511|gb|FG531944.1|FG531944	contig02882	97.26	402	11	0	2	403	675	274	0	710
gi|261239960|gb|FG530839.1|FG530839	contig02884	99.84	637	1	0	2	638	377	1013	0	1255
gi|261240258|gb|FG531137.1|FG531137	contig02884	99.74	381	1	0	2	382	377	757	0	747
gi|261239008|gb|FG534788.1|FG534788	contig02894	99.36	624	4	0	7	630	767	144	0	1205
gi|261243127|gb|FG531560.1|FG531560	contig02916	94.43	413	23	0	9	421	725	313	0	636
gi|261241257|gb|FG535403.1|FG535403	contig02931	99.69	651	2	0	1	651	944	294	0	1275
gi|261243121|gb|FG531554.1|FG531554	contig02931	99.47	189	1	0	2	190	685	497	2e-101	367
gi|261243529|gb|FG531962.1|FG531962	contig02951	100	345	0	0	1	345	1284	940	0	684
gi|261241154|gb|FG535315.1|FG535315	contig02953	88.24	408	48	0	4	411	717	310	1e-119	428
gi|261241351|gb|FG535497.1|FG535497	contig02962	100	91	0	0	67	157	558	648	5e-45	180
gi|261243186|gb|FG531619.1|FG531619	contig02987	100	452	0	0	3	454	587	1038	0	896
gi|261243530|gb|FG531963.1|FG531963	contig02991	97.53	445	3	5	5	447	1549	1111	0	642
gi|261243188|gb|FG531621.1|FG531621	contig02995	100	210	0	0	151	360	996	1205	3e-116	416
gi|261241100|gb|FG535261.1|FG535261	contig02997	99.77	433	1	0	2	434	459	891	0	850
gi|261243257|gb|FG531690.1|FG531690	contig03002	99.81	531	1	0	1	531	1192	662	0	1045
gi|261243549|gb|FG531982.1|FG531982	contig03002	99.23	520	1	2	1	520	793	277	0	985
gi|261240084|gb|FG530963.1|FG530963	contig03005	100	675	0	0	3	677	289	963	0	1338
gi|261239800|gb|FG530679.1|FG530679	contig03007	99.83	591	1	0	5	595	1158	1748	0	1122
gi|261239800|gb|FG530679.1|FG530679	contig03007	95.08	61	0	1	581	638	1675	1735	1e-18	93.7
gi|261239801|gb|FG530680.1|FG530680	contig03007	99.83	591	1	0	5	595	1158	1748	0	1122
gi|261239801|gb|FG530680.1|FG530680	contig03007	95.08	61	0	1	581	638	1675	1735	1e-18	93.7
gi|261241690|gb|FG535780.1|FG535780	contig03007	98.54	547	4	1	1	543	1202	1748	0	944
gi|261238654|gb|FG534613.1|FG534613	contig03010	97.06	510	13	2	1	509	613	105	0	876
gi|261238654|gb|FG534613.1|FG534613	contig03010	91.18	68	6	0	558	625	87	20	6e-17	87.7
gi|261238654|gb|FG534613.1|FG534613	contig03010	100	39	0	0	11	49	565	603	6e-14	77.8
gi|261243609|gb|FG532042.1|FG532042	contig03014	97.12	139	3	1	3	141	493	630	2e-62	236
gi|261239853|gb|FG530732.1|FG530732	contig03017	99.85	655	1	0	2	656	963	309	0	1292
gi|261239550|gb|FG535085.1|FG535085	contig03024	99.62	529	1	1	2	529	567	39	0	1025
gi|261240240|gb|FG531119.1|FG531119	contig03031	100	367	0	0	1	367	33	399	0	728
gi|261243076|gb|FG531509.1|FG531509	contig03035	98.76	322	4	0	1	322	375	696	1e-173	607
gi|261241857|gb|FG535872.1|FG535872	contig03037	98.82	339	3	1	1	338	446	108	9e-169	591
gi|261238995|gb|FG534775.1|FG534775	contig03039	98.94	188	2	0	1	188	723	910	1e-98	357
gi|261239062|gb|FG534842.1|FG534842	contig03042	97.85	326	3	2	284	606	515	191	2e-149	527
gi|261239916|gb|FG530795.1|FG530795	contig03046	99.12	571	3	2	63	633	952	384	0	1076
gi|261241068|gb|FG535229.1|FG535229	contig03046	99.59	488	2	0	1	488	894	407	0	952
gi|261243232|gb|FG531665.1|FG531665	contig03053	99.82	551	1	0	1	551	98	648	0	1013
gi|261239710|gb|FG530589.1|FG530589	contig03060	100	383	0	0	5	387	383	1	0	759
gi|261241095|gb|FG535256.1|FG535256	contig03061	100	70	0	0	7	76	612	543	2e-33	139
gi|261239658|gb|FG530537.1|FG530537	contig03087	100	610	0	0	7	616	621	12	0	1168
gi|261240156|gb|FG531035.1|FG531035	contig03093	100	388	0	0	1	388	849	1236	0	769
gi|261243030|gb|FG531463.1|FG531463	contig03097	99.48	381	2	0	14	394	113	493	0	698
gi|261239240|gb|FG534954.1|FG534954	contig03099	99.52	413	2	0	1	413	438	26	0	803
gi|261240037|gb|FG530916.1|FG530916	contig03099	100	476	0	0	1	476	589	114	0	944
gi|261241129|gb|FG535290.1|FG535290	contig03099	98.31	413	7	0	1	413	438	26	0	763
gi|261239683|gb|FG530562.1|FG530562	contig03101	93.01	558	39	0	6	563	775	1332	0	797
gi|261241382|gb|FG535528.1|FG535528	contig03104	80.79	151	29	0	201	351	353	503	2e-11	69.9
gi|261240106|gb|FG530985.1|FG530985	contig03112	100	540	0	0	1	540	142	681	0	1070
gi|261240381|gb|FG531260.1|FG531260	contig03115	99.5	399	1	1	2	400	604	207	0	726
gi|261239753|gb|FG530632.1|FG530632	contig03125	97.89	285	2	2	5	289	567	847	2e-112	404
gi|261241135|gb|FG535296.1|FG535296	contig03128	99.37	315	1	1	7	321	1013	1326	9e-172	601
gi|261239949|gb|FG530828.1|FG530828	contig03134	100	576	0	0	2	577	579	4	0	1142
gi|261240082|gb|FG530961.1|FG530961	contig03148	90.91	55	5	0	168	222	803	857	2e-11	69.9
gi|261243013|gb|FG531446.1|FG531446	contig03151	100	292	0	0	79	370	292	1	6e-165	579
gi|261243170|gb|FG531603.1|FG531603	contig03154	99.77	428	1	0	1	428	788	361	0	841
gi|261240205|gb|FG531084.1|FG531084	contig03160	100	176	0	0	5	180	817	992	3e-96	349
gi|261239316|gb|FG534970.1|FG534970	contig03161	99	599	5	1	3	601	674	77	0	1090
gi|261239868|gb|FG530747.1|FG530747	contig03162	99.85	659	1	0	1	659	1012	354	0	1298
gi|261239155|gb|FG534869.1|FG534869	contig03163	99.72	357	1	0	120	476	609	253	0	700
gi|261243459|gb|FG531892.1|FG531892	contig03165	98.31	296	5	0	1	296	596	301	1e-155	547
gi|261239402|gb|FG535056.1|FG535056	contig03175	94.91	511	19	4	5	510	597	89	0	781
gi|261240136|gb|FG531015.1|FG531015	contig03178	99.81	527	1	0	2	528	444	970	0	1037
gi|261239739|gb|FG530618.1|FG530618	contig03179	99.52	619	2	1	1	619	1079	462	0	1195
gi|261239082|gb|FG534862.1|FG534862	contig03180	96.22	555	16	3	20	572	1	552	0	771
gi|261238542|gb|FG534561.1|FG534561	contig03182	99.68	630	2	0	2	631	157	786	0	1233
gi|261240118|gb|FG530997.1|FG530997	contig03205	98.19	442	8	0	1	442	399	840	0	813
gi|261243473|gb|FG531906.1|FG531906	contig03205	91.87	443	36	0	19	461	182	624	8e-170	595
gi|261240093|gb|FG530972.1|FG530972	contig03219	98.43	574	9	0	10	583	821	1394	0	1066
gi|261243018|gb|FG531451.1|FG531451	contig03236	100	364	0	0	5	368	640	277	0	722
gi|261243470|gb|FG531903.1|FG531903	contig03245	99.37	475	1	2	1	475	98	570	0	902
gi|261241458|gb|FG535604.1|FG535604	contig03249	99.25	402	3	0	214	615	448	47	0	773
gi|261241458|gb|FG535604.1|FG535604	contig03249	99.55	220	1	0	1	220	784	565	1e-119	428
gi|261243004|gb|FG531437.1|FG531437	contig03252	100	325	0	0	2	326	478	154	0	644
gi|261241466|gb|FG535612.1|FG535612	contig03262	96.12	309	12	0	127	435	642	334	2e-146	517
gi|261241178|gb|FG535339.1|FG535339	contig03271	99.8	499	1	0	4	502	809	311	0	981
gi|261243081|gb|FG531514.1|FG531514	contig03272	100	339	0	0	1	339	459	121	0	672
gi|261243404|gb|FG531837.1|FG531837	contig03276	99.75	397	1	0	1	397	1053	657	0	779
gi|261243542|gb|FG531975.1|FG531975	contig03287	99.18	244	2	0	1	244	620	377	7e-132	468
gi|261238657|gb|FG534616.1|FG534616	contig03305	98.96	479	5	0	28	506	607	129	0	910
gi|261239760|gb|FG530639.1|FG530639	contig03312	100	619	0	0	5	623	1081	463	0	1227
gi|261241171|gb|FG535332.1|FG535332	contig03316	99.6	496	2	0	4	499	926	1421	0	967
gi|261243184|gb|FG531617.1|FG531617	contig03337	84.16	303	47	1	85	386	27	329	1e-54	212
gi|261240251|gb|FG531130.1|FG531130	contig03338	99.58	475	2	0	1	475	1217	743	0	928
gi|261239151|gb|FG534865.1|FG534865	contig03339	98.9	365	4	0	3	367	129	493	0	692
gi|261239151|gb|FG534865.1|FG534865	contig03339	97.1	207	0	1	363	563	753	959	2e-100	365
gi|261243210|gb|FG531643.1|FG531643	contig03339	100	320	0	0	1	320	410	729	0	634
gi|261243210|gb|FG531643.1|FG531643	contig03339	96	175	1	1	399	567	808	982	5e-79	293
gi|261241297|gb|FG535443.1|FG535443	contig03347	99.85	658	1	0	1	658	822	165	0	1296
gi|261243550|gb|FG531983.1|FG531983	contig03350	99.39	491	3	0	3	493	1062	572	0	908
gi|261240080|gb|FG530959.1|FG530959	contig03352	98.66	599	6	2	3	601	597	1	0	1108
gi|261239086|gb|FG530495.1|FG530495	contig03379	99.52	631	1	1	23	651	120	750	0	1221
gi|261243096|gb|FG531529.1|FG531529	contig03379	98.21	447	4	2	1	445	100	544	0	811
gi|261243238|gb|FG531671.1|FG531671	contig03379	99.05	419	2	1	16	432	120	538	0	793
gi|261239083|gb|FG530492.1|FG530492	contig03382	100	644	0	0	4	647	890	247	0	1277
gi|261243338|gb|FG531771.1|FG531771	contig03382	100	344	0	0	1	344	899	556	0	682
gi|261242988|gb|FG531421.1|FG531421	contig03385	100	301	0	0	2	302	1034	734	2e-170	597
gi|261243006|gb|FG531439.1|FG531439	contig03385	100	436	0	0	2	437	829	394	0	864
gi|261241218|gb|FG535364.1|FG535364	contig03386	98.25	171	3	0	267	437	1	171	1e-85	315
gi|261241679|gb|FG535769.1|FG535769	contig03395	99.27	550	4	0	4	553	557	8	0	1059
gi|261239014|gb|FG534794.1|FG534794	contig03406	99.83	591	1	0	1	591	739	149	0	1166
gi|261240115|gb|FG530994.1|FG530994	contig03409	100	435	0	0	1	435	697	1131	0	821
gi|261239731|gb|FG530610.1|FG530610	contig03414	99.83	580	1	0	12	591	1145	566	0	1142
gi|261243379|gb|FG531812.1|FG531812	contig03421	100	439	0	0	4	442	473	35	0	870
gi|261241518|gb|FG535664.1|FG535664	contig03437	99.26	539	4	0	1	539	591	53	0	1037
gi|261241353|gb|FG535499.1|FG535499	contig03442	99.12	567	5	0	1	567	635	69	0	1084
gi|261241326|gb|FG535472.1|FG535472	contig03457	99.2	622	5	0	1	622	194	815	0	1193
gi|261243263|gb|FG531696.1|FG531696	contig03459	97.06	544	8	2	1	544	616	1151	0	948
gi|261242878|gb|FG531311.1|FG531311	contig03467	99.58	475	2	0	1	475	58	532	0	928
gi|261239829|gb|FG530708.1|FG530708	contig03482	99.65	564	2	0	1	564	1038	1601	0	1102
gi|261243176|gb|FG531609.1|FG531609	contig03495	100	492	0	0	1	492	301	792	0	975
gi|261243602|gb|FG532035.1|FG532035	contig03504	97.56	246	6	0	3	248	170	415	1e-123	440
gi|261239237|gb|FG534951.1|FG534951	contig03521	99.18	364	1	2	46	408	363	1	0	682
gi|261240097|gb|FG530976.1|FG530976	contig03525	99.42	691	2	2	2	691	897	208	0	1322
gi|261243240|gb|FG531673.1|FG531673	contig03543	83.98	181	29	0	288	468	556	736	2e-29	129
gi|261243108|gb|FG531541.1|FG531541	contig03548	99.78	456	1	0	5	460	973	1428	0	896
gi|261243461|gb|FG531894.1|FG531894	contig03548	99.74	386	1	0	1	386	930	1315	0	757
gi|261242401|gb|FG538993.1|FG538993	contig03549	85.03	314	47	0	93	406	335	22	6e-66	250
gi|261239548|gb|FG535083.1|FG535083	contig03553	98.57	421	4	1	3	421	259	679	0	781
gi|261239726|gb|FG530605.1|FG530605	contig03559	99.48	573	2	1	2	573	725	153	0	1104
gi|261241913|gb|FG535928.1|FG535928	contig03559	99.45	549	2	1	5	552	723	175	0	1057
gi|261243478|gb|FG531911.1|FG531911	contig03559	100	397	0	0	19	415	560	164	0	787
gi|261241277|gb|FG535423.1|FG535423	contig03566	99.28	415	3	0	1	415	694	280	0	799
gi|261241277|gb|FG535423.1|FG535423	contig03566	100	84	0	0	480	563	215	132	8e-41	167
gi|261238700|gb|FG534659.1|FG534659	contig03570	99.65	567	2	0	4	570	609	43	0	1108
gi|261239635|gb|FG530514.1|FG530514	contig03582	99.67	598	2	0	40	637	1	598	0	1170
gi|261239693|gb|FG530572.1|FG530572	contig03611	99.29	280	2	0	1	280	73	352	5e-153	539
gi|261239693|gb|FG530572.1|FG530572	contig03611	99.63	272	1	0	341	612	413	684	1e-150	531
gi|261243068|gb|FG531501.1|FG531501	contig03621	99.74	388	0	1	1	388	1032	646	0	753
gi|261242944|gb|FG531377.1|FG531377	contig03637	99.78	453	1	0	2	454	176	628	0	890
gi|261239037|gb|FG534817.1|FG534817	contig03638	99.5	398	2	0	1	398	398	1	0	773
gi|261241713|gb|FG535803.1|FG535803	contig03654	99.6	494	2	0	1	494	785	1278	0	963
gi|261241818|gb|FG535833.1|FG535833	contig03654	99.6	494	2	0	1	494	785	1278	0	963
gi|261241070|gb|FG535231.1|FG535231	contig03659	99.27	551	2	2	3	552	1242	1791	0	989
gi|261240376|gb|FG531255.1|FG531255	contig03669	95.69	371	16	0	1	371	435	65	6e-164	575
gi|261243142|gb|FG531575.1|FG531575	contig03669	91.39	395	28	2	1	392	488	97	5e-143	505
gi|261238651|gb|FG534610.1|FG534610	contig03672	99.83	579	1	0	1	579	152	730	0	1140
gi|261239191|gb|FG534905.1|FG534905	contig03692	95.69	116	4	1	76	191	138	252	4e-46	182
gi|261239698|gb|FG530577.1|FG530577	contig03699	99.7	665	1	1	2	665	714	50	0	1294
gi|261241347|gb|FG535493.1|FG535493	contig03699	99.61	511	1	1	1	510	553	43	0	989
gi|261239344|gb|FG534998.1|FG534998	contig03709	85.09	389	58	0	8	396	404	792	2e-84	311
gi|261243575|gb|FG532008.1|FG532008	contig03709	100	307	0	0	6	312	891	1197	5e-174	609
gi|261239825|gb|FG530704.1|FG530704	contig03728	100	417	0	0	8	424	6	422	0	827
gi|261241079|gb|FG535240.1|FG535240	contig03756	83.11	515	57	5	3	487	705	191	2e-93	341
gi|261240349|gb|FG531228.1|FG531228	contig03758	99.77	428	1	0	1	428	970	1397	0	841
gi|261241034|gb|FG535195.1|FG535195	contig03764	99.34	304	2	0	3	306	152	455	3e-167	587
gi|261239849|gb|FG530728.1|FG530728	contig03777	99.84	628	1	0	1	628	680	53	0	1237
gi|261243334|gb|FG531767.1|FG531767	contig03777	97.86	281	5	1	1	281	680	401	5e-142	502
gi|261241293|gb|FG535439.1|FG535439	contig03780	99.67	600	2	0	2	601	973	1572	0	1174
gi|261243203|gb|FG531636.1|FG531636	contig03784	100	243	0	0	259	501	602	360	9e-136	482
gi|261243243|gb|FG531676.1|FG531676	contig03793	99.62	522	2	0	1	522	757	236	0	1023
gi|261243147|gb|FG531580.1|FG531580	contig03796	100	373	0	0	52	424	659	287	0	739
gi|261240024|gb|FG530903.1|FG530903	contig03803	98.62	651	5	3	4	654	329	975	0	1199
gi|261239570|gb|FG535105.1|FG535105	contig03808	99.57	468	1	1	2	468	496	963	0	904
gi|261238689|gb|FG534648.1|FG534648	contig03822	98.57	280	4	0	349	628	640	361	8e-149	525
gi|261238689|gb|FG534648.1|FG534648	contig03822	99.45	181	1	0	176	356	651	831	3e-96	351
gi|261238689|gb|FG534648.1|FG534648	contig03822	99.45	181	1	0	4	184	1006	826	3e-96	351
gi|261241083|gb|FG535244.1|FG535244	contig03833	98.63	582	7	1	29	609	582	1	0	1041
gi|261241486|gb|FG535632.1|FG535632	contig03853	98.81	505	3	1	1	502	637	1141	0	950
gi|261239077|gb|FG534857.1|FG534857	contig03860	99.38	487	2	1	1	486	651	165	0	934
gi|261239038|gb|FG534818.1|FG534818	contig03861	99.52	630	3	0	1	630	857	228	0	1178
gi|261241539|gb|FG535685.1|FG535685	contig03861	99.61	518	1	1	1	517	770	253	0	955
gi|261241230|gb|FG535376.1|FG535376	contig03870	97.97	246	5	0	4	249	618	373	6e-126	448
gi|261241231|gb|FG535377.1|FG535377	contig03870	99.45	550	3	0	4	553	618	69	0	1066
gi|261241253|gb|FG535399.1|FG535399	contig03870	99.09	550	5	0	4	553	618	69	0	1051
gi|261241339|gb|FG535485.1|FG535485	contig03871	99.17	484	2	2	3	486	630	1111	0	912
gi|261243040|gb|FG531473.1|FG531473	contig03871	99.72	354	0	1	1	353	308	661	0	686
gi|261240192|gb|FG531071.1|FG531071	contig03876	99.78	462	1	0	1	462	491	952	0	910
gi|261243032|gb|FG531465.1|FG531465	contig03876	96.55	290	10	0	1	290	491	780	3e-140	496
gi|261238830|gb|FG534729.1|FG534729	contig03883	100	302	0	0	1	302	794	1095	1e-158	557
gi|261243413|gb|FG531846.1|FG531846	contig03896	99.45	366	0	2	3	366	444	79	0	694
gi|261239672|gb|FG530551.1|FG530551	contig03899	99.36	314	2	0	320	633	1	314	7e-174	609
gi|261243065|gb|FG531498.1|FG531498	contig03902	100	242	0	0	226	467	667	426	1e-122	438
gi|261238530|gb|FG534549.1|FG534549	contig03920	100	470	0	0	1	470	546	77	0	932
gi|261240083|gb|FG530962.1|FG530962	contig03928	99.71	340	1	0	1	340	340	1	0	666
gi|261239572|gb|FG535107.1|FG535107	contig03930	96.57	321	8	1	212	532	208	525	8e-155	545
gi|261239572|gb|FG535107.1|FG535107	contig03930	94.44	180	10	0	5	184	1	180	3e-74	278
gi|261239695|gb|FG530574.1|FG530574	contig03934	99.65	564	1	1	61	624	1	563	0	1094
gi|261240272|gb|FG531151.1|FG531151	contig03934	99.79	482	1	0	1	482	597	1078	0	948
gi|261242966|gb|FG531399.1|FG531399	contig03937	99.53	422	2	0	1	422	1148	1569	0	821
gi|261240058|gb|FG530937.1|FG530937	contig03941	96.66	389	7	3	174	556	389	1	3e-170	597
gi|261242907|gb|FG531340.1|FG531340	contig03945	100	415	0	0	2	416	1170	756	0	823
gi|261242908|gb|FG531341.1|FG531341	contig03945	100	368	0	0	2	369	1170	803	0	729
gi|261241906|gb|FG535921.1|FG535921	contig03953	99.83	581	1	0	1	581	74	654	0	1144
gi|261240277|gb|FG531156.1|FG531156	contig03957	98.31	295	5	0	205	499	649	355	7e-155	545
gi|261240277|gb|FG531156.1|FG531156	contig03957	99.23	130	1	0	71	200	258	129	6e-66	250
gi|261240277|gb|FG531156.1|FG531156	contig03957	100	40	0	0	1	40	328	289	1e-14	79.8
gi|261240276|gb|FG531155.1|FG531155	contig03959	100	457	0	0	3	459	169	625	0	906
gi|261240090|gb|FG530969.1|FG530969	contig03962	99.45	547	3	0	1	547	547	1	0	1061
gi|261238532|gb|FG534551.1|FG534551	contig03969	99.64	553	1	1	1	553	607	56	0	1072
gi|261241127|gb|FG535288.1|FG535288	contig03974	97.96	294	3	2	1	294	291	1	1e-147	521
gi|261241450|gb|FG535596.1|FG535596	contig03978	97.28	515	12	2	21	534	1	514	0	894
gi|261239382|gb|FG535036.1|FG535036	contig03983	98.13	427	8	0	3	429	1176	1602	0	741
gi|261238812|gb|FG534711.1|FG534711	contig03985	98.97	583	6	0	54	636	816	234	0	1108
gi|261242390|gb|FG538982.1|FG538982	contig03993	99.39	491	2	1	3	492	626	136	0	942
gi|261241414|gb|FG535560.1|FG535560	contig04017	98.74	637	8	0	1	637	530	1166	0	1199
gi|261243358|gb|FG531791.1|FG531791	contig04027	91.65	479	40	0	1	479	119	597	0	634
gi|261239927|gb|FG530806.1|FG530806	contig04028	100	363	0	0	327	689	541	179	0	720
gi|261238771|gb|FG534670.1|FG534670	contig04053	99.58	474	2	0	5	478	496	23	0	882
gi|261241280|gb|FG535426.1|FG535426	contig04058	99	501	4	1	2	502	2760	3259	0	946
gi|261241280|gb|FG535426.1|FG535426	contig04058	100	58	0	0	593	650	3351	3408	3e-25	115
gi|261243503|gb|FG531936.1|FG531936	contig04058	99.75	408	1	0	4	411	2229	2636	0	803
gi|261240295|gb|FG531174.1|FG531174	contig04060	99.77	429	1	0	1	429	559	987	0	842
gi|261240341|gb|FG531220.1|FG531220	contig04079	100	432	0	0	1	432	666	235	0	856
gi|261243308|gb|FG531741.1|FG531741	contig04089	99.54	434	2	0	1	434	806	373	0	811
gi|261238632|gb|FG534591.1|FG534591	contig04102	99.29	282	2	0	289	570	336	55	3e-154	543
gi|261238632|gb|FG534591.1|FG534591	contig04102	97.95	195	4	0	1	195	245	51	2e-97	355
gi|261241350|gb|FG535496.1|FG535496	contig04113	99.54	647	3	0	15	661	731	85	0	1259
gi|261240051|gb|FG530930.1|FG530930	contig04122	100	347	0	0	1	347	964	618	0	688
gi|261240051|gb|FG530930.1|FG530930	contig04122	100	216	0	0	435	650	619	404	1e-119	428
gi|261238778|gb|FG534677.1|FG534677	contig04124	98	550	9	2	1	549	224	772	0	987
gi|261243234|gb|FG531667.1|FG531667	contig04125	99.8	509	1	0	2	510	814	306	0	1003
gi|261239623|gb|FG530502.1|FG530502	contig04137	98.78	656	5	2	1	654	1509	855	0	1225
gi|261243269|gb|FG531702.1|FG531702	contig04137	98.45	451	4	2	4	452	1496	1047	0	825
gi|261239643|gb|FG530522.1|FG530522	contig04161	99.52	624	3	0	1	624	554	1177	0	1213
gi|261241266|gb|FG535412.1|FG535412	contig04162	99.54	650	3	0	5	654	286	935	0	1265
gi|261241492|gb|FG535638.1|FG535638	contig04167	99.73	372	1	0	4	375	439	68	0	729
gi|261243277|gb|FG531710.1|FG531710	contig04167	98.93	281	3	0	6	286	431	151	4e-152	535
gi|261240161|gb|FG531040.1|FG531040	contig04178	99.83	579	1	0	93	671	383	961	0	1140
gi|261240223|gb|FG531102.1|FG531102	contig04186	100	494	0	0	1	494	954	461	0	979
gi|261243597|gb|FG532030.1|FG532030	contig04205	99.48	386	2	0	1	386	582	197	0	749
gi|261239198|gb|FG534912.1|FG534912	contig04211	98.18	603	10	1	1	603	609	8	0	1100
gi|261239027|gb|FG534807.1|FG534807	contig04230	99.34	604	1	3	5	608	1151	551	0	1142
gi|261241685|gb|FG535775.1|FG535775	contig04230	99.16	359	3	0	5	363	371	13	0	688
gi|261241405|gb|FG535551.1|FG535551	contig04249	99.73	374	0	1	4	377	373	1	0	690
gi|261243248|gb|FG531681.1|FG531681	contig04260	99.57	465	2	0	1	465	962	1426	0	906
gi|261240033|gb|FG530912.1|FG530912	contig04270	99.41	674	0	4	1	672	157	828	0	1273
gi|261240171|gb|FG531050.1|FG531050	contig04280	100	568	0	0	6	573	757	1324	0	1126
gi|261238707|gb|FG534666.1|FG534666	contig04283	99.51	612	2	1	3	613	613	2	0	1181
gi|261243376|gb|FG531809.1|FG531809	contig04287	100	151	0	0	1	151	151	1	6e-81	299
gi|261240207|gb|FG531086.1|FG531086	contig04290	98.76	483	6	0	1	483	128	610	0	910
gi|261239225|gb|FG534939.1|FG534939	contig04298	100	200	0	0	1	200	620	819	3e-110	396
gi|261239225|gb|FG534939.1|FG534939	contig04298	98.55	138	2	0	265	402	971	1108	2e-68	258
gi|261240019|gb|FG530898.1|FG530898	contig04298	99.01	606	4	2	4	608	109	713	0	1096
gi|261243451|gb|FG531884.1|FG531884	contig04307	87.5	272	34	0	3	274	620	349	5e-72	270
gi|261238526|gb|FG534545.1|FG534545	contig04325	99.77	429	0	1	227	655	705	278	0	835
gi|261238526|gb|FG534545.1|FG534545	contig04325	100	216	0	0	13	228	624	409	1e-119	428
gi|261240035|gb|FG530914.1|FG530914	contig04333	97.03	471	13	1	143	613	1	470	0	773
gi|261240039|gb|FG530918.1|FG530918	contig04333	96.99	498	14	1	143	640	1	497	0	821
gi|261243062|gb|FG531495.1|FG531495	contig04342	100	233	0	0	4	236	699	931	6e-130	462
gi|261238668|gb|FG534627.1|FG534627	contig04347	99.75	394	1	0	3	396	23	416	0	773
gi|261240281|gb|FG531160.1|FG531160	contig04348	99.3	287	2	0	1	287	520	234	3e-157	553
gi|261240281|gb|FG531160.1|FG531160	contig04348	98.54	206	3	0	317	522	236	31	2e-106	385
gi|261238784|gb|FG534683.1|FG534683	contig04350	99.64	557	2	0	1	557	464	1020	0	957
gi|261240014|gb|FG530893.1|FG530893	contig04357	84.75	341	51	1	3	343	393	732	6e-68	256
gi|261243424|gb|FG531857.1|FG531857	contig04363	94.03	67	4	0	1	67	605	539	4e-22	101
gi|261239157|gb|FG534871.1|FG534871	contig04366	99.51	204	1	0	27	230	828	1031	3e-110	396
gi|261239157|gb|FG534871.1|FG534871	contig04366	99.38	162	1	0	262	423	1063	1224	4e-85	313
gi|261241026|gb|FG535187.1|FG535187	contig04368	99.03	103	1	0	1	103	519	417	1e-50	196
gi|261243489|gb|FG531922.1|FG531922	contig04372	100	247	0	0	2	248	247	1	3e-138	490
gi|261241040|gb|FG535201.1|FG535201	contig04376	99.69	324	1	0	1	324	932	1255	0	634
gi|261240315|gb|FG531194.1|FG531194	contig04379	100	453	0	0	1	453	349	801	0	898
gi|261240075|gb|FG530954.1|FG530954	contig04414	97.72	658	5	3	51	699	1067	411	0	1179
gi|261243206|gb|FG531639.1|FG531639	contig04419	99.52	414	2	0	1	414	984	571	0	805
gi|261239383|gb|FG535037.1|FG535037	contig04424	87.96	191	21	1	109	297	669	479	4e-48	190
gi|261242393|gb|FG538985.1|FG538985	contig04446	97.45	274	7	0	1	274	269	542	1e-137	488
gi|261239538|gb|FG535073.1|FG535073	contig04447	99.49	389	2	0	2	390	540	152	0	755
gi|261241002|gb|FG535163.1|FG535163	contig04450	99.52	418	2	0	4	421	418	1	0	813
gi|261239837|gb|FG530716.1|FG530716	contig04478	81.99	322	55	3	38	357	682	362	3e-37	155
gi|261241534|gb|FG535680.1|FG535680	contig04478	99.73	366	1	0	1	366	366	1	0	718
gi|261242918|gb|FG531351.1|FG531351	contig04482	96.77	402	10	2	5	406	63	461	0	682
gi|261239788|gb|FG530667.1|FG530667	contig04518	99.75	406	1	0	2	407	18	423	0	797
gi|261243075|gb|FG531508.1|FG531508	contig04537	99.54	437	0	2	3	439	586	152	0	835
gi|261241468|gb|FG535614.1|FG535614	contig04540	98.91	551	4	2	5	554	116	665	0	987
gi|261243535|gb|FG531968.1|FG531968	contig04566	99.18	486	4	0	17	502	1	486	0	932
gi|261239230|gb|FG534944.1|FG534944	contig04577	99.07	642	6	0	1	642	642	1	0	1225
gi|261243323|gb|FG531756.1|FG531756	contig04577	99.75	402	1	0	4	405	587	186	0	789
gi|261241098|gb|FG535259.1|FG535259	contig04582	99.44	534	1	2	15	548	1012	481	0	1019
gi|261240231|gb|FG531110.1|FG531110	contig04596	85.58	326	47	0	7	332	722	397	2e-65	248
gi|261243056|gb|FG531489.1|FG531489	contig04597	99.63	268	0	1	3	269	278	11	5e-146	515
gi|261239743|gb|FG530622.1|FG530622	contig04605	99.5	399	0	2	237	634	1	398	0	718
gi|261239886|gb|FG530765.1|FG530765	contig04605	99.18	364	1	2	237	599	1	363	0	640
gi|261241452|gb|FG535598.1|FG535598	contig04612	98.46	518	7	1	1	517	541	24	0	955
gi|261241870|gb|FG535885.1|FG535885	contig04612	98.88	179	2	0	9	187	641	463	3e-93	339
gi|261243353|gb|FG531786.1|FG531786	contig04613	99.75	397	1	0	1	397	739	343	0	779
gi|261239549|gb|FG535084.1|FG535084	contig04624	85.88	85	12	0	8	92	613	529	8e-13	73.8
gi|261241409|gb|FG535555.1|FG535555	contig04639	90.65	107	10	0	7	113	1664	1770	8e-31	133
gi|261239913|gb|FG530792.1|FG530792	contig04677	94.88	410	16	3	1	410	424	20	2e-164	577
gi|261239998|gb|FG530877.1|FG530877	contig04687	98.92	649	6	1	1	648	773	125	0	1223
gi|261238866|gb|FG534765.1|FG534765	contig04696	99.83	572	1	0	1	572	572	1	0	1126
gi|261239895|gb|FG530774.1|FG530774	contig04696	99.63	542	2	0	2	543	625	84	0	1059
gi|261241660|gb|FG535750.1|FG535750	contig04700	99.1	554	4	1	3	555	554	1	0	1051
gi|261239789|gb|FG530668.1|FG530668	contig04704	100	635	0	0	1	635	366	1000	0	1259
gi|261241517|gb|FG535663.1|FG535663	contig04717	99.06	424	4	0	1	424	424	1	0	809
gi|261240293|gb|FG531172.1|FG531172	contig04742	85.14	350	52	0	6	355	522	871	1e-75	281
gi|261239232|gb|FG534946.1|FG534946	contig04743	100	343	0	0	326	668	21	363	0	680
gi|261243364|gb|FG531797.1|FG531797	contig04746	100	268	0	0	155	422	616	349	9e-151	531
gi|261242870|gb|FG531303.1|FG531303	contig04750	99.76	416	1	0	3	418	215	630	0	819
gi|261243052|gb|FG531485.1|FG531485	contig04789	100	419	0	0	16	434	1	419	0	831
gi|261243556|gb|FG531989.1|FG531989	contig04794	96.69	242	6	2	182	422	1	241	2e-111	400
gi|261239156|gb|FG534870.1|FG534870	contig04810	99.03	207	1	1	1	207	206	1	2e-107	387
gi|261242417|gb|FG539009.1|FG539009	contig04810	98.65	222	2	1	7	228	221	1	6e-114	408
gi|261238863|gb|FG534762.1|FG534762	contig04826	97.96	442	9	0	1	442	204	645	0	807
gi|261238847|gb|FG534746.1|FG534746	contig04827	94.34	53	3	0	9	61	465	517	3e-16	81.8
gi|261241065|gb|FG535226.1|FG535226	contig04830	99.3	285	0	1	1	285	534	252	2e-129	460
gi|261241871|gb|FG535886.1|FG535886	contig04836	91.09	404	36	0	2	405	263	666	7e-146	515
gi|261243340|gb|FG531773.1|FG531773	contig04853	98.78	329	2	1	1	329	663	337	6e-176	615
gi|261239013|gb|FG534793.1|FG534793	contig04863	88.7	230	5	3	5	228	980	1194	7e-70	262
gi|261239603|gb|FG535138.1|FG535138	contig04866	97.98	347	6	1	5	351	577	232	1e-178	624
gi|261239603|gb|FG535138.1|FG535138	contig04866	96.8	125	2	1	412	536	171	49	3e-40	165
gi|261243087|gb|FG531520.1|FG531520	contig04924	96.49	228	1	2	1	228	213	433	5e-99	359
gi|261241543|gb|FG535689.1|FG535689	contig04938	99.25	530	4	0	1	530	572	43	0	1019
gi|261239009|gb|FG534789.1|FG534789	contig04959	99.58	471	1	1	1	471	540	71	0	910
gi|261241084|gb|FG535245.1|FG535245	contig04959	99.8	496	0	1	1	496	514	20	0	967
gi|261241335|gb|FG535481.1|FG535481	contig04975	98.76	644	8	0	2	645	155	798	0	1213
gi|261242872|gb|FG531305.1|FG531305	contig04992	100	344	0	0	2	345	349	6	0	682
gi|261239897|gb|FG530776.1|FG530776	contig04999	99.08	650	6	0	2	651	670	21	0	1245
gi|261243576|gb|FG532009.1|FG532009	contig05008	96.31	325	8	2	1	325	740	1060	2e-152	537
gi|261239744|gb|FG530623.1|FG530623	contig05025	99.85	656	1	0	1	656	751	96	0	1292
gi|261239817|gb|FG530696.1|FG530696	contig05062	92.23	592	46	0	1	592	477	1068	0	809
gi|261240267|gb|FG531146.1|FG531146	contig05068	97.63	465	8	2	171	633	10	473	0	821
gi|261241270|gb|FG535416.1|FG535416	contig05071	99.6	504	2	0	107	610	921	418	0	983
gi|261243082|gb|FG531515.1|FG531515	contig05099	98.92	370	4	0	1	370	828	1197	0	702
gi|261238674|gb|FG534633.1|FG534633	contig05108	99.15	473	4	0	94	566	54	526	0	906
gi|261238674|gb|FG534633.1|FG534633	contig05108	100	34	0	0	1	34	83	116	6e-11	67.9
gi|261238676|gb|FG534635.1|FG534635	contig05108	99.38	162	1	0	94	255	54	215	2e-85	313
gi|261238676|gb|FG534635.1|FG534635	contig05108	100	34	0	0	1	34	83	116	2e-11	67.9
gi|261239799|gb|FG530678.1|FG530678	contig05110	98.61	144	1	1	2	145	835	693	4e-70	262
gi|261240313|gb|FG531192.1|FG531192	contig05110	99.7	661	2	0	2	662	834	174	0	1294
gi|261243138|gb|FG531571.1|FG531571	contig05110	99.81	531	1	0	1	531	839	309	0	1045
gi|261238615|gb|FG534574.1|FG534574	contig05121	99.24	263	1	1	204	466	1	262	1e-140	498
gi|261243120|gb|FG531553.1|FG531553	contig05121	98.8	166	1	1	284	449	1	165	1e-82	305
gi|261238686|gb|FG534645.1|FG534645	contig05124	96.18	471	15	3	8	476	626	157	0	767
gi|261241243|gb|FG535389.1|FG535389	contig05124	97.81	549	10	2	1	547	591	43	0	977
gi|261238684|gb|FG534643.1|FG534643	contig05129	97.66	598	12	1	1	598	173	768	0	1027
gi|261241703|gb|FG535793.1|FG535793	contig05143	98.87	443	5	0	4	446	660	218	0	839
gi|261239767|gb|FG530646.1|FG530646	contig05159	99.79	476	1	0	1	476	710	235	0	936
gi|261239767|gb|FG530646.1|FG530646	contig05159	92.52	147	1	1	545	691	166	30	4e-55	214
gi|261238647|gb|FG534606.1|FG534606	contig05169	99.62	523	1	1	3	525	19	540	0	971
gi|261239376|gb|FG535030.1|FG535030	contig05202	99.79	483	1	0	1	483	668	1150	0	950
gi|261243428|gb|FG531861.1|FG531861	contig05202	100	456	0	0	3	458	473	928	0	904
gi|261238703|gb|FG534662.1|FG534662	contig05203	96.31	461	17	0	1	461	379	839	0	779
gi|261240069|gb|FG530948.1|FG530948	contig05203	96.1	564	21	1	1	563	276	839	0	936
gi|261241378|gb|FG535524.1|FG535524	contig05204	100	503	0	0	100	602	588	86	0	997
gi|261242961|gb|FG531394.1|FG531394	contig05242	99.24	262	2	0	311	572	8	269	3e-142	504
gi|261240372|gb|FG531251.1|FG531251	contig05244	97.46	355	7	1	3	357	942	1294	1e-152	537
gi|261242855|gb|FG531288.1|FG531288	contig05247	96.97	66	2	0	97	162	88	23	1e-25	115
gi|261243361|gb|FG531794.1|FG531794	contig05251	99	301	3	0	127	427	469	169	3e-163	573
gi|261243262|gb|FG531695.1|FG531695	contig05257	99.54	439	1	1	1	438	439	1	0	846
gi|261240273|gb|FG531152.1|FG531152	contig05274	100	499	0	0	2	500	277	775	0	989
gi|261240141|gb|FG531020.1|FG531020	contig05278	99.84	645	1	0	5	649	995	351	0	1273
gi|261241484|gb|FG535630.1|FG535630	contig05279	99.43	524	2	1	5	527	602	1125	0	1007
gi|261243207|gb|FG531640.1|FG531640	contig05282	100	450	0	0	1	450	29	478	0	892
gi|261239937|gb|FG530816.1|FG530816	contig05307	100	656	0	0	4	659	759	104	0	1300
gi|261243160|gb|FG531593.1|FG531593	contig05335	99.68	310	1	0	4	313	582	273	3e-174	609
gi|261241322|gb|FG535468.1|FG535468	contig05347	85.19	108	16	0	241	348	334	227	6e-17	87.7
gi|261242933|gb|FG531366.1|FG531366	contig05380	100	445	0	0	3	447	304	748	0	882
gi|261241734|gb|FG535824.1|FG535824	contig05394	91.46	316	26	1	33	348	501	187	2e-112	404
gi|261241734|gb|FG535824.1|FG535824	contig05394	91.06	123	11	0	406	528	126	4	8e-38	157
gi|261243568|gb|FG532001.1|FG532001	contig05402	99.79	487	1	0	5	491	166	652	0	957
gi|261239328|gb|FG534982.1|FG534982	contig05410	99.46	369	2	0	1	369	613	981	0	716
gi|261238535|gb|FG534554.1|FG534554	contig05417	99.03	515	5	0	51	565	1	515	0	981
gi|261239946|gb|FG530825.1|FG530825	contig05448	99.54	432	2	0	1	432	432	1	0	841
gi|261241436|gb|FG535582.1|FG535582	contig05449	98.54	343	4	1	236	577	618	276	0	632
gi|261238841|gb|FG534740.1|FG534740	contig05506	98.85	349	4	0	104	452	1	349	6e-177	618
gi|261242884|gb|FG531317.1|FG531317	contig05518	99.39	490	3	0	1	490	562	1051	0	948
gi|261243275|gb|FG531708.1|FG531708	contig05518	99.71	349	1	0	1	349	336	684	0	686
gi|261243028|gb|FG531461.1|FG531461	contig05525	100	481	0	0	1	481	541	1021	0	954
gi|261243143|gb|FG531576.1|FG531576	contig05558	98.95	285	3	0	2	286	289	5	9e-154	541
gi|261243588|gb|FG532021.1|FG532021	contig05609	100	390	0	0	1	390	1118	729	0	773
gi|261238618|gb|FG534577.1|FG534577	contig05619	91.72	169	9	3	1	165	338	505	3e-52	204
gi|261239802|gb|FG530681.1|FG530681	contig05619	92.64	421	31	0	103	523	11	431	5e-168	589
gi|261238656|gb|FG534615.1|FG534615	contig05633	99.49	390	2	0	5	394	397	786	0	757
gi|261242392|gb|FG538984.1|FG538984	contig05639	98.94	188	0	2	188	375	1	186	2e-93	341
gi|261243455|gb|FG531888.1|FG531888	contig05639	98.48	66	1	0	202	267	1	66	5e-28	123
gi|261243427|gb|FG531860.1|FG531860	contig05654	99.75	398	1	0	96	493	22	419	0	781
gi|261243301|gb|FG531734.1|FG531734	contig05663	99.35	155	1	0	1	155	380	534	3e-81	299
gi|261241694|gb|FG535784.1|FG535784	contig05664	100	64	0	0	4	67	747	810	5e-29	127
gi|261239975|gb|FG530854.1|FG530854	contig05672	99.84	638	1	0	15	652	88	725	0	1257
gi|261241693|gb|FG535783.1|FG535783	contig05672	99.11	562	5	0	1	562	155	716	0	1074
gi|261239346|gb|FG535000.1|FG535000	contig05678	83.26	442	74	0	2	443	886	445	8e-78	289
gi|261242986|gb|FG531419.1|FG531419	contig05691	99.73	364	1	0	67	430	271	634	0	674
gi|261243548|gb|FG531981.1|FG531981	contig05691	99.61	254	1	0	97	350	797	1050	1e-140	498
gi|261243548|gb|FG531981.1|FG531981	contig05691	100	41	0	0	1	41	701	741	3e-15	81.8
gi|261240370|gb|FG531249.1|FG531249	contig05699	100	261	0	0	2	262	991	731	8e-147	517
gi|261241442|gb|FG535588.1|FG535588	contig05719	100	203	0	0	310	512	281	79	7e-112	402
gi|261239809|gb|FG530688.1|FG530688	contig05735	98.68	302	1	3	136	437	240	538	3e-154	543
gi|261239809|gb|FG530688.1|FG530688	contig05735	100	57	0	0	1	57	105	161	9e-25	113
gi|261243571|gb|FG532004.1|FG532004	contig05739	99.27	275	0	2	1	273	275	1	2e-145	513
gi|261243226|gb|FG531659.1|FG531659	contig05743	97.6	458	2	1	5	453	286	743	0	829
gi|261239536|gb|FG535071.1|FG535071	contig05751	99.32	440	3	0	1	440	775	336	0	848
gi|261238860|gb|FG534759.1|FG534759	contig05754	99.48	381	2	0	57	437	517	137	0	739
gi|261239652|gb|FG530531.1|FG530531	contig05764	99.17	599	4	1	5	603	114	711	0	1140
gi|261241420|gb|FG535566.1|FG535566	contig05766	97.08	582	15	1	17	596	655	74	0	1013
gi|261240021|gb|FG530900.1|FG530900	contig05777	99.74	388	1	0	257	644	1578	1965	0	761
gi|261240021|gb|FG530900.1|FG530900	contig05777	100	180	0	0	1	180	1322	1501	4e-98	357
gi|261242890|gb|FG531323.1|FG531323	contig05777	100	180	0	0	1	180	1322	1501	3e-98	357
gi|261242890|gb|FG531323.1|FG531323	contig05777	100	142	0	0	257	398	1578	1719	1e-75	281
gi|261241524|gb|FG535670.1|FG535670	contig05840	99.25	400	3	0	258	657	508	109	0	769
gi|261241446|gb|FG535592.1|FG535592	contig05863	99.68	627	2	0	10	636	648	22	0	1227
gi|261239233|gb|FG534947.1|FG534947	contig05867	98.69	306	1	2	357	661	580	277	2e-159	561
gi|261239234|gb|FG534948.1|FG534948	contig05867	98.4	250	1	2	357	605	580	333	4e-126	450
gi|261239025|gb|FG534805.1|FG534805	contig05874	98.4	563	6	3	3	565	643	1202	0	973
gi|261243178|gb|FG531611.1|FG531611	contig05874	99.75	399	1	0	5	403	651	1049	0	783
gi|261239215|gb|FG534929.1|FG534929	contig05904	99.47	567	3	0	8	574	695	129	0	1100
gi|261242997|gb|FG531430.1|FG531430	contig05911	99.4	334	2	0	3	336	688	1021	0	646
gi|261239723|gb|FG530602.1|FG530602	contig05913	100	428	0	0	1	428	92	519	0	848
gi|261239723|gb|FG530602.1|FG530602	contig05913	100	95	0	0	517	611	606	700	2e-47	188
gi|261240296|gb|FG531175.1|FG531175	contig05913	100	428	0	0	1	428	92	519	0	848
gi|261240296|gb|FG531175.1|FG531175	contig05913	100	86	0	0	517	602	606	691	5e-42	170
gi|261240368|gb|FG531247.1|FG531247	contig05920	86.36	110	15	0	1	110	298	407	2e-20	99.6
gi|261239991|gb|FG530870.1|FG530870	contig05923	98.76	323	3	1	243	564	383	61	2e-171	601
gi|261243306|gb|FG531739.1|FG531739	contig05925	98.32	358	3	3	229	586	576	222	0	638
gi|261240065|gb|FG530944.1|FG530944	contig05929	97.4	154	4	0	310	463	1	154	5e-73	274
gi|261243253|gb|FG531686.1|FG531686	contig05939	98.92	461	5	0	4	464	262	722	0	833
gi|261241408|gb|FG535554.1|FG535554	contig05959	99.32	438	2	1	1	437	586	149	0	837
gi|261241080|gb|FG535241.1|FG535241	contig05961	81.12	376	71	0	58	433	784	409	1e-45	182
gi|261241017|gb|FG535178.1|FG535178	contig05965	99.16	479	2	2	51	529	345	821	0	902
gi|261241847|gb|FG535862.1|FG535862	contig06024	98.9	546	6	0	1	546	461	1006	0	1035
gi|261239054|gb|FG534834.1|FG534834	contig06033	98.01	151	3	0	327	477	151	1	1e-73	276
gi|261239054|gb|FG534834.1|FG534834	contig06033	98.01	151	3	0	59	209	151	1	1e-73	276
gi|261239054|gb|FG534834.1|FG534834	contig06033	98.97	97	1	0	236	332	211	307	3e-46	184
gi|261239054|gb|FG534834.1|FG534834	contig06033	100	64	0	0	1	64	244	307	6e-29	127
gi|261243420|gb|FG531853.1|FG531853	contig06039	99.07	432	4	0	2	433	762	331	0	825
gi|261240387|gb|FG531266.1|FG531266	contig06045	99.15	351	3	0	1	351	737	387	0	674
gi|261243381|gb|FG531814.1|FG531814	contig06073	98.37	123	2	0	238	360	7	129	2e-59	228
gi|261241900|gb|FG535915.1|FG535915	contig06079	99.7	329	1	0	214	542	1	329	0	644
gi|261238552|gb|FG534571.1|FG534571	contig06081	98.76	402	5	0	2	403	375	776	0	757
gi|261243417|gb|FG531850.1|FG531850	contig06100	99.67	299	1	0	1	299	6	304	5e-167	585
gi|261239073|gb|FG534853.1|FG534853	contig06107	99.36	472	2	1	95	566	1	471	0	904
gi|261240044|gb|FG530923.1|FG530923	contig06122	98.93	375	4	0	4	378	945	571	0	712
gi|261241561|gb|FG535707.1|FG535707	contig06133	95.65	207	6	2	22	228	117	320	5e-80	295
gi|261239071|gb|FG534851.1|FG534851	contig06137	99.13	578	5	0	20	597	708	131	0	1106
gi|261238996|gb|FG534776.1|FG534776	contig06140	98.66	597	5	2	1	597	594	1	0	1025
gi|261239792|gb|FG530671.1|FG530671	contig06140	99.66	587	1	1	73	659	961	376	0	1140
gi|261238804|gb|FG534703.1|FG534703	contig06174	99.41	337	2	0	5	341	356	20	0	652
gi|261243382|gb|FG531815.1|FG531815	contig06182	99.28	277	1	1	152	427	1	277	6e-149	525
gi|261242914|gb|FG531347.1|FG531347	contig06190	97.25	364	3	4	1	360	361	1	2e-176	617
gi|261239196|gb|FG534910.1|FG534910	contig06210	99.46	554	2	1	1	554	674	122	0	1066
gi|261239079|gb|FG534859.1|FG534859	contig06213	89.9	198	20	0	393	590	147	344	4e-61	234
gi|261239079|gb|FG534859.1|FG534859	contig06213	94.66	131	4	2	220	349	7	135	6e-48	190
gi|261239575|gb|FG535110.1|FG535110	contig06223	94.23	312	17	1	26	336	1	312	1e-131	468
gi|261243412|gb|FG531845.1|FG531845	contig06226	100	366	0	0	65	430	1	366	0	726
gi|261239699|gb|FG530578.1|FG530578	contig06268	95.46	507	22	1	37	542	887	1393	0	815
gi|261240385|gb|FG531264.1|FG531264	contig06276	100	328	0	0	3	330	675	348	0	650
gi|261240209|gb|FG531088.1|FG531088	contig06301	99.74	387	1	0	1	387	144	530	0	759
gi|261242383|gb|FG538975.1|FG538975	contig06311	99.18	366	3	0	1	366	570	205	0	702
gi|261240131|gb|FG531010.1|FG531010	contig06316	99	400	4	0	231	630	591	192	0	761
gi|261243152|gb|FG531585.1|FG531585	contig06318	100	220	0	0	1	220	340	559	4e-122	436
gi|261243289|gb|FG531722.1|FG531722	contig06318	100	164	0	0	4	167	396	559	1e-88	325
gi|261240085|gb|FG530964.1|FG530964	contig06326	98.59	142	2	0	1	142	563	704	3e-71	266
gi|261241874|gb|FG535889.1|FG535889	contig06329	96.46	622	6	2	1	607	752	132	0	1070
gi|261243481|gb|FG531914.1|FG531914	contig06344	99.4	331	1	1	4	334	337	8	0	634
gi|261241341|gb|FG535487.1|FG535487	contig06370	99.7	335	1	0	1	335	339	5	0	656
gi|261241275|gb|FG535421.1|FG535421	contig06382	100	421	0	0	2	422	506	86	0	835
gi|261241469|gb|FG535615.1|FG535615	contig06386	98.56	556	5	3	70	624	567	14	0	1015
gi|261241307|gb|FG535453.1|FG535453	contig06387	98.02	404	5	3	4	406	421	20	0	714
gi|261241044|gb|FG535205.1|FG535205	contig06390	98.86	264	3	0	228	491	536	799	4e-141	500
gi|261241044|gb|FG535205.1|FG535205	contig06390	100	165	0	0	3	167	311	475	3e-89	327
gi|261243532|gb|FG531965.1|FG531965	contig06398	99.26	407	3	0	1	407	679	273	0	785
gi|261242897|gb|FG531330.1|FG531330	contig06415	100	442	0	0	1	442	301	742	0	876
gi|261240181|gb|FG531060.1|FG531060	contig06419	99.41	506	3	0	1	506	303	808	0	979
gi|261241883|gb|FG535898.1|FG535898	contig06419	99.22	514	4	0	52	565	295	808	0	987
gi|261241883|gb|FG535898.1|FG535898	contig06419	98.41	63	1	0	1	63	402	464	7e-26	117
gi|261239224|gb|FG534938.1|FG534938	contig06426	99.18	613	5	0	2	614	765	153	0	1176
gi|261242380|gb|FG538972.1|FG538972	contig06438	97.01	167	5	0	1	167	62	228	2e-78	291
gi|261242380|gb|FG538972.1|FG538972	contig06438	93.6	125	6	1	210	334	233	355	2e-44	178
gi|261239616|gb|FG535151.1|FG535151	contig06443	99.22	385	3	0	1	385	474	858	0	739
gi|261238626|gb|FG534585.1|FG534585	contig06445	99.79	474	1	0	1	474	317	790	0	932
gi|261238626|gb|FG534585.1|FG534585	contig06445	98.97	97	1	0	537	633	853	949	4e-46	184
gi|261241829|gb|FG535844.1|FG535844	contig06455	97.8	182	3	1	128	309	152	332	1e-87	321
gi|261241829|gb|FG535844.1|FG535844	contig06455	100	44	0	0	4	47	28	71	3e-17	87.7
gi|261243089|gb|FG531522.1|FG531522	contig06480	98.93	466	1	3	118	580	1	465	0	862
gi|261239543|gb|FG535078.1|FG535078	contig06515	97.16	598	5	2	1	587	121	717	0	1013
gi|261239795|gb|FG530674.1|FG530674	contig06515	97.31	594	4	2	1	583	124	716	0	1015
gi|261239339|gb|FG534993.1|FG534993	contig06517	91.04	134	12	0	353	486	371	238	5e-42	170
gi|261239734|gb|FG530613.1|FG530613	contig06519	99.32	588	3	1	2	589	747	161	0	1084
gi|261239997|gb|FG530876.1|FG530876	contig06523	98.75	321	4	0	332	652	1	321	8e-174	609
gi|261240202|gb|FG531081.1|FG531081	contig06533	97.94	679	10	1	1	675	243	921	0	1233
gi|261243110|gb|FG531543.1|FG531543	contig06550	99.68	310	1	0	134	443	705	396	2e-173	607
gi|261243472|gb|FG531905.1|FG531905	contig06583	98.56	554	1	4	1	552	726	1274	0	1009
gi|261239211|gb|FG534925.1|FG534925	contig06596	99.57	232	1	0	1	232	603	372	4e-127	452
gi|261243090|gb|FG531523.1|FG531523	contig06613	98.89	540	6	0	1	540	626	1165	0	1023
gi|261242947|gb|FG531380.1|FG531380	contig06615	98.3	235	4	0	269	503	7	241	2e-121	434
gi|261242990|gb|FG531423.1|FG531423	contig06615	98.06	206	4	0	269	474	7	212	4e-104	377
gi|261240253|gb|FG531132.1|FG531132	contig06631	83.92	143	23	0	1	143	523	381	3e-21	101
gi|261243128|gb|FG531561.1|FG531561	contig06718	98.31	413	2	3	4	415	1017	1425	0	743
gi|261243291|gb|FG531724.1|FG531724	contig06740	100	266	0	0	107	372	668	403	2e-149	527
gi|261243291|gb|FG531724.1|FG531724	contig06740	100	104	0	0	449	552	325	222	9e-53	206
gi|261243291|gb|FG531724.1|FG531724	contig06740	100	43	0	0	3	45	771	729	2e-16	85.7
gi|261239540|gb|FG535075.1|FG535075	contig06741	98.8	166	2	0	3	168	186	21	3e-85	313
gi|261243490|gb|FG531923.1|FG531923	contig06749	100	303	0	0	1	303	752	450	8e-172	601
gi|261240059|gb|FG530938.1|FG530938	contig06763	100	146	0	0	2	147	170	25	9e-78	289
gi|261239737|gb|FG530616.1|FG530616	contig06774	98.48	330	3	2	289	616	513	184	7e-171	599
gi|261239737|gb|FG530616.1|FG530616	contig06774	97.83	138	3	0	152	289	743	606	7e-66	250
gi|261243458|gb|FG531891.1|FG531891	contig06777	100	183	0	0	2	184	183	1	3e-100	363
gi|261241055|gb|FG535216.1|FG535216	contig06783	99.75	398	1	0	3	400	374	771	0	781
gi|261241730|gb|FG535820.1|FG535820	contig06787	99.52	413	2	0	5	417	413	1	0	803
gi|261239856|gb|FG530735.1|FG530735	contig06807	100	375	0	0	158	532	386	12	0	743
gi|261239856|gb|FG530735.1|FG530735	contig06807	93.88	98	3	2	4	101	531	437	1e-30	133
gi|261240299|gb|FG531178.1|FG531178	contig06828	82.47	251	44	0	24	274	573	323	1e-35	149
gi|261243059|gb|FG531492.1|FG531492	contig06828	100	560	0	0	2	561	644	85	0	1063
gi|261242953|gb|FG531386.1|FG531386	contig06833	100	164	0	0	124	287	868	705	7e-89	325
gi|261239075|gb|FG534855.1|FG534855	contig06841	99.33	598	4	0	1	598	223	820	0	1154
gi|261241067|gb|FG535228.1|FG535228	contig06847	100	287	0	0	3	289	535	249	3e-162	569
gi|261242943|gb|FG531376.1|FG531376	contig06848	99.81	525	1	0	2	526	832	308	0	1033
gi|261239563|gb|FG535098.1|FG535098	contig06858	97.39	230	3	1	145	371	1	230	1e-112	404
gi|261242883|gb|FG531316.1|FG531316	contig06862	99.81	517	1	0	1	517	421	937	0	1017
gi|261240092|gb|FG530971.1|FG530971	contig06866	99.47	563	2	1	105	667	1	562	0	1086
gi|261240092|gb|FG530971.1|FG530971	contig06866	100	59	0	0	61	119	5	63	7e-26	117
gi|261240092|gb|FG530971.1|FG530971	contig06866	87.18	78	10	0	42	119	321	398	3e-13	75.8
gi|261241392|gb|FG535538.1|FG535538	contig06872	99.35	310	2	0	85	394	310	1	5e-171	599
gi|261239011|gb|FG534791.1|FG534791	contig06897	98.75	558	4	3	123	678	574	18	0	1027
gi|261242864|gb|FG531297.1|FG531297	contig06916	100	304	0	0	3	306	927	1230	3e-172	603
gi|261241705|gb|FG535795.1|FG535795	contig06945	99.23	389	3	0	117	505	472	84	0	747
gi|261243038|gb|FG531471.1|FG531471	contig06956	85.06	154	23	0	16	169	118	271	4e-28	123
gi|261243553|gb|FG531986.1|FG531986	contig06961	99.11	338	3	0	152	489	1	338	0	648
gi|261243557|gb|FG531990.1|FG531990	contig06963	100	476	0	0	4	479	363	838	0	902
gi|261243419|gb|FG531852.1|FG531852	contig06967	99.35	307	2	0	1	307	662	356	2e-169	593
gi|261243521|gb|FG531954.1|FG531954	contig06972	99.59	483	2	0	2	484	545	63	0	944
gi|261240034|gb|FG530913.1|FG530913	contig06984	100	457	0	0	1	457	457	1	0	906
gi|261241299|gb|FG535445.1|FG535445	contig06984	99.81	527	1	0	1	527	527	1	0	1037
gi|261243084|gb|FG531517.1|FG531517	contig07002	100	260	0	0	177	436	437	178	5e-146	515
gi|261243225|gb|FG531658.1|FG531658	contig07002	100	213	0	0	1	213	235	23	7e-118	422
gi|261241177|gb|FG535338.1|FG535338	contig07023	100	128	0	0	1	128	367	494	3e-67	254
gi|261243187|gb|FG531620.1|FG531620	contig07070	99.19	371	3	0	1	371	371	1	0	712
gi|261240242|gb|FG531121.1|FG531121	contig07084	100	439	0	0	131	569	443	5	0	870
gi|261243375|gb|FG531808.1|FG531808	contig07089	97.9	429	6	2	2	430	143	568	0	765
gi|261241035|gb|FG535196.1|FG535196	contig07122	99.18	243	2	0	278	520	422	664	2e-118	424
gi|261241035|gb|FG535196.1|FG535196	contig07122	100	68	0	0	1	68	356	423	2e-31	135
gi|261239839|gb|FG530718.1|FG530718	contig07137	99.28	419	1	2	166	583	418	1	0	743
gi|261239881|gb|FG530760.1|FG530760	contig07137	99.28	416	1	2	166	580	418	4	0	737
gi|261239678|gb|FG530557.1|FG530557	contig07145	99.69	323	1	0	325	647	1	323	0	632
gi|261240128|gb|FG531007.1|FG531007	contig07161	97.76	580	3	1	61	640	722	153	0	1057
gi|261243367|gb|FG531800.1|FG531800	contig07165	99.76	411	1	0	4	414	1156	746	0	807
gi|261243047|gb|FG531480.1|FG531480	contig07167	98.82	338	1	2	149	486	681	347	9e-179	624
gi|261243047|gb|FG531480.1|FG531480	contig07167	100	65	0	0	1	65	742	678	1e-29	129
gi|261243603|gb|FG532036.1|FG532036	contig07167	98.35	243	1	2	149	391	681	442	4e-122	436
gi|261243603|gb|FG532036.1|FG532036	contig07167	100	65	0	0	1	65	742	678	1e-29	129
gi|261241369|gb|FG535515.1|FG535515	contig07194	99.01	503	5	0	101	603	587	85	0	957
gi|261243479|gb|FG531912.1|FG531912	contig07196	99.59	488	2	0	5	492	797	310	0	952
gi|261243515|gb|FG531948.1|FG531948	contig07196	97.55	245	6	0	6	250	797	553	6e-123	438
gi|261241583|gb|FG535729.1|FG535729	contig07205	99.77	429	1	0	236	664	1	429	0	842
gi|261242971|gb|FG531404.1|FG531404	contig07209	100	80	0	0	398	477	1	80	2e-38	159
gi|261243354|gb|FG531787.1|FG531787	contig07209	100	47	0	0	398	444	1	47	7e-19	93.7
gi|261238692|gb|FG534651.1|FG534651	contig07224	98.75	321	2	1	121	439	321	1	5e-171	599
gi|261238692|gb|FG534651.1|FG534651	contig07224	97.87	47	1	0	1	47	441	395	2e-16	85.7
gi|261239993|gb|FG530872.1|FG530872	contig07242	99.12	228	2	0	435	662	1	228	6e-122	436
gi|261241175|gb|FG535336.1|FG535336	contig07249	99.01	303	1	2	1	303	301	1	1e-159	561
gi|261240003|gb|FG530882.1|FG530882	contig07253	99.08	649	3	3	5	650	133	781	0	1174
gi|261243198|gb|FG531631.1|FG531631	contig07254	100	491	0	0	1	491	704	214	0	973
gi|261242972|gb|FG531405.1|FG531405	contig07256	100	343	0	0	2	344	67	409	0	680
gi|261243194|gb|FG531627.1|FG531627	contig07269	99.6	502	2	0	59	560	666	165	0	979
gi|261238814|gb|FG534713.1|FG534713	contig07307	99.59	246	1	0	372	617	464	219	4e-135	480
gi|261239834|gb|FG530713.1|FG530713	contig07318	99.65	579	2	0	1	579	576	1154	0	1132
gi|261239029|gb|FG534809.1|FG534809	contig07324	99.04	311	2	1	281	590	2	312	1e-166	585
gi|261239030|gb|FG534810.1|FG534810	contig07324	99.04	311	2	1	281	590	2	312	1e-166	585
gi|261239189|gb|FG534903.1|FG534903	contig07332	99.31	290	2	0	183	472	293	4	5e-159	559
gi|261239178|gb|FG534892.1|FG534892	contig07344	100	343	0	0	299	641	1	343	2e-168	591
gi|261241884|gb|FG535899.1|FG535899	contig07401	99.76	420	1	0	67	486	1	420	0	825
gi|261243349|gb|FG531782.1|FG531782	contig07402	93.07	231	16	0	50	280	467	697	2e-90	331
gi|261243303|gb|FG531736.1|FG531736	contig07405	100	155	0	0	29	183	1	155	2e-83	307
gi|261240354|gb|FG531233.1|FG531233	contig07414	98.33	60	1	0	3	62	667	608	3e-25	111
gi|261239327|gb|FG534981.1|FG534981	contig07415	99.63	535	2	0	1	535	579	45	0	1045
gi|261239827|gb|FG530706.1|FG530706	contig07415	99.84	625	1	0	1	625	669	45	0	1231
gi|261240076|gb|FG530955.1|FG530955	contig07424	99.8	509	0	1	2	510	348	855	0	993
gi|261241097|gb|FG535258.1|FG535258	contig07427	98.24	340	5	1	1	340	360	22	4e-177	618
gi|261243157|gb|FG531590.1|FG531590	contig07452	88.63	387	44	0	21	407	392	6	9e-117	418
gi|261243159|gb|FG531592.1|FG531592	contig07452	88.37	387	45	0	21	407	392	6	2e-114	410
gi|261243389|gb|FG531822.1|FG531822	contig07460	99.75	395	1	0	1	395	330	724	0	775
gi|261243362|gb|FG531795.1|FG531795	contig07471	99.47	377	1	1	4	380	402	27	0	726
gi|261239074|gb|FG534854.1|FG534854	contig07481	99.78	448	0	1	1	448	448	2	0	872
gi|261243126|gb|FG531559.1|FG531559	contig07485	98.93	374	4	0	4	377	374	1	0	714
gi|261241245|gb|FG535391.1|FG535391	contig07500	99.73	373	1	0	55	427	1	373	0	731
gi|261241246|gb|FG535392.1|FG535392	contig07500	99.73	373	1	0	55	427	1	373	0	731
gi|261241537|gb|FG535683.1|FG535683	contig07500	98.91	368	4	0	55	422	1	368	0	698
gi|261239782|gb|FG530661.1|FG530661	contig07502	99.39	652	1	1	1	652	406	1054	0	1179
gi|261241545|gb|FG535691.1|FG535691	contig07503	98.53	611	6	2	6	613	1153	543	0	1126
gi|261243177|gb|FG531610.1|FG531610	contig07503	98.88	445	5	0	3	447	1151	707	0	842
gi|261239078|gb|FG534858.1|FG534858	contig07511	97.63	253	6	0	150	402	253	1	2e-127	454
gi|261239078|gb|FG534858.1|FG534858	contig07511	100	120	0	0	5	124	396	277	2e-62	238
gi|261241318|gb|FG535464.1|FG535464	contig07539	97.98	594	11	1	4	597	24	616	0	1074
gi|261241368|gb|FG535514.1|FG535514	contig07560	99.48	381	1	1	248	628	382	3	0	731
gi|261241731|gb|FG535821.1|FG535821	contig07590	98.8	502	5	1	3	503	56	557	0	940
gi|261243415|gb|FG531848.1|FG531848	contig07597	99.51	409	2	0	1	409	137	545	0	755
gi|261239076|gb|FG534856.1|FG534856	contig07602	96.84	316	8	2	193	508	1	314	1e-150	531
gi|261242968|gb|FG531401.1|FG531401	contig07623	100	401	0	0	1	401	285	685	0	795
gi|261239654|gb|FG530533.1|FG530533	contig07631	99.29	422	3	0	218	639	1	422	0	813
gi|261239656|gb|FG530535.1|FG530535	contig07631	99.31	437	3	0	218	654	1	437	0	842
gi|261243012|gb|FG531445.1|FG531445	contig07634	98.13	482	9	0	4	485	547	66	0	884
gi|261241227|gb|FG535373.1|FG535373	contig07660	98.64	220	1	2	3	221	737	955	2e-110	396
gi|261238774|gb|FG534673.1|FG534673	contig07679	98.83	171	2	0	1	171	649	819	2e-88	323
gi|261241507|gb|FG535653.1|FG535653	contig07682	99.57	232	1	0	104	335	1	232	9e-127	452
gi|261241566|gb|FG535712.1|FG535712	contig07694	95.41	501	5	3	73	556	541	42	0	775
gi|261243312|gb|FG531745.1|FG531745	contig07732	97.69	260	0	4	2	261	254	1	3e-123	440
gi|261239791|gb|FG530670.1|FG530670	contig07744	99.55	446	1	1	190	635	540	96	0	860
gi|261239390|gb|FG535044.1|FG535044	contig07762	97.5	80	2	0	2	81	722	801	1e-34	143
gi|261239080|gb|FG534860.1|FG534860	contig07763	99.33	451	1	2	1	451	648	1096	0	854
gi|261241056|gb|FG535217.1|FG535217	contig07767	99.59	491	2	0	1	491	687	197	0	957
gi|261243483|gb|FG531916.1|FG531916	contig07772	100	269	0	0	225	493	1	269	3e-151	533
gi|261239537|gb|FG535072.1|FG535072	contig07784	99.42	514	3	0	2	515	514	1	0	995
gi|261243239|gb|FG531672.1|FG531672	contig07853	99.57	231	1	0	349	579	238	8	9e-127	452
gi|261239084|gb|FG530493.1|FG530493	contig07855	100	599	0	0	6	604	638	40	0	1187
gi|261239318|gb|FG534972.1|FG534972	contig07884	92.31	182	11	2	231	412	419	241	7e-62	236
gi|261243190|gb|FG531623.1|FG531623	contig07921	96.39	277	10	0	253	529	263	539	4e-132	470
gi|261243190|gb|FG531623.1|FG531623	contig07921	99.54	218	1	0	1	218	11	228	2e-118	424
gi|261239932|gb|FG530811.1|FG530811	contig07922	96.75	462	5	3	127	584	1	456	0	787
gi|261239180|gb|FG534894.1|FG534894	contig07925	98.76	404	4	1	2	405	403	1	0	753
gi|261241506|gb|FG535652.1|FG535652	contig07935	99.43	176	1	0	1	176	201	376	2e-93	341
gi|261241506|gb|FG535652.1|FG535652	contig07935	100	63	0	0	418	480	614	676	2e-28	125
gi|261241506|gb|FG535652.1|FG535652	contig07935	98.85	87	0	1	247	333	421	506	2e-25	115
gi|261239227|gb|FG534941.1|FG534941	contig07938	99.81	539	1	0	6	544	97	635	0	1061
gi|261241677|gb|FG535767.1|FG535767	contig07958	99.19	491	4	0	7	497	520	30	0	942
gi|261241547|gb|FG535693.1|FG535693	contig07972	100	93	0	0	1	93	109	17	3e-46	184
gi|261238627|gb|FG534586.1|FG534586	contig07983	99.25	398	3	0	1	398	398	1	0	731
gi|261241684|gb|FG535774.1|FG535774	contig07983	100	438	0	0	5	442	438	1	0	868
gi|261240060|gb|FG530939.1|FG530939	contig07996	99.7	334	1	0	2	335	175	508	0	654
gi|261240060|gb|FG530939.1|FG530939	contig07996	100	204	0	0	373	576	548	751	4e-98	357
gi|261242932|gb|FG531365.1|FG531365	contig07996	99.4	333	2	0	2	334	176	508	0	644
gi|261242932|gb|FG531365.1|FG531365	contig07996	98.11	53	1	0	374	426	548	600	4e-20	97.6
gi|261239883|gb|FG530762.1|FG530762	contig07997	98.97	581	6	0	3	583	678	1258	0	1104
gi|261238549|gb|FG534568.1|FG534568	contig08055	99.7	335	0	1	148	481	103	437	0	648
gi|261242382|gb|FG538974.1|FG538974	contig08055	97.26	219	6	0	160	378	1	219	3e-107	387
gi|261241142|gb|FG535303.1|FG535303	contig08058	96.6	235	8	0	14	248	1	235	3e-112	402
gi|261241891|gb|FG535906.1|FG535906	contig08086	100	279	0	0	247	525	2	280	3e-157	553
gi|261241699|gb|FG535789.1|FG535789	contig08101	92.4	329	20	3	319	647	456	133	2e-121	434
gi|261239553|gb|FG535088.1|FG535088	contig08112	99.19	246	2	0	182	427	643	888	7e-133	472
gi|261239553|gb|FG535088.1|FG535088	contig08112	98.26	115	2	0	2	116	462	576	1e-54	212
gi|261241667|gb|FG535757.1|FG535757	contig08117	98.52	405	5	1	2	406	404	1	0	747
gi|261241858|gb|FG535873.1|FG535873	contig08117	99.51	405	1	1	2	406	404	1	0	779
gi|261239777|gb|FG530656.1|FG530656	contig08124	99.4	666	3	1	5	669	636	1301	0	1281
gi|261238788|gb|FG534687.1|FG534687	contig08141	100	175	0	0	2	176	243	417	4e-95	347
gi|261240297|gb|FG531176.1|FG531176	contig08165	99.7	331	1	0	148	478	506	176	0	648
gi|261243421|gb|FG531854.1|FG531854	contig08171	100	320	0	0	61	380	514	195	0	634
gi|261243561|gb|FG531994.1|FG531994	contig08172	99.49	195	0	1	2	196	194	1	2e-102	371
gi|261242996|gb|FG531429.1|FG531429	contig08201	100	127	0	0	1	127	23	149	1e-66	252
gi|261243386|gb|FG531819.1|FG531819	contig08206	98.69	382	3	1	118	497	594	213	0	712
gi|261243508|gb|FG531941.1|FG531941	contig08223	99.44	358	1	1	1	357	104	461	0	686
gi|261240038|gb|FG530917.1|FG530917	contig08224	100	642	0	0	4	645	1036	395	0	1273
gi|261240162|gb|FG531041.1|FG531041	contig08252	100	374	0	0	3	376	597	224	0	741
gi|261240203|gb|FG531082.1|FG531082	contig08252	100	381	0	0	3	383	597	217	0	755
gi|261239175|gb|FG534889.1|FG534889	contig08257	99.13	344	3	0	1	344	26	369	0	658
gi|261242399|gb|FG538991.1|FG538991	contig08258	97.59	290	4	1	21	310	294	8	5e-146	515
gi|261242406|gb|FG538998.1|FG538998	contig08264	99.43	175	1	0	344	518	409	235	8e-93	339
gi|261243011|gb|FG531444.1|FG531444	contig08271	99.83	576	1	0	18	593	1	576	0	1134
gi|261239055|gb|FG534835.1|FG534835	contig08297	96.98	398	4	3	161	557	1	391	2e-170	597
gi|261239315|gb|FG534969.1|FG534969	contig08301	98.19	497	6	3	1	497	94	587	0	890
gi|261240260|gb|FG531139.1|FG531139	contig08301	99.04	416	3	1	101	516	1	415	0	785
gi|261241185|gb|FG535346.1|FG535346	contig08317	98.18	275	4	1	90	364	502	229	1e-140	498
gi|261243185|gb|FG531618.1|FG531618	contig08327	100	126	0	0	77	202	577	702	5e-66	250
gi|261243185|gb|FG531618.1|FG531618	contig08327	98.06	103	2	0	3	105	474	576	1e-47	188
gi|261241437|gb|FG535583.1|FG535583	contig08328	99.08	434	4	0	2	435	434	1	0	829
gi|261243204|gb|FG531637.1|FG531637	contig08333	98.35	242	4	0	224	465	1	242	3e-126	450
gi|261239364|gb|FG535018.1|FG535018	contig08340	84.48	174	27	0	12	185	617	444	4e-30	131
gi|261241136|gb|FG535297.1|FG535297	contig08340	98.76	482	5	1	2	483	528	48	0	900
gi|261240269|gb|FG531148.1|FG531148	contig08352	99.34	602	4	0	1	602	630	29	0	1166
gi|261239153|gb|FG534867.1|FG534867	contig08367	99.52	419	1	1	3	421	438	21	0	807
gi|261242983|gb|FG531416.1|FG531416	contig08368	100	416	0	0	2	417	239	654	0	825
gi|261242843|gb|FG531276.1|FG531276	contig08369	100	375	0	0	4	378	486	112	0	743
gi|261242981|gb|FG531414.1|FG531414	contig08381	96.46	480	15	2	1	478	793	1272	0	801
gi|261239894|gb|FG530773.1|FG530773	contig08410	97.76	492	8	3	168	659	1	489	0	868
gi|261239532|gb|FG535067.1|FG535067	contig08412	98.06	515	5	2	49	563	1	510	0	932
gi|261240206|gb|FG531085.1|FG531085	contig08426	98.71	543	6	1	46	587	735	193	0	1015
gi|261240206|gb|FG531085.1|FG531085	contig08426	95.88	97	2	2	583	678	162	67	3e-34	145
gi|261242402|gb|FG538994.1|FG538994	contig08442	97.34	451	9	1	1	451	541	94	0	795
gi|261241046|gb|FG535207.1|FG535207	contig08444	98.71	310	4	0	1	310	394	703	3e-166	583
gi|261239978|gb|FG530857.1|FG530857	contig08447	98.23	226	4	0	3	228	226	1	5e-116	416
gi|261241825|gb|FG535840.1|FG535840	contig08467	89.19	111	12	0	9	119	1037	927	3e-28	125
gi|261241825|gb|FG535840.1|FG535840	contig08467	88.61	79	9	0	220	298	924	846	2e-16	85.7
gi|261239602|gb|FG535137.1|FG535137	contig08474	99.28	416	2	1	5	419	416	1	0	793
gi|261242888|gb|FG531321.1|FG531321	contig08518	98.58	212	1	2	1	211	211	1	2e-105	381
gi|261241088|gb|FG535249.1|FG535249	contig08539	91.06	235	5	1	5	239	125	343	9e-88	321
gi|261239865|gb|FG530744.1|FG530744	contig08566	100	249	0	0	348	596	1	249	3e-139	494
gi|261239031|gb|FG534811.1|FG534811	contig08592	98.39	310	5	0	290	599	1	310	1e-163	575
gi|261239810|gb|FG530689.1|FG530689	contig08601	100	584	0	0	60	643	685	102	0	1158
gi|261241021|gb|FG535182.1|FG535182	contig08617	100	105	0	0	3	107	134	30	2e-53	208
gi|261238989|gb|FG534769.1|FG534769	contig08628	100	360	0	0	88	447	1	360	0	714
gi|261241675|gb|FG535765.1|FG535765	contig08628	99.17	360	3	0	88	447	1	360	0	690
gi|261239358|gb|FG535012.1|FG535012	contig08649	96.88	353	5	4	1	352	661	1008	9e-167	585
gi|261242895|gb|FG531328.1|FG531328	contig08653	100	392	0	0	4	395	1	392	0	777
gi|261243296|gb|FG531729.1|FG531729	contig08653	100	430	0	0	4	433	1	430	0	852
gi|261243504|gb|FG531937.1|FG531937	contig08673	90.8	87	8	0	73	159	199	113	1e-23	109
gi|261240320|gb|FG531199.1|FG531199	contig08689	98.43	575	4	2	3	577	83	652	0	1059
gi|261242938|gb|FG531371.1|FG531371	contig08690	100	380	0	0	3	382	505	126	0	753
gi|261241304|gb|FG535450.1|FG535450	contig08723	99.08	435	1	3	5	436	435	1	0	807
gi|261241306|gb|FG535452.1|FG535452	contig08735	100	487	0	0	5	491	487	1	0	965
gi|261241696|gb|FG535786.1|FG535786	contig08752	99.03	413	4	0	1	413	413	1	0	787
gi|261241697|gb|FG535787.1|FG535787	contig08752	99.03	413	4	0	1	413	413	1	0	787
gi|261239828|gb|FG530707.1|FG530707	contig08757	95.38	368	12	3	91	456	405	41	1e-153	541
gi|261241361|gb|FG535507.1|FG535507	contig08793	99.71	348	1	0	3	350	210	557	0	682
gi|261243069|gb|FG531502.1|FG531502	contig08813	99.55	221	1	0	241	461	6	226	3e-120	430
gi|261239552|gb|FG535087.1|FG535087	contig08828	98.8	251	3	0	328	578	308	58	2e-133	474
gi|261239713|gb|FG530592.1|FG530592	contig08828	97.58	289	7	0	267	555	308	20	2e-146	517
gi|261241711|gb|FG535801.1|FG535801	contig08844	98.68	532	7	0	4	535	532	1	0	999
gi|261241467|gb|FG535613.1|FG535613	contig08850	100	145	0	0	2	146	145	1	3e-77	287
gi|261243064|gb|FG531497.1|FG531497	contig08874	94.26	401	22	1	1	401	233	632	2e-173	607
gi|261239231|gb|FG534945.1|FG534945	contig08937	97.99	298	1	1	106	403	411	119	6e-149	525
gi|261243292|gb|FG531725.1|FG531725	contig08940	99.26	405	3	0	3	407	519	115	0	678
gi|261242959|gb|FG531392.1|FG531392	contig08966	99.48	579	3	0	2	580	929	351	0	1124
gi|261242899|gb|FG531332.1|FG531332	contig08971	96.91	259	2	5	2	260	253	1	6e-115	412
gi|261241911|gb|FG535926.1|FG535926	contig09053	98.97	487	4	1	1	486	487	1	0	918
gi|261241139|gb|FG535300.1|FG535300	contig09089	96.83	63	2	0	152	214	1	63	6e-24	109
gi|261240023|gb|FG530902.1|FG530902	contig09094	99.67	301	1	0	1	301	462	762	7e-168	589
gi|261240225|gb|FG531104.1|FG531104	contig09144	99.79	484	1	0	1	484	530	47	0	952
gi|261243612|gb|FG532045.1|FG532045	contig09186	100	213	0	0	4	216	264	476	5e-118	422
gi|261240079|gb|FG530958.1|FG530958	contig09188	98.53	475	5	2	190	664	621	149	0	870
gi|261243055|gb|FG531488.1|FG531488	contig09202	99.78	461	1	0	1	461	438	898	0	908
gi|261240366|gb|FG531245.1|FG531245	contig09209	99.77	441	1	0	156	596	1	441	0	866
gi|261243017|gb|FG531450.1|FG531450	contig09230	99.78	456	0	1	2	457	398	852	0	841
gi|261243228|gb|FG531661.1|FG531661	contig09238	99.74	385	0	1	37	421	809	426	0	747
gi|261241051|gb|FG535212.1|FG535212	contig09293	99.78	452	1	0	3	454	395	846	0	888
gi|261243321|gb|FG531754.1|FG531754	contig09293	100	472	0	0	1	472	393	864	0	936
gi|261242952|gb|FG531385.1|FG531385	contig09304	98.6	214	1	2	1	212	311	98	1e-106	385
gi|261242952|gb|FG531385.1|FG531385	contig09304	95.83	72	3	0	295	366	98	27	1e-26	119
gi|261240340|gb|FG531219.1|FG531219	contig09321	97.2	429	1	4	106	534	1	418	0	737
gi|261238614|gb|FG534573.1|FG534573	contig09355	99.45	362	2	0	1	362	576	215	0	702
gi|261243494|gb|FG531927.1|FG531927	contig09378	99.49	196	1	0	1	196	324	129	2e-105	381
gi|261243494|gb|FG531927.1|FG531927	contig09378	100	41	0	0	196	236	41	1	2e-15	81.8
gi|261240294|gb|FG531173.1|FG531173	contig09382	98.91	183	2	0	1	183	786	968	4e-95	347
gi|261238822|gb|FG534721.1|FG534721	contig09401	98.76	565	4	1	1	562	587	23	0	1021
gi|261241886|gb|FG535901.1|FG535901	contig09417	98.99	493	3	2	3	494	39	530	0	922
gi|261241887|gb|FG535902.1|FG535902	contig09417	98.99	493	3	2	3	494	39	530	0	922
gi|261241447|gb|FG535593.1|FG535593	contig09454	98.87	441	1	3	1	441	1207	1643	0	813
gi|261243509|gb|FG531942.1|FG531942	contig09456	100	290	0	0	1	290	668	957	5e-164	575
gi|261239236|gb|FG534950.1|FG534950	contig09457	98.46	324	2	1	230	553	1	321	6e-171	599
gi|261243591|gb|FG532024.1|FG532024	contig09480	99.18	244	1	1	1	244	243	1	2e-129	460
gi|261241009|gb|FG535170.1|FG535170	contig09485	98.95	191	2	0	1	191	399	209	2e-100	363
gi|261238780|gb|FG534679.1|FG534679	contig09486	93.81	97	5	1	216	312	101	196	6e-32	137
gi|261243266|gb|FG531699.1|FG531699	contig09489	99.58	477	2	0	4	480	564	88	0	930
gi|261240145|gb|FG531024.1|FG531024	contig09514	95.83	72	2	1	573	643	372	301	4e-24	111
gi|261243351|gb|FG531784.1|FG531784	contig09528	100	409	0	0	3	411	409	1	0	811
gi|261240292|gb|FG531171.1|FG531171	contig09529	99.33	298	2	0	303	600	429	132	9e-164	575
gi|261241244|gb|FG535390.1|FG535390	contig09539	99.43	349	2	0	327	675	1	349	0	676
gi|261241740|gb|FG535830.1|FG535830	contig09545	98.71	621	6	2	1	620	629	10	0	1110
gi|261242991|gb|FG531424.1|FG531424	contig09545	98.39	436	5	2	2	436	632	198	0	753
gi|261242993|gb|FG531426.1|FG531426	contig09545	98.71	388	5	0	2	389	632	245	0	729
gi|261239219|gb|FG534933.1|FG534933	contig09609	98.59	284	3	1	5	288	486	768	3e-148	523
gi|261240006|gb|FG530885.1|FG530885	contig09624	99.44	180	1	0	374	553	1	180	1e-95	349
gi|261243400|gb|FG531833.1|FG531833	contig09632	98.55	207	1	2	202	406	679	473	2e-102	371
gi|261240199|gb|FG531078.1|FG531078	contig09642	97.94	485	10	0	2	486	64	548	0	882
gi|261241440|gb|FG535586.1|FG535586	contig09650	97.54	122	3	0	1	122	58	179	2e-56	218
gi|261241440|gb|FG535586.1|FG535586	contig09650	98.53	68	1	0	375	442	180	247	6e-29	127
gi|261239535|gb|FG535070.1|FG535070	contig09659	99.33	446	2	1	94	539	457	13	0	769
gi|261241490|gb|FG535636.1|FG535636	contig09670	100	289	0	0	1	289	289	1	4e-163	573
gi|261241400|gb|FG535546.1|FG535546	contig09673	99.74	389	1	0	5	393	389	1	0	763
gi|261241732|gb|FG535822.1|FG535822	contig09673	99.78	452	1	0	4	455	452	1	0	888
gi|261243357|gb|FG531790.1|FG531790	contig09676	99.74	383	1	0	5	387	525	143	0	751
gi|261242413|gb|FG539005.1|FG539005	contig09707	100	93	0	0	1	93	93	1	8e-47	184
gi|261241715|gb|FG535805.1|FG535805	contig09713	98.54	343	5	0	56	398	369	27	0	640
gi|261241316|gb|FG535462.1|FG535462	contig09732	93.03	244	17	0	50	293	245	488	1e-95	349
gi|261239966|gb|FG530845.1|FG530845	contig09733	100	451	0	0	72	522	624	174	0	894
gi|261239966|gb|FG530845.1|FG530845	contig09733	100	71	0	0	563	633	132	62	5e-33	141
gi|261243136|gb|FG531569.1|FG531569	contig09733	100	413	0	0	66	478	624	212	0	819
gi|261241455|gb|FG535601.1|FG535601	contig09765	98.82	255	1	2	134	387	1	254	5e-131	466
gi|261241585|gb|FG535731.1|FG535731	contig09801	92.31	52	4	0	323	374	763	712	2e-12	71.9
gi|261241902|gb|FG535917.1|FG535917	contig09801	92.31	52	4	0	344	395	763	712	3e-12	71.9
gi|261239994|gb|FG530873.1|FG530873	contig09803	99.34	455	2	1	177	630	1	455	0	870
gi|261240077|gb|FG530956.1|FG530956	contig09839	99.65	284	1	0	353	636	356	73	9e-158	555
gi|261240095|gb|FG530974.1|FG530974	contig09842	100	315	0	0	232	546	1	315	1e-178	624
gi|261241062|gb|FG535223.1|FG535223	contig09849	98.8	417	0	4	134	550	483	72	0	716
gi|261240998|gb|FG535159.1|FG535159	contig09857	98.28	407	6	1	3	409	629	224	0	743
gi|261243391|gb|FG531824.1|FG531824	contig09863	99.62	523	2	0	9	531	853	331	0	1023
gi|261240183|gb|FG531062.1|FG531062	contig09884	100	245	0	0	232	476	773	529	7e-137	486
gi|261240183|gb|FG531062.1|FG531062	contig09884	98.37	123	2	0	533	655	472	350	7e-60	230
gi|261240163|gb|FG531042.1|FG531042	contig09887	98.88	446	4	1	161	606	770	326	0	837
gi|261243045|gb|FG531478.1|FG531478	contig09910	99.27	413	1	2	82	492	1	413	0	779
gi|261241664|gb|FG535754.1|FG535754	contig09923	98.83	256	1	2	391	644	439	184	2e-131	468
gi|261239722|gb|FG530601.1|FG530601	contig09939	99.17	242	2	0	1	242	158	399	3e-130	464
gi|261242850|gb|FG531283.1|FG531283	contig09943	100	150	0	0	1	150	331	182	2e-80	297
gi|261238543|gb|FG534562.1|FG534562	contig09946	94.03	134	7	1	112	244	419	286	1e-49	194
gi|261239187|gb|FG534901.1|FG534901	contig09963	97.59	166	0	3	412	577	728	567	1e-73	276
gi|261238691|gb|FG534650.1|FG534650	contig09967	99.3	142	1	0	1	142	442	583	5e-73	274
gi|261241904|gb|FG535919.1|FG535919	contig09981	98.38	185	2	1	356	539	298	114	1e-91	335
gi|261240322|gb|FG531201.1|FG531201	contig09985	98.96	672	6	1	4	674	246	917	0	1269
gi|261240176|gb|FG531055.1|FG531055	contig10014	99.44	538	2	1	8	545	1	537	0	1035
gi|261240178|gb|FG531057.1|FG531057	contig10014	99.6	504	1	1	8	511	1	503	0	975
gi|261241069|gb|FG535230.1|FG535230	contig10020	99.33	450	2	1	1	450	289	737	0	860
gi|261241133|gb|FG535294.1|FG535294	contig10020	99.27	274	1	1	109	382	469	741	3e-147	519
gi|261241580|gb|FG535726.1|FG535726	contig10053	99.49	195	1	0	171	365	1	195	7e-105	379
gi|261240285|gb|FG531164.1|FG531164	contig10068	96.86	159	5	0	2	160	198	356	3e-74	276
gi|261240329|gb|FG531208.1|FG531208	contig10068	98.97	292	3	0	2	293	198	489	4e-158	555
gi|261243189|gb|FG531622.1|FG531622	contig10072	99.76	417	1	0	134	550	1	417	0	777
gi|261240367|gb|FG531246.1|FG531246	contig10104	99.6	505	1	1	4	507	357	861	0	977
gi|261243524|gb|FG531957.1|FG531957	contig10117	100	121	0	0	2	122	10	130	1e-63	240
gi|261241893|gb|FG535908.1|FG535908	contig10153	99.8	492	1	0	1	492	532	41	0	967
gi|261238817|gb|FG534716.1|FG534716	contig10173	99.29	141	1	0	1	141	65	205	5e-73	272
gi|261240345|gb|FG531224.1|FG531224	contig10191	100	235	0	0	228	462	856	622	5e-131	466
gi|261241145|gb|FG535306.1|FG535306	contig10191	99.5	403	2	0	1	403	605	203	0	751
gi|261239058|gb|FG534838.1|FG534838	contig10192	99.35	461	3	0	1	461	461	1	0	890
gi|261239806|gb|FG530685.1|FG530685	contig10192	99.66	298	1	0	1	298	298	1	4e-166	583
gi|261239611|gb|FG535146.1|FG535146	contig10221	97.81	319	0	2	2	315	317	1	1e-162	571
gi|261243410|gb|FG531843.1|FG531843	contig10221	98.75	160	0	1	1	160	158	1	9e-80	295
gi|261241869|gb|FG535884.1|FG535884	contig10264	98.15	432	5	3	1	430	431	1	0	769
gi|261243560|gb|FG531993.1|FG531993	contig10271	99.49	394	1	1	207	600	1	393	0	757
gi|261238801|gb|FG534700.1|FG534700	contig10281	98.53	339	4	1	222	560	345	8	4e-166	583
gi|261238644|gb|FG534603.1|FG534603	contig10298	99.8	501	0	1	5	504	81	581	0	977
gi|261239749|gb|FG530628.1|FG530628	contig10301	99.11	338	3	0	235	572	1	338	1e-172	605
gi|261239742|gb|FG530621.1|FG530621	contig10310	92.59	81	6	0	56	136	591	671	1e-24	113
gi|261243422|gb|FG531855.1|FG531855	contig10311	99.3	287	0	2	7	291	2	288	1e-152	537
gi|261239368|gb|FG535022.1|FG535022	contig10314	99.57	464	1	1	119	581	714	251	0	896
gi|261240112|gb|FG530991.1|FG530991	contig10314	99.82	550	1	0	1	550	550	1	0	1082
gi|261241397|gb|FG535543.1|FG535543	contig10325	98.41	63	1	0	312	374	356	294	7e-26	117
gi|261241397|gb|FG535543.1|FG535543	contig10325	100	34	0	0	545	578	415	382	5e-11	67.9
gi|261238648|gb|FG534607.1|FG534607	contig10334	94.5	291	13	1	281	568	382	92	6e-125	446
gi|261241366|gb|FG535512.1|FG535512	contig10344	99.11	337	2	1	235	571	9	344	0	636
gi|261243218|gb|FG531651.1|FG531651	contig10355	98.38	433	4	3	80	512	1	430	0	779
gi|261241372|gb|FG535518.1|FG535518	contig10383	99.42	343	2	0	1	343	49	391	0	664
gi|261240168|gb|FG531047.1|FG531047	contig10390	99.54	216	1	0	290	505	1	216	3e-117	420
gi|261241132|gb|FG535293.1|FG535293	contig10410	94.35	407	7	2	109	500	408	3	9e-170	595
gi|261243111|gb|FG531544.1|FG531544	contig10415	92.25	129	10	0	1	129	397	269	4e-44	176
gi|261241334|gb|FG535480.1|FG535480	contig10436	98.69	383	4	1	263	644	322	704	0	712
gi|261238667|gb|FG534626.1|FG534626	contig10455	97.42	503	3	3	1	501	278	772	0	842
gi|261241706|gb|FG535796.1|FG535796	contig10469	99.26	406	1	2	65	469	548	144	0	765
gi|261239243|gb|FG534957.1|FG534957	contig10484	98.59	283	2	2	1	283	413	133	2e-145	513
gi|261239243|gb|FG534957.1|FG534957	contig10484	99.17	121	1	0	300	420	144	24	1e-60	232
gi|261241156|gb|FG535317.1|FG535317	contig10505	99.12	341	3	0	15	355	578	238	0	652
gi|261241156|gb|FG535317.1|FG535317	contig10505	97.62	84	2	0	442	525	151	68	4e-36	151
gi|261239556|gb|FG535091.1|FG535091	contig10533	99.03	412	0	4	5	414	377	786	0	753
gi|261240328|gb|FG531207.1|FG531207	contig10546	99.3	430	3	0	181	610	589	160	0	829
gi|261243474|gb|FG531907.1|FG531907	contig10567	99.27	409	0	1	1	406	470	62	0	783
gi|261239329|gb|FG534983.1|FG534983	contig10577	96.71	365	7	5	30	392	362	1	4e-168	589
gi|261241150|gb|FG535311.1|FG535311	contig10591	99.22	257	2	0	171	427	1	257	2e-139	494
gi|261241179|gb|FG535340.1|FG535340	contig10602	98.29	175	3	0	9	183	482	656	5e-88	323
gi|261241688|gb|FG535778.1|FG535778	contig10610	97.45	196	5	0	10	205	164	359	1e-83	307
gi|261239214|gb|FG534928.1|FG534928	contig10614	99.47	566	2	1	4	568	581	16	0	1090
gi|261239954|gb|FG530833.1|FG530833	contig10615	98.77	243	2	1	387	629	8	249	4e-126	450
gi|261243129|gb|FG531562.1|FG531562	contig10621	99.73	376	1	0	2	377	31	406	0	737
gi|261241261|gb|FG535407.1|FG535407	contig10626	99.75	400	1	0	4	403	389	788	0	785
gi|261242876|gb|FG531309.1|FG531309	contig10627	99.06	319	2	1	39	356	1	319	1e-171	601
gi|261243264|gb|FG531697.1|FG531697	contig10632	99.61	254	1	0	359	612	1	254	7e-140	496
gi|261241726|gb|FG535816.1|FG535816	contig10634	98.8	499	4	1	105	603	641	145	0	936
gi|261241278|gb|FG535424.1|FG535424	contig10651	93.33	120	7	1	70	188	120	1	8e-41	167
gi|261240091|gb|FG530970.1|FG530970	contig10667	99.54	436	1	1	41	475	436	1	0	841
gi|261240101|gb|FG530980.1|FG530980	contig10678	93.51	539	32	3	62	597	539	1	0	767
gi|261238853|gb|FG534752.1|FG534752	contig10688	99.11	338	3	0	242	579	359	22	0	646
gi|261238853|gb|FG534752.1|FG534752	contig10688	98.59	71	1	0	4	74	428	358	1e-30	133
gi|261241399|gb|FG535545.1|FG535545	contig10700	99.61	258	1	0	221	478	1	258	2e-142	504
gi|261243251|gb|FG531684.1|FG531684	contig10703	98.8	332	4	0	3	334	581	250	2e-179	626
gi|261243251|gb|FG531684.1|FG531684	contig10703	98.96	96	1	0	362	457	222	127	3e-33	141
gi|261241028|gb|FG535189.1|FG535189	contig10715	93.71	143	9	0	3	145	559	417	1e-54	212
gi|261240337|gb|FG531216.1|FG531216	contig10717	99.77	437	1	0	216	652	1	437	0	858
gi|261240078|gb|FG530957.1|FG530957	contig10728	100	413	0	0	230	642	548	136	0	819
gi|261240179|gb|FG531058.1|FG531058	contig10735	100	421	0	0	1	421	421	1	0	835
gi|261242969|gb|FG531402.1|FG531402	contig10735	100	300	0	0	3	302	300	1	1e-169	595
gi|261239167|gb|FG534881.1|FG534881	contig10743	99.7	335	1	0	259	593	1	335	0	656
gi|261242844|gb|FG531277.1|FG531277	contig10765	96.57	175	5	1	298	472	369	196	2e-78	291
gi|261240148|gb|FG531027.1|FG531027	contig10767	100	529	0	0	50	578	1	529	0	1049
gi|261241325|gb|FG535471.1|FG535471	contig10770	99.03	310	3	0	47	356	310	1	2e-168	591
gi|261239648|gb|FG530527.1|FG530527	contig10775	99.25	531	3	1	132	662	1	530	0	1013
gi|261241050|gb|FG535211.1|FG535211	contig10787	97.58	289	6	1	102	390	1	288	3e-144	509
gi|261239306|gb|FG534960.1|FG534960	contig10790	99.45	543	3	0	3	545	553	1095	0	1053
gi|261238699|gb|FG534658.1|FG534658	contig10811	100	335	0	0	5	339	240	574	0	664
gi|261242405|gb|FG538997.1|FG538997	contig10812	99.11	448	2	2	1	447	455	9	0	799
gi|261238660|gb|FG534619.1|FG534619	contig10813	87.96	108	13	0	282	389	218	111	4e-24	111
gi|261239604|gb|FG535139.1|FG535139	contig10813	87.96	108	13	0	264	371	218	111	4e-24	111
gi|261241015|gb|FG535176.1|FG535176	contig10813	87.96	108	13	0	264	371	218	111	3e-24	111
gi|261240270|gb|FG531149.1|FG531149	contig10829	98.94	189	1	1	173	361	391	204	2e-96	351
gi|261239168|gb|FG534882.1|FG534882	contig10834	98.11	581	9	2	2	582	370	948	0	1049
gi|261240245|gb|FG531124.1|FG531124	contig10834	100	201	0	0	1	201	7	207	9e-111	398
gi|261240245|gb|FG531124.1|FG531124	contig10834	97.78	180	3	1	270	449	276	454	3e-86	317
gi|261240011|gb|FG530890.1|FG530890	contig10872	98.7	614	3	4	1	610	613	1	0	1124
gi|261238701|gb|FG534660.1|FG534660	contig10878	100	143	0	0	2	144	293	435	4e-76	283
gi|261240257|gb|FG531136.1|FG531136	contig10878	99.06	213	2	0	1	213	223	435	4e-113	406
gi|261239884|gb|FG530763.1|FG530763	contig10885	99.61	519	2	0	108	626	1	519	0	1013
gi|261242982|gb|FG531415.1|FG531415	contig10921	99.74	379	1	0	137	515	1	379	0	743
gi|261239378|gb|FG535032.1|FG535032	contig10945	99.56	458	2	0	156	613	1	458	0	821
gi|261239374|gb|FG535028.1|FG535028	contig10956	99.31	144	1	0	377	520	1	144	3e-74	278
gi|261243388|gb|FG531821.1|FG531821	contig10970	98.79	412	4	1	1	412	636	226	0	769
gi|261240151|gb|FG531030.1|FG531030	contig10992	99.83	594	0	1	4	597	593	1	0	1162
gi|261242992|gb|FG531425.1|FG531425	contig10992	97.25	363	9	1	4	366	593	232	0	632
gi|261238664|gb|FG534623.1|FG534623	contig11001	98.83	428	4	1	118	544	160	587	0	801
gi|261239354|gb|FG535008.1|FG535008	contig11008	98.88	178	0	2	158	335	402	577	2e-87	321
gi|261239072|gb|FG534852.1|FG534852	contig11024	97.27	256	4	1	71	326	426	174	8e-126	448
gi|261243394|gb|FG531827.1|FG531827	contig11042	100	110	0	0	310	419	1	110	2e-56	218
gi|261241846|gb|FG535861.1|FG535861	contig11078	100	329	0	0	218	546	345	17	0	652
gi|261238695|gb|FG534654.1|FG534654	contig11079	96.92	227	6	1	4	229	319	93	2e-107	387
gi|261241573|gb|FG535719.1|FG535719	contig11099	99.47	379	2	0	42	420	1	379	0	735
gi|261240244|gb|FG531123.1|FG531123	contig11103	99.13	460	0	4	5	464	88	543	0	848
gi|261241687|gb|FG535777.1|FG535777	contig11123	97.86	140	3	0	1	140	456	595	4e-67	254
gi|261242999|gb|FG531432.1|FG531432	contig11124	95.21	146	6	1	140	285	936	792	1e-59	228
gi|261240312|gb|FG531191.1|FG531191	contig11139	98.28	407	4	3	1	407	109	512	0	686
gi|261239885|gb|FG530764.1|FG530764	contig11141	97.92	288	3	2	226	513	285	1	4e-144	509
gi|261240190|gb|FG531069.1|FG531069	contig11145	98.98	489	4	1	59	547	1	488	0	922
gi|261240241|gb|FG531120.1|FG531120	contig11171	99.22	255	2	0	188	442	1	255	3e-138	490
gi|261239986|gb|FG530865.1|FG530865	contig11221	99.31	289	1	1	312	600	1	288	5e-156	549
gi|261239986|gb|FG530865.1|FG530865	contig11221	91.78	73	4	1	243	313	1	73	4e-18	91.7
gi|261242922|gb|FG531355.1|FG531355	contig11223	99.67	305	1	0	86	390	305	1	2e-170	597
gi|261240362|gb|FG531241.1|FG531241	contig11231	99.54	217	1	0	106	322	294	78	6e-118	422
gi|261243256|gb|FG531689.1|FG531689	contig11272	98.52	473	5	2	70	541	742	271	0	866
gi|261241371|gb|FG535517.1|FG535517	contig11276	98.55	414	6	0	1	414	414	1	0	773
gi|261240264|gb|FG531143.1|FG531143	contig11286	99.2	497	3	1	2	498	524	29	0	946
gi|261240266|gb|FG531145.1|FG531145	contig11286	98.91	458	4	1	2	459	524	68	0	862
gi|261238661|gb|FG534620.1|FG534620	contig11300	99.01	503	5	0	101	603	1	503	0	957
gi|261243088|gb|FG531521.1|FG531521	contig11317	97.39	422	11	0	2	423	25	446	0	751
gi|261241652|gb|FG535742.1|FG535742	contig11344	100	71	0	0	2	72	224	294	4e-33	141
gi|261243462|gb|FG531895.1|FG531895	contig11412	99.57	461	2	0	25	485	346	806	0	898
gi|261238544|gb|FG534563.1|FG534563	contig11428	99.36	471	2	1	3	473	493	962	0	902
gi|261239527|gb|FG535062.1|FG535062	contig11456	99.37	630	3	1	1	629	632	3	0	1209
gi|261240046|gb|FG530925.1|FG530925	contig11462	99.68	622	1	1	1	622	57	677	0	1162
gi|261241248|gb|FG535394.1|FG535394	contig11496	99.44	356	1	1	4	358	102	457	0	682
gi|261239720|gb|FG530599.1|FG530599	contig11528	100	401	0	0	164	564	1	401	0	795
gi|261239674|gb|FG530553.1|FG530553	contig11540	100	310	0	0	65	374	415	106	9e-176	615
gi|261239674|gb|FG530553.1|FG530553	contig11540	97.5	40	1	0	438	477	41	2	3e-12	71.9
gi|261241888|gb|FG535903.1|FG535903	contig11540	99.68	310	1	0	72	381	415	106	2e-173	607
gi|261241888|gb|FG535903.1|FG535903	contig11540	97.5	40	1	0	445	484	41	2	3e-12	71.9
gi|261239935|gb|FG530814.1|FG530814	contig11576	99.69	321	1	0	228	548	1	321	7e-180	628
gi|261243041|gb|FG531474.1|FG531474	contig11605	99.49	196	1	0	240	435	1	196	2e-105	381
gi|261241719|gb|FG535809.1|FG535809	contig11625	98.97	485	2	3	123	607	534	53	0	898
gi|261242886|gb|FG531319.1|FG531319	contig11625	98.68	302	1	3	83	384	534	236	5e-155	545
gi|261241555|gb|FG535701.1|FG535701	contig11649	99.61	510	2	0	11	520	514	5	0	997
gi|261241279|gb|FG535425.1|FG535425	contig11657	94.23	52	2	1	3	54	513	563	2e-13	71.9
gi|261242939|gb|FG531372.1|FG531372	contig11657	99.74	382	1	0	2	383	244	625	0	749
gi|261241108|gb|FG535269.1|FG535269	contig11660	99.4	333	2	0	3	335	469	801	0	644
gi|261241872|gb|FG535887.1|FG535887	contig11677	99.49	390	1	1	100	489	1	389	0	749
gi|261241042|gb|FG535203.1|FG535203	contig11681	82.63	167	29	0	23	189	373	539	4e-21	101
gi|261243071|gb|FG531504.1|FG531504	contig11681	82.28	237	42	0	80	316	303	539	4e-32	137
gi|261241311|gb|FG535457.1|FG535457	contig11694	97.88	283	6	0	205	487	1	283	2e-145	513
gi|261239769|gb|FG530648.1|FG530648	contig11714	98.82	507	5	1	62	567	516	10	0	950
gi|261239591|gb|FG535126.1|FG535126	contig11737	96.74	92	3	0	43	134	643	552	2e-38	159
gi|261243133|gb|FG531566.1|FG531566	contig11739	99.72	362	0	1	1	362	38	398	0	702
gi|261238834|gb|FG534733.1|FG534733	contig11754	97	400	4	1	48	447	1	392	0	704
gi|261241320|gb|FG535466.1|FG535466	contig11811	99.33	450	3	0	2	451	450	1	0	868
gi|261241491|gb|FG535637.1|FG535637	contig11828	97.96	589	6	5	28	612	1	587	0	1035
gi|261243615|gb|FG532048.1|FG532048	contig11828	98.63	366	2	3	53	415	1	366	0	664
gi|261240166|gb|FG531045.1|FG531045	contig11832	99.5	399	1	1	99	496	1	399	0	767
gi|261241451|gb|FG535597.1|FG535597	contig11832	99.8	497	0	1	91	586	1	497	0	969
gi|261239847|gb|FG530726.1|FG530726	contig11852	100	363	0	0	276	638	661	299	0	720
gi|261239216|gb|FG534930.1|FG534930	contig11854	97.08	480	5	7	87	564	1	473	0	789
gi|261239746|gb|FG530625.1|FG530625	contig11911	99.38	484	3	0	1	484	311	794	0	936
gi|261240213|gb|FG531092.1|FG531092	contig11911	99.22	383	3	0	1	383	311	693	0	735
gi|261240053|gb|FG530932.1|FG530932	contig11918	100	364	0	0	22	385	1	364	0	722
gi|261240053|gb|FG530932.1|FG530932	contig11918	94.32	88	1	3	459	546	364	447	1e-24	113
gi|261239567|gb|FG535102.1|FG535102	contig11938	97.02	336	7	3	3	338	151	483	3e-160	563
gi|261239039|gb|FG534819.1|FG534819	contig11950	96.98	464	0	1	72	521	464	1	0	827
gi|261241584|gb|FG535730.1|FG535730	contig11960	98.56	208	0	2	20	227	272	476	1e-103	375
gi|261241586|gb|FG535732.1|FG535732	contig11960	98.56	208	0	2	20	227	272	476	1e-103	375
gi|261239182|gb|FG534896.1|FG534896	contig11984	98.39	310	5	0	26	335	518	209	9e-164	575
gi|261239182|gb|FG534896.1|FG534896	contig11984	98.8	167	2	0	402	568	176	10	1e-85	315
gi|261240056|gb|FG530935.1|FG530935	contig11985	98.69	609	4	1	56	664	692	88	0	1142
gi|261239150|gb|FG534864.1|FG534864	contig11996	100	109	0	0	36	144	486	594	9e-56	216
gi|261239150|gb|FG534864.1|FG534864	contig11996	100	53	0	0	500	552	83	31	2e-22	105
gi|261242873|gb|FG531306.1|FG531306	contig12040	100	197	0	0	201	397	403	207	2e-108	391
gi|261239779|gb|FG530658.1|FG530658	contig12044	98.53	407	5	1	209	615	406	1	0	753
gi|261243436|gb|FG531869.1|FG531869	contig12055	99.74	390	0	1	1	390	350	738	0	722
gi|261241725|gb|FG535815.1|FG535815	contig12087	98.61	433	5	1	7	439	2	433	0	803
gi|261241727|gb|FG535817.1|FG535817	contig12087	98.61	433	5	1	7	439	2	433	0	803
gi|261239566|gb|FG535101.1|FG535101	contig12134	97.89	331	7	0	3	333	503	173	9e-172	601
gi|261241556|gb|FG535702.1|FG535702	contig12154	97.38	191	4	1	1	191	407	596	2e-90	331
gi|261241476|gb|FG535622.1|FG535622	contig12169	98.58	562	3	4	4	563	560	2	0	1021
gi|261243608|gb|FG532041.1|FG532041	contig12169	98.22	507	3	5	1	504	562	59	0	896
gi|261239312|gb|FG534966.1|FG534966	contig12186	99.56	453	2	0	5	457	453	1	0	882
gi|261239313|gb|FG534967.1|FG534967	contig12186	99.56	453	2	0	5	457	453	1	0	882
gi|261241176|gb|FG535337.1|FG535337	contig12186	100	362	0	0	1	362	362	1	0	718
gi|261240063|gb|FG530942.1|FG530942	contig12195	100	327	0	0	345	671	1	327	0	648
gi|261241010|gb|FG535171.1|FG535171	contig12198	98.63	219	2	1	193	411	396	179	6e-112	402
gi|261241572|gb|FG535718.1|FG535718	contig12198	98.48	66	1	0	553	618	396	331	1e-27	123
gi|261242915|gb|FG531348.1|FG531348	contig12199	99.52	208	1	0	162	369	1	208	1e-112	404
gi|261242913|gb|FG531346.1|FG531346	contig12215	99.75	393	0	1	1	392	498	106	0	763
gi|261243337|gb|FG531770.1|FG531770	contig12239	100	310	0	0	1	310	508	199	6e-176	615
gi|261239033|gb|FG534813.1|FG534813	contig12244	98.69	458	3	3	81	537	568	113	0	837
gi|261241862|gb|FG535877.1|FG535877	contig12255	95.89	365	8	1	96	453	371	7	7e-174	609
gi|261239615|gb|FG535150.1|FG535150	contig12256	99.35	463	2	1	7	469	1	462	0	886
gi|261239617|gb|FG535152.1|FG535152	contig12256	99.37	477	2	1	7	483	1	476	0	914
gi|261241006|gb|FG535167.1|FG535167	contig12274	98.92	370	4	0	1	370	448	817	0	702
gi|261241007|gb|FG535168.1|FG535168	contig12274	99.39	328	1	1	1	328	448	774	2e-179	626
gi|261240357|gb|FG531236.1|FG531236	contig12275	99.66	295	0	1	1	294	148	442	2e-149	527
gi|261241071|gb|FG535232.1|FG535232	contig12285	80.49	246	47	1	163	407	554	309	1e-20	99.6
gi|261240050|gb|FG530929.1|FG530929	contig12293	98	451	3	5	51	500	625	180	0	785
gi|261240050|gb|FG530929.1|FG530929	contig12293	100	52	0	0	593	644	183	132	1e-21	103
gi|261242414|gb|FG539006.1|FG539006	contig12300	98.53	136	2	0	3	138	259	394	9e-68	254
gi|261243050|gb|FG531483.1|FG531483	contig12319	96.97	132	4	0	225	356	1	132	1e-60	232
gi|261239388|gb|FG535042.1|FG535042	contig12344	99.05	423	4	0	130	552	1	423	0	807
gi|261241125|gb|FG535286.1|FG535286	contig12397	99.58	237	1	0	1	237	413	177	6e-130	462
gi|261243009|gb|FG531442.1|FG531442	contig12402	96.23	106	4	0	4	109	115	220	2e-44	178
gi|261239162|gb|FG534876.1|FG534876	contig12404	99.49	197	1	0	1	197	280	476	2e-93	341
gi|261239162|gb|FG534876.1|FG534876	contig12404	98.64	147	1	1	261	407	540	685	2e-71	268
gi|261243060|gb|FG531493.1|FG531493	contig12433	100	303	0	0	67	369	1	303	1e-171	601
gi|261241388|gb|FG535534.1|FG535534	contig12439	90.14	213	17	3	1	209	221	9	2e-61	234
gi|261239005|gb|FG534785.1|FG534785	contig12447	99.26	541	3	1	1	541	554	15	0	1033
gi|261239308|gb|FG534962.1|FG534962	contig12517	98.02	101	2	0	56	156	196	96	3e-46	184
gi|261239990|gb|FG530869.1|FG530869	contig12582	96.83	378	2	1	115	482	1	378	0	664
gi|261243545|gb|FG531978.1|FG531978	contig12644	99.74	384	1	0	1	384	125	508	0	753
gi|261243131|gb|FG531564.1|FG531564	contig12648	97.89	95	2	0	1	95	95	1	7e-43	172
gi|261243274|gb|FG531707.1|FG531707	contig12648	99.27	274	2	0	1	274	274	1	1e-149	527
gi|261243595|gb|FG532028.1|FG532028	contig12665	96.96	329	9	1	3	331	61	388	2e-139	494
gi|261240262|gb|FG531141.1|FG531141	contig12669	99.79	478	1	0	1	478	478	1	0	940
gi|261240239|gb|FG531118.1|FG531118	contig12686	99.64	275	0	1	216	490	1	274	4e-150	529
gi|261242408|gb|FG539000.1|FG539000	contig12691	99.34	304	2	0	1	304	304	1	2e-167	587
gi|261238776|gb|FG534675.1|FG534675	contig12697	95.68	347	8	1	202	548	459	120	4e-163	573
gi|261243517|gb|FG531950.1|FG531950	contig12719	100	498	0	0	4	501	49	546	0	987
gi|261238623|gb|FG534582.1|FG534582	contig12806	99.42	171	1	0	145	315	235	405	1e-90	331
gi|261243538|gb|FG531971.1|FG531971	contig12815	99.61	259	1	0	157	415	358	100	5e-143	505
gi|261238640|gb|FG534599.1|FG534599	contig12819	85.61	285	41	0	31	315	2	286	6e-63	240
gi|261243097|gb|FG531530.1|FG531530	contig12840	100	194	0	0	216	409	1	194	1e-106	385
gi|261239331|gb|FG534985.1|FG534985	contig12846	99.18	365	3	0	1	365	251	615	0	700
gi|261239333|gb|FG534987.1|FG534987	contig12846	99.18	365	3	0	1	365	251	615	0	700
gi|261240278|gb|FG531157.1|FG531157	contig12872	96.34	246	8	1	1	246	245	1	8e-114	408
gi|261239244|gb|FG534958.1|FG534958	contig12875	99.43	524	2	1	27	549	582	59	0	1007
gi|261238624|gb|FG534583.1|FG534583	contig12906	90.2	347	22	4	50	387	393	50	5e-112	402
gi|261238796|gb|FG534695.1|FG534695	contig12907	84.78	92	14	0	236	327	326	417	4e-12	71.9
gi|261239882|gb|FG530761.1|FG530761	contig12957	90.57	53	5	0	23	75	77	129	2e-11	65.9
gi|261241854|gb|FG535869.1|FG535869	contig13020	100	247	0	0	417	663	119	365	5e-138	490
gi|261241854|gb|FG535869.1|FG535869	contig13020	100	121	0	0	207	327	1	121	7e-63	240
gi|261241540|gb|FG535686.1|FG535686	contig13045	100	132	0	0	320	451	318	187	1e-69	262
gi|261239838|gb|FG530717.1|FG530717	contig13054	98.45	194	1	1	380	571	213	20	2e-97	355
gi|261239838|gb|FG530717.1|FG530717	contig13054	98.39	186	2	1	106	291	486	302	4e-92	337
gi|261239841|gb|FG530720.1|FG530720	contig13054	97.95	195	3	1	106	300	486	293	3e-95	347
gi|261239841|gb|FG530720.1|FG530720	contig13054	98.36	61	1	0	379	439	214	154	8e-25	113
gi|261241404|gb|FG535550.1|FG535550	contig13079	86.24	109	11	1	172	280	410	306	2e-19	95.6
gi|261240310|gb|FG531189.1|FG531189	contig13080	99.45	181	1	0	1	181	251	431	3e-96	351
gi|261243315|gb|FG531748.1|FG531748	contig13118	97.52	242	4	2	164	404	293	53	3e-116	416
gi|261240995|gb|FG535156.1|FG535156	contig13124	98.31	177	2	1	1	177	381	206	3e-87	319
gi|261243278|gb|FG531711.1|FG531711	contig13135	99.28	139	1	0	395	533	402	264	3e-71	268
gi|261239790|gb|FG530669.1|FG530669	contig13150	98.79	494	2	2	11	504	369	858	0	920
gi|261241057|gb|FG535218.1|FG535218	contig13170	98.48	263	4	0	179	441	48	310	3e-138	490
gi|261241057|gb|FG535218.1|FG535218	contig13170	91.53	118	9	1	344	460	243	360	6e-35	147
gi|261241151|gb|FG535312.1|FG535312	contig13209	99.22	512	0	3	4	514	54	562	0	878
gi|261243259|gb|FG531692.1|FG531692	contig13241	99.77	431	0	1	3	433	520	91	0	839
gi|261241094|gb|FG535255.1|FG535255	contig13254	99.77	433	1	0	1	433	59	491	0	850
gi|261241897|gb|FG535912.1|FG535912	contig13255	99.08	545	4	1	1	545	616	73	0	1033
gi|261243541|gb|FG531974.1|FG531974	contig13265	99.79	471	1	0	5	475	660	190	0	926
gi|261238697|gb|FG534656.1|FG534656	contig13266	99.4	332	1	1	170	500	1	332	0	634
gi|261241287|gb|FG535433.1|FG535433	contig13266	98.75	400	4	1	170	568	1	400	0	745
gi|261243311|gb|FG531744.1|FG531744	contig13268	87.84	296	36	0	3	298	89	384	2e-81	301
gi|261241898|gb|FG535913.1|FG535913	contig13282	97.3	259	4	3	2	259	283	27	1e-121	434
gi|261238845|gb|FG534744.1|FG534744	contig13341	98.48	394	3	3	1	393	381	772	0	676
gi|261241843|gb|FG535858.1|FG535858	contig13359	99.25	265	1	1	287	551	1	264	1e-141	502
gi|261239330|gb|FG534984.1|FG534984	contig13366	98.43	445	4	2	71	515	1	442	0	813
gi|261240150|gb|FG531029.1|FG531029	contig13368	99.08	325	2	1	185	509	547	224	4e-175	613
gi|261240250|gb|FG531129.1|FG531129	contig13376	97.93	145	3	0	321	465	439	295	5e-70	264
gi|261240250|gb|FG531129.1|FG531129	contig13376	100	128	0	0	4	131	756	629	5e-67	254
gi|261240250|gb|FG531129.1|FG531129	contig13376	100	92	0	0	174	265	586	495	1e-45	182
gi|261240250|gb|FG531129.1|FG531129	contig13376	98.36	122	1	1	534	655	226	106	9e-44	176
gi|261243134|gb|FG531567.1|FG531567	contig13406	98.21	280	5	0	1	280	85	364	4e-146	515
gi|261243569|gb|FG532002.1|FG532002	contig13406	99	401	3	1	1	401	94	493	0	755
gi|261243569|gb|FG532002.1|FG532002	contig13406	98.41	63	1	0	429	491	521	583	5e-26	117
gi|261241549|gb|FG535695.1|FG535695	contig13420	99.31	290	0	2	284	572	472	184	3e-154	543
gi|261239165|gb|FG534879.1|FG534879	contig13435	97.46	354	8	1	1	353	43	396	3e-178	622
gi|261243233|gb|FG531666.1|FG531666	contig13444	99.48	382	1	1	172	553	405	25	0	692
gi|261238675|gb|FG534634.1|FG534634	contig13464	98.9	544	3	3	1	541	386	929	0	1007
gi|261241207|gb|FG535353.1|FG535353	contig13479	97.59	290	1	2	10	293	48	337	2e-132	470
gi|261241013|gb|FG535174.1|FG535174	contig13521	98.45	258	4	0	3	260	264	521	3e-135	480
gi|261241876|gb|FG535891.1|FG535891	ps_100621	100	149	0	0	1	149	149	1	1e-79	295
gi|261239070|gb|FG534850.1|FG534850	ps_101248	98.48	198	1	2	60	257	1	196	5e-97	353
gi|261240052|gb|FG530931.1|FG530931	ps_1017	98.53	340	2	2	228	567	1	337	2e-177	620
gi|261243431|gb|FG531864.1|FG531864	ps_104883	94.86	253	13	0	152	404	1	253	8e-111	398
gi|261243431|gb|FG531864.1|FG531864	ps_104883	92.5	80	6	0	151	230	27	106	3e-24	111
gi|261243431|gb|FG531864.1|FG531864	ps_104883	87.5	80	10	0	151	230	54	133	1e-14	79.8
gi|261243431|gb|FG531864.1|FG531864	ps_104883	100	35	0	0	223	257	106	72	1e-11	69.9
gi|261243319|gb|FG531752.1|FG531752	ps_106424	97.87	188	4	0	310	497	2	189	2e-93	341
gi|261241210|gb|FG535356.1|FG535356	ps_106928	100	160	0	0	1	160	160	1	3e-86	317
gi|261239069|gb|FG534849.1|FG534849	ps_10731	99.62	263	1	0	216	478	298	36	3e-145	513
gi|261241649|gb|FG535739.1|FG535739	ps_108055	89.42	189	19	1	358	546	353	166	2e-53	208
gi|261240288|gb|FG531167.1|FG531167	ps_108450	99.15	117	1	0	1	117	117	1	4e-58	224
gi|261241695|gb|FG535785.1|FG535785	ps_108823	96.43	112	4	0	49	160	176	287	4e-48	190
gi|261240360|gb|FG531239.1|FG531239	ps_108872	100	83	0	0	2	84	83	1	4e-40	165
gi|261239612|gb|FG535147.1|FG535147	ps_109253	99.6	251	1	0	239	489	1	251	4e-138	490
gi|261238705|gb|FG534664.1|FG534664	ps_110277	98.73	236	1	2	1	235	235	1	1e-119	428
gi|261239627|gb|FG530506.1|FG530506	ps_110451	99.39	330	2	0	43	372	330	1	0	638
gi|261243406|gb|FG531839.1|FG531839	ps_110580	96.83	252	5	2	2	250	8	259	5e-118	422
gi|261243246|gb|FG531679.1|FG531679	ps_110617	99.31	291	1	1	2	291	48	338	3e-157	553
gi|261243307|gb|FG531740.1|FG531740	ps_111285	100	152	0	0	1	152	166	317	2e-81	301
gi|261238540|gb|FG534559.1|FG534559	ps_112766	99.46	369	1	1	156	523	408	40	0	708
gi|261243220|gb|FG531653.1|FG531653	ps_113916	95	300	2	2	1	299	38	325	9e-136	482
gi|261239179|gb|FG534893.1|FG534893	ps_114790	99.5	200	1	0	276	475	1	200	9e-108	389
gi|261240120|gb|FG530999.1|FG530999	ps_114824	99.32	295	2	0	216	510	1	295	5e-162	569
gi|261241064|gb|FG535225.1|FG535225	ps_114863	87.67	73	9	0	138	210	121	49	8e-13	73.8
gi|261240195|gb|FG531074.1|FG531074	ps_116659	99.71	341	0	1	49	388	1	341	0	660
gi|261243245|gb|FG531678.1|FG531678	ps_117450	97.72	219	3	1	260	476	1	219	9e-108	389
gi|261241014|gb|FG535175.1|FG535175	ps_118940	96.07	382	9	6	32	408	381	1	1e-168	591
gi|261243492|gb|FG531925.1|FG531925	ps_120063	97.16	176	4	1	3	178	106	280	1e-81	301
gi|261238782|gb|FG534681.1|FG534681	ps_120321	90.78	141	13	0	501	641	294	154	9e-44	176
gi|261241416|gb|FG535562.1|FG535562	ps_120532	99.4	334	2	0	248	581	1	334	0	646
gi|261241563|gb|FG535709.1|FG535709	ps_120615	100	51	0	0	627	677	217	167	5e-21	101
gi|261240236|gb|FG531115.1|FG531115	ps_122620	98.86	88	1	0	320	407	25	112	2e-41	168
gi|261240238|gb|FG531117.1|FG531117	ps_122620	100	88	0	0	320	407	25	112	2e-43	174
gi|261240332|gb|FG531211.1|FG531211	ps_122620	100	123	0	0	263	385	152	274	3e-64	244
gi|261240332|gb|FG531211.1|FG531211	ps_122620	100	88	0	0	136	223	25	112	2e-43	174
gi|261243465|gb|FG531898.1|FG531898	ps_122620	100	88	0	0	386	473	25	112	3e-43	174
gi|261241464|gb|FG535610.1|FG535610	ps_123509	98.6	286	0	2	214	499	290	9	9e-136	482
gi|261241173|gb|FG535334.1|FG535334	ps_123772	95.74	94	3	1	316	408	94	1	7e-35	147
gi|261241173|gb|FG535334.1|FG535334	ps_123772	100	44	0	0	1	44	137	94	5e-17	87.7
gi|261239684|gb|FG530563.1|FG530563	ps_123828	99.53	213	1	0	451	663	263	51	2e-115	414
gi|261239555|gb|FG535090.1|FG535090	ps_124531	99.53	213	1	0	2	214	169	381	9e-116	414
gi|261239347|gb|FG535001.1|FG535001	ps_124555	100	146	0	0	1	146	146	1	8e-78	289
gi|261238800|gb|FG534699.1|FG534699	ps_125670	98.04	255	2	3	389	642	279	27	1e-123	442
gi|261243101|gb|FG531534.1|FG531534	ps_127950	100	160	0	0	1	160	160	1	2e-86	317
gi|261240147|gb|FG531026.1|FG531026	ps_128460	99.12	114	1	0	457	570	114	1	3e-56	218
gi|261243224|gb|FG531657.1|FG531657	ps_128483	98.94	189	2	0	100	288	189	1	7e-99	359
gi|261241502|gb|FG535648.1|FG535648	ps_12852	99.68	309	0	1	61	369	1	308	3e-170	597
gi|261240218|gb|FG531097.1|FG531097	ps_129938	100	242	0	0	284	525	242	1	5e-135	480
gi|261240280|gb|FG531159.1|FG531159	ps_13116	99.27	273	2	0	1	273	55	327	7e-149	525
gi|261238809|gb|FG534708.1|FG534708	ps_131358	82.53	166	29	0	83	248	1	166	1e-20	99.6
gi|261238539|gb|FG534558.1|FG534558	ps_131495	98.36	304	4	1	1	304	2	304	9e-158	555
gi|261238770|gb|FG534669.1|FG534669	ps_131571	83.65	318	51	1	1	318	317	1	5e-54	210
gi|261239687|gb|FG530566.1|FG530566	ps_132773	99.48	191	1	0	1	191	191	1	3e-102	371
gi|261238523|gb|FG534542.1|FG534542	ps_133635	98.01	352	3	3	163	512	1	350	2e-177	620
gi|261239965|gb|FG530844.1|FG530844	ps_133879	97.55	245	3	3	1	244	167	409	2e-115	414
gi|261240230|gb|FG531109.1|FG531109	ps_134076	100	172	0	0	500	671	1	172	3e-93	341
gi|261241078|gb|FG535239.1|FG535239	ps_134597	100	156	0	0	311	466	355	200	7e-84	309
gi|261239595|gb|FG535130.1|FG535130	ps_135094	99.56	228	1	0	289	516	1	228	4e-110	396
gi|261241421|gb|FG535567.1|FG535567	ps_136049	96.5	314	7	4	159	471	1	311	3e-142	504
gi|261243416|gb|FG531849.1|FG531849	ps_136049	99.04	208	0	2	67	273	1	207	1e-105	381
gi|261238693|gb|FG534652.1|FG534652	ps_137649	99.13	229	2	0	1	229	87	315	1e-122	438
gi|261239871|gb|FG530750.1|FG530750	ps_137649	99.68	315	1	0	62	376	1	315	3e-176	617
gi|261240347|gb|FG531226.1|FG531226	ps_140607	100	206	0	0	1	206	206	1	1e-113	408
gi|261240107|gb|FG530986.1|FG530986	ps_140732	93.06	317	20	1	116	432	3	317	2e-125	448
gi|261240119|gb|FG530998.1|FG530998	ps_140732	93.06	317	20	1	116	432	3	317	2e-125	448
gi|261239173|gb|FG534887.1|FG534887	ps_141847	98.72	234	1	1	2	235	232	1	2e-121	434
gi|261240155|gb|FG531034.1|FG531034	ps_141847	99.15	236	0	1	3	238	234	1	5e-125	446
gi|261242415|gb|FG539007.1|FG539007	ps_141847	99.14	232	0	1	4	235	230	1	1e-122	438
gi|261242919|gb|FG531352.1|FG531352	ps_141851	99.54	218	1	0	256	473	1	218	2e-118	424
gi|261243411|gb|FG531844.1|FG531844	ps_143886	97.44	351	7	2	51	400	350	1	5e-174	609
gi|261241358|gb|FG535504.1|FG535504	ps_143917	100	105	0	0	71	175	1	105	1e-53	208
gi|261241841|gb|FG535856.1|FG535856	ps_143991	98.97	292	1	2	244	535	1	290	6e-153	539
gi|261241123|gb|FG535284.1|FG535284	ps_144457	99.65	283	1	0	197	479	1	283	3e-157	553
gi|261241875|gb|FG535890.1|FG535890	ps_145482	100	146	0	0	5	150	133	278	7e-78	289
gi|261240073|gb|FG530952.1|FG530952	ps_145552	96.74	307	0	4	25	330	1	298	5e-144	509
gi|261238785|gb|FG534684.1|FG534684	ps_14581	98.56	139	2	0	18	156	71	209	7e-69	260
gi|261238617|gb|FG534576.1|FG534576	ps_147173	99.36	157	1	0	410	566	1	157	5e-82	303
gi|261243578|gb|FG532011.1|FG532011	ps_147173	99.43	174	1	0	410	583	1	174	4e-92	337
gi|261239729|gb|FG530608.1|FG530608	ps_147181	98.84	344	4	0	57	400	1	344	0	650
gi|261239686|gb|FG530565.1|FG530565	ps_147355	99.64	275	0	1	153	427	6	279	5e-150	529
gi|261242949|gb|FG531382.1|FG531382	ps_148242	99.48	193	1	0	123	315	193	1	1e-103	375
gi|261242949|gb|FG531382.1|FG531382	ps_148242	98.63	73	0	1	47	119	382	311	1e-29	129
gi|261243546|gb|FG531979.1|FG531979	ps_148982	97.67	258	1	4	1	257	74	327	2e-121	434
gi|261239587|gb|FG535122.1|FG535122	ps_150785	89.93	139	11	3	2	140	210	345	2e-33	141
gi|261243499|gb|FG531932.1|FG531932	ps_152055	96.75	246	4	3	117	362	392	151	5e-112	402
gi|261241047|gb|FG535208.1|FG535208	ps_152358	98.59	213	2	1	12	224	212	1	3e-108	391
gi|261242389|gb|FG538981.1|FG538981	ps_152562	97.75	222	4	1	6	227	221	1	7e-109	392
gi|261243235|gb|FG531668.1|FG531668	ps_152570	98.9	362	1	2	1	362	34	392	0	672
gi|261240180|gb|FG531059.1|FG531059	ps_153329	99.04	209	2	0	170	378	1	209	2e-100	365
gi|261240180|gb|FG531059.1|FG531059	ps_153329	94.44	108	2	1	410	517	247	350	3e-40	165
gi|261239840|gb|FG530719.1|FG530719	ps_154660	99.03	206	2	0	1	206	131	336	8e-109	392
gi|261240102|gb|FG530981.1|FG530981	ps_155877	98.99	198	1	1	1	198	96	292	1e-101	369
gi|261238821|gb|FG534720.1|FG534720	ps_156407	94.37	71	2	2	1	71	69	1	9e-19	93.7
gi|261240104|gb|FG530983.1|FG530983	ps_15643	96.9	290	9	0	2	291	290	1	3e-142	504
gi|261240290|gb|FG531169.1|FG531169	ps_157263	97.72	351	7	1	99	449	375	26	1e-178	624
gi|261238621|gb|FG534580.1|FG534580	ps_157408	100	165	0	0	381	545	1	165	4e-89	327
gi|261243309|gb|FG531742.1|FG531742	ps_157569	97.48	119	0	3	39	155	118	1	2e-47	188
gi|261241532|gb|FG535678.1|FG535678	ps_158557	96.25	240	8	1	322	561	316	78	5e-110	396
gi|261243025|gb|FG531458.1|FG531458	ps_158718	83.91	230	36	1	1	229	315	86	2e-37	155
gi|261241485|gb|FG535631.1|FG535631	ps_162419	97.72	351	1	7	168	516	1	346	2e-164	577
gi|261243514|gb|FG531947.1|FG531947	ps_162871	97.42	271	7	0	9	279	1	271	5e-136	482
gi|261243516|gb|FG531949.1|FG531949	ps_162871	97.42	271	7	0	9	279	1	271	9e-136	482
gi|261243252|gb|FG531685.1|FG531685	ps_16310	79.2	327	65	1	63	386	80	406	2e-22	105
gi|261239855|gb|FG530734.1|FG530734	ps_163842	98.92	185	1	1	443	627	1	184	7e-94	343
gi|261239995|gb|FG530874.1|FG530874	ps_165347	88.46	416	46	2	50	464	415	1	1e-119	428
gi|261241029|gb|FG535190.1|FG535190	ps_167257	99.55	221	1	0	12	232	221	1	2e-120	430
gi|261243268|gb|FG531701.1|FG531701	ps_167408	100	253	0	0	179	431	1	253	8e-142	502
gi|261238991|gb|FG534771.1|FG534771	ps_167426	98.36	244	4	0	128	371	1	244	8e-127	452
gi|261243383|gb|FG531816.1|FG531816	ps_167429	99.28	277	2	0	1	277	277	1	2e-151	533
gi|261241092|gb|FG535253.1|FG535253	ps_169611	99.38	162	1	0	194	355	1	162	4e-85	313
gi|261239945|gb|FG530824.1|FG530824	ps_169672	99.32	148	1	0	1	148	148	1	1e-76	285
gi|261241896|gb|FG535911.1|FG535911	ps_169672	99.42	171	1	0	1	171	171	1	2e-90	331
gi|261241516|gb|FG535662.1|FG535662	ps_170053	100	147	0	0	174	320	1	147	2e-78	291
gi|261241673|gb|FG535763.1|FG535763	ps_170053	98.64	147	2	0	16	162	1	147	1e-73	276
gi|261239980|gb|FG530859.1|FG530859	ps_17043	100	259	0	0	1	259	259	1	3e-145	513
gi|261243148|gb|FG531581.1|FG531581	ps_170433	98.77	163	1	1	233	394	1	163	5e-81	299
gi|261241346|gb|FG535492.1|FG535492	ps_170923	95.33	321	8	4	27	346	315	1	6e-128	456
gi|261239551|gb|FG535086.1|FG535086	ps_171275	99.43	175	0	1	1	175	174	1	1e-90	331
gi|261238704|gb|FG534663.1|FG534663	ps_171814	98.5	333	2	3	298	628	398	67	3e-170	597
gi|261239892|gb|FG530771.1|FG530771	ps_172675	99.51	411	0	1	220	628	411	1	0	793
gi|261241365|gb|FG535511.1|FG535511	ps_172807	100	417	0	0	80	496	1	417	0	827
gi|261243115|gb|FG531548.1|FG531548	ps_172822	96.9	226	5	2	99	322	101	326	2e-104	377
gi|261239926|gb|FG530805.1|FG530805	ps_173095	100	76	0	0	53	128	275	350	3e-36	151
gi|261241241|gb|FG535387.1|FG535387	ps_173109	98.1	158	3	0	7	164	25	182	6e-78	289
gi|261239006|gb|FG534786.1|FG534786	ps_173237	99.31	288	2	0	182	469	288	1	9e-158	555
gi|261242921|gb|FG531354.1|FG531354	ps_174569	100	294	0	0	95	388	1	294	3e-166	583
gi|261239811|gb|FG530690.1|FG530690	ps_175555	98.86	176	2	0	379	554	252	77	6e-91	333
gi|261243439|gb|FG531872.1|FG531872	ps_175555	98.92	185	2	0	381	565	252	68	2e-96	351
gi|261238790|gb|FG534689.1|FG534689	ps_1769	97.14	280	7	1	151	430	279	1	2e-136	484
gi|261240271|gb|FG531150.1|FG531150	ps_178645	100	292	0	0	1	292	70	361	6e-165	579
gi|261240012|gb|FG530891.1|FG530891	ps_180676	99.48	192	1	0	1	192	109	300	8e-103	373
gi|261240012|gb|FG530891.1|FG530891	ps_180676	93.4	106	7	0	216	321	189	294	3e-37	155
gi|261240012|gb|FG530891.1|FG530891	ps_180676	90.28	72	7	0	431	502	140	211	6e-17	87.7
gi|261240012|gb|FG530891.1|FG530891	ps_180676	84.21	95	15	0	342	436	180	274	2e-11	69.9
gi|261239619|gb|FG530498.1|FG530498	ps_181045	84.55	123	19	0	97	219	241	363	1e-18	93.7
gi|261241520|gb|FG535666.1|FG535666	ps_181134	98.84	259	3	0	1	259	285	27	2e-138	490
gi|261241529|gb|FG535675.1|FG535675	ps_181192	87.94	141	12	3	1	138	160	22	2e-28	125
gi|261243562|gb|FG531995.1|FG531995	ps_18124	99.65	287	1	0	1	287	287	1	1e-159	561
gi|261243227|gb|FG531660.1|FG531660	ps_181938	99.39	327	2	0	38	364	338	12	0	632
gi|261238994|gb|FG534774.1|FG534774	ps_182158	99.25	267	2	0	147	413	1	267	2e-145	513
gi|261241742|gb|FG535832.1|FG535832	ps_182287	98.49	398	4	1	202	597	398	1	0	735
gi|261241430|gb|FG535576.1|FG535576	ps_182930	98.56	277	4	0	44	320	1	277	1e-146	517
gi|261241431|gb|FG535577.1|FG535577	ps_182930	97.47	277	7	0	44	320	1	277	2e-139	494
gi|261240134|gb|FG531013.1|FG531013	ps_183574	98.72	467	3	2	32	498	1	464	0	864
gi|261243613|gb|FG532046.1|FG532046	ps_183641	99.52	208	1	0	216	423	223	16	1e-112	404
gi|261241285|gb|FG535431.1|FG535431	ps_18370	97.57	329	3	3	177	504	354	30	5e-162	569
gi|261241363|gb|FG535509.1|FG535509	ps_18370	97.49	358	4	3	36	392	354	1	6e-177	618
gi|261240072|gb|FG530951.1|FG530951	ps_183707	99.3	285	0	2	370	653	1	284	4e-151	533
gi|261239858|gb|FG530737.1|FG530737	ps_18458	98.96	289	0	2	212	499	287	1	9e-152	535
gi|261239858|gb|FG530737.1|FG530737	ps_18458	100	67	0	0	1	67	204	138	1e-30	133
gi|261239955|gb|FG530834.1|FG530834	ps_186780	97.76	134	3	0	495	628	5	138	2e-63	242
gi|261240321|gb|FG531200.1|FG531200	ps_188377	99.31	290	2	0	160	449	1	290	4e-159	559
gi|261241085|gb|FG535246.1|FG535246	ps_188494	99.64	276	1	0	4	279	73	348	4e-153	539
gi|261243583|gb|FG532016.1|FG532016	ps_188764	100	371	0	0	49	419	1	371	0	735
gi|261243231|gb|FG531664.1|FG531664	ps_188961	98.98	293	2	1	169	461	1	292	1e-156	551
gi|261239559|gb|FG535094.1|FG535094	ps_189175	97.83	46	1	0	373	418	1	46	6e-16	83.8
gi|261243355|gb|FG531788.1|FG531788	ps_189228	99.03	310	1	1	54	363	308	1	6e-167	585
gi|261240126|gb|FG531005.1|FG531005	ps_190702	99.75	405	1	0	56	460	439	35	0	795
gi|261241666|gb|FG535756.1|FG535756	ps_191150	98.8	83	1	0	4	86	83	1	5e-38	157
gi|261238541|gb|FG534560.1|FG534560	ps_191715	96.35	411	8	4	247	653	1	408	0	670
gi|261241568|gb|FG535714.1|FG535714	ps_191715	98.28	116	0	2	4	118	295	409	2e-50	198
gi|261242957|gb|FG531390.1|FG531390	ps_193420	99.57	234	0	1	2	234	199	432	8e-126	448
gi|261243022|gb|FG531455.1|FG531455	ps_194058	100	378	0	0	9	386	1	378	0	749
gi|261239389|gb|FG535043.1|FG535043	ps_194112	99.6	248	1	0	108	355	1	248	2e-136	484
gi|261240189|gb|FG531068.1|FG531068	ps_194176	95.64	344	1	1	15	358	338	9	2e-151	533
gi|261241265|gb|FG535411.1|FG535411	ps_194854	99.13	346	3	0	284	629	1	346	0	662
gi|261241482|gb|FG535628.1|FG535628	ps_19519	99.5	403	2	0	167	569	1	403	0	741
gi|261238687|gb|FG534646.1|FG534646	ps_197144	99.06	212	2	0	1	212	212	1	8e-113	404
gi|261243270|gb|FG531703.1|FG531703	ps_197682	98.25	342	3	1	75	416	1	339	2e-179	626
gi|261240355|gb|FG531234.1|FG531234	ps_198066	99.42	347	2	0	166	512	347	1	0	672
gi|261243105|gb|FG531538.1|FG531538	ps_198066	99.7	332	1	0	114	445	347	16	0	650
gi|261238795|gb|FG534694.1|FG534694	ps_198096	97.7	304	7	0	48	351	1	304	2e-155	547
gi|261243564|gb|FG531997.1|FG531997	ps_198297	91.24	194	13	3	84	276	200	10	2e-59	228
gi|261243150|gb|FG531583.1|FG531583	ps_198506	99.64	280	1	0	2	281	149	428	2e-155	547
gi|261239890|gb|FG530769.1|FG530769	ps_199101	100	36	0	0	605	640	1	36	4e-12	71.9
gi|261243552|gb|FG531985.1|FG531985	ps_199536	96.93	261	8	0	109	369	261	1	2e-127	454
gi|261239618|gb|FG535153.1|FG535153	ps_200153	86.88	320	42	0	1	320	323	4	2e-81	301
gi|261243563|gb|FG531996.1|FG531996	ps_200153	100	170	0	0	3	172	267	98	3e-92	337
gi|261243563|gb|FG531996.1|FG531996	ps_200153	100	100	0	0	304	403	100	1	2e-50	198
gi|261241880|gb|FG535895.1|FG535895	ps_20031	97.17	106	3	0	15	120	106	1	6e-47	186
gi|261241463|gb|FG535609.1|FG535609	ps_200429	99.49	196	0	1	435	630	385	191	7e-103	373
gi|261239397|gb|FG535051.1|FG535051	ps_200781	97.9	286	6	0	16	301	43	328	4e-147	519
gi|261241488|gb|FG535634.1|FG535634	ps_200933	98.62	362	5	0	186	547	362	1	0	678
gi|261238663|gb|FG534622.1|FG534622	ps_201668	87.5	72	9	0	55	126	380	309	2e-12	71.9
gi|261238653|gb|FG534612.1|FG534612	ps_20167	98.93	280	1	2	217	495	1	279	8e-146	515
gi|261240140|gb|FG531019.1|FG531019	ps_201720	97.78	225	3	1	368	592	3	225	3e-111	400
gi|261239764|gb|FG530643.1|FG530643	ps_201863	99.1	111	1	0	552	662	1	111	2e-54	212
gi|261242998|gb|FG531431.1|FG531431	ps_201875	100	85	0	0	3	87	134	218	1e-41	168
gi|261241889|gb|FG535904.1|FG535904	ps_202155	99.15	352	2	1	23	373	6	357	0	666
gi|261243347|gb|FG531780.1|FG531780	ps_20276	99.56	226	1	0	168	393	1	226	2e-123	440
gi|261241330|gb|FG535476.1|FG535476	ps_202944	97.35	226	3	3	420	644	1	224	2e-91	335
gi|261243078|gb|FG531511.1|FG531511	ps_20380	97.96	147	3	0	157	303	1	147	1e-71	268
gi|261243310|gb|FG531743.1|FG531743	ps_20380	97.96	147	3	0	159	305	1	147	2e-71	268
gi|261243500|gb|FG531933.1|FG531933	ps_204128	100	274	0	0	3	276	274	1	3e-154	543
gi|261240175|gb|FG531054.1|FG531054	ps_204338	82.97	182	29	1	178	359	185	364	2e-23	109
gi|261243165|gb|FG531598.1|FG531598	ps_204338	83.09	136	21	1	28	163	231	364	2e-15	81.8
gi|261241116|gb|FG535277.1|FG535277	ps_204577	98.87	266	3	0	2	267	266	1	3e-142	504
gi|261243537|gb|FG531970.1|FG531970	ps_204923	100	283	0	0	1	283	283	1	1e-159	561
gi|261240246|gb|FG531125.1|FG531125	ps_20496	96.38	138	2	3	69	205	367	232	6e-54	210
gi|261240999|gb|FG535160.1|FG535160	ps_204993	98.77	325	4	0	2	326	34	358	3e-175	613
gi|261240116|gb|FG530995.1|FG530995	ps_205530	96.34	328	12	0	20	347	328	1	1e-157	555
gi|261242980|gb|FG531413.1|FG531413	ps_206206	98.25	286	4	1	2	287	285	1	3e-147	519
gi|261243153|gb|FG531586.1|FG531586	ps_206206	98.29	292	4	1	2	293	291	1	7e-151	531
gi|261243510|gb|FG531943.1|FG531943	ps_206206	98.63	292	3	1	2	293	291	1	3e-153	539
gi|261241559|gb|FG535705.1|FG535705	ps_206429	97.07	410	9	3	133	542	1	407	0	694
gi|261241559|gb|FG535705.1|FG535705	ps_206429	100	85	0	0	1	85	121	205	2e-41	168
gi|261239970|gb|FG530849.1|FG530849	ps_206465	99.66	292	1	0	1	292	33	324	1e-162	571
gi|261241505|gb|FG535651.1|FG535651	ps_206467	99.58	238	1	0	2	239	1	238	2e-130	464
gi|261239529|gb|FG535064.1|FG535064	ps_206686	98.95	191	2	0	1	191	356	166	4e-100	363
gi|261239529|gb|FG535064.1|FG535064	ps_206686	99.01	101	1	0	257	357	101	1	9e-49	192
gi|261239757|gb|FG530636.1|FG530636	ps_207218	100	380	0	0	206	585	1	380	0	753
gi|261241003|gb|FG535164.1|FG535164	ps_207292	94.88	215	11	0	9	223	215	1	9e-93	339
gi|261243551|gb|FG531984.1|FG531984	ps_208178	97.25	255	3	3	1	253	42	294	1e-119	428
gi|261238620|gb|FG534579.1|FG534579	ps_208424	99.49	197	0	1	450	645	373	177	2e-103	375
gi|261243010|gb|FG531443.1|FG531443	ps_208424	98.78	82	0	1	450	530	373	292	7e-35	147
gi|261238856|gb|FG534755.1|FG534755	ps_208766	99.3	431	2	1	116	545	443	13	0	823
gi|261239190|gb|FG534904.1|FG534904	ps_208766	99.53	424	1	1	86	508	443	20	0	817
gi|261243544|gb|FG531977.1|FG531977	ps_20889	99.67	304	1	0	1	304	304	1	8e-170	595
gi|261239874|gb|FG530753.1|FG530753	ps_209237	100	298	0	0	1	298	298	1	1e-168	591
gi|261241842|gb|FG535857.1|FG535857	ps_209466	94.82	193	2	3	453	642	1	188	2e-78	291
gi|261242848|gb|FG531281.1|FG531281	ps_209581	99.71	348	1	0	1	348	348	1	0	682
gi|261241562|gb|FG535708.1|FG535708	ps_210496	100	422	0	0	92	513	422	1	0	837
gi|261243584|gb|FG532017.1|FG532017	ps_210519	100	231	0	0	26	256	1	231	9e-129	458
gi|261239571|gb|FG535106.1|FG535106	ps_211091	84.8	125	19	0	6	130	135	11	5e-20	97.6
gi|261243526|gb|FG531959.1|FG531959	ps_212146	99.26	271	2	0	2	272	16	286	8e-148	521
gi|261239929|gb|FG530808.1|FG530808	ps_212298	100	236	0	0	120	355	236	1	2e-131	468
gi|261241707|gb|FG535797.1|FG535797	ps_213026	98.45	129	2	0	386	514	1	129	2e-41	168
gi|261240154|gb|FG531033.1|FG531033	ps_213833	98.5	334	5	0	150	483	1	334	4e-178	622
gi|261239873|gb|FG530752.1|FG530752	ps_214729	100	213	0	0	179	391	1	213	9e-118	422
gi|261241323|gb|FG535469.1|FG535469	ps_216695	100	362	0	0	4	365	47	408	0	718
gi|261239606|gb|FG535141.1|FG535141	ps_216764	98.11	264	2	3	199	460	1	263	9e-105	379
gi|261241281|gb|FG535427.1|FG535427	ps_216883	98.53	204	3	0	422	625	204	1	3e-105	381
gi|261238646|gb|FG534605.1|FG534605	ps_216937	99.62	264	0	1	1	264	80	342	2e-143	507
gi|261239842|gb|FG530721.1|FG530721	ps_217342	98.47	131	0	2	356	485	230	101	3e-59	228
gi|261239842|gb|FG530721.1|FG530721	ps_217342	98.28	58	0	1	529	585	58	1	2e-20	99.6
gi|261239846|gb|FG530725.1|FG530725	ps_217625	98.74	398	4	1	221	618	401	5	0	741
gi|261241309|gb|FG535455.1|FG535455	ps_217885	98.49	331	5	0	298	628	1	331	3e-176	617
gi|261242412|gb|FG539004.1|FG539004	ps_218676	98.31	237	4	0	409	645	1	237	2e-122	438
gi|261242866|gb|FG531299.1|FG531299	ps_218910	99.62	261	1	0	72	332	281	21	3e-144	509
gi|261238669|gb|FG534628.1|FG534628	ps_219476	98.79	412	4	1	101	512	4	414	0	704
gi|261243444|gb|FG531877.1|FG531877	ps_22010	100	248	0	0	163	410	248	1	8e-139	492
gi|261243344|gb|FG531777.1|FG531777	ps_220390	99.58	237	0	1	1	237	181	416	2e-127	454
gi|261240227|gb|FG531106.1|FG531106	ps_220908	99.74	378	0	1	5	382	377	1	0	733
gi|261243304|gb|FG531737.1|FG531737	ps_221119	97.99	199	2	2	116	313	198	1	6e-96	349
gi|261239962|gb|FG530841.1|FG530841	ps_221410	93.75	208	13	0	170	377	1	208	9e-84	309
gi|261239962|gb|FG530841.1|FG530841	ps_221410	94.33	194	11	0	416	609	218	411	3e-80	297
gi|261239381|gb|FG535035.1|FG535035	ps_221561	99.47	377	2	0	162	538	377	1	0	731
gi|261238842|gb|FG534741.1|FG534741	ps_223912	98.95	382	2	2	1	381	58	438	0	710
gi|261239584|gb|FG535119.1|FG535119	ps_223912	98.95	382	2	2	1	381	58	438	0	710
gi|261239349|gb|FG535003.1|FG535003	ps_224220	95.77	71	3	0	389	459	311	381	5e-26	117
gi|261241654|gb|FG535744.1|FG535744	ps_225257	98.97	291	3	0	320	610	1	291	4e-157	553
gi|261241656|gb|FG535746.1|FG535746	ps_225257	98.95	287	3	0	320	606	1	287	9e-155	545
gi|261243579|gb|FG532012.1|FG532012	ps_225465	99.67	302	1	0	264	565	1	302	1e-168	591
gi|261241510|gb|FG535656.1|FG535656	ps_225867	99.7	332	0	1	1	331	88	419	0	642
gi|261239657|gb|FG530536.1|FG530536	ps_226809	99.61	257	0	1	345	601	1	256	3e-139	494
gi|261243453|gb|FG531886.1|FG531886	ps_227351	100	33	0	0	4	36	210	242	8e-12	65.9
gi|261240275|gb|FG531154.1|FG531154	ps_227733	99.72	352	1	0	4	355	51	402	0	690
gi|261240103|gb|FG530982.1|FG530982	ps_227813	97.71	349	6	2	296	643	3	350	5e-175	613
gi|261242852|gb|FG531285.1|FG531285	ps_227813	96.3	216	6	2	298	512	3	217	9e-96	349
gi|261239914|gb|FG530793.1|FG530793	ps_2282	85.05	107	16	0	38	144	130	236	3e-16	85.7
gi|261243536|gb|FG531969.1|FG531969	ps_228519	98.9	363	3	1	147	508	1	363	0	680
gi|261241321|gb|FG535467.1|FG535467	ps_228520	100	64	0	0	7	70	64	1	6e-29	127
gi|261239681|gb|FG530560.1|FG530560	ps_228842	99.23	391	1	2	215	604	390	1	0	735
gi|261239184|gb|FG534898.1|FG534898	ps_22964	87.34	79	10	0	1	79	278	356	6e-14	77.8
gi|261243020|gb|FG531453.1|FG531453	ps_230019	99.03	103	1	0	311	413	366	264	6e-50	196
gi|261243366|gb|FG531799.1|FG531799	ps_230166	87.88	66	8	0	222	287	112	177	4e-11	67.9
gi|261240359|gb|FG531238.1|FG531238	ps_230351	100	134	0	0	1	134	134	1	8e-71	266
gi|261239771|gb|FG530650.1|FG530650	ps_230991	99.69	323	0	1	4	325	323	1	1e-178	624
gi|261239166|gb|FG534880.1|FG534880	ps_231146	99.39	163	0	1	255	416	1	163	2e-83	307
gi|261241674|gb|FG535764.1|FG535764	ps_231146	98.47	131	2	0	316	446	1	131	3e-64	244
gi|261243258|gb|FG531691.1|FG531691	ps_231181	99.73	377	1	0	55	431	1	377	0	739
gi|261240344|gb|FG531223.1|FG531223	ps_231259	99.26	272	0	1	98	369	9	278	2e-146	517
gi|261239755|gb|FG530634.1|FG530634	ps_23285	99.46	368	2	0	218	585	369	2	0	714
gi|261243219|gb|FG531652.1|FG531652	ps_23285	100	301	0	0	218	518	369	69	2e-170	597
gi|261240185|gb|FG531064.1|FG531064	ps_233169	99.58	240	1	0	370	609	1	240	2e-131	468
gi|261240109|gb|FG530988.1|FG530988	ps_233595	99.29	280	2	0	274	553	280	1	6e-153	539
gi|261239241|gb|FG534955.1|FG534955	ps_23422	100	214	0	0	2	215	125	338	1e-118	424
gi|261243003|gb|FG531436.1|FG531436	ps_234881	97.72	395	4	3	112	501	1	395	0	692
gi|261240326|gb|FG531205.1|FG531205	ps_235615	98.26	287	3	1	300	586	285	1	3e-148	523
gi|261243044|gb|FG531477.1|FG531477	ps_236271	99.6	251	1	0	86	336	1	251	6e-139	492
gi|261241158|gb|FG535319.1|FG535319	ps_237132	95.9	293	5	4	169	460	381	95	2e-118	424
gi|261243533|gb|FG531966.1|FG531966	ps_238715	100	113	0	0	1	113	113	1	4e-58	224
gi|261243051|gb|FG531484.1|FG531484	ps_239088	99.19	246	1	1	4	249	146	390	2e-130	464
gi|261239220|gb|FG534934.1|FG534934	ps_239866	95.52	335	15	0	136	470	11	345	9e-155	545
gi|261241453|gb|FG535599.1|FG535599	ps_239927	99.15	355	3	0	90	444	378	24	0	680
gi|261243485|gb|FG531918.1|FG531918	ps_240841	100	254	0	0	42	295	1	254	2e-142	504
gi|261239040|gb|FG534820.1|FG534820	ps_241069	100	288	0	0	247	534	1	288	1e-162	571
gi|261243460|gb|FG531893.1|FG531893	ps_241069	100	169	0	0	242	410	1	169	1e-91	335
gi|261239653|gb|FG530532.1|FG530532	ps_241173	99.39	326	1	1	318	642	1	326	5e-178	622
gi|261238533|gb|FG534552.1|FG534552	ps_24165	98.25	458	7	1	163	620	1	457	0	837
gi|261241148|gb|FG535309.1|FG535309	ps_241954	92.64	258	14	4	70	325	31	285	2e-90	331
gi|261241182|gb|FG535343.1|FG535343	ps_242260	98.72	313	2	2	3	314	19	330	3e-163	573
gi|261243605|gb|FG532038.1|FG532038	ps_242437	100	131	0	0	2	132	131	1	4e-69	260
gi|261238637|gb|FG534596.1|FG534596	ps_242823	97.86	234	5	0	1	234	198	431	2e-118	424
gi|261241712|gb|FG535802.1|FG535802	ps_242981	99.31	289	1	1	92	380	288	1	5e-156	549
gi|261238864|gb|FG534763.1|FG534763	ps_243019	96.67	210	5	1	10	217	132	341	7e-98	355
gi|261240117|gb|FG530996.1|FG530996	ps_243880	100	254	0	0	138	391	1	254	3e-142	504
gi|261243513|gb|FG531946.1|FG531946	ps_245573	100	124	0	0	5	128	124	1	8e-65	246
gi|261241031|gb|FG535192.1|FG535192	ps_246198	96.6	206	6	1	4	208	206	1	3e-97	353
gi|261241109|gb|FG535270.1|FG535270	ps_247341	96.65	209	5	1	346	554	286	80	6e-97	353
gi|261243195|gb|FG531628.1|FG531628	ps_247351	98.71	233	3	0	221	453	366	134	7e-124	442
gi|261238531|gb|FG534550.1|FG534550	ps_248086	84.85	132	20	0	122	253	1	132	8e-22	103
gi|261239650|gb|FG530529.1|FG530529	ps_248086	84.85	132	20	0	389	520	1	132	1e-21	103
gi|261240130|gb|FG531009.1|FG531009	ps_248624	99.19	124	1	0	2	125	124	1	1e-49	196
gi|261241864|gb|FG535879.1|FG535879	ps_249365	90.05	221	17	4	281	499	59	276	4e-61	234
gi|261238671|gb|FG534630.1|FG534630	ps_249679	99.62	263	1	0	335	597	1	263	3e-145	513
gi|261239542|gb|FG535077.1|FG535077	ps_249679	98.1	158	3	0	335	492	1	158	7e-78	289
gi|261243328|gb|FG531761.1|FG531761	ps_249763	99	301	1	1	3	303	362	64	2e-161	567
gi|261243328|gb|FG531761.1|FG531761	ps_249763	100	65	0	0	357	421	65	1	1e-29	129
gi|261239671|gb|FG530550.1|FG530550	ps_249818	99.67	304	0	1	5	308	79	381	3e-167	587
gi|261238680|gb|FG534639.1|FG534639	ps_250340	99.19	372	2	1	227	597	23	394	0	706
gi|261241107|gb|FG535268.1|FG535268	ps_251100	98.27	231	3	1	2	231	76	306	9e-117	418
gi|261243140|gb|FG531573.1|FG531573	ps_251519	97.92	240	5	0	123	362	240	1	4e-122	436
gi|261240309|gb|FG531188.1|FG531188	ps_252358	85.22	345	51	0	34	378	1	345	6e-75	280
gi|261242851|gb|FG531284.1|FG531284	ps_253966	99.43	351	2	0	1	351	351	1	0	680
gi|261239017|gb|FG534797.1|FG534797	ps_254029	100	193	0	0	1	193	256	64	7e-106	383
gi|261238551|gb|FG534570.1|FG534570	ps_254076	91.89	74	6	0	247	320	213	286	1e-20	99.6
gi|261238551|gb|FG534570.1|FG534570	ps_254076	94	50	3	0	397	446	226	275	2e-13	75.8
gi|261243179|gb|FG531612.1|FG531612	ps_254799	99.57	235	1	0	150	384	1	235	1e-128	458
gi|261242900|gb|FG531333.1|FG531333	ps_25551	98.91	367	3	1	66	431	1	367	0	688
gi|261242974|gb|FG531407.1|FG531407	ps_255556	100	291	0	0	71	361	1	291	1e-164	577
gi|261241385|gb|FG535531.1|FG535531	ps_25583	97.31	260	5	2	15	274	13	270	3e-124	444
gi|261241838|gb|FG535853.1|FG535853	ps_255947	85.42	240	34	1	315	554	16	254	6e-48	190
gi|261239633|gb|FG530512.1|FG530512	ps_255989	100	246	0	0	257	502	246	1	2e-137	488
gi|261239711|gb|FG530590.1|FG530590	ps_256940	98.7	231	3	0	1	231	231	1	2e-121	434
gi|261241381|gb|FG535527.1|FG535527	ps_256994	97.63	380	4	4	166	542	1	378	0	652
gi|261239600|gb|FG535135.1|FG535135	ps_257076	99.52	210	1	0	2	211	117	326	9e-114	408
gi|261239032|gb|FG534812.1|FG534812	ps_257156	91.04	67	6	0	134	200	165	99	1e-16	85.7
gi|261239850|gb|FG530729.1|FG530729	ps_257204	100	321	0	0	200	520	1	321	0	636
gi|261241395|gb|FG535541.1|FG535541	ps_257400	98.78	245	2	1	71	314	245	1	2e-127	454
gi|261241395|gb|FG535541.1|FG535541	ps_257400	97.73	44	1	0	34	77	342	299	1e-14	79.8
gi|261239797|gb|FG530676.1|FG530676	ps_258039	100	429	0	0	91	519	429	1	0	850
gi|261242411|gb|FG539003.1|FG539003	ps_258097	85.71	140	11	2	388	527	48	178	6e-26	117
gi|261242400|gb|FG538992.1|FG538992	ps_258502	96.3	81	3	0	42	122	81	1	6e-32	137
gi|261243594|gb|FG532027.1|FG532027	ps_261734	99.44	360	2	0	1	360	360	1	0	698
gi|261238616|gb|FG534575.1|FG534575	ps_262176	98.5	333	4	1	121	452	1	333	4e-175	613
gi|261239574|gb|FG535109.1|FG535109	ps_262176	99.69	321	1	0	120	440	1	321	5e-180	628
gi|261238862|gb|FG534761.1|FG534761	ps_262690	99.75	394	1	0	77	470	415	22	0	773
gi|261243049|gb|FG531482.1|FG531482	ps_262766	98.98	196	0	2	2	195	3	198	3e-98	357
gi|261240391|gb|FG531270.1|FG531270	ps_262929	100	68	0	0	1	68	68	1	2e-31	135
gi|261238643|gb|FG534602.1|FG534602	ps_262982	97.73	220	5	0	1	220	220	1	1e-97	355
gi|261242905|gb|FG531338.1|FG531338	ps_262983	99.55	222	1	0	1	222	222	1	5e-121	432
gi|261240279|gb|FG531158.1|FG531158	ps_263065	99.76	410	0	1	4	413	409	1	0	797
gi|261238545|gb|FG534564.1|FG534564	ps_263179	98.69	229	3	0	16	244	318	90	2e-120	430
gi|261243393|gb|FG531826.1|FG531826	ps_263515	96.43	168	1	5	5	167	168	1	9e-65	246
gi|261243039|gb|FG531472.1|FG531472	ps_265270	100	184	0	0	273	456	311	128	1e-100	365
gi|261241087|gb|FG535248.1|FG535248	ps_265623	97.49	239	1	4	61	298	168	402	3e-110	396
gi|261239561|gb|FG535096.1|FG535096	ps_266121	97.96	294	5	1	1	293	294	1	1e-149	527
gi|261241149|gb|FG535310.1|FG535310	ps_266322	97.84	139	3	0	204	342	179	41	1e-66	252
gi|261239634|gb|FG530513.1|FG530513	ps_267262	99.17	362	1	2	67	426	362	1	0	678
gi|261243261|gb|FG531694.1|FG531694	ps_267313	98.62	289	3	1	195	483	27	314	9e-139	492
gi|261239534|gb|FG535069.1|FG535069	ps_268149	86.15	361	47	2	63	423	1	358	1e-82	305
gi|261239044|gb|FG534824.1|FG534824	ps_269720	99.12	340	3	0	1	340	340	1	0	650
gi|261241312|gb|FG535458.1|FG535458	ps_269720	99.12	340	3	0	11	350	340	1	0	650
gi|261241868|gb|FG535883.1|FG535883	ps_269720	98.89	360	4	0	6	365	360	1	0	682
gi|261240348|gb|FG531227.1|FG531227	ps_269999	82.9	193	32	1	99	291	71	262	1e-24	113
gi|261243534|gb|FG531967.1|FG531967	ps_270412	100	66	0	0	506	571	434	369	4e-30	131
gi|261241471|gb|FG535617.1|FG535617	ps_270538	84.56	136	20	1	298	433	145	11	3e-19	95.6
gi|261242385|gb|FG538977.1|FG538977	ps_270538	86.03	136	18	1	124	259	145	11	2e-24	111
gi|261239060|gb|FG534840.1|FG534840	ps_271416	98.62	218	3	0	174	391	1	218	1e-113	408
gi|261239322|gb|FG534976.1|FG534976	ps_272566	99.4	331	0	2	140	469	413	84	9e-179	624
gi|261239065|gb|FG534845.1|FG534845	ps_272794	98.03	407	5	3	152	558	1	404	0	720
gi|261241143|gb|FG535304.1|FG535304	ps_272890	98.05	154	2	1	1	154	169	17	4e-73	274
gi|261243345|gb|FG531778.1|FG531778	ps_273508	98.43	255	2	1	1	255	30	282	1e-131	468
gi|261242386|gb|FG538978.1|FG538978	ps_274447	99.6	249	1	0	1	249	304	56	5e-137	486
gi|261241662|gb|FG535752.1|FG535752	ps_275402	95.14	370	12	3	267	632	368	1	4e-163	573
gi|261240172|gb|FG531051.1|FG531051	ps_275893	98.66	373	4	1	167	538	373	1	0	692
gi|261241234|gb|FG535380.1|FG535380	ps_277209	95.87	121	3	1	507	625	121	1	4e-49	194
gi|261241860|gb|FG535875.1|FG535875	ps_277379	98.91	274	2	1	162	435	335	63	9e-145	511
gi|261238631|gb|FG534590.1|FG534590	ps_277826	90.79	76	6	1	4	78	147	72	7e-17	87.7
gi|261239207|gb|FG534921.1|FG534921	ps_278167	99.31	290	1	1	1	290	30	318	1e-156	551
gi|261239948|gb|FG530827.1|FG530827	ps_279521	99.69	321	0	1	308	628	320	1	2e-177	620
gi|261239719|gb|FG530598.1|FG530598	ps_281415	100	191	0	0	401	591	1	191	1e-104	379
gi|261243244|gb|FG531677.1|FG531677	ps_281415	100	95	0	0	400	494	1	95	2e-47	188
gi|261239063|gb|FG534843.1|FG534843	ps_282563	97.83	184	4	0	435	618	1	184	6e-91	333
gi|261242909|gb|FG531342.1|FG531342	ps_282563	97.73	220	5	0	203	422	1	220	3e-110	396
gi|261240061|gb|FG530940.1|FG530940	ps_28358	99.71	340	1	0	173	512	1	340	1e-178	624
gi|261242879|gb|FG531312.1|FG531312	ps_28358	99.66	294	1	0	174	467	1	294	8e-164	575
gi|261239569|gb|FG535104.1|FG535104	ps_284713	99.33	299	0	2	162	459	1	298	2e-143	507
gi|261239599|gb|FG535134.1|FG535134	ps_285704	100	111	0	0	3	113	244	354	5e-57	220
gi|261240327|gb|FG531206.1|FG531206	ps_28572	99.56	229	1	0	85	313	1	229	4e-125	446
gi|261240327|gb|FG531206.1|FG531206	ps_28572	100	47	0	0	377	423	293	339	7e-19	93.7
gi|261243196|gb|FG531629.1|FG531629	ps_286882	99.19	371	2	1	71	441	1	370	0	706
gi|261241138|gb|FG535299.1|FG535299	ps_287517	98.13	267	3	2	121	386	283	18	2e-133	474
gi|261239576|gb|FG535111.1|FG535111	ps_287878	97.52	363	1	6	193	554	356	1	1e-172	605
gi|261238688|gb|FG534647.1|FG534647	ps_288874	99.25	268	1	1	251	518	1	267	2e-143	507
gi|261242954|gb|FG531387.1|FG531387	ps_289310	98.53	273	1	2	1	273	300	31	3e-140	496
gi|261240165|gb|FG531044.1|FG531044	ps_289477	98.46	325	5	0	211	535	1	325	1e-172	605
gi|261241473|gb|FG535619.1|FG535619	ps_289744	98.31	296	3	2	95	389	374	80	8e-151	531
gi|261241290|gb|FG535436.1|FG535436	ps_290660	96.6	206	7	0	199	404	330	125	4e-97	353
gi|261241294|gb|FG535440.1|FG535440	ps_290700	98.99	297	2	1	73	369	1	296	2e-158	557
gi|261241448|gb|FG535594.1|FG535594	ps_291912	96.34	273	8	1	71	343	271	1	7e-128	456
gi|261242910|gb|FG531343.1|FG531343	ps_292047	98.4	312	4	1	12	322	1	312	3e-150	529
gi|261238681|gb|FG534640.1|FG534640	ps_293482	99.38	321	2	0	237	557	71	391	2e-177	620
gi|261240149|gb|FG531028.1|FG531028	ps_29370	97.78	90	2	0	1	90	90	1	1e-39	163
gi|261239042|gb|FG534822.1|FG534822	ps_293801	100	107	0	0	264	370	190	296	1e-54	212
gi|261239042|gb|FG534822.1|FG534822	ps_293801	97.58	124	0	3	73	194	1	123	2e-50	198
gi|261239042|gb|FG534822.1|FG534822	ps_293801	100	43	0	0	5	47	99	57	2e-16	85.7
gi|261241030|gb|FG535191.1|FG535191	ps_293801	97.99	299	1	5	77	373	1	296	5e-143	505
gi|261243288|gb|FG531721.1|FG531721	ps_293814	96.21	317	8	2	105	417	362	46	8e-148	521
gi|261243601|gb|FG532034.1|FG532034	ps_293814	98.02	202	3	1	40	240	370	169	1e-99	361
gi|261241741|gb|FG535831.1|FG535831	ps_294184	99.67	299	1	0	6	304	111	409	9e-167	585
gi|261242984|gb|FG531417.1|FG531417	ps_294510	98.06	361	4	2	126	486	440	83	0	646
gi|261239068|gb|FG534848.1|FG534848	ps_294789	98.33	359	4	1	187	545	1	357	0	658
gi|261241578|gb|FG535724.1|FG535724	ps_295648	98.47	391	0	6	173	559	389	1	0	680
gi|261241077|gb|FG535238.1|FG535238	ps_29576	97.73	352	6	1	99	450	350	1	8e-180	628
gi|261241041|gb|FG535202.1|FG535202	ps_296492	99.26	135	1	0	1	135	325	191	7e-69	260
gi|261241873|gb|FG535888.1|FG535888	ps_296832	99	200	2	0	276	475	200	1	2e-105	381
gi|261239524|gb|FG535059.1|FG535059	ps_297816	98.84	172	2	0	354	525	1	172	1e-88	325
gi|261240146|gb|FG531025.1|FG531025	ps_298795	98.11	318	6	0	95	412	318	1	4e-166	583
gi|261241827|gb|FG535842.1|FG535842	ps_299175	98.03	304	5	1	58	360	1	304	2e-155	547
gi|261241827|gb|FG535842.1|FG535842	ps_299175	100	49	0	0	1	49	86	134	6e-20	97.6
gi|261238831|gb|FG534730.1|FG534730	ps_300090	98.94	284	2	1	230	513	1	283	5e-138	490
gi|261239066|gb|FG534846.1|FG534846	ps_300248	99.49	195	1	0	197	391	195	1	1e-104	379
gi|261239066|gb|FG534846.1|FG534846	ps_300248	100	110	0	0	1	110	303	194	2e-56	218
gi|261239577|gb|FG535112.1|FG535112	ps_300430	95.89	146	0	1	140	285	1	140	2e-64	244
gi|261238805|gb|FG534704.1|FG534704	ps_302642	98.51	269	3	1	239	507	1	268	2e-139	494
gi|261238793|gb|FG534692.1|FG534692	ps_302715	99.37	316	1	1	162	477	1	315	4e-172	603
gi|261241477|gb|FG535623.1|FG535623	ps_302715	99.68	316	0	1	103	418	1	315	2e-174	611
gi|261241308|gb|FG535454.1|FG535454	ps_303376	92.16	51	4	0	22	72	37	87	9e-12	69.9
gi|261240191|gb|FG531070.1|FG531070	ps_304533	98.74	397	2	3	62	455	397	1	0	724
gi|261242931|gb|FG531364.1|FG531364	ps_306130	99.34	305	0	2	4	308	127	429	3e-163	573
gi|261240305|gb|FG531184.1|FG531184	ps_306386	97.23	325	4	3	88	410	1	322	2e-157	553
gi|261240233|gb|FG531112.1|FG531112	ps_306979	97.38	305	5	3	4	305	305	1	1e-146	517
gi|261242951|gb|FG531384.1|FG531384	ps_307317	96.89	193	5	1	1	192	149	341	1e-89	327
gi|261240121|gb|FG531000.1|FG531000	ps_307361	99.15	352	1	2	193	544	350	1	0	658
gi|261239362|gb|FG535016.1|FG535016	ps_307727	100	116	0	0	67	182	116	1	3e-60	230
gi|261239362|gb|FG535016.1|FG535016	ps_307727	100	64	0	0	3	66	300	237	3e-29	127
gi|261240356|gb|FG531235.1|FG531235	ps_307736	100	99	0	0	336	434	1	99	6e-50	196
gi|261241882|gb|FG535897.1|FG535897	ps_307743	98.67	75	1	0	1	75	114	40	5e-33	141
gi|261241429|gb|FG535575.1|FG535575	ps_308822	98.58	212	1	2	436	645	1	212	3e-105	381
gi|261241429|gb|FG535575.1|FG535575	ps_308822	99.1	111	0	1	1	110	93	203	4e-52	204
gi|261241157|gb|FG535318.1|FG535318	ps_308921	98.98	197	1	1	1	197	196	1	2e-101	367
gi|261239380|gb|FG535034.1|FG535034	ps_308927	97	300	5	3	192	487	1	300	9e-142	502
gi|261241317|gb|FG535463.1|FG535463	ps_308927	96.91	259	5	2	331	586	1	259	5e-122	436
gi|261241901|gb|FG535916.1|FG535916	ps_309204	100	36	0	0	539	574	1	36	3e-12	71.9
gi|261239655|gb|FG530534.1|FG530534	ps_309852	99.38	323	1	1	163	485	1	322	3e-176	617
gi|261242911|gb|FG531344.1|FG531344	ps_310301	99.14	349	3	0	64	412	349	1	0	670
gi|261239836|gb|FG530715.1|FG530715	ps_310330	95.11	225	4	6	1	224	383	165	2e-85	313
gi|261241702|gb|FG535792.1|FG535792	ps_31070	98.37	246	2	2	3	248	244	1	2e-112	404
gi|261240055|gb|FG530934.1|FG530934	ps_311362	99.49	198	1	0	455	652	1	198	2e-106	385
gi|261241553|gb|FG535699.1|FG535699	ps_312403	99.27	413	0	2	81	492	1	411	0	781
gi|261239651|gb|FG530530.1|FG530530	ps_312744	99.08	218	0	2	153	369	156	372	3e-111	400
gi|261239651|gb|FG530530.1|FG530530	ps_312744	100	34	0	0	122	155	1	34	6e-11	67.9
gi|261239988|gb|FG530867.1|FG530867	ps_312854	99.55	224	0	1	163	386	1	223	1e-119	428
gi|261240197|gb|FG531076.1|FG531076	ps_313341	99.64	275	1	0	4	278	275	1	2e-152	537
gi|261243443|gb|FG531876.1|FG531876	ps_313397	97.89	95	2	0	188	282	1	95	9e-43	172
gi|261243445|gb|FG531878.1|FG531878	ps_313397	97.89	95	2	0	188	282	1	95	9e-43	172
gi|261243141|gb|FG531574.1|FG531574	ps_313645	89.5	362	31	3	65	420	424	64	2e-111	400
gi|261241717|gb|FG535807.1|FG535807	ps_314078	96.84	316	8	2	35	348	316	1	1e-150	531
gi|261241412|gb|FG535558.1|FG535558	ps_315302	100	184	0	0	117	300	232	49	9e-101	365
gi|261239558|gb|FG535093.1|FG535093	ps_31567	98.36	426	6	1	34	459	1	425	0	781
gi|261241425|gb|FG535571.1|FG535571	ps_31627	94.88	469	0	5	10	477	1	446	0	737
gi|261241251|gb|FG535397.1|FG535397	ps_316683	81.09	238	42	1	57	294	135	369	4e-24	111
gi|261242906|gb|FG531339.1|FG531339	ps_316804	98.63	292	0	4	59	350	7	294	5e-146	515
gi|261241672|gb|FG535762.1|FG535762	ps_316973	98.42	316	3	2	192	505	317	2	1e-162	571
gi|261239391|gb|FG535045.1|FG535045	ps_317595	99.3	284	1	1	1	283	284	1	5e-153	539
gi|261239703|gb|FG530582.1|FG530582	ps_318924	99.57	235	0	1	5	238	235	1	1e-113	408
gi|261241121|gb|FG535282.1|FG535282	ps_319156	98.92	93	1	0	147	239	316	224	3e-44	176
gi|261240342|gb|FG531221.1|FG531221	ps_320310	98.61	360	1	3	44	403	356	1	0	652
gi|261243373|gb|FG531806.1|FG531806	ps_320310	99.67	302	0	1	2	303	301	1	3e-166	583
gi|261243457|gb|FG531890.1|FG531890	ps_321166	100	131	0	0	1	131	131	1	4e-69	260
gi|261239160|gb|FG534874.1|FG534874	ps_323747	100	64	0	0	4	67	64	1	5e-29	127
gi|261243033|gb|FG531466.1|FG531466	ps_323802	99.56	228	1	0	3	230	138	365	2e-124	444
gi|261239386|gb|FG535040.1|FG535040	ps_324725	98.85	260	3	0	94	353	264	5	6e-139	492
gi|261241387|gb|FG535533.1|FG535533	ps_325124	94.23	156	4	3	2	156	136	287	1e-56	218
gi|261239192|gb|FG534906.1|FG534906	ps_325257	99.46	185	0	1	5	188	166	350	2e-96	351
gi|261239974|gb|FG530853.1|FG530853	ps_326780	91.67	48	4	0	1	48	98	145	5e-11	63.9
gi|261241472|gb|FG535618.1|FG535618	ps_326780	98.43	191	3	0	2	192	209	399	1e-97	355
gi|261240133|gb|FG531012.1|FG531012	ps_327017	98.77	243	2	1	96	338	1	242	3e-126	450
gi|261239780|gb|FG530659.1|FG530659	ps_327889	100	190	0	0	32	221	1	190	4e-104	377
gi|261239319|gb|FG534973.1|FG534973	ps_327890	98.74	238	1	2	3	240	96	331	8e-121	432
gi|261243293|gb|FG531726.1|FG531726	ps_328334	99.49	195	1	0	162	356	1	195	2e-74	278
gi|261239087|gb|FG530496.1|FG530496	ps_328562	97.42	271	6	1	393	662	1	271	2e-121	434
gi|261239807|gb|FG530686.1|FG530686	ps_328961	98.96	193	0	2	1	193	164	354	3e-96	351
gi|261240228|gb|FG531107.1|FG531107	ps_329015	97.7	261	4	1	290	550	1	259	3e-130	464
gi|261241511|gb|FG535657.1|FG535657	ps_329162	99.33	297	2	0	11	307	1	297	4e-163	573
gi|261243430|gb|FG531863.1|FG531863	ps_329450	99.27	274	1	1	180	453	1	273	4e-147	519
gi|261242995|gb|FG531428.1|FG531428	ps_330499	96.3	162	5	1	11	172	180	20	3e-71	266
gi|261239973|gb|FG530852.1|FG530852	ps_331111	98.26	345	1	2	100	441	1	343	3e-179	626
gi|261242912|gb|FG531345.1|FG531345	ps_332179	97.9	334	0	5	39	371	328	1	9e-163	571
gi|261240351|gb|FG531230.1|FG531230	ps_332607	94.95	218	4	4	1	215	127	340	6e-87	319
gi|261243180|gb|FG531613.1|FG531613	ps_332607	95.77	71	3	0	1	71	127	197	6e-27	117
gi|261241343|gb|FG535489.1|FG535489	ps_332722	99.42	173	1	0	1	173	173	1	1e-91	335
gi|261239870|gb|FG530749.1|FG530749	ps_33340	98.32	358	2	4	3	357	1	357	2e-180	630
gi|261240369|gb|FG531248.1|FG531248	ps_334117	92.59	54	3	1	11	64	202	254	2e-11	67.9
gi|261238619|gb|FG534578.1|FG534578	ps_335134	98.86	88	0	1	1	87	88	1	2e-38	159
gi|261239644|gb|FG530523.1|FG530523	ps_335362	94.07	135	2	5	1	135	129	1	9e-41	167
gi|261243468|gb|FG531901.1|FG531901	ps_33611	98.17	219	2	2	193	411	222	438	3e-107	387
gi|261243468|gb|FG531901.1|FG531901	ps_33611	98.45	129	2	0	1	129	30	158	5e-63	240
gi|261241415|gb|FG535561.1|FG535561	ps_336647	100	43	0	0	8	50	58	100	2e-16	85.7
gi|261239592|gb|FG535127.1|FG535127	ps_337616	98.76	322	4	0	126	447	1	322	2e-173	607
gi|261241564|gb|FG535710.1|FG535710	ps_337635	99.67	303	1	0	169	471	1	303	4e-169	593
gi|261240026|gb|FG530905.1|FG530905	ps_338252	100	241	0	0	134	374	243	3	2e-134	478
gi|261239631|gb|FG530510.1|FG530510	ps_338393	99.34	152	1	0	397	548	152	1	6e-79	293
gi|261238777|gb|FG534676.1|FG534676	ps_338763	100	194	0	0	379	572	1	194	2e-106	385
[truncated: 765 more rows]

## Sheet: Pea_NCBI_nt_blast
genbank ID	Contig/singleton name	% identity	alignment_length	mismatches	gap_openings	q_start	q_end	s_start	s_end	e value	score
gi|163638732|gb|EU307392.1|	contig00001	99.62	260	1	0	4	263	205	464	8e-144	507
gi|163638733|gb|EU307393.1|	contig00001	99.62	260	1	0	4	263	205	464	8e-144	507
gi|332438011|gb|JI905068.1|	contig00001	99.52	414	2	0	345	758	589	176	0	814
gi|343035|gb|M30826.1|PEACPRG16S	contig00001	99.49	391	1	1	156	545	1	391	0	751
gi|343039|gb|M16874.1|PEACPV16S	contig00001	99.74	391	0	1	156	545	1	391	0	759
gi|343040|gb|M16862.1|PEACPVD	contig00001	99.74	391	0	1	156	545	1	391	0	759
gi|332444939|gb|JI911996.1|	contig00004	99.91	1114	1	0	182	1295	1300	187	0	2200
gi|332444939|gb|JI911996.1|	contig00004	89.23	130	0	3	11	136	1465	1346	7e-34	145
gi|332445898|gb|JI912955.1|	contig00004	99.04	523	3	1	64	586	780	1300	0	1003
gi|332445898|gb|JI912955.1|	contig00004	92.73	55	0	1	632	682	1346	1400	2e-13	76.1
gi|332447460|gb|JI914517.1|	contig00004	90.59	170	2	3	149	314	1346	1505	1e-54	211
gi|332447460|gb|JI914517.1|	contig00004	97.33	75	1	1	28	102	1227	1300	9e-29	126
gi|332448422|gb|JI915479.1|	contig00004	100	159	0	0	34	192	187	345	1e-86	317
gi|332457684|gb|JI924741.1|	contig00004	98.5	466	7	0	39	504	786	321	0	893
gi|332460487|gb|JI927544.1|	contig00004	96.36	275	2	6	1	275	1033	1299	8e-119	425
gi|332460790|gb|JI927847.1|	contig00004	95.52	268	1	10	30	297	871	615	7e-99	359
gi|332463502|gb|JI930559.1|	contig00004	96.03	302	6	6	41	339	249	547	3e-128	456
gi|332465233|gb|JI932270.1|	contig00004	96.53	403	4	9	61	460	642	247	2e-178	623
gi|332467719|gb|JI934756.1|	contig00004	97.21	287	3	3	1	284	670	954	4e-137	486
gi|332469673|gb|JI936710.1|	contig00004	95.31	192	2	3	1	192	1021	1205	6e-81	299
gi|332470376|gb|JI937413.1|	contig00004	99.49	198	0	1	48	245	867	671	3e-105	380
gi|332472639|gb|JI939676.1|	contig00004	95.6	159	1	6	19	174	180	335	2e-56	217
gi|332473846|gb|JI940883.1|	contig00004	99.06	106	1	0	37	142	1195	1300	5e-52	203
gi|332473846|gb|JI940883.1|	contig00004	92.31	52	0	1	189	236	1346	1397	7e-12	70
gi|332474239|gb|JI941276.1|	contig00004	99.49	195	0	1	90	283	813	619	8e-103	371
gi|332480645|gb|JI947682.1|	contig00004	97.84	231	1	4	1	231	416	190	4e-109	392
gi|332486478|gb|JI953515.1|	contig00004	96.97	462	3	8	60	521	809	1259	0	747
gi|332486780|gb|JI953817.1|	contig00004	96.51	315	2	7	16	329	523	829	1e-137	488
gi|332487276|gb|JI954313.1|	contig00004	94.26	401	7	8	33	428	691	302	3e-163	573
gi|332488337|gb|JI955374.1|	contig00004	92.77	318	8	12	4	312	760	449	9e-101	365
gi|332494332|gb|JI961369.1|	contig00004	97.45	196	1	3	110	303	651	844	2e-89	327
gi|332496169|gb|JI963206.1|	contig00004	99.47	189	1	0	40	228	1065	1253	5e-103	372
gi|332504882|gb|JI971456.1|	contig00004	96.69	181	2	3	65	245	1123	1299	4e-78	289
gi|332505411|gb|JI971985.1|	contig00004	87.25	102	0	2	110	207	1340	1432	3e-23	107
gi|332506544|gb|JI973118.1|	contig00004	94.41	286	7	6	1	285	1027	750	4e-118	423
gi|332510547|gb|JI977121.1|	contig00004	92.49	213	2	8	1	213	970	772	1e-59	228
gi|332511029|gb|JI977575.1|	contig00004	96.6	441	4	8	1	437	343	776	0	700
gi|332512136|gb|JI978682.1|	contig00004	97.93	241	2	2	1	238	944	704	8e-119	424
gi|332512622|gb|JI979168.1|	contig00004	95.16	372	5	9	1	370	817	1177	7e-153	538
gi|332512668|gb|JI979214.1|	contig00004	93.9	213	2	9	1	211	944	741	7e-67	252
gi|332513754|gb|JI980300.1|	contig00004	98.97	291	1	2	56	344	1075	785	5e-154	542
gi|332514067|gb|JI980613.1|	contig00004	94.26	244	3	11	21	261	905	1140	2e-79	294
gi|332436693|gb|JI903750.1|	contig00006	99.49	975	1	3	23	997	3607	4577	0	1872
gi|332438307|gb|JI905364.1|	contig00006	99.76	828	1	1	1	828	3739	2913	0	1618
gi|332440381|gb|JI907438.1|	contig00006	100	175	0	0	152	326	4203	4377	2e-95	347
gi|332449154|gb|JI916211.1|	contig00006	99.85	648	1	0	1	648	5482	4835	0	1236
gi|332463501|gb|JI930558.1|	contig00006	99.61	259	0	1	1	258	1216	1474	7e-141	498
gi|332503278|gb|JI969852.1|	contig00006	98.81	252	3	0	4	255	511	762	7e-136	481
gi|332505144|gb|JI971718.1|	contig00006	97.96	245	1	3	1	245	2699	2459	3e-106	383
gi|332506749|gb|JI973323.1|	contig00006	94.47	217	4	8	17	231	5902	5692	7e-75	278
gi|333106840|emb|JA361679.1|	contig00006	100	65	0	0	1	65	1860	1924	2e-30	129
gi|343026|gb|M37430.1|PEACPDKAA	contig00006	99.69	4580	2	9	1598	6168	1	4577	0	8784
gi|343026|gb|M37430.1|PEACPDKAA	contig00006	99.54	1085	2	3	6414	7496	4835	5918	0	2046
gi|9957086|gb|AF175278.1|	contig00006	99.72	4580	2	8	47075	51646	4577	1	0	8800
gi|9957086|gb|AF175278.1|	contig00006	99.72	4580	2	8	14316	18887	4577	1	0	8800
gi|9957086|gb|AF175278.1|	contig00006	99.54	1085	2	3	45747	46829	5918	4835	0	2046
gi|9957086|gb|AF175278.1|	contig00006	99.54	1085	2	3	12988	14070	5918	4835	0	2046
gi|332441077|gb|JI908134.1|	contig00007	100	531	0	0	1	531	1273	1803	0	1053
gi|332445062|gb|JI912119.1|	contig00007	99.93	1402	1	0	23	1424	107	1508	0	2782
gi|332446950|gb|JI914007.1|	contig00007	98.55	276	0	4	92	367	1476	1205	2e-136	484
gi|332452912|gb|JI919969.1|	contig00007	98.55	413	2	3	44	455	1331	1740	0	754
gi|332454355|gb|JI921412.1|	contig00007	98.31	472	2	3	1	471	1250	784	0	864
gi|332456073|gb|JI923130.1|	contig00007	99.68	308	0	1	68	375	1517	1211	4e-170	596
gi|332458082|gb|JI925139.1|	contig00007	96.32	353	5	4	81	432	1178	1523	6e-170	595
gi|332459286|gb|JI926343.1|	contig00007	97.4	269	3	3	105	373	1678	1414	1e-130	465
gi|332461723|gb|JI928780.1|	contig00007	100	185	0	0	47	231	1383	1199	1e-101	367
gi|332463382|gb|JI930439.1|	contig00007	97.99	299	1	4	29	325	724	429	1e-146	517
gi|332464105|gb|JI931142.1|	contig00007	96.5	314	3	5	130	443	1517	1212	1e-141	502
gi|332470948|gb|JI937985.1|	contig00007	97.33	337	4	3	1	337	1049	1380	2e-170	596
gi|332478068|gb|JI945105.1|	contig00007	100	112	0	0	139	250	470	359	6e-58	222
gi|332478158|gb|JI945195.1|	contig00007	96.36	220	5	2	30	249	1158	1374	1e-99	361
gi|332480646|gb|JI947683.1|	contig00007	99.49	195	0	1	8	201	1567	1761	9e-103	371
gi|332487415|gb|JI954452.1|	contig00007	95.6	386	4	6	1	386	1121	1493	2e-170	597
gi|332494588|gb|JI961625.1|	contig00007	96.54	231	2	4	29	257	1414	1640	8e-103	372
gi|332495415|gb|JI962452.1|	contig00007	99.62	262	1	0	51	312	1143	882	7e-145	511
gi|332498048|gb|JI965085.1|	contig00007	99.45	181	1	0	37	217	121	301	3e-101	366
gi|332498634|gb|JI965670.1|	contig00007	96.24	186	2	4	5	189	1801	1620	2e-79	293
gi|332498852|gb|JI965888.1|	contig00007	93.36	271	4	10	1	270	1359	1616	7e-93	338
gi|332500518|gb|JI967444.1|	contig00007	97.48	159	1	3	1	159	337	492	1e-70	264
gi|332504528|gb|JI971102.1|	contig00007	95.41	283	4	7	1	278	1292	1570	4e-116	416
gi|332507961|gb|JI974535.1|	contig00007	97.85	186	1	3	10	194	111	294	5e-86	315
gi|332510815|gb|JI977361.1|	contig00007	95.24	231	4	5	3	231	1156	1381	6e-92	335
gi|169050|gb|J01253.1|PEACAB15	contig00008	92.72	687	50	0	2	688	1035	349	0	965
gi|169052|gb|M64619.1|PEACAB66	contig00008	94.12	867	39	2	649	1515	1207	353	0	1318
gi|169054|gb|K02067.1|PEACAB80	contig00008	94.35	867	37	2	950	1816	1207	353	0	1334
gi|330728860|emb|JA213167.1|	contig00008	97.38	801	21	0	1	801	1149	349	0	1421
gi|330728892|emb|JA213199.1|	contig00008	95.94	788	32	0	19	806	1140	353	0	1308
gi|330728918|emb|JA213225.1|	contig00008	98.64	807	5	2	1	807	1149	349	0	1505
gi|330730645|emb|JA213991.1|	contig00008	97.38	801	21	0	1	801	1149	349	0	1421
gi|330730677|emb|JA214023.1|	contig00008	95.94	788	32	0	19	806	1140	353	0	1308
gi|330730703|emb|JA214049.1|	contig00008	98.64	807	5	2	1	807	1149	349	0	1505
gi|332442570|gb|JI909627.1|	contig00008	97.86	140	2	1	112	251	288	426	4e-67	252
gi|332445308|gb|JI912365.1|	contig00008	91.57	344	13	3	1	344	880	1207	1e-127	454
gi|332445548|gb|JI912605.1|	contig00008	96.35	548	11	3	1	542	681	137	0	876
gi|332445566|gb|JI912623.1|	contig00008	93.57	871	40	4	153	1023	353	1207	0	1280
gi|332445592|gb|JI912649.1|	contig00008	98.77	974	3	2	1	966	1149	177	0	1799
gi|332445663|gb|JI912720.1|	contig00008	98.05	665	10	3	36	699	800	138	0	1151
gi|332445665|gb|JI912722.1|	contig00008	97.73	528	9	3	4	531	613	1137	0	933
gi|332445726|gb|JI912783.1|	contig00008	96.75	246	5	3	18	261	1209	965	1e-111	400
gi|332445861|gb|JI912918.1|	contig00008	93.53	340	20	2	5	343	792	454	3e-137	486
gi|332445894|gb|JI912951.1|	contig00008	95.11	348	9	7	1	348	751	412	7e-142	502
gi|332445928|gb|JI912985.1|	contig00008	99.67	305	1	0	1	305	905	1209	1e-170	597
gi|332446593|gb|JI913650.1|	contig00008	96.75	431	10	4	1	430	516	943	0	717
gi|332446880|gb|JI913937.1|	contig00008	93.83	243	15	0	3	245	974	732	3e-100	363
gi|332447324|gb|JI914381.1|	contig00008	97.69	347	8	0	12	358	1209	863	2e-180	630
gi|332447493|gb|JI914550.1|	contig00008	97.16	387	9	2	4	390	613	997	0	664
gi|332447512|gb|JI914569.1|	contig00008	98.65	297	1	2	39	335	265	558	2e-154	543
gi|332447565|gb|JI914622.1|	contig00008	94.15	325	16	3	1	325	669	990	2e-132	470
gi|332447590|gb|JI914647.1|	contig00008	95.32	235	5	3	1	235	979	1207	1e-99	361
gi|332447601|gb|JI914658.1|	contig00008	99.52	208	1	0	13	220	1209	1002	7e-113	404
gi|332447616|gb|JI914673.1|	contig00008	92.83	293	5	10	7	284	136	427	3e-84	310
gi|332448181|gb|JI915238.1|	contig00008	95.45	330	7	7	1	327	665	341	6e-136	482
gi|332448327|gb|JI915384.1|	contig00008	99.12	340	2	1	59	398	1209	871	0	647
gi|332448418|gb|JI915475.1|	contig00008	100	208	0	0	17	224	1209	1002	3e-115	412
gi|332448619|gb|JI915676.1|	contig00008	99.52	207	1	0	41	247	1209	1003	3e-112	402
gi|332448649|gb|JI915706.1|	contig00008	98.85	260	3	0	1	260	984	725	5e-139	492
gi|332448706|gb|JI915763.1|	contig00008	99.02	407	4	0	9	415	803	1209	0	775
gi|332448741|gb|JI915798.1|	contig00008	97.32	299	4	3	1	299	864	1158	1e-145	514
gi|332448806|gb|JI915863.1|	contig00008	99.38	322	2	0	13	334	1209	888	2e-178	622
gi|332448965|gb|JI916022.1|	contig00008	99.49	198	0	1	17	213	1209	1012	2e-104	377
gi|332449089|gb|JI916146.1|	contig00008	95.48	354	9	6	1	352	566	914	7e-151	531
gi|332449092|gb|JI916149.1|	contig00008	99.66	296	1	0	1	296	914	1209	3e-165	579
gi|332449294|gb|JI916351.1|	contig00008	99.02	306	3	0	1	306	804	1109	1e-166	584
gi|332449311|gb|JI916368.1|	contig00008	97.92	289	3	3	1	289	604	319	5e-142	502
gi|332449509|gb|JI916566.1|	contig00008	99.19	369	3	0	1	369	1097	729	0	708
gi|332449570|gb|JI916627.1|	contig00008	98.91	276	1	2	2	277	1019	746	8e-144	507
gi|332449625|gb|JI916682.1|	contig00008	99.34	305	2	0	1	305	905	1209	3e-168	589
gi|332449690|gb|JI916747.1|	contig00008	97.95	438	9	0	26	463	600	1037	0	808
gi|332449709|gb|JI916766.1|	contig00008	97.25	400	11	0	13	412	1209	810	0	721
gi|332449732|gb|JI916789.1|	contig00008	97.46	433	10	1	8	440	361	792	0	763
gi|332449804|gb|JI916861.1|	contig00008	99.53	213	1	0	16	228	1209	997	3e-116	415
gi|332450304|gb|JI917361.1|	contig00008	98.34	362	4	1	1	362	697	1056	0	664
gi|332450332|gb|JI917389.1|	contig00008	98.48	263	2	1	1	263	873	1133	2e-137	487
gi|332450357|gb|JI917414.1|	contig00008	99.06	213	2	0	12	224	1209	997	2e-113	406
gi|332450371|gb|JI917428.1|	contig00008	98.9	547	6	0	1	547	663	1209	0	1047
gi|332450417|gb|JI917474.1|	contig00008	99.65	288	1	0	1	288	539	252	2e-160	563
gi|332450458|gb|JI917515.1|	contig00008	99.52	208	1	0	10	217	1209	1002	7e-113	404
gi|332450613|gb|JI917670.1|	contig00008	97.52	322	6	2	1	321	889	1209	5e-161	565
gi|332450783|gb|JI917840.1|	contig00008	97.5	480	11	1	3	482	341	819	0	854
gi|332450891|gb|JI917948.1|	contig00008	96.73	336	10	1	14	349	1209	875	6e-169	591
gi|332450952|gb|JI918009.1|	contig00008	98.87	355	3	1	1	355	856	1209	0	674
gi|332451079|gb|JI918136.1|	contig00008	98.19	276	3	1	1	276	832	1105	5e-142	502
gi|332451288|gb|JI918345.1|	contig00008	99.51	203	0	1	14	216	1209	1008	2e-107	387
gi|332451307|gb|JI918364.1|	contig00008	100	202	0	0	13	214	1209	1008	1e-111	400
gi|332451309|gb|JI918366.1|	contig00008	97.35	302	4	4	1	302	562	265	4e-143	505
gi|332451751|gb|JI918808.1|	contig00008	99.73	365	1	0	1	365	845	1209	0	716
gi|332451757|gb|JI918814.1|	contig00008	99.21	252	0	2	30	280	1209	959	7e-132	468
gi|332451874|gb|JI918931.1|	contig00008	96.14	414	10	5	1	414	795	388	0	656
gi|332451917|gb|JI918974.1|	contig00008	99.45	365	2	0	4	368	821	1185	0	708
gi|332451980|gb|JI919037.1|	contig00008	99.44	358	1	1	1	357	635	278	0	686
gi|332452199|gb|JI919256.1|	contig00008	99.52	207	1	0	50	256	1209	1003	3e-112	402
gi|332452385|gb|JI919442.1|	contig00008	99.16	237	0	2	1	237	975	1209	3e-123	439
gi|332452516|gb|JI919573.1|	contig00008	99.16	358	2	1	2	359	707	1063	0	678
gi|332452632|gb|JI919689.1|	contig00008	99.27	274	1	1	1	274	862	1134	2e-147	519
gi|332452677|gb|JI919734.1|	contig00008	98.39	372	6	0	3	374	792	1163	0	695
gi|332452760|gb|JI919817.1|	contig00008	97.8	454	10	0	1	454	620	1073	0	826
gi|332452765|gb|JI919822.1|	contig00008	99.51	408	2	0	1	408	802	1209	0	798
gi|332452829|gb|JI919886.1|	contig00008	96.66	329	4	5	1	329	595	274	2e-150	530
gi|332452844|gb|JI919901.1|	contig00008	99.59	244	1	0	1	244	966	1209	3e-134	476
gi|332453130|gb|JI920187.1|	contig00008	96.99	366	10	1	1	366	598	962	1e-180	630
gi|332453228|gb|JI920285.1|	contig00008	99.24	396	3	0	1	396	668	1063	0	766
gi|332453297|gb|JI920354.1|	contig00008	100	179	0	0	17	195	1209	1031	6e-98	355
gi|332453420|gb|JI920477.1|	contig00008	96.93	326	8	2	4	328	639	963	2e-157	553
gi|332453458|gb|JI920515.1|	contig00008	99.6	250	1	0	8	257	1209	960	7e-138	488
gi|332453568|gb|JI920625.1|	contig00008	99.18	365	3	0	1	365	845	1209	0	705
gi|332453594|gb|JI920651.1|	contig00008	94.16	308	10	6	1	308	737	438	1e-118	424
gi|332453599|gb|JI920656.1|	contig00008	98.05	410	6	2	1	410	630	1037	0	733
gi|332453641|gb|JI920698.1|	contig00008	96.61	413	11	3	1	413	798	389	0	689
gi|332453706|gb|JI920763.1|	contig00008	99.45	362	2	0	13	374	645	284	0	703
gi|332453880|gb|JI920937.1|	contig00008	95.74	470	14	4	1	468	724	259	0	750
gi|332453984|gb|JI921041.1|	contig00008	94	433	26	0	1	433	989	557	0	692
gi|332454171|gb|JI921228.1|	contig00008	98.85	348	3	1	1	348	732	1078	0	650
gi|332454401|gb|JI921458.1|	contig00008	98.65	296	2	1	1	296	883	1176	3e-156	549
gi|332454466|gb|JI921523.1|	contig00008	99.39	329	1	1	1	329	639	966	4e-180	628
gi|332454490|gb|JI921547.1|	contig00008	92.98	513	34	2	6	516	861	349	0	735
gi|332454499|gb|JI921556.1|	contig00008	97.56	409	10	0	13	421	376	784	0	733
gi|332454594|gb|JI921651.1|	contig00008	96.52	316	11	0	1	316	510	825	8e-155	544
gi|332454621|gb|JI921678.1|	contig00008	99.45	364	2	0	16	379	1209	846	0	706
gi|332454760|gb|JI921817.1|	contig00008	98.89	359	4	0	3	361	692	1050	0	680
gi|332454938|gb|JI921995.1|	contig00008	93.78	450	27	1	3	451	389	838	0	667
gi|332454971|gb|JI922028.1|	contig00008	99.07	322	2	1	1	322	889	1209	1e-173	607
gi|332455032|gb|JI922089.1|	contig00008	98.27	462	5	2	5	466	668	1126	0	839
gi|332455073|gb|JI922130.1|	contig00008	95.67	323	11	3	1	320	763	441	2e-146	516
gi|332455099|gb|JI922156.1|	contig00008	97.64	423	10	0	1	423	909	487	0	759
gi|332455194|gb|JI922251.1|	contig00008	97.16	493	7	2	3	489	660	169	0	824
gi|332455329|gb|JI922386.1|	contig00008	97.17	424	8	4	20	441	679	258	0	714
gi|332455372|gb|JI922429.1|	contig00008	98.44	256	4	0	1	256	715	970	3e-134	476
gi|332455392|gb|JI922449.1|	contig00008	98.48	263	3	1	1	263	523	262	2e-136	483
gi|332455403|gb|JI922460.1|	contig00008	92.94	255	4	7	44	290	175	423	1e-75	281
gi|332455460|gb|JI922517.1|	contig00008	99.58	239	1	0	1	239	971	1209	3e-131	466
gi|332455482|gb|JI922539.1|	contig00008	98.1	263	2	3	8	270	1209	950	9e-131	464
gi|332455494|gb|JI922551.1|	contig00008	98.19	441	6	2	67	507	742	1180	0	810
gi|332455533|gb|JI922590.1|	contig00008	97.04	371	7	3	1	371	681	1047	2e-179	626
gi|332455561|gb|JI922618.1|	contig00008	98.25	286	3	2	1	286	766	1049	6e-145	511
gi|332455700|gb|JI922757.1|	contig00008	98.45	387	6	0	38	424	1209	823	0	740
gi|332455740|gb|JI922797.1|	contig00008	98.25	229	0	4	16	244	1209	985	1e-108	391
gi|332455781|gb|JI922838.1|	contig00008	98.45	258	2	1	1	258	823	1078	1e-133	474
gi|332455806|gb|JI922863.1|	contig00008	97.16	317	9	0	1	317	677	361	1e-158	557
gi|332455807|gb|JI922864.1|	contig00008	97.35	452	8	3	23	473	614	1062	0	791
gi|332455815|gb|JI922872.1|	contig00008	96.73	459	12	3	1	459	466	921	0	772
gi|332455844|gb|JI922901.1|	contig00008	98.61	431	4	2	1	431	593	1021	0	812
gi|332456094|gb|JI923151.1|	contig00008	96.15	571	17	5	1	567	919	350	0	953
gi|332456164|gb|JI923221.1|	contig00008	99.53	213	1	0	14	226	1209	997	8e-116	414
gi|332456195|gb|JI923252.1|	contig00008	98.1	369	4	2	1	369	765	1130	0	662
gi|332456218|gb|JI923275.1|	contig00008	96.1	410	10	3	1	408	804	1209	0	668
gi|332456229|gb|JI923286.1|	contig00008	96.55	261	9	0	74	334	697	437	2e-125	447
gi|332456261|gb|JI923318.1|	contig00008	98.45	323	5	0	1	323	580	258	9e-172	601
gi|332456292|gb|JI923349.1|	contig00008	98.5	267	2	2	1	267	561	297	4e-139	492
gi|332456297|gb|JI923354.1|	contig00008	99.22	258	1	1	1	258	953	1209	7e-138	488
gi|332456330|gb|JI923387.1|	contig00008	96.28	269	6	1	1	269	775	1039	4e-127	452
gi|332456421|gb|JI923478.1|	contig00008	91.82	269	19	2	1	269	741	476	3e-95	346
gi|332456488|gb|JI923545.1|	contig00008	99.23	388	2	1	7	394	1209	823	0	737
gi|332456604|gb|JI923661.1|	contig00008	97.9	238	1	2	17	254	1209	976	6e-118	421
gi|332456619|gb|JI923676.1|	contig00008	98.54	410	5	1	19	428	258	666	0	768
gi|332456624|gb|JI923681.1|	contig00008	99.24	393	1	1	1	393	649	259	0	752
gi|332456633|gb|JI923690.1|	contig00008	91.23	342	12	7	16	356	1207	883	3e-113	406
gi|332456643|gb|JI923700.1|	contig00008	98.48	461	4	3	16	476	152	609	0	794
gi|332456654|gb|JI923711.1|	contig00008	99.48	387	2	0	1	387	823	1209	0	751
gi|332456670|gb|JI923727.1|	contig00008	98.19	277	5	0	1	277	687	963	2e-144	509
gi|332456856|gb|JI923913.1|	contig00008	95.22	209	10	0	45	253	545	753	6e-92	335
gi|332456859|gb|JI923916.1|	contig00008	99.04	415	3	1	1	415	796	1209	0	783
gi|332456882|gb|JI923939.1|	contig00008	97.22	396	11	0	1	396	719	324	0	698
gi|332456883|gb|JI923940.1|	contig00008	97.24	362	8	1	5	366	680	321	0	632
gi|332456990|gb|JI924047.1|	contig00008	97.04	439	6	2	1	433	614	177	0	720
gi|332457008|gb|JI924065.1|	contig00008	99.76	412	1	0	1	412	798	1209	0	809
gi|332457047|gb|JI924104.1|	contig00008	97.07	273	4	3	1	273	609	341	3e-128	456
gi|332457077|gb|JI924134.1|	contig00008	97.6	208	2	1	1	208	822	618	1e-103	374
gi|332457129|gb|JI924186.1|	contig00008	97.3	370	10	0	1	370	524	893	0	659
gi|332457205|gb|JI924262.1|	contig00008	98.83	429	5	0	1	429	1052	624	0	821
gi|332457261|gb|JI924318.1|	contig00008	98.24	227	2	1	4	230	985	1209	3e-115	412
gi|332457280|gb|JI924337.1|	contig00008	97.65	170	1	2	18	185	259	427	4e-79	292
gi|332457298|gb|JI924355.1|	contig00008	98.56	208	3	0	12	219	1209	1002	3e-111	399
gi|332457367|gb|JI924424.1|	contig00008	99.53	213	1	0	14	226	1209	997	8e-116	414
gi|332457446|gb|JI924503.1|	contig00008	98.54	342	1	4	1	341	871	1209	2e-173	607
gi|332457465|gb|JI924522.1|	contig00008	97.49	438	9	2	1	438	977	542	0	791
gi|332457496|gb|JI924553.1|	contig00008	93.83	389	22	1	1	389	428	814	2e-171	600
gi|332457576|gb|JI924633.1|	contig00008	98.51	268	1	3	1	268	573	309	8e-136	481
gi|332457639|gb|JI924696.1|	contig00008	98.86	264	1	1	1	264	854	1115	1e-139	494
gi|332457744|gb|JI924801.1|	contig00008	96.28	269	10	0	1	269	867	599	6e-128	455
gi|332457821|gb|JI924878.1|	contig00008	99.52	208	1	0	7	214	1209	1002	1e-113	407
gi|332457822|gb|JI924879.1|	contig00008	99.44	179	1	0	16	194	1209	1031	1e-95	347
gi|332457950|gb|JI925007.1|	contig00008	95.7	488	15	3	36	523	906	425	0	803
gi|332458024|gb|JI925081.1|	contig00008	98.03	456	7	2	1	456	639	1092	0	817
gi|332458091|gb|JI925148.1|	contig00008	98.14	376	3	4	1	374	695	1068	0	658
gi|332458143|gb|JI925200.1|	contig00008	98.9	272	2	1	1	272	808	1078	8e-144	507
gi|332458164|gb|JI925221.1|	contig00008	98.61	359	5	0	1	359	734	1092	0	677
gi|332458197|gb|JI925254.1|	contig00008	92.66	218	8	4	98	315	311	520	4e-77	286
gi|332458217|gb|JI925274.1|	contig00008	98.7	308	3	1	1	308	903	1209	2e-164	576
gi|332458267|gb|JI925324.1|	contig00008	99.2	249	0	2	4	252	963	1209	2e-130	463
gi|332458495|gb|JI925552.1|	contig00008	99.51	206	1	0	13	218	1209	1004	1e-111	400
gi|332458551|gb|JI925608.1|	contig00008	99.55	222	1	0	27	248	1209	988	3e-121	432
gi|332458665|gb|JI925722.1|	contig00008	99.27	273	1	1	1	273	958	687	8e-147	517
gi|332458677|gb|JI925734.1|	contig00008	98.86	351	4	0	1	351	609	259	0	664
gi|332458745|gb|JI925802.1|	contig00008	99.34	301	2	0	12	312	1209	909	8e-166	581
gi|332458792|gb|JI925849.1|	contig00008	97.93	338	7	0	2	339	662	999	6e-176	615
gi|332458837|gb|JI925894.1|	contig00008	95.14	370	17	1	27	396	437	805	3e-166	583
gi|332458854|gb|JI925911.1|	contig00008	99.69	319	1	0	1	319	464	782	6e-179	624
gi|332459038|gb|JI926095.1|	contig00008	99.12	340	3	0	1	340	680	1019	0	650
gi|332459049|gb|JI926106.1|	contig00008	97.99	399	6	1	3	401	682	1078	0	727
gi|332459067|gb|JI926124.1|	contig00008	95.56	225	6	4	1	223	624	846	6e-92	335
gi|332459128|gb|JI926185.1|	contig00008	98.29	351	2	3	9	359	1209	863	2e-179	626
gi|332459192|gb|JI926249.1|	contig00008	98.05	307	5	1	1	307	345	650	5e-159	558
gi|332459226|gb|JI926283.1|	contig00008	99.44	179	0	1	13	190	1209	1031	4e-93	339
gi|332459234|gb|JI926291.1|	contig00008	99.15	352	2	1	5	356	716	366	0	666
gi|332459285|gb|JI926342.1|	contig00008	98.46	260	2	1	2	261	821	1078	7e-135	478
gi|332459414|gb|JI926471.1|	contig00008	97.56	369	8	1	1	369	842	1209	0	683
gi|332459574|gb|JI926631.1|	contig00008	98.14	376	5	2	1	376	679	1052	0	679
gi|332459657|gb|JI926714.1|	contig00008	99.24	263	1	1	1	263	884	1145	7e-141	498
gi|332459705|gb|JI926762.1|	contig00008	99	300	1	2	3	301	717	1015	2e-158	556
gi|332459814|gb|JI926871.1|	contig00008	99.53	212	1	0	13	224	1209	998	3e-115	412
gi|332460042|gb|JI927099.1|	contig00008	99.1	332	3	0	1	332	590	259	0	634
gi|332460177|gb|JI927234.1|	contig00008	97.64	382	9	0	1	382	931	550	0	686
gi|332460188|gb|JI927245.1|	contig00008	97.76	268	3	2	1	267	695	960	2e-132	470
gi|332460301|gb|JI927358.1|	contig00008	99.27	409	2	1	1	409	802	1209	0	779
gi|332460353|gb|JI927410.1|	contig00008	96.68	331	11	0	1	331	819	489	3e-165	579
gi|332460385|gb|JI927442.1|	contig00008	97.61	460	11	0	1	460	529	988	0	830
gi|332460399|gb|JI927456.1|	contig00008	94.58	277	5	3	1	271	452	180	4e-107	386
gi|332460441|gb|JI927498.1|	contig00008	97.9	428	2	5	3	428	719	297	0	741
gi|332460469|gb|JI927526.1|	contig00008	96.15	493	10	7	1	492	1005	521	0	775
gi|332460471|gb|JI927528.1|	contig00008	99.23	260	1	1	1	260	912	1170	5e-139	492
gi|332460514|gb|JI927571.1|	contig00008	98.12	319	4	2	1	318	783	1100	8e-163	571
gi|332460573|gb|JI927630.1|	contig00008	98.32	119	2	0	13	131	1209	1091	1e-57	221
gi|332460811|gb|JI927868.1|	contig00008	98.22	449	5	1	1	449	519	964	0	828
gi|332460848|gb|JI927905.1|	contig00008	98.27	404	5	2	6	409	660	259	0	734
gi|332460894|gb|JI927951.1|	contig00008	96.53	403	13	1	1	403	626	1027	0	680
gi|332460919|gb|JI927976.1|	contig00008	96.95	328	7	3	1	327	673	348	1e-155	547
gi|332460972|gb|JI928029.1|	contig00008	96.19	289	9	2	4	292	735	449	2e-132	470
gi|332461073|gb|JI928130.1|	contig00008	94.8	404	20	1	1	404	680	1082	2e-179	626
gi|332461091|gb|JI928148.1|	contig00008	94.94	257	13	0	1	257	819	563	2e-113	406
gi|332461109|gb|JI928166.1|	contig00008	98.61	287	4	0	1	287	1047	761	7e-156	548
gi|332461161|gb|JI928218.1|	contig00008	91.64	335	26	1	1	335	738	406	2e-132	470
gi|332461178|gb|JI928235.1|	contig00008	98.67	375	2	2	3	377	796	425	0	696
gi|332461264|gb|JI928321.1|	contig00008	97.42	271	2	5	10	279	526	792	1e-125	447
gi|332461266|gb|JI928323.1|	contig00008	98.54	410	4	2	6	415	685	1092	0	760
gi|332461362|gb|JI928419.1|	contig00008	97.51	361	5	4	1	361	629	273	2e-178	623
gi|332461369|gb|JI928426.1|	contig00008	96.67	360	10	2	5	364	525	882	1e-176	617
gi|332461394|gb|JI928451.1|	contig00008	96.22	370	11	3	1	370	458	824	2e-172	603
gi|332461473|gb|JI928530.1|	contig00008	98.36	305	5	0	1	305	623	319	1e-162	570
gi|332461583|gb|JI928640.1|	contig00008	98.47	457	3	3	2	458	707	1159	0	829
gi|332461617|gb|JI928674.1|	contig00008	99.33	298	2	0	7	304	1209	912	5e-164	575
gi|332461637|gb|JI928694.1|	contig00008	95.44	241	7	4	20	260	690	454	5e-99	359
gi|332461926|gb|JI928983.1|	contig00008	99.51	408	2	0	1	408	298	705	0	798
gi|332461945|gb|JI929002.1|	contig00008	99.17	240	1	1	18	257	1209	971	4e-127	452
gi|332462111|gb|JI929168.1|	contig00008	96.82	314	7	3	1	314	654	344	2e-150	529
gi|332462144|gb|JI929201.1|	contig00008	96.63	386	6	4	1	385	699	1078	0	636
gi|332462150|gb|JI929207.1|	contig00008	95.09	448	17	4	1	448	976	534	0	714
gi|332462259|gb|JI929316.1|	contig00008	97.54	406	10	0	1	406	719	1124	0	726
gi|332462262|gb|JI929319.1|	contig00008	94.93	375	18	1	1	375	701	1074	6e-167	585
gi|332462296|gb|JI929353.1|	contig00008	96.76	247	8	0	1	247	529	775	2e-119	426
gi|332462303|gb|JI929360.1|	contig00008	97.98	297	1	5	1	297	889	1180	6e-143	505
gi|332462317|gb|JI929374.1|	contig00008	97.02	403	12	0	1	403	740	1142	0	714
gi|332462370|gb|JI929427.1|	contig00008	99.46	369	2	0	1	369	420	788	0	721
gi|332462379|gb|JI929436.1|	contig00008	99.13	458	0	4	5	459	837	381	0	844
gi|332462397|gb|JI929454.1|	contig00008	98.26	345	5	1	32	376	656	999	0	635
gi|332462442|gb|JI929499.1|	contig00008	95.69	371	9	3	1	371	843	1206	7e-171	598
gi|332462500|gb|JI929557.1|	contig00008	97.56	246	4	2	1	246	663	906	9e-119	424
gi|332462585|gb|JI929642.1|	contig00008	95.91	269	11	0	1	269	724	456	3e-125	446
gi|332462701|gb|JI929758.1|	contig00008	96.22	291	10	1	1	291	843	554	5e-136	482
gi|332462798|gb|JI929855.1|	contig00008	97.08	411	10	2	1	411	611	1019	0	719
gi|332462804|gb|JI929861.1|	contig00008	97.73	440	8	2	1	439	775	337	0	777
gi|332462807|gb|JI929864.1|	contig00008	96.41	334	6	6	1	334	995	668	3e-147	519
gi|332462955|gb|JI930012.1|	contig00008	98.99	198	1	1	13	209	1209	1012	4e-102	369
gi|332463007|gb|JI930064.1|	contig00008	99.5	202	1	0	8	209	1008	1209	3e-109	392
gi|332463018|gb|JI930075.1|	contig00008	98.08	364	5	2	1	364	622	261	0	655
gi|332463027|gb|JI930084.1|	contig00008	98.68	303	2	2	1	303	793	493	2e-157	553
gi|332463035|gb|JI930092.1|	contig00008	99.03	206	1	1	13	217	1209	1004	7e-107	385
gi|332463042|gb|JI930099.1|	contig00008	99.52	209	0	1	7	215	1209	1002	4e-111	398
gi|332463068|gb|JI930125.1|	contig00008	97.47	277	5	2	1	277	680	954	2e-139	493
gi|332463074|gb|JI930131.1|	contig00008	98.51	202	0	3	13	211	1209	1008	2e-97	353
gi|332463133|gb|JI930190.1|	contig00008	99.63	267	0	1	1	267	617	882	1e-145	513
gi|332463300|gb|JI930357.1|	contig00008	96.34	273	8	2	1	273	881	611	3e-125	446
gi|332463434|gb|JI930491.1|	contig00008	99.38	320	1	1	1	320	688	1006	4e-175	612
gi|332463456|gb|JI930513.1|	contig00008	98.87	266	2	1	1	266	825	1089	8e-142	501
gi|332463543|gb|JI930600.1|	contig00008	99.17	240	0	2	2	241	972	1209	9e-125	444
gi|332463568|gb|JI930625.1|	contig00008	99.05	316	2	1	16	331	787	1101	1e-170	597
gi|332463634|gb|JI930691.1|	contig00008	98.34	302	2	3	1	300	761	1061	4e-152	535
gi|332463672|gb|JI930729.1|	contig00008	97.74	442	9	1	1	442	244	684	0	789
gi|332463741|gb|JI930778.1|	contig00008	95.49	266	11	1	1	266	568	832	6e-124	441
gi|332463846|gb|JI930883.1|	contig00008	95.17	207	10	0	49	255	547	753	1e-90	331
gi|332463896|gb|JI930933.1|	contig00008	100	210	0	0	39	248	1209	1000	2e-116	416
gi|332463928|gb|JI930965.1|	contig00008	98.23	339	4	2	1	339	560	224	3e-166	582
gi|332463948|gb|JI930985.1|	contig00008	95.68	278	10	1	1	278	745	470	2e-126	450
gi|332464005|gb|JI931042.1|	contig00008	100	202	0	0	16	217	1209	1008	1e-111	400
gi|332464010|gb|JI931047.1|	contig00008	97.69	432	9	1	1	432	648	1078	0	779
gi|332464042|gb|JI931079.1|	contig00008	99.06	319	1	2	1	317	665	347	2e-169	593
gi|332464090|gb|JI931127.1|	contig00008	98.72	392	3	2	17	408	781	1170	0	722
gi|332464149|gb|JI931186.1|	contig00008	95.38	260	11	1	1	260	712	454	3e-115	412
gi|332464186|gb|JI931223.1|	contig00008	93.59	281	4	8	1	281	860	1126	3e-100	363
gi|332464188|gb|JI931225.1|	contig00008	96.12	309	8	3	1	305	684	376	4e-140	496
gi|332464221|gb|JI931258.1|	contig00008	96.54	260	7	2	1	260	512	769	6e-120	428
gi|332464233|gb|JI931270.1|	contig00008	97.62	421	3	5	1	421	684	1097	0	720
gi|332464266|gb|JI931303.1|	contig00008	100	208	0	0	14	221	1209	1002	3e-115	412
gi|332464357|gb|JI931394.1|	contig00008	99.27	275	0	2	6	279	767	1040	1e-145	513
gi|332464411|gb|JI931448.1|	contig00008	97.6	208	5	0	42	249	678	885	3e-103	373
gi|332464423|gb|JI931460.1|	contig00008	99.51	206	1	0	7	212	1209	1004	5e-112	402
gi|332464424|gb|JI931461.1|	contig00008	98.77	244	1	1	1	244	968	1209	1e-127	454
gi|332464444|gb|JI931481.1|	contig00008	99.25	402	1	1	1	402	547	946	0	767
gi|332464508|gb|JI931545.1|	contig00008	99.52	207	1	0	15	221	1209	1003	3e-112	402
gi|332464518|gb|JI931555.1|	contig00008	99	401	4	0	1	401	663	1063	0	768
gi|332464549|gb|JI931586.1|	contig00008	95.96	322	11	2	22	343	1209	890	3e-147	519
gi|332464720|gb|JI931757.1|	contig00008	99.23	390	3	0	1	390	1133	744	0	749
gi|332464786|gb|JI931823.1|	contig00008	98.6	356	2	3	3	357	514	867	0	645
gi|332464796|gb|JI931833.1|	contig00008	96.83	441	14	0	1	441	592	1032	0	815
gi|332464805|gb|JI931842.1|	contig00008	97.95	439	4	3	1	439	621	1054	0	784
gi|332464828|gb|JI931865.1|	contig00008	97.82	275	3	2	1	274	852	1124	1e-136	484
gi|332464862|gb|JI931899.1|	contig00008	96.21	264	9	1	1	264	461	723	2e-128	456
gi|332464909|gb|JI931946.1|	contig00008	96.5	314	9	2	1	314	438	749	2e-147	519
gi|332465033|gb|JI932070.1|	contig00008	98.75	319	3	1	13	331	1048	731	6e-171	598
gi|332465076|gb|JI932113.1|	contig00008	97.56	369	8	1	1	369	1005	638	0	652
gi|332465135|gb|JI932172.1|	contig00008	96.28	296	8	3	3	298	849	557	9e-139	491
gi|332465141|gb|JI932178.1|	contig00008	93.5	323	20	1	1	323	800	479	3e-149	526
gi|332465292|gb|JI932329.1|	contig00008	96.28	269	7	3	1	268	535	801	1e-120	430
gi|332465385|gb|JI932422.1|	contig00008	93.66	410	25	1	1	410	528	936	0	680
gi|332465428|gb|JI932465.1|	contig00008	98.78	245	1	2	1	245	967	1209	6e-126	448
gi|332465499|gb|JI932536.1|	contig00008	97.07	273	1	6	1	273	864	1129	4e-121	432
gi|332465529|gb|JI932566.1|	contig00008	95.52	290	11	1	9	298	699	412	1e-132	471
gi|332465598|gb|JI932635.1|	contig00008	98.66	448	6	0	1	448	681	1128	0	846
gi|332465616|gb|JI932653.1|	contig00008	99.23	259	0	2	1	259	950	1206	4e-136	482
gi|332465628|gb|JI932665.1|	contig00008	98.11	264	5	0	1	264	390	653	1e-136	484
gi|332465634|gb|JI932671.1|	contig00008	93.75	272	14	2	4	275	697	965	4e-109	392
gi|332465663|gb|JI932700.1|	contig00008	96.69	302	7	3	1	302	628	926	3e-140	496
gi|332465673|gb|JI932710.1|	contig00008	95.51	245	8	3	1	245	578	819	8e-109	391
gi|332465675|gb|JI932712.1|	contig00008	95.54	269	8	3	1	269	758	494	6e-124	441
gi|332465724|gb|JI932761.1|	contig00008	99.47	375	2	0	4	378	731	1105	0	728
gi|332465773|gb|JI932810.1|	contig00008	96.69	302	8	2	1	302	534	833	2e-144	510
gi|332465793|gb|JI932830.1|	contig00008	98.91	183	1	1	38	220	1028	1209	4e-93	339
gi|332465937|gb|JI932974.1|	contig00008	99.6	253	1	0	1	253	957	1209	1e-139	494
gi|332465970|gb|JI933007.1|	contig00008	95.75	259	8	1	1	259	855	600	4e-118	422
gi|332466103|gb|JI933140.1|	contig00008	96.15	312	9	3	8	319	861	553	2e-141	500
gi|332466180|gb|JI933217.1|	contig00008	98.94	282	2	1	1	282	739	1019	9e-150	527
gi|332466194|gb|JI933231.1|	contig00008	97.07	273	7	1	1	273	806	535	2e-132	470
gi|332466275|gb|JI933312.1|	contig00008	96.34	273	10	0	1	273	463	735	4e-130	462
gi|332466462|gb|JI933499.1|	contig00008	96.89	257	7	1	1	257	869	614	6e-123	438
gi|332466500|gb|JI933537.1|	contig00008	97.52	282	4	2	1	282	701	979	2e-138	490
gi|332466584|gb|JI933621.1|	contig00008	99.03	310	2	1	3	312	1179	871	2e-166	583
gi|332466607|gb|JI933644.1|	contig00008	99.68	315	1	0	1	315	747	1061	1e-176	617
gi|332466685|gb|JI933722.1|	contig00008	98.2	278	4	1	1	277	698	975	1e-145	514
gi|332466712|gb|JI933749.1|	contig00008	95.22	209	7	3	1	209	484	689	6e-85	312
gi|332466860|gb|JI933897.1|	contig00008	96.44	421	9	6	72	491	948	533	0	673
gi|332466881|gb|JI933918.1|	contig00008	99.56	226	0	1	1	226	985	1209	3e-121	432
gi|332466982|gb|JI934019.1|	contig00008	96.34	355	13	0	7	361	1209	855	3e-173	606
gi|332467030|gb|JI934067.1|	contig00008	99.55	222	1	0	3	224	480	259	3e-123	439
gi|332467096|gb|JI934133.1|	contig00008	98.63	292	4	0	1	292	620	329	1e-155	547
gi|332467125|gb|JI934162.1|	contig00008	98.21	336	5	1	4	339	668	1002	9e-175	611
gi|332467128|gb|JI934165.1|	contig00008	96.36	385	13	1	5	389	600	983	0	644
gi|332467301|gb|JI934338.1|	contig00008	98.85	347	4	0	1	347	604	258	0	656
gi|332467349|gb|JI934386.1|	contig00008	98.75	401	3	2	5	405	707	1105	0	739
gi|332467403|gb|JI934440.1|	contig00008	94.57	313	16	1	1	313	695	1006	3e-153	539
gi|332467421|gb|JI934458.1|	contig00008	98.51	335	5	0	1	335	915	581	0	640
gi|332467482|gb|JI934519.1|	contig00008	99.01	302	2	1	1	302	909	1209	1e-161	567
gi|332467483|gb|JI934520.1|	contig00008	98.12	266	3	1	1	266	753	1016	5e-136	482
gi|332467487|gb|JI934524.1|	contig00008	99.47	380	2	0	1	380	827	1206	0	737
gi|332467505|gb|JI934542.1|	contig00008	97.13	383	11	0	1	383	472	854	0	672
gi|332467507|gb|JI934544.1|	contig00008	97.44	312	8	0	1	312	651	962	4e-158	555
gi|332467649|gb|JI934686.1|	contig00008	94.44	288	16	0	5	292	906	619	1e-124	444
gi|332467659|gb|JI934696.1|	contig00008	97.44	273	3	3	9	280	552	283	1e-130	464
gi|332467674|gb|JI934711.1|	contig00008	97.04	439	13	0	1	439	321	759	0	767
gi|332467716|gb|JI934753.1|	contig00008	97.59	373	5	4	1	373	670	1038	0	636
gi|332467729|gb|JI934766.1|	contig00008	96.17	261	8	2	51	311	600	858	1e-118	424
gi|332467755|gb|JI934792.1|	contig00008	97.93	242	5	0	17	258	1209	968	1e-129	461
gi|332467792|gb|JI934829.1|	contig00008	97.52	363	9	0	1	363	614	976	0	648
gi|332467815|gb|JI934852.1|	contig00008	97.35	340	9	0	1	340	547	886	2e-172	603
gi|332467818|gb|JI934855.1|	contig00008	96.39	305	8	3	1	304	482	784	1e-139	494
gi|332467906|gb|JI934943.1|	contig00008	98.47	261	3	1	1	261	814	1073	5e-138	488
gi|332467969|gb|JI935006.1|	contig00008	99.02	306	1	2	24	328	563	259	1e-161	567
gi|332467983|gb|JI935020.1|	contig00008	99.63	271	1	0	1	271	652	382	2e-150	529
gi|332467992|gb|JI935029.1|	contig00008	98.63	292	0	3	1	292	743	456	4e-149	525
gi|332468129|gb|JI935166.1|	contig00008	96.32	299	9	1	1	299	867	571	3e-141	500
gi|332468182|gb|JI935219.1|	contig00008	99.52	209	0	1	14	222	1209	1002	2e-111	400
gi|332468220|gb|JI935257.1|	contig00008	98.3	294	0	4	1	294	948	660	1e-145	513
gi|332468227|gb|JI935264.1|	contig00008	98.11	318	4	2	7	323	579	895	3e-162	569
gi|332468233|gb|JI935270.1|	contig00008	99.4	333	2	0	8	340	1209	877	0	644
gi|332468239|gb|JI935276.1|	contig00008	99.17	242	0	2	1	241	969	1209	3e-126	449
gi|332468374|gb|JI935411.1|	contig00008	93.39	227	14	1	1	227	965	740	2e-88	323
gi|332468415|gb|JI935452.1|	contig00008	93.67	300	17	2	1	300	722	1019	7e-120	428
gi|332468425|gb|JI935462.1|	contig00008	99.46	367	2	0	1	367	843	1209	0	712
gi|332468433|gb|JI935470.1|	contig00008	98.84	259	3	0	1	259	517	259	2e-138	490
gi|332468661|gb|JI935698.1|	contig00008	95.53	246	9	2	1	246	897	1140	1e-107	387
gi|332468693|gb|JI935730.1|	contig00008	96.78	342	9	2	6	347	819	480	6e-164	575
gi|332468727|gb|JI935764.1|	contig00008	95.71	233	7	3	7	239	683	454	2e-99	360
gi|332468760|gb|JI935797.1|	contig00008	99.62	262	1	0	1	262	508	769	5e-145	511
gi|332468826|gb|JI935863.1|	contig00008	96.35	274	7	2	6	278	660	389	2e-128	456
gi|332468843|gb|JI935880.1|	contig00008	99.73	372	1	0	1	372	648	277	0	729
gi|332468949|gb|JI935986.1|	contig00008	99.71	346	1	0	1	346	657	312	0	678
gi|332469022|gb|JI936059.1|	contig00008	97.47	434	10	1	1	434	534	966	0	775
gi|332469032|gb|JI936069.1|	contig00008	97.72	263	3	2	1	262	553	813	5e-131	465
gi|332469071|gb|JI936108.1|	contig00008	98.43	319	5	0	1	319	565	247	2e-169	593
gi|332469116|gb|JI936153.1|	contig00008	96.56	262	9	0	1	262	488	749	6e-126	448
gi|332469192|gb|JI936229.1|	contig00008	98.98	294	3	0	1	294	552	259	3e-159	559
gi|332469249|gb|JI936286.1|	contig00008	94.23	433	24	1	1	433	980	549	0	652
gi|332469335|gb|JI936372.1|	contig00008	98.03	407	3	4	1	407	685	284	0	714
gi|332469363|gb|JI936400.1|	contig00008	96.91	259	8	0	1	259	506	764	2e-126	450
gi|332469373|gb|JI936410.1|	contig00008	96.21	264	7	3	1	264	541	801	1e-117	420
gi|332469425|gb|JI936462.1|	contig00008	98.44	257	3	1	1	257	684	939	2e-134	476
gi|332469465|gb|JI936502.1|	contig00008	95.58	317	9	5	3	318	813	501	9e-135	478
gi|332469570|gb|JI936607.1|	contig00008	98.55	276	3	1	1	276	763	1037	8e-144	507
gi|332469571|gb|JI936608.1|	contig00008	98.62	290	2	2	2	291	1032	745	9e-150	527
gi|332469588|gb|JI936625.1|	contig00008	98.49	199	1	2	7	205	1209	1013	6e-98	355
gi|332469597|gb|JI936634.1|	contig00008	96.44	281	9	1	3	283	482	761	3e-143	506
gi|332469608|gb|JI936645.1|	contig00008	99.42	346	2	0	8	353	1209	864	0	670
gi|332469615|gb|JI936652.1|	contig00008	97.61	377	9	0	3	379	780	404	0	693
gi|332469699|gb|JI936736.1|	contig00008	95.38	346	10	5	2	347	854	515	2e-149	526
gi|332469732|gb|JI936769.1|	contig00008	97.37	304	7	1	1	304	666	364	6e-151	531
gi|332469759|gb|JI936796.1|	contig00008	98.6	215	2	1	12	225	1209	995	2e-111	400
gi|332469767|gb|JI936804.1|	contig00008	98.63	364	5	0	3	366	279	642	0	682
gi|332469915|gb|JI936952.1|	contig00008	99.25	265	0	2	1	265	790	1052	1e-139	494
gi|332469935|gb|JI936972.1|	contig00008	95.45	352	15	1	1	352	885	535	2e-160	563
gi|332470007|gb|JI937044.1|	contig00008	99.36	314	2	0	7	320	1209	896	4e-175	612
gi|332470011|gb|JI937048.1|	contig00008	98.61	288	1	2	1	288	568	284	4e-149	525
gi|332470056|gb|JI937093.1|	contig00008	96.04	227	9	0	1	227	914	1140	5e-105	379
gi|332470257|gb|JI937294.1|	contig00008	99.28	138	0	1	9	145	1209	1072	1e-70	264
gi|332470274|gb|JI937311.1|	contig00008	94.51	237	6	4	1	232	808	574	1e-96	351
gi|332470326|gb|JI937363.1|	contig00008	97.02	302	5	2	1	302	677	380	9e-151	531
gi|332470381|gb|JI937418.1|	contig00008	95.83	264	9	2	1	264	717	456	1e-117	420
gi|332470400|gb|JI937437.1|	contig00008	96.39	388	14	0	1	388	828	441	0	673
gi|332470428|gb|JI937465.1|	contig00008	98.9	362	4	0	1	362	809	1170	0	691
gi|332470449|gb|JI937486.1|	contig00008	96.2	184	4	2	66	249	426	246	4e-85	312
gi|332470486|gb|JI937523.1|	contig00008	98.02	252	4	1	1	252	1056	806	4e-127	452
gi|332470487|gb|JI937524.1|	contig00008	96.97	264	8	0	1	264	879	616	2e-129	460
gi|332470565|gb|JI937602.1|	contig00008	98.12	319	4	2	1	318	629	312	3e-162	569
gi|332470567|gb|JI937604.1|	contig00008	93.91	230	9	4	1	230	712	936	2e-86	317
gi|332470576|gb|JI937613.1|	contig00008	99.47	379	2	0	12	390	1209	831	0	735
gi|332470583|gb|JI937620.1|	contig00008	99.72	363	1	0	1	363	847	1209	0	713
gi|332470623|gb|JI937660.1|	contig00008	93.67	316	19	1	1	315	650	965	2e-129	460
gi|332470640|gb|JI937677.1|	contig00008	97.67	257	1	4	2	258	958	1209	4e-121	432
gi|332470652|gb|JI937689.1|	contig00008	98.6	285	1	2	1	285	551	832	1e-147	520
gi|332470682|gb|JI937719.1|	contig00008	91.25	320	27	1	1	320	406	724	2e-127	453
gi|332470750|gb|JI937787.1|	contig00008	99.67	300	1	0	1	300	834	1133	1e-167	587
gi|332470849|gb|JI937886.1|	contig00008	96.7	364	11	1	1	364	387	749	1e-178	624
gi|332470856|gb|JI937893.1|	contig00008	91.03	234	5	10	89	315	175	399	1e-49	195
gi|332470860|gb|JI937897.1|	contig00008	98.37	306	4	1	1	306	1002	698	8e-161	564
gi|332470872|gb|JI937909.1|	contig00008	98.44	256	0	3	1	256	958	1209	1e-127	454
gi|332470994|gb|JI938031.1|	contig00008	92.78	263	15	3	4	266	970	712	5e-99	359
gi|332471080|gb|JI938117.1|	contig00008	98.74	318	3	1	1	318	656	340	6e-171	598
gi|332471093|gb|JI938130.1|	contig00008	99.02	410	2	2	1	410	694	1101	0	765
gi|332471186|gb|JI938223.1|	contig00008	97.77	269	4	1	1	269	630	364	2e-135	480
gi|332471193|gb|JI938230.1|	contig00008	98.9	272	1	2	1	272	723	454	2e-141	500
gi|332471232|gb|JI938269.1|	contig00008	93.68	253	15	1	3	255	521	772	2e-101	367
gi|332471255|gb|JI938292.1|	contig00008	94.61	371	17	3	1	370	470	838	2e-160	563
gi|332471263|gb|JI938300.1|	contig00008	99.17	242	2	0	3	244	707	948	1e-130	464
gi|332471265|gb|JI938302.1|	contig00008	98.7	231	1	2	1	230	980	1209	1e-117	420
gi|332471295|gb|JI938332.1|	contig00008	98.11	265	1	1	1	265	563	303	1e-136	484
gi|332471326|gb|JI938363.1|	contig00008	94.09	220	5	6	1	220	623	412	9e-80	295
gi|332471327|gb|JI938364.1|	contig00008	96.17	287	7	3	1	286	701	984	2e-129	460
gi|332471332|gb|JI938369.1|	contig00008	98.36	365	4	2	1	365	789	1151	0	670
gi|332471334|gb|JI938371.1|	contig00008	97.37	266	7	0	1	266	669	404	4e-133	472
gi|332471392|gb|JI938429.1|	contig00008	96.01	301	8	2	4	304	707	1003	2e-138	490
gi|332471393|gb|JI938430.1|	contig00008	93.64	440	28	0	1	440	411	850	0	670
gi|332471644|gb|JI938681.1|	contig00008	97	434	8	4	1	434	683	1111	0	733
gi|332471647|gb|JI938684.1|	contig00008	97.61	251	4	1	1	251	830	1078	7e-128	454
gi|332471662|gb|JI938699.1|	contig00008	97.58	248	3	3	1	246	616	370	2e-118	423
gi|332471747|gb|JI938784.1|	contig00008	98.88	267	1	2	1	267	890	1154	2e-138	490
gi|332471763|gb|JI938800.1|	contig00008	95.67	254	8	3	1	251	732	479	6e-109	392
gi|332471796|gb|JI938833.1|	contig00008	99.35	309	1	1	93	401	742	1049	1e-169	594
gi|332471883|gb|JI938920.1|	contig00008	98.98	294	3	0	1	294	558	265	4e-163	572
gi|332471923|gb|JI938960.1|	contig00008	94.16	274	13	3	1	274	804	534	4e-109	392
gi|332471983|gb|JI939020.1|	contig00008	94.57	350	15	3	2	349	990	643	2e-151	533
gi|332472044|gb|JI939081.1|	contig00008	98.78	328	3	1	1	328	770	1096	9e-175	611
gi|332472064|gb|JI939101.1|	contig00008	97.58	414	9	1	1	414	747	335	0	733
gi|332472098|gb|JI939135.1|	contig00008	99.67	301	0	1	1	301	445	744	8e-166	581
gi|332472128|gb|JI939165.1|	contig00008	98.25	342	6	0	2	343	660	319	1e-180	630
gi|332472148|gb|JI939185.1|	contig00008	95.93	369	11	3	1	368	686	321	2e-169	593
gi|332472149|gb|JI939186.1|	contig00008	96.92	260	4	1	33	288	632	373	2e-126	450
gi|332472153|gb|JI939190.1|	contig00008	98.84	259	3	0	1	259	804	1062	2e-138	490
gi|332472187|gb|JI939224.1|	contig00008	95.11	225	2	4	1	219	398	177	3e-80	296
gi|332472245|gb|JI939282.1|	contig00008	98.93	374	4	0	1	374	631	258	0	725
gi|332472273|gb|JI939310.1|	contig00008	97.07	307	9	0	1	307	518	824	1e-152	537
gi|332472407|gb|JI939444.1|	contig00008	98.13	267	5	0	1	267	620	354	2e-138	490
gi|332472420|gb|JI939457.1|	contig00008	97.3	333	8	1	1	333	809	1140	9e-166	581
gi|332472468|gb|JI939505.1|	contig00008	96.67	270	4	4	1	268	754	1020	1e-121	434
gi|332472493|gb|JI939530.1|	contig00008	99.61	259	1	0	4	262	491	749	3e-143	505
gi|332472504|gb|JI939541.1|	contig00008	96.02	251	8	1	1	251	613	861	3e-115	412
gi|332472533|gb|JI939570.1|	contig00008	97.55	327	6	2	1	327	583	259	6e-156	548
gi|332472585|gb|JI939622.1|	contig00008	98.23	339	4	2	1	338	1044	707	1e-175	614
gi|332472663|gb|JI939700.1|	contig00008	94.94	336	17	0	1	336	916	581	6e-157	551
gi|332472669|gb|JI939706.1|	contig00008	99.52	208	1	0	7	214	1209	1002	7e-113	404
gi|332472697|gb|JI939734.1|	contig00008	99.16	357	3	0	2	358	1078	722	0	684
gi|332472745|gb|JI939782.1|	contig00008	98.85	262	1	2	1	262	794	1053	2e-135	480
gi|332472753|gb|JI939790.1|	contig00008	97.64	212	2	3	66	275	792	1002	2e-98	357
gi|332472756|gb|JI939793.1|	contig00008	99.26	269	1	1	1	269	886	619	2e-144	509
gi|332472864|gb|JI939901.1|	contig00008	98.72	313	4	0	1	313	722	1034	9e-170	594
gi|332472904|gb|JI939941.1|	contig00008	98.63	292	0	4	1	292	889	1176	4e-146	515
gi|332472935|gb|JI939972.1|	contig00008	98.18	275	4	1	1	275	764	1037	8e-141	498
gi|332472943|gb|JI939980.1|	contig00008	100	208	0	0	13	220	1209	1002	3e-115	412
gi|332472952|gb|JI939989.1|	contig00008	98.15	271	3	2	1	271	615	347	1e-140	497
gi|332472965|gb|JI940002.1|	contig00008	98.79	248	0	3	3	250	444	688	2e-125	446
gi|332473007|gb|JI940044.1|	contig00008	96.76	339	9	2	1	339	858	522	1e-163	574
gi|332473042|gb|JI940079.1|	contig00008	96.87	319	9	1	59	376	698	380	4e-157	552
gi|332473052|gb|JI940089.1|	contig00008	97.71	262	4	1	1	262	846	1105	2e-123	440
gi|332473086|gb|JI940123.1|	contig00008	94.49	254	9	4	9	260	697	447	2e-100	364
gi|332473087|gb|JI940124.1|	contig00008	98.75	319	3	1	1	319	788	1105	2e-172	603
gi|332473088|gb|JI940125.1|	contig00008	97.88	283	2	2	1	283	489	767	9e-144	508
gi|332473143|gb|JI940180.1|	contig00008	98.8	251	2	1	1	250	509	259	4e-133	472
gi|332473156|gb|JI940193.1|	contig00008	99.52	207	1	0	13	219	1209	1003	3e-112	402
gi|332473164|gb|JI940201.1|	contig00008	98.27	346	6	0	1	346	604	259	4e-176	615
gi|332473332|gb|JI940369.1|	contig00008	98.88	268	2	1	2	269	537	271	2e-141	500
gi|332473335|gb|JI940372.1|	contig00008	96.69	272	8	1	1	272	480	750	2e-129	460
gi|332473369|gb|JI940406.1|	contig00008	99.35	153	1	0	1	153	931	1083	2e-80	297
gi|332473392|gb|JI940429.1|	contig00008	95.85	265	8	2	1	265	746	485	1e-118	424
gi|332473414|gb|JI940451.1|	contig00008	96.97	264	6	2	1	264	971	710	3e-126	449
gi|332473432|gb|JI940469.1|	contig00008	98.33	299	3	2	1	299	700	996	3e-154	542
gi|332473477|gb|JI940514.1|	contig00008	98.87	266	3	0	1	266	754	1019	1e-142	504
gi|332473519|gb|JI940556.1|	contig00008	95.85	265	9	2	1	265	457	719	4e-118	422
gi|332473557|gb|JI940594.1|	contig00008	97.6	416	10	0	1	416	673	258	0	776
gi|332473560|gb|JI940597.1|	contig00008	97.33	300	6	1	13	312	1209	912	1e-153	541
gi|332473590|gb|JI940627.1|	contig00008	98.16	272	3	1	1	272	633	364	1e-139	494
gi|332473640|gb|JI940677.1|	contig00008	98.75	240	1	1	1	240	624	861	2e-125	446
gi|332473737|gb|JI940774.1|	contig00008	96.35	274	4	4	1	274	770	1037	8e-124	441
gi|332473747|gb|JI940784.1|	contig00008	99.54	217	0	1	7	223	1209	994	7e-116	414
gi|332473779|gb|JI940816.1|	contig00008	98.81	253	3	0	1	253	725	977	7e-135	478
gi|332473880|gb|JI940917.1|	contig00008	99.68	314	1	0	1	314	506	819	6e-176	615
gi|332473906|gb|JI940943.1|	contig00008	98.56	208	1	2	1	208	980	1185	8e-104	375
gi|332473920|gb|JI940957.1|	contig00008	94.23	867	37	3	215	1080	1207	353	0	1319
gi|332473922|gb|JI940959.1|	contig00008	99.56	225	1	0	1	225	985	1209	5e-123	438
gi|332474017|gb|JI941054.1|	contig00008	98.47	262	0	4	1	260	562	303	3e-128	456
gi|332474092|gb|JI941129.1|	contig00008	100	207	0	0	40	246	1192	986	1e-114	410
gi|332474121|gb|JI941158.1|	contig00008	96	350	8	5	5	353	662	1006	6e-158	555
gi|332474135|gb|JI941172.1|	contig00008	99.19	372	3	0	1	372	789	1160	0	714
gi|332474244|gb|JI941281.1|	contig00008	95.65	460	8	11	1	457	840	390	0	693
gi|332474246|gb|JI941283.1|	contig00008	100	195	0	0	33	227	1207	1013	2e-107	387
gi|332474255|gb|JI941292.1|	contig00008	97.56	409	10	0	1	409	916	508	0	737
gi|332474278|gb|JI941315.1|	contig00008	97.41	309	5	2	41	349	1030	725	5e-155	545
gi|332474396|gb|JI941433.1|	contig00008	93.17	249	8	7	1	249	529	768	2e-83	307
gi|332474429|gb|JI941466.1|	contig00008	99.04	209	1	1	10	218	799	592	1e-108	391
gi|332474441|gb|JI941478.1|	contig00008	97	434	11	2	9	442	957	526	0	746
gi|332474527|gb|JI941564.1|	contig00008	99.66	290	1	0	7	296	1209	920	1e-161	567
gi|332474548|gb|JI941585.1|	contig00008	100	192	0	0	14	205	1209	1018	5e-106	382
gi|332474705|gb|JI941742.1|	contig00008	94.38	338	17	2	1	337	881	545	1e-149	527
gi|332474767|gb|JI941804.1|	contig00008	97.74	310	6	1	26	334	1040	731	6e-159	558
gi|332474882|gb|JI941919.1|	contig00008	99.38	321	2	0	1	321	579	259	5e-180	628
gi|332474898|gb|JI941935.1|	contig00008	98.95	190	1	1	7	196	1209	1021	2e-97	353
gi|332474901|gb|JI941938.1|	contig00008	99.26	272	0	2	1	272	528	259	9e-144	507
gi|332474911|gb|JI941948.1|	contig00008	99.36	311	2	0	1	311	899	1209	9e-172	601
gi|332474915|gb|JI941952.1|	contig00008	96.54	260	8	1	1	260	629	887	2e-122	436
gi|332474961|gb|JI941998.1|	contig00008	98.09	262	1	2	1	262	711	454	7e-132	468
gi|332474998|gb|JI942035.1|	contig00008	96.81	313	4	4	1	313	1048	742	2e-145	513
gi|332475024|gb|JI942061.1|	contig00008	99.75	401	1	0	1	401	721	321	0	787
gi|332475036|gb|JI942073.1|	contig00008	97.15	316	9	0	1	316	696	381	5e-158	555
gi|332475065|gb|JI942102.1|	contig00008	99.5	202	0	1	7	207	1209	1008	7e-107	385
gi|332475106|gb|JI942143.1|	contig00008	98.77	324	1	2	1	324	528	848	4e-171	599
gi|332475114|gb|JI942151.1|	contig00008	97.26	219	6	0	1	219	863	645	1e-109	394
gi|332475231|gb|JI942268.1|	contig00008	97.51	362	2	5	12	373	258	612	1e-174	611
gi|332475288|gb|JI942325.1|	contig00008	98.7	307	4	0	1	307	566	260	3e-165	579
gi|332475348|gb|JI942385.1|	contig00008	98.24	284	3	2	1	284	797	1078	8e-144	507
gi|332475353|gb|JI942390.1|	contig00008	96.44	281	8	2	1	281	481	759	4e-130	462
gi|332475370|gb|JI942407.1|	contig00008	99.32	293	1	1	1	293	840	549	1e-158	557
gi|332475402|gb|JI942439.1|	contig00008	97.29	295	4	4	1	294	736	1027	1e-139	494
gi|332475441|gb|JI942478.1|	contig00008	97.98	297	2	2	1	297	840	548	2e-150	529
gi|332475442|gb|JI942479.1|	contig00008	99.04	209	1	1	13	221	1209	1002	1e-108	391
gi|332475455|gb|JI942492.1|	contig00008	96.17	261	7	3	1	260	340	598	9e-116	414
gi|332475494|gb|JI942531.1|	contig00008	97.97	197	0	3	13	205	1209	1013	1e-92	337
gi|332475561|gb|JI942598.1|	contig00008	97.84	232	0	4	1	232	844	618	8e-109	391
gi|332475713|gb|JI942750.1|	contig00008	98.45	322	2	2	24	345	638	320	1e-167	587
gi|332475868|gb|JI942905.1|	contig00008	98.6	214	2	1	7	220	1209	997	3e-109	392
gi|332475933|gb|JI942970.1|	contig00008	94.26	366	21	0	1	366	899	534	3e-159	559
gi|332475942|gb|JI942979.1|	contig00008	97.3	296	7	1	1	295	617	322	4e-146	515
gi|332475954|gb|JI942991.1|	contig00008	97.83	276	4	2	4	279	654	381	1e-136	484
gi|332476006|gb|JI943043.1|	contig00008	97.99	299	4	2	1	299	674	970	2e-150	529
gi|332476014|gb|JI943051.1|	contig00008	98.87	265	1	2	1	265	778	1040	3e-137	486
gi|332476086|gb|JI943123.1|	contig00008	97.37	457	9	3	1	457	750	297	0	787
gi|332476129|gb|JI943166.1|	contig00008	95.29	255	11	1	3	257	692	945	2e-112	403
gi|332476141|gb|JI943178.1|	contig00008	93.78	241	11	3	1	240	648	885	2e-92	337
gi|332476143|gb|JI943180.1|	contig00008	98.99	198	2	0	17	214	1209	1012	7e-108	388
gi|332476216|gb|JI943253.1|	contig00008	99.4	335	1	1	1	335	604	271	0	642
gi|332476297|gb|JI943334.1|	contig00008	96.78	342	9	1	2	343	854	515	5e-167	585
gi|332476313|gb|JI943350.1|	contig00008	98.63	291	0	4	1	291	584	870	8e-146	514
gi|332476346|gb|JI943383.1|	contig00008	98.01	402	8	0	1	402	639	1040	0	733
gi|332476357|gb|JI943394.1|	contig00008	93.06	346	11	2	1	346	875	1207	7e-142	502
gi|332476360|gb|JI943397.1|	contig00008	94.16	394	22	1	2	395	868	476	1e-168	591
gi|332476363|gb|JI943400.1|	contig00008	99.03	309	1	2	1	309	860	554	2e-163	573
gi|332476385|gb|JI943422.1|	contig00008	99.11	224	2	0	1	224	475	252	5e-120	428
gi|332476388|gb|JI943425.1|	contig00008	96.67	270	8	1	1	270	817	549	3e-128	456
gi|332476390|gb|JI943427.1|	contig00008	96.25	267	9	1	1	267	617	882	4e-124	442
gi|332476399|gb|JI943436.1|	contig00008	95.08	264	10	3	1	263	947	686	7e-112	401
gi|332476432|gb|JI943469.1|	contig00008	97.65	255	4	1	1	255	432	180	1e-117	420
gi|332476480|gb|JI943517.1|	contig00008	99.15	351	2	1	1	351	1009	660	0	669
gi|332476567|gb|JI943604.1|	contig00008	95.19	270	5	3	1	264	444	177	4e-107	386
gi|332476584|gb|JI943621.1|	contig00008	99.28	279	0	2	1	279	618	342	6e-148	521
gi|332476661|gb|JI943698.1|	contig00008	99.49	197	1	0	7	203	1209	1013	2e-106	383
gi|332476693|gb|JI943730.1|	contig00008	96.36	275	10	0	1	275	454	728	3e-131	466
gi|332476751|gb|JI943788.1|	contig00008	94.39	392	17	4	1	392	516	902	2e-163	573
gi|332476752|gb|JI943789.1|	contig00008	97.71	218	3	2	1	218	902	687	2e-104	377
gi|332476782|gb|JI943819.1|	contig00008	99.62	263	0	1	1	263	686	947	3e-143	505
gi|332476928|gb|JI943965.1|	contig00008	99.01	202	0	2	7	206	1209	1008	4e-102	369
gi|332476938|gb|JI943975.1|	contig00008	96.28	242	8	1	1	242	450	690	1e-111	400
gi|332476963|gb|JI944000.1|	contig00008	95.64	321	5	8	1	318	892	1206	2e-134	477
gi|332476974|gb|JI944011.1|	contig00008	98.64	220	1	2	1	220	866	1083	2e-110	396
gi|332477024|gb|JI944061.1|	contig00008	98.99	199	0	2	12	210	1209	1013	2e-100	363
gi|332477038|gb|JI944075.1|	contig00008	99.63	268	0	1	1	268	636	370	3e-146	515
gi|332477068|gb|JI944105.1|	contig00008	95.37	259	8	4	1	259	695	441	2e-108	390
gi|332477088|gb|JI944125.1|	contig00008	99.49	197	0	1	7	202	1209	1013	3e-104	376
gi|332477248|gb|JI944285.1|	contig00008	95.74	376	12	3	1	376	1177	806	0	653
gi|332477338|gb|JI944375.1|	contig00008	97.49	438	10	1	1	438	703	267	0	773
gi|332477343|gb|JI944380.1|	contig00008	98.47	261	4	0	1	261	732	992	8e-139	491
gi|332477407|gb|JI944444.1|	contig00008	97.97	246	3	2	1	246	814	1057	2e-122	437
gi|332477411|gb|JI944448.1|	contig00008	96.97	429	12	1	1	429	456	883	0	745
gi|332477414|gb|JI944451.1|	contig00008	96.25	267	9	1	1	267	568	833	4e-124	442
gi|332477415|gb|JI944452.1|	contig00008	97.07	239	7	0	1	239	825	587	4e-117	419
gi|332477464|gb|JI944501.1|	contig00008	98.85	262	2	1	1	262	1084	824	7e-138	488
gi|332477516|gb|JI944553.1|	contig00008	95.02	321	9	6	7	327	872	559	4e-132	469
gi|332477552|gb|JI944589.1|	contig00008	95.43	328	15	0	1	328	972	645	3e-152	536
gi|332477588|gb|JI944625.1|	contig00008	99.52	210	1	0	12	221	1209	1000	4e-114	408
gi|332477606|gb|JI944643.1|	contig00008	97.65	255	3	3	1	255	670	921	9e-122	434
gi|332477685|gb|JI944722.1|	contig00008	99.23	261	2	0	1	261	716	976	1e-143	507
gi|332477693|gb|JI944730.1|	contig00008	93.97	315	9	7	1	314	586	891	1e-118	424
gi|332477710|gb|JI944747.1|	contig00008	98.85	261	0	3	1	261	682	939	2e-132	470
gi|332477757|gb|JI944794.1|	contig00008	97.53	364	8	1	1	364	327	689	0	642
gi|332477763|gb|JI944800.1|	contig00008	97.43	311	6	2	2	310	742	1052	1e-152	537
gi|332477805|gb|JI944842.1|	contig00008	98.3	294	3	1	1	294	765	1056	3e-154	542
gi|332477868|gb|JI944905.1|	contig00008	95	360	16	1	1	360	549	906	2e-162	570
gi|332477958|gb|JI944995.1|	contig00008	99.73	371	1	0	1	371	846	476	0	728
gi|332477968|gb|JI945005.1|	contig00008	95.86	266	8	2	1	266	804	542	7e-121	431
gi|332478021|gb|JI945058.1|	contig00008	95.53	246	11	0	4	249	605	850	1e-111	400
gi|332478064|gb|JI945101.1|	contig00008	98.86	264	2	1	1	264	902	1164	5e-139	492
gi|332478120|gb|JI945157.1|	contig00008	96.94	327	1	6	1	320	969	645	1e-149	527
gi|332478164|gb|JI945201.1|	contig00008	100	179	0	0	7	185	1209	1031	6e-98	355
gi|332478249|gb|JI945286.1|	contig00008	96.07	229	9	0	47	275	563	791	8e-107	385
gi|332478252|gb|JI945289.1|	contig00008	94.25	313	13	4	1	313	798	491	9e-132	468
gi|332478315|gb|JI945352.1|	contig00008	94.51	328	18	0	10	337	990	663	1e-143	507
gi|332478330|gb|JI945367.1|	contig00008	94.6	389	20	1	1	389	1059	672	5e-172	602
gi|332478342|gb|JI945379.1|	contig00008	95.55	247	9	1	2	248	662	906	2e-110	396
gi|332478367|gb|JI945404.1|	contig00008	99.24	264	1	1	1	264	1092	830	2e-141	500
gi|332478387|gb|JI945424.1|	contig00008	98.39	249	1	2	7	255	1209	964	6e-126	448
gi|332478424|gb|JI945461.1|	contig00008	96.33	436	14	2	35	470	611	1044	0	759
gi|332478436|gb|JI945473.1|	contig00008	92.19	474	33	3	3	476	476	945	3e-180	629
gi|332478444|gb|JI945481.1|	contig00008	95.74	258	8	1	1	258	931	677	1e-117	420
gi|332478456|gb|JI945493.1|	contig00008	98.53	272	2	1	14	285	797	528	1e-143	507
gi|332478461|gb|JI945498.1|	contig00008	99.58	238	1	0	1	238	965	1202	1e-130	464
gi|332478482|gb|JI945519.1|	contig00008	94.55	422	22	1	1	422	1097	677	0	656
gi|332478566|gb|JI945603.1|	contig00008	99.3	284	2	0	1	284	744	1027	3e-157	552
gi|332478583|gb|JI945620.1|	contig00008	97.62	336	8	0	7	342	331	666	7e-174	608
gi|332478610|gb|JI945647.1|	contig00008	98.23	396	2	5	15	410	535	925	0	695
gi|332478626|gb|JI945663.1|	contig00008	98.32	357	4	1	1	357	613	259	0	655
gi|332478635|gb|JI945672.1|	contig00008	97.36	303	0	7	1	301	752	456	7e-137	485
gi|332478641|gb|JI945678.1|	contig00008	95.17	352	17	0	1	352	432	783	2e-163	573
gi|332478672|gb|JI945709.1|	contig00008	96.81	282	9	0	1	282	765	484	8e-138	488
gi|332478729|gb|JI945766.1|	contig00008	96.53	173	3	2	41	213	258	427	1e-78	291
gi|332478755|gb|JI945792.1|	contig00008	97.12	243	7	0	1	243	877	635	2e-119	426
gi|332478828|gb|JI945865.1|	contig00008	98.66	299	2	2	19	317	723	1019	1e-156	550
gi|332478834|gb|JI945871.1|	contig00008	98.57	350	5	0	1	350	645	296	0	634
gi|332478853|gb|JI945890.1|	contig00008	96.14	285	4	5	1	284	614	336	4e-124	442
gi|332478871|gb|JI945908.1|	contig00008	99.51	205	1	0	1	205	995	1199	5e-111	398
gi|332478898|gb|JI945935.1|	contig00008	99.63	272	1	0	1	272	616	345	6e-151	531
gi|332478913|gb|JI945950.1|	contig00008	98.42	316	4	1	1	316	599	285	3e-165	579
gi|332478918|gb|JI945955.1|	contig00008	98.04	204	2	1	7	210	1209	1008	5e-103	372
gi|332478932|gb|JI945969.1|	contig00008	95.02	261	11	1	1	261	466	724	2e-115	413
gi|332479003|gb|JI946040.1|	contig00008	98.13	268	3	2	1	268	527	262	3e-134	476
gi|332479015|gb|JI946052.1|	contig00008	97.74	265	3	3	1	265	802	1063	3e-129	459
gi|332479048|gb|JI946085.1|	contig00008	97.9	334	5	1	1	334	643	312	3e-173	606
gi|332479136|gb|JI946173.1|	contig00008	96.49	171	1	4	27	197	258	423	4e-70	263
gi|332479234|gb|JI946271.1|	contig00008	96.5	400	12	2	6	404	590	988	0	666
gi|332479264|gb|JI946301.1|	contig00008	98.84	259	1	2	1	259	920	1176	1e-133	474
gi|332479285|gb|JI946322.1|	contig00008	96.67	300	10	0	1	300	425	724	4e-146	515
gi|332479453|gb|JI946490.1|	contig00008	97.68	259	4	1	1	259	719	975	4e-130	462
gi|332479530|gb|JI946567.1|	contig00008	94.62	353	11	6	1	350	728	381	4e-143	505
gi|332479617|gb|JI946654.1|	contig00008	93.41	364	24	0	1	364	794	431	8e-151	531
gi|332479727|gb|JI946764.1|	contig00008	99.49	198	1	0	13	210	1012	1209	6e-108	388
gi|332479752|gb|JI946789.1|	contig00008	95.45	264	10	2	1	262	721	984	3e-115	412
gi|332479783|gb|JI946820.1|	contig00008	98.93	280	1	2	1	280	568	291	9e-148	521
gi|332479792|gb|JI946829.1|	contig00008	96.19	394	13	2	1	394	832	441	0	648
gi|332479811|gb|JI946848.1|	contig00008	97.29	258	1	5	1	258	957	1208	3e-117	419
gi|332479941|gb|JI946978.1|	contig00008	92.52	107	0	6	15	121	252	350	8e-23	105
gi|332479973|gb|JI947010.1|	contig00008	97.41	270	3	3	1	270	524	259	7e-129	458
gi|332479994|gb|JI947031.1|	contig00008	97	367	9	1	5	371	635	999	0	636
gi|332480024|gb|JI947061.1|	contig00008	97.87	188	1	2	12	199	1025	1209	1e-89	327
gi|332480031|gb|JI947068.1|	contig00008	97.81	274	4	1	1	274	781	1052	2e-138	490
gi|332480051|gb|JI947088.1|	contig00008	96.39	249	7	1	1	249	621	867	2e-116	416
gi|332480072|gb|JI947109.1|	contig00008	98.99	198	0	2	1	198	454	259	1e-99	361
gi|332480148|gb|JI947185.1|	contig00008	98.05	256	2	3	1	256	966	714	1e-124	444
gi|332480198|gb|JI947235.1|	contig00008	97.66	342	8	0	1	342	345	686	6e-176	615
gi|332480215|gb|JI947252.1|	contig00008	97.07	239	4	3	38	274	376	613	8e-110	394
gi|332480272|gb|JI947309.1|	contig00008	95.54	202	6	3	1	202	689	491	6e-83	305
gi|332480281|gb|JI947318.1|	contig00008	97.95	244	5	0	1	244	906	663	9e-125	444
gi|332480425|gb|JI947462.1|	contig00008	97.08	240	5	1	1	240	924	687	2e-117	419
gi|332480481|gb|JI947518.1|	contig00008	98.57	279	3	1	1	279	908	1185	4e-147	519
gi|332480494|gb|JI947531.1|	contig00008	95.92	368	14	1	1	368	550	916	8e-174	608
gi|332480524|gb|JI947561.1|	contig00008	96.59	205	7	0	70	274	761	557	1e-96	351
gi|332480527|gb|JI947564.1|	contig00008	98.9	181	0	1	13	193	1209	1031	2e-92	337
gi|332480597|gb|JI947634.1|	contig00008	99.27	274	1	1	1	274	276	548	5e-148	521
gi|332480653|gb|JI947690.1|	contig00008	99.15	236	1	1	1	235	497	262	1e-124	444
gi|332480660|gb|JI947697.1|	contig00008	93.3	388	14	2	1	388	832	1207	5e-163	572
gi|332480675|gb|JI947712.1|	contig00008	99.6	253	1	0	1	253	1060	808	1e-139	494
gi|332480744|gb|JI947781.1|	contig00008	99.02	409	2	2	1	409	1092	686	0	763
gi|332480804|gb|JI947841.1|	contig00008	95.86	266	7	4	2	266	690	428	5e-114	408
gi|332480823|gb|JI947860.1|	contig00008	96.36	275	4	3	1	275	592	324	2e-127	453
gi|332480957|gb|JI947994.1|	contig00008	99.49	198	1	0	1	198	455	258	6e-107	385
gi|332481005|gb|JI948042.1|	contig00008	94.72	246	11	2	95	340	800	557	6e-102	369
gi|332481088|gb|JI948125.1|	contig00008	100	142	0	0	134	275	1203	1062	9e-76	281
gi|332481155|gb|JI948192.1|	contig00008	95.51	267	5	6	1	267	485	744	6e-114	408
gi|332481191|gb|JI948228.1|	contig00008	94.8	269	11	2	1	268	619	885	1e-114	410
gi|332481225|gb|JI948262.1|	contig00008	97.37	380	10	0	1	380	542	921	0	674
gi|332481273|gb|JI948310.1|	contig00008	94.49	254	11	3	20	273	686	936	9e-104	374
gi|332481296|gb|JI948333.1|	contig00008	99.79	471	0	1	1	471	420	889	0	918
gi|332481310|gb|JI948347.1|	contig00008	98.8	333	4	0	1	333	608	276	4e-180	628
gi|332481332|gb|JI948369.1|	contig00008	98.99	199	0	2	15	213	1209	1013	6e-101	365
gi|332481398|gb|JI948435.1|	contig00008	96.6	324	9	2	1	324	420	741	3e-153	539
gi|332481514|gb|JI948551.1|	contig00008	98.5	267	3	1	1	267	944	1209	2e-138	490
gi|332481633|gb|JI948670.1|	contig00008	94.05	269	8	4	31	299	259	519	8e-109	391
gi|332481637|gb|JI948674.1|	contig00008	93.93	280	9	6	1	279	613	885	2e-104	377
gi|332481670|gb|JI948707.1|	contig00008	97.1	276	8	0	1	276	761	486	1e-147	520
gi|332481747|gb|JI948784.1|	contig00008	96.24	266	9	1	1	266	422	686	2e-123	440
gi|332481750|gb|JI948787.1|	contig00008	96.98	265	2	5	1	265	887	1145	9e-119	424
gi|332481764|gb|JI948801.1|	contig00008	97.65	298	6	1	1	298	358	654	1e-149	527
gi|332481789|gb|JI948826.1|	contig00008	99.53	213	1	0	16	228	1209	997	1e-116	417
gi|332481834|gb|JI948871.1|	contig00008	95.65	253	9	2	1	252	565	816	4e-113	405
gi|332481882|gb|JI948919.1|	contig00008	99.02	204	1	1	23	226	259	461	5e-106	382
gi|332481912|gb|JI948949.1|	contig00008	95.7	302	10	3	1	302	765	467	5e-133	472
gi|332481971|gb|JI949008.1|	contig00008	99.45	361	2	0	1	361	817	1177	0	700
gi|332482001|gb|JI949038.1|	contig00008	99.63	268	1	0	1	268	769	502	1e-148	523
gi|332482033|gb|JI949070.1|	contig00008	99.63	272	1	0	1	272	853	1124	6e-151	531
gi|332482083|gb|JI949120.1|	contig00008	97.08	343	10	0	1	343	791	449	9e-172	601
gi|332482093|gb|JI949130.1|	contig00008	97.55	204	3	2	1	203	426	628	8e-97	351
gi|332482109|gb|JI949146.1|	contig00008	97	267	4	3	1	267	930	668	1e-124	444
gi|332482249|gb|JI949286.1|	contig00008	95.68	278	7	4	1	277	398	671	2e-119	426
gi|332482261|gb|JI949298.1|	contig00008	99.75	396	1	0	2	397	781	1176	0	777
gi|332482272|gb|JI949309.1|	contig00008	94.85	874	30	2	9	882	1207	349	0	1388
gi|332482320|gb|JI949357.1|	contig00008	98.05	205	0	4	19	223	1209	1009	2e-94	343
gi|332482506|gb|JI949543.1|	contig00008	96.2	316	6	5	20	335	584	275	8e-140	495
gi|332482523|gb|JI949560.1|	contig00008	99.62	265	1	0	1	265	833	569	8e-147	517
gi|332482568|gb|JI949605.1|	contig00008	96.93	293	8	1	3	295	819	528	7e-153	538
gi|332482588|gb|JI949625.1|	contig00008	99.25	266	0	2	1	266	781	1044	3e-140	496
gi|332482644|gb|JI949681.1|	contig00008	98.29	293	2	3	8	300	755	1044	9e-147	517
gi|332482671|gb|JI949708.1|	contig00008	100	262	0	0	2	263	497	236	7e-135	478
gi|332482681|gb|JI949718.1|	contig00008	99.63	270	1	0	1	270	605	336	9e-150	527
gi|332482687|gb|JI949724.1|	contig00008	98.47	261	4	0	1	261	624	364	3e-137	486
gi|332482752|gb|JI949789.1|	contig00008	98.1	263	3	1	1	263	746	1006	3e-134	476
gi|332482757|gb|JI949794.1|	contig00008	98.85	262	3	0	1	262	990	729	3e-140	496
gi|332482776|gb|JI949813.1|	contig00008	95.7	349	5	6	1	349	795	1133	2e-151	533
gi|332482828|gb|JI949865.1|	contig00008	98.88	269	1	1	1	269	808	542	1e-142	504
gi|332482850|gb|JI949887.1|	contig00008	99.62	262	1	0	1	262	899	1160	5e-145	511
gi|332482853|gb|JI949890.1|	contig00008	96.18	262	10	0	1	262	518	779	2e-123	440
gi|332482854|gb|JI949891.1|	contig00008	97.77	269	5	1	1	269	764	1031	2e-136	483
gi|332482876|gb|JI949913.1|	contig00008	92.83	265	17	2	1	265	499	761	2e-112	404
gi|332482933|gb|JI949970.1|	contig00008	98.13	268	5	0	1	268	948	681	1e-140	497
gi|332482938|gb|JI949975.1|	contig00008	98.07	259	4	1	1	259	760	1017	3e-131	466
gi|332482952|gb|JI949989.1|	contig00008	98.19	166	1	2	23	187	259	423	9e-79	291
gi|332482984|gb|JI950021.1|	contig00008	96	175	2	5	27	201	258	427	1e-67	254
gi|332483022|gb|JI950059.1|	contig00008	99.62	260	1	0	1	260	679	420	8e-144	507
gi|332483024|gb|JI950061.1|	contig00008	99.2	251	2	0	1	251	509	259	6e-139	491
gi|332483025|gb|JI950062.1|	contig00008	99.23	260	0	2	1	260	528	271	1e-136	484
gi|332483051|gb|JI950088.1|	contig00008	99.23	260	0	1	9	268	827	570	1e-139	494
gi|332483124|gb|JI950161.1|	contig00008	95.07	284	11	3	1	283	586	867	6e-126	448
gi|332483129|gb|JI950166.1|	contig00008	94.72	246	9	3	2	247	635	876	3e-100	363
gi|332483137|gb|JI950174.1|	contig00008	97.76	268	5	1	1	268	638	372	3e-134	476
gi|332483147|gb|JI950184.1|	contig00008	98.41	314	0	5	1	313	568	259	2e-154	543
gi|332483212|gb|JI950249.1|	contig00008	98.88	267	2	1	1	267	774	1039	6e-144	508
gi|332483225|gb|JI950262.1|	contig00008	96.21	264	10	0	1	264	559	822	1e-124	444
gi|332483261|gb|JI950298.1|	contig00008	98.44	257	4	0	1	257	793	1049	4e-136	483
gi|332483273|gb|JI950310.1|	contig00008	96.5	257	9	0	1	257	867	611	6e-123	438
gi|332483344|gb|JI950381.1|	contig00008	99.22	258	2	0	1	258	880	1137	3e-140	496
gi|332483345|gb|JI950382.1|	contig00008	97.52	121	0	3	13	132	1209	1091	6e-49	192
gi|332483356|gb|JI950393.1|	contig00008	99.21	252	2	0	1	252	823	1074	1e-136	484
gi|332483369|gb|JI950406.1|	contig00008	96.34	355	11	1	2	356	467	819	2e-170	597
gi|332483385|gb|JI950422.1|	contig00008	99.24	262	0	2	1	262	538	279	7e-138	488
gi|332483416|gb|JI950453.1|	contig00008	95.42	262	3	8	1	262	724	976	3e-100	363
gi|332483452|gb|JI950489.1|	contig00008	98.48	264	1	2	1	264	784	1044	7e-135	478
gi|332483457|gb|JI950494.1|	contig00008	96.03	252	10	0	1	252	587	838	1e-117	420
gi|332483476|gb|JI950513.1|	contig00008	97.36	227	6	0	1	227	642	416	3e-112	402
gi|332483485|gb|JI950522.1|	contig00008	93.43	274	13	4	1	273	678	409	8e-104	375
gi|332483486|gb|JI950523.1|	contig00008	94.83	232	8	2	5	236	690	463	3e-97	353
gi|332483517|gb|JI950554.1|	contig00008	93.49	261	14	2	3	263	686	943	4e-117	419
gi|332483526|gb|JI950563.1|	contig00008	98.66	374	3	1	21	394	359	730	0	696
gi|332483704|gb|JI950741.1|	contig00008	95.4	326	1	12	3	328	791	480	2e-122	437
gi|332483720|gb|JI950757.1|	contig00008	97.13	349	10	0	1	349	1037	689	2e-178	623
gi|332483721|gb|JI950758.1|	contig00008	96.21	264	5	5	1	264	907	1165	4e-119	425
gi|332483735|gb|JI950772.1|	contig00008	96.1	308	7	3	1	308	704	402	3e-146	516
gi|332483744|gb|JI950781.1|	contig00008	96	250	8	2	1	248	586	835	1e-111	400
gi|332483757|gb|JI950794.1|	contig00008	99.21	252	2	0	1	252	955	1206	1e-136	484
gi|332483786|gb|JI950823.1|	contig00008	95.91	269	6	4	1	269	638	375	7e-118	421
gi|332483805|gb|JI950842.1|	contig00008	98.09	262	4	1	5	266	630	370	1e-134	477
gi|332483873|gb|JI950910.1|	contig00008	98.2	278	4	1	1	278	779	1055	8e-144	508
gi|332483895|gb|JI950932.1|	contig00008	98.6	286	4	0	1	286	718	1003	4e-152	535
gi|332483896|gb|JI950933.1|	contig00008	98.74	239	3	0	1	239	670	432	4e-128	455
gi|332483912|gb|JI950949.1|	contig00008	92.44	225	10	6	2	225	227	445	5e-79	292
gi|332483920|gb|JI950957.1|	contig00008	98.51	335	3	2	1	335	590	258	4e-174	609
gi|332483941|gb|JI950978.1|	contig00008	97.95	244	5	0	2	245	662	905	9e-125	444
gi|332483981|gb|JI951018.1|	contig00008	93.42	243	16	0	13	255	523	765	7e-98	355
gi|332483982|gb|JI951019.1|	contig00008	98.49	265	2	2	1	265	853	1115	7e-135	478
gi|332484009|gb|JI951046.1|	contig00008	97.09	275	4	2	1	275	612	342	4e-137	485
gi|332484020|gb|JI951057.1|	contig00008	99.4	336	2	0	1	336	874	1209	0	655
gi|332484040|gb|JI951077.1|	contig00008	98.5	266	2	2	1	266	522	259	2e-135	480
gi|332484149|gb|JI951186.1|	contig00008	94.27	262	14	1	1	262	985	725	3e-109	392
gi|332484151|gb|JI951188.1|	contig00008	100	204	0	0	55	258	967	1170	8e-113	404
gi|332484165|gb|JI951202.1|	contig00008	96.92	260	8	0	1	260	508	767	1e-128	457
gi|332484180|gb|JI951217.1|	contig00008	97.95	293	1	3	1	293	651	364	1e-145	513
gi|332484235|gb|JI951272.1|	contig00008	97.03	269	4	2	1	269	814	1078	6e-132	468
gi|332484291|gb|JI951328.1|	contig00008	95.62	274	7	4	1	274	525	793	6e-117	418
gi|332484345|gb|JI951382.1|	contig00008	97.98	248	3	1	1	248	797	1042	3e-125	446
gi|332484423|gb|JI951460.1|	contig00008	99.52	208	1	0	8	215	1209	1002	7e-113	404
gi|332484434|gb|JI951471.1|	contig00008	92.28	285	19	3	1	284	742	460	2e-101	367
gi|332484466|gb|JI951503.1|	contig00008	96.36	275	5	4	40	314	781	1050	2e-122	437
gi|332484522|gb|JI951559.1|	contig00008	97.51	321	4	3	1	320	1073	756	7e-157	551
gi|332484526|gb|JI951563.1|	contig00008	98.66	448	3	2	11	458	1209	765	0	832
gi|332484530|gb|JI951567.1|	contig00008	98.37	245	1	2	1	245	695	454	2e-123	440
gi|332484534|gb|JI951571.1|	contig00008	94.61	297	12	4	2	295	885	590	2e-120	430
gi|332484605|gb|JI951642.1|	contig00008	96.14	259	8	2	1	259	771	515	6e-117	418
gi|332484619|gb|JI951656.1|	contig00008	97.4	269	3	3	1	269	733	997	3e-128	456
gi|332484622|gb|JI951659.1|	contig00008	96.41	251	8	1	1	251	696	447	6e-117	418
gi|332484623|gb|JI951660.1|	contig00008	97.4	269	3	3	1	268	772	1037	8e-130	461
gi|332484626|gb|JI951663.1|	contig00008	95.86	266	8	3	1	266	742	480	7e-118	421
gi|332484634|gb|JI951671.1|	contig00008	97.13	279	3	5	1	279	538	265	2e-126	450
gi|332484690|gb|JI951727.1|	contig00008	93.2	250	16	1	3	252	521	769	3e-97	353
gi|332484767|gb|JI951804.1|	contig00008	94.53	274	11	2	1	274	402	671	4e-115	412
gi|332484817|gb|JI951854.1|	contig00008	99.6	253	1	0	1	253	627	879	1e-139	494
gi|332484818|gb|JI951855.1|	contig00008	95.88	267	11	0	1	267	628	894	4e-124	442
gi|332484833|gb|JI951870.1|	contig00008	93	257	18	0	1	257	764	508	2e-101	367
gi|332484858|gb|JI951895.1|	contig00008	98.96	289	2	1	1	289	558	271	6e-154	541
gi|332484914|gb|JI951951.1|	contig00008	96.43	224	6	2	1	224	858	637	8e-101	365
gi|332484964|gb|JI952001.1|	contig00008	97.43	311	8	0	2	312	819	509	2e-157	553
gi|332485015|gb|JI952052.1|	contig00008	98.85	261	2	1	1	261	781	1040	3e-137	486
gi|332485050|gb|JI952087.1|	contig00008	95.91	269	3	7	1	267	530	268	4e-109	392
gi|332485073|gb|JI952110.1|	contig00008	98.74	238	2	1	1	238	978	742	2e-123	440
gi|332485103|gb|JI952140.1|	contig00008	98.5	267	2	1	1	267	725	461	6e-141	498
gi|332485132|gb|JI952169.1|	contig00008	98.56	277	3	1	2	278	594	319	2e-144	509
gi|332485137|gb|JI952174.1|	contig00008	98.21	280	5	0	1	280	591	312	2e-138	490
gi|332485181|gb|JI952218.1|	contig00008	98.85	260	2	1	4	263	1069	811	5e-137	485
gi|332485294|gb|JI952331.1|	contig00008	94.67	319	17	0	1	319	710	1028	1e-157	554
gi|332485394|gb|JI952431.1|	contig00008	96.46	254	7	1	1	254	870	619	2e-119	426
gi|332485477|gb|JI952514.1|	contig00008	96.28	242	5	2	1	242	533	296	3e-115	412
gi|332485480|gb|JI952517.1|	contig00008	97.13	348	10	0	1	348	889	542	1e-174	611
gi|332485489|gb|JI952526.1|	contig00008	98.13	268	2	2	1	268	749	1013	7e-135	478
gi|332485577|gb|JI952614.1|	contig00008	99.13	229	1	1	5	233	982	1209	4e-121	432
gi|332485650|gb|JI952687.1|	contig00008	99.28	279	0	2	1	279	654	930	6e-148	521
gi|332485734|gb|JI952771.1|	contig00008	93.98	266	6	9	88	353	829	1084	1e-97	355
gi|332485735|gb|JI952772.1|	contig00008	97.22	324	9	0	1	324	650	973	8e-163	571
gi|332485746|gb|JI952783.1|	contig00008	98.21	168	2	1	9	175	252	419	8e-82	301
gi|332485780|gb|JI952817.1|	contig00008	96.49	285	10	0	1	285	745	461	3e-137	486
gi|332485815|gb|JI952852.1|	contig00008	99.51	206	1	0	13	218	1209	1004	1e-111	400
gi|332485867|gb|JI952904.1|	contig00008	97.22	288	8	0	1	288	840	553	2e-145	513
gi|332485884|gb|JI952921.1|	contig00008	97.91	239	2	2	1	239	494	259	1e-117	420
gi|332485948|gb|JI952985.1|	contig00008	98.33	239	1	2	1	239	494	259	6e-120	428
gi|332485964|gb|JI953001.1|	contig00008	98.73	236	2	1	1	236	712	946	2e-122	436
gi|332485971|gb|JI953008.1|	contig00008	95.83	264	8	3	1	264	737	477	5e-117	418
gi|332486043|gb|JI953080.1|	contig00008	96.92	260	2	5	1	260	884	1137	9e-116	414
gi|332486064|gb|JI953101.1|	contig00008	97.19	285	6	2	4	288	921	639	3e-137	486
gi|332486075|gb|JI953112.1|	contig00008	96.98	265	4	3	1	265	739	999	4e-128	455
gi|332486158|gb|JI953195.1|	contig00008	96.74	307	10	0	1	307	730	424	1e-150	530
gi|332486200|gb|JI953237.1|	contig00008	89.58	240	11	3	63	302	977	1202	3e-75	280
gi|332486251|gb|JI953288.1|	contig00008	99.44	356	2	0	1	356	854	1209	0	690
gi|332486260|gb|JI953297.1|	contig00008	96.13	336	3	9	1	334	711	384	5e-141	499
gi|332486304|gb|JI953341.1|	contig00008	94.22	225	13	0	1	225	916	692	2e-94	343
gi|332486315|gb|JI953352.1|	contig00008	96.17	209	7	1	4	212	819	612	4e-95	346
gi|332486325|gb|JI953362.1|	contig00008	95.97	273	5	1	1	267	420	148	3e-117	419
gi|332486342|gb|JI953379.1|	contig00008	97.68	259	4	1	1	259	721	977	2e-129	460
gi|332486398|gb|JI953435.1|	contig00008	99.35	310	1	1	1	309	628	319	8e-169	591
gi|332486411|gb|JI953448.1|	contig00008	100	208	0	0	13	220	1209	1002	3e-115	412
gi|332486442|gb|JI953479.1|	contig00008	95.7	256	8	2	2	256	596	849	2e-113	406
gi|332486481|gb|JI953518.1|	contig00008	96.89	257	5	2	1	256	522	268	4e-121	432
gi|332486554|gb|JI953591.1|	contig00008	95.57	271	6	3	1	271	569	305	5e-114	408
gi|332486586|gb|JI953623.1|	contig00008	95.73	328	6	7	1	325	320	642	2e-140	497
gi|332486597|gb|JI953634.1|	contig00008	96.32	136	1	4	11	142	252	387	2e-52	204
gi|332486599|gb|JI953636.1|	contig00008	97.42	271	3	3	1	271	524	258	2e-129	460
gi|332486617|gb|JI953654.1|	contig00008	93.36	256	13	3	1	256	712	963	1e-96	351
gi|332486624|gb|JI953661.1|	contig00008	100	126	0	0	7	132	1209	1084	2e-66	250
gi|332486629|gb|JI953666.1|	contig00008	95.5	222	10	0	35	256	547	768	1e-99	361
gi|332486643|gb|JI953680.1|	contig00008	98.32	179	1	1	1	179	1009	1185	5e-89	325
gi|332486741|gb|JI953778.1|	contig00008	99.5	202	0	1	7	207	1209	1008	6e-107	385
gi|332486743|gb|JI953780.1|	contig00008	99.55	221	1	0	1	221	433	653	1e-120	430
gi|332486753|gb|JI953790.1|	contig00008	98.87	266	1	1	1	266	803	1066	8e-141	498
gi|332486790|gb|JI953827.1|	contig00008	99.32	294	2	0	1	294	844	1137	3e-163	572
gi|332486815|gb|JI953852.1|	contig00008	94.96	357	18	0	1	357	850	494	5e-161	565
gi|332486913|gb|JI953950.1|	contig00008	91.11	270	15	3	1	270	842	582	3e-91	333
gi|332486926|gb|JI953963.1|	contig00008	98.74	239	1	2	1	239	826	1062	2e-123	440
gi|332486957|gb|JI953994.1|	contig00008	98.15	271	1	3	1	270	656	389	3e-134	476
gi|332486972|gb|JI954009.1|	contig00008	98.39	311	5	0	1	311	646	336	1e-164	577
gi|332487028|gb|JI954065.1|	contig00008	97.67	343	4	3	1	343	609	271	5e-173	605
gi|332487029|gb|JI954066.1|	contig00008	95.44	263	8	3	1	263	768	510	8e-113	404
gi|332487096|gb|JI954133.1|	contig00008	98.03	304	5	1	1	304	638	336	1e-155	547
gi|332487113|gb|JI954150.1|	contig00008	94.83	348	12	3	1	348	717	376	3e-150	529
gi|332487168|gb|JI954205.1|	contig00008	100	210	0	0	7	216	1209	1000	2e-116	416
gi|332487211|gb|JI954248.1|	contig00008	100	182	0	0	42	223	1209	1028	1e-99	361
gi|332487235|gb|JI954272.1|	contig00008	95.69	255	8	3	1	255	882	1133	3e-111	399
gi|332487244|gb|JI954281.1|	contig00008	94.79	211	7	3	16	226	813	607	1e-84	311
gi|332487345|gb|JI954382.1|	contig00008	98.17	218	1	2	3	220	995	1209	2e-107	387
gi|332487421|gb|JI954458.1|	contig00008	95.02	241	9	1	1	241	650	887	4e-108	389
gi|332487488|gb|JI954525.1|	contig00008	99.52	207	1	0	7	213	1209	1003	3e-112	402
gi|332487499|gb|JI954536.1|	contig00008	99.04	208	2	0	7	214	1209	1002	2e-110	396
gi|332487500|gb|JI954537.1|	contig00008	99.52	207	1	0	7	213	1209	1003	3e-112	402
gi|332487594|gb|JI954631.1|	contig00008	95.63	252	8	2	1	252	629	877	5e-111	398
gi|332487617|gb|JI954654.1|	contig00008	99.55	224	1	0	12	235	1209	986	2e-122	436
gi|332487634|gb|JI954671.1|	contig00008	97.17	247	5	2	1	247	912	668	5e-117	418
gi|332487644|gb|JI954681.1|	contig00008	95.51	178	8	0	1	178	963	1140	3e-78	289
gi|332487662|gb|JI954699.1|	contig00008	99.01	203	0	2	7	208	1209	1008	1e-102	371
gi|332487725|gb|JI954762.1|	contig00008	98.08	261	2	3	3	263	548	291	1e-120	430
gi|332487746|gb|JI954783.1|	contig00008	97.09	309	9	0	1	309	540	848	7e-154	541
gi|332487749|gb|JI954786.1|	contig00008	99.52	207	1	0	12	218	1209	1003	3e-112	402
gi|332487776|gb|JI954813.1|	contig00008	94.31	369	20	1	13	381	533	900	1e-158	557
gi|332487829|gb|JI954866.1|	contig00008	94.76	248	11	1	1	248	634	879	3e-106	383
gi|332487846|gb|JI954883.1|	contig00008	97.63	253	4	2	51	303	1009	759	4e-127	452
gi|332487907|gb|JI954944.1|	contig00008	96.05	253	7	1	1	253	900	651	5e-117	418
gi|332487911|gb|JI954948.1|	contig00008	99.38	323	2	0	1	323	683	361	6e-179	624
gi|332487920|gb|JI954957.1|	contig00008	97.01	268	4	4	1	268	610	347	1e-123	441
gi|332487941|gb|JI954978.1|	contig00008	94.09	237	9	2	1	237	909	1140	1e-97	354
gi|332488009|gb|JI955046.1|	contig00008	93.46	214	8	2	1	214	675	882	8e-86	315
gi|332488051|gb|JI955088.1|	contig00008	91.78	304	21	1	1	304	787	488	1e-113	407
gi|332488080|gb|JI955117.1|	contig00008	98.45	194	1	2	32	224	1200	1008	9e-96	348
gi|332488098|gb|JI955135.1|	contig00008	94.77	306	16	0	1	306	1026	721	2e-135	480
gi|332488142|gb|JI955179.1|	contig00008	98.54	205	0	3	7	211	1209	1008	4e-99	359
gi|332488195|gb|JI955232.1|	contig00008	99.55	224	0	1	12	235	252	474	1e-120	431
gi|332488245|gb|JI955282.1|	contig00008	94.25	313	18	0	2	314	521	833	8e-135	478
gi|332488256|gb|JI955293.1|	contig00008	99.49	197	0	1	12	207	1209	1013	7e-104	375
gi|332488276|gb|JI955313.1|	contig00008	99.05	210	2	0	7	216	1209	1000	3e-113	406
gi|332488277|gb|JI955314.1|	contig00008	99.04	208	1	1	12	219	1209	1003	4e-108	389
gi|332488283|gb|JI955320.1|	contig00008	99.16	239	2	0	1	239	971	1209	2e-130	463
gi|332488299|gb|JI955336.1|	contig00008	96.76	278	1	7	1	278	823	1092	2e-119	426
gi|332488343|gb|JI955380.1|	contig00008	92.09	278	17	2	4	281	692	964	2e-119	426
gi|332488417|gb|JI955454.1|	contig00008	99.03	310	1	2	1	310	869	1176	1e-165	580
gi|332488418|gb|JI955455.1|	contig00008	100	202	0	0	7	208	1209	1008	2e-112	403
gi|332488449|gb|JI955486.1|	contig00008	100	205	0	0	19	223	1206	1002	2e-113	406
gi|332488479|gb|JI955516.1|	contig00008	96.72	274	7	2	1	273	648	376	7e-133	471
gi|332488525|gb|JI955562.1|	contig00008	98.83	257	1	2	1	257	824	1078	2e-132	470
gi|332488608|gb|JI955645.1|	contig00008	97.39	268	5	2	1	268	377	642	2e-129	460
gi|332488625|gb|JI955662.1|	contig00008	96.2	237	9	0	1	237	838	602	2e-112	403
gi|332488633|gb|JI955670.1|	contig00008	94.95	297	13	2	1	297	1078	784	2e-141	500
gi|332488647|gb|JI955684.1|	contig00008	97.79	272	3	3	10	281	948	680	7e-132	468
gi|332488653|gb|JI955690.1|	contig00008	96.79	218	2	4	11	228	1209	997	1e-95	347
gi|332488684|gb|JI955721.1|	contig00008	99.53	212	1	0	8	219	1209	998	3e-115	412
gi|332488767|gb|JI955804.1|	contig00008	95.86	266	8	2	1	266	474	736	5e-127	452
gi|332488778|gb|JI955815.1|	contig00008	98.04	204	3	1	1	204	885	1087	4e-101	366
gi|332488898|gb|JI955935.1|	contig00008	98.58	281	1	2	1	281	529	252	5e-145	511
gi|332488900|gb|JI955937.1|	contig00008	93.75	208	11	2	1	208	739	534	5e-80	296
gi|332488902|gb|JI955939.1|	contig00008	93.86	293	16	2	1	293	680	970	4e-121	432
gi|332488953|gb|JI955990.1|	contig00008	92.99	271	7	8	1	270	697	956	3e-91	333
gi|332488996|gb|JI956033.1|	contig00008	94.78	230	10	1	2	231	642	869	6e-98	355
gi|332489013|gb|JI956050.1|	contig00008	98.54	274	3	1	1	274	739	467	9e-146	514
gi|332489102|gb|JI956139.1|	contig00008	96.47	255	9	0	1	255	611	865	3e-123	439
gi|332489107|gb|JI956144.1|	contig00008	92.52	147	3	3	15	155	148	292	2e-36	151
gi|332489125|gb|JI956162.1|	contig00008	97.82	229	4	1	1	229	536	309	2e-113	406
gi|332489197|gb|JI956234.1|	contig00008	99.65	283	1	0	1	283	646	928	2e-157	553
gi|332489210|gb|JI956247.1|	contig00008	96.25	267	8	2	1	267	865	1129	1e-121	434
gi|332489325|gb|JI956362.1|	contig00008	99.03	207	0	2	7	211	1209	1003	2e-105	380
gi|332489356|gb|JI956393.1|	contig00008	100	165	0	0	1	165	423	259	8e-90	328
gi|332489400|gb|JI956437.1|	contig00008	98.13	267	2	3	1	266	576	312	3e-131	466
gi|332489416|gb|JI956453.1|	contig00008	99.26	271	2	0	1	271	824	554	1e-149	527
gi|332489419|gb|JI956456.1|	contig00008	98.47	261	2	1	1	261	1097	839	2e-135	480
gi|332489428|gb|JI956465.1|	contig00008	97.34	263	5	2	1	262	651	390	2e-126	450
gi|332489453|gb|JI956490.1|	contig00008	96.31	244	7	2	2	245	690	449	6e-121	431
gi|332489457|gb|JI956494.1|	contig00008	99	200	2	0	7	206	1209	1010	1e-105	381
gi|332489567|gb|JI956604.1|	contig00008	96.39	249	6	3	1	249	651	896	5e-111	398
gi|332489568|gb|JI956605.1|	contig00008	99.5	202	1	0	13	214	1209	1008	1e-109	394
gi|332489577|gb|JI956614.1|	contig00008	94.37	213	9	2	1	213	931	1140	4e-87	319
gi|332489648|gb|JI956685.1|	contig00008	98.84	258	3	0	1	258	721	978	7e-138	488
gi|332489664|gb|JI956701.1|	contig00008	98.45	193	1	2	2	194	271	461	2e-94	343
gi|332489709|gb|JI956746.1|	contig00008	97.41	270	3	1	1	270	666	401	7e-135	478
gi|332489733|gb|JI956770.1|	contig00008	97.7	261	3	3	1	261	760	1017	2e-125	446
gi|332489788|gb|JI956825.1|	contig00008	97.59	249	1	5	1	248	719	475	5e-115	412
gi|332489798|gb|JI956835.1|	contig00008	98.27	346	4	2	1	346	783	1126	0	632
gi|332489816|gb|JI956853.1|	contig00008	99.51	203	0	1	7	209	1209	1008	8e-108	388
gi|332489830|gb|JI956867.1|	contig00008	96.9	258	8	0	2	259	581	838	6e-126	448
gi|332489839|gb|JI956876.1|	contig00008	96.05	253	5	5	1	251	921	1170	5e-108	389
gi|332489918|gb|JI956955.1|	contig00008	97.79	226	2	3	1	226	487	265	1e-108	391
gi|332489929|gb|JI956966.1|	contig00008	96.24	266	8	2	1	266	569	832	4e-121	432
gi|332489937|gb|JI956974.1|	contig00008	92.4	250	11	6	1	249	729	487	6e-83	305
gi|332489940|gb|JI956977.1|	contig00008	93.33	240	12	4	1	240	518	753	6e-105	378
gi|332489956|gb|JI956993.1|	contig00008	99.07	214	1	1	16	229	1209	997	5e-112	402
gi|332490001|gb|JI957038.1|	contig00008	95.37	324	7	2	1	318	501	180	2e-138	490
gi|332490019|gb|JI957056.1|	contig00008	95.51	178	5	3	57	233	686	511	5e-71	266
gi|332490068|gb|JI957105.1|	contig00008	94.89	235	8	4	2	233	242	475	2e-100	363
gi|332490111|gb|JI957148.1|	contig00008	99.25	267	2	0	1	267	464	730	1e-145	513
gi|332490154|gb|JI957191.1|	contig00008	100	203	0	0	30	232	259	461	3e-113	406
gi|332490172|gb|JI957209.1|	contig00008	98.01	251	5	0	1	251	751	1001	2e-130	463
gi|332490182|gb|JI957219.1|	contig00008	97.73	264	2	2	1	264	526	267	1e-130	464
gi|332490209|gb|JI957246.1|	contig00008	97.33	262	3	3	9	270	1040	783	4e-124	442
gi|332490223|gb|JI957260.1|	contig00008	95.73	281	10	2	1	281	506	784	8e-127	451
gi|332490268|gb|JI957305.1|	contig00008	99.5	200	1	0	12	211	1209	1010	4e-108	389
gi|332490290|gb|JI957327.1|	contig00008	96.2	237	5	3	1	236	605	372	1e-110	397
gi|332490347|gb|JI957384.1|	contig00008	98.39	248	4	0	3	250	668	915	2e-129	460
gi|332490471|gb|JI957508.1|	contig00008	98.83	257	2	1	9	265	821	1076	7e-135	478
gi|332490515|gb|JI957552.1|	contig00008	100	179	0	0	7	185	1209	1031	6e-98	355
gi|332490526|gb|JI957563.1|	contig00008	97.61	376	4	5	1	375	630	259	0	634
gi|332490553|gb|JI957590.1|	contig00008	98.56	209	0	3	18	226	1209	1004	2e-101	367
gi|332490625|gb|JI957662.1|	contig00008	97.94	291	2	4	8	298	874	1160	3e-142	503
gi|332490653|gb|JI957690.1|	contig00008	93.5	277	18	0	2	278	984	708	7e-118	421
gi|332490664|gb|JI957701.1|	contig00008	99.44	180	0	1	51	230	1209	1031	1e-93	341
gi|332490668|gb|JI957705.1|	contig00008	94.32	440	21	4	1	440	430	865	0	648
gi|332490697|gb|JI957734.1|	contig00008	94.16	257	13	1	1	257	983	729	8e-107	385
gi|332490705|gb|JI957742.1|	contig00008	97.62	252	3	2	1	252	522	274	6e-123	438
gi|332490754|gb|JI957791.1|	contig00008	99.62	261	0	1	1	261	525	266	5e-142	502
gi|332490765|gb|JI957802.1|	contig00008	94.3	228	9	3	1	227	793	569	6e-91	332
gi|332490828|gb|JI957865.1|	contig00008	97.12	139	1	2	14	150	1209	1072	6e-61	232
gi|332490895|gb|JI957932.1|	contig00008	98.54	205	0	3	7	211	1209	1008	4e-99	359
gi|332490899|gb|JI957936.1|	contig00008	99.23	261	2	0	1	261	885	1145	1e-143	507
gi|332490939|gb|JI957976.1|	contig00008	98.84	259	1	2	1	259	474	730	1e-133	474
gi|332490942|gb|JI957979.1|	contig00008	96.95	328	10	0	1	328	948	621	8e-163	571
gi|332491025|gb|JI958062.1|	contig00008	99.5	202	1	0	7	208	1209	1008	1e-109	394
gi|332491085|gb|JI958122.1|	contig00008	98.03	254	5	0	5	258	725	978	5e-131	465
gi|332491086|gb|JI958123.1|	contig00008	98.14	269	3	1	5	273	594	328	8e-138	488
gi|332491103|gb|JI958140.1|	contig00008	98.56	278	1	3	13	290	441	715	8e-141	498
gi|332491111|gb|JI958148.1|	contig00008	96.99	299	6	2	1	299	778	1073	6e-150	528
gi|332491123|gb|JI958160.1|	contig00008	96	225	7	1	1	223	703	479	3e-102	370
gi|332491157|gb|JI958194.1|	contig00008	99.09	219	1	1	1	218	991	1209	1e-114	410
gi|332491221|gb|JI958258.1|	contig00008	94.1	271	11	5	1	270	760	494	1e-105	380
gi|332491230|gb|JI958267.1|	contig00008	97.48	317	2	5	10	325	742	1053	1e-149	527
gi|332491336|gb|JI958373.1|	contig00008	97.25	182	0	4	7	186	1209	1031	7e-79	291
gi|332491414|gb|JI958451.1|	contig00008	97.13	244	6	1	1	243	920	677	1e-120	431
gi|332491494|gb|JI958531.1|	contig00008	98.88	268	1	1	1	268	745	480	5e-142	502
gi|332491521|gb|JI958558.1|	contig00008	98.05	256	1	4	1	256	670	921	2e-122	436
gi|332491524|gb|JI958561.1|	contig00008	97.22	252	7	0	1	252	928	677	9e-125	444
gi|332491616|gb|JI958653.1|	contig00008	96.48	256	7	1	1	256	903	650	1e-120	430
gi|332491679|gb|JI958716.1|	contig00008	95.18	249	3	7	1	247	922	1163	2e-95	347
gi|332491683|gb|JI958720.1|	contig00008	96.72	274	8	1	1	274	868	1140	1e-130	464
gi|332491705|gb|JI958742.1|	contig00008	99.33	297	2	0	1	297	846	1142	6e-165	578
gi|332491737|gb|JI958774.1|	contig00008	98.76	242	2	1	1	242	789	549	6e-126	448
gi|332491744|gb|JI958781.1|	contig00008	98.48	264	4	0	5	268	633	370	5e-139	492
gi|332491754|gb|JI958791.1|	contig00008	93.13	262	13	3	3	264	936	680	2e-98	357
gi|332491805|gb|JI958842.1|	contig00008	92.75	262	13	4	1	261	829	573	5e-98	355
gi|332491812|gb|JI958849.1|	contig00008	99.6	252	0	1	1	252	704	454	1e-136	484
gi|332491813|gb|JI958850.1|	contig00008	96	175	6	1	1	175	967	1140	2e-76	283
gi|332491854|gb|JI958891.1|	contig00008	97.37	266	2	4	1	266	866	1126	4e-124	442
gi|332491961|gb|JI958998.1|	contig00008	97.74	266	4	2	1	265	1014	750	8e-134	474
gi|332491978|gb|JI959015.1|	contig00008	97.93	241	5	0	5	245	662	902	6e-123	438
gi|332492005|gb|JI959042.1|	contig00008	98.51	202	1	2	7	208	1209	1010	9e-100	361
gi|332492025|gb|JI959062.1|	contig00008	96.54	231	4	4	1	231	546	320	2e-100	363
gi|332492078|gb|JI959115.1|	contig00008	98.81	252	3	0	1	252	667	918	2e-135	480
gi|332492089|gb|JI959126.1|	contig00008	98.84	259	3	0	1	259	517	259	2e-138	490
gi|332492112|gb|JI959149.1|	contig00008	98.66	149	2	0	62	210	806	954	3e-75	280
gi|332492212|gb|JI959249.1|	contig00008	98.09	262	3	1	1	262	517	258	1e-133	474
gi|332492223|gb|JI959260.1|	contig00008	99.24	263	2	0	1	263	885	1147	3e-143	505
gi|332492224|gb|JI959261.1|	contig00008	95.8	262	8	2	1	261	739	480	6e-117	418
gi|332492225|gb|JI959262.1|	contig00008	98.81	337	3	1	5	341	707	1042	4e-180	628
gi|332492237|gb|JI959274.1|	contig00008	95.56	270	8	2	1	269	530	796	6e-120	428
gi|332492331|gb|JI959368.1|	contig00008	98.51	269	2	2	1	269	569	303	3e-137	486
gi|332492356|gb|JI959393.1|	contig00008	96.23	265	2	4	1	263	867	1125	4e-118	422
gi|332492359|gb|JI959396.1|	contig00008	97.34	263	5	1	1	261	726	988	1e-130	464
gi|332492456|gb|JI959493.1|	contig00008	95.97	248	9	1	1	248	647	893	8e-113	404
gi|332492464|gb|JI959501.1|	contig00008	96.51	172	1	5	24	193	259	427	4e-68	256
gi|332492478|gb|JI959515.1|	contig00008	95.49	244	8	3	5	248	662	902	7e-104	375
gi|332492482|gb|JI959519.1|	contig00008	93.9	410	24	1	1	410	429	837	2e-173	607
gi|332492495|gb|JI959532.1|	contig00008	97.97	197	0	4	9	205	861	669	1e-89	327
gi|332492638|gb|JI959675.1|	contig00008	91.92	260	17	3	1	259	689	945	2e-107	386
gi|332492639|gb|JI959676.1|	contig00008	95.29	340	8	3	4	337	177	514	6e-145	512
gi|332492674|gb|JI959711.1|	contig00008	97.34	338	5	2	1	338	843	1176	3e-168	589
gi|332492692|gb|JI959729.1|	contig00008	98.85	260	1	2	1	259	517	259	3e-134	476
gi|332492749|gb|JI959786.1|	contig00008	98.73	236	2	1	1	236	493	259	2e-122	436
gi|332492764|gb|JI959801.1|	contig00008	98.5	200	1	2	11	210	1209	1012	7e-99	358
gi|332492817|gb|JI959854.1|	contig00008	94.74	266	10	3	1	266	455	716	2e-110	396
gi|332492851|gb|JI959888.1|	contig00008	97.56	328	4	2	16	343	616	939	3e-165	579
gi|332492853|gb|JI959890.1|	contig00008	97.33	262	2	4	1	262	678	934	9e-122	434
gi|332492878|gb|JI959915.1|	contig00008	93.87	326	19	1	1	325	649	974	2e-135	480
gi|332492892|gb|JI959929.1|	contig00008	97.03	269	3	4	1	267	683	948	2e-123	440
gi|332492894|gb|JI959931.1|	contig00008	97.13	279	8	0	2	280	796	518	2e-138	490
gi|332492933|gb|JI959970.1|	contig00008	98.56	277	2	2	1	277	594	320	5e-142	502
gi|332492988|gb|JI960025.1|	contig00008	93.45	412	12	8	1	411	879	482	2e-159	560
gi|332492999|gb|JI960036.1|	contig00008	99.72	357	1	0	1	357	836	480	0	700
gi|332493076|gb|JI960113.1|	contig00008	99.44	178	0	1	10	186	256	433	6e-94	342
gi|332493079|gb|JI960116.1|	contig00008	93.86	228	11	2	1	228	820	596	9e-97	351
gi|332493090|gb|JI960127.1|	contig00008	95.8	262	9	2	1	262	438	697	2e-116	416
gi|332493120|gb|JI960157.1|	contig00008	99.57	231	1	0	1	231	723	493	1e-126	450
gi|332493124|gb|JI960161.1|	contig00008	96.43	252	8	1	1	252	668	918	1e-117	420
gi|332493163|gb|JI960200.1|	contig00008	97.52	242	1	5	19	260	1209	973	1e-110	397
gi|332493237|gb|JI960274.1|	contig00008	92.74	234	11	5	1	233	662	890	3e-81	299
gi|332493254|gb|JI960291.1|	contig00008	98.11	265	3	1	1	265	709	447	2e-135	480
gi|332493269|gb|JI960306.1|	contig00008	98.01	251	2	3	1	251	942	695	9e-122	434
gi|332493404|gb|JI960441.1|	contig00008	97.47	198	1	3	1	198	450	257	8e-91	331
gi|332493405|gb|JI960442.1|	contig00008	98.59	213	0	3	8	220	1209	1000	6e-104	375
gi|332493484|gb|JI960521.1|	contig00008	93.86	277	6	5	1	277	577	312	2e-107	387
gi|332493498|gb|JI960535.1|	contig00008	98.86	263	0	2	1	263	679	938	1e-136	484
gi|332493556|gb|JI960593.1|	contig00008	96.61	59	2	0	12	70	169	227	1e-21	101
gi|332493587|gb|JI960624.1|	contig00008	97.64	254	4	2	1	254	541	290	2e-123	440
gi|332493650|gb|JI960687.1|	contig00008	95.82	239	7	2	1	239	618	853	1e-105	381
gi|332493672|gb|JI960709.1|	contig00008	98.85	260	3	0	1	260	689	948	5e-139	492
gi|332493674|gb|JI960711.1|	contig00008	97.09	206	6	0	56	261	662	867	1e-102	371
gi|332493680|gb|JI960717.1|	contig00008	98.14	322	4	1	1	322	590	271	1e-168	590
gi|332493707|gb|JI960744.1|	contig00008	97.36	265	6	1	1	265	943	680	4e-130	462
gi|332493713|gb|JI960750.1|	contig00008	98.55	275	3	1	1	275	798	525	3e-143	505
gi|332493748|gb|JI960785.1|	contig00008	99.52	210	1	0	13	222	1209	1000	4e-114	408
gi|332493752|gb|JI960789.1|	contig00008	96.45	366	9	3	1	366	521	882	1e-171	601
gi|332493761|gb|JI960798.1|	contig00008	96.41	251	7	1	1	251	638	886	1e-117	420
gi|332493779|gb|JI960816.1|	contig00008	95	240	4	3	1	235	416	180	2e-90	330
gi|332493816|gb|JI960853.1|	contig00008	98.83	343	3	1	1	342	548	890	0	644
gi|332493820|gb|JI960857.1|	contig00008	96.03	252	8	2	1	251	619	869	8e-113	404
gi|332493834|gb|JI960871.1|	contig00008	94.07	270	11	4	1	270	839	575	5e-108	388
gi|332493871|gb|JI960908.1|	contig00008	95.63	252	10	1	5	256	686	936	8e-113	404
gi|332493895|gb|JI960932.1|	contig00008	95.13	267	9	4	1	267	460	722	8e-110	394
gi|332493898|gb|JI960935.1|	contig00008	93.23	266	15	2	1	265	565	828	4e-104	376
gi|332493900|gb|JI960937.1|	contig00008	93.91	230	12	2	1	230	758	531	3e-90	329
gi|332493910|gb|JI960947.1|	contig00008	98.19	276	3	1	1	276	996	723	5e-142	502
gi|332493931|gb|JI960968.1|	contig00008	98.11	212	1	2	7	217	1209	1000	6e-104	375
gi|332493943|gb|JI960980.1|	contig00008	93.36	211	6	5	57	267	663	865	1e-73	274
gi|332493954|gb|JI960991.1|	contig00008	93.47	291	14	5	1	290	783	497	9e-115	411
gi|332493955|gb|JI960992.1|	contig00008	95.45	374	11	5	1	374	461	828	4e-162	569
gi|332493962|gb|JI960999.1|	contig00008	92.08	265	18	2	1	265	750	489	7e-95	345
gi|332493967|gb|JI961004.1|	contig00008	94.25	226	7	6	1	226	768	549	1e-80	297
gi|332493970|gb|JI961007.1|	contig00008	96.79	249	2	5	1	246	504	259	3e-109	392
gi|332493986|gb|JI961023.1|	contig00008	91.88	308	8	11	1	305	595	302	2e-99	360
gi|332494004|gb|JI961041.1|	contig00008	95.65	276	5	4	1	276	617	349	8e-121	431
gi|332494013|gb|JI961050.1|	contig00008	98.53	273	1	1	1	273	630	361	3e-143	505
gi|332494030|gb|JI961067.1|	contig00008	99.23	389	2	1	1	389	822	1209	0	739
gi|332494096|gb|JI961133.1|	contig00008	97.61	209	2	2	8	216	1209	1004	9e-100	361
gi|332494172|gb|JI961209.1|	contig00008	95.19	291	13	1	1	291	547	836	7e-129	458
gi|332494264|gb|JI961301.1|	contig00008	99.63	269	1	0	1	269	769	1037	3e-149	525
gi|332494266|gb|JI961303.1|	contig00008	95.41	327	12	3	1	326	572	896	3e-145	512
gi|332494344|gb|JI961381.1|	contig00008	100	109	0	0	1	109	366	258	2e-56	217
gi|332494353|gb|JI961390.1|	contig00008	97.69	260	3	3	1	260	527	271	1e-124	444
gi|332494381|gb|JI961418.1|	contig00008	98.13	268	3	2	2	269	668	933	3e-134	476
gi|332494401|gb|JI961438.1|	contig00008	96.66	419	12	2	1	419	1129	713	0	724
gi|332494419|gb|JI961456.1|	contig00008	95.88	291	8	3	7	297	528	814	2e-129	460
gi|332494464|gb|JI961501.1|	contig00008	98.82	254	3	0	1	254	512	259	2e-135	480
gi|332494471|gb|JI961508.1|	contig00008	98.49	199	1	1	7	205	1209	1013	6e-101	365
gi|332494482|gb|JI961519.1|	contig00008	97.55	204	1	3	1	203	459	259	1e-97	354
gi|332494486|gb|JI961523.1|	contig00008	95.3	234	9	2	1	234	570	801	7e-103	371
gi|332494502|gb|JI961539.1|	contig00008	97.21	179	5	0	4	182	707	885	6e-86	315
gi|332494505|gb|JI961542.1|	contig00008	97.21	287	8	0	1	287	802	516	3e-143	505
gi|332494518|gb|JI961555.1|	contig00008	98.91	275	2	1	1	275	1042	769	1e-145	513
gi|332494539|gb|JI961576.1|	contig00008	99.13	231	1	1	1	231	956	1185	5e-122	435
gi|332494547|gb|JI961584.1|	contig00008	95.06	344	10	6	1	342	758	420	6e-142	502
gi|332494590|gb|JI961627.1|	contig00008	98.39	249	2	1	1	247	1177	929	2e-128	456
gi|332494692|gb|JI961729.1|	contig00008	93.88	245	13	2	1	245	776	534	1e-96	351
gi|332494693|gb|JI961730.1|	contig00008	94.07	236	7	6	9	244	740	512	9e-85	311
gi|332494744|gb|JI961781.1|	contig00008	97.79	271	5	1	1	271	391	660	5e-136	482
gi|332494765|gb|JI961802.1|	contig00008	96.37	248	5	4	1	248	197	440	5e-100	362
gi|332494794|gb|JI961831.1|	contig00008	96.5	200	3	4	42	241	862	667	4e-84	309
gi|332494818|gb|JI961855.1|	contig00008	94.3	263	3	8	1	263	783	533	2e-95	347
gi|332494856|gb|JI961893.1|	contig00008	97.24	254	7	0	1	254	902	649	6e-126	448
gi|332494858|gb|JI961895.1|	contig00008	99.54	431	2	0	1	431	867	437	0	841
gi|332494868|gb|JI961905.1|	contig00008	93.33	285	16	2	1	285	745	1026	5e-122	435
gi|332494876|gb|JI961913.1|	contig00008	96.9	226	4	1	2	227	668	890	4e-108	389
gi|332494894|gb|JI961931.1|	contig00008	97.84	324	3	3	1	324	1061	742	5e-161	565
gi|332494976|gb|JI962013.1|	contig00008	99.17	241	1	1	1	241	805	1044	9e-128	454
gi|332494978|gb|JI962015.1|	contig00008	95.83	216	9	0	1	216	850	635	1e-98	357
gi|332495056|gb|JI962093.1|	contig00008	98.58	212	3	0	7	218	1209	998	1e-113	407
gi|332495113|gb|JI962150.1|	contig00008	96.6	353	9	3	1	353	673	324	9e-166	581
gi|332495144|gb|JI962181.1|	contig00008	99.44	179	0	1	17	194	1209	1031	2e-93	340
gi|332495164|gb|JI962201.1|	contig00008	95.12	205	7	2	1	205	819	618	6e-87	319
gi|332495183|gb|JI962220.1|	contig00008	93.29	283	16	2	1	283	711	990	1e-111	400
gi|332495241|gb|JI962278.1|	contig00008	99.47	189	1	0	7	195	1209	1021	2e-101	367
gi|332495268|gb|JI962305.1|	contig00008	98.12	266	3	2	1	265	636	372	3e-136	482
gi|332495489|gb|JI962526.1|	contig00008	95.92	245	3	6	1	243	381	620	1e-99	361
gi|332495498|gb|JI962535.1|	contig00008	95.91	269	11	0	1	269	465	733	3e-125	446
gi|332495523|gb|JI962560.1|	contig00008	95.53	291	5	6	1	291	810	1092	8e-124	441
gi|332495532|gb|JI962569.1|	contig00008	99.62	264	1	0	1	264	791	528	3e-146	515
gi|332495570|gb|JI962607.1|	contig00008	98.83	256	2	1	1	256	877	623	3e-134	476
gi|332495576|gb|JI962613.1|	contig00008	95.56	225	8	2	5	228	662	885	2e-99	360
gi|332495578|gb|JI962615.1|	contig00008	98.61	287	2	2	1	287	543	259	2e-149	526
gi|332495602|gb|JI962639.1|	contig00008	98.67	225	0	3	1	224	730	952	4e-111	398
gi|332495621|gb|JI962658.1|	contig00008	98.85	260	1	1	1	260	673	930	3e-137	486
gi|332495634|gb|JI962671.1|	contig00008	95.24	210	6	4	5	214	690	485	6e-83	305
gi|332495755|gb|JI962792.1|	contig00008	98.97	291	2	1	8	298	1208	919	4e-155	545
gi|332495802|gb|JI962839.1|	contig00008	99.53	215	1	0	1	215	995	1209	5e-117	418
gi|332495831|gb|JI962868.1|	contig00008	94.65	243	9	1	6	248	668	906	2e-104	377
gi|332495839|gb|JI962876.1|	contig00008	95.24	252	7	4	1	250	715	467	1e-114	411
gi|332495884|gb|JI962921.1|	contig00008	96.53	346	10	1	1	346	378	721	6e-167	585
gi|332495892|gb|JI962929.1|	contig00008	98.18	275	3	1	1	275	791	1063	2e-141	500
gi|332495902|gb|JI962939.1|	contig00008	93.27	223	9	4	1	220	704	485	1e-80	298
gi|332495916|gb|JI962953.1|	contig00008	98.91	274	3	0	1	274	534	261	2e-147	519
gi|332495937|gb|JI962974.1|	contig00008	93.59	234	8	4	5	236	896	668	3e-87	319
gi|332495945|gb|JI962982.1|	contig00008	98.02	252	4	1	12	262	573	322	1e-128	457
gi|332495951|gb|JI962988.1|	contig00008	96.06	203	1	6	14	214	1209	1012	1e-81	301
gi|332495995|gb|JI963032.1|	contig00008	98.3	235	1	2	1	235	837	1068	1e-117	420
gi|332496081|gb|JI963118.1|	contig00008	98.92	185	2	0	17	201	1209	1025	4e-100	362
gi|332496132|gb|JI963169.1|	contig00008	95.97	248	6	3	1	248	624	867	1e-108	391
gi|332496144|gb|JI963181.1|	contig00008	93.96	265	9	3	1	265	780	523	2e-106	384
gi|332496166|gb|JI963203.1|	contig00008	96.76	247	6	2	5	251	635	879	1e-114	410
gi|332496171|gb|JI963208.1|	contig00008	96.8	281	8	1	1	281	761	482	8e-135	478
gi|332496204|gb|JI963241.1|	contig00008	97.06	170	3	1	13	182	259	426	2e-82	304
gi|332496220|gb|JI963257.1|	contig00008	97.59	374	9	0	1	374	324	697	0	670
gi|332496273|gb|JI963310.1|	contig00008	98.17	219	3	1	4	222	242	459	7e-110	394
gi|332496278|gb|JI963315.1|	contig00008	97.54	203	1	3	1	202	466	267	9e-94	341
gi|332496407|gb|JI963444.1|	contig00008	92.21	385	12	6	14	398	1207	841	3e-143	506
gi|332496408|gb|JI963445.1|	contig00008	97.66	256	6	0	1	256	794	1049	2e-137	486
gi|332496427|gb|JI963464.1|	contig00008	92.09	215	14	3	1	215	829	618	5e-80	296
gi|332496452|gb|JI963489.1|	contig00008	98.11	212	2	2	49	260	989	780	2e-104	377
gi|332496473|gb|JI963510.1|	contig00008	93	243	6	8	1	240	612	378	7e-81	299
gi|332496511|gb|JI963548.1|	contig00008	94.88	215	9	1	1	213	699	485	1e-92	338
gi|332496514|gb|JI963551.1|	contig00008	93.7	270	9	5	1	270	518	779	2e-101	367
gi|332496529|gb|JI963566.1|	contig00008	99.29	281	2	0	1	281	877	1157	6e-154	541
gi|332496555|gb|JI963592.1|	contig00008	96.99	166	3	2	1	165	164	328	5e-65	246
gi|332496579|gb|JI963616.1|	contig00008	96.53	202	5	1	67	268	669	868	4e-93	339
gi|332496633|gb|JI963670.1|	contig00008	95.79	214	5	3	35	248	259	468	8e-93	338
gi|332496997|gb|JI964034.1|	contig00008	96.07	178	0	7	30	206	259	430	3e-64	243
gi|332496999|gb|JI964036.1|	contig00008	97.55	286	7	0	2	287	666	381	5e-145	511
gi|332497015|gb|JI964052.1|	contig00008	93	257	7	8	1	256	914	668	2e-85	313
gi|332497096|gb|JI964133.1|	contig00008	96.05	177	1	5	25	201	258	428	1e-68	258
gi|332497250|gb|JI964287.1|	contig00008	98.11	265	2	2	1	265	537	276	4e-133	472
gi|332497319|gb|JI964356.1|	contig00008	93.68	253	11	4	1	251	490	739	1e-96	351
gi|332497322|gb|JI964359.1|	contig00008	94.48	181	2	6	12	192	1209	1037	1e-63	241
gi|332497325|gb|JI964362.1|	contig00008	95.71	280	7	3	1	280	424	698	2e-123	440
gi|332497415|gb|JI964452.1|	contig00008	98.9	182	2	0	7	188	1209	1028	2e-97	353
gi|332497466|gb|JI964503.1|	contig00008	97.24	217	1	3	7	223	1209	998	2e-100	363
gi|332497520|gb|JI964557.1|	contig00008	96.25	240	4	3	53	291	311	546	2e-107	387
gi|332497551|gb|JI964588.1|	contig00008	97.33	262	2	4	1	262	746	1002	9e-122	434
gi|332497565|gb|JI964602.1|	contig00008	96.65	269	3	4	1	269	874	1136	3e-123	439
gi|332497579|gb|JI964616.1|	contig00008	98.49	265	0	4	1	263	489	751	4e-130	462
gi|332497600|gb|JI964637.1|	contig00008	93.75	320	20	0	1	320	433	752	6e-151	531
gi|332497656|gb|JI964693.1|	contig00008	96.39	277	7	2	1	277	836	1109	3e-128	456
gi|332497701|gb|JI964738.1|	contig00008	98.8	167	0	2	28	193	258	423	9e-82	302
gi|332497706|gb|JI964743.1|	contig00008	96.92	195	1	5	15	207	712	903	3e-81	299
gi|332497767|gb|JI964804.1|	contig00008	97.81	274	3	3	1	273	621	350	4e-133	472
gi|332497829|gb|JI964866.1|	contig00008	98.11	264	3	2	1	263	520	258	7e-132	468
gi|332497848|gb|JI964885.1|	contig00008	98.3	294	1	3	1	294	759	470	6e-148	521
gi|332497938|gb|JI964975.1|	contig00008	99.5	403	1	1	1	403	320	721	0	775
gi|332498099|gb|JI965136.1|	contig00008	97.18	177	4	1	8	184	252	427	7e-86	315
gi|332498286|gb|JI965322.1|	contig00008	98.18	274	2	3	1	273	537	266	8e-136	481
gi|332498410|gb|JI965446.1|	contig00008	98.27	173	2	1	50	222	1184	1013	6e-88	322
gi|332498418|gb|JI965454.1|	contig00008	95.45	330	13	2	5	334	635	962	3e-153	539
gi|332498442|gb|JI965478.1|	contig00008	95.98	398	10	3	1	398	575	966	0	644
gi|332498708|gb|JI965744.1|	contig00008	98.06	463	7	2	1	463	677	1137	0	851
gi|332498724|gb|JI965760.1|	contig00008	95.48	332	7	7	1	330	629	304	4e-143	506
gi|332498749|gb|JI965785.1|	contig00008	92.27	233	7	9	1	232	586	808	2e-67	254
gi|332498790|gb|JI965826.1|	contig00008	94.6	278	5	4	4	275	166	439	3e-103	373
gi|332498791|gb|JI965827.1|	contig00008	99.04	209	1	1	2	210	1002	1209	1e-108	391
gi|332498808|gb|JI965844.1|	contig00008	97.55	408	10	0	3	410	719	312	0	729
gi|332498928|gb|JI965964.1|	contig00008	96.47	170	6	0	96	265	1140	971	3e-78	289
gi|332499111|gb|JI966147.1|	contig00008	99.76	422	1	0	5	426	802	381	0	829
gi|332499230|gb|JI966256.1|	contig00008	96.56	262	5	3	1	262	718	975	2e-119	426
gi|332499254|gb|JI966280.1|	contig00008	99.74	388	1	0	9	396	269	656	0	761
gi|332499334|gb|JI966360.1|	contig00008	95.62	297	10	3	1	297	571	864	4e-133	472
gi|332499456|gb|JI966480.1|	contig00008	98.95	475	2	2	1	475	1160	689	0	891
gi|332499551|gb|JI966575.1|	contig00008	96.27	134	0	5	104	233	390	258	3e-47	187
gi|332499572|gb|JI966596.1|	contig00008	93.73	383	23	1	1	383	491	872	1e-162	571
gi|332499653|gb|JI966677.1|	contig00008	96.88	288	4	5	55	342	531	249	7e-131	465
gi|332499917|gb|JI966867.1|	contig00008	97.68	345	8	0	5	349	872	528	0	646
gi|332499994|gb|JI966944.1|	contig00008	95	280	8	2	2	281	596	869	6e-130	461
gi|332500080|gb|JI967030.1|	contig00008	99.46	367	1	1	7	372	1209	843	0	704
gi|332500435|gb|JI967361.1|	contig00008	95.28	254	11	1	1	254	693	945	1e-111	400
gi|332500533|gb|JI967459.1|	contig00008	94.88	332	4	6	1	332	714	1032	8e-140	495
gi|332500535|gb|JI967461.1|	contig00008	95.51	267	8	4	15	279	850	586	4e-112	402
gi|332500575|gb|JI967501.1|	contig00008	99.62	266	0	1	1	266	741	477	5e-145	511
gi|332500725|gb|JI967651.1|	contig00008	99.57	235	1	0	1	235	770	1004	6e-129	458
gi|332501313|gb|JI967887.1|	contig00008	97.99	399	5	3	1	399	742	1137	0	706
gi|332501364|gb|JI967938.1|	contig00008	98.85	260	3	0	1	260	744	1003	5e-139	492
gi|332501449|gb|JI968023.1|	contig00008	99.05	421	4	0	4	424	344	764	0	813
gi|332501680|gb|JI968254.1|	contig00008	96.4	250	9	0	1	250	465	714	9e-119	424
gi|332501726|gb|JI968300.1|	contig00008	98.38	247	4	0	1	247	832	1078	2e-130	463
gi|332501769|gb|JI968343.1|	contig00008	96.09	256	9	1	1	256	534	788	6e-132	468
gi|332501780|gb|JI968354.1|	contig00008	97.28	257	4	3	1	255	662	917	1e-120	430
gi|332501845|gb|JI968419.1|	contig00008	93.98	249	15	0	1	249	646	894	2e-105	380
gi|332501997|gb|JI968571.1|	contig00008	93.64	220	3	9	33	252	485	693	3e-70	263
gi|332502063|gb|JI968637.1|	contig00008	99.2	251	2	0	1	251	882	1132	4e-136	482
gi|332502216|gb|JI968790.1|	contig00008	97.4	269	4	3	1	268	650	384	1e-127	454
gi|332502339|gb|JI968913.1|	contig00008	98.63	219	2	1	49	266	258	476	3e-115	412
gi|332502412|gb|JI968986.1|	contig00008	96.05	177	6	1	1	177	965	1140	1e-77	287
gi|332502435|gb|JI969009.1|	contig00008	97.33	262	3	3	1	262	726	983	4e-124	442
gi|332502441|gb|JI969015.1|	contig00008	98.79	247	3	0	3	249	493	247	3e-131	466
gi|332502444|gb|JI969018.1|	contig00008	94.61	241	5	5	1	241	601	369	3e-94	343
gi|332502495|gb|JI969069.1|	contig00008	96.72	274	1	6	1	274	607	872	6e-120	428
gi|332502499|gb|JI969073.1|	contig00008	93.44	122	3	4	60	181	274	390	2e-36	150
gi|332502611|gb|JI969185.1|	contig00008	90.46	241	11	2	1	241	974	1202	3e-81	299
gi|332502613|gb|JI969187.1|	contig00008	98.14	269	5	0	1	269	592	324	1e-139	494
gi|332502621|gb|JI969195.1|	contig00008	97.12	243	7	0	1	243	607	849	2e-119	426
gi|332502624|gb|JI969198.1|	contig00008	99.63	270	1	0	1	270	1000	731	9e-150	527
gi|332502744|gb|JI969318.1|	contig00008	94.14	273	7	4	1	272	623	359	1e-110	397
gi|332502745|gb|JI969319.1|	contig00008	98.84	259	2	1	1	259	922	1179	1e-137	487
gi|332502835|gb|JI969409.1|	contig00008	99.16	237	2	0	1	237	495	259	5e-128	455
gi|332502899|gb|JI969473.1|	contig00008	98.89	271	2	1	1	271	661	392	3e-143	505
gi|332502916|gb|JI969490.1|	contig00008	97.64	254	4	1	1	254	940	1191	1e-128	457
gi|332502998|gb|JI969572.1|	contig00008	96.91	259	8	0	1	259	845	587	2e-126	450
gi|332503002|gb|JI969576.1|	contig00008	99.62	262	0	1	1	262	440	700	1e-142	504
gi|332503003|gb|JI969577.1|	contig00008	98.83	256	3	0	5	260	707	962	1e-136	484
gi|332503005|gb|JI969579.1|	contig00008	92.8	250	13	4	1	250	536	780	2e-88	323
gi|332503009|gb|JI969583.1|	contig00008	98.82	255	0	3	1	254	929	677	6e-129	458
gi|332503044|gb|JI969618.1|	contig00008	95.39	347	4	5	1	341	528	188	4e-140	496
gi|332503057|gb|JI969631.1|	contig00008	95	220	7	4	1	219	681	897	2e-86	317
gi|332503079|gb|JI969653.1|	contig00008	93.26	267	14	3	2	268	1008	746	7e-101	365
gi|332503171|gb|JI969745.1|	contig00008	98.36	244	2	2	1	244	665	906	6e-123	438
gi|332503173|gb|JI969747.1|	contig00008	95.7	256	5	6	1	254	1058	807	2e-104	377
gi|332503184|gb|JI969758.1|	contig00008	95.97	273	2	7	1	272	626	362	3e-112	402
gi|332503187|gb|JI969761.1|	contig00008	96.51	258	6	2	1	257	962	707	2e-119	426
gi|332503193|gb|JI969767.1|	contig00008	98.78	245	1	1	1	245	501	259	3e-128	456
gi|332503282|gb|JI969856.1|	contig00008	95.07	223	9	1	1	223	512	732	1e-97	354
gi|332503336|gb|JI969910.1|	contig00008	95.47	287	6	4	26	312	966	687	2e-123	440
gi|332503338|gb|JI969912.1|	contig00008	97.66	256	4	1	5	260	731	984	1e-127	454
gi|332503342|gb|JI969916.1|	contig00008	99.62	266	0	1	1	266	457	721	5e-145	511
gi|332503345|gb|JI969919.1|	contig00008	96.69	242	3	4	1	242	670	906	1e-107	388
gi|332503365|gb|JI969939.1|	contig00008	93.59	234	5	5	11	243	252	476	6e-86	315
gi|332503389|gb|JI969963.1|	contig00008	97.45	235	1	5	1	234	488	258	2e-105	380
gi|332503426|gb|JI970000.1|	contig00008	99.62	263	1	0	1	263	400	662	1e-145	513
gi|332503428|gb|JI970002.1|	contig00008	91.95	261	18	2	1	261	729	472	2e-92	337
gi|332503452|gb|JI970026.1|	contig00008	92.66	218	6	4	7	224	1209	1002	5e-77	285
gi|332503468|gb|JI970042.1|	contig00008	94.42	269	11	2	1	269	829	565	1e-113	407
gi|332503519|gb|JI970093.1|	contig00008	98.06	206	4	0	1	206	677	882	2e-104	377
gi|332503546|gb|JI970120.1|	contig00008	98.52	270	4	0	1	270	771	1040	1e-142	504
gi|332503548|gb|JI970122.1|	contig00008	98.84	258	3	0	1	258	303	560	7e-138	488
gi|332503602|gb|JI970176.1|	contig00008	98.21	280	1	4	1	280	930	1205	1e-136	484
gi|332503616|gb|JI970190.1|	contig00008	97.77	224	2	2	1	224	482	262	1e-108	391
gi|332503620|gb|JI970194.1|	contig00008	95.16	248	6	5	26	273	712	953	1e-103	374
gi|332503633|gb|JI970207.1|	contig00008	95.42	393	5	11	3	394	654	274	1e-157	554
gi|332503662|gb|JI970236.1|	contig00008	99.23	260	2	0	1	260	510	769	5e-143	505
gi|332503705|gb|JI970279.1|	contig00008	99.25	267	0	2	1	267	744	480	8e-141	498
gi|332503718|gb|JI970292.1|	contig00008	99.62	264	1	0	1	264	961	698	3e-146	515
gi|332503725|gb|JI970299.1|	contig00008	94.69	226	9	2	1	226	651	873	4e-93	339
gi|332503727|gb|JI970301.1|	contig00008	96.23	239	7	2	1	237	812	574	2e-107	387
gi|332503897|gb|JI970471.1|	contig00008	99.62	266	0	1	1	266	407	671	5e-145	511
gi|332503898|gb|JI970472.1|	contig00008	95.77	260	9	1	5	264	479	736	4e-118	422
gi|332503951|gb|JI970525.1|	contig00008	95.79	261	6	5	1	260	1026	770	2e-113	406
gi|332503983|gb|JI970557.1|	contig00008	99.24	263	0	2	1	263	870	1130	2e-138	490
gi|332504015|gb|JI970589.1|	contig00008	98.46	260	4	0	1	260	530	271	3e-138	489
gi|332504056|gb|JI970630.1|	contig00008	99.62	264	1	0	1	264	743	480	3e-146	515
gi|332504074|gb|JI970648.1|	contig00008	96.74	276	4	5	1	276	700	970	2e-122	436
gi|332504077|gb|JI970651.1|	contig00008	96.86	255	7	1	1	255	866	613	9e-122	434
gi|332504131|gb|JI970705.1|	contig00008	97.72	263	3	2	1	263	1040	781	2e-131	466
gi|332504137|gb|JI970711.1|	contig00008	96.63	178	1	5	3	179	177	350	4e-60	229
gi|332504156|gb|JI970730.1|	contig00008	93.86	228	11	3	1	227	923	698	1e-86	317
gi|332504158|gb|JI970732.1|	contig00008	93.56	233	8	5	1	230	855	627	1e-83	307
gi|332504161|gb|JI970735.1|	contig00008	97.33	262	3	1	1	262	854	1111	4e-130	462
gi|332504252|gb|JI970826.1|	contig00008	96.25	267	9	1	1	267	757	492	4e-124	442
gi|332504266|gb|JI970840.1|	contig00008	99.19	247	0	2	1	247	631	875	6e-129	458
gi|332504293|gb|JI970867.1|	contig00008	98.05	256	1	2	1	256	934	1185	3e-128	456
gi|332504296|gb|JI970870.1|	contig00008	96.67	240	8	0	1	240	901	1140	3e-115	412
gi|332504338|gb|JI970912.1|	contig00008	98.88	267	3	0	4	270	594	328	3e-143	505
gi|332504365|gb|JI970939.1|	contig00008	99.21	253	2	0	1	253	606	858	7e-139	491
gi|332504437|gb|JI971011.1|	contig00008	98.48	264	2	1	1	264	731	470	3e-137	486
gi|332504445|gb|JI971019.1|	contig00008	99.62	260	1	0	1	260	530	271	8e-144	507
gi|332504446|gb|JI971020.1|	contig00008	99.25	267	2	0	1	267	925	1191	1e-145	513
gi|332504495|gb|JI971069.1|	contig00008	97.15	246	2	3	1	246	502	262	4e-115	412
gi|332504498|gb|JI971072.1|	contig00008	97.4	269	3	2	1	269	567	303	3e-131	466
gi|332504600|gb|JI971174.1|	contig00008	99.53	212	1	0	7	218	1209	998	3e-115	412
gi|332504614|gb|JI971188.1|	contig00008	94.53	256	14	0	4	259	993	738	2e-110	396
gi|332504620|gb|JI971194.1|	contig00008	96.22	185	4	3	1	184	889	707	1e-77	287
gi|332504623|gb|JI971197.1|	contig00008	96.84	253	8	0	1	253	848	596	6e-123	438
gi|332504624|gb|JI971198.1|	contig00008	99.52	208	1	0	7	214	1209	1002	7e-113	404
gi|332504653|gb|JI971227.1|	contig00008	96.79	156	1	4	1	156	420	269	3e-63	240
gi|332504663|gb|JI971237.1|	contig00008	93.44	259	16	1	1	259	700	957	1e-102	371
gi|332504668|gb|JI971242.1|	contig00008	96.14	259	7	2	1	259	675	930	1e-117	420
gi|332504745|gb|JI971319.1|	contig00008	96.2	263	3	5	1	263	846	1101	7e-115	411
gi|332504767|gb|JI971341.1|	contig00008	98.84	258	3	0	1	258	713	970	5e-141	498
gi|332504770|gb|JI971344.1|	contig00008	98.08	260	3	2	1	260	805	1062	2e-129	460
gi|332504796|gb|JI971370.1|	contig00008	95.67	254	10	1	1	254	815	563	5e-114	408
gi|332504800|gb|JI971374.1|	contig00008	96.15	182	6	1	1	182	848	668	1e-80	297
gi|332504802|gb|JI971376.1|	contig00008	98.78	246	3	0	1	246	694	939	1e-130	464
gi|332504808|gb|JI971382.1|	contig00008	93.31	254	17	0	5	258	759	506	5e-102	369
gi|332504830|gb|JI971404.1|	contig00008	98.55	207	3	0	3	209	696	902	2e-107	387
gi|332504836|gb|JI971410.1|	contig00008	93.45	229	12	2	1	229	923	698	8e-88	321
gi|332504841|gb|JI971415.1|	contig00008	98.11	265	3	1	1	265	748	486	4e-136	482
gi|332504842|gb|JI971416.1|	contig00008	98.14	269	3	2	1	269	320	586	7e-135	478
gi|332504920|gb|JI971494.1|	contig00008	95.24	273	4	7	3	275	633	370	5e-108	389
gi|332504970|gb|JI971544.1|	contig00008	99.64	278	1	0	1	278	724	447	2e-154	543
gi|332504973|gb|JI971547.1|	contig00008	93.67	316	17	3	4	318	678	991	4e-126	449
gi|332504976|gb|JI971550.1|	contig00008	98.85	260	2	1	1	260	899	1157	1e-136	484
gi|332505013|gb|JI971587.1|	contig00008	97.79	271	4	1	1	271	768	1036	1e-136	484
gi|332505017|gb|JI971591.1|	contig00008	96.75	246	7	1	1	246	642	886	2e-116	416
gi|332505028|gb|JI971602.1|	contig00008	90.28	216	10	6	1	211	387	178	2e-57	220
gi|332505036|gb|JI971610.1|	contig00008	99.25	265	2	0	1	265	765	1029	5e-146	515
gi|332505041|gb|JI971615.1|	contig00008	91.53	59	3	1	10	68	171	227	1e-12	72.3
gi|332505047|gb|JI971621.1|	contig00008	95.67	254	8	2	1	254	966	716	3e-115	412
gi|332505058|gb|JI971632.1|	contig00008	97.98	247	1	2	1	246	517	274	6e-123	438
gi|332505111|gb|JI971685.1|	contig00008	97.04	270	0	6	1	269	716	454	6e-120	428
gi|332505112|gb|JI971686.1|	contig00008	94.79	211	8	3	16	226	813	606	1e-83	307
gi|332505114|gb|JI971688.1|	contig00008	98.56	277	2	2	1	277	1047	773	5e-142	502
gi|332505116|gb|JI971690.1|	contig00008	96.43	252	6	3	1	252	624	872	8e-113	404
gi|332505133|gb|JI971707.1|	contig00008	97.06	272	8	0	1	272	881	610	3e-134	476
gi|332505157|gb|JI971731.1|	contig00008	94.77	421	22	0	1	421	1092	672	0	660
gi|332505183|gb|JI971757.1|	contig00008	98.47	261	3	1	1	261	284	543	5e-138	488
gi|332505186|gb|JI971760.1|	contig00008	99.02	102	0	1	2	102	148	249	3e-48	189
gi|332505187|gb|JI971761.1|	contig00008	95.23	398	12	6	1	398	944	554	3e-172	603
gi|332505196|gb|JI971770.1|	contig00008	98.13	267	1	3	1	267	914	1176	7e-132	468
gi|332505207|gb|JI971781.1|	contig00008	98.37	246	1	3	15	259	740	497	4e-121	432
gi|332505230|gb|JI971804.1|	contig00008	97.38	267	4	3	1	265	606	341	5e-128	455
gi|332505268|gb|JI971842.1|	contig00008	99.62	261	0	1	7	267	822	563	5e-142	502
gi|332505276|gb|JI971850.1|	contig00008	94.21	259	14	1	1	259	710	967	5e-108	389
gi|332505278|gb|JI971852.1|	contig00008	97.41	270	4	3	1	269	381	648	3e-128	456
gi|332505312|gb|JI971886.1|	contig00008	98.11	212	4	0	1	212	953	742	4e-108	389
gi|332505316|gb|JI971890.1|	contig00008	98.21	223	1	3	1	223	1000	781	2e-107	387
gi|332505323|gb|JI971897.1|	contig00008	98.51	268	4	0	1	268	615	348	2e-141	500
gi|332505346|gb|JI971920.1|	contig00008	98.5	266	1	2	1	266	892	1154	1e-137	487
gi|332505360|gb|JI971934.1|	contig00008	94.42	251	8	4	1	250	517	272	2e-103	374
gi|332505367|gb|JI971941.1|	contig00008	98.04	255	4	1	1	255	906	1159	5e-132	468
gi|332505374|gb|JI971948.1|	contig00008	99.01	203	2	0	1	203	588	790	4e-109	392
gi|332505383|gb|JI971957.1|	contig00008	95.75	259	11	0	3	261	714	456	6e-124	441
gi|332505403|gb|JI971977.1|	contig00008	93.53	232	10	4	1	231	709	936	4e-86	316
gi|332505435|gb|JI972009.1|	contig00008	97.61	251	3	3	1	248	383	633	7e-121	431
gi|332505472|gb|JI972046.1|	contig00008	97.32	261	2	4	46	305	296	552	4e-121	432
gi|332505495|gb|JI972069.1|	contig00008	94.65	243	8	2	5	247	596	833	4e-102	369
gi|332505501|gb|JI972075.1|	contig00008	97.43	272	5	1	1	272	605	336	7e-135	478
gi|332505515|gb|JI972089.1|	contig00008	98.13	268	2	2	1	268	814	1078	2e-136	483
gi|332505578|gb|JI972152.1|	contig00008	98.33	240	3	1	5	244	668	906	2e-122	436
gi|332505604|gb|JI972178.1|	contig00008	98.7	307	1	3	7	313	667	970	5e-159	558
gi|332505645|gb|JI972219.1|	contig00008	95.72	257	8	2	1	256	708	962	5e-117	418
gi|332505694|gb|JI972268.1|	contig00008	97.06	272	5	1	1	272	769	1037	4e-136	482
gi|332505737|gb|JI972311.1|	contig00008	98.34	241	1	2	1	241	527	764	4e-121	432
gi|332505744|gb|JI972318.1|	contig00008	96.74	276	9	0	1	276	573	848	3e-134	476
gi|332505773|gb|JI972347.1|	contig00008	97.64	254	5	1	1	254	737	989	5e-129	458
gi|332505790|gb|JI972364.1|	contig00008	98.49	265	2	1	1	265	777	1039	7e-138	488
gi|332505828|gb|JI972402.1|	contig00008	98.02	253	4	1	1	253	958	1209	3e-128	456
gi|332505832|gb|JI972406.1|	contig00008	97.15	246	6	1	2	247	662	906	6e-121	431
gi|332505836|gb|JI972410.1|	contig00008	97.41	270	2	4	1	269	843	578	5e-128	455
gi|332505849|gb|JI972423.1|	contig00008	97.27	220	5	1	60	279	607	389	8e-107	385
gi|332505856|gb|JI972430.1|	contig00008	94.09	254	15	0	1	254	970	717	7e-110	395
gi|332505894|gb|JI972468.1|	contig00008	96.75	246	6	1	5	250	662	905	5e-117	418
gi|332505912|gb|JI972486.1|	contig00008	97.88	236	5	0	1	236	677	912	2e-121	433
gi|332505939|gb|JI972513.1|	contig00008	96.18	262	4	2	1	262	718	973	4e-121	432
gi|332505943|gb|JI972517.1|	contig00008	94.93	276	6	3	1	270	453	180	8e-112	401
gi|332505959|gb|JI972533.1|	contig00008	99.42	171	0	1	1	170	257	427	1e-88	324
gi|332505975|gb|JI972549.1|	contig00008	96.53	259	7	2	1	258	600	857	2e-119	426
gi|332506004|gb|JI972578.1|	contig00008	97.18	213	4	1	1	213	547	337	7e-106	381
gi|332506045|gb|JI972619.1|	contig00008	96.76	278	9	0	1	278	849	1126	2e-135	480
gi|332506049|gb|JI972623.1|	contig00008	99.23	259	2	0	1	259	939	681	7e-141	498
gi|332506072|gb|JI972646.1|	contig00008	98.06	155	0	3	1	152	273	427	7e-70	261
gi|332506085|gb|JI972659.1|	contig00008	96.38	221	7	1	1	221	618	837	2e-101	367
gi|332506127|gb|JI972701.1|	contig00008	97.46	276	3	4	1	276	623	352	2e-129	460
gi|332506162|gb|JI972736.1|	contig00008	98.85	262	3	0	1	262	570	309	2e-143	506
gi|332506172|gb|JI972746.1|	contig00008	91.74	351	13	5	17	367	1207	873	3e-127	453
gi|332506253|gb|JI972827.1|	contig00008	98.88	267	1	2	1	267	899	1163	2e-138	490
gi|332506274|gb|JI972848.1|	contig00008	93.23	251	14	2	7	257	792	545	2e-100	364
gi|332506276|gb|JI972850.1|	contig00008	95.37	259	7	2	2	260	596	849	5e-114	408
gi|332506311|gb|JI972885.1|	contig00008	94.36	266	3	10	1	266	1092	839	3e-91	333
gi|332506371|gb|JI972945.1|	contig00008	96.91	259	8	0	1	259	696	438	2e-126	450
gi|332506403|gb|JI972977.1|	contig00008	95.38	238	4	5	1	237	831	1062	5e-96	349
gi|332506412|gb|JI972986.1|	contig00008	94.36	266	11	2	1	266	463	724	2e-110	396
gi|332506418|gb|JI972992.1|	contig00008	95.91	220	3	1	1	214	391	172	5e-89	325
gi|332506419|gb|JI972993.1|	contig00008	98.84	259	0	3	10	268	230	485	9e-119	424
gi|332506464|gb|JI973038.1|	contig00008	97.83	276	2	3	1	276	594	323	7e-135	478
gi|332506549|gb|JI973123.1|	contig00008	99.52	210	1	0	10	219	1209	1000	4e-114	408
gi|332506553|gb|JI973127.1|	contig00008	98.92	465	2	1	1	465	838	377	0	878
gi|332506633|gb|JI973207.1|	contig00008	94.05	185	7	3	53	236	821	1002	2e-71	267
gi|332506761|gb|JI973335.1|	contig00008	97.09	206	4	2	34	239	644	441	7e-95	345
gi|332506763|gb|JI973337.1|	contig00008	96.05	228	3	5	1	228	950	1171	2e-94	343
gi|332506771|gb|JI973345.1|	contig00008	94.93	276	4	5	1	271	471	201	3e-102	370
gi|332506808|gb|JI973382.1|	contig00008	99.21	253	0	2	16	268	706	456	2e-132	470
gi|332506850|gb|JI973424.1|	contig00008	94.57	221	12	0	41	261	713	933	3e-96	350
gi|332506947|gb|JI973521.1|	contig00008	97.52	282	2	3	1	281	1023	746	1e-136	484
gi|332506952|gb|JI973526.1|	contig00008	97.78	180	0	4	16	192	1209	1031	2e-79	293
gi|332507004|gb|JI973578.1|	contig00008	93.23	266	13	3	1	265	810	549	2e-101	367
gi|332507006|gb|JI973580.1|	contig00008	96.84	253	3	2	1	253	649	896	6e-120	428
gi|332507010|gb|JI973584.1|	contig00008	96.23	345	6	2	1	339	520	177	7e-154	541
gi|332507022|gb|JI973596.1|	contig00008	92.9	183	9	3	1	183	728	906	4e-64	242
gi|332507072|gb|JI973646.1|	contig00008	96.02	251	5	3	1	251	919	674	7e-113	405
gi|332507102|gb|JI973676.1|	contig00008	93.16	190	6	7	1	188	825	641	1e-56	218
gi|332507246|gb|JI973820.1|	contig00008	94.81	231	6	3	10	240	565	341	2e-95	347
gi|332507265|gb|JI973839.1|	contig00008	93.43	213	10	3	1	213	764	556	1e-82	304
gi|332507295|gb|JI973869.1|	contig00008	96.08	255	7	2	1	255	847	596	1e-116	417
gi|332507314|gb|JI973888.1|	contig00008	98.47	262	3	1	1	262	697	437	1e-138	490
gi|332507325|gb|JI973899.1|	contig00008	90.24	246	19	5	1	246	708	948	5e-70	262
gi|332507362|gb|JI973936.1|	contig00008	98.05	256	3	2	1	256	1114	861	4e-127	452
gi|332507473|gb|JI974047.1|	contig00008	94.19	258	9	5	1	257	870	618	2e-99	360
gi|332507482|gb|JI974056.1|	contig00008	96.56	262	2	4	1	260	710	966	4e-118	422
gi|332507560|gb|JI974134.1|	contig00008	96.59	205	2	4	9	213	571	372	8e-88	321
gi|332507573|gb|JI974147.1|	contig00008	96.94	360	4	4	7	366	1209	857	1e-171	601
gi|332507631|gb|JI974205.1|	contig00008	94.59	185	4	4	93	277	461	283	6e-70	262
gi|332507712|gb|JI974286.1|	contig00008	96.23	265	3	6	42	305	270	528	1e-112	404
gi|332507806|gb|JI974380.1|	contig00008	96.96	263	3	5	1	263	562	305	6e-117	418
gi|332507849|gb|JI974423.1|	contig00008	91.49	376	15	7	1	376	849	1207	1e-129	461
gi|332507850|gb|JI974424.1|	contig00008	98.91	184	0	1	40	223	648	467	1e-94	344
gi|332507852|gb|JI974426.1|	contig00008	99.5	200	0	1	9	208	350	548	1e-105	381
gi|332507859|gb|JI974433.1|	contig00008	98.02	253	3	1	13	265	495	245	3e-128	456
gi|332507894|gb|JI974468.1|	contig00008	94.7	264	14	0	8	271	796	533	4e-115	412
gi|332507899|gb|JI974473.1|	contig00008	96.49	285	6	4	1	285	686	966	1e-127	454
gi|332508043|gb|JI974617.1|	contig00008	97.35	264	1	4	1	263	945	687	2e-123	440
gi|332508057|gb|JI974631.1|	contig00008	96.63	297	5	2	1	297	708	999	6e-143	505
gi|332508090|gb|JI974664.1|	contig00008	97.35	264	1	4	5	268	844	1101	7e-124	441
gi|332508151|gb|JI974725.1|	contig00008	98.02	303	4	2	4	306	654	354	1e-152	537
gi|332508185|gb|JI974759.1|	contig00008	94.3	193	10	1	53	244	732	924	1e-78	291
gi|332508218|gb|JI974792.1|	contig00008	97.59	249	3	2	1	249	657	902	1e-122	437
gi|332508260|gb|JI974834.1|	contig00008	98.89	270	1	1	1	270	788	521	3e-143	505
gi|332508290|gb|JI974864.1|	contig00008	96.95	262	3	3	1	262	733	989	2e-122	436
gi|332508389|gb|JI974963.1|	contig00008	95	240	11	1	3	242	894	656	3e-106	383
gi|332508392|gb|JI974966.1|	contig00008	96.06	203	2	5	62	264	461	265	3e-82	303
gi|332508438|gb|JI975012.1|	contig00008	94.44	216	5	3	1	216	924	716	4e-88	322
gi|332508446|gb|JI975020.1|	contig00008	97.69	260	6	0	1	260	747	1006	1e-136	483
gi|332508542|gb|JI975116.1|	contig00008	95.95	222	6	3	32	253	673	891	3e-95	346
gi|332508561|gb|JI975135.1|	contig00008	95.34	279	8	3	1	278	402	676	4e-121	432
gi|332508567|gb|JI975141.1|	contig00008	98.2	222	4	0	62	283	848	1069	8e-116	415
gi|332508592|gb|JI975166.1|	contig00008	89.78	274	21	3	1	274	836	570	6e-96	349
gi|332508637|gb|JI975211.1|	contig00008	96.92	227	3	2	1	227	987	1209	3e-106	383
gi|332508681|gb|JI975255.1|	contig00008	95.78	166	3	4	22	183	258	423	1e-64	244
gi|332508792|gb|JI975366.1|	contig00008	99.62	264	1	0	1	264	731	468	3e-146	515
gi|332508915|gb|JI975489.1|	contig00008	94.01	267	11	4	1	267	771	510	5e-111	398
gi|332509024|gb|JI975598.1|	contig00008	93.7	270	14	3	1	270	799	533	7e-106	381
gi|332509064|gb|JI975638.1|	contig00008	99.02	204	2	0	1	204	1055	852	4e-108	389
gi|332509099|gb|JI975673.1|	contig00008	99.55	222	0	1	1	222	459	679	8e-119	424
gi|332509117|gb|JI975691.1|	contig00008	99.45	182	0	1	38	218	1195	1014	2e-95	347
gi|332509127|gb|JI975701.1|	contig00008	98.16	272	1	4	1	272	653	386	2e-133	473
gi|332509159|gb|JI975733.1|	contig00008	96.7	212	3	3	7	218	1209	1002	1e-95	347
gi|332509164|gb|JI975738.1|	contig00008	95.93	270	5	5	1	270	639	376	6e-119	425
gi|332509165|gb|JI975739.1|	contig00008	95.16	248	4	6	1	247	658	418	5e-99	359
gi|332509166|gb|JI975740.1|	contig00008	96.28	269	4	2	1	269	565	303	8e-127	451
gi|332509201|gb|JI975775.1|	contig00008	97.2	214	1	3	1	214	683	891	2e-98	357
gi|332509223|gb|JI975797.1|	contig00008	97.4	269	3	2	1	269	529	265	3e-131	466
gi|332509224|gb|JI975798.1|	contig00008	99.25	267	1	1	1	267	793	528	3e-143	505
gi|332509238|gb|JI975812.1|	contig00008	99.09	220	2	0	54	273	794	1013	5e-120	428
gi|332509255|gb|JI975829.1|	contig00008	93.81	226	7	5	5	230	656	874	9e-85	311
gi|332509256|gb|JI975830.1|	contig00008	98.16	217	3	1	72	288	408	623	1e-108	391
gi|332509398|gb|JI975972.1|	contig00008	99.56	229	1	0	46	274	259	487	6e-126	448
gi|332509476|gb|JI976050.1|	contig00008	89.01	191	14	5	43	229	203	390	1e-49	194
gi|332509486|gb|JI976060.1|	contig00008	95.15	268	11	2	1	268	879	614	1e-116	417
gi|332509590|gb|JI976164.1|	contig00008	99.51	203	1	0	7	209	1209	1007	6e-110	394
gi|332509615|gb|JI976189.1|	contig00008	96.72	305	5	5	1	304	611	311	1e-138	491
gi|332509639|gb|JI976213.1|	contig00008	99.56	229	0	1	1	229	712	485	1e-123	441
gi|332509696|gb|JI976270.1|	contig00008	98.72	235	0	3	1	235	490	259	1e-117	420
gi|332509959|gb|JI976533.1|	contig00008	96.59	176	6	0	53	228	710	885	9e-85	311
gi|332509983|gb|JI976557.1|	contig00008	95.24	231	3	7	1	229	468	692	7e-89	325
gi|332510000|gb|JI976574.1|	contig00008	92.79	222	9	3	1	220	677	461	1e-82	304
gi|332510046|gb|JI976620.1|	contig00008	95.82	263	7	4	1	261	767	507	3e-112	402
gi|332510124|gb|JI976698.1|	contig00008	97.05	271	2	6	1	271	773	1037	2e-119	426
gi|332510191|gb|JI976765.1|	contig00008	98.61	287	4	0	17	303	607	321	1e-152	537
gi|332510265|gb|JI976839.1|	contig00008	95.75	259	4	5	1	257	316	569	3e-109	392
gi|332510352|gb|JI976926.1|	contig00008	97.58	207	4	1	1	207	668	873	8e-101	365
gi|332510397|gb|JI976971.1|	contig00008	96.83	221	4	3	70	289	425	643	2e-103	373
gi|332510493|gb|JI977067.1|	contig00008	90.24	246	14	8	11	253	573	811	4e-68	256
gi|332510519|gb|JI977093.1|	contig00008	96.62	266	5	3	4	269	483	744	7e-128	454
gi|332510556|gb|JI977130.1|	contig00008	97.48	238	4	2	1	238	973	738	5e-114	408
gi|332510727|gb|JI977273.1|	contig00008	93.03	287	9	5	1	287	849	574	1e-108	391
gi|332510731|gb|JI977277.1|	contig00008	93.45	458	28	2	1	458	430	885	0	664
gi|332510755|gb|JI977301.1|	contig00008	99.22	257	2	0	7	263	1209	953	3e-141	499
gi|332510785|gb|JI977331.1|	contig00008	97.55	286	5	1	5	290	716	999	3e-143	505
gi|332510786|gb|JI977332.1|	contig00008	98.98	295	1	1	1	295	342	634	4e-158	555
gi|332510963|gb|JI977509.1|	contig00008	92.38	302	20	2	1	302	494	792	1e-113	407
gi|332511117|gb|JI977663.1|	contig00008	97.38	267	1	5	1	266	889	628	6e-123	438
gi|332511148|gb|JI977694.1|	contig00008	99.53	215	1	0	59	273	485	271	6e-117	418
gi|332511291|gb|JI977837.1|	contig00008	98.4	312	1	3	1	312	706	399	3e-160	562
gi|332511316|gb|JI977862.1|	contig00008	100	199	0	0	33	231	1193	995	7e-110	394
gi|332511361|gb|JI977907.1|	contig00008	93.81	226	10	3	1	226	698	919	7e-86	315
gi|332511416|gb|JI977962.1|	contig00008	94.84	213	5	5	1	213	981	1187	6e-85	312
gi|332511509|gb|JI978055.1|	contig00008	99.56	227	1	0	1	227	485	259	9e-125	444
gi|332511519|gb|JI978065.1|	contig00008	98.09	262	2	3	4	265	569	311	8e-132	468
gi|332511586|gb|JI978132.1|	contig00008	100	222	0	0	1	222	959	1180	2e-123	440
gi|332511647|gb|JI978193.1|	contig00008	98.88	358	0	4	1	357	879	525	0	648
gi|332511651|gb|JI978197.1|	contig00008	97.63	211	1	4	12	222	1209	1003	2e-97	353
gi|332511680|gb|JI978226.1|	contig00008	96.81	251	4	4	1	250	932	685	4e-112	402
gi|332511689|gb|JI978235.1|	contig00008	98.41	251	1	3	14	262	1209	960	1e-125	447
gi|332511702|gb|JI978248.1|	contig00008	97.71	262	2	2	1	261	517	259	2e-129	460
gi|332511797|gb|JI978343.1|	contig00008	96.69	272	1	6	7	278	252	515	5e-119	425
gi|332512152|gb|JI978698.1|	contig00008	97.79	272	0	5	1	269	666	398	5e-128	455
gi|332512169|gb|JI978715.1|	contig00008	96.17	183	3	3	1	183	245	423	2e-78	290
gi|332512180|gb|JI978726.1|	contig00008	96.98	364	10	1	1	364	534	896	0	632
gi|332512215|gb|JI978761.1|	contig00008	98.85	260	3	0	3	262	299	558	6e-139	492
gi|332512447|gb|JI978993.1|	contig00008	99.44	179	0	1	12	189	1209	1031	2e-93	340
gi|332512453|gb|JI978999.1|	contig00008	100	185	0	0	13	197	1209	1025	1e-102	371
gi|332512628|gb|JI979174.1|	contig00008	94.77	306	6	5	1	304	702	999	5e-127	452
gi|332512655|gb|JI979201.1|	contig00008	92.83	279	16	3	1	279	611	885	2e-107	387
gi|332512663|gb|JI979209.1|	contig00008	95.68	185	5	3	1	183	595	412	4e-78	289
gi|332512780|gb|JI979326.1|	contig00008	94.38	249	13	1	1	249	780	533	7e-104	375
gi|332512851|gb|JI979397.1|	contig00008	94.96	278	4	7	1	278	861	1128	1e-108	391
gi|332512853|gb|JI979399.1|	contig00008	98.44	257	2	2	1	257	975	721	4e-130	462
gi|332512872|gb|JI979418.1|	contig00008	94.81	154	1	7	44	197	277	423	9e-48	188
gi|332512880|gb|JI979426.1|	contig00008	97.78	270	3	2	1	270	765	1031	1e-133	474
gi|332512937|gb|JI979483.1|	contig00008	100	222	0	0	1	222	662	441	1e-124	444
gi|332512943|gb|JI979489.1|	contig00008	98.52	270	2	2	1	269	1011	743	8e-138	488
gi|332512947|gb|JI979493.1|	contig00008	98.86	263	0	3	1	261	552	291	1e-133	474
gi|332512960|gb|JI979506.1|	contig00008	95.98	249	5	5	1	249	619	376	3e-107	386
gi|332512980|gb|JI979526.1|	contig00008	98.22	337	2	4	1	335	643	309	1e-169	594
gi|332513002|gb|JI979548.1|	contig00008	95.74	282	1	8	1	281	612	341	2e-113	406
gi|332513023|gb|JI979569.1|	contig00008	98.94	283	1	2	1	283	599	319	4e-148	522
gi|332513024|gb|JI979570.1|	contig00008	94.55	275	11	4	22	294	885	613	1e-109	394
gi|332513028|gb|JI979574.1|	contig00008	98.04	204	1	3	15	217	1209	1008	2e-97	353
gi|332513066|gb|JI979612.1|	contig00008	97.46	236	1	3	1	236	687	917	1e-111	401
gi|332513067|gb|JI979613.1|	contig00008	97.26	329	9	0	1	329	856	528	8e-166	581
gi|332513631|gb|JI980177.1|	contig00008	99.22	258	0	2	8	265	524	779	2e-135	480
gi|332513663|gb|JI980209.1|	contig00008	94.47	253	14	0	4	256	533	785	1e-108	391
gi|332513678|gb|JI980224.1|	contig00008	96.55	319	10	1	2	320	809	1126	1e-152	537
gi|332513684|gb|JI980230.1|	contig00008	94.07	253	13	1	5	257	600	850	2e-110	397
gi|332513690|gb|JI980236.1|	contig00008	99.11	338	3	0	1	338	1097	760	0	646
gi|332513693|gb|JI980239.1|	contig00008	97.11	380	10	1	5	384	948	570	0	663
gi|332513718|gb|JI980264.1|	contig00008	89.66	319	17	12	1	317	592	896	2e-80	297
gi|332513729|gb|JI980275.1|	contig00008	99.18	245	1	1	1	245	1138	895	4e-130	462
gi|332513733|gb|JI980279.1|	contig00008	94.27	262	11	2	1	262	590	847	5e-108	389
gi|332513760|gb|JI980306.1|	contig00008	97.04	405	11	1	1	405	784	381	0	700
gi|332513764|gb|JI980310.1|	contig00008	98.83	257	1	2	1	257	851	597	2e-132	470
gi|332513770|gb|JI980316.1|	contig00008	97.35	264	3	3	1	261	581	319	6e-126	449
gi|332513789|gb|JI980335.1|	contig00008	95.58	181	8	0	37	217	922	742	4e-80	296
gi|332513800|gb|JI980346.1|	contig00008	96.12	232	7	2	1	232	757	528	3e-103	373
gi|332513801|gb|JI980347.1|	contig00008	99.41	339	1	1	18	355	1007	669	0	648
gi|332513825|gb|JI980371.1|	contig00008	98.49	265	3	1	1	265	774	1037	3e-137	486
gi|332513837|gb|JI980383.1|	contig00008	98.31	295	5	0	1	295	962	668	4e-155	545
gi|332513842|gb|JI980388.1|	contig00008	97.71	262	4	2	9	270	303	562	8e-130	461
gi|332513845|gb|JI980391.1|	contig00008	93.28	268	7	7	1	268	681	937	1e-93	341
gi|332513854|gb|JI980400.1|	contig00008	99.75	406	1	0	1	406	747	342	0	797
gi|332513890|gb|JI980436.1|	contig00008	93.74	431	27	0	5	435	515	945	0	640
gi|332513896|gb|JI980442.1|	contig00008	98.11	265	0	3	1	262	643	381	4e-131	466
gi|332513903|gb|JI980449.1|	contig00008	99	201	0	2	13	212	1209	1010	2e-101	367
gi|332513907|gb|JI980453.1|	contig00008	99.07	323	2	1	1	323	624	303	9e-175	611
gi|332513921|gb|JI980467.1|	contig00008	97.03	202	2	3	1	202	872	1069	1e-92	337
gi|332513925|gb|JI980471.1|	contig00008	95.93	172	4	3	75	246	728	896	8e-72	268
gi|332513931|gb|JI980477.1|	contig00008	96.81	251	6	2	1	251	673	921	6e-117	418
gi|332513936|gb|JI980482.1|	contig00008	93.98	266	3	11	1	266	796	544	4e-88	323
gi|332513937|gb|JI980483.1|	contig00008	98.11	265	0	4	1	263	637	376	7e-129	458
gi|332513940|gb|JI980486.1|	contig00008	99.63	268	0	1	1	268	864	1130	3e-146	515
gi|332513944|gb|JI980490.1|	contig00008	98.56	347	3	2	1	347	708	1052	0	632
gi|332513953|gb|JI980499.1|	contig00008	97.24	217	1	5	2	217	175	387	3e-83	306
gi|332513960|gb|JI980506.1|	contig00008	98.85	262	1	2	1	262	781	1040	6e-137	485
gi|332513966|gb|JI980512.1|	contig00008	97.37	266	1	4	1	266	879	1138	1e-124	444
gi|332513977|gb|JI980523.1|	contig00008	95.57	271	9	3	1	271	681	948	6e-117	418
gi|332513983|gb|JI980529.1|	contig00008	88.17	338	18	15	6	337	176	497	1e-53	208
gi|332513985|gb|JI980531.1|	contig00008	98.15	271	0	3	1	271	865	1130	7e-135	478
gi|332514000|gb|JI980546.1|	contig00008	89.67	329	25	5	1	329	773	454	1e-96	351
gi|332514007|gb|JI980553.1|	contig00008	93.75	176	8	3	1	175	750	923	1e-62	238
gi|332514024|gb|JI980570.1|	contig00008	97.13	383	10	1	88	470	357	738	0	664
gi|332514046|gb|JI980592.1|	contig00008	98.71	233	1	2	1	233	684	454	1e-119	427
gi|332514055|gb|JI980601.1|	contig00008	96.07	433	12	5	2	434	1064	637	0	686
gi|332514058|gb|JI980604.1|	contig00008	94.55	257	13	1	1	257	681	936	1e-108	391
gi|332514074|gb|JI980620.1|	contig00008	96.9	129	3	1	21	148	259	387	6e-58	222
gi|332514075|gb|JI980621.1|	contig00008	98.29	292	1	3	1	292	663	376	2e-147	519
gi|332514079|gb|JI980625.1|	contig00008	99.32	292	0	2	1	292	600	311	1e-155	547
gi|332514094|gb|JI980640.1|	contig00008	99.46	186	0	1	7	192	1209	1025	2e-97	353
gi|332514131|gb|JI980677.1|	contig00008	99.39	328	2	0	1	328	575	902	0	640
gi|332514134|gb|JI980680.1|	contig00008	98.63	219	3	0	1	219	666	448	6e-119	425
gi|332514146|gb|JI980692.1|	contig00008	93.96	298	17	1	1	298	1019	723	5e-124	442
gi|332514148|gb|JI980694.1|	contig00008	92.46	199	6	7	55	253	707	896	3e-61	233
gi|332514160|gb|JI980706.1|	contig00008	94.98	279	7	7	1	279	688	959	7e-109	391
gi|332514164|gb|JI980710.1|	contig00008	97.28	257	4	2	18	274	1008	755	4e-125	445
gi|332514203|gb|JI980749.1|	contig00008	98.15	271	2	2	1	271	671	404	1e-136	484
gi|332514208|gb|JI980754.1|	contig00008	99.39	328	0	2	1	327	803	1129	4e-177	618
gi|332514209|gb|JI980755.1|	contig00008	99.61	259	0	1	1	259	876	1133	3e-141	499
gi|332514210|gb|JI980756.1|	contig00008	97.52	282	1	6	1	282	863	1138	1e-128	457
gi|332514215|gb|JI980761.1|	contig00008	96.18	314	3	6	2	315	616	312	3e-137	486
gi|332514222|gb|JI980768.1|	contig00008	98.47	261	1	2	1	261	764	1021	9e-134	474
gi|332514227|gb|JI980773.1|	contig00008	99.57	231	0	1	1	231	487	258	4e-124	442
gi|332514231|gb|JI980777.1|	contig00008	98.13	214	3	1	13	226	1209	997	3e-107	386
gi|332514248|gb|JI980794.1|	contig00008	93.93	247	13	1	1	247	701	945	2e-102	370
gi|332514249|gb|JI980795.1|	contig00008	99.64	275	1	0	1	275	533	807	1e-152	537
gi|332514253|gb|JI980799.1|	contig00008	97.3	259	3	4	1	257	632	376	1e-122	438
gi|332514262|gb|JI980808.1|	contig00008	98.52	203	0	3	11	211	1209	1008	6e-98	355
gi|332514272|gb|JI980818.1|	contig00008	97.79	226	4	1	44	269	873	1097	4e-113	405
gi|332514278|gb|JI980824.1|	contig00008	98.07	207	2	2	16	221	1209	1004	3e-101	366
gi|332514283|gb|JI980829.1|	contig00008	96.73	275	2	4	1	272	652	382	2e-127	453
gi|332514304|gb|JI980850.1|	contig00008	94.94	257	11	2	1	257	691	945	1e-108	391
gi|332514314|gb|JI980860.1|	contig00008	96.02	251	4	6	1	250	912	667	1e-102	371
gi|332514331|gb|JI980877.1|	contig00008	98.86	264	1	2	1	264	705	966	1e-136	484
gi|332514338|gb|JI980884.1|	contig00008	98.12	266	3	2	1	265	789	1053	3e-135	479
gi|332514341|gb|JI980887.1|	contig00008	97.6	250	2	4	1	250	799	1044	2e-116	416
gi|332514344|gb|JI980890.1|	contig00008	93.7	254	11	4	1	254	613	861	2e-98	357
gi|332514355|gb|JI980901.1|	contig00008	96.23	265	7	3	1	265	786	525	4e-118	422
gi|332514356|gb|JI980902.1|	contig00008	93.96	265	15	1	1	265	964	701	7e-112	401
gi|332514374|gb|JI980920.1|	contig00008	98.47	262	3	1	1	262	999	739	2e-135	480
gi|332514378|gb|JI980924.1|	contig00008	95.43	350	16	0	5	354	581	930	1e-161	567
gi|332514498|gb|JI981044.1|	contig00008	96.01	326	13	0	1	326	817	1142	2e-154	543
gi|332514519|gb|JI981065.1|	contig00008	92.94	255	14	3	1	255	783	533	6e-94	342
gi|332617702|emb|JA319920.1|	contig00008	97.38	801	21	0	1	801	1149	349	0	1421
gi|332617735|emb|JA319952.1|	contig00008	95.94	788	32	0	19	806	1140	353	0	1308
gi|332617762|emb|JA319978.1|	contig00008	98.64	807	5	2	1	807	1149	349	0	1505
gi|332628364|emb|JA320744.1|	contig00008	97.38	801	21	0	1	801	1149	349	0	1421
gi|332628397|emb|JA320776.1|	contig00008	95.94	788	32	0	19	806	1140	353	0	1308
gi|332628424|emb|JA320802.1|	contig00008	98.64	807	5	2	1	807	1149	349	0	1505
gi|56809378|gb|AY845253.1|	contig00008	97.38	801	21	0	1	801	1149	349	0	1421
gi|1208890|gb|L36637.1|PEAITS	contig00010	99.7	667	2	0	6	672	4041	3375	0	1306
gi|1293053|gb|U50861.1|	contig00010	99.16	238	2	0	1	238	4024	3787	2e-131	466
gi|1293054|gb|U50862.1|	contig00010	98.59	213	0	2	1	210	3622	3410	6e-107	385
gi|13241629|gb|AF305202.1|	contig00010	98.99	298	3	0	1	298	4051	3754	3e-163	572
gi|13241632|gb|AF305584.1|	contig00010	97.99	298	6	0	1	298	4051	3754	2e-154	543
gi|13241633|gb|AF305585.1|	contig00010	98.32	298	5	0	1	298	4051	3754	7e-157	551
gi|13241634|gb|AF305586.1|	contig00010	98.32	298	5	0	1	298	4051	3754	7e-157	551
gi|13241635|gb|AF305587.1|	contig00010	98.32	298	5	0	1	298	4051	3754	7e-157	551
gi|13241636|gb|AF305588.1|	contig00010	98.99	298	3	0	1	298	4051	3754	3e-163	572
gi|13241637|gb|AF305589.1|	contig00010	98.99	298	3	0	1	298	4051	3754	3e-163	572
gi|13241638|gb|AF305590.1|	contig00010	98.99	298	3	0	1	298	4051	3754	1e-161	567
gi|13241641|gb|AF305922.1|	contig00010	99.43	349	2	0	1	349	3729	3381	0	676
gi|13241642|gb|AF305923.1|	contig00010	99.14	349	3	0	1	349	3729	3381	0	673
gi|13241643|gb|AF305924.1|	contig00010	99.71	349	1	0	1	349	3729	3381	0	684
gi|13241644|gb|AF305925.1|	contig00010	99.71	349	1	0	1	349	3729	3381	0	684
gi|13241645|gb|AF305926.1|	contig00010	99.71	349	1	0	1	349	3729	3381	0	684
gi|13241646|gb|AF305927.1|	contig00010	99.71	349	1	0	1	349	3729	3381	0	684
gi|13241647|gb|AF305928.1|	contig00010	99.71	349	1	0	1	349	3729	3381	0	684
gi|13241648|gb|AF305929.1|	contig00010	99.71	349	1	0	1	349	3729	3381	0	684
gi|13359450|dbj|AB049723.1|	contig00010	97.33	972	16	10	1	967	120	1086	0	1641
gi|162295992|gb|EU288870.1|	contig00010	99.44	179	1	0	1	179	3977	3799	1e-95	347
gi|162295993|gb|EU288871.1|	contig00010	98.88	179	2	0	1	179	3977	3799	3e-93	339
gi|162296030|gb|EU288915.1|	contig00010	98.9	363	1	3	1	360	3720	3358	0	664
gi|162296031|gb|EU288916.1|	contig00010	98.9	363	1	3	1	360	3720	3358	0	664
gi|254554147|gb|GQ260108.1|	contig00010	99.85	669	1	0	1	669	4066	3398	0	1318
gi|28427850|gb|AY143436.1|	contig00010	95.33	664	31	0	1	664	4051	3388	0	1133
gi|28427851|gb|AY143437.1|	contig00010	95.18	664	32	0	1	664	4051	3388	0	1120
gi|28427852|gb|AY143438.1|	contig00010	95.93	664	27	0	1	664	4051	3388	0	1150
gi|28427853|gb|AY143439.1|	contig00010	95.93	664	27	0	1	664	4051	3388	0	1150
gi|28427854|gb|AY143440.1|	contig00010	95.93	664	27	0	1	664	4051	3388	0	1155
gi|28427855|gb|AY143441.1|	contig00010	95.93	664	27	0	1	664	4051	3388	0	1150
gi|28427856|gb|AY143442.1|	contig00010	95.78	664	28	0	1	664	4051	3388	0	1142
gi|28427857|gb|AY143443.1|	contig00010	95.93	664	27	0	1	664	4051	3388	0	1150
gi|28427858|gb|AY143444.1|	contig00010	95.78	664	28	0	1	664	4051	3388	0	1142
gi|28427859|gb|AY143445.1|	contig00010	95.93	664	27	0	1	664	4051	3388	0	1150
gi|28427860|gb|AY143446.1|	contig00010	96.08	664	26	0	1	664	4051	3388	0	1158
gi|28427862|gb|AY143448.1|	contig00010	95.93	664	27	0	1	664	4051	3388	0	1150
gi|28427863|gb|AY143449.1|	contig00010	95.78	664	28	0	1	664	4051	3388	0	1142
gi|28427864|gb|AY143450.1|	contig00010	95.93	664	27	0	1	664	4051	3388	0	1150
gi|28427866|gb|AY143452.1|	contig00010	95.03	664	33	0	1	664	4051	3388	0	1102
gi|28427867|gb|AY143453.1|	contig00010	95.93	664	27	0	1	664	4051	3388	0	1150
gi|28427868|gb|AY143454.1|	contig00010	95.18	664	32	0	1	664	4051	3388	0	1110
gi|28427869|gb|AY143455.1|	contig00010	95.93	664	27	0	1	664	4051	3388	0	1150
gi|28427870|gb|AY143456.1|	contig00010	95.93	664	27	0	1	664	4051	3388	0	1150
gi|28427871|gb|AY143457.1|	contig00010	98.95	664	7	0	1	664	4051	3388	0	1271
gi|28427872|gb|AY143458.1|	contig00010	99.55	664	3	0	1	664	4051	3388	0	1298
gi|28427873|gb|AY143459.1|	contig00010	98.65	665	8	1	1	665	4051	3388	0	1249
gi|28427874|gb|AY143460.1|	contig00010	99.55	664	3	0	1	664	4051	3388	0	1303
gi|28427875|gb|AY143461.1|	contig00010	99.85	664	1	0	1	664	4051	3388	0	1314
gi|28427876|gb|AY143462.1|	contig00010	99.7	657	2	0	1	657	4051	3395	0	1297
gi|28427877|gb|AY143463.1|	contig00010	99.4	664	4	0	1	664	4051	3388	0	1290
gi|28427878|gb|AY143464.1|	contig00010	99.55	664	3	0	1	664	4051	3388	0	1303
gi|28427879|gb|AY143465.1|	contig00010	99.55	664	3	0	1	664	4051	3388	0	1298
gi|28427880|gb|AY143466.1|	contig00010	99.4	664	4	0	1	664	4051	3388	0	1290
gi|28427881|gb|AY143467.1|	contig00010	99.55	664	3	0	1	664	4051	3388	0	1303
gi|28427882|gb|AY143468.1|	contig00010	99.55	664	3	0	1	664	4051	3388	0	1298
gi|28427883|gb|AY143469.1|	contig00010	99.4	664	4	0	1	664	4051	3388	0	1295
gi|28427884|gb|AY143470.1|	contig00010	99.55	664	3	0	1	664	4051	3388	0	1303
gi|28427885|gb|AY143471.1|	contig00010	99.4	664	4	0	1	664	4051	3388	0	1290
gi|28427886|gb|AY143472.1|	contig00010	100	664	0	0	1	664	4051	3388	0	1316
gi|28427887|gb|AY143473.1|	contig00010	99.55	664	3	0	1	664	4051	3388	0	1292
gi|28427888|gb|AY143474.1|	contig00010	99.55	664	3	0	1	664	4051	3388	0	1292
gi|28427889|gb|AY143475.1|	contig00010	99.7	664	2	0	1	664	4051	3388	0	1306
gi|28427890|gb|AY143476.1|	contig00010	99.55	660	3	0	1	660	4051	3392	0	1290
gi|28427891|gb|AY143477.1|	contig00010	99.4	664	4	0	1	664	4051	3388	0	1290
gi|28427892|gb|AY143478.1|	contig00010	99.4	664	4	0	1	664	4051	3388	0	1290
gi|28427893|gb|AY143479.1|	contig00010	99.55	664	3	0	1	664	4051	3388	0	1298
gi|28427894|gb|AY143480.1|	contig00010	99.7	664	2	0	1	664	4051	3388	0	1311
gi|28427895|gb|AY143481.1|	contig00010	99.55	664	3	0	1	664	4051	3388	0	1298
gi|28427896|gb|AY143482.1|	contig00010	99.55	664	3	0	1	664	4051	3388	0	1292
gi|28427897|gb|AY143483.1|	contig00010	99.55	664	3	0	1	664	4051	3388	0	1292
gi|28427898|gb|AY143484.1|	contig00010	99.4	664	4	0	1	664	4051	3388	0	1295
gi|28427899|gb|AY143485.1|	contig00010	99.4	664	4	0	1	664	4051	3388	0	1285
gi|28427900|gb|AY143486.1|	contig00010	99.4	664	4	0	1	664	4051	3388	0	1295
gi|297306024|dbj|AB546786.1|	contig00010	99.35	617	3	1	1	617	4024	3409	0	1189
gi|332430450|gb|JI897507.1|	contig00010	100	956	0	0	1	956	4142	5097	0	1895
gi|332431205|gb|JI898262.1|	contig00010	99.53	1480	1	1	8	1487	1479	6	0	2880
gi|332431684|gb|JI898741.1|	contig00010	100	912	0	0	37	948	5832	4921	0	1809
gi|332433772|gb|JI900829.1|	contig00010	99.2	503	4	0	438	940	3026	3528	0	972
gi|332434012|gb|JI901069.1|	contig00010	98.44	577	7	1	34	610	2216	2790	0	1080
gi|332434792|gb|JI901849.1|	contig00010	99.38	484	3	0	1	484	4351	3868	0	941
gi|332435195|gb|JI902252.1|	contig00010	99.6	505	2	0	3	507	4902	4398	0	987
gi|332436802|gb|JI903859.1|	contig00010	99.02	711	0	7	51	761	219	922	0	1298
gi|332438391|gb|JI905448.1|	contig00010	99.73	367	0	1	8	374	3407	3042	0	712
gi|332440218|gb|JI907275.1|	contig00010	98.71	309	1	3	4	312	144	449	3e-159	559
gi|332441029|gb|JI908086.1|	contig00010	97.39	997	14	11	54	1046	1086	98	0	1685
gi|332441051|gb|JI908108.1|	contig00010	99.25	531	1	2	32	559	2480	1950	0	1007
gi|332442496|gb|JI909553.1|	contig00010	100	88	0	0	14	101	4163	4076	1e-43	174
gi|332451768|gb|JI918825.1|	contig00010	99.69	326	0	1	9	334	4363	4039	0	631
gi|332457491|gb|JI924548.1|	contig00010	97.18	319	2	6	16	334	1870	1559	1e-147	520
gi|332467753|gb|JI934790.1|	contig00010	98.77	408	3	2	1	408	2088	1683	0	757
gi|332469643|gb|JI936680.1|	contig00010	97.37	38	1	0	7	44	4714	4677	2e-11	67.9
gi|332470151|gb|JI937188.1|	contig00010	98.36	365	6	0	17	381	3150	2786	0	707
gi|332484856|gb|JI951893.1|	contig00010	100	164	0	0	1	164	1513	1676	8e-89	325
gi|332486242|gb|JI953279.1|	contig00010	98.67	150	2	0	89	238	4030	3881	8e-76	281
gi|332491907|gb|JI958944.1|	contig00010	96.15	182	3	3	3	182	4016	4195	4e-81	299
gi|332493247|gb|JI960284.1|	contig00010	94.89	176	5	4	27	200	1325	1152	2e-69	260
gi|332499185|gb|JI966211.1|	contig00010	100	147	0	0	1	147	4435	4289	9e-79	291
gi|332502643|gb|JI969217.1|	contig00010	100	40	0	0	4	43	5514	5475	4e-15	80
gi|332502810|gb|JI969384.1|	contig00010	100	309	0	0	1	309	4383	4075	2e-175	613
gi|332509739|gb|JI976313.1|	contig00010	97.14	140	0	4	23	162	4977	4842	1e-55	214
gi|332510637|gb|JI977197.1|	contig00010	98.67	150	1	1	15	164	624	772	2e-73	274
gi|332511716|gb|JI978262.1|	contig00010	98.55	138	1	1	27	164	4828	4692	1e-67	254
gi|472050|gb|M82480.1|PEARRE01	contig00010	100	89	0	0	1	89	5698	5610	1e-44	176
gi|472051|gb|M82481.1|PEARRE02	contig00010	100	56	0	0	1	56	5599	5544	3e-25	111
gi|472052|gb|M82482.1|PEARRE03	contig00010	98.17	218	4	0	1	218	5508	5291	7e-114	408
gi|472053|gb|M82483.1|PEARRE04	contig00010	98.8	166	2	0	1	166	4874	4709	9e-87	317
gi|472054|gb|M82484.1|PEARRE05	contig00010	98.11	212	2	1	1	210	4632	4421	2e-106	383
gi|472055|gb|M82485.1|PEARRE06	contig00010	97.2	143	4	0	1	143	4288	4146	2e-69	260
gi|472057|gb|AH001723.1|SEG_PEARRE0	contig00010	98.17	218	4	0	146	363	5508	5291	6e-113	407
gi|472057|gb|AH001723.1|SEG_PEARRE0	contig00010	98.14	215	2	1	529	741	4633	4419	1e-107	389
gi|472057|gb|AH001723.1|SEG_PEARRE0	contig00010	98.8	167	2	0	364	530	4874	4708	1e-86	319
gi|472057|gb|AH001723.1|SEG_PEARRE0	contig00010	97.2	143	4	0	740	882	4288	4146	1e-68	260
gi|472057|gb|AH001723.1|SEG_PEARRE0	contig00010	93.67	158	0	1	1	148	5698	5541	6e-64	244
gi|472057|gb|AH001723.1|SEG_PEARRE0	contig00010	100	37	0	0	883	919	4115	4079	1e-12	73.9
gi|472058|gb|M82086.1|PEARRN01	contig00010	99	201	2	0	1	201	2658	2458	2e-108	390
gi|472059|gb|M82087.1|PEARRN02	contig00010	97.52	202	3	1	1	200	1791	1590	4e-100	362
gi|472060|gb|M82088.1|PEARRN03	contig00010	98.44	64	1	0	1	64	1459	1396	2e-27	119
gi|472062|gb|M82090.1|PEARRN05	contig00010	100	96	0	0	1	96	1334	1239	8e-49	190
gi|472063|gb|AH001724.1|SEG_PEARRN0	contig00010	99.01	203	2	0	1	203	2658	2456	4e-109	393
gi|472063|gb|AH001724.1|SEG_PEARRN0	contig00010	97.55	204	3	1	201	402	1792	1589	9e-101	366
gi|472063|gb|AH001724.1|SEG_PEARRN0	contig00010	100	96	0	0	492	587	1334	1239	4e-48	191
gi|472063|gb|AH001724.1|SEG_PEARRN0	contig00010	98.44	64	1	0	402	465	1459	1396	1e-26	119
gi|59799638|gb|AY839340.1|	contig00010	99.19	620	4	1	1	620	4023	3405	0	1192
gi|85724131|gb|DQ311988.1|	contig00010	99.59	732	3	0	1	732	4060	3329	0	1427
gi|974166|gb|L36636.1|PHVRGN	contig00010	98.2	388	7	0	1	388	3151	2764	0	722
gi|255957401|emb|FN435842.1|	contig00011	99.74	778	2	0	1	778	771	1548	0	1526
gi|315360733|gb|HM998606.1|	contig00011	99.47	570	3	0	5	574	681	1250	0	1111
gi|332469054|gb|JI936091.1|	contig00011	99.27	273	2	0	1	273	883	1155	3e-149	525
gi|332492622|gb|JI959659.1|	contig00011	99.22	256	0	2	1	256	1417	1670	1e-121	434
gi|332506495|gb|JI973069.1|	contig00011	96.67	210	2	4	1	209	747	542	5e-92	335
gi|332503574|gb|JI970148.1|	contig00012	90.72	97	8	1	107	203	360	455	3e-25	113
gi|332445378|gb|JI912435.1|	contig00013	99.18	364	3	0	209	572	317	680	0	698
gi|332445378|gb|JI912435.1|	contig00013	98.68	152	2	0	607	758	529	680	3e-76	285
gi|332445378|gb|JI912435.1|	contig00013	97.47	158	4	0	508	665	523	680	4e-75	281
gi|332445378|gb|JI912435.1|	contig00013	100	126	0	0	22	147	82	207	1e-65	250
gi|332445378|gb|JI912435.1|	contig00013	94.37	142	8	0	694	835	523	664	5e-56	218
gi|332445378|gb|JI912435.1|	contig00013	86.3	146	14	2	646	788	523	665	2e-27	123
gi|332454688|gb|JI921745.1|	contig00013	96.01	301	4	4	591	889	386	680	1e-134	479
gi|332455260|gb|JI922317.1|	contig00013	97.77	224	2	1	43	263	457	680	2e-111	400
gi|332455260|gb|JI922317.1|	contig00013	97.86	140	3	0	205	344	529	668	3e-67	254
gi|332455260|gb|JI922317.1|	contig00013	86.88	160	15	2	154	310	523	679	8e-34	143
gi|332455260|gb|JI922317.1|	contig00013	89.68	126	4	6	292	408	523	648	2e-22	105
gi|332455260|gb|JI922317.1|	contig00013	87.23	94	9	1	244	337	523	613	4e-17	87.7
gi|332456154|gb|JI923211.1|	contig00013	97.66	385	2	7	61	440	679	297	0	638
gi|332456154|gb|JI923211.1|	contig00013	91.03	78	2	4	34	108	616	541	3e-12	71.9
gi|332465143|gb|JI932180.1|	contig00013	98.98	197	2	0	8	204	484	680	1e-103	375
gi|332465143|gb|JI932180.1|	contig00013	98.1	158	3	0	140	297	523	680	5e-78	289
gi|332465143|gb|JI932180.1|	contig00013	96.43	112	4	0	233	344	523	634	3e-48	190
gi|332465143|gb|JI932180.1|	contig00013	86.3	146	14	2	185	327	523	665	6e-28	123
gi|332475875|gb|JI942912.1|	contig00013	96.06	279	8	1	85	360	664	386	7e-130	462
gi|332475875|gb|JI942912.1|	contig00013	97.62	126	3	0	476	601	207	82	6e-60	230
gi|332475875|gb|JI942912.1|	contig00013	93.85	65	4	0	159	223	680	616	6e-20	97.8
gi|332475875|gb|JI942912.1|	contig00013	92.98	57	4	0	3	59	602	546	4e-15	81.9
gi|332475875|gb|JI942912.1|	contig00013	95.24	42	2	0	18	59	680	639	5e-11	68
gi|332480444|gb|JI947481.1|	contig00013	98.6	143	2	0	149	291	680	538	4e-72	270
gi|332480444|gb|JI947481.1|	contig00013	94.44	126	7	0	88	213	648	523	8e-50	196
gi|332480444|gb|JI947481.1|	contig00013	89.31	159	10	6	242	400	680	529	1e-33	142
gi|332480444|gb|JI947481.1|	contig00013	85.42	144	15	2	119	259	665	525	1e-24	112
gi|332483490|gb|JI950527.1|	contig00013	98.45	194	0	1	36	226	100	293	7e-99	358
gi|332483490|gb|JI950527.1|	contig00013	92.98	57	4	0	146	202	258	314	1e-15	82
gi|332491092|gb|JI958129.1|	contig00013	96.49	114	4	0	23	136	665	552	5e-50	196
gi|332491092|gb|JI958129.1|	contig00013	92.5	120	6	1	1	120	639	523	2e-40	164
gi|332491092|gb|JI958129.1|	contig00013	88.73	71	5	1	53	123	680	613	2e-13	74.4
gi|332491092|gb|JI958129.1|	contig00013	100	36	0	0	101	136	680	645	1e-12	72.4
gi|332491131|gb|JI958168.1|	contig00013	95.36	151	7	0	112	262	679	529	2e-64	244
gi|332491131|gb|JI958168.1|	contig00013	92.55	161	6	2	66	223	680	523	5e-56	216
gi|332491131|gb|JI958168.1|	contig00013	95.28	127	6	0	4	130	649	523	2e-52	204
gi|332491131|gb|JI958168.1|	contig00013	94.57	92	2	1	204	292	680	589	9e-33	139
gi|332491131|gb|JI958168.1|	contig00013	86.71	143	16	1	36	175	665	523	8e-30	129
gi|332491131|gb|JI958168.1|	contig00013	86.89	122	13	1	174	292	665	544	2e-24	111
gi|332492522|gb|JI959559.1|	contig00013	97.46	276	3	4	82	356	616	344	6e-130	462
gi|332492522|gb|JI959559.1|	contig00013	93.1	58	4	0	117	174	673	616	6e-16	83.8
gi|332492522|gb|JI959559.1|	contig00013	85.57	97	10	2	82	174	664	568	8e-12	69.9
gi|332494803|gb|JI961840.1|	contig00013	100	90	0	0	54	143	590	679	1e-45	181
gi|332494803|gb|JI961840.1|	contig00013	89.84	128	9	4	80	203	523	650	3e-32	137
gi|332494803|gb|JI961840.1|	contig00013	87.13	101	9	2	77	173	565	665	4e-17	87.1
gi|332495564|gb|JI962601.1|	contig00013	96.3	108	4	0	1	108	630	523	6e-46	182
gi|332495564|gb|JI962601.1|	contig00013	90.45	157	5	5	44	199	680	533	5e-40	163
gi|332495564|gb|JI962601.1|	contig00013	92.73	110	1	5	160	265	664	558	7e-27	119
gi|332495564|gb|JI962601.1|	contig00013	88.12	101	9	1	14	111	665	565	2e-21	101
gi|332495564|gb|JI962601.1|	contig00013	88.3	94	8	3	160	252	616	525	1e-13	75.8
gi|332499403|gb|JI966429.1|	contig00013	96.51	86	0	3	143	228	317	399	9e-29	125
gi|332501447|gb|JI968021.1|	contig00013	90.06	161	10	4	29	187	523	679	7e-42	169
gi|332501447|gb|JI968021.1|	contig00013	97.85	93	1	1	1	93	589	680	1e-40	165
gi|332501447|gb|JI968021.1|	contig00013	90.91	88	6	2	120	205	565	652	9e-20	95.9
gi|332501447|gb|JI968021.1|	contig00013	87.06	85	8	1	26	107	565	649	1e-15	82
gi|332508013|gb|JI974587.1|	contig00013	94.67	150	2	2	4	153	470	327	5e-59	226
gi|332508013|gb|JI974587.1|	contig00013	90.24	164	11	4	98	258	493	332	2e-42	170
gi|332508580|gb|JI975154.1|	contig00013	95.59	68	3	0	49	116	583	650	7e-26	115
gi|332508580|gb|JI975154.1|	contig00013	97.3	37	1	0	79	115	565	601	7e-11	66.2
gi|332509504|gb|JI976078.1|	contig00013	96.17	313	3	6	13	322	680	374	4e-137	486
gi|332509504|gb|JI976078.1|	contig00013	95.77	71	3	0	1	71	599	529	4e-26	117
gi|332509504|gb|JI976078.1|	contig00013	86.51	126	13	2	1	123	647	523	6e-22	103
gi|332509709|gb|JI976283.1|	contig00013	100	132	0	0	242	373	363	494	1e-69	262
gi|332511755|gb|JI978301.1|	contig00013	94.06	202	7	3	2	203	484	680	7e-81	299
gi|332511755|gb|JI978301.1|	contig00013	96.86	159	4	1	138	296	523	680	7e-72	269
gi|332511755|gb|JI978301.1|	contig00013	97.14	70	2	0	238	307	529	598	4e-28	123
gi|332511755|gb|JI978301.1|	contig00013	86.61	127	11	2	184	307	523	646	6e-24	109
gi|332512142|gb|JI978688.1|	contig00013	96	350	8	5	4	352	617	273	6e-155	545
gi|332512142|gb|JI978688.1|	contig00013	91.09	101	5	1	1	97	668	568	5e-29	127
gi|332512142|gb|JI978688.1|	contig00013	97.26	73	0	2	309	381	268	198	8e-25	113
gi|332512142|gb|JI978688.1|	contig00013	92.19	64	4	1	35	97	679	616	1e-14	79.8
gi|332512142|gb|JI978688.1|	contig00013	95.74	47	2	0	1	47	575	529	4e-14	77.8
gi|332512266|gb|JI978812.1|	contig00013	98.28	174	3	0	142	315	280	453	2e-87	321
gi|332512266|gb|JI978812.1|	contig00013	100	37	0	0	142	178	232	268	6e-13	73.8
gi|332445451|gb|JI912508.1|	contig00015	98.1	316	6	0	1	316	389	74	4e-165	579
gi|332445522|gb|JI912579.1|	contig00015	93.79	419	14	2	1	418	482	75	1e-180	630
gi|332445549|gb|JI912606.1|	contig00015	98.48	330	5	0	1	330	426	97	4e-176	615
gi|332445780|gb|JI912837.1|	contig00015	91.43	350	12	3	14	356	33	371	5e-131	465
gi|332446955|gb|JI914012.1|	contig00015	98.24	398	7	0	1	398	471	74	0	733
gi|332449470|gb|JI916527.1|	contig00015	87.2	211	14	3	26	235	73	271	9e-52	202
gi|332452096|gb|JI919153.1|	contig00015	99.27	273	1	1	23	294	339	611	1e-146	517
gi|332459562|gb|JI926619.1|	contig00015	99.59	244	0	1	60	303	611	369	4e-132	469
gi|332464905|gb|JI931942.1|	contig00015	99.42	173	1	0	38	210	611	439	5e-92	335
gi|332466172|gb|JI933209.1|	contig00015	98.51	404	3	3	26	427	611	209	0	729
gi|332466476|gb|JI933513.1|	contig00015	98.44	257	4	0	1	257	397	141	7e-135	478
gi|332467540|gb|JI934577.1|	contig00015	97.64	297	4	3	1	297	485	192	7e-146	515
gi|332468917|gb|JI935954.1|	contig00015	98.35	182	3	0	1	182	365	184	1e-92	338
gi|332469408|gb|JI936445.1|	contig00015	98.4	312	3	1	1	312	568	259	2e-163	573
gi|332469644|gb|JI936681.1|	contig00015	98.36	244	4	0	1	244	368	611	9e-132	467
gi|332469919|gb|JI936956.1|	contig00015	98.35	363	5	1	15	376	611	249	0	666
gi|332470387|gb|JI937424.1|	contig00015	98.36	244	1	2	11	254	611	371	6e-123	438
gi|332471390|gb|JI938427.1|	contig00015	98.05	257	3	2	1	257	467	213	6e-131	465
gi|332474287|gb|JI941324.1|	contig00015	98.62	289	0	4	1	289	587	303	2e-144	509
gi|332476200|gb|JI943237.1|	contig00015	98.58	212	1	2	1	212	537	328	6e-106	382
gi|332477003|gb|JI944040.1|	contig00015	99.58	240	1	0	22	261	611	372	7e-132	468
gi|332477974|gb|JI945011.1|	contig00015	96.48	227	8	0	1	227	300	74	6e-109	392
gi|332478460|gb|JI945497.1|	contig00015	99.14	233	0	2	1	233	584	354	1e-120	430
gi|332478722|gb|JI945759.1|	contig00015	99.58	236	0	1	19	254	611	377	4e-127	452
gi|332479436|gb|JI946473.1|	contig00015	98.32	357	1	5	8	362	233	586	1e-177	620
gi|332479726|gb|JI946763.1|	contig00015	92.22	270	19	2	1	270	566	299	2e-123	440
gi|332479902|gb|JI946939.1|	contig00015	98.3	235	4	0	1	235	377	611	2e-126	449
gi|332481175|gb|JI948212.1|	contig00015	97.65	298	2	4	1	298	581	289	1e-144	511
gi|332481437|gb|JI948474.1|	contig00015	100	211	0	0	1	211	529	319	3e-117	419
gi|332483043|gb|JI950080.1|	contig00015	95	260	7	4	1	260	476	223	1e-111	400
gi|332483280|gb|JI950317.1|	contig00015	99.61	257	1	0	1	257	503	247	5e-142	502
gi|332483451|gb|JI950488.1|	contig00015	98.81	252	3	0	1	252	464	213	3e-134	476
gi|332483829|gb|JI950866.1|	contig00015	96.59	264	7	2	1	264	460	199	6e-127	451
gi|332483839|gb|JI950876.1|	contig00015	99.6	250	1	0	1	250	362	611	7e-138	488
gi|332484052|gb|JI951089.1|	contig00015	98.43	255	3	1	1	254	438	184	3e-131	466
gi|332484509|gb|JI951546.1|	contig00015	98.8	250	3	0	1	250	462	213	4e-133	472
gi|332484838|gb|JI951875.1|	contig00015	91.9	358	26	2	16	371	255	611	1e-132	471
gi|332484901|gb|JI951938.1|	contig00015	98.81	253	3	0	1	253	459	207	7e-135	478
gi|332485405|gb|JI952442.1|	contig00015	98.44	257	1	2	1	257	552	299	3e-132	469
gi|332485532|gb|JI952569.1|	contig00015	99.63	267	1	0	10	276	540	274	6e-148	521
gi|332485662|gb|JI952699.1|	contig00015	98.41	251	0	4	1	251	580	334	9e-122	434
gi|332486876|gb|JI953913.1|	contig00015	98.23	226	1	3	1	226	541	319	8e-111	398
gi|332487025|gb|JI954062.1|	contig00015	96.25	267	3	4	1	267	508	249	3e-120	429
gi|332487329|gb|JI954366.1|	contig00015	98.95	286	3	0	1	286	509	224	4e-156	548
gi|332487670|gb|JI954707.1|	contig00015	99.18	245	1	1	51	295	611	368	5e-130	462
gi|332488060|gb|JI955097.1|	contig00015	97.38	267	2	4	1	267	456	195	1e-124	444
gi|332488160|gb|JI955197.1|	contig00015	98.1	263	3	1	1	263	176	436	3e-134	476
gi|332488818|gb|JI955855.1|	contig00015	99.35	307	1	1	1	306	569	263	5e-167	585
gi|332488880|gb|JI955917.1|	contig00015	97.04	304	3	5	1	304	496	199	1e-139	494
gi|332488942|gb|JI955979.1|	contig00015	98.84	258	3	0	1	258	446	189	7e-138	488
gi|332488971|gb|JI956008.1|	contig00015	97.3	296	1	5	1	295	543	254	8e-138	488
gi|332489437|gb|JI956474.1|	contig00015	98.24	227	4	0	23	249	611	385	2e-121	433
gi|332489533|gb|JI956570.1|	contig00015	98.68	304	3	1	1	304	537	235	5e-162	568
gi|332489625|gb|JI956662.1|	contig00015	98.49	199	2	1	1	199	420	223	2e-100	363
gi|332491602|gb|JI958639.1|	contig00015	99.59	243	0	1	1	243	593	352	3e-131	466
gi|332492085|gb|JI959122.1|	contig00015	88.72	257	15	3	1	256	315	72	3e-76	283
gi|332492177|gb|JI959214.1|	contig00015	99.22	256	2	0	1	256	592	337	1e-140	497
gi|332492561|gb|JI959598.1|	contig00015	99.45	182	1	0	27	208	611	430	1e-97	354
gi|332492902|gb|JI959939.1|	contig00015	98.46	260	3	1	1	260	473	215	3e-134	476
gi|332492921|gb|JI959958.1|	contig00015	94.57	258	2	9	1	256	541	294	6e-92	335
gi|332493430|gb|JI960467.1|	contig00015	94.12	238	13	1	1	238	590	354	6e-117	418
gi|332493867|gb|JI960904.1|	contig00015	99.6	247	0	1	1	247	366	611	1e-133	474
gi|332494829|gb|JI961866.1|	contig00015	98.85	262	0	3	1	261	548	289	4e-133	472
gi|332495412|gb|JI962449.1|	contig00015	96.77	217	4	3	1	217	426	213	2e-101	367
gi|332495650|gb|JI962687.1|	contig00015	94.81	270	3	10	21	290	611	353	7e-97	352
gi|332496228|gb|JI963265.1|	contig00015	97.21	358	6	3	1	354	516	159	1e-175	614
gi|332496957|gb|JI963994.1|	contig00015	99.64	281	1	0	1	281	527	247	2e-156	549
gi|332497347|gb|JI964384.1|	contig00015	98.47	196	0	3	7	201	611	418	4e-94	343
gi|332498321|gb|JI965357.1|	contig00015	99.21	253	0	2	1	253	539	289	2e-132	470
gi|332498526|gb|JI965562.1|	contig00015	98.77	244	0	3	13	256	611	371	2e-122	436
gi|332498545|gb|JI965581.1|	contig00015	96.99	266	1	4	1	266	514	256	6e-123	438
gi|332498934|gb|JI965970.1|	contig00015	98.76	323	1	3	2	323	573	253	6e-167	585
gi|332501622|gb|JI968196.1|	contig00015	94.07	253	8	4	1	253	342	97	6e-100	362
gi|332502137|gb|JI968711.1|	contig00015	95.88	267	4	4	1	267	191	450	2e-116	416
gi|332502619|gb|JI969193.1|	contig00015	99.61	258	1	0	1	258	498	241	1e-142	504
gi|332503344|gb|JI969918.1|	contig00015	99.59	246	0	1	1	246	367	611	4e-133	472
gi|332503808|gb|JI970382.1|	contig00015	97.14	175	2	3	19	192	611	439	5e-77	285
gi|332504162|gb|JI970736.1|	contig00015	98.45	258	2	1	1	258	197	452	1e-133	474
gi|332504345|gb|JI970919.1|	contig00015	98.84	259	3	0	1	259	434	176	2e-138	490
gi|332504972|gb|JI971546.1|	contig00015	99.58	236	0	1	1	236	546	312	4e-127	452
gi|332505012|gb|JI971586.1|	contig00015	96.5	257	4	5	1	257	411	160	5e-111	398
gi|332505115|gb|JI971689.1|	contig00015	98.48	263	1	1	1	263	540	281	3e-137	486
gi|332505138|gb|JI971712.1|	contig00015	98.67	226	3	0	1	226	443	218	9e-119	424
gi|332505277|gb|JI971851.1|	contig00015	97.32	261	2	5	1	260	204	460	4e-118	422
gi|332506038|gb|JI972612.1|	contig00015	99.4	334	1	1	92	425	611	279	0	638
gi|332506254|gb|JI972828.1|	contig00015	98.36	244	1	1	1	244	333	573	6e-126	448
gi|332506402|gb|JI972976.1|	contig00015	96.41	251	5	3	1	249	407	159	2e-113	406
gi|332506422|gb|JI972996.1|	contig00015	94.94	158	7	1	31	188	74	230	1e-64	245
gi|332507089|gb|JI973663.1|	contig00015	94.16	154	3	2	1	154	507	360	5e-62	235
gi|332507184|gb|JI973758.1|	contig00015	99.62	263	1	0	1	263	591	329	1e-145	513
gi|332507603|gb|JI974177.1|	contig00015	98.05	256	1	2	1	256	320	571	2e-128	456
gi|332507745|gb|JI974319.1|	contig00015	98.5	267	0	2	10	276	611	349	3e-137	486
gi|332507752|gb|JI974326.1|	contig00015	97.91	191	0	2	11	200	611	424	5e-92	335
gi|332508041|gb|JI974615.1|	contig00015	92.31	260	10	5	1	260	353	602	2e-98	356
gi|332508145|gb|JI974719.1|	contig00015	98.25	229	2	1	1	229	455	229	2e-116	416
gi|332508710|gb|JI975284.1|	contig00015	96.14	233	5	4	1	233	477	249	2e-106	383
gi|332508989|gb|JI975563.1|	contig00015	96.02	176	3	4	1	176	386	215	2e-70	264
gi|332509323|gb|JI975897.1|	contig00015	93.33	135	6	3	1	134	571	439	2e-43	174
gi|332509675|gb|JI976249.1|	contig00015	93.1	261	15	2	4	264	307	564	7e-109	391
gi|332511247|gb|JI977793.1|	contig00015	98.8	249	0	2	1	249	328	573	3e-128	456
gi|332511273|gb|JI977819.1|	contig00015	97.24	254	6	1	1	254	243	495	2e-131	466
gi|332511525|gb|JI978071.1|	contig00015	98.68	151	1	1	13	163	120	269	4e-74	276
gi|332511667|gb|JI978213.1|	contig00015	98.34	181	3	0	1	181	364	184	1e-93	341
gi|332513827|gb|JI980373.1|	contig00015	93.21	221	5	8	3	221	123	335	3e-72	269
gi|332433109|gb|JI900166.1|	contig00017	98.31	1127	13	4	578	1700	1125	1	0	2056
gi|332502501|gb|JI969075.1|	contig00021	96.65	179	2	4	76	254	43	217	8e-77	285
gi|169147|gb|J01256.1|PEARBPC	contig00022	96.42	419	15	0	9	427	240	658	0	712
gi|169147|gb|J01256.1|PEARBPC	contig00022	90.44	136	8	4	498	632	729	860	8e-32	137
gi|169151|gb|M25614.1|PEARUBP1	contig00022	95.45	176	8	0	31	206	99	274	4e-77	285
[truncated: 75,432 more rows]

## Sheet: Faba_NCBI_est_blast
genbank ID	Contig/singleton name	% identity	alignment_length	mismatches	gap_openings	q_start	q_end	s_start	s_end	e value	score
gi|22033|emb|X17535.1|	contig00001	99.43	524	2	1	832	1354	1	524	0	1007
gi|163638707|gb|EU307367.1|	contig00004	97.88	236	4	1	8	242	1	236	9e-118	420
gi|163638708|gb|EU307368.1|	contig00004	96.19	236	8	1	8	242	1	236	3e-108	389
gi|163638709|gb|EU307369.1|	contig00004	96.19	236	8	1	8	242	1	236	3e-108	389
gi|92250811|dbj|BD359392.1|	contig00006	100	433	0	0	1	433	114	546	0	858
gi|1150654|emb|X91077.1|	contig00017	97.71	437	1	1	2	438	10	437	0	795
gi|1150654|emb|X91077.1|	contig00017	99.21	127	1	0	527	653	524	650	3e-64	244
gi|205277595|gb|EU920051.1|	contig00023	98.24	227	3	1	1	226	58	284	8e-115	410
gi|3882080|emb|AJ012552.1|	contig00043	99.7	996	3	0	1	996	1123	128	0	1951
gi|1150656|emb|X91078.1|	contig00045	97.66	385	8	1	1	385	29	412	1e-176	617
gi|47076859|dbj|AB176562.1|	contig00045	96.63	356	11	1	70	424	57	412	2e-172	603
gi|22003725|gb|AF526508.1|	contig00054	99.51	411	1	1	2	412	947	538	0	791
gi|163638704|gb|EU307364.1|	contig00060	98.94	284	0	1	2	285	509	229	3e-152	535
gi|163638705|gb|EU307365.1|	contig00060	98.94	284	0	1	2	285	509	229	3e-152	535
gi|163638706|gb|EU307366.1|	contig00060	98.94	284	0	1	2	285	509	229	3e-152	535
gi|12382|emb|X02444.1|	contig00075	99.25	266	0	2	709	974	156	419	4e-127	454
gi|12382|emb|X02444.1|	contig00075	100	126	0	0	553	678	1	126	1e-65	250
gi|12382|emb|X02444.1|	contig00075	98.04	51	1	0	347	397	1	51	2e-18	93.7
gi|176291|gb|M55084.1|VFATRNALEU	contig00075	99.25	266	0	2	229	494	156	419	2e-127	454
gi|176291|gb|M55084.1|VFATRNALEU	contig00075	99.21	126	1	0	73	198	1	126	1e-63	242
gi|2104958|gb|U96925.1|VFU96925	contig00090	98.88	535	5	1	1	535	607	74	0	1005
gi|259431383|emb|HB868442.1|	contig00090	99.12	339	3	0	1	339	580	242	0	648
gi|300626134|emb|HC925851.1|	contig00090	99.12	339	3	0	1	339	580	242	0	648
gi|219727991|emb|FB831967.1|	contig00091	84.14	353	56	0	19	371	742	390	2e-69	261
gi|257347126|emb|HB702026.1|	contig00091	84.14	353	56	0	19	371	742	390	2e-69	261
gi|7573583|emb|AJ400726.1|	contig00091	84.14	353	56	0	74	426	742	390	2e-69	260
gi|22042|emb|X56240.1|	contig00093	99.6	749	1	2	1025	1772	920	173	0	1445
gi|22042|emb|X56240.1|	contig00093	98.64	147	2	0	1770	1916	152	6	5e-73	276
gi|22042|emb|X56240.1|	contig00093	97.22	108	3	0	809	916	1026	919	2e-47	190
gi|22042|emb|X56240.1|	contig00093	98.75	80	1	0	648	727	1106	1027	2e-35	151
gi|22044|emb|X13214.1|	contig00093	100	143	0	0	1	143	148	6	9e-77	283
gi|22045|emb|X13242.1|	contig00093	99.61	1021	4	0	155	1175	1026	6	0	1992
gi|22045|emb|X13242.1|	contig00093	100	73	0	0	1	73	1099	1027	4e-34	145
gi|22047|emb|X13213.1|	contig00093	98.64	147	2	0	3	149	152	6	2e-74	276
gi|22048|emb|X13211.1|	contig00093	99.03	927	8	1	1	926	1099	173	0	1758
gi|22048|emb|X13211.1|	contig00093	100	147	0	0	924	1070	152	6	3e-78	291
gi|22050|emb|X13210.1|	contig00093	99.12	908	8	0	1	908	1080	173	0	1737
gi|22050|emb|X13210.1|	contig00093	98.64	147	2	0	906	1052	152	6	2e-73	276
gi|295020998|emb|HC474762.1|	contig00093	97.37	38	1	0	647	684	1106	1069	4e-11	67.9
gi|311085153|emb|HH724628.1|	contig00093	100	41	0	0	594	634	1106	1066	3e-15	81.8
gi|311085154|emb|HH724629.1|	contig00093	100	41	0	0	1145	1185	1106	1066	5e-15	81.8
gi|311085155|emb|HH724630.1|	contig00093	100	41	0	0	648	688	1106	1066	3e-15	81.8
gi|311085156|emb|HH724631.1|	contig00093	100	41	0	0	704	744	1106	1066	3e-15	81.8
gi|311085157|emb|HH724632.1|	contig00093	97.56	41	1	0	648	688	1106	1066	7e-13	73.8
gi|315003710|emb|HI929490.1|	contig00093	97.37	38	1	0	647	684	1106	1069	4e-11	67.9
gi|358435796|dbj|HV510655.1|	contig00093	97.37	38	1	0	647	684	1106	1069	4e-11	67.9
gi|37518693|gb|AY386899.1|	contig00172	99.57	704	0	3	1	701	755	1458	0	1306
gi|219734384|emb|FB784709.1|	contig00180	98.39	1182	14	4	1	1180	1179	1	0	2163
gi|219765723|emb|FB813934.1|	contig00180	98.39	1182	14	4	1	1180	1179	1	0	2163
gi|257300364|emb|HB654768.1|	contig00180	98.39	1182	14	4	1	1180	1179	1	0	2163
gi|257327258|emb|HB683993.1|	contig00180	98.39	1182	14	4	1	1180	1179	1	0	2163
gi|2598656|emb|AJ222579.1|	contig00180	98.41	1195	14	4	29	1221	1192	1	0	2189
gi|197700113|gb|EU884305.1|	contig00211	100	99	0	0	2	100	343	245	1e-50	196
gi|205277593|gb|EU920050.1|	contig00211	100	234	0	0	1	234	413	180	6e-131	464
gi|47076861|dbj|AB176563.1|	contig00211	100	416	0	0	64	479	434	19	0	724
gi|747905|emb|X77254.1|	contig00211	100	433	0	0	1	433	450	18	0	757
gi|197700107|gb|EU884302.1|	contig00222	98.41	126	2	0	1	126	1064	1189	6e-62	234
gi|12383|emb|X01167.1|	contig00223	100	293	0	0	596	888	3	295	3e-151	533
gi|162405323|gb|EU288937.1|	contig00223	99.68	314	0	1	1	314	1315	1627	9e-174	607
gi|162405325|gb|EU288938.1|	contig00223	99.68	314	0	1	1	314	1315	1627	9e-174	607
gi|162405327|gb|EU288939.1|	contig00223	99.68	314	0	1	1	314	1315	1627	9e-174	607
gi|94982605|gb|DQ490582.1|	contig00232	97.98	247	5	0	104	350	610	364	1e-126	450
gi|94982606|gb|DQ490583.1|	contig00232	97.98	247	5	0	104	350	610	364	1e-126	450
gi|94982607|gb|DQ490584.1|	contig00232	97.98	247	5	0	104	350	610	364	1e-126	450
gi|227473150|emb|GN117814.1|	contig00244	99.19	1105	7	2	1	1105	14	1116	0	2103
gi|695766|emb|Z48505.1|	contig00244	99.19	1105	7	2	1	1105	14	1116	0	2103
gi|257715439|emb|HB832544.1|	contig00275	99.06	1062	10	0	1	1062	582	1643	0	2026
gi|7209278|emb|AJ250026.1|	contig00275	99.18	1337	11	0	459	1795	478	1814	0	2516
gi|7209278|emb|AJ250026.1|	contig00275	99.7	331	0	1	102	431	120	450	0	640
gi|13880|emb|X07237.1|	contig00277	98.6	786	10	1	425	1209	896	1681	0	1463
gi|227474523|emb|GN118220.1|	contig00297	99.22	902	6	1	9	910	22	922	0	1725
gi|50402523|gb|AY667436.1|	contig00297	99.22	902	6	1	9	910	22	922	0	1725
gi|8347097|emb|AJ289701.1|	contig00297	80.71	368	71	0	172	539	153	520	9e-41	167
gi|8347097|emb|AJ289701.1|	contig00297	79.54	347	71	0	592	938	576	922	3e-28	125
gi|8575711|gb|AF266760.1|	contig00297	80.71	368	71	0	131	498	153	520	9e-41	167
gi|8575711|gb|AF266760.1|	contig00297	79.54	347	71	0	551	897	576	922	3e-28	125
gi|1401241|gb|U59465.1|VFU59465	contig00301	99.37	1436	9	0	1	1436	23	1458	0	2775
gi|27413318|gb|AY161277.1|	contig00301	99.67	612	2	0	3208	3819	847	1458	0	1198
gi|27413318|gb|AY161277.1|	contig00301	98.57	488	7	0	1242	1729	1	488	0	912
gi|27413318|gb|AY161277.1|	contig00301	100	245	0	0	2839	3083	607	851	3e-136	486
gi|27413318|gb|AY161277.1|	contig00301	99.18	122	1	0	1849	1970	486	607	2e-60	234
gi|227247947|emb|GN105907.1|	contig00313	96.21	633	24	0	34	666	1	633	0	1065
gi|395071|emb|Z24678.1|	contig00313	96.21	633	24	0	34	666	1	633	0	1065
gi|222090393|gb|FJ548750.1|	contig00325	82.31	944	161	5	424	1363	94	1035	8e-144	509
gi|1247363|emb|A27659.1|	contig00344	97.34	263	7	0	7	269	1186	1448	5e-131	466
gi|1247363|emb|A27659.1|	contig00344	90.25	318	28	1	323	637	1502	1819	2e-105	381
gi|22028|emb|Z11702.1|	contig00344	93.9	1311	74	2	156	1463	141	1448	0	1957
gi|22028|emb|Z11702.1|	contig00344	91.51	318	27	0	1517	1834	1502	1819	1e-115	416
gi|219911973|emb|FB920541.1|	contig00506	98.98	786	8	0	1	786	76	861	0	1495
gi|227473144|emb|GN117808.1|	contig00506	99.15	946	8	0	1	946	64	1009	0	1812
gi|257673369|emb|HB790600.1|	contig00506	98.98	786	8	0	1	786	76	861	0	1495
gi|695764|emb|Z48504.1|	contig00506	99.15	946	8	0	1	946	64	1009	0	1812
gi|13346141|gb|AF335216.1|	contig00522	100	208	0	0	1	208	227	20	2e-115	412
gi|162296017|gb|EU288902.1|	contig00522	99.71	347	1	0	1	347	347	1	0	680
gi|162296018|gb|EU288903.1|	contig00522	100	298	0	0	1	298	298	1	6e-169	591
gi|162296019|gb|EU288904.1|	contig00522	100	298	0	0	1	298	298	1	6e-169	591
gi|176289|gb|M10471.1|VFARRB	contig00522	99.32	148	0	1	17	163	375	228	5e-75	278
gi|208502697|gb|FJ212318.1|	contig00522	100	375	0	0	308	682	375	1	0	743
gi|22032|emb|V01421.1|	contig00522	100	148	0	0	17	164	375	228	9e-80	293
gi|338815144|gb|HM470590.1|	contig00522	100	375	0	0	283	657	375	1	0	743
gi|197700109|gb|EU884303.1|	contig00598	99.4	166	1	0	1	166	308	473	4e-88	321
gi|219736536|emb|FB855372.1|	contig00650	99.81	516	1	0	1	516	52	567	0	1015
gi|219749627|emb|FB823167.1|	contig00650	99.81	516	1	0	1	516	52	567	0	1015
gi|219900196|emb|FB894906.1|	contig00650	99.81	516	1	0	1	516	52	567	0	1015
gi|257339334|emb|HB693226.1|	contig00650	99.81	516	1	0	1	516	52	567	0	1015
gi|257732475|emb|HB764965.1|	contig00650	99.81	516	1	0	1	516	52	567	0	1015
gi|257745135|emb|HB725431.1|	contig00650	99.81	516	1	0	1	516	52	567	0	1015
gi|3063395|dbj|AB012947.1|	contig00650	99.64	829	3	0	1	829	6	834	0	1620
gi|11602746|emb|AJ271815.1|	contig00663	81.23	261	49	0	256	516	266	526	2e-29	129
gi|11602748|emb|AJ271816.1|	contig00663	81.23	261	49	0	265	525	266	526	1e-29	129
gi|11602750|emb|AJ277286.1|	contig00663	84.91	106	16	0	834	939	345	450	2e-15	83.8
gi|1272409|gb|U52045.1|VFU52045	contig00667	98.44	639	8	1	69	705	15	653	0	1181
gi|259431381|emb|HB868440.1|	contig00667	99.12	456	4	0	1	456	30	485	0	872
gi|300626132|emb|HC925849.1|	contig00667	99.12	456	4	0	1	456	30	485	0	872
gi|2689194|emb|AJ222867.1|	contig00693	90.34	176	9	3	13	187	111	279	1e-51	200
gi|3702203|emb|AJ011708.1|	contig00693	96.24	266	9	1	55	319	153	418	2e-123	440
gi|3702205|emb|AJ011710.1|	contig00693	93.04	316	11	6	9	321	111	418	3e-115	414
gi|12385|emb|X00682.1|	contig00711	100	423	0	0	1598	2020	699	277	0	839
gi|176290|gb|M55088.1|VFATRGLUTY	contig00711	100	320	0	0	1	320	596	277	0	634
gi|22052|emb|Y00462.1|	contig00719	85.26	1479	216	1	3	1481	9	1485	0	1197
gi|30420969|gb|AY237958.1|	contig00721	95.7	674	11	1	272	927	267	940	0	1132
gi|30420969|gb|AY237958.1|	contig00721	98.91	183	2	0	1	183	86	268	4e-95	347
gi|22037|emb|X69773.1|	contig00733	99.56	1350	6	0	1298	2647	1	1350	0	2587
gi|295425|gb|M97551.1|VFAUDPGFTA	contig00733	99.71	1361	4	0	1305	2665	1	1361	0	2625
gi|122720915|gb|EF190969.1|	contig00736	99.07	971	5	1	28	998	1063	97	0	1822
gi|122720915|gb|EF190969.1|	contig00736	93.75	64	1	2	1032	1093	63	1	5e-15	81.8
gi|18448978|gb|AF464953.1|	contig00736	99.07	536	5	0	2	537	918	383	0	1023
gi|51853058|gb|BV164381.1|	contig00752	98.76	161	1	1	76	236	1568	1409	3e-80	295
gi|166919278|gb|EU307318.1|	contig00753	99.51	206	1	0	445	650	5	210	2e-111	400
gi|166919280|gb|EU307319.1|	contig00753	99.51	206	1	0	445	650	5	210	2e-111	400
gi|166919282|gb|EU307320.1|	contig00753	99.51	206	1	0	445	650	5	210	2e-111	400
gi|189311244|gb|EU543660.1|	contig00769	98.56	557	4	2	39	595	26	578	0	987
gi|1150652|emb|X89207.1|	contig00789	99.57	462	2	0	183	644	27	488	0	900
gi|197700117|gb|EU884307.1|	contig00820	98.98	98	1	0	4	101	799	702	9e-48	186
gi|452358|emb|Z29590.1|	contig00821	99.24	927	3	2	1	923	932	6	0	1717
gi|22034|emb|X04787.1|	contig00885	88.3	94	8	2	1	92	159	251	6e-18	87.7
gi|7209826|dbj|AB038791.1|	contig00905	98	150	3	0	87	236	27	176	1e-73	274
gi|2689195|emb|AJ222868.1|	contig00915	95.12	82	4	0	16	97	156	237	1e-30	131
gi|1061419|gb|U38965.1|VFU38965	contig00932	92.6	662	47	2	457	1118	1325	666	0	908
gi|259656114|emb|HB975396.1|	contig00932	96.1	1307	49	2	1582	2888	1325	21	0	2171
gi|300599476|emb|HD032806.1|	contig00932	96.1	1307	49	2	1582	2888	1325	21	0	2171
gi|4220624|dbj|AB022442.1|	contig00932	96.1	1307	49	2	1582	2888	1325	21	0	2171
gi|11138319|dbj|AB050952.1|	contig01039	99.7	1000	3	0	89	1088	1012	13	0	1959
gi|1552395|emb|Y08153.1|	contig01039	100	524	0	0	10	533	803	280	0	1039
gi|227472073|emb|GN117724.1|	contig01039	99.7	1000	3	0	89	1088	1012	13	0	1959
gi|46090764|dbj|AB088209.1|	contig01074	92.18	294	23	0	970	1263	537	830	8e-111	400
gi|46090764|dbj|AB088209.1|	contig01074	92.31	247	15	2	41	284	13	258	9e-89	327
gi|46090764|dbj|AB088209.1|	contig01074	92.31	221	14	2	1955	2173	1242	1461	2e-77	289
gi|46090764|dbj|AB088209.1|	contig01074	93.3	194	13	0	1682	1875	1051	1244	5e-75	281
gi|46090764|dbj|AB088209.1|	contig01074	91.08	213	18	1	1361	1573	838	1049	1e-69	264
gi|46090764|dbj|AB088209.1|	contig01074	94.7	132	7	0	372	503	257	388	2e-52	206
gi|46090764|dbj|AB088209.1|	contig01074	94.25	87	5	0	774	860	445	531	3e-30	133
gi|46090772|dbj|AB098256.1|	contig01074	94.9	294	15	0	970	1263	537	830	6e-130	464
gi|46090772|dbj|AB098256.1|	contig01074	91.09	247	18	2	41	284	13	258	1e-81	303
gi|46090772|dbj|AB098256.1|	contig01074	92.14	229	15	2	1955	2181	1242	1469	8e-80	297
gi|46090772|dbj|AB098256.1|	contig01074	93.33	195	13	0	1681	1875	1050	1244	1e-75	283
gi|46090772|dbj|AB098256.1|	contig01074	88.73	213	23	1	1361	1573	838	1049	1e-57	224
gi|46090772|dbj|AB098256.1|	contig01074	95.45	132	6	0	372	503	257	388	1e-54	214
gi|46090772|dbj|AB098256.1|	contig01074	96.55	87	3	0	774	860	445	531	5e-35	149
gi|46090772|dbj|AB098256.1|	contig01074	91.38	58	5	0	619	676	386	443	6e-13	75.8
gi|197700111|gb|EU884304.1|	contig01119	99.07	108	1	0	20	127	609	716	1e-53	206
gi|323669575|dbj|AB615379.1|	contig01143	98.39	745	1	3	1	745	48	781	0	1374
gi|14280|emb|X04920.1|	contig01177	99.48	767	2	2	321	1086	816	51	0	1384
gi|51853142|gb|BV164465.1|	contig01225	98.51	202	3	0	1	202	1710	1509	1e-104	377
gi|511158|emb|Z35164.1|	contig01269	98.57	420	6	0	98	517	1	420	0	785
gi|861158|emb|Z49831.1|	contig01269	99.53	1718	8	0	488	2205	1	1718	0	3342
gi|166361902|gb|EU259079.1|	contig01324	99.56	451	2	0	5	455	738	288	0	878
gi|547477|emb|Z37503.1|	contig01361	99.32	876	3	1	1	873	881	6	0	1685
gi|34420121|gb|AY370648.1|	contig01413	98.67	75	1	0	85	159	999	925	8e-34	141
gi|34420121|gb|AY370648.1|	contig01413	100	58	0	0	2	59	1079	1022	4e-26	115
gi|114213455|dbj|AB254851.1|	contig01467	85.97	841	118	0	86	926	841	1	0	731
gi|114213457|dbj|AB254852.1|	contig01467	99.79	965	2	0	3	967	965	1	0	1814
gi|7209814|dbj|AB038785.1|	contig01467	81.91	199	36	0	32	230	635	437	4e-24	109
gi|2104676|emb|X97904.1|	contig01476	97.66	1024	7	3	1	1011	25	1044	0	1847
gi|197700105|gb|EU884301.1|	contig01580	99.21	126	1	0	1	126	423	298	3e-64	242
gi|33355920|gb|AY338230.1|	contig01580	97.51	882	22	0	1	882	1062	181	0	1574
gi|551130|gb|U14956.1|VFU14956	contig01583	99.39	1311	7	1	35	1345	1328	19	0	2527
gi|47864643|gb|BV103651.1|	contig01676	100	96	0	0	263	358	478	383	3e-48	190
gi|47864643|gb|BV103651.1|	contig01676	98.55	69	1	0	109	177	547	479	2e-30	131
gi|189311240|gb|EU543658.1|	contig01736	99.74	1133	2	1	609	1740	1479	347	0	2214
gi|189311240|gb|EU543658.1|	contig01736	99.32	295	2	0	1792	2086	295	1	2e-161	569
gi|13016805|emb|AJ310523.1|	contig01845	97.84	924	8	7	2213	3127	1	921	0	1628
gi|259656096|emb|HB975378.1|	contig01845	97.84	924	8	7	2213	3127	1	921	0	1628
gi|300599458|emb|HD032788.1|	contig01845	97.84	924	8	7	2213	3127	1	921	0	1628
gi|166092982|gb|EU258919.1|	contig01905	98.39	310	3	2	1	310	1301	994	2e-159	559
gi|13884|emb|X59265.1|	contig01922	99.49	396	0	1	430	823	408	13	0	763
gi|19562|emb|X05407.1|	contig01922	99.49	396	0	1	766	1159	13	408	0	763
gi|53988147|gb|AY753552.1|	contig01957	85.14	397	57	2	1221	1616	1	396	1e-81	303
gi|292806848|gb|HM029363.1|	contig02073	100	301	0	0	379	679	1	301	4e-170	597
gi|1771879|emb|Z72354.1|	contig02084	99.47	569	1	2	668	1235	568	1	0	1088
gi|393703|emb|Z21703.1|	contig02107	97.71	262	5	1	226	487	261	1	2e-130	464
gi|189311238|gb|EU543657.1|	contig02112	98.81	421	3	1	570	990	1	419	0	789
gi|219797143|emb|FB830121.1|	contig02217	99.86	691	1	0	1428	2118	913	223	0	1362
gi|219801690|emb|FB842448.1|	contig02217	99.86	691	1	0	1428	2118	913	223	0	1362
gi|257317797|emb|HB712507.1|	contig02217	99.86	691	1	0	1428	2118	913	223	0	1362
gi|257331750|emb|HB700180.1|	contig02217	99.86	691	1	0	1428	2118	913	223	0	1362
gi|257665968|emb|HB825769.1|	contig02217	99.86	691	1	0	1428	2118	913	223	0	1362
gi|3649777|emb|AJ011303.1|	contig02217	99.87	763	1	0	1426	2188	913	151	0	1505
gi|219736644|emb|FB855480.1|	contig02549	100	323	0	0	425	747	638	316	0	640
gi|219749735|emb|FB823275.1|	contig02549	100	323	0	0	425	747	638	316	0	640
gi|219900304|emb|FB895014.1|	contig02549	100	323	0	0	425	747	638	316	0	640
gi|257339442|emb|HB693334.1|	contig02549	100	323	0	0	425	747	638	316	0	640
gi|257732961|emb|HB765073.1|	contig02549	100	323	0	0	425	747	638	316	0	640
gi|257745259|emb|HB725539.1|	contig02549	100	323	0	0	425	747	638	316	0	640
gi|499692|gb|L32095.1|VFACYCLOPH	contig02549	98.25	627	7	3	506	1129	638	13	0	1134
gi|197700115|gb|EU884306.1|	contig02866	100	89	0	0	8	96	461	373	9e-45	176
gi|323669573|dbj|AB615378.1|	contig03000	100	255	0	0	2	256	93	347	2e-143	505
gi|189311230|gb|EU543653.1|	contig03104	98.98	393	4	0	222	614	1	393	0	747
gi|255684833|gb|GQ339767.1|	contig03217	98.69	761	7	3	1	758	58	818	0	1405
gi|18095031|emb|AX324279.1|	contig03248	100	37	0	0	1	37	346	382	1e-13	73.8
gi|18095032|emb|AX324280.1|	contig03248	100	37	0	0	85	121	382	346	1e-13	73.8
gi|28564241|emb|X17694.2|	contig03248	97.67	387	4	1	705	1091	1	382	0	696
gi|1022364|emb|Z56278.1|	contig03275	98.38	803	6	3	2606	3402	1	802	0	1473
gi|2104680|emb|X97907.1|	contig03346	99.58	955	2	2	30	984	953	1	0	1846
gi|7209822|dbj|AB038789.1|	contig03362	83.19	232	38	1	1	231	356	587	3e-34	143
gi|21999746|gb|AF451595.1|	contig03419	99.79	487	1	0	1	487	487	1	0	957
gi|21666572|gb|AF403292.1|	contig03607	99.16	1430	7	4	535	1963	1	1426	0	2710
gi|259466877|emb|HB886945.1|	contig03607	99.16	1430	7	4	535	1963	1	1426	0	2710
gi|300639693|emb|HC944354.1|	contig03607	99.16	1430	7	4	535	1963	1	1426	0	2710
gi|7248358|dbj|AB039916.1|	contig03619	96.47	510	18	0	510	1019	510	1	0	868
gi|13877|emb|X07236.1|	contig03622	99.16	356	3	0	1019	1374	356	1	0	682
gi|51853190|gb|BV164513.1|	contig03688	99.33	149	1	0	164	312	313	461	1e-77	287
gi|51853190|gb|BV164513.1|	contig03688	96.43	56	0	2	8	62	258	312	5e-15	79.8
gi|2143421|emb|Z73498.1|	contig03846	99.45	724	4	0	2107	2830	725	2	0	1403
gi|2143421|emb|Z73498.1|	contig03846	98.97	97	0	1	2037	2132	820	724	3e-43	176
gi|22005|emb|X00801.1|	contig04053	100	59	0	0	1	59	332	390	3e-27	117
gi|22005|emb|X00801.1|	contig04053	96.61	59	1	1	1	59	215	272	5e-20	93.7
gi|22005|emb|X00801.1|	contig04053	93.22	59	4	0	1	59	391	449	1e-17	85.7
gi|22005|emb|X00801.1|	contig04053	92.98	57	4	0	1	57	273	329	2e-16	81.8
gi|22005|emb|X00801.1|	contig04053	91.23	57	5	0	3	59	99	155	5e-14	73.8
gi|22005|emb|X00801.1|	contig04053	94.23	52	2	1	3	53	24	75	2e-13	71.9
gi|22005|emb|X00801.1|	contig04053	90.91	55	5	0	5	59	160	214	7e-13	69.9
gi|51853500|gb|BV164823.1|	contig04096	99.52	209	1	0	2	210	583	375	3e-115	412
gi|259439195|emb|HB881785.1|	contig04248	100	564	0	0	1	564	564	1	0	1118
gi|259471782|emb|HB899362.1|	contig04248	100	564	0	0	1	564	564	1	0	1118
gi|300544580|emb|HC956771.1|	contig04248	100	564	0	0	1	564	564	1	0	1118
gi|300634094|emb|HC939194.1|	contig04248	100	564	0	0	1	564	564	1	0	1118
gi|440594|emb|X76941.1|	contig04248	100	564	0	0	1	564	564	1	0	1118
gi|87204428|gb|DQ376081.1|	contig04275	99.34	606	2	1	2175	2780	1	604	0	1164
gi|1935020|emb|Z93775.1|	contig04491	99.29	1121	6	2	462	1581	1	1120	0	2143
gi|227285381|emb|GN099813.1|	contig04491	99.29	1121	6	2	462	1581	1	1120	0	2143
gi|298557398|emb|HC897690.1|	contig04491	99.29	1121	6	2	462	1581	1	1120	0	2143
gi|189311232|gb|EU543654.1|	contig04662	99.02	410	3	1	359	767	1	410	0	773
gi|452356|emb|Z29591.1|	contig04716	81.73	197	36	0	161	357	226	422	2e-22	105
gi|452360|emb|Z29592.1|	contig04716	98.58	773	8	3	14	786	1	770	0	1421
gi|66710729|emb|AJ971809.1|	contig04854	100	410	0	0	604	1013	410	1	0	771
gi|66710729|emb|AJ971809.1|	contig04854	96.96	263	1	6	1065	1324	406	664	2e-114	412
gi|6539603|gb|AF061436.1|	contig05066	99.73	374	1	0	126	499	378	5	0	733
gi|7209824|dbj|AB038790.1|	contig05242	96.49	57	2	0	180	236	987	931	2e-20	97.6
gi|2104678|emb|X97906.1|	contig05310	99.1	886	7	1	463	1348	1	885	0	1686
gi|2801384|gb|AH005823.1|SEG_VFANAD5C	contig05312	99.5	598	0	3	2459	3054	597	1	0	1055
gi|558144|gb|L36946.1|VFANAD5C2	contig05312	99.5	598	0	3	505	1100	597	1	0	1055
gi|403333|emb|Z26487.1|	contig05320	97.85	93	2	0	423	515	1	93	1e-41	168
gi|403337|emb|Z26488.1|	contig05320	96.77	93	3	0	228	320	1	93	2e-39	161
gi|218406001|emb|GM964978.1|	contig05548	98.69	459	1	4	1296	1751	631	175	0	837
gi|31088359|gb|AY289622.1|	contig05548	98.05	614	4	6	1306	1915	631	22	0	1083
gi|2689193|emb|AJ222866.1|	contig05579	87.83	115	13	1	1	114	120	6	2e-24	109
gi|2689193|emb|AJ222866.1|	contig05579	89.06	64	7	0	51	114	127	64	4e-13	71.9
gi|6539599|gb|AF061434.1|	contig05985	83.55	389	64	0	97	485	15	403	4e-70	264
gi|11554|emb|X14804.1|	contig06163	98.11	900	8	8	891	1787	1	894	0	1588
gi|12387|emb|X51471.1|	contig06163	98.11	900	8	8	4689	5585	1	894	0	1588
gi|343641|gb|M36832.1|VFACPNDHF	contig06163	98.11	900	8	8	891	1787	1	894	0	1588
gi|3702206|emb|AJ011711.1|	vs_102420	91.06	358	22	7	189	545	360	12	1e-112	406
gi|347811121|gb|JF784281.1|	vs_104547	100	216	0	0	330	545	1	216	2e-119	428
gi|14120|emb|X51690.1|	vs_110582	99.69	322	0	1	254	575	1	321	4e-165	581
gi|22004|emb|X06845.1|	vs_113407	98.95	95	1	0	1	95	95	1	7e-46	180
gi|157313085|gb|EU016203.1|	vs_114458	96.16	365	14	0	650	1014	365	1	1e-174	613
gi|259439197|emb|HB881787.1|	vs_115150	99.07	323	3	0	987	1309	1	323	7e-176	617
gi|259471784|emb|HB899364.1|	vs_115150	99.07	323	3	0	987	1309	1	323	7e-176	617
gi|300544582|emb|HC956773.1|	vs_115150	99.07	323	3	0	987	1309	1	323	7e-176	617
gi|300634096|emb|HC939196.1|	vs_115150	99.07	323	3	0	987	1309	1	323	7e-176	617
gi|440592|emb|X76940.1|	vs_115150	99.07	323	3	0	987	1309	1	323	7e-176	617
gi|170606|gb|M16858.1|VFABAMRFF	vs_118274	91.1	236	20	1	396	631	16	250	1e-78	293
gi|5101862|emb|AJ243102.1|	vs_118684	94.44	90	3	2	146	233	3	92	3e-28	123
gi|2689192|emb|AJ222865.1|	vs_121087	98	100	2	0	1	100	145	46	2e-46	182
gi|3702204|emb|AJ011709.1|	vs_121087	94.51	255	9	3	144	397	1	251	1e-103	375
gi|15216027|emb|AJ318810.1|	vs_12674	99.56	457	2	0	857	1313	479	23	0	890
gi|218409117|emb|GM965294.1|	vs_12674	99.56	457	2	0	632	1088	479	23	0	890
gi|253778840|emb|HB444279.1|	vs_128233	87.76	147	18	0	536	682	188	42	4e-35	149
gi|295021006|emb|HC474770.1|	vs_128233	87.76	147	18	0	536	682	188	42	4e-35	149
gi|315003716|emb|HI929496.1|	vs_128233	87.76	147	18	0	536	682	188	42	4e-35	149
gi|358435802|dbj|HV510661.1|	vs_128233	87.76	147	18	0	536	682	188	42	4e-35	149
gi|92130329|dbj|BD283587.1|	vs_128233	87.76	147	18	0	519	665	188	42	4e-35	149
gi|92130330|dbj|BD283588.1|	vs_128233	87.76	147	18	0	519	665	188	42	4e-35	149
gi|170621|gb|M36318.1|VFARDNAA	vs_130848	97.74	133	2	1	498	630	1	132	2e-60	232
gi|170621|gb|M36318.1|VFARDNAA	vs_130848	96.99	133	3	1	823	955	1	132	6e-58	224
gi|170621|gb|M36318.1|VFARDNAA	vs_130848	97.47	79	2	0	227	305	54	132	7e-33	141
gi|170621|gb|M36318.1|VFARDNAA	vs_130848	96.08	51	1	1	343	393	1	50	8e-14	77.8
gi|170621|gb|M36318.1|VFARDNAA	vs_130848	96.08	51	1	1	668	718	1	50	8e-14	77.8
gi|170621|gb|M36318.1|VFARDNAA	vs_130848	96.08	51	1	1	993	1043	1	50	8e-14	77.8
gi|22031|emb|X00347.1|	vs_130848	98.63	73	0	1	253	325	1	72	6e-30	129
gi|22031|emb|X00347.1|	vs_130848	96.08	51	1	1	100	150	1	50	2e-14	77.8
gi|22031|emb|X00347.1|	vs_130848	93.55	62	2	2	1	62	73	132	8e-14	75.8
gi|46407460|emb|CQ795367.1|	vs_131968	98.81	84	0	1	1494	1577	264	182	9e-36	151
gi|46407464|emb|CQ795371.1|	vs_131968	98.81	84	0	1	137	220	264	182	1e-36	151
gi|22006|emb|X55013.1|	vs_133521	92.16	204	16	0	1267	1470	8	211	6e-74	278
gi|22006|emb|X55013.1|	vs_133521	93.94	66	4	0	1470	1535	180	245	3e-20	99.6
gi|22007|emb|X55014.1|	vs_133521	99.58	238	1	0	1309	1546	8	245	5e-130	464
gi|15216031|emb|AJ318812.1|	vs_135124	100	49	0	0	1551	1599	192	144	1e-19	97.7
gi|1935018|emb|Z93774.1|	vs_137024	98.61	359	4	1	269	627	358	1	0	664
gi|54606417|emb|AJ851019.1|	vs_137091	90.95	210	15	3	16	223	236	29	1e-64	244
gi|54606418|emb|AJ851020.1|	vs_137091	89.78	225	19	3	1	223	251	29	4e-64	242
gi|54606439|emb|AJ851041.1|	vs_137091	87.95	224	25	1	1	224	251	30	1e-58	224
gi|170603|gb|M16855.1|VFABAMRCC	vs_142951	90.7	258	22	1	1	258	256	1	2e-85	315
gi|22020|emb|X14240.1|	vs_143710	100	156	0	0	532	687	174	19	2e-83	309
gi|22020|emb|X14240.1|	vs_143710	100	136	0	0	318	453	391	256	2e-71	270
gi|1372965|gb|M81827.1|VFACREBL	vs_143811	100	336	0	0	689	1024	1	336	0	666
gi|219769482|emb|FB814094.1|	vs_143811	100	336	0	0	653	988	1	336	0	666
gi|219794919|emb|FB852848.1|	vs_143811	100	336	0	0	653	988	1	336	0	666
gi|219927959|emb|FB922417.1|	vs_143811	100	336	0	0	653	988	1	336	0	666
gi|257330620|emb|HB684153.1|	vs_143811	100	336	0	0	653	988	1	336	0	666
gi|257633416|emb|HB835020.1|	vs_143811	100	336	0	0	653	988	1	336	0	666
gi|257688966|emb|HB792476.1|	vs_143811	100	336	0	0	653	988	1	336	0	666
gi|257709426|emb|HB722907.1|	vs_143811	100	336	0	0	653	988	1	336	0	666
gi|560503|emb|Z29593.1|	vs_144462	95.69	232	2	4	379	608	1	226	6e-98	357
gi|22035|emb|X04788.1|	vs_144986	96.55	58	1	1	17	73	63	6	4e-19	91.7
gi|170601|gb|M16853.1|VFABAMRAA	vs_145285	88.78	98	10	1	762	858	100	3	2e-20	99.6
gi|534971|emb|Z36880.1|	vs_146708	98.17	328	1	4	305	629	1	326	1e-162	573
gi|92808599|dbj|DD092305.1|	vs_146708	98.17	328	1	4	305	629	1	326	1e-162	573
gi|2104686|emb|X97905.1|	vs_147723	99.71	346	0	1	342	687	56	400	0	670
gi|11138321|dbj|AB050953.1|	vs_150911	99.51	407	2	0	12	418	407	1	0	791
gi|227472071|emb|GN117722.1|	vs_150911	99.51	407	2	0	12	418	407	1	0	791
gi|189332854|dbj|AB370167.1|	vs_151339	97.63	169	1	3	836	1002	168	1	2e-74	280
gi|157907225|dbj|DJ009187.1|	vs_151539	95.77	71	0	2	8	78	136	203	3e-22	103
gi|218313081|emb|GM883152.1|	vs_151539	95.77	71	0	2	5	75	136	203	3e-22	103
gi|253778851|emb|HB444290.1|	vs_151539	95.77	71	0	2	5	75	136	203	3e-22	103
gi|29370104|emb|AX683026.1|	vs_151539	94.74	76	1	2	1	76	131	203	8e-23	105
gi|29419168|emb|AX696005.1|	vs_151539	94.74	76	1	2	1	76	131	203	8e-23	105
gi|315003713|emb|HI929493.1|	vs_151539	95.77	71	0	2	5	75	136	203	3e-22	103
gi|358435799|dbj|HV510658.1|	vs_151539	95.77	71	0	2	5	75	136	203	3e-22	103
gi|45723177|emb|CQ788410.1|	vs_151539	95.77	71	0	2	8	78	136	203	3e-22	103
gi|45824729|emb|CQ793638.1|	vs_151539	95.77	71	0	2	8	78	136	203	3e-22	103
gi|61847040|emb|CS039165.1|	vs_151539	95.77	71	0	2	8	78	136	203	3e-22	103
gi|53988149|gb|AY753553.1|	vs_152220	79.95	389	78	0	512	900	396	8	2e-36	153
gi|82618748|gb|DQ276889.1|	vs_154994	95.41	109	5	0	244	352	374	266	5e-44	176
gi|82618752|gb|DQ276891.1|	vs_154994	100	109	0	0	243	351	375	267	6e-56	216
gi|82618754|gb|DQ276892.1|	vs_154994	95.41	109	5	0	244	352	374	266	5e-44	176
gi|82618756|gb|DQ276893.1|	vs_154994	95.41	109	5	0	244	352	374	266	5e-44	176
gi|82618758|gb|DQ276894.1|	vs_154994	100	109	0	0	243	351	375	267	6e-56	216
gi|82618760|gb|DQ276895.1|	vs_154994	95.41	109	5	0	244	352	374	266	5e-44	176
gi|82618774|gb|DQ276902.1|	vs_154994	95.41	109	5	0	244	352	374	266	5e-44	176
gi|82618776|gb|DQ276903.1|	vs_154994	95.41	109	5	0	244	352	374	266	5e-44	176
gi|82618778|gb|DQ276904.1|	vs_154994	95.41	109	5	0	244	352	374	266	5e-44	176
gi|82618780|gb|DQ276905.1|	vs_154994	95.41	109	5	0	244	352	374	266	5e-44	176
gi|82618782|gb|DQ276906.1|	vs_154994	95.41	109	5	0	244	352	374	266	5e-44	176
gi|82618784|gb|DQ276907.1|	vs_154994	95.41	109	5	0	244	352	374	266	5e-44	176
gi|82618786|gb|DQ276908.1|	vs_154994	95.41	109	5	0	244	352	374	266	5e-44	176
gi|82618806|gb|DQ276918.1|	vs_154994	94.5	109	6	0	244	352	374	266	1e-41	168
gi|82618808|gb|DQ276919.1|	vs_154994	95.41	109	5	0	244	352	374	266	5e-44	176
gi|82618810|gb|DQ276920.1|	vs_154994	95.41	109	5	0	244	352	374	266	5e-44	176
gi|82618812|gb|DQ276921.1|	vs_154994	95.41	109	5	0	244	352	374	266	5e-44	176
gi|82618814|gb|DQ276922.1|	vs_154994	94.5	109	6	0	244	352	374	266	1e-41	168
gi|82618816|gb|DQ276923.1|	vs_154994	95.41	109	5	0	244	352	374	266	5e-44	176
gi|82618842|gb|DQ276936.1|	vs_154994	94.5	109	6	0	241	349	374	266	1e-41	168
gi|82618844|gb|DQ276937.1|	vs_154994	100	109	0	0	243	351	375	267	6e-56	216
gi|82618846|gb|DQ276938.1|	vs_154994	100	109	0	0	243	351	375	267	6e-56	216
gi|82618848|gb|DQ276939.1|	vs_154994	95.41	109	5	0	244	352	374	266	5e-44	176
gi|82618850|gb|DQ276940.1|	vs_154994	95.41	109	5	0	241	349	374	266	5e-44	176
gi|82618852|gb|DQ276941.1|	vs_154994	94.5	109	6	0	244	352	374	266	1e-41	168
gi|82618854|gb|DQ276942.1|	vs_154994	95.41	109	5	0	244	352	374	266	5e-44	176
gi|82618858|gb|DQ276944.1|	vs_154994	100	109	0	0	243	351	375	267	6e-56	216
gi|82618860|gb|DQ276945.1|	vs_154994	100	109	0	0	243	351	375	267	6e-56	216
gi|82618866|gb|DQ276948.1|	vs_154994	100	109	0	0	243	351	375	267	6e-56	216
gi|82618870|gb|DQ276950.1|	vs_154994	98.18	110	2	0	240	349	375	266	9e-52	202
gi|4138675|emb|AJ007957.1|	vs_155040	91.01	267	21	3	940	1204	44	309	2e-85	315
gi|114213453|dbj|AB254850.1|	vs_156685	99.65	288	0	1	867	1154	287	1	2e-157	555
gi|2104684|emb|X97909.1|	vs_158654	99.73	368	0	1	13	379	368	1	0	714
gi|74474409|emb|CS159288.1|	vs_158654	99.73	368	0	1	13	379	368	1	0	714
gi|2104674|emb|X97903.1|	vs_165044	100	354	0	0	229	582	354	1	0	702
gi|218409125|emb|GM965302.1|	vs_165987	100	444	0	0	12	455	444	1	0	880
gi|4138678|emb|Y09591.1|	vs_165987	100	444	0	0	220	663	444	1	0	880
gi|6523548|emb|AJ242773.1|	vs_171961	91.75	97	8	0	49	145	94	190	4e-30	129
gi|6523548|emb|AJ242773.1|	vs_171961	90.63	96	9	0	110	205	95	190	4e-27	119
gi|6665806|gb|AF218806.1|	vs_172864	99.37	317	2	0	59	375	317	1	4e-175	613
gi|189311242|gb|EU543659.1|	vs_176532	99.59	245	0	1	409	653	1	244	3e-132	470
gi|7209816|dbj|AB038786.1|	vs_176765	97.92	96	2	0	1	96	12	107	6e-44	174
gi|219727989|emb|FB831965.1|	vs_180067	95.6	159	7	0	184	342	1	159	6e-72	269
gi|257347124|emb|HB702024.1|	vs_180067	95.6	159	7	0	184	342	1	159	6e-72	269
gi|7573586|emb|AJ400727.1|	vs_180067	95.6	159	7	0	182	340	1	159	6e-72	269
gi|861154|emb|Z35162.1|	vs_180801	98.75	321	4	0	284	604	321	1	2e-172	605
gi|829146|emb|Y00506.1|	vs_183354	93.19	323	8	8	3544	3855	80	399	1e-114	414
gi|829146|emb|Y00506.1|	vs_183354	100	79	0	0	3365	3443	1	79	5e-37	157
gi|54606420|emb|AJ851022.1|	vs_183867	84.46	193	27	2	29	218	25	217	1e-30	131
gi|54606421|emb|AJ851023.1|	vs_183867	88.07	218	23	3	10	225	1	217	4e-52	202
gi|54606432|emb|AJ851034.1|	vs_183867	88.94	208	22	1	19	225	10	217	4e-58	222
gi|54606436|emb|AJ851038.1|	vs_183867	90.14	213	20	1	10	221	1	213	7e-66	248
gi|54311704|emb|AJ850214.1|	vs_186296	98.03	203	1	3	126	326	206	5	2e-95	347
gi|116634820|emb|AM408584.1|	vs_189647	93.56	202	9	4	5	205	53	251	3e-71	266
gi|116634821|emb|AM408585.1|	vs_189647	91.41	198	17	0	7	204	54	251	7e-69	258
gi|116634822|emb|AM408586.1|	vs_189647	92.42	198	15	0	6	203	53	250	1e-73	274
gi|116634823|emb|AM408587.1|	vs_189647	92.47	186	13	1	6	190	53	238	2e-66	250
gi|5101864|emb|AJ243103.1|	vs_189647	96	125	5	0	1	125	127	251	6e-54	208
gi|5101871|emb|AJ243104.1|	vs_189647	95.2	125	6	0	1	125	127	251	1e-51	200
gi|403335|emb|Z26489.1|	vs_191183	98.56	277	2	1	14	288	277	1	3e-144	511
gi|403380|emb|Z26518.1|	vs_191183	96.03	277	9	1	14	288	277	1	3e-128	456
gi|22030|emb|X16615.1|	vs_192559	96.24	319	3	9	2896	3211	313	1	3e-130	466
gi|62867437|emb|AJ851227.1|	vs_192559	98.67	301	1	3	1	299	300	1	9e-154	541
gi|2293111|emb|Y10579.1|	vs_194348	98.6	356	5	0	844	1199	2	357	0	666
gi|12056110|emb|AJ277288.1|	vs_199768	98.69	305	4	0	1653	1957	305	1	1e-162	573
gi|33440145|gb|AY338226.1|	vs_200983	98.26	287	4	1	269	555	286	1	1e-147	521
gi|14117|emb|X54285.1|	vs_202487	99.55	223	1	0	1299	1521	1	223	8e-121	434
gi|343644|gb|M30176.1|VFAMTNADI	vs_205679	98.91	368	3	1	2628	2995	367	1	0	690
gi|7209818|dbj|AB038787.1|	vs_206220	86.88	221	29	0	7	227	44	264	6e-54	208
gi|7209820|dbj|AB038788.1|	vs_206220	99.11	224	2	0	3	226	41	264	4e-120	428
gi|170602|gb|M16854.1|VFABAMRBB	vs_207713	84.28	369	54	4	455	821	367	1	7e-63	240
gi|1061421|gb|U38966.1|VFU38966	vs_208037	99.22	387	0	1	151	537	1	384	0	739
gi|1086988|gb|S79323.1|	vs_208037	98.97	387	1	1	1307	1693	1	384	0	731
gi|259689159|emb|HB975108.1|	vs_208037	98.97	387	1	1	1307	1693	1	384	0	731
gi|300587794|emb|HD032518.1|	vs_208037	98.97	387	1	1	1307	1693	1	384	0	731
gi|66796188|dbj|AB215106.1|	vs_208169	98.53	273	1	1	511	783	270	1	1e-142	505
gi|6539601|gb|AF061435.1|	vs_208258	92	350	27	1	278	627	349	1	2e-130	464
gi|13883|emb|X59246.1|	vs_210323	100	91	0	0	433	523	91	1	1e-44	180
gi|19561|emb|X05406.1|	vs_210323	100	91	0	0	1032	1122	1	91	1e-44	180
gi|434054|gb|L21660.1|VFAMTP5A	vs_210323	100	91	0	0	429	519	91	1	1e-44	180
gi|434055|gb|L21665.1|VFAMTP6A	vs_210323	100	91	0	0	429	519	91	1	1e-44	180
gi|11602752|emb|AJ277287.1|	vs_21319	93.62	47	3	0	1161	1207	5	51	4e-11	69.9
gi|1518441|emb|Z54159.1|	vs_2163	95.73	234	4	4	389	619	1	231	4e-98	357
gi|1518445|emb|Z54158.1|	vs_2163	91.53	59	4	1	402	460	16	73	9e-12	69.9
gi|170615|gb|M16061.1|VFALBA	vs_2163	95.51	156	4	3	254	409	1	153	3e-60	230
gi|170617|gb|M16062.1|VFALBB	vs_2163	94.63	149	3	5	180	327	1	145	6e-49	192
gi|170617|gb|M16062.1|VFALBB	vs_2163	96.36	55	2	0	313	367	154	208	4e-19	93.7
gi|3287288|emb|AJ001752.1|	vs_2163	97.01	234	4	3	3116	3349	1	231	9e-106	385
gi|18138060|emb|AJ427453.1|	vs_221334	99.45	364	1	1	1016	1378	364	1	0	698
gi|219747951|emb|FB811109.1|	vs_221334	99.45	364	1	1	998	1360	364	1	0	698
gi|219757826|emb|FB847418.1|	vs_221334	99.45	364	1	1	998	1360	364	1	0	698
gi|219897683|emb|FB917943.1|	vs_221334	99.45	364	1	1	998	1360	364	1	0	698
gi|219907362|emb|FB884858.1|	vs_221334	99.45	364	1	1	998	1360	364	1	0	698
gi|219916099|emb|FB909378.1|	vs_221334	99.45	364	1	1	998	1360	364	1	0	698
gi|219923841|emb|FB910758.1|	vs_221334	99.45	364	1	1	998	1360	364	1	0	698
gi|219935851|emb|FB900426.1|	vs_221334	99.45	364	1	1	998	1360	364	1	0	698
gi|219938955|emb|FB923777.1|	vs_221334	99.45	364	1	1	998	1360	364	1	0	698
gi|219942547|emb|FB865840.1|	vs_221334	99.45	364	1	1	998	1360	364	1	0	698
gi|219977271|emb|FB903118.1|	vs_221334	99.45	364	1	1	998	1360	364	1	0	698
gi|257302524|emb|HB681168.1|	vs_221334	99.45	364	1	1	998	1360	364	1	0	698
gi|257352341|emb|HB717477.1|	vs_221334	99.45	364	1	1	998	1360	364	1	0	698
gi|257641699|emb|HB754917.1|	vs_221334	99.45	364	1	1	998	1360	364	1	0	698
gi|257646209|emb|HB773177.1|	vs_221334	99.45	364	1	1	998	1360	364	1	0	698
gi|257656188|emb|HB779437.1|	vs_221334	99.45	364	1	1	998	1360	364	1	0	698
gi|257687584|emb|HB780817.1|	vs_221334	99.45	364	1	1	998	1360	364	1	0	698
gi|257725164|emb|HB770485.1|	vs_221334	99.45	364	1	1	998	1360	364	1	0	698
gi|257731501|emb|HB793836.1|	vs_221334	99.45	364	1	1	998	1360	364	1	0	698
gi|257732645|emb|HB788002.1|	vs_221334	99.45	364	1	1	998	1360	364	1	0	698
gi|257736875|emb|HB735899.1|	vs_221334	99.45	364	1	1	998	1360	364	1	0	698
gi|164512569|emb|AM886054.1|	vs_224712	87.04	216	27	1	1254	1469	299	85	5e-50	198
gi|164512569|emb|AM886054.1|	vs_224712	90	70	6	1	1584	1653	69	1	5e-13	75.8
gi|164512571|emb|AM886055.1|	vs_224712	98.7	308	2	2	1401	1708	372	67	9e-160	563
gi|164512571|emb|AM886055.1|	vs_224712	97.14	70	1	1	1797	1866	69	1	7e-25	115
gi|16542161|emb|AX269308.1|	vs_22534	98.04	306	0	4	683	987	1	301	3e-150	531
gi|7248360|dbj|AB039917.1|	vs_226019	99.48	384	1	1	135	518	383	1	0	737
gi|237760322|gb|FJ409875.1|	vs_231088	91.7	265	21	1	196	459	265	1	9e-94	343
gi|82618838|gb|DQ276934.1|	vs_232256	86.83	205	12	2	10	202	202	1	8e-52	202
gi|82618840|gb|DQ276935.1|	vs_232256	87.32	205	11	2	10	202	202	1	3e-54	210
gi|170609|gb|M16849.1|VFABAMRPC	vs_233038	80.82	146	28	0	1	146	69	214	2e-11	67.9
gi|170604|gb|M16856.1|VFABAMRDD	vs_233769	91.82	318	26	0	731	1048	1	318	3e-118	424
gi|170611|gb|M16851.1|VFABAMRPE	vs_234460	89.33	75	8	0	10	84	80	6	6e-17	85.7
gi|12056112|emb|AJ277289.1|	vs_235099	97.06	136	3	1	359	494	139	5	4e-60	230
gi|7209507|dbj|AB038648.1|	vs_23612	99.08	327	2	1	848	1174	1	326	3e-165	581
gi|219898846|emb|FB929933.1|	vs_236606	98.41	315	5	0	273	587	315	1	2e-166	585
gi|219922875|emb|FB910425.1|	vs_236606	98.41	315	5	0	273	587	315	1	2e-166	585
gi|257682257|emb|HB780484.1|	vs_236606	98.41	315	5	0	273	587	315	1	2e-166	585
gi|257711608|emb|HB821377.1|	vs_236606	98.41	315	5	0	273	587	315	1	2e-166	585
gi|257729138|emb|HB799992.1|	vs_236606	98.41	315	5	0	273	587	315	1	2e-166	585
gi|3608514|gb|AF090734.1|	vs_236606	98.41	315	5	0	273	587	315	1	2e-166	585
gi|22010|emb|X14238.1|	vs_238638	95.26	190	6	3	1359	1545	9	198	5e-75	281
gi|22013|emb|X14237.1|	vs_238638	98.48	198	0	3	983	1177	1	198	4e-94	345
gi|22019|emb|X14239.1|	vs_238638	93.94	198	9	3	286	480	1	198	8e-73	274
gi|22024|emb|X14241.1|	vs_238638	98.48	198	0	3	963	1157	1	198	3e-94	345
gi|836653|emb|X03677.1|	vs_238638	96.46	198	4	3	4183	4377	1	198	3e-84	313
gi|2104682|emb|X97908.1|	vs_245919	98.92	371	1	2	1123	1491	1	370	0	690
gi|6739628|gb|AF186020.1|	vs_25581	99.76	425	1	0	386	810	1	425	0	835
gi|54606426|emb|AJ851028.1|	vs_31123	86.55	171	22	1	54	223	25	195	5e-36	149
gi|189311236|gb|EU543656.1|	vs_32450	96.89	161	1	4	166	323	160	1	5e-65	248
gi|170607|gb|M16847.1|VFABAMRPA	vs_36667	84.39	173	27	0	6	178	40	212	5e-30	129
gi|170608|gb|M16848.1|VFABAMRPB	vs_36667	87.98	183	17	3	1	182	40	218	6e-42	168
gi|311085161|emb|HH724636.1|	vs_37436	90.57	106	10	0	629	734	106	211	9e-30	131
gi|311085162|emb|HH724637.1|	vs_37436	91.67	108	9	0	369	476	103	210	2e-33	143
gi|311085163|emb|HH724638.1|	vs_37436	92.45	106	8	0	373	478	105	210	1e-34	147
gi|8920396|emb|AJ243461.1|	vs_38522	89.76	127	12	1	714	840	346	221	1e-32	141
gi|2104902|emb|Y09749.1|	vs_40899	97.54	203	3	1	4	206	252	52	1e-98	357
gi|54606424|emb|AJ851026.1|	vs_43033	94.67	225	12	0	1	225	279	55	6e-97	351
gi|54606428|emb|AJ851030.1|	vs_43033	93.42	228	13	2	1	228	279	54	9e-87	317
gi|54606433|emb|AJ851035.1|	vs_43033	94.03	201	11	1	23	223	258	59	3e-80	295
gi|54606440|emb|AJ851042.1|	vs_43033	88.61	202	20	3	22	220	258	57	9e-50	194
gi|347811119|gb|JF784280.1|	vs_44612	99.49	394	1	1	1184	1577	393	1	0	757
gi|24899167|dbj|AB095909.1|	vs_53563	99.74	383	1	0	337	719	383	1	0	751
gi|54606423|emb|AJ851025.1|	vs_57190	95.12	41	2	0	40	80	4	44	5e-11	65.9
gi|7248362|dbj|AB039918.1|	vs_5850	98.08	312	4	2	1	312	310	1	2e-157	555
gi|205277581|gb|EU920044.1|	vs_59003	97.75	222	5	0	1	222	56	277	8e-112	400
gi|205277583|gb|EU920045.1|	vs_59003	89.43	123	13	0	1	123	56	178	1e-33	141
gi|205277585|gb|EU920046.1|	vs_59003	88.62	123	14	0	1	123	56	178	3e-31	133
gi|205277587|gb|EU920047.1|	vs_59003	98.65	222	3	0	1	222	56	277	1e-116	416
gi|205277589|gb|EU920048.1|	vs_59003	99.55	222	1	0	1	222	56	277	2e-121	432
gi|51853561|gb|BV165931.1|	vs_59811	100	136	0	0	1	136	139	4	3e-72	270
gi|13016807|emb|AJ310524.1|	vs_61045	99.35	461	2	1	2207	2667	1	460	0	882
gi|259656094|emb|HB975376.1|	vs_61045	99.35	461	2	1	2207	2667	1	460	0	882
gi|300599456|emb|HD032786.1|	vs_61045	99.35	461	2	1	2207	2667	1	460	0	882
gi|33440147|gb|AY338227.1|	vs_61045	99.35	461	2	1	426	886	1	460	0	882
gi|219797141|emb|FB830119.1|	vs_63044	98.77	407	2	3	2013	2417	406	1	0	743
gi|219801688|emb|FB842446.1|	vs_63044	98.77	407	2	3	2013	2417	406	1	0	743
gi|257317795|emb|HB712505.1|	vs_63044	98.77	407	2	3	2013	2417	406	1	0	743
gi|257331748|emb|HB700178.1|	vs_63044	98.77	407	2	3	2013	2417	406	1	0	743
gi|257665966|emb|HB825767.1|	vs_63044	98.77	407	2	3	2013	2417	406	1	0	743
gi|3649775|emb|AJ011302.1|	vs_63044	98.77	407	2	3	2030	2434	406	1	0	743
gi|347811117|gb|JF784279.1|	vs_63878	100	420	0	0	9	428	420	1	0	833
gi|170605|gb|M16857.1|VFABAMREE	vs_64383	85.11	329	44	4	824	1151	45	369	7e-61	234
gi|51853407|gb|BV164730.1|	vs_6536	97.81	183	4	0	1	183	216	34	5e-91	331
gi|15216025|emb|AJ318809.1|	vs_6576	100	383	0	0	546	928	383	1	0	759
gi|218409119|emb|GM965296.1|	vs_6576	100	383	0	0	508	890	383	1	0	759
gi|296061800|emb|HC689552.1|	vs_6576	100	383	0	0	508	890	383	1	0	759
gi|54606422|emb|AJ851024.1|	vs_6764	87.31	197	24	1	28	223	252	56	8e-47	184
gi|54606427|emb|AJ851029.1|	vs_6764	82.68	179	30	1	31	208	246	68	1e-21	101
gi|54606434|emb|AJ851036.1|	vs_6764	92.89	211	14	1	19	229	265	56	5e-79	291
gi|194461846|ref|NC_011084.1|	vs_71919	97.44	234	6	0	494	727	336	103	9e-116	416
gi|194461846|ref|NC_011084.1|	vs_71919	83.45	139	6	4	729	862	137	11	1e-16	87.7
gi|194461846|ref|NC_011084.1|	vs_71919	93.48	46	3	0	832	877	189	144	9e-11	67.9
gi|19563|emb|X05408.1|	vs_71919	99.15	234	2	0	864	1097	103	336	3e-125	448
gi|19563|emb|X05408.1|	vs_71919	84.17	139	5	4	729	862	11	137	4e-19	95.6
gi|19563|emb|X05408.1|	vs_71919	95.65	46	2	0	714	759	144	189	4e-13	75.8
gi|19564|emb|X59266.1|	vs_71919	97.44	234	6	0	494	727	336	103	9e-116	416
gi|19564|emb|X59266.1|	vs_71919	83.45	139	6	4	729	862	137	11	1e-16	87.7
gi|19564|emb|X59266.1|	vs_71919	93.48	46	3	0	832	877	189	144	9e-11	67.9
gi|24899169|dbj|AB095910.1|	vs_75634	99.27	275	2	0	774	1048	283	9	2e-149	529
gi|510931|emb|Z35117.1|	vs_77272	100	331	0	0	1605	1935	331	1	0	656
gi|92808608|dbj|DD092314.1|	vs_77272	100	331	0	0	1605	1935	331	1	0	656
gi|51853277|gb|BV164600.1|	vs_80406	98.22	225	2	2	70	293	1	224	4e-111	398
gi|146447407|gb|EF539267.1|	vs_81005	97.42	426	7	2	41	466	422	1	0	698
gi|50881378|gb|BV165877.1|	vs_81012	98.98	98	1	0	101	198	331	234	3e-47	186
gi|50881378|gb|BV165877.1|	vs_81012	98.21	56	1	0	287	342	233	178	4e-22	103
gi|558142|gb|L36945.1|VFANAD5C1	vs_83643	93.54	526	4	7	746	1243	524	1	0	680
gi|15216029|emb|AJ318811.1|	vs_83977	81.63	283	49	1	747	1029	2	281	5e-34	145
gi|218409115|emb|GM965292.1|	vs_83977	81.63	283	49	1	743	1025	2	281	5e-34	145
gi|861156|emb|Z35163.1|	vs_84752	100	410	0	0	820	1229	1	410	0	813
gi|189332856|dbj|AB370168.1|	vs_85930	99.13	345	3	0	74	418	345	1	0	660
gi|189332856|dbj|AB370168.1|	vs_85930	98.63	73	1	0	1	73	129	57	8e-32	137
gi|229619512|dbj|AB372570.1|	vs_88585	99.44	354	1	1	167	520	353	1	0	680
gi|2065336|emb|Y12731.1|	vs_91510	98.95	382	1	3	2144	2525	1	379	0	702
gi|13346140|gb|AF335215.1|	vs_91823	100	232	0	0	6	237	1	232	1e-129	460
gi|162295978|gb|EU288856.1|	vs_91823	100	179	0	0	1	179	43	221	3e-98	355
gi|162295979|gb|EU288857.1|	vs_91823	100	179	0	0	1	179	43	221	3e-98	355
gi|162295980|gb|EU288858.1|	vs_91823	100	179	0	0	1	179	43	221	3e-98	355
gi|54606431|emb|AJ851033.1|	vs_93899	86.67	210	27	1	1	209	279	70	2e-47	186
gi|189311246|gb|EU543661.1|	vs_94018	98.47	391	0	1	287	671	1	391	0	729
gi|732985|emb|Z48640.1|	vs_9561	100	185	0	0	31	215	1	185	2e-101	367
gi|5327296|emb|AJ237842.1|	vs_96210	84.67	150	23	0	1229	1378	45	194	7e-25	115
gi|5327296|emb|AJ237842.1|	vs_96210	85.85	106	13	2	1484	1589	233	336	6e-13	75.8
gi|2909347|emb|AJ222863.1|	vs_97475	91.43	175	14	1	20	194	79	252	1e-57	220
gi|162405407|gb|EU288983.1|	vs_97740	99.49	196	0	1	1	195	203	8	9e-91	331
gi|162405409|gb|EU288984.1|	vs_97740	99.49	196	0	1	1	195	203	8	9e-91	331
gi|162405411|gb|EU288985.1|	vs_97740	99.49	196	0	1	1	195	203	8	9e-91	331

## Sheet: Faba_NCBI_nt_blast
genbank ID	Contig/singleton name	% identity	alignment_length	mismatches	gap_openings	q_start	q_end	s_start	s_end	e value	score
gi|219213616|gb|FL503608.1|FL503608	contig00001	100	101	0	0	1	101	272	372	6e-52	200
gi|219213976|gb|FL503616.1|FL503616	contig00001	100	60	0	0	1	60	5	64	7e-27	119
gi|219213981|gb|FL503621.1|FL503621	contig00001	100	48	0	0	1	48	377	424	1e-19	95.6
gi|219218173|gb|FL503168.1|FL503168	contig00001	100	56	0	0	1	56	5	60	2e-25	111
gi|219218246|gb|FL505863.1|FL505863	contig00001	100	56	0	0	1	56	5	60	2e-25	111
gi|219218645|gb|FL503180.1|FL503180	contig00001	100	62	0	0	1	62	5	66	8e-28	123
gi|219220666|gb|FL503231.1|FL503231	contig00001	100	55	0	0	1	55	5	59	8e-25	109
gi|219220692|gb|FL504152.1|FL504152	contig00001	100	56	0	0	1	56	5	60	2e-25	111
gi|219221754|gb|FL505528.1|FL505528	contig00001	100	209	0	0	1	209	37	245	5e-116	414
gi|219222220|gb|FL507213.1|FL507213	contig00001	100	121	0	0	1	121	302	422	8e-64	240
gi|219222945|gb|FL507231.1|FL507231	contig00001	100	357	0	0	1	357	5	361	0	708
gi|219223783|gb|FL507262.1|FL507262	contig00001	100	56	0	0	1	56	5	60	2e-25	111
gi|219223786|gb|FL507265.1|FL507265	contig00001	100	158	0	0	1	158	2467	2624	3e-85	313
gi|219224144|gb|FL506335.1|FL506335	contig00001	100	380	0	0	1	380	5	384	0	753
gi|219228220|gb|FL505030.1|FL505030	contig00001	100	56	0	0	1	56	5	60	2e-25	111
gi|219235022|gb|FL503775.1|FL503775	contig00001	98.48	329	5	0	1	329	56	384	2e-175	613
gi|219235649|gb|FL503814.1|FL503814	contig00001	100	47	0	0	1	47	5	51	6e-19	93.7
gi|219235857|gb|FL503826.1|FL503826	contig00001	96.92	65	2	0	1	65	5	69	5e-25	113
gi|219237299|gb|FL505569.1|FL505569	contig00001	100	351	0	0	1	351	31	381	0	696
gi|219238570|gb|FL505639.1|FL505639	contig00001	100	72	0	0	1	72	1391	1462	7e-34	143
gi|219240972|gb|FL505959.1|FL505959	contig00001	99.59	244	1	0	1	244	38	281	2e-134	476
gi|219240991|gb|FL506381.1|FL506381	contig00001	99.81	538	1	0	1	538	2541	3078	0	1059
gi|219241757|gb|FL506001.1|FL506001	contig00001	100	335	0	0	1	335	31	365	0	664
gi|219245645|gb|FL504742.1|FL504742	contig00001	100	62	0	0	1	62	5	66	3e-28	123
gi|219250817|gb|FL502961.1|FL502961	contig00001	100	53	0	0	2	54	5	57	1e-23	105
gi|219254669|gb|FL507899.1|FL507899	contig00001	100	56	0	0	1	56	5	60	2e-25	111
gi|219255106|gb|FL507909.1|FL507909	contig00001	100	166	0	0	1	166	5	170	2e-90	329
gi|219256069|gb|FL503417.1|FL503417	contig00001	95.24	63	2	1	1	63	2628	2689	1e-19	93.7
gi|219257271|gb|FL503901.1|FL503901	contig00001	100	56	0	0	1	56	5	60	2e-25	111
gi|219259481|gb|FL507515.1|FL507515	contig00001	100	183	0	0	1	183	190	372	1e-100	363
gi|219260041|gb|FL506078.1|FL506078	contig00001	100	425	0	0	1	425	2285	2709	0	842
gi|219260309|gb|FL504846.1|FL504846	contig00001	100	56	0	0	1	56	5	60	2e-25	111
gi|219261253|gb|FL507067.1|FL507067	contig00001	100	343	0	0	1	343	5	347	0	680
gi|219261506|gb|FL504897.1|FL504897	contig00001	100	56	0	0	1	56	5	60	2e-25	111
gi|219261512|gb|FL506138.1|FL506138	contig00001	100	56	0	0	1	56	5	60	2e-25	111
gi|219261801|gb|FL506162.1|FL506162	contig00001	100	117	0	0	1	117	5	121	1e-60	232
gi|219266811|gb|FL504059.1|FL504059	contig00001	100	76	0	0	1	76	1242	1317	3e-37	151
gi|219271049|gb|FL503057.1|FL503057	contig00001	100	56	0	0	1	56	5	60	2e-25	111
gi|219271574|gb|FL505350.1|FL505350	contig00001	100	57	0	0	1	57	5	61	5e-26	113
gi|219271962|gb|FL505776.1|FL505776	contig00001	100	55	0	0	1	55	5	59	8e-25	109
gi|219272753|gb|FL507158.1|FL507158	contig00001	99.48	191	1	0	1	191	2435	2625	2e-102	371
gi|219273124|gb|FL505822.1|FL505822	contig00001	100	379	0	0	1	379	5	383	0	751
gi|219273519|gb|FL503146.1|FL503146	contig00001	100	56	0	0	1	56	5	60	2e-25	111
gi|219273916|gb|FL503160.1|FL503160	contig00001	100	52	0	0	1	52	5	56	4e-23	103
gi|219273961|gb|FL505424.1|FL505424	contig00001	100	47	0	0	1	47	5	51	6e-19	93.7
gi|219276946|gb|FL506206.1|FL506206	contig00001	100	56	0	0	1	56	5	60	2e-25	111
gi|219276973|gb|FL507557.1|FL507557	contig00001	100	56	0	0	1	56	5	60	2e-25	111
gi|219278644|gb|FL506586.1|FL506586	contig00001	98.39	62	1	0	1	62	5	66	3e-26	115
gi|219281083|gb|FL504501.1|FL504501	contig00001	100	56	0	0	1	56	5	60	2e-25	111
gi|219281299|gb|FL504523.1|FL504523	contig00001	99.21	127	0	1	1	126	399	525	6e-62	236
gi|219281484|gb|FL504529.1|FL504529	contig00001	100	57	0	0	1	57	5	61	5e-26	113
gi|219281494|gb|FL504942.1|FL504942	contig00001	100	77	0	0	1	77	5	81	4e-37	153
gi|315320938|gb|HS513865.1|HS513865	contig00001	99.68	623	2	0	1	623	2743	2121	0	1219
gi|315320941|gb|HS513868.1|HS513868	contig00001	99.84	621	1	0	1	621	2743	2123	0	1223
gi|315320944|gb|HS513871.1|HS513871	contig00001	100	620	0	0	1	620	2743	2124	0	1229
gi|315320945|gb|HS513872.1|HS513872	contig00001	99.32	295	1	1	1	294	3036	2742	6e-160	561
gi|315320956|gb|HS513883.1|HS513883	contig00001	99.8	511	1	0	1	511	2743	2233	0	1005
gi|315320957|gb|HS513884.1|HS513884	contig00001	100	619	0	0	1	619	2124	2742	0	1227
gi|315320958|gb|HS513885.1|HS513885	contig00001	99.67	916	2	1	1	915	3036	2121	0	1784
gi|315320960|gb|HS513887.1|HS513887	contig00001	100	618	0	0	1	618	2124	2741	0	1225
gi|315320961|gb|HS513888.1|HS513888	contig00001	99.84	623	1	0	1	623	2743	2121	0	1227
gi|315321023|gb|HS513950.1|HS513950	contig00001	99.84	623	1	0	22	644	2121	2743	0	1227
gi|315321025|gb|HS513952.1|HS513952	contig00001	100	625	0	0	106	730	2745	2121	0	1239
gi|341584717|gb|JK265595.1|JK265595	contig00001	100	293	0	0	1	293	3036	2744	5e-166	581
gi|341584729|gb|JK265607.1|JK265607	contig00001	100	76	0	0	1	76	3234	3309	9e-37	151
gi|219218235|gb|FL505852.1|FL505852	contig00003	100	394	0	0	1	394	2147	2540	0	781
gi|219250622|gb|FL505735.1|FL505735	contig00003	100	569	0	0	4	572	1	569	0	1128
gi|219255943|gb|FL503403.1|FL503403	contig00003	100	371	0	0	1	371	1978	2348	0	735
gi|219258004|gb|FL507463.1|FL507463	contig00003	100	93	0	0	1	93	1918	2010	2e-46	184
gi|219261781|gb|FL504907.1|FL504907	contig00003	100	328	0	0	1	328	1873	2200	0	650
gi|315320937|gb|HS513864.1|HS513864	contig00003	99.51	412	2	0	1	412	2342	1931	0	801
gi|315320947|gb|HS513874.1|HS513874	contig00003	99.51	412	2	0	1	412	2342	1931	0	801
gi|315320955|gb|HS513882.1|HS513882	contig00003	99.74	389	1	0	1	389	2343	2731	0	763
gi|315320962|gb|HS513889.1|HS513889	contig00003	100	415	0	0	1	415	2342	1928	0	823
gi|315320989|gb|HS513916.1|HS513916	contig00003	100	413	0	0	1	413	1930	2342	0	819
gi|315320997|gb|HS513924.1|HS513924	contig00003	99.74	387	1	0	1	387	2729	2343	0	759
gi|219229099|gb|FL502920.1|FL502920	contig00005	98.51	670	10	0	4	673	969	300	0	1249
gi|315320992|gb|HS513919.1|HS513919	contig00005	98.34	725	12	0	1	725	734	10	0	1342
gi|315320999|gb|HS513926.1|HS513926	contig00005	98.5	735	10	1	1	735	734	1	0	1362
gi|315321002|gb|HS513929.1|HS513929	contig00005	98.5	735	10	1	41	775	1	734	0	1362
gi|219219302|gb|FL505881.1|FL505881	contig00006	99.67	303	1	0	1	303	499	801	1e-169	593
gi|219219335|gb|FL506718.1|FL506718	contig00006	100	330	0	0	1	330	603	932	0	654
gi|219242841|gb|FL504288.1|FL504288	contig00006	100	285	0	0	1	285	373	657	3e-161	565
gi|219260304|gb|FL504841.1|FL504841	contig00006	100	75	0	0	1	75	514	588	1e-35	149
gi|219262768|gb|FL506566.1|FL506566	contig00006	98.08	52	1	0	1	52	319	370	1e-19	95.6
gi|219271138|gb|FL507107.1|FL507107	contig00006	99.59	241	1	0	1	241	303	543	1e-132	470
gi|219272347|gb|FL505796.1|FL505796	contig00006	100	261	0	0	1	261	360	620	1e-146	517
gi|219281481|gb|FL504526.1|FL504526	contig00006	100	43	0	0	1	43	518	560	2e-16	85.7
gi|315320942|gb|HS513869.1|HS513869	contig00006	99.61	508	2	0	1	508	521	14	0	991
gi|219241207|gb|FL504209.1|FL504209	contig00008	99.73	367	1	0	8	374	1	367	0	720
gi|315320994|gb|HS513921.1|HS513921	contig00011	99.14	584	5	0	24	607	639	56	0	1118
gi|315321006|gb|HS513933.1|HS513933	contig00011	98.8	583	7	0	39	621	56	638	0	1100
gi|315321001|gb|HS513928.1|HS513928	contig00013	98.31	769	12	1	1	768	63	831	0	1413
gi|219222958|gb|FL507647.1|FL507647	contig00016	100	615	0	0	2	616	965	351	0	1172
gi|219281314|gb|FL504941.1|FL504941	contig00017	97.51	361	0	1	9	369	4	355	0	652
gi|315321109|gb|HS514036.1|HS514036	contig00017	96.3	351	4	1	56	406	15	356	8e-172	601
gi|219220731|gb|FL505918.1|FL505918	contig00018	99.59	242	1	0	1	242	1	242	3e-133	472
gi|219234558|gb|FL506874.1|FL506874	contig00018	100	289	0	0	1	289	1556	1844	1e-163	573
gi|219247897|gb|FL504807.1|FL504807	contig00018	100	245	0	0	1	245	2882	3126	2e-137	486
gi|219252794|gb|FL505235.1|FL505235	contig00018	100	245	0	0	1	245	1	245	2e-137	486
gi|315320939|gb|HS513866.1|HS513866	contig00018	99.52	417	2	0	1	417	1906	2322	0	811
gi|315320943|gb|HS513870.1|HS513870	contig00018	100	418	0	0	1	418	1905	2322	0	829
gi|315320951|gb|HS513878.1|HS513878	contig00018	100	385	0	0	76	460	2704	2320	0	716
gi|315320965|gb|HS513892.1|HS513892	contig00018	100	418	0	0	1	418	1905	2322	0	829
gi|315320967|gb|HS513894.1|HS513894	contig00018	100	373	0	0	1	373	1094	722	0	739
gi|341584745|gb|JK265623.1|JK265623	contig00020	99.18	364	2	1	1	364	667	305	0	690
gi|219213618|gb|FL503610.1|FL503610	contig00024	98.02	253	3	2	1	253	497	247	2e-125	446
gi|219262762|gb|FL506560.1|FL506560	contig00024	98.6	357	4	1	1	357	559	204	0	660
gi|219273967|gb|FL505430.1|FL505430	contig00024	99.32	443	3	0	4	446	572	130	0	854
gi|219220216|gb|FL504136.1|FL504136	contig00034	100	218	0	0	2	219	379	162	4e-121	432
gi|219220216|gb|FL504136.1|FL504136	contig00034	100	124	0	0	252	375	129	6	5e-65	246
gi|219223415|gb|FL507251.1|FL507251	contig00034	99.56	225	1	0	2	226	386	162	6e-123	438
gi|219223415|gb|FL507251.1|FL507251	contig00034	100	119	0	0	259	377	129	11	4e-62	236
gi|219224183|gb|FL507685.1|FL507685	contig00034	99.56	225	1	0	2	226	386	162	6e-123	438
gi|219224183|gb|FL507685.1|FL507685	contig00034	100	125	0	0	259	383	129	5	1e-65	248
gi|219224561|gb|FL506358.1|FL506358	contig00034	99.11	225	2	0	1	225	386	162	1e-120	430
gi|219224561|gb|FL506358.1|FL506358	contig00034	100	124	0	0	258	381	129	6	5e-65	246
gi|219228930|gb|FL503732.1|FL503732	contig00034	99.56	225	1	0	2	226	386	162	6e-123	438
gi|219228930|gb|FL503732.1|FL503732	contig00034	100	125	0	0	259	383	129	5	1e-65	248
gi|219230369|gb|FL504658.1|FL504658	contig00034	99.56	225	1	0	2	226	386	162	6e-123	438
gi|219230369|gb|FL504658.1|FL504658	contig00034	100	124	0	0	259	382	129	6	5e-65	246
gi|219230379|gb|FL504668.1|FL504668	contig00034	100	182	0	0	5	186	379	198	5e-100	361
gi|219235023|gb|FL503776.1|FL503776	contig00034	99.55	222	1	0	1	222	383	162	4e-121	432
gi|219235023|gb|FL503776.1|FL503776	contig00034	100	109	0	0	255	363	129	21	4e-56	216
gi|219236560|gb|FL503871.1|FL503871	contig00034	100	225	0	0	2	226	386	162	3e-125	446
gi|219236560|gb|FL503871.1|FL503871	contig00034	99.2	125	1	0	259	383	129	5	3e-63	240
gi|219236769|gb|FL505542.1|FL505542	contig00034	99.49	195	1	0	1	195	356	162	5e-105	379
gi|219236769|gb|FL505542.1|FL505542	contig00034	100	127	0	0	228	354	129	3	7e-67	252
gi|219237029|gb|FL505555.1|FL505555	contig00034	99.1	222	2	0	2	223	383	162	9e-119	424
gi|219237029|gb|FL505555.1|FL505555	contig00034	100	125	0	0	256	380	129	5	1e-65	248
gi|219238994|gb|FL507322.1|FL507322	contig00034	100	225	0	0	2	226	386	162	3e-125	446
gi|219238994|gb|FL507322.1|FL507322	contig00034	100	124	0	0	259	382	129	6	5e-65	246
gi|219241217|gb|FL504211.1|FL504211	contig00034	99.55	222	1	0	2	223	383	162	4e-121	432
gi|219241217|gb|FL504211.1|FL504211	contig00034	100	120	0	0	256	375	129	10	1e-62	238
gi|219241245|gb|FL505979.1|FL505979	contig00034	99.55	222	1	0	2	223	383	162	4e-121	432
gi|219241245|gb|FL505979.1|FL505979	contig00034	100	124	0	0	256	379	129	6	5e-65	246
gi|219241258|gb|FL506395.1|FL506395	contig00034	100	225	0	0	2	226	386	162	3e-125	446
gi|219241258|gb|FL506395.1|FL506395	contig00034	100	125	0	0	259	383	129	5	1e-65	248
gi|219241758|gb|FL506002.1|FL506002	contig00034	99.48	191	1	0	1	191	352	162	1e-102	371
gi|219241758|gb|FL506002.1|FL506002	contig00034	99.19	123	1	0	224	346	129	7	4e-62	236
gi|219246084|gb|FL504759.1|FL504759	contig00034	99.55	220	1	0	3	222	381	162	6e-120	428
gi|219246084|gb|FL504759.1|FL504759	contig00034	100	128	0	0	255	382	129	2	2e-67	254
gi|219248281|gb|FL505648.1|FL505648	contig00034	100	222	0	0	2	223	383	162	2e-123	440
gi|219248281|gb|FL505648.1|FL505648	contig00034	100	124	0	0	256	379	129	6	5e-65	246
gi|219249321|gb|FL505688.1|FL505688	contig00034	98.44	64	1	0	1	64	308	245	1e-27	119
gi|219253530|gb|FL505257.1|FL505257	contig00034	100	193	0	0	1	193	354	162	2e-106	383
gi|219254272|gb|FL504353.1|FL504353	contig00034	99.55	222	1	0	2	223	383	162	4e-121	432
gi|219254272|gb|FL504353.1|FL504353	contig00034	100	124	0	0	256	379	129	6	5e-65	246
gi|219255461|gb|FL507922.1|FL507922	contig00034	100	104	0	0	1	104	265	162	2e-53	206
gi|219256568|gb|FL503465.1|FL503465	contig00034	100	218	0	0	2	219	379	162	4e-121	432
gi|219256568|gb|FL503465.1|FL503465	contig00034	100	125	0	0	252	376	129	5	1e-65	248
gi|219257262|gb|FL503892.1|FL503892	contig00034	99.55	222	1	0	2	223	383	162	3e-121	432
gi|219257262|gb|FL503892.1|FL503892	contig00034	100	66	0	0	256	321	129	64	2e-30	131
gi|219257633|gb|FL507443.1|FL507443	contig00034	99.55	222	1	0	2	223	383	162	4e-121	432
gi|219257633|gb|FL507443.1|FL507443	contig00034	100	124	0	0	256	379	129	6	5e-65	246
gi|219260593|gb|FL506100.1|FL506100	contig00034	99.56	225	1	0	2	226	386	162	6e-123	438
gi|219260593|gb|FL506100.1|FL506100	contig00034	100	124	0	0	259	382	129	6	5e-65	246
gi|219260609|gb|FL507039.1|FL507039	contig00034	100	40	0	0	41	80	129	90	1e-15	79.8
gi|219262370|gb|FL506527.1|FL506527	contig00034	99.55	222	1	0	1	222	383	162	4e-121	432
gi|219262370|gb|FL506527.1|FL506527	contig00034	100	127	0	0	255	381	129	3	8e-67	252
gi|219265364|gb|FL504418.1|FL504418	contig00034	100	128	0	0	1	128	289	162	1e-67	254
gi|219265364|gb|FL504418.1|FL504418	contig00034	100	125	0	0	161	285	129	5	9e-66	248
gi|219266521|gb|FL504048.1|FL504048	contig00034	99.55	222	1	0	2	223	383	162	4e-121	432
gi|219266521|gb|FL504048.1|FL504048	contig00034	100	124	0	0	255	378	129	6	5e-65	246
gi|219276103|gb|FL507517.1|FL507517	contig00034	99.56	225	1	0	2	226	386	162	6e-123	438
gi|219276103|gb|FL507517.1|FL507517	contig00034	100	124	0	0	259	382	129	6	5e-65	246
gi|219276665|gb|FL506198.1|FL506198	contig00034	99.55	222	1	0	2	223	383	162	4e-121	432
gi|219276665|gb|FL506198.1|FL506198	contig00034	100	125	0	0	256	380	129	5	1e-65	248
gi|219279264|gb|FL506607.1|FL506607	contig00034	94.12	51	3	0	17	67	229	179	4e-15	77.8
gi|315320948|gb|HS513875.1|HS513875	contig00034	99.06	212	2	0	100	311	162	373	1e-112	404
gi|315320948|gb|HS513875.1|HS513875	contig00034	98.51	67	1	0	1	67	63	129	1e-28	125
gi|219224996|gb|FL507723.1|FL507723	contig00043	99.64	558	2	0	11	568	1153	596	0	1090
gi|219224996|gb|FL507723.1|FL507723	contig00043	85.94	434	61	0	82	515	854	421	3e-104	377
gi|219265662|gb|FL504430.1|FL504430	contig00043	98.33	120	2	0	9	128	1153	1034	2e-58	222
gi|219272689|gb|FL503536.1|FL503536	contig00043	99.66	586	2	0	12	597	1153	568	0	1146
gi|219272689|gb|FL503536.1|FL503536	contig00043	85.94	434	61	0	83	516	854	421	3e-104	377
gi|219276660|gb|FL506193.1|FL506193	contig00043	99.68	627	2	0	9	635	1153	527	0	1227
gi|219276660|gb|FL506193.1|FL506193	contig00043	85.94	434	61	0	80	513	854	421	3e-104	377
gi|341584721|gb|JK265599.1|JK265599	contig00043	99.49	195	1	0	174	368	251	445	5e-105	379
gi|315320926|gb|HS513853.1|HS513853	contig00045	99.27	412	3	0	90	501	412	1	0	751
gi|219215118|gb|FL503660.1|FL503660	contig00048	97.35	378	10	0	73	450	46	423	0	670
gi|219218242|gb|FL505859.1|FL505859	contig00048	97.31	297	8	0	1	297	127	423	4e-149	525
gi|219219327|gb|FL506710.1|FL506710	contig00048	97.62	378	9	0	69	446	46	423	0	678
gi|219219713|gb|FL503210.1|FL503210	contig00048	98.5	602	9	0	52	653	45	646	0	1122
gi|219219750|gb|FL505481.1|FL505481	contig00048	98.88	356	3	1	55	410	45	399	0	666
gi|219219804|gb|FL506727.1|FL506727	contig00048	98.09	314	6	0	67	380	45	358	4e-164	575
gi|219221310|gb|FL505932.1|FL505932	contig00048	98.45	386	6	0	48	433	38	423	0	718
gi|219222595|gb|FL507637.1|FL507637	contig00048	99.22	256	2	0	1	256	168	423	4e-139	492
gi|219223429|gb|FL507668.1|FL507668	contig00048	99.26	404	3	0	1	404	20	423	0	777
gi|219223788|gb|FL507267.1|FL507267	contig00048	97.62	378	9	0	73	450	46	423	0	678
gi|219228222|gb|FL505032.1|FL505032	contig00048	98.67	525	7	0	55	579	45	569	0	985
gi|219228367|gb|FL503685.1|FL503685	contig00048	98.45	386	6	0	48	433	38	423	0	718
gi|219228550|gb|FL503700.1|FL503700	contig00048	99.47	379	2	0	59	437	45	423	0	735
gi|219228932|gb|FL505073.1|FL505073	contig00048	98.19	386	7	0	48	433	38	423	0	710
gi|219229933|gb|FL504629.1|FL504629	contig00048	98.21	390	7	0	57	446	45	434	0	718
gi|219230523|gb|FL504675.1|FL504675	contig00048	99.47	379	2	0	59	437	45	423	0	735
gi|219233401|gb|FL503286.1|FL503286	contig00048	99.47	379	2	0	55	433	45	423	0	735
gi|219233632|gb|FL506818.1|FL506818	contig00048	98.49	331	5	0	1	331	16	346	1e-176	617
gi|219234332|gb|FL503334.1|FL503334	contig00048	99.47	379	2	0	55	433	45	423	0	735
gi|219234355|gb|FL507790.1|FL507790	contig00048	98.82	423	5	0	11	433	1	423	0	799
gi|219234559|gb|FL506875.1|FL506875	contig00048	99.21	379	3	0	59	437	45	423	0	728
gi|219234767|gb|FL506887.1|FL506887	contig00048	98.45	386	6	0	48	433	38	423	0	718
gi|219238030|gb|FL505201.1|FL505201	contig00048	98.74	238	3	0	1	238	121	358	4e-126	448
gi|219238336|gb|FL505622.1|FL505622	contig00048	98.45	386	6	0	48	433	38	423	0	718
gi|219240408|gb|FL507392.1|FL507392	contig00048	99.47	379	2	0	55	433	45	423	0	735
gi|219241206|gb|FL504208.1|FL504208	contig00048	97.62	378	9	0	66	443	46	423	0	678
gi|219241732|gb|FL504236.1|FL504236	contig00048	99.28	276	2	0	44	319	38	313	5e-151	531
gi|219241987|gb|FL504246.1|FL504246	contig00048	97.62	378	9	0	73	450	46	423	0	678
gi|219242020|gb|FL506019.1|FL506019	contig00048	97.59	373	9	0	77	449	51	423	0	668
gi|219242593|gb|FL506036.1|FL506036	contig00048	100	272	0	0	52	323	45	316	2e-153	539
gi|219242604|gb|FL506450.1|FL506450	contig00048	99.47	379	2	0	55	433	45	423	0	735
gi|219246586|gb|FL504768.1|FL504768	contig00048	99.47	379	2	0	59	437	45	423	0	735
gi|219247894|gb|FL504804.1|FL504804	contig00048	99.47	379	2	0	55	433	45	423	0	735
gi|219250631|gb|FL505744.1|FL505744	contig00048	98.45	386	6	0	51	436	38	423	0	718
gi|219250812|gb|FL502956.1|FL502956	contig00048	97.62	378	9	0	72	449	46	423	0	678
gi|219253523|gb|FL504327.1|FL504327	contig00048	99.47	379	2	0	59	437	45	423	0	735
gi|219253894|gb|FL504332.1|FL504332	contig00048	97.35	378	10	0	69	446	46	423	0	670
gi|219253899|gb|FL504337.1|FL504337	contig00048	97.62	378	9	0	66	443	46	423	0	678
gi|219260337|gb|FL507032.1|FL507032	contig00048	99.47	379	2	0	55	433	45	423	0	735
gi|219261234|gb|FL506125.1|FL506125	contig00048	99.47	379	2	0	55	433	45	423	0	735
gi|219265947|gb|FL504436.1|FL504436	contig00048	100	297	0	0	2	298	32	328	2e-168	589
gi|219267119|gb|FL504073.1|FL504073	contig00048	99.21	379	3	0	55	433	45	423	0	728
gi|219267124|gb|FL504078.1|FL504078	contig00048	99.47	379	2	0	52	430	45	423	0	735
gi|219271576|gb|FL505352.1|FL505352	contig00048	98.19	386	7	0	44	429	38	423	0	710
gi|219271588|gb|FL505767.1|FL505767	contig00048	99.47	379	2	0	55	433	45	423	0	735
gi|219271897|gb|FL503089.1|FL503089	contig00048	98.45	386	6	0	51	436	38	423	0	718
gi|219273520|gb|FL503147.1|FL503147	contig00048	98.45	386	6	0	48	433	38	423	0	718
gi|219276693|gb|FL507550.1|FL507550	contig00048	97.62	378	9	0	66	443	46	423	0	678
gi|219279269|gb|FL506612.1|FL506612	contig00048	99.47	379	2	0	55	433	45	423	0	735
gi|219280250|gb|FL506652.1|FL506652	contig00048	97.81	228	5	0	73	300	46	273	3e-115	412
gi|219281681|gb|FL504547.1|FL504547	contig00048	98.26	345	6	0	1	345	173	517	0	636
gi|315320984|gb|HS513911.1|HS513911	contig00050	100	147	0	0	1	147	497	351	9e-79	291
gi|315321017|gb|HS513944.1|HS513944	contig00053	93.33	240	2	3	1	226	548	309	2e-95	347
gi|219221283|gb|FL505517.1|FL505517	contig00054	98.39	124	2	0	4	127	505	382	8e-61	230
gi|219228929|gb|FL503731.1|FL503731	contig00054	100	360	0	0	2	361	1014	655	0	714
gi|219233620|gb|FL503296.1|FL503296	contig00054	100	635	0	0	2	636	1014	380	0	1259
gi|341584791|gb|JK265669.1|JK265669	contig00056	99.08	326	3	0	33	358	24	349	2e-178	622
gi|219220765|gb|FL506756.1|FL506756	contig00059	99.31	432	3	0	2	433	9	440	0	833
gi|219222224|gb|FL507620.1|FL507620	contig00059	98.93	467	5	0	2	468	11	477	0	886
gi|219224591|gb|FL507699.1|FL507699	contig00059	99.37	478	2	1	2	479	11	487	0	916
gi|219233638|gb|FL506824.1|FL506824	contig00059	99.34	457	3	0	1	457	35	491	0	882
gi|219233834|gb|FL503309.1|FL503309	contig00059	99.26	539	4	0	2	540	11	549	0	1037
gi|219234132|gb|FL506840.1|FL506840	contig00059	99.49	198	1	0	2	199	11	208	4e-107	385
gi|219236135|gb|FL503838.1|FL503838	contig00059	99.3	572	4	0	14	585	1	572	0	1102
gi|219238560|gb|FL505226.1|FL505226	contig00059	99.13	230	2	0	1	230	16	245	9e-124	440
gi|219242032|gb|FL506434.1|FL506434	contig00059	99.67	603	2	0	1	603	11	613	0	1179
gi|219242348|gb|FL506449.1|FL506449	contig00059	99.58	475	2	0	2	476	11	485	0	926
gi|219243798|gb|FL506954.1|FL506954	contig00059	99.79	477	1	0	2	478	11	487	0	938
gi|219243799|gb|FL506955.1|FL506955	contig00059	99.73	372	1	0	2	373	11	382	0	729
gi|219243966|gb|FL506963.1|FL506963	contig00059	99.24	526	4	0	2	527	11	536	0	1011
gi|219251924|gb|FL503026.1|FL503026	contig00059	99.47	757	4	0	2	758	13	769	0	1469
gi|219260892|gb|FL507057.1|FL507057	contig00059	99	200	2	0	2	201	11	210	6e-106	381
gi|219262217|gb|FL506505.1|FL506505	contig00059	99.58	480	2	0	3	482	16	495	0	936
gi|219271109|gb|FL505336.1|FL505336	contig00059	99.08	109	1	0	1	109	38	146	3e-54	208
gi|219271602|gb|FL507120.1|FL507120	contig00059	99.44	354	2	0	1	354	11	364	0	686
gi|219273108|gb|FL505403.1|FL505403	contig00059	99.71	346	1	0	1	346	39	384	0	678
gi|219273981|gb|FL505847.1|FL505847	contig00059	99.3	285	2	0	3	287	11	295	2e-156	549
gi|219276084|gb|FL506174.1|FL506174	contig00059	99.22	639	5	0	5	643	19	657	0	1227
gi|219276371|gb|FL506188.1|FL506188	contig00059	99.26	542	4	0	1	542	11	552	0	1043
gi|219277953|gb|FL506243.1|FL506243	contig00059	99.34	608	4	0	2	609	11	618	0	1174
gi|219219258|gb|FL504110.1|FL504110	contig00061	99.65	573	2	0	2	574	1197	625	0	1120
gi|219229491|gb|FL502943.1|FL502943	contig00061	99.81	538	1	0	2	539	1201	664	0	1059
gi|219234137|gb|FL506845.1|FL506845	contig00061	99.69	640	2	0	14	653	1206	567	0	1253
gi|219238028|gb|FL505199.1|FL505199	contig00061	99.79	481	1	0	2	482	1197	717	0	946
gi|219256197|gb|FL503433.1|FL503433	contig00061	99.79	466	1	0	2	467	1197	732	0	916
gi|219260319|gb|FL506091.1|FL506091	contig00061	99.65	577	2	0	2	578	1197	621	0	1128
gi|219265357|gb|FL504411.1|FL504411	contig00061	98.99	495	5	0	1	495	742	248	0	942
gi|219272724|gb|FL505387.1|FL505387	contig00061	100	246	0	0	1	246	1170	925	5e-138	488
gi|315320909|gb|HS513836.1|HS513836	contig00066	98.68	681	9	0	1	681	708	1388	0	1279
gi|315320911|gb|HS513838.1|HS513838	contig00066	98.68	681	9	0	1	681	708	1388	0	1279
gi|315320912|gb|HS513839.1|HS513839	contig00066	98.82	340	4	0	1	340	707	368	6e-172	601
gi|315320918|gb|HS513845.1|HS513845	contig00066	97.77	314	5	2	1	313	341	29	6e-157	551
gi|219233628|gb|FL506814.1|FL506814	contig00068	95.92	49	2	0	149	197	368	320	2e-15	81.8
gi|219249320|gb|FL505687.1|FL505687	contig00079	98.84	86	1	0	1	86	115	200	2e-40	163
gi|315321048|gb|HS513975.1|HS513975	contig00084	92.49	386	16	1	1	373	102	487	8e-157	551
gi|219240670|gb|FL507405.1|FL507405	contig00087	92.09	468	35	2	14	480	15	481	4e-177	618
gi|219218644|gb|FL503179.1|FL503179	contig00090	98.94	472	5	0	2	473	593	122	0	896
gi|219222955|gb|FL507241.1|FL507241	contig00090	98.37	430	7	0	10	439	625	196	0	797
gi|219252387|gb|FL503055.1|FL503055	contig00090	98.47	522	8	0	2	523	596	75	0	971
gi|219262623|gb|FL506548.1|FL506548	contig00090	98.61	576	8	0	2	577	596	21	0	1078
gi|219221784|gb|FL505946.1|FL505946	contig00091	99.13	578	4	1	1	577	619	42	0	1098
gi|219224995|gb|FL507722.1|FL507722	contig00091	99.64	274	1	0	14	287	830	557	3e-152	535
gi|219259103|gb|FL503960.1|FL503960	contig00091	99.77	434	1	0	14	447	830	397	0	852
gi|219277573|gb|FL507581.1|FL507581	contig00091	99.61	515	2	0	11	525	830	316	0	1005
gi|219219328|gb|FL506711.1|FL506711	contig00092	97.73	309	3	1	58	366	2	306	4e-158	555
gi|219223801|gb|FL507683.1|FL507683	contig00092	98.23	451	4	1	15	465	2	448	0	829
gi|219234121|gb|FL503319.1|FL503319	contig00092	98.26	575	6	1	9	583	1	571	0	1059
gi|219249317|gb|FL505684.1|FL505684	contig00092	97.16	528	11	1	9	536	1	524	0	926
gi|219266236|gb|FL504042.1|FL504042	contig00092	97.61	587	10	1	6	592	2	584	0	1051
gi|219271969|gb|FL505783.1|FL505783	contig00092	97.04	506	11	1	9	514	1	502	0	882
gi|219237808|gb|FL505599.1|FL505599	contig00093	100	106	0	0	94	199	152	47	1e-54	210
gi|219237808|gb|FL505599.1|FL505599	contig00093	100	96	0	0	1	96	268	173	1e-48	190
gi|219254286|gb|FL505290.1|FL505290	contig00100	99.8	497	1	0	2	498	1077	581	0	977
gi|219271060|gb|FL503068.1|FL503068	contig00100	100	604	0	0	2	605	1070	467	0	1197
gi|219219805|gb|FL506728.1|FL506728	contig00101	99.34	152	1	0	1	152	92	243	8e-80	293
gi|219233200|gb|FL507727.1|FL507727	contig00101	99.48	194	1	0	1	194	11	204	9e-105	377
gi|219242881|gb|FL506471.1|FL506471	contig00101	99.38	481	3	0	14	494	1	481	0	930
gi|219239541|gb|FL507355.1|FL507355	contig00103	98.89	451	5	0	41	491	999	549	0	854
gi|219219706|gb|FL503203.1|FL503203	contig00105	91.97	461	37	0	76	536	55	515	1e-177	620
gi|219233838|gb|FL503313.1|FL503313	contig00105	90.46	461	44	0	77	537	55	515	7e-161	565
gi|219234357|gb|FL507792.1|FL507792	contig00105	92.81	292	21	0	156	447	126	417	4e-115	412
gi|219235228|gb|FL503785.1|FL503785	contig00106	100	537	0	0	17	553	3	539	0	1065
gi|219221317|gb|FL505939.1|FL505939	contig00108	100	550	0	0	11	560	612	63	0	1090
gi|219236776|gb|FL505549.1|FL505549	contig00108	100	522	0	0	15	536	612	91	0	1035
gi|219218212|gb|FL505441.1|FL505441	contig00109	98.15	487	3	2	14	500	1	481	0	886
gi|219218650|gb|FL503185.1|FL503185	contig00109	98.55	483	6	1	14	496	1	482	0	894
gi|219221289|gb|FL505523.1|FL505523	contig00109	98.13	482	3	2	14	495	1	476	0	876
gi|219228202|gb|FL503673.1|FL503673	contig00109	98.56	485	6	1	14	498	1	484	0	898
gi|219230838|gb|FL504706.1|FL504706	contig00109	98.45	451	6	1	14	464	1	450	0	831
gi|219236354|gb|FL503861.1|FL503861	contig00109	98.78	410	4	1	15	424	1	409	0	765
gi|219237014|gb|FL505137.1|FL505137	contig00109	98.15	487	3	2	14	500	1	481	0	886
gi|219238327|gb|FL505210.1|FL505210	contig00109	98.11	423	2	2	1	423	60	476	0	767
gi|219240994|gb|FL506384.1|FL506384	contig00109	99.22	255	1	1	14	268	1	254	3e-136	482
gi|219241752|gb|FL505996.1|FL505996	contig00109	98.15	487	3	2	14	500	1	481	0	886
gi|219242295|gb|FL504253.1|FL504253	contig00109	98.15	487	3	2	14	500	1	481	0	886
gi|219246590|gb|FL504772.1|FL504772	contig00109	97.88	378	2	2	1	378	80	451	0	678
gi|219258703|gb|FL507480.1|FL507480	contig00109	99.01	405	3	1	14	418	1	404	0	763
gi|219261231|gb|FL504887.1|FL504887	contig00109	98.55	483	6	1	14	496	1	482	0	894
gi|219261245|gb|FL506136.1|FL506136	contig00109	97.95	487	4	2	14	500	1	481	0	878
gi|219272338|gb|FL505787.1|FL505787	contig00109	98.53	475	6	1	14	488	1	474	0	878
gi|219273105|gb|FL505400.1|FL505400	contig00109	99.38	160	1	0	1	160	20	179	2e-84	309
gi|219281674|gb|FL504540.1|FL504540	contig00109	98.55	484	6	1	14	497	1	483	0	896
gi|219218270|gb|FL506691.1|FL506691	contig00110	100	133	0	0	22	154	58	190	8e-71	264
gi|219221172|gb|FL504172.1|FL504172	contig00110	99.79	472	0	1	11	481	1	472	0	920
gi|219229130|gb|FL505096.1|FL505096	contig00110	100	357	0	0	6	362	1	357	0	666
gi|219234157|gb|FL507788.1|FL507788	contig00110	99.81	538	1	0	11	548	1	538	0	1017
gi|219238995|gb|FL507323.1|FL507323	contig00110	99.49	587	3	0	11	597	1	587	0	1098
gi|219238995|gb|FL507323.1|FL507323	contig00110	95.45	44	2	0	545	588	578	621	2e-12	71.9
gi|219240405|gb|FL507389.1|FL507389	contig00110	100	421	0	0	11	431	1	421	0	793
gi|219242333|gb|FL506031.1|FL506031	contig00110	99.81	533	1	0	2	534	21	553	0	1007
gi|219243099|gb|FL506901.1|FL506901	contig00110	99.61	513	2	0	2	514	23	535	0	959
gi|219243452|gb|FL506926.1|FL506926	contig00110	100	446	0	0	11	456	1	446	0	842
gi|219248993|gb|FL505677.1|FL505677	contig00110	99.8	491	1	0	11	501	1	491	0	924
gi|219258347|gb|FL507465.1|FL507465	contig00110	100	271	0	0	11	281	1	271	2e-140	496
gi|219264990|gb|FL503983.1|FL503983	contig00110	99.67	302	1	0	1	302	252	553	9e-169	591
gi|219264990|gb|FL503983.1|FL503983	contig00110	100	46	0	0	374	419	625	670	2e-18	91.7
gi|219266814|gb|FL504062.1|FL504062	contig00110	100	463	0	0	2	464	13	475	0	876
gi|219271916|gb|FL503511.1|FL503511	contig00110	100	470	0	0	11	480	1	470	0	890
gi|341584651|gb|JK265529.1|JK265529	contig00111	94.02	518	30	1	54	571	8	524	0	773
gi|341584652|gb|JK265530.1|JK265530	contig00111	93.99	516	30	1	1	516	522	8	0	769
gi|219253909|gb|FL505270.1|FL505270	contig00113	100	556	0	0	17	572	1	556	0	1102
gi|219266248|gb|FL504457.1|FL504457	contig00113	100	530	0	0	11	540	1	530	0	1051
gi|219280253|gb|FL506655.1|FL506655	contig00113	100	559	0	0	17	575	1	559	0	1108
gi|219280253|gb|FL506655.1|FL506655	contig00113	100	35	0	0	633	667	617	651	1e-11	69.9
gi|219236559|gb|FL503870.1|FL503870	contig00115	100	59	0	0	3	61	334	276	4e-27	117
gi|219212941|gb|FL503586.1|FL503586	contig00116	91.76	182	15	0	67	248	64	245	5e-64	242
gi|219213615|gb|FL503607.1|FL503607	contig00116	91.93	161	13	0	31	191	64	224	2e-56	216
gi|219242867|gb|FL506054.1|FL506054	contig00116	89.71	379	39	0	67	445	64	442	5e-124	442
gi|219280547|gb|FL506661.1|FL506661	contig00116	88.94	425	47	0	67	491	64	488	2e-132	470
gi|219220235|gb|FL505494.1|FL505494	contig00117	99.76	416	1	0	2	417	1027	612	0	817
gi|219222226|gb|FL507622.1|FL507622	contig00117	99.38	325	2	0	1	325	919	595	3e-180	628
gi|219224984|gb|FL507711.1|FL507711	contig00117	99.63	545	2	0	2	546	983	439	0	1065
[truncated: 3,332 more rows]
