# Supplementary material for: Transcriptome sequencing of field pea and faba bean for discovery and validation of SSR genetic markers
Source: BMC Genomics. 2012 Mar 20;13:104. doi: 10.1186/1471-2164-13-104 (PMC3352077; doi:10.1186/1471-2164-13-104)
Supplement: Additional file 14 — Sequence information of all of the SSR primer pairs identified and designed using BatchPrimer3 from field pea and faba bean ESTs. This file contains all of the information (sequence information, orientation, sequence length, expected product length, Tm, GC content and SSR motif length) on SSR primer pairs designed using BatchPrimer 3. [file 1471-2164-13-104-S14.XLS]

## Sheet: Fieldpea
SSR Name	Index	Seq ID	Count	Primer type	Orientation	Start	Len	tm	GC%	Any compl	3' compl	Seq	Prod size	Seq len	Included len	Pair any compl	Pair 3' compl	Motif	Motif Len	SSR	SSRLen
PBA_PS_0001	1	contig00004	1	SSR	FORWARD	1224	21	54.74	42.86	4	2	GGATGAAGAAGAAGTCATGTG	146	1565	1565	5	2	TTTA	4	TTTATTTATTTA	12
	2	contig00004	1	SSR	REVERSE	1369	21	54.84	47.62	4	0	CTCCACATTGAGCTACCATAC
PBA_PS_0002	3	contig00007	1	SSR	FORWARD	67	20	55.9	45	4	2	CCGAAAGCATCACTAGCTTA	153	1807	1807	5	2	CTC	3	CTCCTCCTCCTC	12
	4	contig00007	1	SSR	REVERSE	219	21	55.34	42.86	3	2	AGCCTTGATGGAAGTAATAGC
PBA_PS_0003	5	contig00011	1	SSR	FORWARD	536	18	55.57	44.44	4	1	GACCCATTCGGATTCATT	141	1733	1733	5	0	TTG	3	TTGTTGTTGTTG	12
	6	contig00011	1	SSR	REVERSE	676	21	55.11	47.62	4	0	GTGACATAAATCTCCCCCTAC
PBA_PS_0004	7	contig00013	1	SSR	FORWARD	177	21	55.05	42.86	2	0	CCATCTCAAGCAAACAACTAC	122	680	680	4	2	CAC	3	CACCACCACCAC	12
	8	contig00013	1	SSR	REVERSE	298	21	55.27	42.86	3	0	TAATGATAAGGTGGAGGAGGT
PBA_PS_0005	9	contig00013	1	SSR	FORWARD	230	20	55.08	45	3	1	ACCTCCTCCACCTTATCATT	152	680	680	6	0	CAC	3	CACCACCACCAC	12
	10	contig00013	1	SSR	REVERSE	381	21	54.11	42.86	3	0	GAGGTGGTGACTTGTATTTGT
PBA_PS_0006	11	contig00013	1	SSR	FORWARD	348	21	54.63	42.86	4	1	CCACCACCAGTTTACAAATAC	153	680	680	5	2	CAC	3	CACCACCACCAC	12
	12	contig00013	1	SSR	REVERSE	500	20	54.84	55	2	1	GTAAGGAGGAGGAGGTGAGT
PBA_PS_0007	13	contig00013	1	SSR	FORWARD	433	22	55.22	40.91	4	0	CTCCTCCATACAAATATCCATC	146	680	680	4	1	CCT	3	CCTCCTCCTCCT	12
	14	contig00013	1	SSR	REVERSE	578	21	54.69	42.86	4	2	GTAAATTGGTGGTGCATAGAC
PBA_PS_0008	15	contig00015	1	SSR	FORWARD	90	21	54.4	42.86	8	2	TTAGTGAACCTATGCATACCC	133	611	611	5	0	ATGATA	6	ATGATAATGATAATGATA	18
	16	contig00015	1	SSR	REVERSE	222	20	55.08	40	5	2	ATATGCCACCAACTTTGTTC
PBA_PS_0009	17	contig00033	1	SSR	FORWARD	736	20	55.12	45	4	1	CTCTCGAATTTTGGCACTAC	150	1764	1764	3	1	TCT	3	TCTTCTTCTTCTTCT	15
	18	contig00033	1	SSR	REVERSE	885	20	55.22	45	0	0	GGGAAGGAAGAAGAAGAAGA
PBA_PS_0010	19	contig00033	1	SSR	FORWARD	832	22	54.69	45.45	7	1	CTCTCTGTGAGAGTGAGAATGA	154	1764	1764	5	0	TTC	3	TTCTTCTTCTTCTTC	15
	20	contig00033	1	SSR	REVERSE	985	21	55.04	47.62	3	2	CAACACTGAAGAGGATACAGC
PBA_PS_0011	21	contig00041	1	SSR	FORWARD	2709	21	54.6	42.86	3	1	TGATTCTTGTCTGTGTGTCTG	170	2900	2900	5	1	ACTACC	6	ACTACCACTACCACTACC	18
	22	contig00041	1	SSR	REVERSE	2878	21	54.19	42.86	8	2	CAGAAACTGGAGATTCTATGC
PBA_PS_0012	23	contig00045	1	SSR	FORWARD	347	21	54.02	42.86	4	2	CTCTAGTGCATTGGCTAAGAT	141	826	826	4	1	TCCA	4	TCCATCCATCCA	12
	24	contig00045	1	SSR	REVERSE	487	21	55.46	42.86	8	0	AGCTCTTTAAAGTCACCCTTG
PBA_PS_0013	25	contig00062	1	SSR	FORWARD	65	21	54.24	47.62	3	2	CAATACTCTCTCTCACCTTGC	145	1254	1254	5	2	CCA	3	CCACCACCACCACCA	15
	26	contig00062	1	SSR	REVERSE	209	22	55.55	45.45	8	2	GGTGGTGGTGAACTATAGTGAT
PBA_PS_0014	27	contig00062	1	SSR	FORWARD	124	21	56.17	47.62	3	1	CCACCACCAAAACCTTACTAC	155	1254	1254	8	1	CAC	3	CACCACCACCACCAC	15
	28	contig00062	1	SSR	REVERSE	278	21	54.54	42.86	4	2	GGTGGTGGTGACTTATATTTG
PBA_PS_0015	29	contig00062	1	SSR	FORWARD	230	21	54.82	42.86	6	0	AATATTCTTCTCCTCCACCAC	166	1254	1254	6	2	CAC	3	CACCACCACCACCAC	15
	30	contig00062	1	SSR	REVERSE	395	22	54.87	45.45	4	2	GGAGGTGGTGACTTATACTTGT
PBA_PS_0016	31	contig00062	1	SSR	FORWARD	463	21	55.24	42.86	8	2	CCACCGGTGTACAAGTATAAA	127	1254	1254	6	2	CCA	3	CCACCACCACCA	12
	32	contig00062	1	SSR	REVERSE	589	21	55.23	42.86	2	0	GTGGTGATGGGTATTTGTATG
PBA_PS_0017	33	contig00062	1	SSR	FORWARD	552	22	54.81	40.91	4	2	ACCACCACCTAAGAAATCATAC	150	1254	1254	5	2	CAC	3	CACCACCACCAC	12
	34	contig00062	1	SSR	REVERSE	701	21	56.1	47.62	4	2	GGGGGTGAATTGTACTTGTAG
PBA_PS_0018	35	contig00062	1	SSR	FORWARD	875	21	55.97	52.38	2	0	TCTACTCTTCACCTCCTCCAC	168	1254	1254	2	0	CCT	3	CCTCCTCCTCCT	12
	36	contig00062	1	SSR	REVERSE	1042	21	54.96	42.86	4	0	CTGCTTTGCACTATGTTCTCT
PBA_PS_0019	37	contig00068	1	SSR	FORWARD	4	21	54.92	47.62	2	1	CTTCCTCTCTACTTGCTCACA	193	246	246	5	0	CCTT	4	CCTTCCTTCCTT	12
	38	contig00068	1	SSR	REVERSE	196	21	55.02	42.86	3	2	GGAGCATAATCTAACAACACG
PBA_PS_0020	39	contig00073	1	SSR	FORWARD	71	21	54.24	47.62	3	2	CAATACTCTCTCTCACCTTGC	145	385	385	5	0	CCA	3	CCACCACCACCACCA	15
	40	contig00073	1	SSR	REVERSE	215	21	54.93	42.86	4	2	GGTGGTGGTGAACTATAATGA
PBA_PS_0021	41	contig00073	1	SSR	FORWARD	180	20	55.08	45	3	1	ACCTCCTCCACCTTATCATT	153	385	385	6	1	CAC	3	CACCACCACCACCAC	15
	42	contig00073	1	SSR	REVERSE	332	21	54.54	42.86	4	2	GGTGGTGGTGACTTATATTTG
PBA_PS_0022	43	contig00073	1	SSR	FORWARD	229	21	54.87	47.62	2	2	CCTCCTCCACCTTATCACTAT	155	385	385	7	2	CAC	3	CACCACCACCAC	12
	44	contig00073	1	SSR	REVERSE	383	19	55.52	52.63	2	2	GGTGGTGGTGGTGAACTAT
PBA_PS_0023	45	contig00082	1	SSR	FORWARD	640	21	55.1	42.86	3	2	CAACCTCAACTTTCTCAACTG	169	1138	1138	7	1	CTT	3	CTTCTTCTTCTT	12
	46	contig00082	1	SSR	REVERSE	808	21	55.5	42.86	3	0	GAGGAAGGTGAAAAGAAACAC
PBA_PS_0024	47	contig00085	1	SSR	FORWARD	2	18	56.31	50	3	2	GCATTATCAACCCCAAGG	154	626	626	4	2	GAA	3	GAAGAAGAAGAAGAAGAA	18
	48	contig00085	1	SSR	REVERSE	155	22	54.85	45.45	5	0	GGCACTACAGATAGTTTCTTCC
PBA_PS_0025	49	contig00085	1	SSR	FORWARD	16	21	55.96	42.86	0	0	AAGGGGAAGAAGAAGAAGAAG	152	626	626	3	2	GAA	3	GAAGAAGAAGAAGAA	15
	50	contig00085	1	SSR	REVERSE	167	20	55.12	45	4	1	CTCTCGAATTTTGGCACTAC
PBA_PS_0026	51	contig00089	1	SSR	FORWARD	120	21	54.83	47.62	4	2	AGTATGCGTGAGTCGAGTAAG	150	1249	1249	3	2	TAG	3	TAGTAGTAGTAG	12
	52	contig00089	1	SSR	REVERSE	269	20	55.06	40	6	0	AGCCTAGATTGGCTTTTTCT
PBA_PS_0027	53	contig00099	1	SSR	FORWARD	78	21	53.78	42.86	4	2	CCCACACCTATGAAGATTAAC	157	712	712	6	1	AGAAC	5	AGAACAGAACAGAAC	15
	54	contig00099	1	SSR	REVERSE	234	20	54.56	40	4	2	ATTGCATGTAGGTGAAGGAT
PBA_PS_0028	55	contig00108	1	SSR	FORWARD	8	21	55.73	47.62	3	0	GTAGGAACAGCAAAGTTAGGG	149	825	825	3	1	TTC	3	TTCTTCTTCTTC	12
	56	contig00108	1	SSR	REVERSE	156	19	54.95	52.63	6	2	CTGGGAAGAGATCTTGAGC
PBA_PS_0029	57	contig00124	1	SSR	FORWARD	41	21	54.61	47.62	2	0	CTTCTGCTTCTCTCACTCTTG	149	504	504	5	2	CAC	3	CACCACCACCAC	12
	58	contig00124	1	SSR	REVERSE	189	21	54.73	42.86	3	2	TGGAGGAGATGAGTAATGGTA
PBA_PS_0030	59	contig00124	1	SSR	FORWARD	304	21	55.04	42.86	2	0	CCACATAAGAAGCCATACAAG	161	504	504	5	2	CCA	3	CCACCACCACCA	12
	60	contig00124	1	SSR	REVERSE	464	20	55	50	2	0	TGAGGATGAGGGTAGGTATG
PBA_PS_0031	61	contig00128	1	SSR	FORWARD	683	20	55.28	55	2	0	GGAAGAGGAGGGACTAACAC	153	842	842	4	1	TC	2	TCTCTCTCTCTCTC	14
	62	contig00128	1	SSR	REVERSE	835	22	54.81	40.91	5	0	CCATTACAGTGTGGATAACAAG
PBA_PS_0032	63	contig00128	1	SSR	FORWARD	321	21	55.53	52.38	6	2	ACCATCCAGTGTACCCTAGTC	147	842	842	4	1	ACC	3	ACCACCACCACC	12
	64	contig00128	1	SSR	REVERSE	467	21	54.92	42.86	5	1	GTCTTGAAAACAAGTCCACAG
PBA_PS_0033	65	contig00132	1	SSR	FORWARD	433	21	54.82	42.86	7	2	GAAGCATGATCCTTAGCAGTA	149	603	603	4	1	GAA	3	GAAGAAGAAGAAGAA	15
	66	contig00132	1	SSR	REVERSE	581	21	55.95	52.38	4	1	CTCGATCTCTTGGCTAGTCTC
PBA_PS_0034	67	contig00136	1	SSR	FORWARD	985	20	56.49	40	4	2	CCAACTTTGTGGGGTTTTAT	188	1250	1250	3	1	ATT	3	ATTATTATTATT	12
	68	contig00136	1	SSR	REVERSE	1172	18	56.01	50	4	2	GGGCCAGATTCCAACTTA
PBA_PS_0035	69	contig00137	1	SSR	FORWARD	518	21	54.54	42.86	4	0	ATCTGGCAACAGACATAGAAG	163	686	686	6	0	ACTC	4	ACTCACTCACTC	12
	70	contig00137	1	SSR	REVERSE	680	20	55.34	40	2	2	TGTTGTTGTGGGGATAAGAT
PBA_PS_0036	71	contig00140	1	SSR	FORWARD	117	20	54.89	40	6	0	TGATCACTGCAAGAACAAAG	149	366	366	4	1	ATAA	4	ATAAATAAATAA	12
	72	contig00140	1	SSR	REVERSE	265	21	55.22	47.62	6	2	CATAGATACAGCGGTAGTTGC
PBA_PS_0037	73	contig00141	1	SSR	FORWARD	15	21	54.54	42.86	4	0	CCATATACCAAAACTCACACC	151	936	936	6	2	ATTC	4	ATTCATTCATTC	12
	74	contig00141	1	SSR	REVERSE	165	20	54.5	50	3	2	GTGTGAAGAGAGAGGCTTGT
PBA_PS_0038	75	contig00147	1	SSR	FORWARD	54	21	54.9	42.86	4	0	GACAATAGTTTCCCTCACCTT	161	601	601	5	1	CAC	3	CACCACCACCAC	12
	76	contig00147	1	SSR	REVERSE	214	20	55.54	40	4	0	TATATTGCTTTGGTGGTGGT
PBA_PS_0039	77	contig00147	1	SSR	FORWARD	112	20	55.1	45	3	2	CCACCACCTAAACCTTATCA	156	601	601	8	2	CAC	3	CACCACCACCACCAC	15
	78	contig00147	1	SSR	REVERSE	267	20	55.08	45	2	2	AGGTGGAGGTGGAGATTTAT
PBA_PS_0040	79	contig00148	1	SSR	FORWARD	665	21	55.64	42.86	5	1	TGCACTTTGTAGAATCTCCTG	141	1112	1112	5	1	TGA	3	TGATGATGATGA	12
	80	contig00148	1	SSR	REVERSE	805	20	55.23	40	5	2	CTTCCTATTCAAAAGCATCG
PBA_PS_0041	81	contig00152	1	SSR	FORWARD	604	20	55.26	40	3	1	TGATGAAAAGGAGGAATCTG	152	1416	1416	6	2	GGA	3	GGAGGAGGAGGA	12
	82	contig00152	1	SSR	REVERSE	755	21	54.92	42.86	2	0	TACCCTCTGCCTTATCTTCTT
PBA_PS_0042	83	contig00154	1	SSR	FORWARD	27	19	54.76	42.11	8	2	ACAACAATGCATGGTCCTA	147	304	304	7	0	ATTATC	6	ATTATCATTATCATTATC	18
	84	contig00154	1	SSR	REVERSE	173	21	55.02	47.62	8	2	AGTCCACCTATGCATACACAC
PBA_PS_0043	85	contig00160	1	SSR	FORWARD	475	21	55.95	42.86	4	2	TACCAACAAGAAGAAGGTTCC	177	671	671	3	2	TC	2	TCTCTCTCTCTCTC	14
	86	contig00160	1	SSR	REVERSE	651	21	55.43	47.62	2	0	TGAGTGATGTGAGAGAAGAGG
PBA_PS_0044	87	contig00160	1	SSR	FORWARD	475	21	55.95	42.86	4	2	TACCAACAAGAAGAAGGTTCC	158	671	671	4	1	TTC	3	TTCTTCTTCTTCTTC	15
	88	contig00160	1	SSR	REVERSE	632	21	54.95	52.38	4	2	GGAAGAGAGAGAGAGAGATCG
PBA_PS_0045	89	contig00170	1	SSR	FORWARD	37	20	56.08	40	3	0	GGGCAACAACTCTTTCTTTT	143	1338	1338	4	0	TC	2	TCTCTCTCTCTC	12
	90	contig00170	1	SSR	REVERSE	179	20	54.98	40	4	2	AAGCTATGTGAATTGCAGGT
PBA_PS_0046	91	contig00170	1	SSR	FORWARD	200	21	55.17	42.86	5	1	CTGATGAAGCTGTTTCTGTTC	157	1338	1338	3	1	AAACG	5	AAACGAAACGAAACG	15
	92	contig00170	1	SSR	REVERSE	356	21	55.75	42.86	3	0	AGTATTGTTGGAATGGAGAGG
PBA_PS_0047	93	contig00174	1	SSR	FORWARD	833	22	54.98	40.91	5	1	ACCACCAATACATTCTAAGAGG	149	1336	1336	3	0	TGT	3	TGTTGTTGTTGTTGTTGT	18
	94	contig00174	1	SSR	REVERSE	981	21	56.32	42.86	4	2	AAACTTCAACAGGGACCAGTA
PBA_PS_0048	95	contig00187	1	SSR	FORWARD	313	21	54.55	42.86	4	2	GTGTCATTGTGGAATCTTCTC	136	1009	1009	5	0	GAT	3	GATGATGATGAT	12
	96	contig00187	1	SSR	REVERSE	448	21	54.31	42.86	3	1	TTCTCTTCCTCAGTCTCTTCA
PBA_PS_0049	97	contig00189	1	SSR	FORWARD	341	21	56.17	42.86	5	1	GAAAGAGATCGGAGTTCTCAA	156	711	711	3	1	TTAA	4	TTAATTAATTAA	12
	98	contig00189	1	SSR	REVERSE	496	20	54.3	40	4	2	GGGGATTCAACAACATATTC
PBA_PS_0050	99	contig00190	1	SSR	FORWARD	102	21	55.26	42.86	1	0	CTTTCCCTCTCTTCTTGTTGT	221	1609	1609	7	2	TCC	3	TCCTCCTCCTCCTCC	15
	100	contig00190	1	SSR	REVERSE	322	21	55.12	42.86	4	0	GAGAGGTTAATGGAGAAGGAA
PBA_PS_0051	101	contig00192	1	SSR	FORWARD	434	21	55.04	42.86	4	0	TTGTAGTAATAGGCTGGTGGA	136	612	612	5	1	GGA	3	GGAGGAGGAGGA	12
	102	contig00192	1	SSR	REVERSE	569	21	55.42	42.86	2	2	CACACAAGAAGCCATACAAGT
PBA_PS_0052	103	contig00192	1	SSR	FORWARD	420	21	55.66	47.62	2	1	GTGGAGGAGGTGATTTGTAGT	190	612	612	5	2	TGG	3	TGGTGGTGGTGGTGG	15
	104	contig00192	1	SSR	REVERSE	609	20	54.56	55	2	0	CCTCACCCTGTCTATCACTC
PBA_PS_0053	105	contig00192	1	SSR	FORWARD	219	21	54.4	47.62	8	1	CCTTACAGCTGTGGCTAATAC	127	612	612	4	2	TAAA	4	TAAATAAATAAA	12
	106	contig00192	1	SSR	REVERSE	345	21	54.97	42.86	3	0	GCCATACACAAAGAAGATGAG
PBA_PS_0054	107	contig00193	1	SSR	FORWARD	331	21	56.01	47.62	2	2	CTTTCGTCTCGGTAGGTGTAT	181	2115	2115	4	2	CATT	4	CATTCATTCATT	12
	108	contig00193	1	SSR	REVERSE	511	20	55.89	45	3	1	CTTGTTGCTGGAATGAAGAC
PBA_PS_0055	109	contig00194	1	SSR	FORWARD	50	20	55.2	45	4	1	CTCTCATTCTTGCATTAGCC	138	275	275	5	1	CAC	3	CACCACCACCAC	12
	110	contig00194	1	SSR	REVERSE	187	21	54.6	47.62	3	0	GAGGAGATGAGTAATGGTGTG
PBA_PS_0056	111	contig00195	1	SSR	FORWARD	655	20	55.49	40	4	2	ATTACTTTTGCACCTTCGTG	157	926	926	5	1	GCA	3	GCAGCAGCAGCA	12
	112	contig00195	1	SSR	REVERSE	811	21	55.12	47.62	4	0	GTGAGGAAGCTGTTGTTGTAG
PBA_PS_0057	113	contig00199	1	SSR	FORWARD	228	20	52.08	40	2	0	GATAAAGCAGATGGAGAAGA	193	837	837	6	1	AC	2	ACACACACACAC	12
	114	contig00199	1	SSR	REVERSE	420	20	55.28	40	3	2	ACAACTCTGGTTTTCAATGC
PBA_PS_0058	115	contig00210	1	SSR	FORWARD	154	21	54.9	42.86	4	1	TAATGTACGAGCGTTCTTCTC	165	1120	1120	4	0	TTGT	4	TTGTTTGTTTGT	12
	116	contig00210	1	SSR	REVERSE	318	21	55.1	42.86	5	2	ATCATCGAACTGTGTTCAGTC
PBA_PS_0059	117	contig00254	1	SSR	FORWARD	29	21	55.04	42.86	2	0	CCACATAAGAAGCCATACAAG	199	679	679	4	1	CCA	3	CCACCACCACCA	12
	118	contig00254	1	SSR	REVERSE	227	21	55.47	47.62	2	1	GAGGAGGAGAATGGTAAACTG
PBA_PS_0060	119	contig00254	1	SSR	FORWARD	132	21	55.42	42.86	2	2	CACACAAGAAGCCATACAAGT	136	679	679	5	1	CAC	3	CACCACCACCACCAC	15
	120	contig00254	1	SSR	REVERSE	267	21	55.04	42.86	4	0	TTGTAGTAATAGGCTGGTGGA
PBA_PS_0061	121	contig00254	1	SSR	FORWARD	333	21	55.86	42.86	2	0	CAGAAAGTGTGAAAGCAGAGA	151	679	679	4	1	TTTA	4	TTTATTTATTTA	12
	122	contig00254	1	SSR	REVERSE	483	22	54.75	40.91	4	1	CCTTACAGTTGTGGCTAATACA
PBA_PS_0062	123	contig00258	1	SSR	FORWARD	485	20	56.01	40	5	1	GGCACTGGAAATTCTTTCTT	157	813	813	6	1	AG	2	AGAGAGAGAGAG	12
	124	contig00258	1	SSR	REVERSE	641	20	55.7	40	4	2	TGAGCTTTTCCAATTAGCAC
PBA_PS_0063	125	contig00258	1	SSR	FORWARD	216	22	55.78	40.91	4	2	GAGAAAAGTCACGATGATAAGC	155	813	813	6	2	AAG	3	AAGAAGAAGAAG	12
	126	contig00258	1	SSR	REVERSE	370	21	55.01	42.86	6	0	GACCATGTTCCTTCTTCTTCT
PBA_PS_0064	127	contig00258	1	SSR	FORWARD	329	21	55.12	42.86	2	2	GGGACAAGAAGAAGAAGGATA	147	813	813	4	2	AGC	3	AGCAGCAGCAGC	12
	128	contig00258	1	SSR	REVERSE	475	21	55.98	42.86	6	2	TACGGTATTGTACACCGCTTA
PBA_PS_0065	129	contig00258	1	SSR	FORWARD	485	20	56.01	40	5	1	GGCACTGGAAATTCTTTCTT	157	813	813	6	1	TTTTA	5	TTTTATTTTATTTTA	15
	130	contig00258	1	SSR	REVERSE	641	20	55.7	40	4	2	TGAGCTTTTCCAATTAGCAC
PBA_PS_0066	131	contig00265	1	SSR	FORWARD	170	21	56	42.86	4	1	ATTATATTGAGCTGCCTCCAC	151	562	562	4	0	ATTC	4	ATTCATTCATTC	12
	132	contig00265	1	SSR	REVERSE	320	21	55.27	42.86	3	2	CTTTCCAACCTAACTGGCTAT
PBA_PS_0067	133	contig00271	1	SSR	FORWARD	1541	21	55.58	42.86	4	2	ACAGACAAGGGGTTGAATATC	124	1684	1684	3	1	AAGA	4	AAGAAAGAAAGA	12
	134	contig00271	1	SSR	REVERSE	1664	21	55.1	47.62	2	0	GTAGCCGAGAGAAAGAGAAAC
PBA_PS_0068	135	contig00275	1	SSR	FORWARD	94	21	54.6	42.86	3	0	ATGGTCTTCACTCCTCATACA	148	768	768	7	1	ATTT	4	ATTTATTTATTT	12
	136	contig00275	1	SSR	REVERSE	241	20	55.16	40	4	2	GCGTGGAGAACATTATCATT
PBA_PS_0069	137	contig00280	1	SSR	FORWARD	67	22	52.76	40.91	6	1	CACGATGAGTACACACATAACT	122	213	213	5	0	TTTA	4	TTTATTTATTTA	12
	138	contig00280	1	SSR	REVERSE	188	22	56.82	40.91	4	2	GTGCTCAAAAACTGTAAAGACG
PBA_PS_0070	139	contig00286	1	SSR	FORWARD	8	21	55.74	42.86	4	0	GTAACAATTCGTGATCCCTCT	176	583	583	5	0	AGA	3	AGAAGAAGAAGA	12
	140	contig00286	1	SSR	REVERSE	183	21	54.64	42.86	4	0	CACCATGTTATTCACCTTCTC
PBA_PS_0071	141	contig00288	1	SSR	FORWARD	2038	20	55.11	45	6	2	TCTCTTTCAGCTTCAGCTTC	150	2448	2448	5	2	TTC	3	TTCTTCTTCTTC	12
	142	contig00288	1	SSR	REVERSE	2187	22	54.91	45.45	5	0	CTAGCTCTGAGGTTAAGAAGGA
PBA_PS_0072	143	contig00288	1	SSR	FORWARD	2095	21	54.74	42.86	5	1	GATCATCCTTCTTCACAACAG	142	2448	2448	7	0	TCA	3	TCATCATCATCA	12
	144	contig00288	1	SSR	REVERSE	2236	20	54.03	40	4	0	TCGAAGAAGAGGAAGAAAAG
PBA_PS_0073	145	contig00288	1	SSR	FORWARD	2198	21	55.03	42.86	6	2	CACCTCATCATCATCAGAACT	135	2448	2448	4	2	CTT	3	CTTCTTCTTCTT	12
	146	contig00288	1	SSR	REVERSE	2332	20	54.64	45	6	1	GTTTCTATCGACAGCCCTAA
PBA_PS_0074	147	contig00291	1	SSR	FORWARD	68	20	54.9	40	6	0	GAGAATTCATCTTCGCAATC	155	569	569	5	1	AAG	3	AAGAAGAAGAAG	12
	148	contig00291	1	SSR	REVERSE	222	20	55.4	45	6	2	GACGAATCTGCGATTGTACT
PBA_PS_0075	149	contig00293	1	SSR	FORWARD	221	20	55.12	45	2	0	GTTTACTCACCACCCAAGAA	147	809	809	5	0	CTC	3	CTCCTCCTCCTC	12
	150	contig00293	1	SSR	REVERSE	367	21	54.99	47.62	2	2	GGGAGGAGAAACATAGAGGTA
PBA_PS_0076	151	contig00296	1	SSR	FORWARD	1362	21	53.74	42.86	8	2	ATTCTCTTCAGAGAGCACAAC	168	1557	1557	5	0	TTCT	4	TTCTTTCTTTCT	12
	152	contig00296	1	SSR	REVERSE	1529	21	54.45	42.86	7	0	CGTAACAGTTAAGCAGAAACC
PBA_PS_0077	153	contig00297	1	SSR	FORWARD	6	21	55.82	42.86	4	1	TGGTGGTGGTGAGATATAATG	145	196	196	6	2	AGT	3	AGTAGTAGTAGT	12
	154	contig00297	1	SSR	REVERSE	150	21	54.9	42.86	4	0	GACAATAGTTTCCCTCACCTT
PBA_PS_0078	155	contig00298	1	SSR	FORWARD	296	20	55.33	45	2	0	CGGTTTCTCTTCCTCTTTCT	135	1000	1000	5	1	CGG	3	CGGCGGCGGCGG	12
	156	contig00298	1	SSR	REVERSE	430	20	54.97	40	4	1	GATAGGGAAATTGTGGTTGA
PBA_PS_0079	157	contig00298	1	SSR	FORWARD	752	21	54.99	42.86	3	0	CTCTGTATTGATTCCCTCCTT	186	1000	1000	6	1	CAG	3	CAGCAGCAGCAG	12
	158	contig00298	1	SSR	REVERSE	937	22	54.48	40.91	6	2	GAGCTTAAGGTTATCAACCACT
PBA_PS_0080	159	contig00303	1	SSR	FORWARD	33	20	53.79	40	4	2	CCAATATCAGCATCATCATC	112	1026	1026	5	0	AAGA	4	AAGAAAGAAAGA	12
	160	contig00303	1	SSR	REVERSE	144	21	54.71	42.86	4	2	GAGATGAACAACCACGTAAAC
PBA_PS_0081	161	contig00307	1	SSR	FORWARD	295	20	54.62	45	2	0	CTACAACAGAAAAGGCAGGT	167	1266	1266	4	1	CTT	3	CTTCTTCTTCTT	12
	162	contig00307	1	SSR	REVERSE	461	21	54.24	42.86	5	1	ATACTCAGTCTCTTTCCAGCA
PBA_PS_0082	163	contig00310	1	SSR	FORWARD	404	20	54.84	40	3	2	AGAGAAAAGGAAGGCTGAAT	151	938	938	6	2	GAA	3	GAAGAAGAAGAAGAA	15
	164	contig00310	1	SSR	REVERSE	554	21	55.59	47.62	2	0	CTCCTCACTTTCTTCCTCATC
PBA_PS_0083	165	contig00319	1	SSR	FORWARD	279	20	55.65	45	3	2	GTTGTCGTAGTTCGGCTAAA	164	566	566	4	1	CAC	3	CACCACCACCAC	12
	166	contig00319	1	SSR	REVERSE	442	21	55.17	47.62	4	2	GTACACTGGATGAGGAACGTA
PBA_PS_0084	167	contig00319	1	SSR	FORWARD	327	21	55.58	42.86	2	0	ATTCTTATTCCTCACCACCAC	116	566	566	8	1	CAC	3	CACCACCACCAC	12
	168	contig00319	1	SSR	REVERSE	442	21	55.17	47.62	4	2	GTACACTGGATGAGGAACGTA
PBA_PS_0085	169	contig00325	1	SSR	FORWARD	13	20	50.12	40	5	1	TCAGAACTTAGTGTTTGGTC	152	1750	1750	4	0	ATAA	4	ATAAATAAATAA	12
	170	contig00325	1	SSR	REVERSE	164	20	54.97	45	6	1	GTACATGGGTTCGAAGTGTT
PBA_PS_0086	171	contig00331	1	SSR	FORWARD	155	21	54.64	42.86	6	1	AGGTGGCTTTAAACTAGGAAG	149	576	576	3	1	GATA	4	GATAGATAGATA	12
	172	contig00331	1	SSR	REVERSE	303	20	54.39	40	7	1	GGAACCAATTTGGATAACAC
PBA_PS_0087	173	contig00340	1	SSR	FORWARD	44	20	55.21	40	3	2	AAGATGGACCTGGAAGATTT	155	576	576	4	1	AACC	4	AACCAACCAACC	12
	174	contig00340	1	SSR	REVERSE	198	20	55	45	7	0	GTCCCAACACTGTTTCTTGT
PBA_PS_0088	175	contig00344	1	SSR	FORWARD	680	20	54.79	40	4	2	ATTGAAGAAGAACCCACGTA	128	910	910	5	0	TC	2	TCTCTCTCTCTCTC	14
	176	contig00344	1	SSR	REVERSE	807	21	55.54	42.86	3	1	GTCTTGTTTGTTGTTGTGACC
PBA_PS_0089	177	contig00349	1	SSR	FORWARD	795	18	55.32	50	6	2	GACTCGTTGCAAAACAGC	154	992	992	6	2	GAGT	4	GAGTGAGTGAGT	12
	178	contig00349	1	SSR	REVERSE	948	21	54.69	42.86	2	2	AGTGTTCCTGTCTTGTCCATA
PBA_PS_0090	179	contig00351	1	SSR	FORWARD	7	21	55.11	47.62	6	2	GTCAGATGACCTGTACTTCCA	136	1049	1049	5	2	CAA	3	CAACAACAACAACAA	15
	180	contig00351	1	SSR	REVERSE	142	20	55.09	40	5	1	CATCTTCAACGGTTATTGGT
PBA_PS_0091	181	contig00361	1	SSR	FORWARD	273	21	54.95	47.62	2	0	GTCTTGTTCTACTTCGTGGTG	164	1239	1239	5	2	TCC	3	TCCTCCTCCTCC	12
	182	contig00361	1	SSR	REVERSE	436	20	54.87	45	4	1	AGCTTGAATAACAGGAGCAG
PBA_PS_0092	183	contig00361	1	SSR	FORWARD	736	20	55.01	50	2	1	TGGACAGATGGTTAGAGGAC	155	1239	1239	3	0	CCT	3	CCTCCTCCTCCT	12
	184	contig00361	1	SSR	REVERSE	890	20	56.17	40	2	2	GTTGTTGGTTTGGAGCATTA
PBA_PS_0093	185	contig00364	1	SSR	FORWARD	213	21	56.43	42.86	2	0	ACCAACACCATTAGAAACACC	142	821	821	3	0	TGG	3	TGGTGGTGGTGG	12
	186	contig00364	1	SSR	REVERSE	354	21	54.98	42.86	2	0	AACAACCAAAACTCCTACTCC
PBA_PS_0094	187	contig00367	1	SSR	FORWARD	31	21	55.67	42.86	2	1	AAGAGAAGGAGTTGGAAGTGA	156	649	649	4	0	GAAATC	6	GAAATCGAAATCGAAATCGAAATC	24
	188	contig00367	1	SSR	REVERSE	186	20	54.75	40	2	0	ACAACAGCAGGAAGAAAAAG
PBA_PS_0095	189	contig00373	1	SSR	FORWARD	311	21	54.58	42.86	3	0	AAAACACTACTCCCTCCAGTT	146	875	875	6	2	ACC	3	ACCACCACCACC	12
	190	contig00373	1	SSR	REVERSE	456	19	54.53	57.89	5	0	GAGGAGGATACGGTAGTGG
PBA_PS_0096	191	contig00373	1	SSR	FORWARD	409	19	54.92	47.37	2	2	CATAACCACCACCACCATA	183	875	875	2	0	TCC	3	TCCTCCTCCTCC	12
	192	contig00373	1	SSR	REVERSE	591	21	54.62	42.86	4	2	ACATCACAGTAAACGAAGCTC
PBA_PS_0097	193	contig00378	1	SSR	FORWARD	953	20	54.64	45	4	2	GCTGACGAGGTTAAGGAATA	155	1270	1270	4	2	GCT	3	GCTGCTGCTGCTGCT	15
	194	contig00378	1	SSR	REVERSE	1107	20	55.47	40	3	0	CCAAAACCAATGTCTTCATC
PBA_PS_0098	195	contig00380	1	SSR	FORWARD	805	21	55.59	42.86	4	1	GCTGTGTTGACCATGTATTTC	179	1189	1189	4	2	TCC	3	TCCTCCTCCTCC	12
	196	contig00380	1	SSR	REVERSE	983	21	54.92	42.86	1	0	GTGAAAAAGAAGAGGAGGAAG
PBA_PS_0099	197	contig00380	1	SSR	FORWARD	963	21	54.92	42.86	1	0	CTTCCTCCTCTTCTTTTTCAC	157	1189	1189	5	2	TTC	3	TTCTTCTTCTTCTTCTTC	18
	198	contig00380	1	SSR	REVERSE	1119	20	55.97	40	3	0	AACAAAGTCACAGGCAAAGA
PBA_PS_0100	199	contig00384	1	SSR	FORWARD	87	20	55.26	40	4	0	GTACAGCATAAAACCCCAAA	154	752	752	5	2	CAAA	4	CAAACAAACAAA	12
	200	contig00384	1	SSR	REVERSE	240	20	55.3	45	2	2	CGAGTTTGAGGATGAGGATA
PBA_PS_0101	201	contig00386	1	SSR	FORWARD	242	21	55.82	42.86	3	1	GAGAAAAGTTGGCTTCAGTTC	131	660	660	8	2	TGG	3	TGGTGGTGGTGGTGG	15
	202	contig00386	1	SSR	REVERSE	372	21	54.89	47.62	1	0	CTTCTCTTCCACCTTCTTCTC
PBA_PS_0102	203	contig00391	1	SSR	FORWARD	88	20	55.94	40	2	2	ACCAAAGGGGGAAATACATA	153	665	665	5	0	TTTAT	5	TTTATTTTATTTTAT	15
	204	contig00391	1	SSR	REVERSE	240	20	55	45	7	0	CTCTTTGTCAAAAGGGTGAG
PBA_PS_0103	205	contig00398	1	SSR	FORWARD	222	20	55.34	40	2	0	CAACCAAGAGCAAAGAAAAG	155	1210	1210	4	2	AT	2	ATATATATATAT	12
	206	contig00398	1	SSR	REVERSE	376	21	55.66	42.86	5	1	GAGTTGGACCATACCAAAACT
PBA_PS_0104	207	contig00403	1	SSR	FORWARD	64	21	55.18	42.86	5	1	TAGACCGTTACAACAATGTCC	152	393	393	6	2	TCC	3	TCCTCCTCCTCC	12
	208	contig00403	1	SSR	REVERSE	215	22	54.71	45.45	4	0	GAGAGGTTGTTAAGGAGAACAC
PBA_PS_0105	209	contig00421	1	SSR	FORWARD	671	21	56.13	42.86	6	2	GTCCTCGTGAAGCTTTAATGT	138	1859	1859	4	1	TCT	3	TCTTCTTCTTCT	12
	210	contig00421	1	SSR	REVERSE	808	21	54.99	47.62	4	0	CATGGTGAGAGAAGACAAGAG
PBA_PS_0106	211	contig00421	1	SSR	FORWARD	957	20	55.37	45	3	1	TTACCAGGCTCATCTTCAAC	142	1859	1859	5	2	CTT	3	CTTCTTCTTCTTCTT	15
	212	contig00421	1	SSR	REVERSE	1098	21	55.07	42.86	6	2	TACACGTGAAAGGAGGTCTTA
PBA_PS_0107	213	contig00422	1	SSR	FORWARD	505	20	55.06	40	2	2	GAGCAAGGAATAAAACATCG	195	708	708	4	2	GAA	3	GAAGAAGAAGAAGAAGAA	18
	214	contig00422	1	SSR	REVERSE	699	21	54.83	42.86	2	0	CTCATCCTCCTCTTCTTTTTC
PBA_PS_0108	215	contig00433	1	SSR	FORWARD	84	21	55.09	42.86	3	0	AAAGAGAGAGTGGGAAAACAC	150	959	959	4	0	TCT	3	TCTTCTTCTTCT	12
	216	contig00433	1	SSR	REVERSE	233	21	56.55	47.62	4	2	GGTGTCGAATAGAGTGAAAGC
PBA_PS_0109	217	contig00435	1	SSR	FORWARD	1237	21	54.05	47.62	5	1	GATCACCTGAAGTAACTGCTC	146	1402	1402	5	2	CGG	3	CGGCGGCGGCGG	12
	218	contig00435	1	SSR	REVERSE	1382	21	54.52	42.86	2	2	CAGAGTTTTGGGAGAGTGATA
PBA_PS_0110	219	contig00436	1	SSR	FORWARD	91	21	55.59	42.86	2	0	CACAAAAACAACTACCACCAC	151	837	837	4	1	CAG	3	CAGCAGCAGCAGCAG	15
	220	contig00436	1	SSR	REVERSE	241	21	54.88	42.86	4	2	CAGTTACCTTATGTCCGATTG
PBA_PS_0111	221	contig00442	1	SSR	FORWARD	269	20	54.94	40	5	1	GTGTTTCCAACAATGAGGTT	170	464	464	7	2	TGG	3	TGGTGGTGGTGG	12
	222	contig00442	1	SSR	REVERSE	438	21	54.83	42.86	3	2	CAGTTTCCATTGTCTGAAGTC
PBA_PS_0112	223	contig00447	1	SSR	FORWARD	89	21	54.98	42.86	8	1	GTGCCTTACAGCTGTCTAAAA	147	757	757	5	0	AAT	3	AATAATAATAAT	12
	224	contig00447	1	SSR	REVERSE	235	20	55.47	40	2	0	TGGAAATAAGCAGGAAGATG
PBA_PS_0113	225	contig00447	1	SSR	FORWARD	216	20	55.47	40	2	0	CATCTTCCTGCTTATTTCCA	149	757	757	2	0	AGG	3	AGGAGGAGGAGG	12
	226	contig00447	1	SSR	REVERSE	364	21	55.46	47.62	2	0	ATCTACTCTTCACCTCCTCCA
PBA_PS_0114	227	contig00447	1	SSR	FORWARD	385	21	54.87	47.62	4	0	AATATACAGGTGGAGGAGGAG	141	757	757	4	1	TGG	3	TGGTGGTGGTGG	12
	228	contig00447	1	SSR	REVERSE	525	22	56.27	50	8	2	CCCCAGTGTACAAGTACAAGTC
PBA_PS_0115	229	contig00448	1	SSR	FORWARD	862	21	55.75	47.62	3	0	GTAATAAGGAGGTGGTGGAGA	164	1164	1164	7	2	TGG	3	TGGTGGTGGTGG	12
	230	contig00448	1	SSR	REVERSE	1025	21	55.17	42.86	3	2	CACCAACACCAGTTTACAAGT
PBA_PS_0116	231	contig00448	1	SSR	FORWARD	956	21	55.09	42.86	5	0	TAATAGTATGGAGGGGGATGT	172	1164	1164	4	1	GGA	3	GGAGGAGGAGGA	12
	232	contig00448	1	SSR	REVERSE	1127	22	53.03	40.91	8	2	CACCAACATATGTGTACAAGTC
PBA_PS_0117	233	contig00449	1	SSR	FORWARD	55	20	55.61	50	3	2	GAGTTAGGGTTTTCCTCAGC	163	536	536	5	2	CAC	3	CACCACCACCACCAC	15
	234	contig00449	1	SSR	REVERSE	217	21	54.95	42.86	7	2	AAACCTGTGAGTCACTACGAA
PBA_PS_0118	235	contig00457	1	SSR	FORWARD	53	21	54.11	42.86	4	2	GGCTATTCCACTGATAACAAG	136	1357	1357	5	0	ATA	3	ATAATAATAATAATA	15
	236	contig00457	1	SSR	REVERSE	188	20	55.59	40	3	0	AAGAATAATGGAGGGAATGG
PBA_PS_0119	237	contig00458	1	SSR	FORWARD	39	21	54.7	42.86	3	0	AGGGGAAGTTTGTTAGGTAGA	149	1234	1234	5	1	AG	2	AGAGAGAGAGAG	12
	238	contig00458	1	SSR	REVERSE	187	21	55.76	42.86	6	2	CAGACATATTTCGTCGCTAGA
PBA_PS_0120	239	contig00459	1	SSR	FORWARD	433	20	56.05	40	6	2	GTTGCTTTTAAATCGTGTGC	151	652	652	4	1	ATAA	4	ATAAATAAATAA	12
	240	contig00459	1	SSR	REVERSE	583	21	55.46	42.86	2	0	ATAACACCCACCCAGAATAAC
PBA_PS_0121	241	contig00469	1	SSR	FORWARD	324	20	55.85	55	4	0	GCCATCTCTCTAAGCTCCTC	147	789	789	3	0	TGG	3	TGGTGGTGGTGG	12
	242	contig00469	1	SSR	REVERSE	470	21	54.82	42.86	5	2	TTACGTTACTGTACCCATCGT
PBA_PS_0122	243	contig00474	1	SSR	FORWARD	20	20	54.66	40	6	0	AGTTGAATTGAAGCAGGAAG	136	1045	1045	5	1	AATCGG	6	AATCGGAATCGGAATCGG	18
	244	contig00474	1	SSR	REVERSE	155	21	54.68	42.86	5	2	CAACTTGTATTTAGCGAGAGC
PBA_PS_0123	245	contig00477	1	SSR	FORWARD	557	21	55.6	42.86	6	2	TAGCGTGGAATAGATCTTGTG	143	710	710	6	1	CT	2	CTCTCTCTCTCT	12
	246	contig00477	1	SSR	REVERSE	699	19	54.98	42.11	6	1	AAATCACAAGTGACGACGA
PBA_PS_0124	247	contig00479	1	SSR	FORWARD	6	21	54.03	42.86	4	0	CTGAAGGAATTGAGAGAACAC	144	621	621	4	2	AACA	4	AACAAACAAACAAACA	16
	248	contig00479	1	SSR	REVERSE	149	20	55	55	4	2	CCTCCTCCTCTTCTTCTAGC
PBA_PS_0125	249	contig00481	1	SSR	FORWARD	438	21	55.54	42.86	4	2	CACTGCTCTTCAGTTGTGAAT	171	726	726	5	1	TTTC	4	TTTCTTTCTTTC	12
	250	contig00481	1	SSR	REVERSE	608	21	54.36	42.86	4	0	GAATGGAGTGAGTATGCAGTT
PBA_PS_0126	251	contig00494	1	SSR	FORWARD	12	21	55.99	42.86	8	2	CCATATTCTCATGAGCCTTCT	129	752	752	4	2	CCTT	4	CCTTCCTTCCTT	12
	252	contig00494	1	SSR	REVERSE	140	21	54.9	42.86	3	2	GATTCCTTGTCGGAGATAGAT
PBA_PS_0127	253	contig00495	1	SSR	FORWARD	756	21	54.87	42.86	8	0	TTCTCTTGAGCTCAGTTGTTC	142	910	910	3	1	TC	2	TCTCTCTCTCTCTC	14
	254	contig00495	1	SSR	REVERSE	897	19	55.16	47.37	3	2	TGGTTCAGGTGTTGTTGAC
PBA_PS_0128	255	contig00498	1	SSR	FORWARD	109	21	55.16	42.86	3	0	ACACAGGTAACAAACACGAAC	149	889	889	4	2	ATT	3	ATTATTATTATT	12
	256	contig00498	1	SSR	REVERSE	257	20	55.67	40	4	0	CCACTGCATAATTTGGTTTC
PBA_PS_0129	257	contig00500	1	SSR	FORWARD	232	21	54.82	42.86	4	2	TATAGCTGAGGTGATTGCTTC	152	721	721	5	1	TGG	3	TGGTGGTGGTGGTGG	15
	258	contig00500	1	SSR	REVERSE	383	21	54.89	42.86	3	0	TCTCTTCAACCTTCTCCTCTT
PBA_PS_0130	259	contig00512	1	SSR	FORWARD	1793	20	54.09	40	4	2	GGATCGGAATATCCATTCTA	148	1987	1987	5	2	AGAT	4	AGATAGATAGAT	12
	260	contig00512	1	SSR	REVERSE	1940	21	55.76	42.86	5	1	AACGCCGTAGAGAATAACACT
PBA_PS_0131	261	contig00513	1	SSR	FORWARD	139	20	54.95	45	4	1	GAAGCACTTAACCGATGTTC	156	1936	1936	5	2	GAA	3	GAAGAAGAAGAA	12
	262	contig00513	1	SSR	REVERSE	294	22	55	40.91	2	1	GAGGTTTATGGTTGTGAAGAGT
PBA_PS_0132	263	contig00517	1	SSR	FORWARD	843	21	54.85	42.86	7	1	CAGCTCTTAGAGATTGGTTGA	160	2439	2439	6	1	TGA	3	TGATGATGATGA	12
	264	contig00517	1	SSR	REVERSE	1002	21	55	42.86	4	1	GCTTTAGAGAGCAGCCTTATT
PBA_PS_0133	265	contig00529	1	SSR	FORWARD	31	22	54.76	50	5	0	CAGAGTCTTGTTACTCCTACCC	150	253	253	3	0	AGA	3	AGAAGAAGAAGA	12
	266	contig00529	1	SSR	REVERSE	180	20	54.82	40	2	0	TGTTGTTCACCTTCTCCTTT
PBA_PS_0134	267	contig00535	1	SSR	FORWARD	2	20	55.12	45	4	2	CGAGAATCGAGAGCATAATC	123	1000	1000	5	2	AGA	3	AGAAGAAGAAGA	12
	268	contig00535	1	SSR	REVERSE	124	18	55.25	50	3	0	CATTCCTGGCTTCTTCCT
PBA_PS_0135	269	contig00540	1	SSR	FORWARD	32	21	55.76	42.86	7	2	CTTCATTGCACCAATGTCTAC	167	1296	1296	4	2	CTT	3	CTTCTTCTTCTTCTT	15
	270	contig00540	1	SSR	REVERSE	198	21	54.89	42.86	2	2	GAATAAGAGAAGGGAAAGTCG
PBA_PS_0136	271	contig00542	1	SSR	FORWARD	572	21	55.99	47.62	4	2	CCAAGGTCATTCGAGAGTAGT	141	727	727	4	1	GT	2	GTGTGTGTGTGT	12
	272	contig00542	1	SSR	REVERSE	712	21	54.89	42.86	4	0	CCCTAATTTCTCTTCGTCTTC
PBA_PS_0137	273	contig00545	1	SSR	FORWARD	867	20	55.51	50	6	0	GTAGGCCTTGAGCTCTTCTT	145	1158	1158	4	0	GGA	3	GGAGGAGGAGGA	12
	274	contig00545	1	SSR	REVERSE	1011	20	55.37	40	5	1	TGCTCTTTTCTACGTCGTTT
PBA_PS_0138	275	contig00547	1	SSR	FORWARD	721	21	55.47	42.86	5	0	GACCTGGAAGGTTTTGATTAG	150	1260	1260	4	1	AACC	4	AACCAACCAACC	12
	276	contig00547	1	SSR	REVERSE	870	20	55	45	7	0	GTCCCAACACTGTTTCTTGT
PBA_PS_0139	277	contig00551	1	SSR	FORWARD	284	20	55.58	40	3	2	ATCAGTTACCGTTGTTGGAA	171	504	504	4	1	ACC	3	ACCACCACCACC	12
	278	contig00551	1	SSR	REVERSE	454	20	55.79	45	3	2	ATGGTGGAGGAGGATACAAT
PBA_PS_0140	279	contig00553	1	SSR	FORWARD	443	21	55.22	42.86	5	2	TAGCTGAGCAGTTCAATAAGC	144	902	902	4	1	ATG	3	ATGATGATGATGATG	15
	280	contig00553	1	SSR	REVERSE	586	21	56.14	47.62	4	0	ACTAACTATCCTTGGCCTCCT
PBA_PS_0141	281	contig00555	1	SSR	FORWARD	742	20	56.25	45	4	2	AACCAGGAGGATCGAGAATA	155	941	941	3	0	ATTGA	5	ATTGAATTGAATTGA	15
	282	contig00555	1	SSR	REVERSE	896	21	55.69	47.62	3	0	CGACTCACACAGAAAGAGAGA
PBA_PS_0142	283	contig00570	1	SSR	FORWARD	408	21	55.01	42.86	5	2	GCTCAGAGTGATTGCTTCTAA	165	670	670	6	2	AGA	3	AGAAGAAGAAGA	12
	284	contig00570	1	SSR	REVERSE	572	20	55.67	40	3	0	GAATCACGCAAAAGAGAAGA
PBA_PS_0143	285	contig00573	1	SSR	FORWARD	11	21	55.24	42.86	6	1	AAGCTTCACTTCACTCACTCA	148	1178	1178	5	0	TTC	3	TTCTTCTTCTTC	12
	286	contig00573	1	SSR	REVERSE	158	19	54.99	42.11	8	2	CCTCAAATTTGGAAGAAGC
PBA_PS_0144	287	contig00574	1	SSR	FORWARD	36	20	54.88	40	6	2	AGAACAAAGCGCACTTAATC	116	397	397	6	1	TGGA	4	TGGATGGATGGA	12
	288	contig00574	1	SSR	REVERSE	151	21	54.92	42.86	2	0	GTCTTTGTCTTTGTGTTGGAG
PBA_PS_0145	289	contig00574	1	SSR	FORWARD	131	21	54.92	42.86	2	1	CTCCAACACAAAGACAAAGAC	153	397	397	3	0	ATAA	4	ATAAATAAATAAATAA	16
	290	contig00574	1	SSR	REVERSE	283	21	54.23	42.86	6	2	CACAACTGATACGTTATGCAC
PBA_PS_0146	291	contig00580	1	SSR	FORWARD	110	19	55.12	52.63	4	2	TGGAGGAGAAGAAGTCCAC	143	651	651	5	2	AAG	3	AAGAAGAAGAAG	12
	292	contig00580	1	SSR	REVERSE	252	20	55.49	50	2	0	CTTGTATGTCTCCACGCTCT
PBA_PS_0147	293	contig00585	1	SSR	FORWARD	87	19	55.2	47.37	2	0	AGTGGTGAGGATGGTGTTT	117	305	305	7	2	GAT	3	GATGATGATGAT	12
	294	contig00585	1	SSR	REVERSE	203	21	55.31	42.86	3	0	AACTTTCTTACCCTCCTCCTT
PBA_PS_0148	295	contig00588	1	SSR	FORWARD	1700	21	54.2	42.86	7	1	AGGTCACTGACATATCCTTTG	163	2305	2305	4	1	TTA	3	TTATTATTATTA	12
	296	contig00588	1	SSR	REVERSE	1862	21	55.47	42.86	5	1	TACCTAAGGCACCCTATGATT
PBA_PS_0149	297	contig00590	1	SSR	FORWARD	88	21	55.06	47.62	3	0	ATACCTTCCAGAGTCCAAGAG	150	501	501	4	0	TTC	3	TTCTTCTTCTTCTTC	15
	298	contig00590	1	SSR	REVERSE	237	21	54.83	42.86	2	0	GAAAAAGAAGAGGAGGATGAG
PBA_PS_0150	299	contig00590	1	SSR	FORWARD	217	21	54.83	42.86	2	0	CTCATCCTCCTCTTCTTTTTC	160	501	501	5	1	TTC	3	TTCTTCTTCTTCTTCTTC	18
	300	contig00590	1	SSR	REVERSE	376	21	55.46	42.86	3	2	AGAACAAAGTCACAGTCAACG
PBA_PS_0151	301	contig00590	1	SSR	FORWARD	329	21	55.31	42.86	1	0	TCTTGTTCTTCTTCCTCTTCC	151	501	501	5	1	TTC	3	TTCTTCTTCTTC	12
	302	contig00590	1	SSR	REVERSE	479	21	55.21	47.62	3	2	AGGATACAGCCAAGAGACTTC
PBA_PS_0152	303	contig00604	1	SSR	FORWARD	1296	21	54.84	42.86	4	2	CCTGCAAGTCCTTTACAACTA	162	1794	1794	3	1	TGGCTT	6	TGGCTTTGGCTTTGGCTT	18
	304	contig00604	1	SSR	REVERSE	1457	20	55.23	45	4	1	GCTTAGACACATCGGTCATT
PBA_PS_0153	305	contig00610	1	SSR	FORWARD	198	21	54.46	42.86	6	1	CATCTTTCCTAAGCTTGTCAG	150	948	948	7	2	TCA	3	TCATCATCATCA	12
	306	contig00610	1	SSR	REVERSE	347	21	55.4	42.86	3	0	GGGTAAAGATGATGAAGAAGG
PBA_PS_0154	307	contig00613	1	SSR	FORWARD	454	20	52.15	40	3	0	GGATTATTGAGTTTGTGAGG	128	584	584	4	2	TTG	3	TTGTTGTTGTTG	12
	308	contig00613	1	SSR	REVERSE	581	20	55.93	40	7	0	TCATTTCAAATACCGACACC
PBA_PS_0155	309	contig00614	1	SSR	FORWARD	74	21	55.44	42.86	6	1	CAGGAGGCAGTATACAAATCA	185	969	969	5	2	CAA	3	CAACAACAACAA	12
	310	contig00614	1	SSR	REVERSE	258	20	54.58	50	4	1	AAGCTCATCGACTCTGTCTC
PBA_PS_0156	311	contig00614	1	SSR	FORWARD	327	18	54.56	50	2	1	GGACAAGCACAGCAGATT	148	969	969	2	0	TTC	3	TTCTTCTTCTTC	12
	312	contig00614	1	SSR	REVERSE	474	21	55.17	42.86	3	2	CAACAACAACAGTAACACACG
PBA_PS_0157	313	contig00614	1	SSR	FORWARD	338	20	54.48	40	3	2	GCAGATTTTCTTCTTCTTCG	137	969	969	4	2	TGC	3	TGCTGCTGCTGC	12
	314	contig00614	1	SSR	REVERSE	474	21	55.17	42.86	3	2	CAACAACAACAGTAACACACG
PBA_PS_0158	315	contig00614	1	SSR	FORWARD	603	21	54.51	47.62	0	0	GAAGGAGAAGAGGAGAGAGAA	136	969	969	3	0	TTTCTC	6	TTTCTCTTTCTCTTTCTCTTTCTC	24
	316	contig00614	1	SSR	REVERSE	738	21	55.72	47.62	6	0	CATCGTTACTAGTTGGTGTGG
PBA_PS_0159	317	contig00622	1	SSR	FORWARD	179	21	55.97	42.86	4	2	GACATTTGAAGGGCTTGTAGT	174	763	763	4	1	TTG	3	TTGTTGTTGTTG	12
	318	contig00622	1	SSR	REVERSE	352	21	55.07	42.86	3	1	CCTTGTTACTTCTCTGGGATT
PBA_PS_0160	319	contig00625	1	SSR	FORWARD	250	20	55.47	40	3	0	CCAAAACCAATGTCTTCATC	155	524	524	4	2	AGC	3	AGCAGCAGCAGCAGC	15
	320	contig00625	1	SSR	REVERSE	404	20	54.64	45	4	2	GCTGACGAGGTTAAGGAATA
PBA_PS_0161	321	contig00630	1	SSR	FORWARD	82	20	55.47	40	3	0	CCAAAACCAATGTCTTCATC	155	360	360	4	2	AGC	3	AGCAGCAGCAGCAGC	15
	322	contig00630	1	SSR	REVERSE	236	20	54.64	45	4	2	GCTGACGAGGTTAAGGAATA
PBA_PS_0162	323	contig00631	1	SSR	FORWARD	1	20	54.82	40	5	2	GGAATACAGTTTTTGGTTCG	140	835	835	3	1	GTG	3	GTGGTGGTGGTG	12
	324	contig00631	1	SSR	REVERSE	140	21	55.85	42.86	3	0	GGTTTGGTTAGCAGAAGAAAG
PBA_PS_0163	325	contig00633	1	SSR	FORWARD	435	22	55.32	40.91	4	0	GATCTTGTAGGTTTCCACATTC	150	677	677	4	2	TCT	3	TCTTCTTCTTCT	12
	326	contig00633	1	SSR	REVERSE	584	21	54.71	47.62	6	1	CCTGTAGAGGAGAAGAAATCC
PBA_PS_0164	327	contig00636	1	SSR	FORWARD	296	21	55.71	42.86	3	2	CGATTCAGAGGTTATGGGTAT	114	444	444	5	2	TGA	3	TGATGATGATGA	12
	328	contig00636	1	SSR	REVERSE	409	21	55.11	47.62	5	1	TCATCTGAGGAGTGTGTAACC
PBA_PS_0165	329	contig00641	1	SSR	FORWARD	23	21	54.8	42.86	2	1	AACACGCAAACAGATAGAGAG	139	863	863	3	0	AG	2	AGAGAGAGAGAGAG	14
	330	contig00641	1	SSR	REVERSE	161	21	54.8	42.86	6	2	GACATGTGATCCTTTAGAACG
PBA_PS_0166	331	contig00641	1	SSR	FORWARD	535	20	54.68	40	3	0	TGTGCTGATTATTGTTCTGG	160	863	863	5	2	TTA	3	TTATTATTATTATTA	15
	332	contig00641	1	SSR	REVERSE	694	22	55.13	40.91	5	2	TCACAGAAAGTGTCTACAGCAT
PBA_PS_0167	333	contig00642	1	SSR	FORWARD	60	22	55.28	45.45	3	1	CACAGTTACACATACCCTGAGA	166	1054	1054	3	1	ATTG	4	ATTGATTGATTG	12
	334	contig00642	1	SSR	REVERSE	225	21	54.19	42.86	6	2	CTCTTGCTGCTGAAGATTACT
PBA_PS_0168	335	contig00657	1	SSR	FORWARD	1268	21	56.16	42.86	6	2	GGAGTTTAACCATCCATGAAG	157	1476	1476	4	1	GCG	3	GCGGCGGCGGCG	12
	336	contig00657	1	SSR	REVERSE	1424	21	55.05	42.86	2	0	TATTCCACTCACTCATTCACC
PBA_PS_0169	337	contig00660	1	SSR	FORWARD	238	20	55.94	40	3	0	CCCAACTGAATAACAATGGA	201	1833	1833	4	1	TTC	3	TTCTTCTTCTTC	12
	338	contig00660	1	SSR	REVERSE	438	21	54.29	42.86	4	1	CTGATCCAATTAAGCTACCAG
PBA_PS_0170	339	contig00663	1	SSR	FORWARD	283	21	55.21	47.62	3	1	ATCTCCAGTAAAGAGCAGGAC	177	542	542	6	1	ATCT	4	ATCTATCTATCT	12
	340	contig00663	1	SSR	REVERSE	459	21	55.18	42.86	2	0	AGGAGATGAAAAGGAAGTGAG
PBA_PS_0171	341	contig00676	1	SSR	FORWARD	82	20	55.5	40	5	0	GATTTCAGTGAGAAGCCAAA	156	1140	1140	6	1	GGC	3	GGCGGCGGCGGCGGC	15
	342	contig00676	1	SSR	REVERSE	237	21	54.89	47.62	6	0	CTCAGAGAAACCTCTCTTTCC
PBA_PS_0172	343	contig00677	1	SSR	FORWARD	1510	21	55.85	42.86	4	0	ATCGGGAGTAATAACAGCATC	177	1695	1695	2	2	CT	2	CTCTCTCTCTCT	12
	344	contig00677	1	SSR	REVERSE	1686	19	55.27	42.11	1	0	AGAAAAGAAAAGGGGTGGT
PBA_PS_0173	345	contig00680	1	SSR	FORWARD	56	21	55.01	42.86	2	0	GTTCATTCCTCTTCCTGTCTT	120	1006	1006	5	2	ACA	3	ACAACAACAACA	12
	346	contig00680	1	SSR	REVERSE	175	21	56.16	47.62	4	2	GTAGTAAGCGTCGAGGACATT
PBA_PS_0174	347	contig00684	1	SSR	FORWARD	1057	21	55.93	47.62	4	2	CTGAGAATCGACTACATGCAC	137	1457	1457	4	1	TGAA	4	TGAATGAATGAA	12
	348	contig00684	1	SSR	REVERSE	1193	19	55.5	47.37	2	0	CCCCAACCAAGTATCAAAG
PBA_PS_0175	349	contig00685	1	SSR	FORWARD	14	20	54.93	40	6	1	TGGTTCATATTAGCCGAACT	180	598	598	4	2	AAAC	4	AAACAAACAAAC	12
	350	contig00685	1	SSR	REVERSE	193	19	55.09	47.37	4	2	CGCCCTTTTGGAGTTATAG
PBA_PS_0176	351	contig00686	1	SSR	FORWARD	31	21	55.63	42.86	2	0	GTCAACCGAAGAAAAGATAGG	213	748	748	3	0	AACAT	5	AACATAACATAACAT	15
	352	contig00686	1	SSR	REVERSE	243	21	55.13	42.86	7	0	TGAGACTCACAAGGAAGAAGA
PBA_PS_0177	353	contig00687	1	SSR	FORWARD	72	21	55.64	42.86	8	0	CTCTCACTATTGAGGTGCAAA	151	305	305	4	2	TTAT	4	TTATTTATTTAT	12
	354	contig00687	1	SSR	REVERSE	222	22	55.52	40.91	5	0	CATAACTTAGGATCGTGGTTTC
PBA_PS_0178	355	contig00694	1	SSR	FORWARD	92	20	56.91	40	2	0	CACATTACATCAACCCGAAA	178	847	847	3	0	GCAT	4	GCATGCATGCAT	12
	356	contig00694	1	SSR	REVERSE	269	21	54.43	42.86	4	0	TGTTTGTCCACCTCTCTAAAC
PBA_PS_0179	357	contig00700	1	SSR	FORWARD	192	22	54.24	45.45	4	1	CTAGGAAGGAGACCTAAACTTG	148	1666	1666	5	2	CAC	3	CACCACCACCAC	12
	358	contig00700	1	SSR	REVERSE	339	20	55.39	40	3	1	TTCATTTTCCTCCCCTTAGT
PBA_PS_0180	359	contig00700	1	SSR	FORWARD	498	21	55.22	47.62	4	2	GATTCCGCTCTTCTTACTAGC	138	1666	1666	6	2	TCA	3	TCATCATCATCA	12
	360	contig00700	1	SSR	REVERSE	635	21	54.55	42.86	3	0	GATGATGAAGATGAGGATGAG
PBA_PS_0181	361	contig00704	1	SSR	FORWARD	354	21	56.2	42.86	6	0	GACCTTGTCAACAATTCCTTC	162	617	617	6	2	CATGTC	6	CATGTCCATGTCCATGTC	18
	362	contig00704	1	SSR	REVERSE	515	21	54.34	42.86	2	0	GAAGGAGAACAACACATAGGA
PBA_PS_0182	363	contig00706	1	SSR	FORWARD	501	20	56.09	40	4	1	CTTTCTTTGTCCGAACCTTT	156	715	715	5	1	TTTTAT	6	TTTTATTTTTATTTTTAT	18
	364	contig00706	1	SSR	REVERSE	656	19	55.14	47.37	4	2	GTCCCGATGGATACAAATC
PBA_PS_0183	365	contig00707	1	SSR	FORWARD	238	18	54.81	44.44	6	1	GCACACATGCGTATGAAA	154	867	867	3	0	CCATAG	6	CCATAGCCATAGCCATAG	18
	366	contig00707	1	SSR	REVERSE	391	20	55.47	45	3	2	CAATGGGAGAAGAGCAGATA
PBA_PS_0184	367	contig00714	1	SSR	FORWARD	375	21	53.36	42.86	4	2	GAAGAGGATTCGTTACTTCAG	157	582	582	6	2	TGA	3	TGATGATGATGA	12
	368	contig00714	1	SSR	REVERSE	531	21	55.64	47.62	3	2	TAGAAACCCTCTCCTCTGGTA
PBA_PS_0185	369	contig00720	1	SSR	FORWARD	1682	21	54.83	42.86	4	1	CGCTGATATTTCTAGTGAGGA	157	1865	1865	4	2	AAG	3	AAGAAGAAGAAGAAG	15
	370	contig00720	1	SSR	REVERSE	1838	19	55.04	42.11	2	0	TATTCGTCCCATCCTTTTC
PBA_PS_0186	371	contig00720	1	SSR	FORWARD	59	21	55.35	42.86	2	0	TAGAGAGAAGAGGCACAAACA	160	1865	1865	4	0	GTGA	4	GTGAGTGAGTGA	12
	372	contig00720	1	SSR	REVERSE	218	21	55.4	42.86	7	1	CGAGGATCTGTAACTGATGAA
PBA_PS_0187	373	contig00726	1	SSR	FORWARD	1340	21	54.48	47.62	4	2	CTGTGAGACATCCTTCTCCTA	188	1580	1580	4	1	AAAAAC	6	AAAAACAAAAACAAAAACAAAAAC	24
	374	contig00726	1	SSR	REVERSE	1527	21	55.07	42.86	5	0	CCTCAGGTACTCCATTTTTCT
PBA_PS_0188	375	contig00731	1	SSR	FORWARD	1	19	56.16	47.37	3	0	ATAACTTCCACCACCACCA	153	459	459	3	0	CCA	3	CCACCACCACCACCA	15
	376	contig00731	1	SSR	REVERSE	153	20	55.6	45	7	1	CGTAACATCACTGTGAACGA
PBA_PS_0189	377	contig00745	1	SSR	FORWARD	1	22	54.64	40.91	5	0	TGGATTCTAAGAGAGAGAAAGG	149	2016	2016	4	0	AG	2	AGAGAGAGAGAG	12
	378	contig00745	1	SSR	REVERSE	149	21	55.31	42.86	5	1	CAGGCTTGTTAGTTGTCAAAG
PBA_PS_0190	379	contig00749	1	SSR	FORWARD	563	21	55.66	42.86	4	0	GCCATTGCTAAGAGTACAACA	133	745	745	4	2	GGC	3	GGCGGCGGCGGC	12
	380	contig00749	1	SSR	REVERSE	695	21	54.86	42.86	3	2	CTTACAGCGTCGTCAACTATT
PBA_PS_0191	381	contig00760	1	SSR	FORWARD	1	21	55.13	42.86	3	1	CGCACTCACTAAAATCATCTC	115	1204	1204	6	2	TC	2	TCTCTCTCTCTC	12
	382	contig00760	1	SSR	REVERSE	115	20	55.09	45	3	2	GATGATGAGAGCCTGTTGAT
PBA_PS_0192	383	contig00762	1	SSR	FORWARD	242	19	54.94	47.37	5	2	GTTGTAACCACCATGTCCA	151	418	418	7	2	ACC	3	ACCACCACCACC	12
	384	contig00762	1	SSR	REVERSE	392	20	55.42	40	5	0	TTACAACAATGGTGGAGGTT
PBA_PS_0193	385	contig00775	1	SSR	FORWARD	18	19	55.9	42.11	6	2	CCGAATTCTGCGTTAAATC	148	323	323	4	1	TTCA	4	TTCATTCATTCA	12
	386	contig00775	1	SSR	REVERSE	165	21	55.23	42.86	2	0	GAAGATGGAGAAGAAGAGGAA
PBA_PS_0194	387	contig00784	1	SSR	FORWARD	325	21	54.87	47.62	2	1	CTCTATGTCTGTTTCGGTGTC	154	1557	1557	6	2	CCT	3	CCTCCTCCTCCT	12
	388	contig00784	1	SSR	REVERSE	478	20	55.26	45	8	2	GTGTTTGCCAACAGAGAGAT
PBA_PS_0195	389	contig00792	1	SSR	FORWARD	15	20	55.26	40	5	1	AGCTTTGCACAACAGTTTCT	175	1744	1744	4	0	CTCG	4	CTCGCTCGCTCGCTCG	16
	390	contig00792	1	SSR	REVERSE	189	21	56.08	42.86	6	1	GATAACTCGGGTCATTTCATC
PBA_PS_0196	391	contig00794	1	SSR	FORWARD	1218	20	55.06	45	4	2	GTGATACATTTCCAGCAGGT	221	1556	1556	5	2	TTTA	4	TTTATTTATTTA	12
	392	contig00794	1	SSR	REVERSE	1438	20	55.14	40	4	1	GGAAAGGCCAATCTAAAACT
PBA_PS_0197	393	contig00796	1	SSR	FORWARD	434	21	55.82	42.86	5	2	GGATTCAGTTACTTCCACGTT	159	1267	1267	5	1	GCTC	4	GCTCGCTCGCTC	12
	394	contig00796	1	SSR	REVERSE	592	21	54.5	42.86	4	2	CACTCTATCTCCGTAAATCCA
PBA_PS_0198	395	contig00806	1	SSR	FORWARD	1193	21	55.73	47.62	2	2	AGAGTGAGAAGCAAGAAGAGC	144	1516	1516	4	1	GAATCG	6	GAATCGGAATCGGAATCG	18
	396	contig00806	1	SSR	REVERSE	1336	21	54.04	42.86	5	2	GGTGTTTTCCAAGTCTTACAG
PBA_PS_0199	397	contig00811	1	SSR	FORWARD	91	20	55.94	40	2	2	ACCAAAGGGGGAAATACATA	153	401	401	5	0	TTTAT	5	TTTATTTTATTTTAT	15
	398	contig00811	1	SSR	REVERSE	243	20	55	45	7	0	CTCTTTGTCAAAAGGGTGAG
PBA_PS_0200	399	contig00814	1	SSR	FORWARD	819	21	55.15	42.86	3	0	AGTGAAGAACAAAGGGGTTAG	171	1177	1177	5	2	AAG	3	AAGAAGAAGAAGAAGAAG	18
	400	contig00814	1	SSR	REVERSE	989	20	55.12	45	3	0	CGCATCCTCTTTTCAACTAC
PBA_PS_0201	401	contig00824	1	SSR	FORWARD	865	20	55.5	45	6	1	TGCTGAGATCTTTTCCTGAC	161	1233	1233	5	1	TCA	3	TCATCATCATCA	12
	402	contig00824	1	SSR	REVERSE	1025	21	55.09	42.86	6	0	AGATCGATTCTCTTCTGGTTC
PBA_PS_0202	403	contig00830	1	SSR	FORWARD	983	21	55.69	42.86	3	0	GCAAGAAGGGTGTTTAGTTTC	118	1240	1240	4	2	TTA	3	TTATTATTATTATTATTATTA	21
	404	contig00830	1	SSR	REVERSE	1100	20	55.21	40	7	1	ATAGCCATTGCCAATTACAC
PBA_PS_0203	405	contig00837	1	SSR	FORWARD	814	21	55.29	42.86	3	2	CCTTCTTTGGGAGAGAGATTA	158	1122	1122	3	0	TCACTC	6	TCACTCTCACTCTCACTC	18
	406	contig00837	1	SSR	REVERSE	971	21	54.83	42.86	4	2	GATGAAACTGAACTGAGGTTG
PBA_PS_0204	407	contig00841	1	SSR	FORWARD	326	22	55.28	40.91	6	2	CATCTGGACTAGTTGGCTTTAT	140	834	834	6	2	CATC	4	CATCCATCCATC	12
	408	contig00841	1	SSR	REVERSE	465	21	54.88	42.86	4	2	GGCAACAAGTGATGTAAACTC
PBA_PS_0205	409	contig00843	1	SSR	FORWARD	213	21	55.23	42.86	2	0	TCCTCCTTCATTCTTCTTCTC	165	1146	1146	8	0	TTCCTT	6	TTCCTTTTCCTTTTCCTT	18
	410	contig00843	1	SSR	REVERSE	377	22	55.13	40.91	4	2	CAAGCAGAAGGAACTAATCTTC
PBA_PS_0206	411	contig00846	1	SSR	FORWARD	2	19	54.44	42.11	3	1	CAACACATTTCCCATCATC	144	846	846	4	0	TCT	3	TCTTCTTCTTCT	12
	412	contig00846	1	SSR	REVERSE	145	21	55.02	42.86	4	2	CGTAAAGCTCCATGACAATAC
PBA_PS_0207	413	contig00849	1	SSR	FORWARD	620	20	54.22	40	6	2	CGAATTGGATCCTTACTCAT	150	1008	1008	3	2	AAC	3	AACAACAACAAC	12
	414	contig00849	1	SSR	REVERSE	769	21	55.32	42.86	4	2	GATTGTTACGTCTGCACTGAT
PBA_PS_0208	415	contig00849	1	SSR	FORWARD	778	21	55.74	52.38	5	1	ACTAACACCCTGAGTGAGGAC	151	1008	1008	5	2	TTCT	4	TTCTTTCTTTCT	12
	416	contig00849	1	SSR	REVERSE	928	21	55.5	42.86	2	0	GGTCTTTGTGTTTCTTTCTCC
PBA_PS_0209	417	contig00853	1	SSR	FORWARD	368	21	55.13	42.86	3	1	TTCATACTCCACCACTTCAAC	149	608	608	5	0	GTG	3	GTGGTGGTGGTGGTG	15
	418	contig00853	1	SSR	REVERSE	516	20	54.97	50	4	2	CAAGTGTTCTCTCCGACTTC
PBA_PS_0210	419	contig00858	1	SSR	FORWARD	297	21	55.09	42.86	7	1	TCAAGTCTTGCTGCTAGTTTC	157	1111	1111	3	0	GAT	3	GATGATGATGAT	12
	420	contig00858	1	SSR	REVERSE	453	21	55.16	42.86	3	0	TCTCATCCTCAGTTTCATCAC
PBA_PS_0211	421	contig00859	1	SSR	FORWARD	9	20	53.69	40	4	0	TGTATCAGACGAAATTGAGG	154	1628	1628	3	0	TTC	3	TTCTTCTTCTTCTTC	15
	422	contig00859	1	SSR	REVERSE	162	19	55.3	47.37	4	2	GTTAGATCCGCGTGAGAAT
PBA_PS_0212	423	contig00861	1	SSR	FORWARD	267	21	54.51	42.86	4	2	CCCAAACCAGTTAAGAGTGTA	162	1516	1516	3	0	TAA	3	TAATAATAATAA	12
	424	contig00861	1	SSR	REVERSE	428	20	55.11	40	6	2	AACGTTGTCATTCAAAGGTC
PBA_PS_0213	425	contig00861	1	SSR	FORWARD	1271	20	55.37	45	3	0	GCTTATCTTCAGCGAGAATG	171	1516	1516	6	2	GATG	4	GATGGATGGATG	12
	426	contig00861	1	SSR	REVERSE	1441	21	55.99	42.86	4	2	TCTCCTTTTTCTCTGCTCAGT
PBA_PS_0214	427	contig00868	1	SSR	FORWARD	15	21	56.32	42.86	4	2	GCACCCAAGGAAAAGTATATG	142	689	689	5	2	ATTTT	5	ATTTTATTTTATTTT	15
	428	contig00868	1	SSR	REVERSE	156	20	55.02	40	4	0	GGTTCATGTCTGATTTTCGT
PBA_PS_0215	429	contig00876	1	SSR	FORWARD	1122	20	55.38	40	6	2	TTTTCTGCACAATAGGGTTC	113	1267	1267	3	0	GA	2	GAGAGAGAGAGA	12
	430	contig00876	1	SSR	REVERSE	1234	21	54.54	42.86	4	2	CACTCAGCTCCATCTACAAAT
PBA_PS_0216	431	contig00891	1	SSR	FORWARD	218	21	54.88	47.62	3	0	ACTCCACAGTCCATACAACAC	150	1215	1215	3	0	ATG	3	ATGATGATGATG	12
	432	contig00891	1	SSR	REVERSE	367	20	55.5	40	6	2	GAGCAATTCCTTTCAAGACA
PBA_PS_0217	433	contig00894	1	SSR	FORWARD	216	20	55.13	50	4	1	ACTAAGCAGACCCATGACAC	154	826	826	3	2	TGA	3	TGATGATGATGATGA	15
	434	contig00894	1	SSR	REVERSE	369	21	55.97	42.86	3	2	GTGGTAGCCTCAAAAAGTGAT
PBA_PS_0218	435	contig00895	1	SSR	FORWARD	69	21	54.77	47.62	4	1	CTGTACCATAACCACTTCCAG	167	296	296	5	1	TGACCA	6	TGACCATGACCATGACCA	18
	436	contig00895	1	SSR	REVERSE	235	20	55.17	40	6	2	ACAACATTTTGGAACTACCG
PBA_PS_0219	437	contig00900	1	SSR	FORWARD	117	19	54.81	42.11	8	2	GAACCCAATTGCTTTCTTC	137	338	338	4	0	TTAT	4	TTATTTATTTAT	12
	438	contig00900	1	SSR	REVERSE	253	21	55.09	42.86	1	0	GTCTTTGTTTCTTCCCTCTGT
PBA_PS_0220	439	contig00904	1	SSR	FORWARD	103	21	54.97	47.62	3	0	GGTAGTAAGGTTTAGGGTGGA	145	697	697	4	2	TGG	3	TGGTGGTGGTGG	12
	440	contig00904	1	SSR	REVERSE	247	21	55.04	42.86	4	0	CCGTACAAATATCCTTCTCCT
PBA_PS_0221	441	contig00904	1	SSR	FORWARD	323	21	54.83	42.86	4	2	AGCATACTTGTACGGCTTATG	132	697	697	5	1	GTG	3	GTGGTGGTGGTG	12
	442	contig00904	1	SSR	REVERSE	454	21	54.95	47.62	6	2	CCTAAGGTGTATCCTCCTGTT
PBA_PS_0222	443	contig00910	1	SSR	FORWARD	28	21	54.58	42.86	2	0	GCTATGACCTTGAGATTGAGA	148	247	247	3	0	TTG	3	TTGTTGTTGTTGTTGTTGTTG	21
	444	contig00910	1	SSR	REVERSE	175	21	55.01	42.86	7	2	ACAACTACCTGGTGTTTGCTA
PBA_PS_0223	445	contig00918	1	SSR	FORWARD	742	21	54.02	47.62	5	2	GACTAATAGGGCAGCTAGTGA	155	1280	1280	4	2	AGG	3	AGGAGGAGGAGG	12
	446	contig00918	1	SSR	REVERSE	896	21	54.42	47.62	2	0	TTCTCCTCTTCTCCTTCCTAC
PBA_PS_0224	447	contig00919	1	SSR	FORWARD	69	21	55.46	42.86	2	0	ATAACACCCACCCAGAATAAC	147	279	279	4	2	TTAT	4	TTATTTATTTAT	12
	448	contig00919	1	SSR	REVERSE	215	20	55.29	40	6	0	GCTTTAAATCGTGTGCTTTC
PBA_PS_0225	449	contig00923	1	SSR	FORWARD	43	21	55.9	47.62	4	2	GTTCACCTACTTCGGTTGACT	174	234	234	4	2	ACT	3	ACTACTACTACT	12
	450	contig00923	1	SSR	REVERSE	216	21	54.74	42.86	3	1	GAGAATGAAATGGTCTGTGAG
PBA_PS_0226	451	contig00925	1	SSR	FORWARD	161	20	55.02	45	4	2	TATCTTCTTAACCGCGTAGC	160	2084	2084	3	0	GCT	3	GCTGCTGCTGCT	12
	452	contig00925	1	SSR	REVERSE	320	20	54.42	40	3	0	CACCAATAACCTGACAAACA
PBA_PS_0227	453	contig00929	1	SSR	FORWARD	523	22	53.3	40.91	4	1	GTTGATGTACTTTGAGATAGCC	102	735	735	6	2	TAT	3	TATTATTATTAT	12
	454	contig00929	1	SSR	REVERSE	624	20	55.55	40	2	0	CCACTCTCAATAAAGGCAAA
PBA_PS_0228	455	contig00939	1	SSR	FORWARD	7	22	50.64	40.91	4	0	GTTTAGAAGCAGTAGTGAGAAG	177	1813	1813	5	2	GA	2	GAGAGAGAGAGA	12
	456	contig00939	1	SSR	REVERSE	183	21	54.32	42.86	4	2	TCCGATTTACCAGTCATACTC
PBA_PS_0229	457	contig00939	1	SSR	FORWARD	533	20	54.62	45	3	0	AAACGAGTCAAACGAGTAGG	147	1813	1813	5	1	TTC	3	TTCTTCTTCTTC	12
	458	contig00939	1	SSR	REVERSE	679	21	54.8	42.86	4	0	CACAGGTCGATTATTCTGTTC
PBA_PS_0230	459	contig00941	1	SSR	FORWARD	140	21	55.01	42.86	4	2	CTGATGAGAAAACCACTGAAG	164	566	566	5	2	AAG	3	AAGAAGAAGAAG	12
	460	contig00941	1	SSR	REVERSE	303	21	53.99	47.62	3	0	CACAGTTTCTTCTACCACCTC
PBA_PS_0231	461	contig00942	1	SSR	FORWARD	1661	20	55.55	40	3	2	TCCATCTTCACAAAACTGGT	148	1894	1894	4	1	TCA	3	TCATCATCATCA	12
	462	contig00942	1	SSR	REVERSE	1808	20	54.42	45	3	1	GTCTGCGGTTTATGGTTACT
PBA_PS_0232	463	contig00957	1	SSR	FORWARD	296	19	55.11	47.37	4	0	TCCTCATCGAAACCCTAAC	160	1837	1837	3	0	CGC	3	CGCCGCCGCCGC	12
	464	contig00957	1	SSR	REVERSE	455	21	54.93	42.86	6	2	TCAGTACACCACCAATATTCC
PBA_PS_0233	465	contig00960	1	SSR	FORWARD	462	20	55.09	40	5	2	AATCTCACTTTGCAGATGCT	158	673	673	4	0	TATG	4	TATGTATGTATG	12
	466	contig00960	1	SSR	REVERSE	619	20	56.26	40	3	1	TTTATTCATTGCTCCCTGTG
PBA_PS_0234	467	contig00962	1	SSR	FORWARD	186	21	55.32	47.62	6	1	ACCGACAAGTAGTTGACACAG	187	1071	1071	4	0	CCT	3	CCTCCTCCTCCT	12
	468	contig00962	1	SSR	REVERSE	372	20	54.12	40	4	2	GTCGATTTGATGAGAAGGAT
PBA_PS_0235	469	contig00962	1	SSR	FORWARD	15	21	55.18	42.86	3	2	CTGAGGGAGAAAACTGAGAAT	130	1071	1071	2	1	GAGAA	5	GAGAAGAGAAGAGAA	15
	470	contig00962	1	SSR	REVERSE	144	19	55.24	52.63	3	1	GAAGAGGTGAACGACGACT
PBA_PS_0236	471	contig00965	1	SSR	FORWARD	816	21	55.44	42.86	4	2	GACTTTGGGATATTACCTTCG	133	1261	1261	4	0	TAT	3	TATTATTATTAT	12
	472	contig00965	1	SSR	REVERSE	948	21	55.31	42.86	5	2	TGACTCACCTTCAATACTTGG
PBA_PS_0237	473	contig00972	1	SSR	FORWARD	126	21	54.66	42.86	4	0	GATTCTTCTTCTCCTTGGAAC	164	1105	1105	4	1	GAT	3	GATGATGATGATGAT	15
	474	contig00972	1	SSR	REVERSE	289	21	55.47	42.86	3	0	GGACATAAAAACTCCTCCTTG
PBA_PS_0238	475	contig00984	1	SSR	FORWARD	1006	21	56	42.86	2	1	CGCTGTTTGTATTTGTGTCTC	151	1323	1323	3	1	TAAAG	5	TAAAGTAAAGTAAAG	15
	476	contig00984	1	SSR	REVERSE	1156	21	54.73	47.62	5	2	TCCAGTGAAGTTCTGCTAGTC
PBA_PS_0239	477	contig00991	1	SSR	FORWARD	34	22	55.44	40.91	4	1	GAAAAAGAGAACTAGGGTTTCC	144	1109	1109	7	1	AAC	3	AACAACAACAAC	12
	478	contig00991	1	SSR	REVERSE	177	20	54.84	40	2	1	TACGCCTTCTTTATTTCCTG
PBA_PS_0240	479	contig00994	1	SSR	FORWARD	83	21	55.15	42.86	4	2	ATCCTCTACCTCAATTCTTCG	146	2117	2117	4	2	ACCA	4	ACCAACCAACCA	12
	480	contig00994	1	SSR	REVERSE	228	21	55.74	42.86	6	2	GGTCAAAGGCGATATCTTTAG
PBA_PS_0241	481	contig00995	1	SSR	FORWARD	1039	21	55.02	42.86	2	2	GCCGTATCAAAATGTCTGTAG	143	1224	1224	3	1	GAG	3	GAGGAGGAGGAG	12
	482	contig00995	1	SSR	REVERSE	1181	20	54.98	40	3	1	AAGATGGCAGCAAATAGTGT
PBA_PS_0242	483	contig00996	1	SSR	FORWARD	1357	22	54.81	40.91	4	0	CATGGGAGTTGTACTTATGTTG	169	1580	1580	4	2	TTA	3	TTATTATTATTA	12
	484	contig00996	1	SSR	REVERSE	1525	20	51.4	40	3	1	TGGTTTGCTACAGTGATTAG
PBA_PS_0243	485	contig00997	1	SSR	FORWARD	531	20	55.24	40	6	2	TCTCATGTGAATCAGCTCAA	162	1104	1104	5	2	GT	2	GTGTGTGTGTGT	12
	486	contig00997	1	SSR	REVERSE	692	21	54.89	42.86	6	1	CCATAAGATTAAGGGGTGACT
PBA_PS_0244	487	contig00998	1	SSR	FORWARD	583	21	55.3	42.86	3	0	GTGAAAACACGCAAGAGTAAG	216	803	803	3	0	TTC	3	TTCTTCTTCTTC	12
	488	contig00998	1	SSR	REVERSE	798	22	54.32	40.91	5	1	TCAGTGGTAAGAAGAACTGAGA
PBA_PS_0245	489	contig00999	1	SSR	FORWARD	515	20	55.16	40	6	2	GAAAACGTGCTTCTTTTCAC	147	688	688	5	2	TC	2	TCTCTCTCTCTC	12
	490	contig00999	1	SSR	REVERSE	661	20	54.61	45	4	2	CGGCTGAAGAAAGAGTTAAG
PBA_PS_0246	491	contig01004	1	SSR	FORWARD	850	21	54.8	47.62	3	0	GTCTGGAGTGTGAAGAATGAG	140	1091	1091	4	1	TGA	3	TGATGATGATGA	12
	492	contig01004	1	SSR	REVERSE	989	21	54.9	42.86	2	0	AAGAGAGAATACCCAAACCAC
PBA_PS_0247	493	contig01004	1	SSR	FORWARD	739	21	55.01	42.86	6	2	CAGTTTCAGGTGAATCAGAAG	153	1091	1091	4	1	AAAG	4	AAAGAAAGAAAG	12
	494	contig01004	1	SSR	REVERSE	891	21	54.52	42.86	2	0	CTCTAACTCCAATCTCAACCA
PBA_PS_0248	495	contig01004	1	SSR	FORWARD	905	21	54.91	42.86	4	2	CATGGAGATGGTAGTTGACAT	153	1091	1091	3	1	CTAT	4	CTATCTATCTAT	12
	496	contig01004	1	SSR	REVERSE	1057	22	54.26	40.91	3	0	AAGGATGAGATAATGAGAGAGG
PBA_PS_0249	497	contig01019	1	SSR	FORWARD	1248	21	54.63	42.86	4	2	CTACGAAGAAGAAGCTGATTG	164	2165	2165	6	2	GCT	3	GCTGCTGCTGCT	12
	498	contig01019	1	SSR	REVERSE	1411	21	55.96	42.86	2	1	CTTCCCATCTTCAGTTTCAGT
PBA_PS_0250	499	contig01023	1	SSR	FORWARD	570	20	54.05	40	3	0	CGATTTCCTCTTCTTTCATC	190	850	850	5	1	TTTC	4	TTTCTTTCTTTC	12
	500	contig01023	1	SSR	REVERSE	759	21	56.68	42.86	4	0	CACGAAAAGTGATATGGAGGT
PBA_PS_0251	501	contig01024	1	SSR	FORWARD	359	21	55.1	42.86	5	2	CTGGAAAAGAACAGTTGACAG	160	1139	1139	4	0	GCA	3	GCAGCAGCAGCAGCA	15
	502	contig01024	1	SSR	REVERSE	518	21	56.83	42.86	3	0	GCAAATAGCACTCAAAGAAGG
PBA_PS_0252	503	contig01024	1	SSR	FORWARD	46	21	54.88	42.86	4	2	GAAGGTGTGCATAGACAAAAC	150	1139	1139	5	1	ATAA	4	ATAAATAAATAA	12
	504	contig01024	1	SSR	REVERSE	195	20	56.13	40	6	1	CCAATTTTGGGAGGTAAAAC
PBA_PS_0253	505	contig01026	1	SSR	FORWARD	18	22	55.09	40.91	4	0	TTAACACAGCTCCCTACTTCTT	159	1292	1292	6	2	TC	2	TCTCTCTCTCTC	12
	506	contig01026	1	SSR	REVERSE	176	21	54.72	47.62	4	0	CTGATTACTGGTAGCTGAGGA
PBA_PS_0254	507	contig01026	1	SSR	FORWARD	408	21	54.59	42.86	6	0	CACAGACCCTAATTACGAAGA	163	1292	1292	5	1	CAA	3	CAACAACAACAA	12
	508	contig01026	1	SSR	REVERSE	570	20	54.95	45	4	2	GTACGGAATTTGAGCTTCAC
PBA_PS_0255	509	contig01029	1	SSR	FORWARD	71	21	55.83	42.86	8	2	TACATACACGTGTGAACACCA	206	901	901	5	2	CCGT	4	CCGTCCGTCCGT	12
	510	contig01029	1	SSR	REVERSE	276	20	55.19	45	6	0	CGTGGATCTTGATCTGACTT
PBA_PS_0256	511	contig01034	1	SSR	FORWARD	13	21	55.42	42.86	1	1	AAAGGGGAAGAGAGAGAAAGT	126	469	469	4	1	AGC	3	AGCAGCAGCAGC	12
	512	contig01034	1	SSR	REVERSE	138	21	55.3	47.62	6	2	CAGAGAGATCTTAGGGATGCT
PBA_PS_0257	513	contig01042	1	SSR	FORWARD	278	20	55.3	40	3	0	TTTACCGAAGAACACAAACC	150	625	625	4	1	AATC	4	AATCAATCAATC	12
	514	contig01042	1	SSR	REVERSE	427	19	54.93	47.37	3	1	TGTCTGTCAAGGAAGGTGA
PBA_PS_0258	515	contig01050	1	SSR	FORWARD	264	20	54.23	40	3	2	ATCATCACTTTCTTCCTTGG	150	636	636	4	0	CTG	3	CTGCTGCTGCTG	12
	516	contig01050	1	SSR	REVERSE	413	19	54.4	42.11	4	1	GTGGACGATCTTGTTTTGA
PBA_PS_0259	517	contig01056	1	SSR	FORWARD	1278	21	54.29	42.86	5	0	CATGAGATTCTTCTGAGTGGT	149	1485	1485	5	0	GAA	3	GAAGAAGAAGAAGAA	15
	518	contig01056	1	SSR	REVERSE	1426	20	54.8	45	5	1	ACTGCCCACTGTTACTGTTT
PBA_PS_0260	519	contig01065	1	SSR	FORWARD	1047	21	56.06	42.86	6	2	GGTTCTCCATTTGATCATCTC	142	1268	1268	4	0	ATA	3	ATAATAATAATA	12
	520	contig01065	1	SSR	REVERSE	1188	22	55	40.91	4	0	AAATCACACTTAACCTCACTCC
PBA_PS_0261	521	contig01067	1	SSR	FORWARD	492	21	56.95	42.86	2	2	TAAGAACAACTGCCCGAATAC	115	833	833	3	2	GGGTCT	6	GGGTCTGGGTCTGGGTCTGGGTCT	24
	522	contig01067	1	SSR	REVERSE	606	21	54.62	42.86	4	2	GGAGCCCAATATAGAGAAATC
PBA_PS_0262	523	contig01068	1	SSR	FORWARD	608	21	54.47	42.86	4	0	GTAAGAGCCTTTGGTAGGTTT	156	919	919	3	2	TGT	3	TGTTGTTGTTGTTGT	15
	524	contig01068	1	SSR	REVERSE	763	21	54.93	42.86	4	1	GTATTCATCTATGGCAGCAAC
PBA_PS_0263	525	contig01072	1	SSR	FORWARD	618	20	55.4	40	5	2	AATGAGGCTTATGTTGTTGC	152	1050	1050	4	1	AGA	3	AGAAGAAGAAGAAGA	15
	526	contig01072	1	SSR	REVERSE	769	20	55.34	40	4	0	ATCCATTCTTCCCAATATCC
PBA_PS_0264	527	contig01073	1	SSR	FORWARD	873	20	54.73	40	5	0	AAGGAACATGAACTTCTCCA	147	1021	1021	3	2	TGT	3	TGTTGTTGTTGT	12
	528	contig01073	1	SSR	REVERSE	1019	22	54.52	45.45	4	2	CAAAACAGCTACACCTACTCTG
PBA_PS_0265	529	contig01077	1	SSR	FORWARD	502	21	54.79	42.86	8	2	GTCTTATGCAAATGACAGACC	161	896	896	5	0	GTG	3	GTGGTGGTGGTGGTG	15
	530	contig01077	1	SSR	REVERSE	662	22	55.23	40.91	2	0	GACACAACTCAACATAACCAGA
PBA_PS_0266	531	contig01080	1	SSR	FORWARD	1244	21	55.78	42.86	4	0	CCTTCTTAATGCTCTGGTTTC	162	1787	1787	6	1	GAA	3	GAAGAAGAAGAA	12
	532	contig01080	1	SSR	REVERSE	1405	21	55.44	42.86	3	0	TTACAGCATTGGTAGAGGATG
PBA_PS_0267	533	contig01082	1	SSR	FORWARD	969	20	54.99	40	4	2	GTAGGATCAAATGGTGCAAT	145	1121	1121	5	1	GA	2	GAGAGAGAGAGAGAGA	16
	534	contig01082	1	SSR	REVERSE	1113	21	54.63	42.86	2	1	AGAGATAACAGCAAACACCAG
PBA_PS_0268	535	contig01085	1	SSR	FORWARD	453	21	55.29	47.62	4	0	GACGGACTAACTTCTCGTCTT	142	688	688	3	0	AAG	3	AAGAAGAAGAAGAAG	15
	536	contig01085	1	SSR	REVERSE	594	21	54.88	42.86	4	1	CTCTCTTCTTCGCTTAAACCT
PBA_PS_0269	537	contig01091	1	SSR	FORWARD	20	20	55.76	50	4	0	AAGGTATTAGCACCCCTCAC	158	417	417	3	1	CA	2	CACACACACACACA	14
	538	contig01091	1	SSR	REVERSE	177	21	54.06	42.86	4	0	ACGAGATATGTAGGCATAGGA
PBA_PS_0270	539	contig01093	1	SSR	FORWARD	116	21	55.44	42.86	5	1	CCAGAGACAGTCAATTCTTCA	139	1193	1193	6	2	AAC	3	AACAACAACAAC	12
	540	contig01093	1	SSR	REVERSE	254	21	54.82	42.86	6	0	CTGTTATCAGTTTCTGGGATG
PBA_PS_0271	541	contig01093	1	SSR	FORWARD	353	21	55.66	42.86	4	0	ACAATTACTTCACCACCTTCC	156	1193	1193	5	1	CAA	3	CAACAACAACAA	12
	542	contig01093	1	SSR	REVERSE	508	20	54.95	40	6	0	TCGAAGCATACTTGTTGTTG
PBA_PS_0272	543	contig01093	1	SSR	FORWARD	416	21	54.49	42.86	5	0	TCAGTGACACAAAACTCACAC	138	1193	1193	5	2	ACA	3	ACAACAACAACA	12
	544	contig01093	1	SSR	REVERSE	553	21	54.52	42.86	3	1	TGGAGTTGTATCCTTCTTCTG
PBA_PS_0273	545	contig01096	1	SSR	FORWARD	99	20	55.18	40	5	0	CTTTCAAACCCTTCCTTTCT	135	510	510	4	0	CTC	3	CTCCTCCTCCTCCTCCTC	18
	546	contig01096	1	SSR	REVERSE	233	20	54.19	40	4	2	CAAATCATCAGTCGTCTTTG
PBA_PS_0274	547	contig01106	1	SSR	FORWARD	230	20	54.95	40	6	2	CCATGACTTTCTTCATGGAT	160	509	509	4	2	AGA	3	AGAAGAAGAAGA	12
	548	contig01106	1	SSR	REVERSE	389	21	56.55	47.62	4	2	GGTGTATGCAGGTGGAACTAT
PBA_PS_0275	549	contig01114	1	SSR	FORWARD	11	20	55.9	45	4	0	ACTCTCAATTCTCAGCACCA	157	1085	1085	6	2	GTGTTT	6	GTGTTTGTGTTTGTGTTT	18
	550	contig01114	1	SSR	REVERSE	167	21	54.89	47.62	2	0	AGGATAGAGATGGAGGAGATG
PBA_PS_0276	551	contig01127	1	SSR	FORWARD	20	21	55.07	47.62	2	0	GAAACTCACACTCTCCCTCTT	130	1605	1605	5	1	CCTCTC	6	CCTCTCCCTCTCCCTCTC	18
	552	contig01127	1	SSR	REVERSE	149	21	55.05	42.86	4	2	TGGAGAACATGGACTGAATAC
PBA_PS_0277	553	contig01129	1	SSR	FORWARD	141	22	50.2	40.91	3	1	GACCACTTATTTAGGACAGTAG	150	329	329	5	0	ATT	3	ATTATTATTATT	12
	554	contig01129	1	SSR	REVERSE	290	20	55.09	40	4	0	CTTAATGGTGGATTCGTTGT
PBA_PS_0278	555	contig01137	1	SSR	FORWARD	1072	21	54.26	47.62	3	0	CAGGTTACGAAGAGAGAGATG	118	1192	1192	5	2	ATTCA	5	ATTCAATTCAATTCA	15
	556	contig01137	1	SSR	REVERSE	1189	20	53.97	40	5	1	GACATGCGTTGAATCATAAC
PBA_PS_0279	557	contig01139	1	SSR	FORWARD	56	20	54.89	40	4	0	GCCAACCAAACTTAAACAAC	139	1096	1096	4	0	CAATT	5	CAATTCAATTCAATT	15
	558	contig01139	1	SSR	REVERSE	194	20	55.02	40	6	2	ACTTTGTCAACGATCATTCC
PBA_PS_0280	559	contig01145	1	SSR	FORWARD	7	21	56.11	42.86	4	1	GGAGTTTTGAGCAAGTCATCT	148	1111	1111	6	0	GAAA	4	GAAAGAAAGAAA	12
	560	contig01145	1	SSR	REVERSE	154	20	55.28	45	4	2	CACTTCCTCGACTCATGTTT
PBA_PS_0281	561	contig01150	1	SSR	FORWARD	977	20	56.05	45	7	2	CATCTTGAAGAGCACGTTTC	163	1282	1282	4	1	TTC	3	TTCTTCTTCTTCTTC	15
	562	contig01150	1	SSR	REVERSE	1139	21	55.55	42.86	3	2	GCAAACAGGTCAAAGAGTGTA
PBA_PS_0282	563	contig01151	1	SSR	FORWARD	75	21	55.25	42.86	4	2	GAGAAACACACTTCCAGATCA	130	682	682	5	2	ATTA	4	ATTAATTAATTA	12
	564	contig01151	1	SSR	REVERSE	204	20	55.24	40	6	2	TGCAGTTCTTGATCATCTCA
PBA_PS_0283	565	contig01152	1	SSR	FORWARD	170	21	55.47	42.86	4	2	TAATGCTGCTAGAGGAGTTGA	161	543	543	3	2	TGC	3	TGCTGCTGCTGC	12
	566	contig01152	1	SSR	REVERSE	330	21	55.82	42.86	5	2	GAGAACCACGTTTAGGTTCAT
PBA_PS_0284	567	contig01155	1	SSR	FORWARD	324	21	55.3	47.62	5	1	GTAAGATTGTGGACTCCTTCC	166	691	691	6	0	TGTTTT	6	TGTTTTTGTTTTTGTTTT	18
	568	contig01155	1	SSR	REVERSE	489	21	54.66	42.86	5	0	TGAGTCAGCAACATAACACAC
PBA_PS_0285	569	contig01163	1	SSR	FORWARD	891	20	54.71	40	3	2	ACCGAGAATGATGACCTTTA	144	1086	1086	4	1	GAA	3	GAAGAAGAAGAA	12
	570	contig01163	1	SSR	REVERSE	1034	21	54.87	42.86	3	1	ATAGAGTTGAAGACGGTGTGA
PBA_PS_0286	571	contig01165	1	SSR	FORWARD	807	21	55.63	42.86	4	0	ATCAACTAATGTGGGTTAGGG	170	1192	1192	7	2	TAT	3	TATTATTATTAT	12
	572	contig01165	1	SSR	REVERSE	976	20	54.85	40	2	0	TCTTACACCAACATTCACCA
PBA_PS_0287	573	contig01175	1	SSR	FORWARD	65	20	55.08	40	3	0	GATTCAAAGAAGACGCAAAC	108	196	196	2	1	TTTA	4	TTTATTTATTTATTTA	16
	574	contig01175	1	SSR	REVERSE	172	21	55.48	42.86	2	2	TCCAACACAAAGAGATAGACG
PBA_PS_0288	575	contig01179	1	SSR	FORWARD	1671	21	54.49	42.86	4	2	GCTAAGATGTATCAAGGTGGA	139	1973	1973	4	1	TGA	3	TGATGATGATGA	12
	576	contig01179	1	SSR	REVERSE	1809	20	54.72	40	2	2	GAACAAAATACCCAATCTGC
PBA_PS_0289	577	contig01181	1	SSR	FORWARD	460	21	57.39	47.62	3	1	GTAACTCCTTCGCCCATAACT	131	1012	1012	6	1	CCA	3	CCACCACCACCACCA	15
	578	contig01181	1	SSR	REVERSE	590	21	55.51	47.62	4	1	GTTATGAGTGTGGTGAACCTG
PBA_PS_0290	579	contig01181	1	SSR	FORWARD	572	21	54.81	42.86	4	2	GGTTCACCACACTCATAACAT	125	1012	1012	3	0	TCC	3	TCCTCCTCCTCC	12
	580	contig01181	1	SSR	REVERSE	696	21	55.29	47.62	4	1	AGGGTAGAGCTTTCTCACAAC
PBA_PS_0291	581	contig01181	1	SSR	FORWARD	843	20	55.33	45	5	2	TCTCAGAAACTCGTGAATCC	169	1012	1012	4	0	AGC	3	AGCAGCAGCAGCAGCAGC	18
	582	contig01181	1	SSR	REVERSE	1011	21	56.05	42.86	4	1	GGCTGTTCCTACAAAAACACT
PBA_PS_0292	583	contig01191	1	SSR	FORWARD	226	21	54.63	42.86	5	0	ATGGCTACTGAATAACCTCCT	161	3087	3087	4	1	GAA	3	GAAGAAGAAGAA	12
	584	contig01191	1	SSR	REVERSE	386	20	54.68	50	6	2	GTGGGATCCACAGATGTAGT
PBA_PS_0293	585	contig01191	1	SSR	FORWARD	1269	21	55.13	42.86	3	0	TGAACACTTCCAATACCTCAC	175	3087	3087	3	1	CTTG	4	CTTGCTTGCTTG	12
	586	contig01191	1	SSR	REVERSE	1443	21	54.94	42.86	4	1	TTGCACTAAGAAAGACTCCTG
PBA_PS_0294	587	contig01200	1	SSR	FORWARD	326	20	55.09	40	5	1	AGGAACCAATTTCCTATGGT	198	608	608	5	2	GGT	3	GGTGGTGGTGGT	12
	588	contig01200	1	SSR	REVERSE	523	21	54.45	42.86	7	0	CACCATTATGATAACCTCCAC
PBA_PS_0295	589	contig01200	1	SSR	FORWARD	424	19	56.1	52.63	4	2	GGTGGTGGATACCATAACG	164	608	608	7	2	TGG	3	TGGTGGTGGTGG	12
	590	contig01200	1	SSR	REVERSE	587	20	56.33	45	4	2	TAACCACCTCCACCATTGTA
PBA_PS_0296	591	contig01201	1	SSR	FORWARD	1363	21	55.83	42.86	4	2	ATACCTAAGCGCAGATTGAGT	155	1623	1623	4	2	TTC	3	TTCTTCTTCTTC	12
	592	contig01201	1	SSR	REVERSE	1517	20	55.06	40	2	2	CATTCCCATTCATTCCTCTA
PBA_PS_0297	593	contig01204	1	SSR	FORWARD	319	21	55.4	47.62	3	0	GCTGTCTCAAAAGTCTCTCCT	135	517	517	3	2	CAT	3	CATCATCATCAT	12
	594	contig01204	1	SSR	REVERSE	453	21	54.96	42.86	3	2	GGAAAACCTGAAGAAGTTAGC
PBA_PS_0298	595	contig01207	1	SSR	FORWARD	144	20	54.73	40	5	2	TGAATCCTTGAAGTGAACCT	137	1849	1849	4	1	TCAT	4	TCATTCATTCAT	12
	596	contig01207	1	SSR	REVERSE	280	21	55.49	42.86	5	0	GCTGCATAGTGATGAAGTTGT
PBA_PS_0299	597	contig01209	1	SSR	FORWARD	248	21	55.92	47.62	3	2	GTGGAAGTGTGTTTACTGCTG	158	1089	1089	5	2	ATG	3	ATGATGATGATG	12
	598	contig01209	1	SSR	REVERSE	405	21	55.67	42.86	8	1	TGAAGACTTCTTCTTCCCAGT
PBA_PS_0300	599	contig01213	1	SSR	FORWARD	524	21	55.53	52.38	3	2	GGTGGTGGTGGAGAGTAGTAT	155	964	964	3	0	TGG	3	TGGTGGTGGTGG	12
	600	contig01213	1	SSR	REVERSE	678	21	55.6	47.62	4	2	AGGAAGCTAGTTGAGAAGTGC
PBA_PS_0301	601	contig01217	1	SSR	FORWARD	730	21	55.23	42.86	3	2	TGTTCTTAGGTGTTCCTGCTA	161	1107	1107	3	0	TGC	3	TGCTGCTGCTGC	12
	602	contig01217	1	SSR	REVERSE	890	21	54.01	42.86	4	0	ACTGTATCCACTTTGTCCATC
PBA_PS_0302	603	contig01221	1	SSR	FORWARD	38	20	56.03	40	2	1	GCGGTGTTGTTGTATTGATT	160	1548	1548	4	0	AGA	3	AGAAGAAGAAGAAGAAGA	18
	604	contig01221	1	SSR	REVERSE	197	21	55.19	42.86	5	2	GGAATCTTGAAGCTCTTTAGC
PBA_PS_0303	605	contig01228	1	SSR	FORWARD	251	21	55.36	42.86	2	1	CTCTTCTCTCCCAAAACCTAA	159	710	710	5	1	GAA	3	GAAGAAGAAGAA	12
	606	contig01228	1	SSR	REVERSE	409	21	54.33	42.86	5	0	GGAAGACTCCAACTTTCTTCT
PBA_PS_0304	607	contig01238	1	SSR	FORWARD	629	20	54.37	45	4	1	AAGAGTGTTCTTGGTGGAAG	192	893	893	5	2	TTC	3	TTCTTCTTCTTCTTC	15
	608	contig01238	1	SSR	REVERSE	820	20	54.68	40	4	2	TTGCTCCACATTGATACAAG
PBA_PS_0305	609	contig01243	1	SSR	FORWARD	20	19	54.89	47.37	2	1	CACACCAAACAAACTCGTC	149	1084	1084	4	1	TCTTC	5	TCTTCTCTTCTCTTCTCTTC	20
	610	contig01243	1	SSR	REVERSE	168	22	55.02	45.45	7	2	GTGTAGAGTAACTGCAACATGG
PBA_PS_0306	611	contig01247	1	SSR	FORWARD	1037	21	55.37	42.86	2	0	AGAGCCATTACGAAGAGAAAC	159	1340	1340	2	0	GAA	3	GAAGAAGAAGAAGAAGAA	18
	612	contig01247	1	SSR	REVERSE	1195	21	55.06	42.86	2	0	AGGACTATCACGAAGAAAACC
PBA_PS_0307	613	contig01249	1	SSR	FORWARD	1237	21	54.71	42.86	6	0	TTTGAAGACAAGTCTCTCTGG	155	1487	1487	5	0	TTG	3	TTGTTGTTGTTGTTG	15
	614	contig01249	1	SSR	REVERSE	1391	21	54.38	47.62	2	0	CTCTCTCTTCCTCCATCTTCT
PBA_PS_0308	615	contig01262	1	SSR	FORWARD	1583	21	55.04	47.62	5	1	GACATCCCTCGTAAGTCTTCT	136	2428	2428	6	2	GAA	3	GAAGAAGAAGAA	12
	616	contig01262	1	SSR	REVERSE	1718	21	55.19	42.86	4	2	TATCATCATCCCTCTTACGTG
PBA_PS_0309	617	contig01263	1	SSR	FORWARD	198	20	54.88	40	6	1	TCAACCCATCTTATGATTCC	165	1193	1193	4	0	AACA	4	AACAAACAAACA	12
	618	contig01263	1	SSR	REVERSE	362	21	54.61	42.86	4	2	GAAACCCTTATGGCCTATTAC
PBA_PS_0310	619	contig01267	1	SSR	FORWARD	60	20	55.23	40	2	0	CACCAAACATAGGGAGAAAA	186	1687	1687	5	1	AACAT	5	AACATAACATAACAT	15
	620	contig01267	1	SSR	REVERSE	245	20	55.12	40	3	1	TTCTCTTGTGGCGAATAAGT
PBA_PS_0311	621	contig01267	1	SSR	FORWARD	1240	21	54.92	42.86	5	0	GTCCTTGAAGACTTGTTGTTG	123	1687	1687	8	1	TCCTCA	6	TCCTCATCCTCATCCTCA	18
	622	contig01267	1	SSR	REVERSE	1362	21	54.43	42.86	3	2	GTTCAGAGAGTTCAAGGATGA
PBA_PS_0312	623	contig01270	1	SSR	FORWARD	111	21	54.24	42.86	2	0	TCTCATTCTTCCTACACCATC	159	1173	1173	7	2	TC	2	TCTCTCTCTCTC	12
	624	contig01270	1	SSR	REVERSE	269	21	54.94	42.86	4	0	CTGGTGAAGAACTTAGAAGCA
PBA_PS_0313	625	contig01271	1	SSR	FORWARD	336	21	55.67	42.86	6	2	GGGTCCCAATTGATCTAACTA	161	746	746	4	1	ATCT	4	ATCTATCTATCT	12
	626	contig01271	1	SSR	REVERSE	496	20	55.17	40	5	2	ATTGAATAGAACTGGCATGG
PBA_PS_0314	627	contig01273	1	SSR	FORWARD	845	21	55.23	42.86	2	0	GAGGAAGAAGAAGAGGATGAA	149	1151	1151	2	0	GCT	3	GCTGCTGCTGCT	12
	628	contig01273	1	SSR	REVERSE	993	20	55.77	40	3	0	AAAACTGAAACCCAGAAACC
PBA_PS_0315	629	contig01283	1	SSR	FORWARD	134	21	55.79	42.86	5	1	AGATTTGGACCAGAACAAGAC	147	4216	4216	4	1	ATT	3	ATTATTATTATT	12
	630	contig01283	1	SSR	REVERSE	280	20	56.06	40	2	1	TCAAACAAAAACCCACAGAC
PBA_PS_0316	631	contig01286	1	SSR	FORWARD	463	21	55.41	52.38	2	2	GGACAGGAGAGATACCATAGC	150	1127	1127	3	1	GCT	3	GCTGCTGCTGCT	12
	632	contig01286	1	SSR	REVERSE	612	19	54.78	47.37	6	0	GACCATGTTCGGATTACCT
PBA_PS_0317	633	contig01289	1	SSR	FORWARD	4	21	55.78	42.86	6	2	CCATCACCGGTTAACTCTAAT	126	693	693	3	1	TCA	3	TCATCATCATCA	12
	634	contig01289	1	SSR	REVERSE	129	20	55.94	40	2	0	AGGGGAAACAAAGAAAAGTG
PBA_PS_0318	635	contig01292	1	SSR	FORWARD	1175	21	55.7	47.62	4	2	CTACTACCACCACCTGGAAAT	160	1605	1605	4	0	CCA	3	CCACCACCACCA	12
	636	contig01292	1	SSR	REVERSE	1334	22	55.48	40.91	4	2	CTTATGAGGTTTTGAGTGATCC
PBA_PS_0319	637	contig01293	1	SSR	FORWARD	328	20	54.9	40	3	2	ACTTTCAACAACGCCACTAT	145	502	502	7	0	TCTT	4	TCTTTCTTTCTT	12
	638	contig01293	1	SSR	REVERSE	472	21	54.98	42.86	4	0	TCATCGTTGTTCTGTCTCTCT
PBA_PS_0320	639	contig01305	1	SSR	FORWARD	289	20	56.07	45	4	0	CAAGACCAATTTCCCTATCC	158	1095	1095	3	0	TCC	3	TCCTCCTCCTCC	12
	640	contig01305	1	SSR	REVERSE	446	21	55.62	47.62	5	0	ATTCCACGGTACTACTCATCC
PBA_PS_0321	641	contig01305	1	SSR	FORWARD	578	21	55.58	42.86	3	0	GTCATCATTTACTCCCCTGTT	172	1095	1095	4	2	TCCG	4	TCCGTCCGTCCG	12
	642	contig01305	1	SSR	REVERSE	749	20	55.1	45	3	0	CATAAGTCACAGCAGCAGAA
PBA_PS_0322	643	contig01311	1	SSR	FORWARD	142	20	58.82	40	8	0	CCAAAATGCATTCATTCACC	286	443	443	4	0	TCA	3	TCATCATCATCATCA	15
	644	contig01311	1	SSR	REVERSE	427	21	55.55	42.86	4	0	CTTGGTAAGAAGCCCTAGAAA
PBA_PS_0323	645	contig01318	1	SSR	FORWARD	98	21	55.55	42.86	6	0	CTCCGGATTCTTGATTAGTTC	165	1956	1956	4	1	TTC	3	TTCTTCTTCTTC	12
	646	contig01318	1	SSR	REVERSE	262	21	54.43	42.86	3	1	TCTTTGGTGTCAGGGTAATAG
PBA_PS_0324	647	contig01327	1	SSR	FORWARD	274	21	55.47	42.86	4	0	CTCTTACCAACCTCAAATTCC	153	1140	1140	4	0	CTT	3	CTTCTTCTTCTT	12
	648	contig01327	1	SSR	REVERSE	426	20	54.71	45	4	1	CTCTTGATCGTATCCCAAAC
PBA_PS_0325	649	contig01347	1	SSR	FORWARD	784	20	54.93	40	6	2	AAACCGAGCTATGGTTATGA	154	1445	1445	5	1	TGA	3	TGATGATGATGATGATGATGA	21
	650	contig01347	1	SSR	REVERSE	937	21	54.99	42.86	4	0	CTTCACCTCCTCCATATTTCT
PBA_PS_0326	651	contig01347	1	SSR	FORWARD	917	21	54.99	42.86	4	0	AGAAATATGGAGGAGGTGAAG	122	1445	1445	5	2	ATG	3	ATGATGATGATGATG	15
	652	contig01347	1	SSR	REVERSE	1038	21	54.67	42.86	4	2	TCTTTCTGATTACTCGTCGTC
PBA_PS_0327	653	contig01349	1	SSR	FORWARD	960	21	54.37	42.86	4	2	GTCCAAGTTTAAGTGCTTCAG	120	1247	1247	4	1	GCA	3	GCAGCAGCAGCA	12
	654	contig01349	1	SSR	REVERSE	1079	21	55.23	42.86	3	0	CTACAAAAGATGCTGTCCTTG
PBA_PS_0328	655	contig01351	1	SSR	FORWARD	256	20	55.06	45	6	0	GGGTCAAGCATATGAAGTGT	205	1589	1589	5	1	GGA	3	GGAGGAGGAGGAGGA	15
	656	contig01351	1	SSR	REVERSE	460	21	54.92	42.86	2	0	ATCTTCTCCTTGCTTCTGTCT
PBA_PS_0329	657	contig01351	1	SSR	FORWARD	351	21	55.7	42.86	4	2	GAGGAAGCTCGTTTCATAATC	160	1589	1589	5	2	TGG	3	TGGTGGTGGTGG	12
	658	contig01351	1	SSR	REVERSE	510	21	54.69	42.86	5	0	GTAGTGCCATTAAACACATCC
PBA_PS_0330	659	contig01351	1	SSR	FORWARD	1213	21	54.24	42.86	4	0	GGAACTAGATGATTGTGAGGA	150	1589	1589	3	2	ATG	3	ATGATGATGATG	12
	660	contig01351	1	SSR	REVERSE	1362	19	54.64	52.63	4	2	CACTACTGTTGCGGACACT
PBA_PS_0331	661	contig01362	1	SSR	FORWARD	766	21	55.12	42.86	4	0	ATACATGAGAAGACGAGAGCA	187	957	957	4	0	AG	2	AGAGAGAGAGAG	12
	662	contig01362	1	SSR	REVERSE	952	20	55.25	50	8	2	CTCTACGGCAATAGAGATCG
PBA_PS_0332	663	contig01367	1	SSR	FORWARD	2	20	55.12	40	4	2	CCTTGTCACCATTTTCAAGT	155	1671	1671	3	0	AG	2	AGAGAGAGAGAG	12
	664	contig01367	1	SSR	REVERSE	156	21	55.79	42.86	6	0	AGCGTTAAGCTTTTCTGTAGG
PBA_PS_0333	665	contig01370	1	SSR	FORWARD	2	18	55.86	50	3	1	AACACACCAAGCCAGTGA	156	2216	2216	4	2	AGCT	4	AGCTAGCTAGCT	12
	666	contig01370	1	SSR	REVERSE	157	21	55.66	42.86	4	0	GTTAAAGGGTCAAGTGGATGT
PBA_PS_0334	667	contig01370	1	SSR	FORWARD	1997	21	55.18	42.86	5	2	CTTTGAGAGGAATCCAGTTCT	172	2216	2216	5	1	TTGT	4	TTGTTTGTTTGTTTGT	16
	668	contig01370	1	SSR	REVERSE	2168	20	52.02	40	4	0	CCCATACATTATTCTTCCAC
PBA_PS_0335	669	contig01380	1	SSR	FORWARD	31	21	55.26	42.86	4	0	ATCGAAGATGAGAGGAAGAAG	148	1081	1081	3	0	GGA	3	GGAGGAGGAGGAGGA	15
	670	contig01380	1	SSR	REVERSE	178	21	56.07	47.62	3	0	ACGAACAAGAAGACTGGTAGG
PBA_PS_0336	671	contig01383	1	SSR	FORWARD	1052	21	56.06	42.86	2	2	GAGATGAGGTTTTAGCGTGAT	153	1219	1219	5	0	TAGGGT	6	TAGGGTTAGGGTTAGGGT	18
	672	contig01383	1	SSR	REVERSE	1204	20	54.73	40	3	0	CTTGAGCCTTATCGTTGTTT
PBA_PS_0337	673	contig01390	1	SSR	FORWARD	23	20	53.08	40	4	1	TGCAAAACCACTAGACTTTC	158	816	816	6	2	TTA	3	TTATTATTATTATTATTA	18
	674	contig01390	1	SSR	REVERSE	180	21	55.09	42.86	3	2	AGAGTTTTGAGGTTGAGGAAC
PBA_PS_0338	675	contig01390	1	SSR	FORWARD	442	22	55.8	40.91	4	2	CTTCTAGTTAAAGCTGCGTGAT	173	816	816	4	2	TAT	3	TATTATTATTAT	12
	676	contig01390	1	SSR	REVERSE	614	21	55.15	42.86	8	2	CATCCCATGTACATATTCACC
PBA_PS_0339	677	contig01392	1	SSR	FORWARD	663	21	55.71	42.86	4	0	AGGTGAGAGATGAATTGGAAC	165	1585	1585	5	1	ATG	3	ATGATGATGATG	12
	678	contig01392	1	SSR	REVERSE	827	21	55.64	42.86	2	0	CAACACCTTCTGCTCTATCAA
PBA_PS_0340	679	contig01397	1	SSR	FORWARD	282	21	55.04	42.86	3	1	TCATTCCTCTTACAGCACACT	147	1057	1057	5	2	CAAA	4	CAAACAAACAAA	12
	680	contig01397	1	SSR	REVERSE	428	21	55.04	42.86	4	1	CTTGGGTTGCTGATATTACTG
PBA_PS_0341	681	contig01398	1	SSR	FORWARD	597	20	55.3	40	4	0	TCACGATATTCTTCGTTTCC	136	1042	1042	4	0	GCA	3	GCAGCAGCAGCA	12
	682	contig01398	1	SSR	REVERSE	732	21	54.11	42.86	6	1	CCTGATACAAATCAGCTTACC
PBA_PS_0342	683	contig01400	1	SSR	FORWARD	157	21	54.59	42.86	5	1	GCTAAGCGTAATTCATCTCTG	158	869	869	5	2	GGAGGT	6	GGAGGTGGAGGTGGAGGT	18
	684	contig01400	1	SSR	REVERSE	314	20	54.6	40	2	0	AGAAGAAAGCCAGTAAGCAA
PBA_PS_0343	685	contig01413	1	SSR	FORWARD	262	21	55.02	42.86	3	2	CGAGAGAAACTGAGAGCAATA	153	707	707	4	2	AGA	3	AGAAGAAGAAGAAGA	15
	686	contig01413	1	SSR	REVERSE	414	21	54.79	42.86	2	2	AAGGAGAAGAAGGTGGAGTTA
PBA_PS_0344	687	contig01433	1	SSR	FORWARD	283	21	55.64	47.62	3	0	CTTCACTCAATGTCCACTCAC	139	437	437	5	1	CAT	3	CATCATCATCAT	12
	688	contig01433	1	SSR	REVERSE	421	21	55.12	42.86	3	2	TATCCAGTATGAAGAGGCGTA
PBA_PS_0345	689	contig01435	1	SSR	FORWARD	352	20	54.96	40	3	1	ACTATGCTTGGGTTCAAAGA	190	691	691	4	2	GTAAT	5	GTAATGTAATGTAAT	15
	690	contig01435	1	SSR	REVERSE	541	22	53.76	40.91	6	2	TGAGGACTAGTATGTTTTCGTC
PBA_PS_0346	691	contig01450	1	SSR	FORWARD	9	20	55	45	4	1	CGATTCACACTCACAATCAG	156	1269	1269	4	2	CT	2	CTCTCTCTCTCT	12
	692	contig01450	1	SSR	REVERSE	164	21	55.53	42.86	5	2	AGAAAGTCTTGTCACCGATCT
PBA_PS_0347	693	contig01453	1	SSR	FORWARD	41	19	59.17	57.89	2	2	TGGTGGTGGAGGTGGATAC	380	661	661	6	2	GTG	3	GTGGTGGTGGTG	12
	694	contig01453	1	SSR	REVERSE	420	21	54.99	42.86	4	0	CATTAACTCCTCCAATCTCCT
PBA_PS_0348	695	contig01453	1	SSR	FORWARD	107	18	55.17	55.56	4	2	AGGCGGTGGAGGTTATAG	270	661	661	5	2	GTG	3	GTGGTGGTGGTGGTG	15
	696	contig01453	1	SSR	REVERSE	376	20	55.19	50	6	0	TCTTGAGTACCGAGATCCAC
PBA_PS_0349	697	contig01466	1	SSR	FORWARD	1548	20	54.86	40	3	2	CGAATGTCTTCAATGCTGTA	137	1864	1864	5	1	TAC	3	TACTACTACTAC	12
	698	contig01466	1	SSR	REVERSE	1684	21	55.65	42.86	4	0	GCGTTTTAACCAGACCTTATC
PBA_PS_0350	699	contig01473	1	SSR	FORWARD	12	21	54.08	42.86	4	0	GAGTAGAACTAACGCCTGAAA	137	564	564	4	2	TCT	3	TCTTCTTCTTCTTCT	15
	700	contig01473	1	SSR	REVERSE	148	20	54.87	45	3	1	CTCTGATTTCTGCCAATACC
PBA_PS_0351	701	contig01474	1	SSR	FORWARD	797	21	55.45	42.86	4	1	CTGGGAAGTCCAATAATAAGG	160	1318	1318	5	1	AAG	3	AAGAAGAAGAAGAAGAAG	18
	702	contig01474	1	SSR	REVERSE	956	20	53.71	45	8	1	TCAGGTACATGAGCAACTTC
PBA_PS_0352	703	contig01481	1	SSR	FORWARD	877	20	54.94	40	3	2	CTCAATCCAACTTTCCTTTG	132	1253	1253	4	1	GGTG	4	GGTGGGTGGGTG	12
	704	contig01481	1	SSR	REVERSE	1008	20	54.91	40	2	0	AAACTAAACCCCCAAAACTC
PBA_PS_0353	705	contig01485	1	SSR	FORWARD	823	21	55.12	42.86	2	0	GGAAGAGGAAGGTTTGATAGA	147	1015	1015	3	2	GAG	3	GAGGAGGAGGAGGAGGAGGAG	21
	706	contig01485	1	SSR	REVERSE	969	21	54.1	42.86	4	2	ACAGATAGCAGTTTTCGTAGC
PBA_PS_0354	707	contig01493	1	SSR	FORWARD	956	21	55.47	42.86	5	1	GATTGTTCAGGCTGTTACTCA	168	1607	1607	4	1	TGAA	4	TGAATGAATGAA	12
	708	contig01493	1	SSR	REVERSE	1123	19	55.36	42.11	4	2	CCATGCAAAAGAGAACCTT
PBA_PS_0355	709	contig01494	1	SSR	FORWARD	325	20	54.12	40	4	2	AACAATAATAGCCAGCAGGT	148	715	715	2	0	CAT	3	CATCATCATCAT	12
	710	contig01494	1	SSR	REVERSE	472	21	55.07	42.86	3	0	ATGACAAGGAGGAAGGTAAAG
PBA_PS_0356	711	contig01496	1	SSR	FORWARD	682	21	53.95	42.86	4	0	CTGTGTTTTCCTGCTCTAGTT	166	920	920	3	1	TGGTTA	6	TGGTTATGGTTATGGTTA	18
	712	contig01496	1	SSR	REVERSE	847	21	54.52	42.86	4	2	CTTCCAACCTCTCTATGTTGA
PBA_PS_0357	713	contig01500	1	SSR	FORWARD	44	21	55.78	47.62	6	2	GTGAGGATGCTCTTAAGGAAG	152	1316	1316	6	1	GGT	3	GGTGGTGGTGGT	12
	714	contig01500	1	SSR	REVERSE	195	20	55.1	45	3	2	CTTGAGAGGGTGAACAACAT
PBA_PS_0358	715	contig01508	1	SSR	FORWARD	858	20	54.96	40	2	2	AGAAGCAATCCAACCAACTA	145	1056	1056	4	0	TTTA	4	TTTATTTATTTA	12
	716	contig01508	1	SSR	REVERSE	1002	22	55.08	40.91	6	2	AGTGAGTATCACATGCATCATC
PBA_PS_0359	717	contig01524	1	SSR	FORWARD	1335	20	54.91	40	2	2	GTTCTTTGGTTGATTTGAGC	152	1515	1515	5	1	AGG	3	AGGAGGAGGAGG	12
	718	contig01524	1	SSR	REVERSE	1486	20	54.85	40	2	0	AACATCCAACACTCCATTTC
PBA_PS_0360	719	contig01529	1	SSR	FORWARD	23	21	55.09	42.86	6	2	TATCGCGTGTGATAGAGAGAT	141	662	662	4	0	TGAG	4	TGAGTGAGTGAG	12
	720	contig01529	1	SSR	REVERSE	163	21	55.07	42.86	6	2	CGGTACATTTCTTGAAGTGAG
PBA_PS_0361	721	contig01531	1	SSR	FORWARD	558	21	55.97	47.62	3	0	AAGAAGAGGATGACAGTGGAG	148	1046	1046	4	2	GAT	3	GATGATGATGAT	12
	722	contig01531	1	SSR	REVERSE	705	20	54.84	40	6	2	CATTTACCATGGAACCATCT
PBA_PS_0362	723	contig01533	1	SSR	FORWARD	842	20	55.71	40	2	1	GATTTTGTTTGGTCGTGAAG	156	1079	1079	3	2	TGCCA	5	TGCCATGCCATGCCA	15
	724	contig01533	1	SSR	REVERSE	997	22	55.02	40.91	5	1	TGCATGTGTAGTTACTTGTCCT
PBA_PS_0363	725	contig01536	1	SSR	FORWARD	661	21	55.48	42.86	3	1	GTCTTGTGATTGAGGATGATG	133	895	895	6	2	GAA	3	GAAGAAGAAGAA	12
	726	contig01536	1	SSR	REVERSE	793	21	54.72	42.86	4	1	ACTCTTCCTCGCTTTAACTTC
PBA_PS_0364	727	contig01537	1	SSR	FORWARD	1580	21	55.96	42.86	4	2	CAGGAAAGAGAGTTGGAACAT	211	1790	1790	3	2	ATGA	4	ATGAATGAATGA	12
	728	contig01537	1	SSR	REVERSE	1790	20	51.32	40	3	2	GCTAAGGAAACAAGACAAGT
PBA_PS_0365	729	contig01537	1	SSR	FORWARD	4	21	55.85	42.86	2	0	ACACCACAACTCACAAACATC	150	1790	1790	5	1	TTCTC	5	TTCTCTTCTCTTCTC	15
	730	contig01537	1	SSR	REVERSE	153	21	54.97	42.86	4	0	GCTTTCACTATGTTCATCTGG
PBA_PS_0366	731	contig01542	1	SSR	FORWARD	102	21	55.63	47.62	3	0	CGTAGAGGAGAAGAAATCCAC	141	287	287	6	1	AAG	3	AAGAAGAAGAAG	12
	732	contig01542	1	SSR	REVERSE	242	21	54.57	47.62	2	0	TAGGTCTCCACACTCTTCTTG
PBA_PS_0367	733	contig01543	1	SSR	FORWARD	44	21	54.92	42.86	4	2	AGAAGAGAGGAGAGTGCAAAT	154	1886	1886	6	2	ACC	3	ACCACCACCACC	12
	734	contig01543	1	SSR	REVERSE	197	20	55.32	45	4	2	AACCTAACACTTCCCTCGAT
PBA_PS_0368	735	contig01543	1	SSR	FORWARD	114	21	54.99	47.62	2	0	ACCACTTCCATCTTCTCTCTC	150	1886	1886	4	1	CAT	3	CATCATCATCAT	12
	736	contig01543	1	SSR	REVERSE	263	20	54.64	40	2	0	ATGAGTGCTTGTTGTTGTTG
PBA_PS_0369	737	contig01543	1	SSR	FORWARD	114	21	54.99	47.62	2	0	ACCACTTCCATCTTCTCTCTC	183	1886	1886	4	2	CAA	3	CAACAACAACAA	12
	738	contig01543	1	SSR	REVERSE	296	20	55.1	45	5	2	TACATCTGCTGTTGCTGAAG
PBA_PS_0370	739	contig01543	1	SSR	FORWARD	44	21	54.92	42.86	4	2	AGAAGAGAGGAGAGTGCAAAT	154	1886	1886	6	2	AACC	4	AACCAACCAACCAACC	16
	740	contig01543	1	SSR	REVERSE	197	20	55.32	45	4	2	AACCTAACACTTCCCTCGAT
PBA_PS_0371	741	contig01548	1	SSR	FORWARD	194	20	55.22	45	4	0	GGAAAACCCCAATTCTCTAC	157	839	839	2	1	ACA	3	ACAACAACAACA	12
	742	contig01548	1	SSR	REVERSE	350	21	54.95	47.62	4	1	TATACCTGCTAAGGCTGACTG
PBA_PS_0372	743	contig01550	1	SSR	FORWARD	565	21	55	42.86	4	2	GCTAGTGTGTGCTTGCTTAAT	161	764	764	4	0	TC	2	TCTCTCTCTCTC	12
	744	contig01550	1	SSR	REVERSE	725	21	54.6	42.86	4	2	GTATAGGTTGCATGAAGTGCT
PBA_PS_0373	745	contig01552	1	SSR	FORWARD	1200	21	55.96	42.86	5	0	AGACCATTGGAAGAACAGAAG	142	1403	1403	4	1	TTG	3	TTGTTGTTGTTG	12
	746	contig01552	1	SSR	REVERSE	1341	21	55.47	42.86	4	0	CAATCTCCTCAAACCTTAACC
PBA_PS_0374	747	contig01560	1	SSR	FORWARD	138	20	55.29	40	6	2	CTTCCTGATGCATTTGATCT	184	542	542	5	2	ATG	3	ATGATGATGATG	12
	748	contig01560	1	SSR	REVERSE	321	21	55.38	42.86	3	1	AATCAGCCTCTTTGGTAGAAG
PBA_PS_0375	749	contig01561	1	SSR	FORWARD	252	21	55.05	42.86	5	2	CACTTCATTTGACCTAAGTGC	141	916	916	3	1	GCG	3	GCGGCGGCGGCG	12
	750	contig01561	1	SSR	REVERSE	392	20	55.04	50	3	1	CCTTCCTCTCCCTTGTTACT
PBA_PS_0376	751	contig01562	1	SSR	FORWARD	461	21	55.16	42.86	4	2	CAAGAATACGCATACCGATAG	153	613	613	2	1	TCAC	4	TCACTCACTCAC	12
	752	contig01562	1	SSR	REVERSE	613	20	55.22	40	2	2	AATAACACACCAACCCCATA
PBA_PS_0377	753	contig01569	1	SSR	FORWARD	3	18	56.52	44.44	5	0	CATTCCGAAAAAGGTTGG	137	1840	1840	5	0	TGGT	4	TGGTTGGTTGGT	12
	754	contig01569	1	SSR	REVERSE	139	21	55.86	47.62	3	0	ACCTATCCTCGTAAGTGTTGG
PBA_PS_0378	755	contig01570	1	SSR	FORWARD	155	21	54.32	42.86	2	0	GCCTCTTTCTTTCTTTCTCTC	122	297	297	3	1	TC	2	TCTCTCTCTCTC	12
	756	contig01570	1	SSR	REVERSE	276	21	55.67	42.86	4	0	TAACGTAGCTGGAGTTTGATG
PBA_PS_0379	757	contig01570	1	SSR	FORWARD	87	20	55.09	40	6	2	AATTGCAGTTGCAGAGAGAT	172	297	297	4	2	TCTT	4	TCTTTCTTTCTT	12
	758	contig01570	1	SSR	REVERSE	258	20	55.15	40	4	1	ATGTTAGATCGCAGCTTTGT
PBA_PS_0380	759	contig01573	1	SSR	FORWARD	387	19	55.39	52.63	7	0	GGATGATCCTGTGCCTAAC	127	751	751	6	1	GAT	3	GATGATGATGAT	12
	760	contig01573	1	SSR	REVERSE	513	21	55.09	42.86	2	1	ATCTTCATCCTCTTCTTCGTC
PBA_PS_0381	761	contig01573	1	SSR	FORWARD	416	21	55.65	42.86	4	2	GAAGTGAAGACGATGATGATG	131	751	751	3	1	GAT	3	GATGATGATGAT	12
	762	contig01573	1	SSR	REVERSE	546	21	55.86	47.62	4	2	CTTAGAAGGTGGTTGAAGAGC
PBA_PS_0382	763	contig01573	1	SSR	FORWARD	205	21	54.57	42.86	5	1	GATGGAAGGTTTCCTTTAGAC	140	751	751	4	1	GACGAT	6	GACGATGACGATGACGAT	18
	764	contig01573	1	SSR	REVERSE	344	20	55	40	4	2	TCATCATCGTCATCATCATC
PBA_PS_0383	765	contig01577	1	SSR	FORWARD	43	20	55.09	40	3	2	CGACGAAAAAGAGTGAAATC	142	543	543	6	1	TCGA	4	TCGATCGATCGA	12
	766	contig01577	1	SSR	REVERSE	184	20	55.39	50	3	0	GGCGACTCTGTTGTAGTTGT
PBA_PS_0384	767	contig01583	1	SSR	FORWARD	222	21	54.17	42.86	4	0	ATCTAACAAGAGGGGATTAGG	162	1334	1334	7	2	TGGT	4	TGGTTGGTTGGTTGGT	16
	768	contig01583	1	SSR	REVERSE	383	21	55.09	42.86	5	1	GTGGTCTCCTCTTCAAGTTTT
PBA_PS_0385	769	contig01585	1	SSR	FORWARD	322	21	54.34	42.86	6	0	TTACTAGAAAACCACCACCAC	133	1554	1554	7	1	TTC	3	TTCTTCTTCTTC	12
	770	contig01585	1	SSR	REVERSE	454	20	55.05	40	2	0	GGTGAAGATGGTGGTAAAAA
PBA_PS_0386	771	contig01585	1	SSR	FORWARD	715	19	56.2	42.11	4	1	ATCCATTGCCATTAGCTTG	146	1554	1554	4	0	TCA	3	TCATCATCATCATCATCA	18
	772	contig01585	1	SSR	REVERSE	860	21	54.8	42.86	4	1	TGACTTGTCTGAGGATGAGTT
PBA_PS_0387	773	contig01585	1	SSR	FORWARD	841	21	54.8	42.86	4	0	ACTCATCCTCAGACAAGTCAA	156	1554	1554	4	0	CAC	3	CACCACCACCACCACCACCACCACCAC	27
	774	contig01585	1	SSR	REVERSE	996	21	55.78	42.86	3	1	GTAAGCCTCAGAATCAAAAGG
PBA_PS_0388	775	contig01585	1	SSR	FORWARD	673	21	57.5	42.86	6	0	CCATCATAGCCATCATCTTGT	188	1554	1554	5	1	TGACCA	6	TGACCATGACCATGACCA	18
	776	contig01585	1	SSR	REVERSE	860	21	54.8	42.86	4	1	TGACTTGTCTGAGGATGAGTT
PBA_PS_0389	777	contig01590	1	SSR	FORWARD	277	21	54.68	42.86	4	2	CTTAACCTTCACTTCACCGTA	139	550	550	4	0	ATT	3	ATTATTATTATT	12
	778	contig01590	1	SSR	REVERSE	415	21	56.06	42.86	6	2	GGTTCTCCATTTGATCATCTC
PBA_PS_0390	779	contig01598	1	SSR	FORWARD	184	20	55.5	45	4	2	CTCGTGAAAAAGCTCTCTTG	155	780	780	5	1	TTG	3	TTGTTGTTGTTG	12
	780	contig01598	1	SSR	REVERSE	338	21	55.31	42.86	5	2	TCTCGTAGAAGCCTTGACATA
PBA_PS_0391	781	contig01599	1	SSR	FORWARD	2	19	54.81	52.63	6	2	AGTTGCTAGGCTCGAGTTC	148	405	405	4	1	TTGT	4	TTGTTTGTTTGT	12
	782	contig01599	1	SSR	REVERSE	149	21	55.6	42.86	4	0	ATCACTGGACTTACATCGACA
PBA_PS_0392	783	contig01622	1	SSR	FORWARD	211	21	54.9	42.86	4	2	TTGGTAATTGTAGCTCTCTGC	149	985	985	6	2	TCT	3	TCTTCTTCTTCT	12
	784	contig01622	1	SSR	REVERSE	359	21	55.64	42.86	5	2	GGTTGTGAAGAACAATCACAG
PBA_PS_0393	785	contig01626	1	SSR	FORWARD	942	20	54.77	45	6	0	GTTGTTCAGCTGCTTTAGGT	153	1183	1183	6	1	TGG	3	TGGTGGTGGTGG	12
	786	contig01626	1	SSR	REVERSE	1094	22	55.61	40.91	5	2	CTGTTCTTCTCTGAATCAATCC
PBA_PS_0394	787	contig01627	1	SSR	FORWARD	169	21	55.13	42.86	3	1	GACTTACCAACACCAGAATCA	241	418	418	4	0	AGGA	4	AGGAAGGAAGGAAGGA	16
	788	contig01627	1	SSR	REVERSE	409	21	54.82	42.86	4	2	GTTTTCAGTAACAGTCGCCTA
PBA_PS_0395	789	contig01634	1	SSR	FORWARD	242	21	55.31	42.86	5	1	CTTCAAAGTCTTAGGGTTCGT	139	786	786	5	0	TTC	3	TTCTTCTTCTTC	12
	790	contig01634	1	SSR	REVERSE	380	21	55.17	42.86	3	2	GACGGAGTTGAAAGAAGAGAT
PBA_PS_0396	791	contig01645	1	SSR	FORWARD	763	21	54.63	42.86	3	1	AGGATTAGCATTAGGTCCACT	146	1717	1717	4	1	AGCTGC	6	AGCTGCAGCTGCAGCTGC	18
	792	contig01645	1	SSR	REVERSE	908	20	54.54	40	8	2	ATTCTGGTATCCCTGAACAA
PBA_PS_0397	793	contig01645	1	SSR	FORWARD	1085	21	54.82	42.86	4	0	GCAGTTGCTGAAGATATAGGA	145	1717	1717	5	2	GGAGCT	6	GGAGCTGGAGCTGGAGCT	18
	794	contig01645	1	SSR	REVERSE	1229	21	55.5	52.38	5	0	CCACAGTGTCTGTATCACCTC
PBA_PS_0398	795	contig01649	1	SSR	FORWARD	725	20	54.53	45	4	2	AAGACCAGCTTTGAGTTCAC	158	947	947	4	2	GTT	3	GTTGTTGTTGTTGTTGTTGTT	21
	796	contig01649	1	SSR	REVERSE	882	20	55.36	40	3	0	ATTTCACATCAGCGAAGAAC
PBA_PS_0399	797	contig01653	1	SSR	FORWARD	336	20	54.97	45	2	1	GCCAAGAACTGAAACAACTC	164	551	551	3	0	ATTA	4	ATTAATTAATTA	12
	798	contig01653	1	SSR	REVERSE	499	20	54.99	40	4	0	ACATGACACAAGATCAAGCA
PBA_PS_0400	799	contig01654	1	SSR	FORWARD	1393	21	55.13	42.86	4	1	TAGACAGTGAAAACCATGTCC	197	1768	1768	4	0	GGA	3	GGAGGAGGAGGA	12
	800	contig01654	1	SSR	REVERSE	1589	18	55.12	50	2	1	AACCTCACCGATTTAGCC
PBA_PS_0401	801	contig01656	1	SSR	FORWARD	158	21	55.64	47.62	3	0	CTTATCTGGTGGAAAGAGGAG	154	1030	1030	8	2	TGC	3	TGCTGCTGCTGC	12
	802	contig01656	1	SSR	REVERSE	311	20	54.7	45	6	0	GTTTCCACCGAAACTAACAC
PBA_PS_0402	803	contig01671	1	SSR	FORWARD	17	20	54.48	40	2	0	CATCCCCAAATAGAAACATC	150	430	430	4	1	TTTC	4	TTTCTTTCTTTC	12
	804	contig01671	1	SSR	REVERSE	166	21	55.42	42.86	3	0	AGTTTTCGGAGTTGAAGAGAG
PBA_PS_0403	805	contig01682	1	SSR	FORWARD	171	21	55.32	47.62	4	0	ATCTCTCTCTCACCAGCTTTC	152	1321	1321	4	2	CCA	3	CCACCACCACCACCACCA	18
	806	contig01682	1	SSR	REVERSE	322	19	54.75	52.63	5	2	GAGTCTGGAATCCTCTTGC
PBA_PS_0404	807	contig01685	1	SSR	FORWARD	311	19	55.46	42.11	6	1	CCTAGGCAAGGAAAATTGA	164	1102	1102	4	1	TACAA	5	TACAATACAATACAATACAA	20
	808	contig01685	1	SSR	REVERSE	474	21	55.22	42.86	6	2	CGTCGTATTTACATGTGGAGT
PBA_PS_0405	809	contig01691	1	SSR	FORWARD	851	20	55.29	45	6	2	TCTAGAGAACCAATGCATCC	152	1176	1176	4	0	AGG	3	AGGAGGAGGAGG	12
	810	contig01691	1	SSR	REVERSE	1002	21	55.11	47.62	4	2	GTTTACTGCTTCGACACACTC
PBA_PS_0406	811	contig01698	1	SSR	FORWARD	289	22	54.66	45.45	6	1	CTATGAGTACGTGCTTTACGAG	152	514	514	3	1	TTG	3	TTGTTGTTGTTG	12
	812	contig01698	1	SSR	REVERSE	440	21	54.99	42.86	6	2	CAGAGGTTCCCTTGATATCTT
PBA_PS_0407	813	contig01698	1	SSR	FORWARD	45	20	54.99	40	3	2	AGTGACGAGAAAGGTTCAAA	152	514	514	5	2	TAAA	4	TAAATAAATAAA	12
	814	contig01698	1	SSR	REVERSE	196	20	55.65	45	2	2	GCTTCTCTTTCCCTGATTTC
PBA_PS_0408	815	contig01705	1	SSR	FORWARD	270	21	54.67	42.86	4	2	CCACAAGCTATAAGATCCTCA	185	1168	1168	4	2	TCA	3	TCATCATCATCATCATCA	18
	816	contig01705	1	SSR	REVERSE	454	21	54.64	42.86	3	0	GGATTAGTTCAGATGTTGGTG
PBA_PS_0409	817	contig01705	1	SSR	FORWARD	1025	21	54.6	42.86	4	0	GGTTAAAGCTAAAGTGCTGTG	131	1168	1168	5	0	CAA	3	CAACAACAACAA	12
	818	contig01705	1	SSR	REVERSE	1155	21	55.84	42.86	4	0	GCATGTGTTTTAGTGGTTGAG
PBA_PS_0410	819	contig01717	1	SSR	FORWARD	674	21	55.74	42.86	4	0	ACGAATTGAGATTACCAGACC	188	1057	1057	3	1	TTG	3	TTGTTGTTGTTG	12
	820	contig01717	1	SSR	REVERSE	861	20	55.12	40	2	0	AGAAATGAAGGATGACGATG
PBA_PS_0411	821	contig01720	1	SSR	FORWARD	288	21	55.11	42.86	4	2	TCTCCTTCCTTCAAAGCTACT	150	815	815	8	2	CTT	3	CTTCTTCTTCTTCTT	15
	822	contig01720	1	SSR	REVERSE	437	21	54.33	52.38	4	0	GAGAAGGAAGCTAGGAGAGAG
PBA_PS_0412	823	contig01723	1	SSR	FORWARD	661	21	54.12	42.86	2	2	CCTGAATGTAAAGAAGACGAC	148	919	919	3	1	TCA	3	TCATCATCATCA	12
	824	contig01723	1	SSR	REVERSE	808	21	54.69	42.86	3	1	TCTATCAACGAAGAGGAACAG
PBA_PS_0413	825	contig01725	1	SSR	FORWARD	2	18	55.79	44.44	4	2	GCGCCTTTGCTTCTAAAT	140	576	576	2	1	CTTCT	5	CTTCTCTTCTCTTCT	15
	826	contig01725	1	SSR	REVERSE	141	21	55.07	42.86	4	1	GTTCATCACGTACACCTTGTT
PBA_PS_0414	827	contig01726	1	SSR	FORWARD	71	21	54.52	47.62	4	0	CAAGAGAGTTGTGCTAGGAAG	133	1071	1071	4	2	TCA	3	TCATCATCATCA	12
	828	contig01726	1	SSR	REVERSE	203	20	54.04	40	4	2	ATACGTTCAATTCAGGCTCT
PBA_PS_0415	829	contig01730	1	SSR	FORWARD	161	20	54.78	40	4	2	TGCATGGTGACATAATCAGT	146	337	337	4	1	ACC	3	ACCACCACCACC	12
	830	contig01730	1	SSR	REVERSE	306	20	56.66	45	3	2	ATGGAGGTGGTGGTTACAAT
PBA_PS_0416	831	contig01730	1	SSR	FORWARD	6	20	55.1	40	4	2	GACAAATCAGCAGAATGGAT	196	337	337	4	1	CATG	4	CATGCATGCATG	12
	832	contig01730	1	SSR	REVERSE	201	21	55.02	42.86	5	2	GTGGTAGTTCCAACAATGGTA
PBA_PS_0417	833	contig01732	1	SSR	FORWARD	458	21	55.71	42.86	6	2	TAATATCGATGCAGGTAGCAG	177	639	639	3	0	AGTTT	5	AGTTTAGTTTAGTTTAGTTT	20
	834	contig01732	1	SSR	REVERSE	634	20	54.69	40	6	1	CACGTGGTGTTGAAAAGTAA
PBA_PS_0418	835	contig01740	1	SSR	FORWARD	678	21	55.63	42.86	6	2	GGAGAAGTTACCTTGAAATCG	150	833	833	4	2	CAA	3	CAACAACAACAA	12
	836	contig01740	1	SSR	REVERSE	827	21	54.78	42.86	3	1	ATCTCTATCTGTGACGGTGAA
PBA_PS_0419	837	contig01740	1	SSR	FORWARD	129	20	55.93	40	4	0	ACAAAATGTTCACCACCAAG	148	833	833	4	1	TTTAA	5	TTTAATTTAATTTAA	15
	838	contig01740	1	SSR	REVERSE	276	21	54.97	42.86	4	2	CTTACAACCGTGTTTGAGTTC
PBA_PS_0420	839	contig01741	1	SSR	FORWARD	45	21	54.29	42.86	5	0	CATGAGATTCTTCTGAGTGGT	143	244	244	5	0	GAA	3	GAAGAAGAAGAA	12
	840	contig01741	1	SSR	REVERSE	187	20	54.8	45	5	1	ACTGCCCACTGTTACTGTTT
PBA_PS_0421	841	contig01748	1	SSR	FORWARD	381	20	55.21	45	5	2	GCTTCCCCTTCAGTAACTTT	146	1589	1589	3	1	TTC	3	TTCTTCTTCTTC	12
	842	contig01748	1	SSR	REVERSE	526	21	55.1	47.62	2	2	ATCACATCTCACTCACTCCAG
PBA_PS_0422	843	contig01754	1	SSR	FORWARD	771	20	55.25	40	4	2	CTGAAACCAGCCATTATTGT	147	923	923	4	0	TAT	3	TATTATTATTAT	12
	844	contig01754	1	SSR	REVERSE	917	21	55.67	42.86	7	1	CTCAAGAAACTTCCTTTGGTC
PBA_PS_0423	845	contig01758	1	SSR	FORWARD	640	21	55.61	42.86	3	1	CAATACATCACCCTTTGTCTG	160	2053	2053	5	0	GCTT	4	GCTTGCTTGCTT	12
	846	contig01758	1	SSR	REVERSE	799	20	55.36	45	6	2	CTTGATGGAAGCATCACTCT
PBA_PS_0424	847	contig01758	1	SSR	FORWARD	1860	20	55	45	4	2	CTGTGTTGAGAATGATCGTG	155	2053	2053	5	2	TGAA	4	TGAATGAATGAATGAA	16
	848	contig01758	1	SSR	REVERSE	2014	21	55.22	42.86	4	2	AGTCAAATCCTCCAAACTAGC
PBA_PS_0425	849	contig01765	1	SSR	FORWARD	1171	21	54.96	42.86	4	2	CTTTGGATTTACACCACTACG	170	1388	1388	3	1	TAT	3	TATTATTATTATTAT	15
	850	contig01765	1	SSR	REVERSE	1340	21	54.78	42.86	7	2	CATGGACCATATACTCTTTGC
PBA_PS_0426	851	contig01777	1	SSR	FORWARD	8	20	55.37	40	2	1	CTCATTCTCGTTCGTTCATT	111	590	590	7	1	GAA	3	GAAGAAGAAGAA	12
	852	contig01777	1	SSR	REVERSE	118	21	55.47	42.86	2	0	GGAGAAAGAGCATACACAACA
PBA_PS_0427	853	contig01781	1	SSR	FORWARD	89	21	54.52	42.86	4	1	CAGCAAGCATAGTTTAAGGTC	137	1110	1110	4	1	TTC	3	TTCTTCTTCTTCTTCTTC	18
	854	contig01781	1	SSR	REVERSE	225	20	55.08	45	5	2	AATTGGACCAGGAGGTAGAT
PBA_PS_0428	855	contig01781	1	SSR	FORWARD	260	21	54.58	42.86	4	2	TTCTGACTTATGATCCTCTGC	163	1110	1110	4	2	CTT	3	CTTCTTCTTCTTCTT	15
	856	contig01781	1	SSR	REVERSE	422	21	54.43	42.86	8	0	AGTTGCCGACAACATAGATAC
PBA_PS_0429	857	contig01786	1	SSR	FORWARD	1167	20	55.44	45	3	2	GTTTCTGCTCTGACGAACAT	149	1331	1331	5	1	TTTC	4	TTTCTTTCTTTC	12
	858	contig01786	1	SSR	REVERSE	1315	18	58.11	44.44	5	2	CCCGCATTTGAGAAATCA
PBA_PS_0430	859	contig01798	1	SSR	FORWARD	184	22	55.3	40.91	4	1	CTCCAGATCCTTTTCTATCTCA	149	334	334	3	0	TGAT	4	TGATTGATTGAT	12
	860	contig01798	1	SSR	REVERSE	332	21	55.79	42.86	2	0	ACACATTTCTCAACCTCTTCC
PBA_PS_0431	861	contig01801	1	SSR	FORWARD	248	21	55.34	42.86	6	0	GTTTGTTAACCTAAGCCTCGT	172	1030	1030	3	2	TCA	3	TCATCATCATCA	12
	862	contig01801	1	SSR	REVERSE	419	20	54.07	40	6	2	GTTCAAGCTGAATGATGATG
PBA_PS_0432	863	contig01801	1	SSR	FORWARD	365	20	55.42	40	4	2	ATCACCCATTCATCATCATC	163	1030	1030	3	0	ATC	3	ATCATCATCATC	12
	864	contig01801	1	SSR	REVERSE	527	20	55.67	55	3	2	CTCACGGTAGTCCTCACAAC
PBA_PS_0433	865	contig01802	1	SSR	FORWARD	168	22	55.05	40.91	5	1	ACATTGATGAGCACTGAGTAGA	145	1245	1245	4	0	ATTT	4	ATTTATTTATTT	12
	866	contig01802	1	SSR	REVERSE	312	21	54.9	42.86	4	2	CAGAGTTTAGGTGTTTCATGG
PBA_PS_0434	867	contig01804	1	SSR	FORWARD	699	20	54.44	40	4	0	ACCATATACAAGGGGTCAAA	207	1199	1199	4	1	AAT	3	AATAATAATAATAATAATAAT	21
	868	contig01804	1	SSR	REVERSE	905	20	55.09	40	6	2	TTTGGTTACGATCGAGCTAT
PBA_PS_0435	869	contig01804	1	SSR	FORWARD	473	20	55.2	45	4	2	TTGGTGTCGTAAGAAGATCC	156	1199	1199	5	2	GAACCG	6	GAACCGGAACCGGAACCG	18
	870	contig01804	1	SSR	REVERSE	628	21	54.94	47.62	4	0	GACACTCTGTGCTACAAAACC
PBA_PS_0436	871	contig01805	1	SSR	FORWARD	392	21	55.25	42.86	2	2	CTCAAATACAACCACACTCGT	144	542	542	5	2	TCGTT	5	TCGTTTCGTTTCGTT	15
	872	contig01805	1	SSR	REVERSE	535	20	54.75	40	4	0	AATAGGGAATTGAGGGAAAC
PBA_PS_0437	873	contig01806	1	SSR	FORWARD	538	21	55.42	47.62	4	2	CTTATAGGAGAGTTCGCCACT	155	1085	1085	5	2	CA	2	CACACACACACA	12
	874	contig01806	1	SSR	REVERSE	692	21	54.01	42.86	6	1	ACCACAAGCTCTGTATCAGTT
PBA_PS_0438	875	contig01806	1	SSR	FORWARD	268	21	55.2	42.86	3	0	TCCTTTTCAACCTTCTACTCC	150	1085	1085	4	2	AAACTC	6	AAACTCAAACTCAAACTCAAACTC	24
	876	contig01806	1	SSR	REVERSE	417	20	54.22	40	4	2	ATTTGCTAAGTCGGCTAAAG
PBA_PS_0439	877	contig01807	1	SSR	FORWARD	137	21	54.95	47.62	2	0	CTACCTTCTTTCTCCGTCTTC	146	989	989	6	1	CAA	3	CAACAACAACAACAA	15
	878	contig01807	1	SSR	REVERSE	282	20	55.1	45	2	0	ACTGGAAGGTTGATGTTGAG
PBA_PS_0440	879	contig01808	1	SSR	FORWARD	941	21	55.5	47.62	2	0	GCTGGAGTAGAGAAGGAAGAA	140	1094	1094	5	1	GA	2	GAGAGAGAGAGAGAGA	16
	880	contig01808	1	SSR	REVERSE	1080	21	55.12	47.62	3	2	CACTCTAACAACCACTGAAGC
PBA_PS_0441	881	contig01812	1	SSR	FORWARD	30	20	55.37	40	4	1	CTGTTTCTGATCCATTGCTT	156	1601	1601	4	2	CAA	3	CAACAACAACAACAACAA	18
	882	contig01812	1	SSR	REVERSE	185	20	55.25	40	4	0	AATGCCCATAACAACAAGAG
PBA_PS_0442	883	contig01815	1	SSR	FORWARD	251	20	54.75	40	3	1	ATCCTTCACACTTGATTGCT	138	1626	1626	4	2	GCGGCT	6	GCGGCTGCGGCTGCGGCT	18
	884	contig01815	1	SSR	REVERSE	388	21	55.43	47.62	2	0	GGTAGGTTAGTGGTTTGGAAG
PBA_PS_0443	885	contig01822	1	SSR	FORWARD	141	20	55.42	45	4	2	GGTGGTAGTTTCAACAATGG	152	510	510	5	1	CATG	4	CATGCATGCATG	12
	886	contig01822	1	SSR	REVERSE	292	21	55.85	42.86	2	2	CACATTCACCACTTTTACTCG
PBA_PS_0444	887	contig01837	1	SSR	FORWARD	159	21	54.75	42.86	3	2	ACCGTTTTCTCTCTCTCTGAT	141	1381	1381	3	0	TGG	3	TGGTGGTGGTGG	12
	888	contig01837	1	SSR	REVERSE	299	21	55.26	42.86	3	0	CCTTCAACTTCACCTTCTCTT
PBA_PS_0445	889	contig01837	1	SSR	FORWARD	227	21	54.8	42.86	4	2	GTTGAGGTGTCGAAGATATTG	151	1381	1381	3	1	AAGGAA	6	AAGGAAAAGGAAAAGGAAAAGGAAAAGGAAAAGGAAAAGGAA	42
	890	contig01837	1	SSR	REVERSE	377	21	54.22	47.62	6	2	GTAGAACAGGACGCGTATAAC
PBA_PS_0446	891	contig01844	1	SSR	FORWARD	818	21	55.04	42.86	5	0	TCTTCTCAGACTCATCCTCAA	161	1030	1030	3	0	ATGT	4	ATGTATGTATGT	12
	892	contig01844	1	SSR	REVERSE	978	20	54.99	40	6	2	ACCATGGACATTTCATAAGC
PBA_PS_0447	893	contig01847	1	SSR	FORWARD	245	21	55.94	52.38	3	0	GCATCTCTCTACCTCTTGCTC	157	1119	1119	3	0	ACAT	4	ACATACATACAT	12
	894	contig01847	1	SSR	REVERSE	401	21	54.81	47.62	6	2	CAGTCCACTGCTTACCTCTTA
PBA_PS_0448	895	contig01849	1	SSR	FORWARD	409	21	54.58	47.62	4	2	ATGCACTACACTCCGATAGAG	164	578	578	4	0	GATTT	5	GATTTGATTTGATTT	15
	896	contig01849	1	SSR	REVERSE	572	21	54.79	42.86	4	2	CCCATACATACAGAAAGATCG
PBA_PS_0449	897	contig01865	1	SSR	FORWARD	695	21	55.51	42.86	6	2	ATTGAGGACCCTAATGATGTC	148	1570	1570	5	2	GAT	3	GATGATGATGAT	12
	898	contig01865	1	SSR	REVERSE	842	21	54.11	42.86	3	0	GTCCTTTGTATGCTGGATTAG
PBA_PS_0450	899	contig01881	1	SSR	FORWARD	239	20	55.02	40	6	1	TATTCATGATTCCCATAGCC	150	522	522	4	1	TTC	3	TTCTTCTTCTTC	12
	900	contig01881	1	SSR	REVERSE	388	21	54.58	42.86	6	0	AGAAGAAGATCTCGAAGGAAG
PBA_PS_0451	901	contig01884	1	SSR	FORWARD	242	22	55	45.45	4	0	TCTCCTATATCTTCTCCACCAC	148	617	617	5	0	CAA	3	CAACAACAACAA	12
	902	contig01884	1	SSR	REVERSE	389	21	55.65	42.86	6	2	GAACCTATACGTCCTTTTTGC
PBA_PS_0452	903	contig01887	1	SSR	FORWARD	454	21	54.07	42.86	3	1	ACTAACTCTCCATCTTCGTCA	151	1213	1213	2	1	CAA	3	CAACAACAACAA	12
	904	contig01887	1	SSR	REVERSE	604	21	55.26	42.86	1	0	CACCACTTCCTTCTTCTTCTT
PBA_PS_0453	905	contig01887	1	SSR	FORWARD	456	21	54.41	42.86	2	0	TAACTCTCCATCTTCGTCATC	160	1213	1213	3	0	GAA	3	GAAGAAGAAGAAGAA	15
	906	contig01887	1	SSR	REVERSE	615	21	55.66	42.86	3	0	AATACTTGAACCACCACTTCC
PBA_PS_0454	907	contig01888	1	SSR	FORWARD	6	21	55.91	42.86	4	2	CAGGTAAACAAACAGTGCAAC	177	725	725	7	2	TTA	3	TTATTATTATTA	12
	908	contig01888	1	SSR	REVERSE	182	20	54.84	40	3	2	CATACTGTTGGTGCGTTTTA
PBA_PS_0455	909	contig01892	1	SSR	FORWARD	113	20	54.43	45	4	0	AGTCACGAGCATCCTTATTC	156	1309	1309	3	2	TAG	3	TAGTAGTAGTAG	12
	910	contig01892	1	SSR	REVERSE	268	20	54.13	40	4	2	AGAAACATTAACGCCTGAGT
PBA_PS_0456	911	contig01893	1	SSR	FORWARD	388	21	55.09	42.86	3	1	GTTCAGGGTCTTTCTTTGACT	191	632	632	4	1	GGT	3	GGTGGTGGTGGT	12
	912	contig01893	1	SSR	REVERSE	578	18	55.44	50	5	0	CATCATGGCTGAGGAGAA
PBA_PS_0457	913	contig01894	1	SSR	FORWARD	3	20	51.67	40	4	0	CACTTCGTTGTGTAGATTTG	171	793	793	4	1	AG	2	AGAGAGAGAGAGAGAGAG	18
	914	contig01894	1	SSR	REVERSE	173	20	55.11	40	4	0	AGGAAGAAATTGGGAAGAAG
PBA_PS_0458	915	contig01904	1	SSR	FORWARD	16	21	54.99	47.62	2	1	TAGAGGTGAAGGTGAGAGTGA	172	1150	1150	3	0	TC	2	TCTCTCTCTCTCTC	14
	916	contig01904	1	SSR	REVERSE	187	21	54.64	47.62	4	0	CGGTACTGTGGAAGTAGAGAA
PBA_PS_0459	917	contig01914	1	SSR	FORWARD	50	21	55.31	42.86	5	0	CTGTCAGTTCATACCTCCAAA	152	1968	1968	7	2	TCC	3	TCCTCCTCCTCCTCC	15
	918	contig01914	1	SSR	REVERSE	201	21	55.46	42.86	6	2	CAGAGCTGTGATGAAGTGAAT
PBA_PS_0460	919	contig01916	1	SSR	FORWARD	186	21	55.35	42.86	6	2	GGTGAGGCTTATTCCAATATC	155	734	734	4	1	ATC	3	ATCATCATCATC	12
	920	contig01916	1	SSR	REVERSE	340	21	54.81	42.86	3	0	GTGTGGTAGAAACAAACAAGG
PBA_PS_0461	921	contig01917	1	SSR	FORWARD	5	22	52.29	40.91	5	2	AACGAGAGCACTATACTATTCC	179	409	409	4	2	TTCT	4	TTCTTTCTTTCT	12
	922	contig01917	1	SSR	REVERSE	183	21	54.92	42.86	1	0	GGAAGAAGAAGACAAGAAAGG
PBA_PS_0462	923	contig01925	1	SSR	FORWARD	144	20	54.72	40	2	2	GAACAAAATACCCAATCTGC	141	669	669	4	1	TCA	3	TCATCATCATCA	12
	924	contig01925	1	SSR	REVERSE	284	21	55.52	42.86	4	2	TTGCTAAGATGTACCAAGGTG
PBA_PS_0463	925	contig01944	1	SSR	FORWARD	964	21	55.07	47.62	1	1	GAGAAAGGTGAGAGTGGAAGT	148	1117	1117	4	2	GTTT	4	GTTTGTTTGTTT	12
	926	contig01944	1	SSR	REVERSE	1111	19	56	42.11	2	0	AATGCCTGAAACACCAAAC
PBA_PS_0464	927	contig01944	1	SSR	FORWARD	886	21	54.6	42.86	3	0	TGATGTTGAGAGTGTGAAGTG	151	1117	1117	4	1	GTGAG	5	GTGAGGTGAGGTGAG	15
	928	contig01944	1	SSR	REVERSE	1036	21	56.29	42.86	3	2	CCCTCCCTAAAACCATTCTAT
PBA_PS_0465	929	contig01945	1	SSR	FORWARD	338	21	55.62	42.86	4	2	GAGATTTGCAGGTTAAGGAAC	147	981	981	4	1	TCAA	4	TCAATCAATCAA	12
	930	contig01945	1	SSR	REVERSE	484	19	56.08	52.63	4	2	CCTCTTCAACAACGCTAGG
PBA_PS_0466	931	contig01954	1	SSR	FORWARD	159	21	55.06	42.86	6	0	TACTTGCAGATCTATGGAGGA	154	1490	1490	5	2	CTG	3	CTGCTGCTGCTGCTGCTG	18
	932	contig01954	1	SSR	REVERSE	312	19	54.39	42.11	5	2	ACTGGTGACCCAAAGAAAT
PBA_PS_0467	933	contig01954	1	SSR	FORWARD	420	21	54.79	42.86	5	0	CGTACAATGTCCAACCTAAAC	156	1490	1490	4	0	GAT	3	GATGATGATGAT	12
	934	contig01954	1	SSR	REVERSE	575	21	54.79	42.86	4	2	TAAGTTCCTCCAGAAAGTCCT
PBA_PS_0468	935	contig01957	1	SSR	FORWARD	84	21	55.23	42.86	4	0	CAAATAGTGTGCAGGAAGAAG	157	1091	1091	3	2	GATCG	5	GATCGGATCGGATCG	15
	936	contig01957	1	SSR	REVERSE	240	21	55.03	42.86	5	2	CCTTATCACCCATGTCATCTA
PBA_PS_0469	937	contig01958	1	SSR	FORWARD	7	18	55.48	44.44	0	0	TTTGTTTGTGGTGGTGGT	138	390	390	4	2	GGT	3	GGTGGTGGTGGTGGT	15
	938	contig01958	1	SSR	REVERSE	144	20	54.73	40	5	0	CAATCCCTTCGTTTAACATC
PBA_PS_0470	939	contig01959	1	SSR	FORWARD	714	21	54.59	47.62	4	2	GTGGTGGATAAGGTACAACTG	155	1545	1545	7	2	TGG	3	TGGTGGTGGTGGTGG	15
	940	contig01959	1	SSR	REVERSE	868	21	55.47	42.86	2	0	TTATGTTCCTCTTCCTCCTGT
PBA_PS_0471	941	contig01961	1	SSR	FORWARD	16	20	55.03	40	5	0	CCACGCTCTAAGAAAAGAAA	171	344	344	3	2	CA	2	CACACACACACA	12
	942	contig01961	1	SSR	REVERSE	186	20	54.94	40	2	0	CCTGTGTTTGTGAATGTTTG
PBA_PS_0472	943	contig01962	1	SSR	FORWARD	291	21	55.17	47.62	4	0	TCAAGAGTACGTGAGAGAGGA	176	976	976	7	2	GTG	3	GTGGTGGTGGTG	12
	944	contig01962	1	SSR	REVERSE	466	21	54.97	42.86	4	1	CATATTCTTGACCAGTGCTTC
PBA_PS_0473	945	contig01973	1	SSR	FORWARD	1019	20	55.12	45	2	0	CAAGGGTATGGCTGTAATGT	148	1513	1513	4	0	TCT	3	TCTTCTTCTTCT	12
	946	contig01973	1	SSR	REVERSE	1166	21	55.05	42.86	2	0	CTTGCTGTTGATGGTAGTTTC
PBA_PS_0474	947	contig01981	1	SSR	FORWARD	484	21	55.58	57.14	3	0	GGTAGTAGAGACAGGGACGAG	161	674	674	3	0	GTT	3	GTTGTTGTTGTTGTT	15
	948	contig01981	1	SSR	REVERSE	644	21	54.83	42.86	4	0	GTTGGAAGAGAATTGTGAGTG
PBA_PS_0475	949	contig01998	1	SSR	FORWARD	173	18	55.18	44.44	3	1	CGCCAAGATTCATTCAAG	162	511	511	3	0	TAC	3	TACTACTACTAC	12
	950	contig01998	1	SSR	REVERSE	334	21	54.64	47.62	4	0	CCGTAGTGGTAACAGAGAAGA
PBA_PS_0476	951	contig01999	1	SSR	FORWARD	1102	20	54.4	40	4	2	CGGAAGGTGTTGTTAAAGAT	155	1307	1307	4	2	TGTCA	5	TGTCATGTCATGTCA	15
	952	contig01999	1	SSR	REVERSE	1256	21	54.93	42.86	4	2	AAGCAGCGTGTTACTGTTTAC
PBA_PS_0477	953	contig02000	1	SSR	FORWARD	1015	21	54.95	47.62	5	0	GTCGTCGAGAGTCATATCAAG	148	1162	1162	4	2	GAGGAA	6	GAGGAAGAGGAAGAGGAA	18
	954	contig02000	1	SSR	REVERSE	1162	21	55.38	42.86	2	0	CTTCTCTTCTTCTTTCGCTTC
PBA_PS_0478	955	contig02003	1	SSR	FORWARD	22	21	55.01	42.86	4	0	CATGGACTTGTCTTTCTCTTG	154	1790	1790	6	1	TC	2	TCTCTCTCTCTCTCTCTC	18
	956	contig02003	1	SSR	REVERSE	175	21	55.12	47.62	4	2	AGACATCTCCTTATCCTCAGC
PBA_PS_0479	957	contig02009	1	SSR	FORWARD	634	21	54.52	42.86	7	2	CCTTCCACTTGAAGACAGATA	155	803	803	4	0	TTA	3	TTATTATTATTATTATTATTATTATTA	27
	958	contig02009	1	SSR	REVERSE	788	22	54.27	31.82	5	1	TTGTTCAGACACATTAACAACA
PBA_PS_0480	959	contig02009	1	SSR	FORWARD	632	20	55.42	45	7	3	TTCCTTCCACTTGAAGACAG	157	803	803	4	0	TATGT	5	TATGTTATGTTATGT	15
	960	contig02009	1	SSR	REVERSE	788	22	54.27	31.82	5	1	TTGTTCAGACACATTAACAACA
PBA_PS_0481	961	contig02015	1	SSR	FORWARD	856	21	54.79	38.1	5	3	TAAAGCTCTTGGATCATTCAG	143	1257	1257	5	3	ATTA	4	ATTAATTAATTA	12
	962	contig02015	1	SSR	REVERSE	998	21	55.1	33.33	4	2	CCAAAAGGACCACTTAATTTT
PBA_PS_0482	963	contig02015	1	SSR	FORWARD	1036	21	55.31	42.86	3	2	GTAGTGGGATTTGGAGAAAAC	159	1257	1257	4	1	TATG	4	TATGTATGTATG	12
	964	contig02015	1	SSR	REVERSE	1194	21	54.45	33.33	3	2	AAAACAAACACATAGGAATCG
PBA_PS_0483	965	contig02017	1	SSR	FORWARD	127	21	54.59	33.33	2	0	CAACCAAATAGAAAAGACCAA	152	454	454	4	2	GCAA	4	GCAAGCAAGCAA	12
	966	contig02017	1	SSR	REVERSE	278	21	55.68	33.33	4	2	CGCGATAGAATAAAATGTTGA
PBA_PS_0484	967	contig02022	1	SSR	FORWARD	468	21	54	42.86	4	1	CCTCTCATCCACTAAAGCTAA	150	764	764	3	1	ATC	3	ATCATCATCATCATC	15
	968	contig02022	1	SSR	REVERSE	617	21	55.81	33.33	6	2	GGTGCTAAATTTTCCATCAAT
PBA_PS_0485	969	contig02022	1	SSR	FORWARD	546	21	54.67	38.1	6	2	ATCATCATCATCATCCATAGG	152	764	764	4	1	TGAT	4	TGATTGATTGAT	12
	970	contig02022	1	SSR	REVERSE	697	21	54.4	38.1	6	3	ATTTTTGCAGGTACATGACTC
PBA_PS_0486	971	contig02022	1	SSR	FORWARD	194	21	55.36	38.1	6	0	CCAAAGTCATGAATGAGAGAA	156	764	764	6	0	TGTAT	5	TGTATTGTATTGTAT	15
	972	contig02022	1	SSR	REVERSE	349	21	55.17	33.33	6	0	TTGATCATAAATTGGGTGAAG
PBA_PS_0487	973	contig02027	1	SSR	FORWARD	202	21	55.23	38.1	6	2	AGGAATTCAATATCGAGAAGC	156	1157	1157	6	3	AGA	3	AGAAGAAGAAGA	12
	974	contig02027	1	SSR	REVERSE	357	21	55.07	38.1	5	2	CTTGAGCTTGAAGAACTTTGA
PBA_PS_0488	975	contig02028	1	SSR	FORWARD	1479	21	55.2	42.86	3	2	GAGGAAGTTTGAGTAGGGAAA	153	1655	1655	5	0	CTTT	4	CTTTCTTTCTTT	12
	976	contig02028	1	SSR	REVERSE	1631	21	54.85	38.1	5	0	GAGTGAATCAAAACCAACAAG
PBA_PS_0489	977	contig02028	1	SSR	FORWARD	1479	21	55.2	42.86	3	2	GAGGAAGTTTGAGTAGGGAAA	152	1655	1655	5	0	GAGAAA	6	GAGAAAGAGAAAGAGAAA	18
	978	contig02028	1	SSR	REVERSE	1630	21	54.85	33.33	5	0	AGTGAATCAAAACCAACAAGA
PBA_PS_0490	979	contig02030	1	SSR	FORWARD	545	21	54.76	38.1	4	1	ATATGAGAGGCAAAAGGAACT	151	733	733	6	0	CGA	3	CGACGACGACGA	12
	980	contig02030	1	SSR	REVERSE	695	21	54.54	42.86	2	2	ATCTCGTATCAACAACTCTCG
PBA_PS_0491	981	contig02031	1	SSR	FORWARD	242	21	55.24	38.1	2	1	TATTCTTCTATCACCGCTTCA	116	2727	2727	4	0	ATC	3	ATCATCATCATCATC	15
	982	contig02031	1	SSR	REVERSE	357	21	54.67	42.86	4	0	CCATAGCTTCATAGTCTTCCA
PBA_PS_0492	983	contig02035	1	SSR	FORWARD	45	21	55.05	33.33	3	0	TCAACGATAAGAGAAATCCAA	186	1855	1855	4	1	CT	2	CTCTCTCTCTCTCT	14
	984	contig02035	1	SSR	REVERSE	230	20	55.84	55	2	2	GAGAGTTGTGGGTGCTGTAG
PBA_PS_0493	985	contig02043	1	SSR	FORWARD	899	21	54.28	38.1	4	3	AATTTTTGAGAGTTCCTCCTC	165	1649	1649	4	2	TCT	3	TCTTCTTCTTCT	12
	986	contig02043	1	SSR	REVERSE	1063	21	54.7	42.86	4	2	ATTAGGGCTTTCTAACTGAGC
PBA_PS_0494	987	contig02047	1	SSR	FORWARD	984	21	55.22	38.1	4	2	ATGGAGGAAATGTCTGAAGAT	167	1220	1220	4	3	TTC	3	TTCTTCTTCTTC	12
	988	contig02047	1	SSR	REVERSE	1150	22	53.87	36.36	6	2	AAATAGATCTGTGGATCTGTGA
PBA_PS_0495	989	contig02049	1	SSR	FORWARD	588	22	54.85	36.36	6	2	TGCTGCATCATTATAACTCTTC	174	761	761	3	2	TCTT	4	TCTTTCTTTCTT	12
	990	contig02049	1	SSR	REVERSE	761	21	54	38.1	4	0	GGGTCGAACAAATTAACATAG
PBA_PS_0496	991	contig02051	1	SSR	FORWARD	26	21	54.22	42.86	3	0	CAACAGAATCAAAGAGAGAGG	151	1501	1501	4	0	TCT	3	TCTTCTTCTTCT	12
	992	contig02051	1	SSR	REVERSE	176	21	55.01	42.86	6	2	TCAGTTTTGGGAGTACTGAGA
PBA_PS_0497	993	contig02053	1	SSR	FORWARD	218	21	55.25	33.33	6	3	CCAATTGTGTTCTATTGGAAA	152	1254	1254	6	3	CAT	3	CATCATCATCATCAT	15
	994	contig02053	1	SSR	REVERSE	369	21	54.77	33.33	7	0	CTTTCAAAGTGAAAAAGACCA
PBA_PS_0498	995	contig02055	1	SSR	FORWARD	2	20	52.95	30	3	0	ATTGAAGGAAAAGAAAAAGG	149	1396	1396	4	1	GAAC	4	GAACGAACGAAC	12
	996	contig02055	1	SSR	REVERSE	150	21	55.46	42.86	5	2	CTTGAAGTAGAAAGGGCAGTT
PBA_PS_0499	997	contig02060	1	SSR	FORWARD	134	22	54.73	36.36	7	1	CTCTTTTGTTCAACACTTACCA	188	350	350	5	2	ACC	3	ACCACCACCACC	12
	998	contig02060	1	SSR	REVERSE	321	21	54.9	38.1	6	2	TTATAACAACGGTGGAGGTTA
PBA_PS_0500	999	contig02061	1	SSR	FORWARD	1	21	56.12	52.38	2	0	ATCTCCTCACTCCTCTCCTCT	148	1984	1984	5	0	TCT	3	TCTTCTTCTTCT	12
	1000	contig02061	1	SSR	REVERSE	148	21	55	38.1	4	2	GATCTAGGAAATGACCGTTTT
PBA_PS_0501	1001	contig02061	1	SSR	FORWARD	1	21	56.12	52.38	2	0	ATCTCCTCACTCCTCTCCTCT	148	1984	1984	5	0	TTA	3	TTATTATTATTA	12
	1002	contig02061	1	SSR	REVERSE	148	21	55	38.1	4	2	GATCTAGGAAATGACCGTTTT
PBA_PS_0502	1003	contig02061	1	SSR	FORWARD	96	21	54.79	33.33	3	1	CATTCACATTCCAAAAACTTC	153	1984	1984	4	2	CAA	3	CAACAACAACAACAACAACAACAA	24
	1004	contig02061	1	SSR	REVERSE	248	21	54.85	38.1	2	2	AAAGAGAAACAACAGCAAGTG
PBA_PS_0503	1005	contig02063	1	SSR	FORWARD	192	21	54.81	42.86	2	0	TCATCTTCTTCCTCTTCCTCT	155	1419	1419	5	3	CTT	3	CTTCTTCTTCTTCTT	15
	1006	contig02063	1	SSR	REVERSE	346	21	54.8	38.1	3	2	ATTCAAAGTGTGGACGAGATA
PBA_PS_0504	1007	contig02063	1	SSR	FORWARD	102	21	55.23	38.1	3	0	GTGACCTTTACCACAAAACAA	150	1419	1419	4	0	TCTTCC	6	TCTTCCTCTTCCTCTTCC	18
	1008	contig02063	1	SSR	REVERSE	251	21	55.31	42.86	1	0	GGAAGAAGAAGAAGAAGTGGA
PBA_PS_0505	1009	contig02070	1	SSR	FORWARD	517	21	55.06	38.1	4	2	GGTCTGAACCACATGAAAATA	156	1016	1016	7	3	AAT	3	AATAATAATAATAAT	15
	1010	contig02070	1	SSR	REVERSE	672	21	54.4	38.1	4	2	ATTTTAACAGTGGTCATCTGC
PBA_PS_0506	1011	contig02076	1	SSR	FORWARD	3	23	53.32	34.78	4	2	AACTGTATATCTCGTTCTCATCA	128	718	718	5	2	ACA	3	ACAACAACAACAACAACA	18
	1012	contig02076	1	SSR	REVERSE	130	21	54.66	38.1	5	1	CATCATTCTTCCGAATATCAC
PBA_PS_0507	1013	contig02076	1	SSR	FORWARD	277	21	54.31	42.86	5	0	TATGGTATTACTGCTGCTCCT	148	718	718	5	0	TGC	3	TGCTGCTGCTGC	12
	1014	contig02076	1	SSR	REVERSE	424	21	54.1	42.86	4	3	GACCAGTATTTGCTTCTTGTC
PBA_PS_0508	1015	contig02076	1	SSR	FORWARD	404	21	54.1	42.86	4	3	GACAAGAAGCAAATACTGGTC	135	718	718	5	1	TGC	3	TGCTGCTGCTGC	12
	1016	contig02076	1	SSR	REVERSE	538	21	54.7	42.86	4	0	GCCTTTATTTCTGATCCCTAC
PBA_PS_0509	1017	contig02083	1	SSR	FORWARD	52	21	54.38	38.1	5	1	CTTCATAATGGGTAAGGTTCA	131	395	395	3	1	AAG	3	AAGAAGAAGAAG	12
	1018	contig02083	1	SSR	REVERSE	182	21	55.45	38.1	6	2	GATTGTATTGCATACGCTTGT
PBA_PS_0510	1019	contig02083	1	SSR	FORWARD	213	21	55.33	47.62	3	1	GTAAGAAGCGTGGACCTAACT	124	395	395	4	1	TTTTTA	6	TTTTTATTTTTATTTTTA	18
	1020	contig02083	1	SSR	REVERSE	336	21	55.08	33.33	3	3	TCCTCAATCAAAACTCTTTCA
PBA_PS_0511	1021	contig02097	1	SSR	FORWARD	255	21	55.78	33.33	8	0	ATTTGGGCAATATATTCAAGG	128	641	641	6	0	TCA	3	TCATCATCATCATCA	15
	1022	contig02097	1	SSR	REVERSE	382	21	54.87	42.86	5	2	TGAAGATTCTGACCTACGTGT
PBA_PS_0512	1023	contig02097	1	SSR	FORWARD	286	21	54.38	38.1	3	1	TGGTTCTTCTTCTTCATCATC	141	641	641	6	0	CAT	3	CATCATCATCATCATCAT	18
	1024	contig02097	1	SSR	REVERSE	426	21	54.41	38.1	3	0	CGAACATCAACCATACTTTCT
PBA_PS_0513	1025	contig02097	1	SSR	FORWARD	466	21	54.53	47.62	3	0	GCTAAGGAAGGAGTGAGAGTT	158	641	641	3	1	TGA	3	TGATGATGATGATGA	15
	1026	contig02097	1	SSR	REVERSE	623	22	54.38	31.82	3	0	TGATGATAGGATAGAAAAAGCA
PBA_PS_0514	1027	contig02099	1	SSR	FORWARD	346	21	54.97	38.1	7	3	ATAATAATTTCCAGGCTGGTC	138	1640	1640	4	2	ACC	3	ACCACCACCACCACC	15
	1028	contig02099	1	SSR	REVERSE	483	21	54.86	38.1	3	0	TATCAGAATCAAAGAGGTGGA
PBA_PS_0515	1029	contig02100	1	SSR	FORWARD	101	21	54.94	33.33	4	0	AATTTTACCAAACCAAACTCC	167	728	728	3	0	TCCAGC	6	TCCAGCTCCAGCTCCAGC	18
	1030	contig02100	1	SSR	REVERSE	267	21	55.71	38.1	4	2	TTCTTATCAGCAACATCAAGC
PBA_PS_0516	1031	contig02102	1	SSR	FORWARD	394	19	55.23	42.11	5	3	TTGCTGGTTCAGATCAAGA	163	1248	1248	5	1	CTG	3	CTGCTGCTGCTG	12
	1032	contig02102	1	SSR	REVERSE	556	21	55.15	42.86	5	2	TTGACTTGGTAGCAGCTTTAG
PBA_PS_0517	1033	contig02104	1	SSR	FORWARD	439	21	54.88	33.33	4	2	AATTGAAGGATGAGCTTTTCT	150	611	611	6	1	CTG	3	CTGCTGCTGCTG	12
	1034	contig02104	1	SSR	REVERSE	588	21	54.43	38.1	5	3	CACTCAATTTCACAAGGAGTT
PBA_PS_0518	1035	contig02115	1	SSR	FORWARD	433	21	54.89	38.1	6	0	GAAAAACAGAGAGCTCAACAA	148	879	879	4	2	CAG	3	CAGCAGCAGCAG	12
	1036	contig02115	1	SSR	REVERSE	580	21	54.96	38.1	3	2	CTTTGGCTTAGTCTTTGAACA
PBA_PS_0519	1037	contig02116	1	SSR	FORWARD	5	21	54.14	38.1	3	0	TTTTAGTAGGCAAAGACAAGG	155	338	338	5	3	TATT	4	TATTTATTTATT	12
	1038	contig02116	1	SSR	REVERSE	159	21	54.44	47.62	6	2	GAGGTTAAGCTACCAAGTCCT
PBA_PS_0520	1039	contig02117	1	SSR	FORWARD	555	21	54.84	38.1	5	0	ATGTTAGGATTCCCTTGTTTC	153	1098	1098	6	3	AGC	3	AGCAGCAGCAGC	12
	1040	contig02117	1	SSR	REVERSE	707	21	55.64	47.62	2	2	CACAGCAGGACAAGAGAGATA
PBA_PS_0521	1041	contig02117	1	SSR	FORWARD	894	21	54.99	38.1	4	3	GTAGCCATTGAAGTGAAATTG	145	1098	1098	4	3	GAA	3	GAAGAAGAAGAA	12
	1042	contig02117	1	SSR	REVERSE	1038	22	53.87	31.82	5	0	GCAAAGCTAAAAGCTATAACAA
PBA_PS_0522	1043	contig02117	1	SSR	FORWARD	939	21	54.88	38.1	4	2	CGAGACGAAGAAATTGAGTTA	159	1098	1098	5	1	CTTTT	5	CTTTTCTTTTCTTTT	15
	1044	contig02117	1	SSR	REVERSE	1097	23	51.07	30.43	5	2	CTGTCTCTAACAAAAACATTAGA
PBA_PS_0523	1045	contig02128	1	SSR	FORWARD	71	21	54.96	33.33	8	1	TCATTATTCGAATCCTCTTCA	160	788	788	3	0	GAT	3	GATGATGATGATGAT	15
	1046	contig02128	1	SSR	REVERSE	230	21	55.39	42.86	2	2	AATCACCATCTTCCTCCTCTA
PBA_PS_0524	1047	contig02129	1	SSR	FORWARD	130	21	55.46	47.62	4	2	GATAAATCCGGTAGGTACTGC	163	776	776	4	1	TCA	3	TCATCATCATCA	12
	1048	contig02129	1	SSR	REVERSE	292	21	55.67	38.1	4	2	AAACGTATCCAAGATCAATCC
PBA_PS_0525	1049	contig02129	1	SSR	FORWARD	613	21	55.84	38.1	6	2	TGCTGTGTTGGAACAAACTAT	150	776	776	4	0	GAGAA	5	GAGAAGAGAAGAGAA	15
	1050	contig02129	1	SSR	REVERSE	762	18	56.97	44.44	6	2	TCCACGCCATTTTAAACC
PBA_PS_0526	1051	contig02131	1	SSR	FORWARD	244	21	55.07	42.86	4	0	CAGTAGGACCCTCATCTTTTT	154	677	677	5	2	TCT	3	TCTTCTTCTTCT	12
	1052	contig02131	1	SSR	REVERSE	397	20	55.03	45	6	0	GACCCCATGAAAGTACTCAA
PBA_PS_0527	1053	contig02136	1	SSR	FORWARD	650	21	55.56	38.1	7	1	GTGGAACAATGTTTTGATCTG	148	903	903	5	2	GCA	3	GCAGCAGCAGCA	12
	1054	contig02136	1	SSR	REVERSE	797	21	55.21	47.62	4	0	GTCCAAGCATCCTAACTCTCT
PBA_PS_0528	1055	contig02140	1	SSR	FORWARD	37	21	54.88	47.62	5	0	AATAGACTCTCCCTCACCAAC	149	1149	1149	5	3	TCCA	4	TCCATCCATCCA	12
	1056	contig02140	1	SSR	REVERSE	185	21	55.09	42.86	3	2	GTTGAGAGGTTGAAGAAGGTT
PBA_PS_0529	1057	contig02142	1	SSR	FORWARD	567	21	54.81	42.86	6	1	GTGTTGTTACCAAACTCCTTG	153	741	741	3	2	TCT	3	TCTTCTTCTTCT	12
	1058	contig02142	1	SSR	REVERSE	719	20	55.01	45	2	1	CGGCTTACTCTTTCTTCTCA
PBA_PS_0530	1059	contig02147	1	SSR	FORWARD	574	21	55.6	47.62	6	0	AGAGCTCACTGGTAGCTTTTC	174	758	758	4	1	CTCTT	5	CTCTTCTCTTCTCTT	15
	1060	contig02147	1	SSR	REVERSE	747	21	54.35	33.33	4	2	GGCAACACAGATAAATCAAAT
PBA_PS_0531	1061	contig02152	1	SSR	FORWARD	5	23	52.47	43.48	2	0	CAAGAGTGAGAGTAAGAGAGAGA	153	1947	1947	2	0	AG	2	AGAGAGAGAGAGAGAGAGAGAG	22
	1062	contig02152	1	SSR	REVERSE	157	21	54.74	33.33	4	0	GAATGAAGCTGAAATGAAAGA
PBA_PS_0532	1063	contig02155	1	SSR	FORWARD	529	21	55.12	38.1	4	1	TTTTTAAGAGCGAGTGAACAG	161	1189	1189	6	3	CCG	3	CCGCCGCCGCCG	12
	1064	contig02155	1	SSR	REVERSE	689	20	55.1	45	2	0	CACACTCATTCCCACTTTCT
PBA_PS_0533	1065	contig02156	1	SSR	FORWARD	843	21	55.04	42.86	4	2	GGAGAAGATTGAAGGGATCTA	151	1025	1025	3	2	TGTT	4	TGTTTGTTTGTT	12
	1066	contig02156	1	SSR	REVERSE	993	19	55.12	52.63	1	0	GGGTGGTGAGAGAAGAAGA
PBA_PS_0534	1067	contig02160	1	SSR	FORWARD	13	22	51.7	31.82	6	1	TTCATAGAAATAACGTTGTAGG	146	865	865	6	3	AACAGA	6	AACAGAAACAGAAACAGA	18
	1068	contig02160	1	SSR	REVERSE	158	21	54.55	38.1	4	1	CATCCTCAAAGGTTAAAGTCA
PBA_PS_0535	1069	contig02161	1	SSR	FORWARD	8	23	54.32	34.78	3	0	CACACAGAAAACTAAAAGTAGCA	136	1140	1140	4	1	GAA	3	GAAGAAGAAGAA	12
	1070	contig02161	1	SSR	REVERSE	143	21	55.53	52.38	3	3	GTCGGGAGAGAAAGTAGTGAC
PBA_PS_0536	1071	contig02163	1	SSR	FORWARD	161	21	55.14	33.33	0	0	GGTTTGTGTTGTTTGTTTTGT	150	329	329	3	0	TGT	3	TGTTGTTGTTGTTGTTGT	18
	1072	contig02163	1	SSR	REVERSE	310	21	54.86	38.1	3	0	AAATCTCCAATCTCTCATTCC
PBA_PS_0537	1073	contig02172	1	SSR	FORWARD	62	21	54.57	47.62	2	0	TAGGTCTCCACACTCTTCTTG	143	306	306	6	2	TCT	3	TCTTCTTCTTCT	12
	1074	contig02172	1	SSR	REVERSE	204	21	54.71	47.62	6	1	CCTGTAGAGGAGAAGAAATCC
PBA_PS_0538	1075	contig02179	1	SSR	FORWARD	1524	21	53.87	38.1	5	0	TAGATGATCGGAGAGAAAAAG	153	1722	1722	5	3	TTG	3	TTGTTGTTGTTG	12
	1076	contig02179	1	SSR	REVERSE	1676	21	54.5	42.86	3	2	AGTTCTCACTCACTCGCTTTA
PBA_PS_0539	1077	contig02183	1	SSR	FORWARD	1776	21	54.64	47.62	4	2	GAACATCTGAGTCTGGAGCTA	150	2089	2089	3	1	CTG	3	CTGCTGCTGCTG	12
	1078	contig02183	1	SSR	REVERSE	1925	21	54.85	38.1	3	1	CACTGACAACTGCTTTTCTTT
PBA_PS_0540	1079	contig02186	1	SSR	FORWARD	24	21	55.18	38.1	6	3	TGCTATTTATAAGCGGCTATG	170	904	904	4	1	AATT	4	AATTAATTAATT	12
	1080	contig02186	1	SSR	REVERSE	193	21	55.6	42.86	5	2	CCAATACGATAGAGTCTGCAA
PBA_PS_0541	1081	contig02187	1	SSR	FORWARD	15	21	55.68	33.33	7	2	TTCAATGTAACAATGCCTGAT	154	1125	1125	4	2	CAA	3	CAACAACAACAA	12
	1082	contig02187	1	SSR	REVERSE	168	21	55.07	33.33	5	2	ACGATTCAAATAGAAGCATGA
PBA_PS_0542	1083	contig02199	1	SSR	FORWARD	677	21	54.81	38.1	4	3	TGAAAGTAACCAAACACTGGT	147	1084	1084	3	3	CAG	3	CAGCAGCAGCAG	12
	1084	contig02199	1	SSR	REVERSE	823	21	54.74	42.86	5	1	GTGAGGAATCATCTCAAACAG
PBA_PS_0543	1085	contig02202	1	SSR	FORWARD	442	21	55.26	38.1	3	2	ATCTTCTTCAATCCTCTTTGC	147	1204	1204	6	0	TCT	3	TCTTCTTCTTCT	12
	1086	contig02202	1	SSR	REVERSE	588	21	54.68	38.1	5	3	GAAGAAACGAATGCCATACTA
PBA_PS_0544	1087	contig02205	1	SSR	FORWARD	780	21	55.15	52.38	2	0	AGAGAGTGATGGGAGAGAGAG	152	946	946	4	0	TTG	3	TTGTTGTTGTTG	12
	1088	contig02205	1	SSR	REVERSE	931	21	55.02	38.1	3	0	GTTATCAGAAGCAGAAGCAAA
PBA_PS_0545	1089	contig02207	1	SSR	FORWARD	21	21	54.98	42.86	4	0	AGAACCAAACCCTTAACACTC	148	814	814	5	1	GAGC	4	GAGCGAGCGAGC	12
	1090	contig02207	1	SSR	REVERSE	168	21	54.64	38.1	5	3	TCAGAACTGTTTCTTCGATTC
PBA_PS_0546	1091	contig02209	1	SSR	FORWARD	899	21	54.95	33.33	3	1	TTCGCAACTTTTTACCATTAG	149	1371	1371	4	1	TGTT	4	TGTTTGTTTGTT	12
	1092	contig02209	1	SSR	REVERSE	1047	21	55.24	33.33	6	2	GGCTATGAAATTGATGAATGA
PBA_PS_0547	1093	contig02209	1	SSR	FORWARD	1144	21	54.58	33.33	5	2	ATTGGACATTTAATCTGTGGA	149	1371	1371	4	2	GGTGGC	6	GGTGGCGGTGGCGGTGGC	18
	1094	contig02209	1	SSR	REVERSE	1292	21	55.29	38.1	6	3	CCAGCATATCCTTATCATCAA
PBA_PS_0548	1095	contig02210	1	SSR	FORWARD	1379	21	55.05	42.86	3	3	CTCAACTTCCATTGCTGTAAC	147	1652	1652	6	1	TGT	3	TGTTGTTGTTGTTGTTGTTGT	21
	1096	contig02210	1	SSR	REVERSE	1525	21	54.83	42.86	4	0	AGAAGCTGAAGAAGAAAGAGG
PBA_PS_0549	1097	contig02214	1	SSR	FORWARD	128	21	54.3	33.33	4	3	TTAGTGTTTCTTCTGGGAAAA	156	442	442	4	0	AGG	3	AGGAGGAGGAGG	12
	1098	contig02214	1	SSR	REVERSE	283	21	55.16	38.1	3	0	TATCCTCAATCACATTTCTGG
PBA_PS_0550	1099	contig02215	1	SSR	FORWARD	320	21	55.08	33.33	4	1	GGTTGAAAATGTGATAACCAA	155	517	517	4	1	ATGT	4	ATGTATGTATGT	12
	1100	contig02215	1	SSR	REVERSE	474	21	55	38.1	4	2	GCATGATACAACAAGATCCAT
PBA_PS_0551	1101	contig02219	1	SSR	FORWARD	131	22	55.11	31.82	6	2	CCAATTGAACAGAAATAACCTT	149	509	509	4	0	GGC	3	GGCGGCGGCGGC	12
	1102	contig02219	1	SSR	REVERSE	279	21	55.01	47.62	4	2	ATAAGGAGCTGGTGGAGTATC
PBA_PS_0552	1103	contig02225	1	SSR	FORWARD	534	21	54.95	38.1	4	2	TCCACCAGAGTGAGAAAATTA	167	733	733	3	0	TAAA	4	TAAATAAATAAA	12
	1104	contig02225	1	SSR	REVERSE	700	21	54.52	33.33	2	2	ACAAAACAAACCAATACAAGC
PBA_PS_0553	1105	contig02227	1	SSR	FORWARD	87	21	55.76	42.86	7	2	CTGTAACAGCATTCATGGAAC	153	3640	3640	5	2	CAA	3	CAACAACAACAACAA	15
	1106	contig02227	1	SSR	REVERSE	239	21	55.44	42.86	3	0	TTGAAGATGAACCAGAGAGTG
PBA_PS_0554	1107	contig02243	1	SSR	FORWARD	408	21	55.11	47.62	3	0	GAAGAAGGCTAAGAAGTGAGG	149	630	630	4	3	TTTGA	5	TTTGATTTGATTTGA	15
	1108	contig02243	1	SSR	REVERSE	556	21	55.24	38.1	3	1	TTTACAGCAACAACCTCCTAA
PBA_PS_0555	1109	contig02249	1	SSR	FORWARD	318	21	54.28	42.86	4	1	GTTGAGAAGCAACAGAAACTC	151	1541	1541	4	1	AGA	3	AGAAGAAGAAGAAGA	15
	1110	contig02249	1	SSR	REVERSE	468	21	55.1	42.86	5	0	TGTACTTCCGATTACATCCAC
PBA_PS_0556	1111	contig02249	1	SSR	FORWARD	498	21	55.01	38.1	2	0	AAGAATGGGTTTGATAGGAAG	146	1541	1541	4	3	AAG	3	AAGAAGAAGAAG	12
	1112	contig02249	1	SSR	REVERSE	643	21	55.05	47.62	3	2	TACCTCCTCGTGTTCTCACTA
PBA_PS_0557	1113	contig02249	1	SSR	FORWARD	623	21	55.05	47.62	3	2	TAGTGAGAACACGAGGAGGTA	155	1541	1541	4	1	AAG	3	AAGAAGAAGAAGAAGAAG	18
	1114	contig02249	1	SSR	REVERSE	777	21	55.16	33.33	4	0	CACAATACGCAATTTTCTTTC
PBA_PS_0558	1115	contig02249	1	SSR	FORWARD	31	21	54.7	33.33	3	2	AACGCTCATAACTGCTTTTTA	153	1541	1541	4	2	CACT	4	CACTCACTCACT	12
	1116	contig02249	1	SSR	REVERSE	183	21	55.11	38.1	2	0	CGAAGAAATGTGAAGAAGATG
PBA_PS_0559	1117	contig02250	1	SSR	FORWARD	1574	20	53.76	35	6	2	GTGCACATCTTATTTTGCAT	155	1811	1811	6	2	TTGGTT	6	TTGGTTTTGGTTTTGGTT	18
	1118	contig02250	1	SSR	REVERSE	1728	21	55.48	33.33	4	3	GCCAAAGTAACAAAATTGACA
PBA_PS_0560	1119	contig02255	1	SSR	FORWARD	87	21	53.92	38.1	6	2	CACACACATTCAATTCAACTC	148	1639	1639	4	1	TCA	3	TCATCATCATCA	12
	1120	contig02255	1	SSR	REVERSE	234	21	54.49	38.1	4	2	GCTGTTGTTGTTGTTAAGGAT
PBA_PS_0561	1121	contig02255	1	SSR	FORWARD	163	21	54.7	33.33	5	1	ATCATCATCATCTTTTGCAGT	144	1639	1639	5	0	AAC	3	AACAACAACAAC	12
	1122	contig02255	1	SSR	REVERSE	306	21	54.76	47.62	8	2	GTACCAGGAAGATCTTTAGGC
PBA_PS_0562	1123	contig02255	1	SSR	FORWARD	163	21	54.7	33.33	5	1	ATCATCATCATCTTTTGCAGT	144	1639	1639	5	0	CAG	3	CAGCAGCAGCAG	12
	1124	contig02255	1	SSR	REVERSE	306	21	54.76	47.62	8	2	GTACCAGGAAGATCTTTAGGC
PBA_PS_0563	1125	contig02260	1	SSR	FORWARD	41	21	55.08	42.86	5	3	AAGGTGTTGTATTGACCACAG	139	956	956	5	0	TCA	3	TCATCATCATCA	12
	1126	contig02260	1	SSR	REVERSE	179	21	54.71	42.86	2	2	AAGAGAACAAGGAGGAGGATA
PBA_PS_0564	1127	contig02264	1	SSR	FORWARD	300	21	54.64	33.33	3	0	AAAGTTGAGCAGATAAAAGCA	156	1388	1388	5	2	ATACA	5	ATACAATACAATACAATACA	20
	1128	contig02264	1	SSR	REVERSE	455	21	55.09	38.1	7	2	CACCAGCTTTAAGCATTTAGA
PBA_PS_0565	1129	contig02267	1	SSR	FORWARD	1261	21	54.68	33.33	4	1	TTCTTTTCAAGTCAAGGAATG	149	1850	1850	5	1	ACA	3	ACAACAACAACA	12
	1130	contig02267	1	SSR	REVERSE	1409	21	54.87	33.33	6	0	ATCATGAAATGGGTGTTATTG
PBA_PS_0566	1131	contig02267	1	SSR	FORWARD	1671	21	54.74	42.86	4	2	GCAATCGTTTAGGTCTAGTCA	120	1850	1850	4	2	AACC	4	AACCAACCAACC	12
	1132	contig02267	1	SSR	REVERSE	1790	21	55.26	38.1	2	1	GAGGTGAAAGTGATGAAAACA
PBA_PS_0567	1133	contig02268	1	SSR	FORWARD	252	21	54.96	38.1	4	2	CGATTAAGCAATCTCTCTTCA	153	605	605	4	0	GTGGCG	6	GTGGCGGTGGCGGTGGCGGTGGCG	24
	1134	contig02268	1	SSR	REVERSE	404	22	54.98	31.82	4	0	TTCTTCAATTACATCTTCACCA
PBA_PS_0568	1135	contig02276	1	SSR	FORWARD	65	21	55.15	33.33	4	2	ATCAACTGCAAAATCGAACTA	149	1273	1273	4	1	CTT	3	CTTCTTCTTCTTCTT	15
	1136	contig02276	1	SSR	REVERSE	213	21	54.78	42.86	4	2	GAACTTGTGACTGCTTATGCT
PBA_PS_0569	1137	contig02282	1	SSR	FORWARD	113	21	55.63	42.86	6	2	GGAGAAGTTACCTTGAAATCG	156	269	269	4	2	CAA	3	CAACAACAACAA	12
	1138	contig02282	1	SSR	REVERSE	268	21	55.02	38.1	7	1	GATCGGATTGAATCTCTTTCT
PBA_PS_0570	1139	contig02294	1	SSR	FORWARD	107	19	55.67	52.63	4	0	CAAGGCCAGAAGAGAGAGA	152	572	572	4	2	GACGT	5	GACGTGACGTGACGT	15
	1140	contig02294	1	SSR	REVERSE	258	21	55.21	33.33	3	2	TCGTCTTTCCAAGTTTTGTTA
PBA_PS_0571	1141	contig02295	1	SSR	FORWARD	246	21	54.92	38.1	3	2	GCAAATACAAGGCAAAGACTA	147	2270	2270	4	1	CTCTC	5	CTCTCCTCTCCTCTC	15
	1142	contig02295	1	SSR	REVERSE	392	21	55.12	38.1	6	2	AAAGTCAAAGAGAAGGCCTAA
PBA_PS_0572	1143	contig02299	1	SSR	FORWARD	712	21	54.92	47.62	5	2	CCTGAAACTCAGAGCAGACTA	151	1285	1285	3	1	ATG	3	ATGATGATGATG	12
	1144	contig02299	1	SSR	REVERSE	862	21	54.97	38.1	2	2	TATCACAGCAAATCCAGAACT
PBA_PS_0573	1145	contig02301	1	SSR	FORWARD	610	21	54.88	47.62	6	0	ACCTTCTCAGGTAGATGGTTC	152	1012	1012	5	3	CCT	3	CCTCCTCCTCCT	12
	1146	contig02301	1	SSR	REVERSE	761	21	55.2	38.1	4	1	TAAGCAAGATTGAAGAAGCAG
PBA_PS_0574	1147	contig02301	1	SSR	FORWARD	747	21	54.81	38.1	5	2	CTTCAATCTTGCTTAGCTTTG	151	1012	1012	5	3	ATTT	4	ATTTATTTATTT	12
	1148	contig02301	1	SSR	REVERSE	897	21	55	38.1	2	2	CTCCTCATAAACAATCAAACG
PBA_PS_0575	1149	contig02301	1	SSR	FORWARD	431	21	54.58	38.1	2	0	CTATTGGTGATTGTTCTTGCT	159	1012	1012	4	1	CTCCTT	6	CTCCTTCTCCTTCTCCTT	18
	1150	contig02301	1	SSR	REVERSE	589	21	55.22	47.62	4	1	TAGCTGAGAAGGTGGTAGTGA
PBA_PS_0576	1151	contig02302	1	SSR	FORWARD	311	21	56.06	42.86	5	1	ATATCGAGGAAGTTGTCGAAG	136	826	826	5	1	GGA	3	GGAGGAGGAGGA	12
	1152	contig02302	1	SSR	REVERSE	446	21	55.05	42.86	4	1	GATCTCTTGTCCACCATACAA
PBA_PS_0577	1153	contig02303	1	SSR	FORWARD	277	21	54.89	33.33	5	0	CCATCAATGAAAAGATCAAAG	133	598	598	7	3	CAATCT	6	CAATCTCAATCTCAATCT	18
	1154	contig02303	1	SSR	REVERSE	409	21	54.65	33.33	6	0	AGGAAAGATCCTTTTGTTTGT
PBA_PS_0578	1155	contig02313	1	SSR	FORWARD	5	21	55.07	47.62	4	2	TGCGTGTGTCTCTAGGAGTAT	153	906	906	4	3	TCA	3	TCATCATCATCATCATCA	18
	1156	contig02313	1	SSR	REVERSE	157	21	55.64	33.33	6	2	GCATGCAAGATTGAGAAAATA
PBA_PS_0579	1157	contig02315	1	SSR	FORWARD	953	21	55.01	38.1	3	0	ATCTTAGGGTTTTGAGGATTG	147	1151	1151	5	3	TATG	4	TATGTATGTATG	12
	1158	contig02315	1	SSR	REVERSE	1099	21	55.09	38.1	3	0	CAAGAGGCTAATAAACAGCAA
PBA_PS_0580	1159	contig02316	1	SSR	FORWARD	1014	21	54.62	38.1	4	1	CGTGAAGGTTTACTTTATGGA	122	1139	1139	5	2	TA	2	TATATATATATA	12
	1160	contig02316	1	SSR	REVERSE	1135	21	54.72	33.33	4	2	TCATTTATTGTTGGGCTAAAG
PBA_PS_0581	1161	contig02322	1	SSR	FORWARD	510	21	55.07	47.62	3	1	GAGTCAAGGGTGAGAGAAAGT	142	653	653	3	1	TCAT	4	TCATTCATTCATTCAT	16
	1162	contig02322	1	SSR	REVERSE	651	21	55.44	42.86	3	1	CAACACAGAGAGATTCAAGGA
PBA_PS_0582	1163	contig02326	1	SSR	FORWARD	136	21	54.58	33.33	3	0	ATCATCTAAAAACACCATCCA	147	701	701	5	3	GCT	3	GCTGCTGCTGCT	12
	1164	contig02326	1	SSR	REVERSE	282	21	54.84	38.1	3	0	AAGCATAGTCCAAGGTTTTCT
PBA_PS_0583	1165	contig02334	1	SSR	FORWARD	256	21	55.07	33.33	6	2	TGTTATTGCTCTGATCGATTT	160	1182	1182	3	2	TGTT	4	TGTTTGTTTGTT	12
	1166	contig02334	1	SSR	REVERSE	415	21	55.18	38.1	3	2	GATTTTAGGGTTTCTCGGTAA
PBA_PS_0584	1167	contig02335	1	SSR	FORWARD	389	21	54.45	38.1	4	2	GGAACGAATGTCTGAAGATAA	131	1357	1357	5	1	TCT	3	TCTTCTTCTTCT	12
	1168	contig02335	1	SSR	REVERSE	519	21	55.13	38.1	3	2	CACACAAACATCAAGAAGGAT
PBA_PS_0585	1169	contig02336	1	SSR	FORWARD	104	21	55.18	38.1	4	0	GAAGTGAGCTTGTTTGATTTG	143	249	249	7	1	AGAA	4	AGAAAGAAAGAA	12
	1170	contig02336	1	SSR	REVERSE	246	23	53.88	39.13	5	2	AAACGAGAGCACTATACTATTCC
PBA_PS_0586	1171	contig02342	1	SSR	FORWARD	379	21	54.31	33.33	4	2	TTTGCTAGAGCTTTTCAATTC	152	1183	1183	6	3	TCA	3	TCATCATCATCA	12
	1172	contig02342	1	SSR	REVERSE	530	21	55.87	38.1	4	0	AACAGCTAGGTTGAATTGCTT
PBA_PS_0587	1173	contig02344	1	SSR	FORWARD	11	21	55.02	38.1	2	0	ATTACCGAGAAGCATACAACA	151	1121	1121	4	1	TACA	4	TACATACATACATACA	16
	1174	contig02344	1	SSR	REVERSE	161	21	55.06	38.1	8	2	CCCTTTTAGCTCAAAATCTTC
PBA_PS_0588	1175	contig02360	1	SSR	FORWARD	1321	21	54.46	38.1	5	3	AAGTTTTGCTCTTCACAGAGA	158	1628	1628	5	0	AGGA	4	AGGAAGGAAGGA	12
	1176	contig02360	1	SSR	REVERSE	1478	21	54.71	33.33	2	2	AACAAACAAAGAAACTCAACG
PBA_PS_0589	1177	contig02360	1	SSR	FORWARD	1393	21	54.83	42.86	2	0	GGAGAAGATGAAGAGAAAAGG	155	1628	1628	7	2	TTTG	4	TTTGTTTGTTTG	12
	1178	contig02360	1	SSR	REVERSE	1547	21	54.83	33.33	2	0	TTGTTTCATTACTCCATTCGT
PBA_PS_0590	1179	contig02363	1	SSR	FORWARD	1815	20	54.78	50	6	0	CTAGTCATGAGGGAGGTTTG	174	2169	2169	3	1	GAA	3	GAAGAAGAAGAAGAAGAA	18
	1180	contig02363	1	SSR	REVERSE	1988	21	55.58	42.86	2	0	CTTCGTTCTTCGTTCTTCTCT
PBA_PS_0591	1181	contig02373	1	SSR	FORWARD	74	21	53.52	38.1	5	2	CAGTTTGAGTAAACATTGACG	154	1202	1202	4	0	CAA	3	CAACAACAACAACAA	15
	1182	contig02373	1	SSR	REVERSE	227	21	54.84	38.1	5	3	AAGTTTCCGTTACGAAGAGAT
PBA_PS_0592	1183	contig02373	1	SSR	FORWARD	887	21	54.8	42.86	2	1	GTATCTCCGTATCCCTTCATT	150	1202	1202	3	2	GCT	3	GCTGCTGCTGCT	12
	1184	contig02373	1	SSR	REVERSE	1036	21	55.15	38.1	5	1	ATGCACTATTGGCTATCGTAA
PBA_PS_0593	1185	contig02374	1	SSR	FORWARD	57	21	54.76	33.33	4	0	ACATGAACAACAACATCAACA	150	1462	1462	6	1	TC	2	TCTCTCTCTCTC	12
	1186	contig02374	1	SSR	REVERSE	206	21	54.77	33.33	6	3	TTCCTTTGATGAAACTCACAT
PBA_PS_0594	1187	contig02387	1	SSR	FORWARD	60	21	55.56	38.1	3	0	ATCTCACATCCACAACAGAAA	178	755	755	5	3	ATC	3	ATCATCATCATCATCATCATCATC	24
	1188	contig02387	1	SSR	REVERSE	237	21	54.03	33.33	4	1	TTTGCACATCTTTGTAATCTG
PBA_PS_0595	1189	contig02400	1	SSR	FORWARD	1989	21	55.32	38.1	5	1	GAGAAAGGTTCTGGAAGAAAA	178	2181	2181	5	3	TAAT	4	TAATTAATTAAT	12
	1190	contig02400	1	SSR	REVERSE	2166	21	54.96	42.86	3	0	ACTACCGTTCCTTGTATTTCC
PBA_PS_0596	1191	contig02402	1	SSR	FORWARD	1225	21	55.02	33.33	6	2	AACACTTGAGTTTTCGAATCA	142	1563	1563	5	1	TGT	3	TGTTGTTGTTGTTGT	15
	1192	contig02402	1	SSR	REVERSE	1366	21	54.59	38.1	4	2	CTGATTTCCTTCATCATCATC
PBA_PS_0597	1193	contig02402	1	SSR	FORWARD	1313	21	55.04	38.1	2	2	GTTGTTGTTGTTGTTGAGGAT	156	1563	1563	8	3	TGA	3	TGATGATGATGA	12
	1194	contig02402	1	SSR	REVERSE	1468	21	55.18	38.1	5	0	TCAACAAACATCATCTTCTCC
PBA_PS_0598	1195	contig02412	1	SSR	FORWARD	712	21	55.85	38.1	6	1	TGAAGTAATATTGGTGGCTGA	142	1132	1132	4	0	CAAG	4	CAAGCAAGCAAG	12
	1196	contig02412	1	SSR	REVERSE	853	21	55.22	33.33	4	2	ATCCATTTTAGGGGAATTGTA
PBA_PS_0599	1197	contig02413	1	SSR	FORWARD	29	21	55.32	42.86	5	0	AGCAGCAACTTCTTCTCTTCT	155	1736	1736	3	1	CT	2	CTCTCTCTCTCTCT	14
	1198	contig02413	1	SSR	REVERSE	183	21	54.96	33.33	4	1	AATTTCATAGTAATGGCGTGA
PBA_PS_0600	1199	contig02413	1	SSR	FORWARD	238	21	55.23	42.86	4	0	CGAAGGAGTGAGAATTAGGTT	156	1736	1736	4	3	AAC	3	AACAACAACAACAACAAC	18
	1200	contig02413	1	SSR	REVERSE	393	21	55.34	42.86	5	1	GAATCTTGAGAAGGTGATTCC
PBA_PS_0601	1201	contig02422	1	SSR	FORWARD	161	21	55.16	47.62	5	2	CCCATACCATAAGGGTCTAAC	143	1285	1285	4	1	ATTCTT	6	ATTCTTATTCTTATTCTT	18
	1202	contig02422	1	SSR	REVERSE	303	21	55.56	42.86	5	3	GTGAGATCAGGAAACATTGTG
PBA_PS_0602	1203	contig02424	1	SSR	FORWARD	599	21	55.51	33.33	2	0	CCTTTTTCTTTTTGCTCATCT	148	1142	1142	5	3	ATCAGA	6	ATCAGAATCAGAATCAGA	18
	1204	contig02424	1	SSR	REVERSE	746	21	54.7	33.33	6	1	AGAAATTTGCTTTCACTGATG
PBA_PS_0603	1205	contig02428	1	SSR	FORWARD	1116	20	55.15	45	4	2	TCAATGGAGAGGACAAGTTC	153	1280	1280	5	0	GTT	3	GTTGTTGTTGTT	12
	1206	contig02428	1	SSR	REVERSE	1268	20	54.87	50	6	2	AGGTTTGTCTCCTAGGGTTC
PBA_PS_0604	1207	contig02442	1	SSR	FORWARD	13	21	55.08	38.1	6	0	GGTTTGTTATTCGAAGAGGTT	151	541	541	3	0	TA	2	TATATATATATA	12
	1208	contig02442	1	SSR	REVERSE	163	21	55.37	42.86	3	2	ATCCGTGAGAGAGATTCAGAT
PBA_PS_0605	1209	contig02445	1	SSR	FORWARD	711	21	54.96	42.86	5	1	GCAAAGTTGTACTTGGTTGTC	141	1007	1007	3	0	TGTGT	5	TGTGTTGTGTTGTGT	15
	1210	contig02445	1	SSR	REVERSE	851	21	55.82	52.38	3	0	CGGCTCCTATTCTACTGTCTC
PBA_PS_0606	1211	contig02449	1	SSR	FORWARD	1228	21	54.95	38.1	4	0	GAATGTTCAGTGTCATGGTTT	167	1605	1605	4	2	CCGT	4	CCGTCCGTCCGT	12
	1212	contig02449	1	SSR	REVERSE	1394	21	55	38.1	5	2	TAAGGTAAACTTCATCGACCA
PBA_PS_0607	1213	contig02451	1	SSR	FORWARD	373	21	55.18	42.86	7	0	TCATCTGAGGATGAGCTAGAA	150	533	533	7	3	GAT	3	GATGATGATGAT	12
	1214	contig02451	1	SSR	REVERSE	522	21	55	42.86	3	1	CTCGTCACTTTCATCTTCAAC
PBA_PS_0608	1215	contig02467	1	SSR	FORWARD	19	21	54.84	42.86	6	0	AACGTTTCTCCACTCTTCTCT	153	400	400	5	3	CT	2	CTCTCTCTCTCT	12
	1216	contig02467	1	SSR	REVERSE	171	21	54.69	42.86	5	3	CGATCAGAACTACCTTGAAGA
PBA_PS_0609	1217	contig02469	1	SSR	FORWARD	1471	21	55.23	38.1	2	1	GGGAAAGAACAGCAATAAAGT	150	1648	1648	3	1	ATAA	4	ATAAATAAATAA	12
	1218	contig02469	1	SSR	REVERSE	1620	21	55.31	33.33	4	2	AAAACAAAGACCTCCATGAAT
PBA_PS_0610	1219	contig02474	1	SSR	FORWARD	1	21	55.03	47.62	2	0	CTCTTCTTCCTATCCTTGCTC	157	825	825	8	3	CAT	3	CATCATCATCAT	12
	1220	contig02474	1	SSR	REVERSE	157	22	54.79	31.82	2	2	GGGATAAGGGAAAAGATAAAAT
PBA_PS_0611	1221	contig02474	1	SSR	FORWARD	529	21	55.03	47.62	2	0	CTCTTCTTCCTATCCTTGCTC	150	825	825	4	1	CAT	3	CATCATCATCAT	12
	1222	contig02474	1	SSR	REVERSE	678	21	55.38	38.1	5	2	AGAACTTCCAGGTTTTGTGAT
PBA_PS_0612	1223	contig02477	1	SSR	FORWARD	461	21	55.04	47.62	4	3	GTCTACGGAAAGATGGAGACT	148	708	708	4	1	AGA	3	AGAAGAAGAAGA	12
	1224	contig02477	1	SSR	REVERSE	608	21	54.55	33.33	8	2	ACGAAGCTATCGTTTTTGTTA
PBA_PS_0613	1225	contig02477	1	SSR	FORWARD	528	20	55.16	40	4	0	TTCTGCAACAACCTTCTTCT	158	708	708	5	0	GAA	3	GAAGAAGAAGAA	12
	1226	contig02477	1	SSR	REVERSE	685	19	55.3	47.37	6	0	AAACGGTCGTTACGTTCTC
PBA_PS_0614	1227	contig02481	1	SSR	FORWARD	763	21	55.28	42.86	3	3	CCGTCAACTCCATAGTCATTA	146	924	924	3	2	AG	2	AGAGAGAGAGAGAGAG	16
	1228	contig02481	1	SSR	REVERSE	908	21	55.14	47.62	2	0	CCACTCAACCCTACTTTCTCT
PBA_PS_0615	1229	contig02490	1	SSR	FORWARD	951	21	54.89	38.1	4	0	GCATTCTCAATACGTTTCATC	150	1240	1240	3	0	AGAA	4	AGAAAGAAAGAA	12
	1230	contig02490	1	SSR	REVERSE	1100	21	55.36	33.33	4	0	CTTTCTTTTCCAATTTCGTCT
PBA_PS_0616	1231	contig02491	1	SSR	FORWARD	87	21	55.47	38.1	7	1	ACCAAAGAATCTAGGGTTTCA	148	869	869	4	1	CTT	3	CTTCTTCTTCTT	12
	1232	contig02491	1	SSR	REVERSE	234	21	55.65	38.1	4	1	AGTAAGATCCACTTTCGCATT
PBA_PS_0617	1233	contig02493	1	SSR	FORWARD	382	21	54.58	38.1	5	3	GCCATAATAGGCTGATTCATA	145	1339	1339	5	1	GAA	3	GAAGAAGAAGAA	12
	1234	contig02493	1	SSR	REVERSE	526	21	55.05	42.86	4	2	GTGAATTGAGCAACAGGTTAG
PBA_PS_0618	1235	contig02493	1	SSR	FORWARD	771	21	54.76	42.86	5	2	GAACCTGAGTTTTGTAGCAGA	146	1339	1339	6	1	TGAACC	6	TGAACCTGAACCTGAACCTGAACC	24
	1236	contig02493	1	SSR	REVERSE	916	21	55.42	47.62	4	2	GGTCCTGCTAGTGTTGTTGTA
PBA_PS_0619	1237	contig02495	1	SSR	FORWARD	834	21	54.85	38.1	5	1	TATGCGTAAGACATTGTTGTG	138	1066	1066	4	2	GAAA	4	GAAAGAAAGAAA	12
	1238	contig02495	1	SSR	REVERSE	971	21	55.21	33.33	4	2	TTCGATTTTGACTCTCGATAA
PBA_PS_0620	1239	contig02499	1	SSR	FORWARD	206	21	54.85	33.33	8	3	ACAATTGTCCAAACTCTTTGA	168	438	438	6	0	TGTT	4	TGTTTGTTTGTT	12
	1240	contig02499	1	SSR	REVERSE	373	21	55.37	33.33	6	2	CATCCCTTTTGCAATTATGTA
PBA_PS_0621	1241	contig02513	1	SSR	FORWARD	108	21	55.02	38.1	4	2	TTCACAGCTTTATCTTTCAGC	130	1290	1290	3	1	GGTGGC	6	GGTGGCGGTGGCGGTGGC	18
	1242	contig02513	1	SSR	REVERSE	237	21	54.7	38.1	4	2	TCTTATATTTCGGTTCACGAG
PBA_PS_0622	1243	contig02515	1	SSR	FORWARD	183	21	54.68	38.1	3	3	AAAGGAATAGGAAAGTGTCGT	158	1642	1642	3	2	AGA	3	AGAAGAAGAAGAAGA	15
	1244	contig02515	1	SSR	REVERSE	340	21	54.97	33.33	5	0	GTTTGAAATGGAAGAGGATTT
PBA_PS_0623	1245	contig02515	1	SSR	FORWARD	135	21	54.69	42.86	5	3	TACTGAGAGTTGGAATCGAAG	151	1642	1642	4	0	CCTC	4	CCTCCCTCCCTCCCTC	16
	1246	contig02515	1	SSR	REVERSE	285	21	54.91	47.62	6	2	GGAGGGGAGTAGATCTGAATA
PBA_PS_0624	1247	contig02516	1	SSR	FORWARD	962	21	54.86	42.86	4	2	CAAGGCCACTGTTATACATTC	169	1586	1586	8	3	TCC	3	TCCTCCTCCTCC	12
	1248	contig02516	1	SSR	REVERSE	1130	21	54.74	42.86	4	2	GGAGGAATGTATGGATCTTCT
PBA_PS_0625	1249	contig02522	1	SSR	FORWARD	2	18	55.02	38.89	2	0	GGTTCGGTTTTTGGTTTT	131	1108	1108	2	0	TTGGA	5	TTGGATTGGATTGGA	15
	1250	contig02522	1	SSR	REVERSE	132	21	54.96	33.33	3	0	ATTTGCTCTTTGAGTTTTCCT
PBA_PS_0626	1251	contig02524	1	SSR	FORWARD	6	19	55.88	52.63	2	0	GGAGCAACAACAAGAGGAG	176	524	524	3	2	AGA	3	AGAAGAAGAAGA	12
	1252	contig02524	1	SSR	REVERSE	181	20	55.2	40	5	2	CTTCAGAATCAACACCGATT
PBA_PS_0627	1253	contig02524	1	SSR	FORWARD	248	21	55.59	38.1	4	0	AGGAATCAAAGGAGTTGAAGA	151	524	524	5	2	GAA	3	GAAGAAGAAGAA	12
	1254	contig02524	1	SSR	REVERSE	398	20	54.82	35	4	0	ATTTGCATTAGCGTTTTCTC
PBA_PS_0628	1255	contig02530	1	SSR	FORWARD	1733	21	55.23	33.33	4	0	AAGCATTGACGTTTACAAGAA	159	1964	1964	5	1	TCA	3	TCATCATCATCA	12
	1256	contig02530	1	SSR	REVERSE	1891	21	54.55	42.86	4	2	GAATCCAGAATCACAGTCAAC
PBA_PS_0629	1257	contig02530	1	SSR	FORWARD	276	21	55.06	42.86	4	2	ATCCTCCTCAATATCTTCTGC	160	1964	1964	5	3	TTTC	4	TTTCTTTCTTTC	12
	1258	contig02530	1	SSR	REVERSE	435	21	55.15	42.86	4	0	TGCATACTTAGAGGGAACAGA
PBA_PS_0630	1259	contig02534	1	SSR	FORWARD	38	20	54.99	50	3	1	CACATCCATCTCTCCTCAGT	151	1163	1163	4	3	TCTCC	5	TCTCCTCTCCTCTCCTCTCC	20
	1260	contig02534	1	SSR	REVERSE	188	21	55.07	42.86	4	2	AAGAATCACTTGGGGAAGTAG
PBA_PS_0631	1261	contig02537	1	SSR	FORWARD	13	21	54.48	42.86	7	0	AGACCTTTAAGCTCATCCTTC	153	338	338	6	0	ATGG	4	ATGGATGGATGG	12
	1262	contig02537	1	SSR	REVERSE	165	21	55.11	47.62	4	2	GAGCATCAACATCTCTAGTGC
PBA_PS_0632	1263	contig02540	1	SSR	FORWARD	764	21	55.18	42.86	4	1	GTGACGTTGTTGGGATAGTAA	156	1063	1063	4	1	TGC	3	TGCTGCTGCTGC	12
	1264	contig02540	1	SSR	REVERSE	919	21	54.89	42.86	4	0	TCACAGAGTGTTGTGTTGTGT
PBA_PS_0633	1265	contig02540	1	SSR	FORWARD	867	21	55.51	52.38	3	0	TGTGAGTGACCTGAGAGAGAG	169	1063	1063	6	1	AACAC	5	AACACAACACAACAC	15
	1266	contig02540	1	SSR	REVERSE	1035	21	55.07	42.86	2	1	CCTCAAACCACTCTTCCTATT
PBA_PS_0634	1267	contig02545	1	SSR	FORWARD	1476	21	54.95	33.33	4	0	CAATCCCTAATTTGATCCTTT	153	1693	1693	4	3	GAA	3	GAAGAAGAAGAAGAAGAA	18
	1268	contig02545	1	SSR	REVERSE	1628	21	55.13	33.33	4	1	TTCTTACCGAAAACAATCTCA
PBA_PS_0635	1269	contig02553	1	SSR	FORWARD	391	21	54.8	42.86	3	2	GGAGAAAATAGTGATGTGACG	139	630	630	4	3	TTTC	4	TTTCTTTCTTTC	12
	1270	contig02553	1	SSR	REVERSE	529	21	55.7	38.1	4	3	TTTAGAAGGAAAACACCGTCT
PBA_PS_0636	1271	contig02555	1	SSR	FORWARD	340	21	54.33	33.33	3	3	TCATAAGCATCATCAACTTCA	137	1028	1028	4	0	TGA	3	TGATGATGATGATGA	15
	1272	contig02555	1	SSR	REVERSE	476	21	54.89	33.33	4	0	TTTTAATCCTTCTCACATCCA
PBA_PS_0637	1273	contig02555	1	SSR	FORWARD	205	22	54.19	36.36	4	1	TCCCTAACAACTCATAACTTCA	176	1028	1028	6	3	ATATCT	6	ATATCTATATCTATATCT	18
	1274	contig02555	1	SSR	REVERSE	380	21	54.53	33.33	4	3	GTTCTGATTTTGATGCAACTT
PBA_PS_0638	1275	contig02561	1	SSR	FORWARD	1348	20	55.25	40	4	3	AATGGATACGAACCCTTCTT	144	1494	1494	4	0	GCG	3	GCGGCGGCGGCG	12
	1276	contig02561	1	SSR	REVERSE	1491	21	55.09	47.62	3	3	CACTACTCGGCATTCAGTTAC
PBA_PS_0639	1277	contig02563	1	SSR	FORWARD	382	21	55.08	42.86	6	1	GATGCAGAAGTCTCATTCAAG	151	544	544	5	1	CATG	4	CATGCATGCATG	12
	1278	contig02563	1	SSR	REVERSE	532	21	53.91	33.33	4	2	AGTTGGAAATAAAGACATCCA
PBA_PS_0640	1279	contig02569	1	SSR	FORWARD	58	21	53.99	42.86	2	2	TGAGCAAAGGTAGAAGAAGTC	157	517	517	3	1	AAT	3	AATAATAATAAT	12
	1280	contig02569	1	SSR	REVERSE	214	21	54.78	38.1	5	0	TATGCACTGGGAAAGTTTTAG
PBA_PS_0641	1281	contig02577	1	SSR	FORWARD	646	21	55.05	42.86	3	2	GTGATGATGGAAGAGTGGTTA	141	1018	1018	5	1	AGA	3	AGAAGAAGAAGA	12
	1282	contig02577	1	SSR	REVERSE	786	21	54.46	33.33	5	2	CACCTTCAAAAAGTGTTCATT
PBA_PS_0642	1283	contig02581	1	SSR	FORWARD	1126	21	55.22	47.62	4	0	CAAGACTGGAAGCAGTGATAG	151	1309	1309	4	2	GAA	3	GAAGAAGAAGAA	12
	1284	contig02581	1	SSR	REVERSE	1276	21	54.4	33.33	4	2	AAGATATGGATGAATGGATCA
PBA_PS_0643	1285	contig02583	1	SSR	FORWARD	1047	21	55.41	33.33	4	3	TTTACAAATGGAATCAACTCG	170	1251	1251	4	3	TGG	3	TGGTGGTGGTGGTGGTGGTGGTGGTGGTGGTGG	33
	1286	contig02583	1	SSR	REVERSE	1216	21	55.14	38.1	5	1	AGTTAAGCCACAACTGAAACA
PBA_PS_0644	1287	contig02585	1	SSR	FORWARD	512	21	54.67	47.62	4	0	GAGTGTTACTGAGACGTTGCT	155	1354	1354	4	1	AGA	3	AGAAGAAGAAGA	12
	1288	contig02585	1	SSR	REVERSE	666	21	54.7	38.1	5	2	GAACTTCATAGGCTTTGTTCA
PBA_PS_0645	1289	contig02585	1	SSR	FORWARD	653	21	54.95	42.86	7	2	AGCCTATGAAGTTCTGGCTAT	160	1354	1354	5	0	AAG	3	AAGAAGAAGAAGAAGAAG	18
	1290	contig02585	1	SSR	REVERSE	812	21	54.65	33.33	6	2	ATGGAAGTTCTTGAACCTTTT
PBA_PS_0646	1291	contig02585	1	SSR	FORWARD	1209	21	55.18	42.86	3	1	ACAGAAAGGGATTCAGAGAAG	145	1354	1354	2	0	AAAATC	6	AAAATCAAAATCAAAATCAAAATC	24
	1292	contig02585	1	SSR	REVERSE	1353	21	54.82	33.33	2	0	CGAGAGGTAAACAAAACAAAA
PBA_PS_0647	1293	contig02587	1	SSR	FORWARD	779	21	55.78	47.62	6	1	CCTTGAGCTCCTTCAAGATAC	161	941	941	5	2	GAA	3	GAAGAAGAAGAA	12
	1294	contig02587	1	SSR	REVERSE	939	21	53.73	33.33	6	3	TCATCTTACGCTAACATTCAA
PBA_PS_0648	1295	contig02591	1	SSR	FORWARD	106	21	55.8	47.62	4	3	ACACCAAGAAGGATCTGAGTC	149	1807	1807	5	2	TCA	3	TCATCATCATCA	12
	1296	contig02591	1	SSR	REVERSE	254	21	55.3	47.62	8	3	CTTCACTGATCCAGTGGTAGA
PBA_PS_0649	1297	contig02591	1	SSR	FORWARD	1571	21	55.35	42.86	7	2	TCCAAGAGAGTTCTTGCAGTA	155	1807	1807	5	1	TTGTA	5	TTGTATTGTATTGTA	15
	1298	contig02591	1	SSR	REVERSE	1725	21	54.63	38.1	3	2	CAGTCACAAAATGTCTTCACA
PBA_PS_0650	1299	contig02595	1	SSR	FORWARD	3	20	50.12	30	4	2	AACAATTCAAGCTCTTATCA	142	620	620	4	1	ATTTTC	6	ATTTTCATTTTCATTTTCATTTTCATTTTCATTTTCATTTTC	42
	1300	contig02595	1	SSR	REVERSE	144	20	54.8	50	6	2	CTTTAGTGGCTAGCTGCTTC
PBA_PS_0651	1301	contig02598	1	SSR	FORWARD	338	21	55.28	42.86	3	1	CAGATAAGTGTAACGGGATGA	172	611	611	4	1	GTTTT	5	GTTTTGTTTTGTTTT	15
	1302	contig02598	1	SSR	REVERSE	509	21	54.99	33.33	4	2	TGTTCAGCCAAATCTAACAAT
PBA_PS_0652	1303	contig02604	1	SSR	FORWARD	1346	21	55.51	38.1	4	0	CGCACATTTCTATGTTTCTGT	124	1550	1550	5	3	TAAA	4	TAAATAAATAAA	12
	1304	contig02604	1	SSR	REVERSE	1469	21	54.94	42.86	6	2	CAAGCTTTCTAGACACCAAGA
PBA_PS_0653	1305	contig02604	1	SSR	FORWARD	1	20	55.19	35	2	0	AGCACAACAACACAAACAAA	142	1550	1550	5	3	GAAGA	5	GAAGAGAAGAGAAGAGAAGAGAAGA	25
	1306	contig02604	1	SSR	REVERSE	142	21	55.26	38.1	4	2	AGCACACACCTATTTTTGCTA
PBA_PS_0654	1307	contig02612	1	SSR	FORWARD	32	21	54.84	38.1	5	3	ATTATTGAAACCCTCAGGTTC	160	660	660	3	0	GGAA	4	GGAAGGAAGGAA	12
	1308	contig02612	1	SSR	REVERSE	191	21	54.95	38.1	5	2	TTGACTTGGACTCCTTTATCA
PBA_PS_0655	1309	contig02622	1	SSR	FORWARD	81	21	55.46	33.33	3	1	AAATGATGAAGAAAACGGAGT	157	1018	1018	5	2	TAAA	4	TAAATAAATAAATAAA	16
	1310	contig02622	1	SSR	REVERSE	237	21	55.05	33.33	4	0	GAATTTGGTGTTGTGTTTTGT
PBA_PS_0656	1311	contig02625	1	SSR	FORWARD	148	22	54.47	36.36	4	2	CAACAACCATATCTTTCTGGTA	144	1410	1410	7	1	TTTC	4	TTTCTTTCTTTC	12
	1312	contig02625	1	SSR	REVERSE	291	21	55	42.86	2	1	CTCTGGTGTGTTGTATGGATT
PBA_PS_0657	1313	contig02625	1	SSR	FORWARD	1156	21	55.22	47.62	4	0	AATCGAGAGGTTGAGGTAGAG	150	1410	1410	5	2	AACGA	5	AACGAAACGAAACGA	15
	1314	contig02625	1	SSR	REVERSE	1305	21	55.01	42.86	2	0	AGTTCCTGTCTCTTCCATTTC
PBA_PS_0658	1315	contig02630	1	SSR	FORWARD	715	21	54.98	38.1	6	1	ATTGCAGTAGCAACTTCTTTG	146	1177	1177	5	1	CAA	3	CAACAACAACAA	12
	1316	contig02630	1	SSR	REVERSE	860	21	55.87	38.1	6	2	AAGGACGAAGTCATGAAAATC
PBA_PS_0659	1317	contig02632	1	SSR	FORWARD	7	23	53.53	30.43	4	2	TGGAAGAAAATACTAAGACATGA	140	1591	1591	5	3	TTTC	4	TTTCTTTCTTTC	12
	1318	contig02632	1	SSR	REVERSE	146	21	56.69	38.1	4	2	GTTGTTGTTGCATTTATCACG
PBA_PS_0660	1319	contig02646	1	SSR	FORWARD	1160	21	55.32	42.86	4	0	GGAGGAGATGGAAATTATGAG	158	1337	1337	3	0	AG	2	AGAGAGAGAGAGAG	14
	1320	contig02646	1	SSR	REVERSE	1317	21	54.97	42.86	4	2	GAACACAAAGGTACGAGTTTG
PBA_PS_0661	1321	contig02649	1	SSR	FORWARD	56	21	54.78	33.33	4	0	ATCCAAAATACCTCTTTGCTT	152	3037	3037	4	2	CTCAC	5	CTCACCTCACCTCAC	15
	1322	contig02649	1	SSR	REVERSE	207	21	55.01	42.86	2	1	AGGGTGTTGAGAGAGAAAATC
PBA_PS_0662	1323	contig02650	1	SSR	FORWARD	2540	21	54.86	42.86	4	1	GGTTACATCCTAATGTTGCTG	134	2778	2778	4	1	TAATG	5	TAATGTAATGTAATG	15
	1324	contig02650	1	SSR	REVERSE	2673	21	54.28	42.86	5	2	GAAGTCACAAAAGCACTTCTC
PBA_PS_0663	1325	contig02651	1	SSR	FORWARD	661	21	55.16	38.1	4	2	ATCCAGTTCCTTAATTCTTCG	161	895	895	5	2	GAA	3	GAAGAAGAAGAAGAA	15
	1326	contig02651	1	SSR	REVERSE	821	21	55.37	42.86	6	0	GCAACGAGAATCTTCTAACCT
PBA_PS_0664	1327	contig02652	1	SSR	FORWARD	183	21	54.1	38.1	6	0	TAGGAAAGTTCTTCTCCCTTT	161	1511	1511	6	3	TCCCTG	6	TCCCTGTCCCTGTCCCTG	18
	1328	contig02652	1	SSR	REVERSE	343	21	55.01	38.1	6	2	AAAAGCTCGATCAGAGAGAAT
PBA_PS_0665	1329	contig02666	1	SSR	FORWARD	41	21	54.74	42.86	5	1	GAGTATAGGCAAGTTCAACGA	154	950	950	3	1	TCAT	4	TCATTCATTCATTCAT	16
	1330	contig02666	1	SSR	REVERSE	194	20	55	40	2	2	AAAGAGAGAAAAGCGGAGAT
PBA_PS_0666	1331	contig02668	1	SSR	FORWARD	51	21	54.98	42.86	4	0	TGGCTGCTTTACAGTTTCTAC	140	1804	1804	4	1	CTC	3	CTCCTCCTCCTC	12
	1332	contig02668	1	SSR	REVERSE	190	20	55.16	45	2	0	CGGTGGAGTAGTGATGTTTT
PBA_PS_0667	1333	contig02670	1	SSR	FORWARD	446	18	55.16	50	4	2	AAACCACCTCCGAAGAAG	156	873	873	4	2	AAC	3	AACAACAACAAC	12
	1334	contig02670	1	SSR	REVERSE	601	21	55.56	42.86	6	2	CCATGCAAGATCTCTGTTCTA
PBA_PS_0668	1335	contig02670	1	SSR	FORWARD	64	21	55.4	33.33	4	1	AATGAAAGGACAATTCCCTAA	165	873	873	4	1	CCCA	4	CCCACCCACCCA	12
	1336	contig02670	1	SSR	REVERSE	228	21	55.03	38.1	5	2	GGGAGAAAAGTTGAACAAGAT
PBA_PS_0669	1337	contig02674	1	SSR	FORWARD	6	21	54.57	38.1	4	0	TTAAGAGAAAGATAGGCACGA	192	722	722	6	3	TCT	3	TCTTCTTCTTCT	12
	1338	contig02674	1	SSR	REVERSE	197	21	55.03	38.1	3	0	ACTTGAGATTGGTTTCTTTCC
PBA_PS_0670	1339	contig02676	1	SSR	FORWARD	86	21	55.36	38.1	6	1	GGCACCTATCCAATATTTTTC	144	1817	1817	5	0	CAT	3	CATCATCATCAT	12
	1340	contig02676	1	SSR	REVERSE	229	21	55.19	33.33	6	0	CTGATATGCATGATTGGTTTT
PBA_PS_0671	1341	contig02680	1	SSR	FORWARD	942	21	54.56	38.1	3	0	GGAAGTTGAGACAAGAACAAA	154	1199	1199	7	3	AG	2	AGAGAGAGAGAG	12
	1342	contig02680	1	SSR	REVERSE	1095	21	54.89	42.86	7	0	TGTGTCACAACACACACTTCT
PBA_PS_0672	1343	contig02691	1	SSR	FORWARD	1373	21	54.93	47.62	4	1	GTTGTATTGGCTGTAGTCAGG	165	1615	1615	3	2	GAG	3	GAGGAGGAGGAG	12
	1344	contig02691	1	SSR	REVERSE	1537	21	54.96	47.62	2	0	GCATCTCTCTCTTTCTTCCTC
PBA_PS_0673	1345	contig02693	1	SSR	FORWARD	643	21	54.97	38.1	7	1	AGAAGCATGATGGTTAAGTGA	139	831	831	6	3	ATG	3	ATGATGATGATG	12
	1346	contig02693	1	SSR	REVERSE	781	21	55.18	38.1	4	2	CAAACTTCAATCAACAGAAGC
PBA_PS_0674	1347	contig02693	1	SSR	FORWARD	592	21	55.04	42.86	4	0	AGCATGAGTCCTACAAGACAA	149	831	831	4	0	GTTT	4	GTTTGTTTGTTT	12
	1348	contig02693	1	SSR	REVERSE	740	21	54.74	33.33	3	2	ATAAAACGAAGTCCATCATCA
PBA_PS_0675	1349	contig02696	1	SSR	FORWARD	16	21	55.51	38.1	2	0	TACTGGTTGCGTTTTATTCAC	179	1279	1279	5	2	TTC	3	TTCTTCTTCTTC	12
	1350	contig02696	1	SSR	REVERSE	194	21	55.66	33.33	5	3	TATCACATCCAAAACCTTTGA
PBA_PS_0676	1351	contig02703	1	SSR	FORWARD	151	21	55.1	42.86	6	0	TGTTCACCGGATGATAACTAC	148	1030	1030	3	1	TTC	3	TTCTTCTTCTTC	12
	1352	contig02703	1	SSR	REVERSE	298	21	55.4	38.1	3	2	TTGCGAGACAACCTTACTTTA
PBA_PS_0677	1353	contig02706	1	SSR	FORWARD	65	21	55.24	33.33	4	3	AAAAATTAGGGTTTCAAGCAC	151	581	581	3	1	ACA	3	ACAACAACAACAACA	15
	1354	contig02706	1	SSR	REVERSE	215	21	55.09	42.86	3	2	TGGCGACTCTGTTGTAGTTAT
PBA_PS_0678	1355	contig02709	1	SSR	FORWARD	11	21	55.77	38.1	5	0	AACAAGTTGCCTTCTGACTTT	149	754	754	6	2	TCTT	4	TCTTTCTTTCTT	12
	1356	contig02709	1	SSR	REVERSE	159	21	55.06	33.33	7	2	ACAAATTGTCCATTGATGAAG
PBA_PS_0679	1357	contig02710	1	SSR	FORWARD	137	20	54.73	45	6	0	ACATGTTCATCCATCTCCTC	156	484	484	3	2	CAC	3	CACCACCACCACCACCAC	18
	1358	contig02710	1	SSR	REVERSE	292	21	54.75	38.1	5	2	AGCTTAGCAGCATCTTGATTA
PBA_PS_0680	1359	contig02721	1	SSR	FORWARD	1536	21	54.78	38.1	4	3	TGGTGTTATTGGAGCTATCAT	135	1935	1935	4	3	TTTA	4	TTTATTTATTTA	12
	1360	contig02721	1	SSR	REVERSE	1670	21	54.8	33.33	6	0	CAAGTTGTATAAAAGGGCAAA
PBA_PS_0681	1361	contig02721	1	SSR	FORWARD	68	21	55.06	38.1	4	1	TCACTCAATTTCTCTCCTTCA	175	1935	1935	5	1	CCGCCT	6	CCGCCTCCGCCTCCGCCT	18
	1362	contig02721	1	SSR	REVERSE	242	20	54.86	45	2	0	AGGCGAGTTAGGGTTAGTTT
PBA_PS_0682	1363	contig02725	1	SSR	FORWARD	117	21	54.74	38.1	2	2	AGAGAAGATGGTGTTTGATGA	148	350	350	4	2	TGAGAG	6	TGAGAGTGAGAGTGAGAG	18
	1364	contig02725	1	SSR	REVERSE	264	21	54.67	38.1	7	3	CAAATCCACAGTGGTTATTTC
PBA_PS_0683	1365	contig02727	1	SSR	FORWARD	492	21	55.04	47.62	7	2	AGAACTGGGTTCTAGATCGAC	134	662	662	5	1	TTTTC	5	TTTTCTTTTCTTTTC	15
	1366	contig02727	1	SSR	REVERSE	625	21	54.85	38.1	4	0	TCGATAACCAAATAAGCAGAG
PBA_PS_0684	1367	contig02740	1	SSR	FORWARD	738	21	55.26	38.1	5	1	GTTGGTGTTTGAAAGAGATGA	149	886	886	5	1	GGA	3	GGAGGAGGAGGA	12
	1368	contig02740	1	SSR	REVERSE	886	22	55.17	31.82	4	0	TCAATGGACAACAAAACATAAC
PBA_PS_0685	1369	contig02741	1	SSR	FORWARD	8	21	55.81	33.33	2	2	TCCACAAAACAAAACAACCTA	135	907	907	6	3	TAT	3	TATTATTATTATTATTATTAT	21
	1370	contig02741	1	SSR	REVERSE	142	21	54.35	33.33	6	1	AATATTCATTGTTGCCTTGTC
PBA_PS_0686	1371	contig02741	1	SSR	FORWARD	618	21	55.47	47.62	3	1	GTTGAGGGAGGAACTTGATAG	136	907	907	4	0	CCT	3	CCTCCTCCTCCTCCT	15
	1372	contig02741	1	SSR	REVERSE	753	21	55.25	42.86	6	2	ATACACCATCATGAGCAGAAG
PBA_PS_0687	1373	contig02745	1	SSR	FORWARD	396	21	54.73	38.1	3	2	GCTATGTTGTTTTGCTGAGAT	156	799	799	6	3	GAAT	4	GAATGAATGAAT	12
	1374	contig02745	1	SSR	REVERSE	551	21	55.04	42.86	5	1	AAACAAGAACAGCAGCAGTAG
PBA_PS_0688	1375	contig02750	1	SSR	FORWARD	591	21	54.95	33.33	3	1	ATAGGATTTGGGATTTTGAAG	144	769	769	4	2	GCC	3	GCCGCCGCCGCCGCC	15
	1376	contig02750	1	SSR	REVERSE	734	21	54.97	42.86	4	1	CGAGTATCGTCAATTCAGTTC
PBA_PS_0689	1377	contig02756	1	SSR	FORWARD	714	21	54.69	42.86	5	0	ACATCTGAGGTTACAAGACCA	152	887	887	6	3	GA	2	GAGAGAGAGAGA	12
	1378	contig02756	1	SSR	REVERSE	865	21	54.56	38.1	1	0	TCTTGTTTGTTTTGTCTCTCC
PBA_PS_0690	1379	contig02759	1	SSR	FORWARD	18	21	55.22	47.62	2	2	CTCTCTTTCTCTCTCCTTTGC	148	1591	1591	2	1	TCT	3	TCTTCTTCTTCT	12
	1380	contig02759	1	SSR	REVERSE	165	21	54.26	42.86	5	3	TCACTTCACACGGTAACTGTA
PBA_PS_0691	1381	contig02761	1	SSR	FORWARD	1	20	55.15	30	4	1	TTTCACGCCAATTAACTTTT	158	398	398	5	3	TTC	3	TTCTTCTTCTTCTTC	15
	1382	contig02761	1	SSR	REVERSE	158	21	54.8	33.33	6	2	TTCCGTTAACAAAAACGATAG
PBA_PS_0692	1383	contig02761	1	SSR	FORWARD	132	21	54.55	33.33	8	2	ACGAAGCTATCGTTTTTGTTA	148	398	398	4	1	TCT	3	TCTTCTTCTTCT	12
	1384	contig02761	1	SSR	REVERSE	279	21	55.04	47.62	4	3	GTCTACGGAAAGATGGAGACT
PBA_PS_0693	1385	contig02761	1	SSR	FORWARD	1	20	55.15	30	4	1	TTTCACGCCAATTAACTTTT	158	398	398	5	3	GAGC	4	GAGCGAGCGAGCGAGC	16
	1386	contig02761	1	SSR	REVERSE	158	21	54.8	33.33	6	2	TTCCGTTAACAAAAACGATAG
PBA_PS_0694	1387	contig02766	1	SSR	FORWARD	1560	21	53.89	38.1	5	1	TCAGAACTTTTAGGGTTTGAG	149	1709	1709	4	0	TCT	3	TCTTCTTCTTCT	12
	1388	contig02766	1	SSR	REVERSE	1708	21	54.89	47.62	1	0	GAAAGAGGAGAAGAAGAGTGG
PBA_PS_0695	1389	contig02769	1	SSR	FORWARD	1787	21	54.77	47.62	6	2	GGAGAGGGAACTATTTCTACG	143	1969	1969	4	1	GTG	3	GTGGTGGTGGTG	12
	1390	contig02769	1	SSR	REVERSE	1929	19	55.29	52.63	2	0	ACCGCTCAACCTCACTTAC
PBA_PS_0696	1391	contig02770	1	SSR	FORWARD	15	21	54.83	38.1	3	3	TCATTGTCTTGTCCTCAACTT	171	463	463	4	1	CAAA	4	CAAACAAACAAA	12
	1392	contig02770	1	SSR	REVERSE	185	21	55.38	38.1	4	2	AACAGATCCAAAACTCCACTT
PBA_PS_0697	1393	contig02772	1	SSR	FORWARD	142	21	54.96	38.1	2	0	TACATACCCACCAACAAAATC	152	1502	1502	5	3	CAA	3	CAACAACAACAACAA	15
	1394	contig02772	1	SSR	REVERSE	293	21	55.13	33.33	5	3	CCAAAGTTGAAACACTTTTTG
PBA_PS_0698	1395	contig02772	1	SSR	FORWARD	1228	21	54.59	38.1	6	0	AACTCCGGGTTTAGTAATTGT	148	1502	1502	3	0	GAT	3	GATGATGATGATGATGAT	18
	1396	contig02772	1	SSR	REVERSE	1375	21	55.68	33.33	6	2	TTGCAAGTCCATTTCATGTAT
PBA_PS_0699	1397	contig02774	1	SSR	FORWARD	333	20	55.38	45	5	3	TTCATCTCGGACTAAGTTGG	150	1543	1543	4	1	TTG	3	TTGTTGTTGTTG	12
	1398	contig02774	1	SSR	REVERSE	482	21	54.46	42.86	4	1	CATTCCACGTCTTCTTACACT
PBA_PS_0700	1399	contig02795	1	SSR	FORWARD	580	21	55.02	38.1	4	0	ACTTGGGTTGTGATGTTAATG	154	897	897	3	0	CAA	3	CAACAACAACAA	12
	1400	contig02795	1	SSR	REVERSE	733	21	54.63	42.86	2	0	AGAGAATAGTTGTGCTTGGTG
PBA_PS_0701	1401	contig02796	1	SSR	FORWARD	29	21	55.04	42.86	4	1	ACTTGTAGCTGGTGAGATTGA	150	277	277	4	2	TTG	3	TTGTTGTTGTTG	12
	1402	contig02796	1	SSR	REVERSE	178	21	55.1	42.86	5	0	ACAGACACTGTGAAACCAAAC
PBA_PS_0702	1403	contig02799	1	SSR	FORWARD	661	21	55.07	42.86	4	0	AGGGAAACAGATGAGGTTTAG	152	1240	1240	4	2	TGT	3	TGTTGTTGTTGT	12
	1404	contig02799	1	SSR	REVERSE	812	21	54.82	42.86	4	0	TAGTCATGGGGACTCTAACAA
PBA_PS_0703	1405	contig02801	1	SSR	FORWARD	37	21	54.48	38.1	5	1	TGTGAGCAACTCAGTGATAAA	152	1238	1238	4	1	TCTTC	5	TCTTCTCTTCTCTTC	15
	1406	contig02801	1	SSR	REVERSE	188	21	54.67	42.86	7	2	GAGTCCTGAAAGCACTCATAA
PBA_PS_0704	1407	contig02806	1	SSR	FORWARD	273	21	55.09	42.86	6	3	TCGGGACTTAGATAAGGATTC	150	614	614	4	1	GAAA	4	GAAAGAAAGAAA	12
	1408	contig02806	1	SSR	REVERSE	422	21	54.45	38.1	4	3	TCCGATGAATACAACTTCTTC
PBA_PS_0705	1409	contig02807	1	SSR	FORWARD	410	21	54.98	33.33	4	1	AATTTGAAGATGGTGATGATG	143	576	576	5	3	AAAGAA	6	AAAGAAAAAGAAAAAGAA	18
	1410	contig02807	1	SSR	REVERSE	552	21	54.89	42.86	4	3	CTTTTCGACCTCCTTAGAATC
PBA_PS_0706	1411	contig02809	1	SSR	FORWARD	257	21	55.49	42.86	3	2	GCACTGTTGCTGATACAAGAT	150	437	437	4	2	GT	2	GTGTGTGTGTGT	12
	1412	contig02809	1	SSR	REVERSE	406	21	54.26	42.86	1	0	TCTCTCTCAAACTCACACACA
PBA_PS_0707	1413	contig02813	1	SSR	FORWARD	290	21	54.64	42.86	4	1	CTCCCATGATACAACTTCAAC	162	675	675	4	3	CAT	3	CATCATCATCAT	12
	1414	contig02813	1	SSR	REVERSE	451	21	55.15	42.86	2	0	CTTATCCTCATTCTCCTCGTT
PBA_PS_0708	1415	contig02814	1	SSR	FORWARD	327	21	54.76	38.1	3	1	CTGATTTGAAGTTGCTTGAGT	155	500	500	3	0	TGC	3	TGCTGCTGCTGCTGC	15
	1416	contig02814	1	SSR	REVERSE	481	20	55.83	50	2	0	GTGTGCTCTGTTAGGGTTTG
PBA_PS_0709	1417	contig02816	1	SSR	FORWARD	23	20	53.06	40	8	0	TCTATAGAGCAAGCAAGGAA	152	855	855	4	2	CAAAC	5	CAAACCAAACCAAAC	15
	1418	contig02816	1	SSR	REVERSE	174	21	54.66	38.1	4	0	CATTCCATCGTTAATCATCTC
PBA_PS_0710	1419	contig02828	1	SSR	FORWARD	256	20	54.98	45	5	3	AGGGGGAAATTCTTCTGTAG	132	387	387	5	1	TTA	3	TTATTATTATTATTA	15
	1420	contig02828	1	SSR	REVERSE	387	21	51.68	33.33	4	2	ACGGTAGAACATCTTTCAATA
PBA_PS_0711	1421	contig02831	1	SSR	FORWARD	692	21	55.41	38.1	6	2	CGTCATGGATATATGAATTGG	148	1015	1015	5	3	TATTT	5	TATTTTATTTTATTT	15
	1422	contig02831	1	SSR	REVERSE	839	21	54.97	42.86	4	2	CTCATTATTCTGCTGACCAAC
PBA_PS_0712	1423	contig02832	1	SSR	FORWARD	638	19	55.36	47.37	4	2	GGTTTCTGGATGAATCTGG	159	796	796	5	2	AATGGG	6	AATGGGAATGGGAATGGG	18
	1424	contig02832	1	SSR	REVERSE	796	18	50.29	38.89	4	2	ACAGAAGCTCCAACATTT
PBA_PS_0713	1425	contig02833	1	SSR	FORWARD	840	21	55.24	33.33	7	3	ATTAGTTTTGGCAAAGGAAAC	156	2754	2754	3	2	GTT	3	GTTGTTGTTGTT	12
	1426	contig02833	1	SSR	REVERSE	995	21	54.87	52.38	6	1	CTAGCTATAGAGGCGGAGAGT
PBA_PS_0714	1427	contig02833	1	SSR	FORWARD	1299	21	55.46	47.62	4	0	AGCTAACTCTTGGTTCTCTGG	137	2754	2754	3	2	GCTT	4	GCTTGCTTGCTT	12
	1428	contig02833	1	SSR	REVERSE	1435	21	54.56	38.1	5	1	CGTCCATTAACAATGCTATCT
PBA_PS_0715	1429	contig02837	1	SSR	FORWARD	116	20	54.94	30	6	2	ATTGATGCATTTGAACACAA	171	1294	1294	5	2	ACTC	4	ACTCACTCACTC	12
	1430	contig02837	1	SSR	REVERSE	286	21	55.34	38.1	6	3	CACAAGGTTGCAATACAAGAT
PBA_PS_0716	1431	contig02855	1	SSR	FORWARD	722	21	55.5	42.86	6	2	CCGAATCTACGAGCTTCTTAT	157	1257	1257	6	3	AGC	3	AGCAGCAGCAGC	12
	1432	contig02855	1	SSR	REVERSE	878	21	54.96	42.86	4	3	AGTGCAAGTGATGAAGCTAAG
PBA_PS_0717	1433	contig02857	1	SSR	FORWARD	85	21	54.85	42.86	3	2	CTTCACTCTAATGGCTCAAGA	157	622	622	4	2	ACC	3	ACCACCACCACCACC	15
	1434	contig02857	1	SSR	REVERSE	241	20	56	55	4	3	CTTGTCAGTCGAGACCTCAG
PBA_PS_0718	1435	contig02857	1	SSR	FORWARD	174	21	54.61	42.86	7	0	CTGAAGAAGTTCTAACCACCA	179	622	622	5	1	CCG	3	CCGCCGCCGCCG	12
	1436	contig02857	1	SSR	REVERSE	352	21	54.83	33.33	7	3	TTGAGAAATTTTGTTCTCAGC
PBA_PS_0719	1437	contig02859	1	SSR	FORWARD	87	21	54.95	38.1	4	0	TAAGATTACGTTCGTTGGTGT	165	1454	1454	3	0	GATC	4	GATCGATCGATC	12
	1438	contig02859	1	SSR	REVERSE	251	23	54.94	30.43	6	3	TTGTAGGAGAAAAATTTCACTGT
PBA_PS_0720	1439	contig02861	1	SSR	FORWARD	170	21	55.22	42.86	4	0	AAGCTCAACCTAACCAATCTC	169	374	374	3	2	GAG	3	GAGGAGGAGGAG	12
	1440	contig02861	1	SSR	REVERSE	338	18	54.8	44.44	5	3	ACTGCAACATCCGTGTTT
PBA_PS_0721	1441	contig02867	1	SSR	FORWARD	150	21	55.31	38.1	6	2	GAGTCGTATCGATGATTCAAA	148	493	493	3	0	TCG	3	TCGTCGTCGTCG	12
	1442	contig02867	1	SSR	REVERSE	297	20	55.45	50	3	1	GCTACTTCTGACCCTGACAA
PBA_PS_0722	1443	contig02868	1	SSR	FORWARD	1538	21	54.91	38.1	6	2	GTTTCTATGATGGCAATTGAG	150	1776	1776	4	2	TTTG	4	TTTGTTTGTTTG	12
	1444	contig02868	1	SSR	REVERSE	1687	21	54.7	38.1	4	2	CACAAACAACGACATTACTGA
PBA_PS_0723	1445	contig02883	1	SSR	FORWARD	245	20	54.82	40	4	1	CTAAAATTGACCCAAACGAC	160	1214	1214	4	1	CAC	3	CACCACCACCACCAC	15
	1446	contig02883	1	SSR	REVERSE	404	21	54.66	38.1	8	0	AAAGTATTCTTTGCAGGTGTG
PBA_PS_0724	1447	contig02890	1	SSR	FORWARD	122	21	55.09	38.1	3	0	TCATCATCAACCTTTCATCTC	137	1513	1513	4	0	TCA	3	TCATCATCATCATCA	15
	1448	contig02890	1	SSR	REVERSE	258	21	54.73	33.33	6	2	AAAATAGACATTATGCGCAAC
PBA_PS_0725	1449	contig02890	1	SSR	FORWARD	1112	21	55.45	42.86	3	0	ACTTCTTCAACACACCCTTCT	150	1513	1513	4	1	GTT	3	GTTGTTGTTGTT	12
	1450	contig02890	1	SSR	REVERSE	1261	21	54.97	38.1	3	2	TTTAGGTGCTCTCATCACAAT
PBA_PS_0726	1451	contig02890	1	SSR	FORWARD	1336	22	54.31	31.82	8	2	TGAAAATTGAGATCTGAAGAGA	144	1513	1513	3	0	GTTTT	5	GTTTTGTTTTGTTTTGTTTT	20
	1452	contig02890	1	SSR	REVERSE	1479	21	55.02	38.1	3	0	AATGGTTGTGATAAGTGGTTG
PBA_PS_0727	1453	contig02892	1	SSR	FORWARD	1277	21	54.6	38.1	4	3	ACATGGACAAACACTCAAGTT	179	1521	1521	5	2	TTA	3	TTATTATTATTA	12
	1454	contig02892	1	SSR	REVERSE	1455	21	55.36	38.1	3	2	CACTTGCTCTTCAATCTTTTG
PBA_PS_0728	1455	contig02900	1	SSR	FORWARD	81	21	55.46	33.33	3	1	AGACGATTTGTTTGAAGGATT	145	453	453	3	1	CAC	3	CACCACCACCAC	12
	1456	contig02900	1	SSR	REVERSE	225	20	54.78	50	4	1	GGAGGGAACTGTAGAGGATT
PBA_PS_0729	1457	contig02905	1	SSR	FORWARD	158	21	54.13	38.1	2	2	TCTTTTCTCTTTCTGTCTTCG	154	584	584	6	1	TCAT	4	TCATTCATTCAT	12
	1458	contig02905	1	SSR	REVERSE	311	21	54.2	38.1	6	2	TCTTGAAAGAAACGTAAGCTC
PBA_PS_0730	1459	contig02908	1	SSR	FORWARD	129	21	54.7	38.1	6	3	TACAACAAGAGCTTTGGAATC	135	473	473	3	0	GGA	3	GGAGGAGGAGGA	12
	1460	contig02908	1	SSR	REVERSE	263	21	55.08	38.1	3	0	TCTAATCCTTTATCAGCACCA
PBA_PS_0731	1461	contig02910	1	SSR	FORWARD	1065	21	55.17	47.62	3	2	GTGGGTATGAGTCGTTGTAGA	158	1424	1424	6	3	TGA	3	TGATGATGATGATGA	15
	1462	contig02910	1	SSR	REVERSE	1222	20	54.97	45	4	0	AAACGTAACCCACACTCATC
PBA_PS_0732	1463	contig02910	1	SSR	FORWARD	1212	21	55.42	47.62	4	3	GGGTTACGTTTGAGGAGTTAC	136	1424	1424	4	0	TGGAGT	6	TGGAGTTGGAGTTGGAGT	18
	1464	contig02910	1	SSR	REVERSE	1347	22	54.71	31.82	6	0	CAATTAAGCATCCTTCTCTTTT
PBA_PS_0733	1465	contig02914	1	SSR	FORWARD	621	21	55.49	38.1	4	2	AGTGGGTTTTGTAACGAGTTT	147	896	896	6	3	ATTG	4	ATTGATTGATTG	12
	1466	contig02914	1	SSR	REVERSE	767	21	54.85	38.1	4	2	CACTCTCAAAACAAGCACTTT
PBA_PS_0734	1467	contig02926	1	SSR	FORWARD	6	21	54.82	38.1	5	2	TCTCTCTCAGAAAACGAATTG	153	596	596	4	2	AAAC	4	AAACAAACAAAC	12
	1468	contig02926	1	SSR	REVERSE	158	21	54.96	42.86	3	3	TATCATCTCAATGGTGTCTCC
PBA_PS_0735	1469	contig02935	1	SSR	FORWARD	270	20	56.22	50	4	2	ACTATCTAGCCCACGGACAT	149	452	452	4	3	CCA	3	CCACCACCACCA	12
	1470	contig02935	1	SSR	REVERSE	418	21	54.91	42.86	6	1	GATGTTCTCGATGAAAGTCAG
PBA_PS_0736	1471	contig02938	1	SSR	FORWARD	1203	21	54.72	47.62	3	1	CAGCCATCCTCTACTACTGAA	154	1356	1356	5	3	TATG	4	TATGTATGTATG	12
	1472	contig02938	1	SSR	REVERSE	1356	22	55.52	36.36	6	2	GCCAGGAAAATTATGCTAGTAA
PBA_PS_0737	1473	contig02946	1	SSR	FORWARD	589	21	55.35	38.1	4	2	GATGCAATTATCGGTTCTGTA	154	866	866	7	1	AACA	4	AACAAACAAACA	12
	1474	contig02946	1	SSR	REVERSE	742	21	54.99	33.33	4	1	AACTTGACATAATTGGCTTGA
PBA_PS_0738	1475	contig02947	1	SSR	FORWARD	455	21	54.92	38.1	6	0	ACCCTTCAAATGAACTTTACC	150	1029	1029	7	0	CTT	3	CTTCTTCTTCTT	12
	1476	contig02947	1	SSR	REVERSE	604	21	54.91	33.33	4	2	TTTTCTTTTGAGTCTTTGCAC
PBA_PS_0739	1477	contig02949	1	SSR	FORWARD	627	21	55.57	42.86	2	0	ACCTGTCTTTCTGCCTATGTT	159	786	786	4	1	ATCT	4	ATCTATCTATCT	12
	1478	contig02949	1	SSR	REVERSE	785	21	55.33	33.33	3	0	TTTGTTTTAGTGGTGGAAATG
PBA_PS_0740	1479	contig02955	1	SSR	FORWARD	58	21	55.16	33.33	4	0	TTAACATCGTTCATTCATTCC	148	1314	1314	6	3	AAC	3	AACAACAACAACAAC	15
	1480	contig02955	1	SSR	REVERSE	205	21	54.73	42.86	4	2	TGGAGGGTAGATGAACATAGA
PBA_PS_0741	1481	contig02961	1	SSR	FORWARD	712	21	55.03	42.86	5	0	CTAAAAGGTTCGAGTTTAGGG	141	902	902	7	1	GAG	3	GAGGAGGAGGAG	12
	1482	contig02961	1	SSR	REVERSE	852	21	54.85	38.1	5	1	CTGAAATCACCTTTTCACAAC
PBA_PS_0742	1483	contig02964	1	SSR	FORWARD	620	21	55.44	33.33	4	0	TAACCGTAATTTCCATTCCTT	151	770	770	5	1	CCGTAA	6	CCGTAACCGTAACCGTAA	18
	1484	contig02964	1	SSR	REVERSE	770	21	56.13	42.86	3	2	GATGAAGGTTGAAGATGGTTC
PBA_PS_0743	1485	contig02971	1	SSR	FORWARD	403	21	55.18	38.1	6	2	CACAAGAAGAATTGTTGAAGC	146	570	570	4	3	AGCA	4	AGCAAGCAAGCA	12
	1486	contig02971	1	SSR	REVERSE	548	21	54.58	38.1	3	2	CTCACTTTGTATGGCTTTCAT
PBA_PS_0744	1487	contig02973	1	SSR	FORWARD	197	21	54.97	47.62	3	3	CACTTGTTGGGACACTAAGAG	148	495	495	4	1	CTG	3	CTGCTGCTGCTG	12
	1488	contig02973	1	SSR	REVERSE	344	21	55.76	47.62	7	2	GAGTACACGGTGTTTCAGTTG
PBA_PS_0745	1489	contig02974	1	SSR	FORWARD	134	18	55.36	55.56	3	0	GCTAAAGGAGGCAGTGGT	152	514	514	5	2	GGT	3	GGTGGTGGTGGTGGTGGTGGT	21
	1490	contig02974	1	SSR	REVERSE	285	21	53.8	42.86	6	3	AGATCACTGAAGTATCCCTGA
PBA_PS_0746	1491	contig02981	1	SSR	FORWARD	27	22	54.27	31.82	3	3	AAAAACACACTCTTGTCTGAAA	128	1429	1429	4	1	TTCAA	5	TTCAATTCAATTCAA	15
	1492	contig02981	1	SSR	REVERSE	154	21	54.85	33.33	6	2	GCATGAAATTGATTTGGATAG
PBA_PS_0747	1493	contig02985	1	SSR	FORWARD	75	21	55.91	33.33	2	0	GTGTGGGCGTTTATTTTATTT	147	1058	1058	5	1	TA	2	TATATATATATATATA	16
	1494	contig02985	1	SSR	REVERSE	221	23	54.16	30.43	5	3	TTTCTTGTAACATATCCATCTGA
PBA_PS_0748	1495	contig02987	1	SSR	FORWARD	633	21	55.38	38.1	3	0	AAAGTGTCCTCTGAAAATGGT	150	1780	1780	5	1	GAAA	4	GAAAGAAAGAAA	12
	1496	contig02987	1	SSR	REVERSE	782	21	54.93	42.86	5	2	AATGTCATCTGGTTCACACTC
PBA_PS_0749	1497	contig02990	1	SSR	FORWARD	1503	21	56.2	42.86	4	1	GAGATTCACGATCTGCTCTTT	155	1821	1821	5	3	CCT	3	CCTCCTCCTCCT	12
	1498	contig02990	1	SSR	REVERSE	1657	21	54.77	52.38	2	0	GTTGAGGAAGTAGAGGAGGAG
PBA_PS_0750	1499	contig02990	1	SSR	FORWARD	1552	21	55.63	47.62	4	2	GGTTCATCGTCTTCTTCTAGG	123	1821	1821	6	3	TCC	3	TCCTCCTCCTCCTCC	15
	1500	contig02990	1	SSR	REVERSE	1674	21	54.99	42.86	4	0	AGGAGGAATATGAAGAGGTTG
PBA_PS_0751	1501	contig02991	1	SSR	FORWARD	1017	21	54.91	38.1	3	1	TCATCGTCTGTGAAAATCTCT	143	2030	2030	4	1	CTTCAT	6	CTTCATCTTCATCTTCAT	18
	1502	contig02991	1	SSR	REVERSE	1159	21	54.76	38.1	4	2	AAGAATAGACTTGGGCTGAAT
PBA_PS_0752	1503	contig02995	1	SSR	FORWARD	1392	21	55.23	33.33	4	2	TTTCATGTATCAACAGCAACA	150	1924	1924	5	2	ATG	3	ATGATGATGATG	12
	1504	contig02995	1	SSR	REVERSE	1541	21	54.87	42.86	6	2	TAGATGAGGCCTGTATATGGA
PBA_PS_0753	1505	contig03000	1	SSR	FORWARD	709	21	54.65	38.1	4	0	ATAGAGAGGGATCTCCAAAAA	148	1097	1097	5	2	AAG	3	AAGAAGAAGAAG	12
	1506	contig03000	1	SSR	REVERSE	856	21	54.81	42.86	4	0	ATTAGTCAGCTTGGTCCTCTT
PBA_PS_0754	1507	contig03003	1	SSR	FORWARD	415	21	55.38	33.33	2	0	ATGTTGTTGACCTTTTCCTTT	163	596	596	2	1	TTC	3	TTCTTCTTCTTC	12
	1508	contig03003	1	SSR	REVERSE	577	20	55.8	50	3	2	CACTTCTCTGACGGCTTCTA
PBA_PS_0755	1509	contig03007	1	SSR	FORWARD	66	20	55.5	40	7	0	CATATCTGAAATGGCTGCTT	125	1748	1748	7	2	CTT	3	CTTCTTCTTCTTCTTCTT	18
	1510	contig03007	1	SSR	REVERSE	190	21	54.5	47.62	3	0	CAGCCATAGTTAGAGAACGAG
PBA_PS_0756	1511	contig03017	1	SSR	FORWARD	1044	21	54.48	42.86	7	3	GAATCCAGGGAAATTCTCTAC	183	1346	1346	3	0	GGT	3	GGTGGTGGTGGT	12
	1512	contig03017	1	SSR	REVERSE	1226	20	54.54	45	2	0	GACCTCAACATCCTCAAAAC
PBA_PS_0757	1513	contig03018	1	SSR	FORWARD	1226	21	55.05	33.33	4	1	ATTGTGTGTCAAAACCAAAAC	141	1527	1527	3	0	AAACCA	6	AAACCAAAACCAAAACCA	18
	1514	contig03018	1	SSR	REVERSE	1366	21	54.94	47.62	3	2	GAAGGACCAAAGTAGAGAAGC
PBA_PS_0758	1515	contig03024	1	SSR	FORWARD	960	21	54.67	33.33	4	0	TGACGTTGATTCTTTTTCTTC	146	1117	1117	4	3	TTC	3	TTCTTCTTCTTCTTCTTC	18
	1516	contig03024	1	SSR	REVERSE	1105	21	55.08	38.1	3	1	TGCTTAGTATCCAATCCAAGA
PBA_PS_0759	1517	contig03033	1	SSR	FORWARD	677	21	54.72	42.86	6	2	ATGTGTGGATCACATAAGTCC	176	1021	1021	3	0	TGG	3	TGGTGGTGGTGG	12
	1518	contig03033	1	SSR	REVERSE	852	21	54.87	38.1	4	0	TTAATCAATATCTCCCCCTTC
PBA_PS_0760	1519	contig03034	1	SSR	FORWARD	1	21	55.23	38.1	4	0	CAAGTTTCGCATTAACACTTC	149	1319	1319	4	3	CTT	3	CTTCTTCTTCTTCTT	15
	1520	contig03034	1	SSR	REVERSE	149	20	54.98	45	4	0	AGAGGGGAATTGAAGGTAAG
PBA_PS_0761	1521	contig03034	1	SSR	FORWARD	111	21	54.87	47.62	1	0	TCTCACTCCCTCTTCTTCTCT	154	1319	1319	4	3	CTT	3	CTTCTTCTTCTT	12
	1522	contig03034	1	SSR	REVERSE	264	21	55.63	38.1	6	2	TTTCACCGGAGATTTTAGAGT
PBA_PS_0762	1523	contig03034	1	SSR	FORWARD	1	21	55.23	38.1	4	0	CAAGTTTCGCATTAACACTTC	149	1319	1319	4	3	TTCA	4	TTCATTCATTCA	12
	1524	contig03034	1	SSR	REVERSE	149	20	54.98	45	4	0	AGAGGGGAATTGAAGGTAAG
PBA_PS_0763	1525	contig03041	1	SSR	FORWARD	587	21	54.86	42.86	6	1	CAGCTGGTTATTGCTGTTACT	150	781	781	4	2	TCTTT	5	TCTTTTCTTTTCTTT	15
	1526	contig03041	1	SSR	REVERSE	736	21	55.19	33.33	3	0	TCATTTCATTTCAAGACCAAC
PBA_PS_0764	1527	contig03044	1	SSR	FORWARD	1032	21	55.18	33.33	3	2	AATCTTTTCCCAAATAACTCG	175	1627	1627	4	2	CGG	3	CGGCGGCGGCGG	12
	1528	contig03044	1	SSR	REVERSE	1206	20	54.94	45	3	1	TCTGGAACTGCTCTGGTATT
PBA_PS_0765	1529	contig03053	1	SSR	FORWARD	29	21	55.4	38.1	6	2	TGTCCTTCGTAAGCTTTAACA	160	787	787	3	2	CAT	3	CATCATCATCAT	12
	1530	contig03053	1	SSR	REVERSE	188	21	56.03	38.1	2	0	TGATGTAGTTGGTTTTGATGG
PBA_PS_0766	1531	contig03064	1	SSR	FORWARD	1440	21	54.95	42.86	6	2	ATCATGAGAGTGCTGAGGTTA	155	1821	1821	4	1	TAT	3	TATTATTATTAT	12
	1532	contig03064	1	SSR	REVERSE	1594	21	54.65	38.1	4	3	CAGGAGAGTTCAAGAAATGAA
PBA_PS_0767	1533	contig03066	1	SSR	FORWARD	142	21	55.12	38.1	4	1	CAAAATTCCTCAGATCCTCTT	153	561	561	3	0	CATTTT	6	CATTTTCATTTTCATTTT	18
	1534	contig03066	1	SSR	REVERSE	294	21	55	52.38	4	2	GTACTCTTCCCACCTCGTACT
PBA_PS_0768	1535	contig03067	1	SSR	FORWARD	126	21	54.75	33.33	3	2	TGTAAAACCTCAACCAACATT	156	684	684	3	3	TGA	3	TGATGATGATGATGATGATGA	21
	1536	contig03067	1	SSR	REVERSE	281	21	55.33	42.86	4	3	ACCTAACACAAACAACTGTCG
PBA_PS_0769	1537	contig03076	1	SSR	FORWARD	1324	21	54.99	33.33	4	2	TAACCACCCTATAATGCAAAA	149	1817	1817	5	1	TGTT	4	TGTTTGTTTGTT	12
	1538	contig03076	1	SSR	REVERSE	1472	21	54.91	33.33	4	1	ATTACTGATTTCATTGGCAGA
PBA_PS_0770	1539	contig03086	1	SSR	FORWARD	63	21	53.82	33.33	5	3	TGTTTGGGATGATAGATTCTT	151	622	622	3	0	ATA	3	ATAATAATAATAATAATA	18
	1540	contig03086	1	SSR	REVERSE	213	20	54.75	50	2	0	GCTTCTCTGTATGGTGGTTC
PBA_PS_0771	1541	contig03093	1	SSR	FORWARD	1239	21	54.33	38.1	6	2	CACTATGCAACTTTGCTGTTA	149	1456	1456	4	1	TAT	3	TATTATTATTATTATTAT	18
	1542	contig03093	1	SSR	REVERSE	1387	21	55.45	33.33	4	1	CAATTTCCAAACAACTCAGAA
PBA_PS_0772	1543	contig03094	1	SSR	FORWARD	1488	21	54.8	38.1	4	1	TTTGAGTAAAGGTTCGAGTTG	172	1687	1687	5	1	TGG	3	TGGTGGTGGTGGTGG	15
	1544	contig03094	1	SSR	REVERSE	1659	21	54.8	52.38	8	3	CATAGCGCTACTCTCTCTCTG
PBA_PS_0773	1545	contig03098	1	SSR	FORWARD	34	21	54.47	38.1	3	2	CTTTTCTTCCATCATCCACTA	155	1458	1458	5	0	TAGT	4	TAGTTAGTTAGT	12
	1546	contig03098	1	SSR	REVERSE	188	21	54.75	33.33	6	0	ACTAAGCATGCAAACAAAATC
PBA_PS_0774	1547	contig03100	1	SSR	FORWARD	218	19	54.88	47.37	6	3	GTCATGATGCAACCTCAAG	154	1701	1701	4	1	CAGC	4	CAGCCAGCCAGC	12
	1548	contig03100	1	SSR	REVERSE	371	21	55.2	42.86	3	2	TATTACCGAAGCAGGTGTAGA
PBA_PS_0775	1549	contig03106	1	SSR	FORWARD	258	21	55.1	33.33	6	3	TCTCATTTCTGCTCAAATTGT	156	914	914	4	2	CT	2	CTCTCTCTCTCTCT	14
	1550	contig03106	1	SSR	REVERSE	413	21	55.15	33.33	5	2	CTTTAACGGTTTGGGTTTAAT
PBA_PS_0776	1551	contig03106	1	SSR	FORWARD	431	21	55.67	33.33	5	2	CTTTTTCTTGAATTTCGATCC	151	914	914	6	2	CT	2	CTCTCTCTCTCT	12
	1552	contig03106	1	SSR	REVERSE	581	21	55.51	38.1	4	1	ATAATCCTCATCGGAATCATC
PBA_PS_0777	1553	contig03106	1	SSR	FORWARD	714	21	54.91	38.1	5	2	GTGACGAAATTCAATAGATCG	183	914	914	4	3	AGA	3	AGAAGAAGAAGA	12
	1554	contig03106	1	SSR	REVERSE	896	20	54.9	45	3	3	CCCCTCTTCTTCTCCATTAT
PBA_PS_0778	1555	contig03113	1	SSR	FORWARD	819	21	55.11	38.1	5	1	GACAAAAACACCCTTTTCTCT	149	1280	1280	5	1	CAC	3	CACCACCACCAC	12
	1556	contig03113	1	SSR	REVERSE	967	21	55.07	33.33	4	0	AAGTTTTACCAATGCACTCAA
PBA_PS_0779	1557	contig03117	1	SSR	FORWARD	20	21	55.28	33.33	4	0	TCAACAAACAACATTTTCTCC	132	786	786	5	2	TCTT	4	TCTTTCTTTCTT	12
	1558	contig03117	1	SSR	REVERSE	151	21	54.78	47.62	6	1	AGAGAGAGGGAGAGATCTGAA
PBA_PS_0780	1559	contig03119	1	SSR	FORWARD	275	21	55.1	38.1	4	1	GAAAATTGCTCTCACAATCAG	148	935	935	5	3	TGG	3	TGGTGGTGGTGGTGGTGG	18
	1560	contig03119	1	SSR	REVERSE	422	21	54.97	42.86	7	0	CTTATGACATGAGGAAGCAAC
PBA_PS_0781	1561	contig03125	1	SSR	FORWARD	622	21	55.81	33.33	7	2	CATTGAAATTTTCTGTGCATC	151	854	854	4	3	TCT	3	TCTTCTTCTTCTTCT	15
	1562	contig03125	1	SSR	REVERSE	772	21	54.68	33.33	4	3	TCTTTTTGGATCTGTGATGAT
PBA_PS_0782	1563	contig03126	1	SSR	FORWARD	185	21	55.47	42.86	4	2	TATGTCTCAACAAACCAGCTC	159	1954	1954	5	2	CAG	3	CAGCAGCAGCAG	12
	1564	contig03126	1	SSR	REVERSE	343	20	55.33	45	3	0	CATTGCTGCTGATACTGATG
PBA_PS_0783	1565	contig03126	1	SSR	FORWARD	421	21	55.02	38.1	4	1	CGTATGTTCATCCTCATCATT	157	1954	1954	5	0	TCATGG	6	TCATGGTCATGGTCATGG	18
	1566	contig03126	1	SSR	REVERSE	577	21	54.59	42.86	7	2	ATCTCTTCAGGAGAAACCTGT
PBA_PS_0784	1567	contig03128	1	SSR	FORWARD	1133	21	55.18	38.1	4	2	TACCATAACTTCAGCTTGCAT	181	1384	1384	5	1	TTA	3	TTATTATTATTA	12
	1568	contig03128	1	SSR	REVERSE	1313	21	54.65	38.1	6	2	ATGCATTGATTAAGAGAGACG
PBA_PS_0785	1569	contig03133	1	SSR	FORWARD	1	21	54.59	42.86	4	1	GGTCTTAGTCACGTTTCTTCA	146	444	444	3	1	GA	2	GAGAGAGAGAGA	12
	1570	contig03133	1	SSR	REVERSE	146	21	55.26	38.1	3	3	CACTTTGTAATCAGCCATCAT
PBA_PS_0786	1571	contig03145	1	SSR	FORWARD	262	21	55.08	38.1	2	0	TCCAACTACGAACCTAACAAA	152	2264	2264	3	1	ATCT	4	ATCTATCTATCT	12
	1572	contig03145	1	SSR	REVERSE	413	21	55.74	38.1	4	0	CAGATGTGAAAAAGAATGTGG
PBA_PS_0787	1573	contig03145	1	SSR	FORWARD	150	21	54.89	33.33	2	0	GAAAACAGCATAAAAGACGAA	133	2264	2264	5	3	TTGTG	5	TTGTGTTGTGTTGTG	15
	1574	contig03145	1	SSR	REVERSE	282	21	55.08	38.1	2	1	TTTGTTAGGTTCGTAGTTGGA
PBA_PS_0788	1575	contig03146	1	SSR	FORWARD	455	21	54.62	38.1	7	2	ATCTCTGAGAACCCTTGTTTT	161	995	995	3	0	AGC	3	AGCAGCAGCAGC	12
	1576	contig03146	1	SSR	REVERSE	615	21	55.47	47.62	3	3	CTAATGGAAGTGGAAGACCTC
PBA_PS_0789	1577	contig03149	1	SSR	FORWARD	67	21	54.93	33.33	4	2	ATAAGCGAAGAAGTTTCCATT	130	1409	1409	4	2	GAAAA	5	GAAAAGAAAAGAAAA	15
	1578	contig03149	1	SSR	REVERSE	196	22	54.38	31.82	6	2	TGCCTTCCATTTAAGTGTATAA
PBA_PS_0790	1579	contig03150	1	SSR	FORWARD	4	21	55.6	33.33	6	2	ATGATATCTTCAACCATGCAA	108	1114	1114	4	2	CTC	3	CTCCTCCTCCTC	12
	1580	contig03150	1	SSR	REVERSE	111	21	55.15	38.1	3	3	GTGTGGGTTACATTTTTCTGA
PBA_PS_0791	1581	contig03150	1	SSR	FORWARD	325	21	54.87	52.38	1	0	CTCTCTTTCCTCACTCTCTCC	153	1114	1114	5	1	TCCC	4	TCCCTCCCTCCC	12
	1582	contig03150	1	SSR	REVERSE	477	21	54.95	38.1	4	1	TAAGAGGGTTTTGATCTGTGA
PBA_PS_0792	1583	contig03155	1	SSR	FORWARD	10	21	55.04	33.33	2	0	GACAAAGCAAAGCATAAAAGA	143	786	786	4	0	TC	2	TCTCTCTCTCTCTCTC	16
	1584	contig03155	1	SSR	REVERSE	152	21	54.72	42.86	4	3	GGCCAGCATTATCAGTAGTAA
PBA_PS_0793	1585	contig03160	1	SSR	FORWARD	329	21	54.87	33.33	8	1	TTATATGCATGCAATGTTCAG	153	1874	1874	3	2	CATT	4	CATTCATTCATT	12
	1586	contig03160	1	SSR	REVERSE	481	21	54.76	38.1	5	2	ATTCTGCTTCCCAGAAACTAT
PBA_PS_0794	1587	contig03162	1	SSR	FORWARD	46	21	54.52	38.1	4	3	CAGTACATCATCGAATTGTCA	150	1179	1179	4	3	TATT	4	TATTTATTTATT	12
	1588	contig03162	1	SSR	REVERSE	195	22	55.24	36.36	5	0	TCTGACTCAAGTGAAAGTGAAA
PBA_PS_0795	1589	contig03170	1	SSR	FORWARD	408	21	54.28	38.1	7	2	AGCTCTTGAAGAAGATGATGA	153	596	596	3	0	TCT	3	TCTTCTTCTTCT	12
	1590	contig03170	1	SSR	REVERSE	560	21	54.89	42.86	4	2	GACACATTAACAACACACACG
PBA_PS_0796	1591	contig03174	1	SSR	FORWARD	235	21	54.95	38.1	6	2	GTCGCGTATTTGATAAATGTC	144	969	969	3	1	TGC	3	TGCTGCTGCTGC	12
	1592	contig03174	1	SSR	REVERSE	378	21	55.29	38.1	6	2	TTGGTATGGTTTCGATAACTG
PBA_PS_0797	1593	contig03180	1	SSR	FORWARD	366	21	55.15	38.1	5	0	GGTGGAATGTGTAACAAAGAA	156	553	553	4	0	TTG	3	TTGTTGTTGTTG	12
	1594	contig03180	1	SSR	REVERSE	521	21	54.38	38.1	4	0	GTACTCAAGGGAAACATCAAA
PBA_PS_0798	1595	contig03181	1	SSR	FORWARD	404	20	55.05	55	6	3	GACCTAGCTCGTAACGTGTC	152	741	741	5	0	TTG	3	TTGTTGTTGTTG	12
	1596	contig03181	1	SSR	REVERSE	555	21	54.94	33.33	1	0	AGACACAACCAACAAGAAAAA
PBA_PS_0799	1597	contig03189	1	SSR	FORWARD	37	21	55.22	33.33	4	2	AACAATTTCCATATCCCCTTA	144	447	447	3	0	AAT	3	AATAATAATAAT	12
	1598	contig03189	1	SSR	REVERSE	180	21	55.34	38.1	2	0	ATTCTCACTTGCTTTTTCCTC
PBA_PS_0800	1599	contig03199	1	SSR	FORWARD	230	21	54.15	38.1	2	0	GGTTTGCTTCTTATGTTGTTC	159	481	481	7	3	ATA	3	ATAATAATAATA	12
	1600	contig03199	1	SSR	REVERSE	388	21	54.32	38.1	3	0	CACTTTCCAAGAATAAGCAAC
PBA_PS_0801	1601	contig03204	1	SSR	FORWARD	23	21	54.89	38.1	4	2	AAGTGTTGTCCAAGTATCGAA	152	1263	1263	3	0	CTCTG	5	CTCTGCTCTGCTCTG	15
	1602	contig03204	1	SSR	REVERSE	174	20	55.11	40	4	0	AATTCAAAGGAGGGAAAGAG
PBA_PS_0802	1603	contig03209	1	SSR	FORWARD	90	20	55.08	40	3	1	TTCCCTTTTCACATCATCTC	150	1040	1040	2	0	CAC	3	CACCACCACCACCACCAC	18
	1604	contig03209	1	SSR	REVERSE	239	21	54.41	42.86	3	2	CCGTAACCTACATCTCCAATA
PBA_PS_0803	1605	contig03210	1	SSR	FORWARD	151	21	55.52	33.33	3	1	GCAATGAACAAATCTCTCAAA	156	880	880	5	0	TGA	3	TGATGATGATGA	12
	1606	contig03210	1	SSR	REVERSE	306	21	55.02	38.1	4	3	ACGTGATTTCCAATGCTACTA
PBA_PS_0804	1607	contig03213	1	SSR	FORWARD	533	21	55.11	38.1	4	2	ACGCATTCTTTGTTACCACTA	155	763	763	4	1	TCT	3	TCTTCTTCTTCTTCTTCTTCT	21
	1608	contig03213	1	SSR	REVERSE	687	21	55.3	42.86	5	1	TCTATGGCATCATCTGAGAAC
PBA_PS_0805	1609	contig03219	1	SSR	FORWARD	1435	21	55.2	38.1	6	3	AAAATCAGGGTTTTCTGAGAG	137	1722	1722	5	0	GTC	3	GTCGTCGTCGTC	12
	1610	contig03219	1	SSR	REVERSE	1571	21	54.89	33.33	2	2	TACAAACGAAACCGAATACAT
PBA_PS_0806	1611	contig03222	1	SSR	FORWARD	1059	21	55.22	38.1	2	2	ACCCATTCTCATTCTCTTCAT	152	1817	1817	5	0	CCA	3	CCACCACCACCA	12
	1612	contig03222	1	SSR	REVERSE	1210	21	55.25	33.33	2	0	GGTTCATTTGGGTTATTTTTC
PBA_PS_0807	1613	contig03227	1	SSR	FORWARD	1380	21	55.4	33.33	5	2	GTTGCCAAAAAGTGATATGAA	147	1530	1530	5	3	TTC	3	TTCTTCTTCTTC	12
	1614	contig03227	1	SSR	REVERSE	1526	21	55.38	47.62	2	0	CGCTTCTCTTCTTCTCTTCTC
PBA_PS_0808	1615	contig03227	1	SSR	FORWARD	1380	21	55.4	33.33	5	2	GTTGCCAAAAAGTGATATGAA	147	1530	1530	5	3	GAGAA	5	GAGAAGAGAAGAGAA	15
	1616	contig03227	1	SSR	REVERSE	1526	21	55.38	47.62	2	0	CGCTTCTCTTCTTCTCTTCTC
PBA_PS_0809	1617	contig03229	1	SSR	FORWARD	2	19	55.57	47.37	2	1	TAACAGGGGAACACGAAGT	157	624	624	4	1	AATA	4	AATAAATAAATA	12
	1618	contig03229	1	SSR	REVERSE	158	21	54.87	42.86	6	2	TTCTACCTCGAGAAGGAGATT
PBA_PS_0810	1619	contig03237	1	SSR	FORWARD	222	21	54.49	38.1	8	0	GCTGAATTCATCACTCTTGTT	148	1671	1671	5	1	CAA	3	CAACAACAACAACAA	15
	1620	contig03237	1	SSR	REVERSE	369	21	54.82	33.33	4	2	CTGAGCAAATTCTTTTCCATA
PBA_PS_0811	1621	contig03243	1	SSR	FORWARD	2	21	55.43	33.33	4	0	ATAATTGCTGTTTCGTTGATG	141	346	346	5	3	TCTCTT	6	TCTCTTTCTCTTTCTCTT	18
	1622	contig03243	1	SSR	REVERSE	142	21	54.89	38.1	5	0	TCTGAAACTTGAAGCAAGAAC
PBA_PS_0812	1623	contig03272	1	SSR	FORWARD	1201	21	55.85	38.1	2	0	ATTTGCTCTTCTTTCGTGTCT	155	1632	1632	5	3	CCTCAT	6	CCTCATCCTCATCCTCAT	18
	1624	contig03272	1	SSR	REVERSE	1355	21	54.61	42.86	4	2	CCTACAGGAGTTTGAACAGAA
PBA_PS_0813	1625	contig03277	1	SSR	FORWARD	1	21	54.55	38.1	4	2	CTCAACCTCCAAATTAGTGAA	149	794	794	6	0	CACC	4	CACCCACCCACC	12
	1626	contig03277	1	SSR	REVERSE	149	22	54.57	36.36	4	1	GAGAAATTGTTGAAGTGAGTGA
PBA_PS_0814	1627	contig03281	1	SSR	FORWARD	1300	21	55.16	33.33	2	1	TTTCAGGTTTTGTTCTTCTCA	131	1438	1438	3	1	TGTGT	5	TGTGTTGTGTTGTGTTGTGT	20
	1628	contig03281	1	SSR	REVERSE	1430	21	55	42.86	5	2	CAATCATTCATCTCTCTCTGC
PBA_PS_0815	1629	contig03284	1	SSR	FORWARD	227	21	55.25	33.33	5	2	ATGAAAAGTTAAGGGTTTTCG	151	1135	1135	5	2	TGG	3	TGGTGGTGGTGGTGGTGG	18
	1630	contig03284	1	SSR	REVERSE	377	21	55.15	42.86	3	0	CCTTTACCTCAAACTCAACCT
PBA_PS_0816	1631	contig03284	1	SSR	FORWARD	414	21	55.64	38.1	4	2	TTCGAGAAGTGAAATAACACG	152	1135	1135	4	2	TGT	3	TGTTGTTGTTGTTGT	15
	1632	contig03284	1	SSR	REVERSE	565	21	55.05	38.1	2	0	GCCATAAATACCAAACCTCTT
PBA_PS_0817	1633	contig03286	1	SSR	FORWARD	492	21	54.67	38.1	6	0	GAATCATATGTGGGTTGATGT	164	753	753	5	2	GCAAA	5	GCAAAGCAAAGCAAA	15
	1634	contig03286	1	SSR	REVERSE	655	22	54.96	36.36	7	3	TCCTCAGATTGAATCAGTACAA
PBA_PS_0818	1635	contig03294	1	SSR	FORWARD	140	20	55.11	40	4	3	CCTCTTTTCTCCCTCAATTT	155	1178	1178	3	1	TTC	3	TTCTTCTTCTTC	12
	1636	contig03294	1	SSR	REVERSE	294	21	55	42.86	5	1	AACCTTCTCTGCTTCAGACTT
PBA_PS_0819	1637	contig03299	1	SSR	FORWARD	34	21	54.59	33.33	4	3	GAGACAAAACAAACGCATTAT	154	346	346	4	3	AACAAA	6	AACAAAAACAAAAACAAA	18
	1638	contig03299	1	SSR	REVERSE	187	21	55.15	38.1	3	0	GGTTATCAAGGATTTTCTGCT
PBA_PS_0820	1639	contig03301	1	SSR	FORWARD	67	21	54.67	38.1	3	1	CTTCTGCTTCATCATTCAAGT	154	1125	1125	7	2	GAT	3	GATGATGATGAT	12
	1640	contig03301	1	SSR	REVERSE	220	21	54.16	38.1	4	2	CATGAGTGAAGTTATCCCAAT
PBA_PS_0821	1641	contig03301	1	SSR	FORWARD	109	21	54.74	38.1	4	2	TCTCCATTCCCTAAGAACTTT	153	1125	1125	3	0	CTT	3	CTTCTTCTTCTT	12
	1642	contig03301	1	SSR	REVERSE	261	21	54.59	38.1	4	0	AATATCCCCATTACTTCCATC
PBA_PS_0822	1643	contig03303	1	SSR	FORWARD	1	21	54.87	52.38	4	0	CCCTTGAGTTCTCTCTCTCTC	141	1579	1579	3	0	TCT	3	TCTTCTTCTTCT	12
	1644	contig03303	1	SSR	REVERSE	141	22	54.98	36.36	7	2	AGGCATCAGATTCCAAATATAC
PBA_PS_0823	1645	contig03309	1	SSR	FORWARD	749	21	54.57	42.86	3	3	CGAAGGTTTAGAAGAAGGTCT	149	935	935	6	3	TGTT	4	TGTTTGTTTGTT	12
	1646	contig03309	1	SSR	REVERSE	897	21	55.3	47.62	3	1	TCTCTCTCTCCTCCTTTCAAC
PBA_PS_0824	1647	contig03311	1	SSR	FORWARD	170	21	54.92	33.33	5	3	CAAATTGCAGCATAGAAAGTT	166	464	464	4	1	TCA	3	TCATCATCATCA	12
	1648	contig03311	1	SSR	REVERSE	335	21	54.74	33.33	4	2	AATGAAGATTTCCGTGTCATA
PBA_PS_0825	1649	contig03312	1	SSR	FORWARD	897	21	55.06	42.86	3	2	GGACGAGTTTGAAGAGGTAAT	152	1132	1132	5	2	TTGATG	6	TTGATGTTGATGTTGATG	18
	1650	contig03312	1	SSR	REVERSE	1048	21	54.97	42.86	6	0	CCTCTAACGTTCTTCTTTTCC
PBA_PS_0826	1651	contig03320	1	SSR	FORWARD	58	22	54.45	36.36	4	0	TCTCTTTGTTCTTCTCTCAACA	149	942	942	4	2	TCT	3	TCTTCTTCTTCTTCT	15
	1652	contig03320	1	SSR	REVERSE	206	21	54.72	47.62	4	3	CTAGCCTTGGTAGAGTCATCA
PBA_PS_0827	1653	contig03324	1	SSR	FORWARD	37	21	54.97	42.86	6	0	CCCTCTAACGTTCTTCTTTTC	147	323	323	4	1	CAACAT	6	CAACATCAACATCAACAT	18
	1654	contig03324	1	SSR	REVERSE	183	21	55.19	38.1	3	0	GTATCCACAAGCATAATCCAA
PBA_PS_0828	1655	contig03339	1	SSR	FORWARD	664	21	54.7	38.1	5	3	AAGGAAAAGAAACTCAGTGGT	151	1041	1041	4	0	TGA	3	TGATGATGATGA	12
	1656	contig03339	1	SSR	REVERSE	814	21	55.35	38.1	4	2	CAAGCATATCATCTTCGTCAT
PBA_PS_0829	1657	contig03343	1	SSR	FORWARD	35	21	55	33.33	6	0	CTGATTGCAAGAAAGAGAAAA	143	1178	1178	3	1	CTC	3	CTCCTCCTCCTC	12
	1658	contig03343	1	SSR	REVERSE	177	21	54.95	38.1	2	0	GAATGGAAAAGAGAGAATGGT
PBA_PS_0830	1659	contig03343	1	SSR	FORWARD	157	21	54.95	38.1	2	0	ACCATTCTCTCTTTTCCATTC	152	1178	1178	6	3	CAC	3	CACCACCACCACCACCAC	18
	1660	contig03343	1	SSR	REVERSE	308	20	55.39	45	3	0	GATTTTGGGTAAAGGAGGAG
PBA_PS_0831	1661	contig03343	1	SSR	FORWARD	231	20	54.72	35	3	0	GTTGAAGCAAAGGGTAAAAA	160	1178	1178	3	1	CCT	3	CCTCCTCCTCCT	12
	1662	contig03343	1	SSR	REVERSE	390	21	55.2	42.86	3	3	CGGAAACGATACTAAGAGGAT
PBA_PS_0832	1663	contig03344	1	SSR	FORWARD	15	23	51.77	30.43	2	0	GATAACCAAAACTAAAAGAGAGA	161	2070	2070	6	2	TC	2	TCTCTCTCTCTCTC	14
	1664	contig03344	1	SSR	REVERSE	175	21	55.04	33.33	3	0	GACCTTTCTTTGAACCATTTT
PBA_PS_0833	1665	contig03344	1	SSR	FORWARD	645	21	54.24	33.33	5	2	TGCAAACTTTCCTTCATATCT	153	2070	2070	4	1	CAT	3	CATCATCATCATCAT	15
	1666	contig03344	1	SSR	REVERSE	797	21	55.51	38.1	6	2	GAAGACACAAACGTCTTCAAA
PBA_PS_0834	1667	contig03347	1	SSR	FORWARD	52	21	55.75	33.33	7	2	GCAAATTGCATGTTCATAATC	152	983	983	4	2	ATA	3	ATAATAATAATA	12
	1668	contig03347	1	SSR	REVERSE	203	21	55.13	42.86	4	2	GTGTTCATGTTTGGTCCTAGA
PBA_PS_0835	1669	contig03352	1	SSR	FORWARD	834	21	54.76	42.86	3	0	ATAGTCAGCACGCAACTTATC	147	1485	1485	4	0	CAA	3	CAACAACAACAA	12
	1670	contig03352	1	SSR	REVERSE	980	21	54.9	33.33	5	3	CCTGCTTCAACAGAAATTAAA
PBA_PS_0836	1671	contig03355	1	SSR	FORWARD	32	21	55.12	42.86	4	2	TCCCTTTCAAGACTAATCCTC	160	1273	1273	6	2	TC	2	TCTCTCTCTCTC	12
	1672	contig03355	1	SSR	REVERSE	191	21	54.83	42.86	3	0	GGATTCAAAGAGAGAGAAAGG
PBA_PS_0837	1673	contig03356	1	SSR	FORWARD	250	21	55.04	33.33	2	1	AAAAAGAAAAATCCACCAGAC	168	890	890	3	1	CAT	3	CATCATCATCAT	12
	1674	contig03356	1	SSR	REVERSE	417	21	55.29	47.62	5	2	GCAAACTCAGACTGTTACTCG
PBA_PS_0838	1675	contig03356	1	SSR	FORWARD	690	21	55.28	42.86	3	1	CGGATAAGGTGAGTTGTATGA	166	890	890	4	2	GAA	3	GAAGAAGAAGAAGAA	15
	1676	contig03356	1	SSR	REVERSE	855	21	54.81	42.86	3	0	ACCAACCTGCTTCTTCTATCT
PBA_PS_0839	1677	contig03363	1	SSR	FORWARD	53	22	54.92	31.82	5	3	ACATCAATCTCATTCAGCATTA	153	228	228	6	2	CTT	3	CTTCTTCTTCTT	12
	1678	contig03363	1	SSR	REVERSE	205	21	55.71	38.1	3	1	GATTTGGAGGTTGAAGAATGT
PBA_PS_0840	1679	contig03369	1	SSR	FORWARD	1209	21	54.7	38.1	4	1	TCACAGGTTATACGGTTGATT	145	1362	1362	4	1	TTTTG	5	TTTTGTTTTGTTTTG	15
	1680	contig03369	1	SSR	REVERSE	1353	23	50.68	30.43	7	1	TCTACTTGTTTAAGAATAGGTCA
PBA_PS_0841	1681	contig03370	1	SSR	FORWARD	974	21	55.13	42.86	5	0	TACATCCGATTCACTCATCTC	147	1527	1527	6	2	TCT	3	TCTTCTTCTTCT	12
	1682	contig03370	1	SSR	REVERSE	1120	22	55.08	40.91	8	3	CTTTGGATATCAAGAGTGACCT
PBA_PS_0842	1683	contig03372	1	SSR	FORWARD	13	23	54.89	30.43	4	2	TGGATCACATTAACTATCAACAA	168	1004	1004	3	3	ATAA	4	ATAAATAAATAA	12
	1684	contig03372	1	SSR	REVERSE	180	21	55.26	38.1	4	1	ACATGAGGGATTATTTCGAGT
PBA_PS_0843	1685	contig03376	1	SSR	FORWARD	52	21	54.7	33.33	7	2	AATGAAATTCAAGAGCCCTAT	152	1203	1203	6	2	ATT	3	ATTATTATTATT	12
	1686	contig03376	1	SSR	REVERSE	203	21	55.35	33.33	4	3	CGCACTGATTTGAATATGAAT
PBA_PS_0844	1687	contig03382	1	SSR	FORWARD	703	21	55.43	47.62	2	0	GGTTAGGGTTTGGTAGTTGAG	146	1063	1063	5	2	GTT	3	GTTGTTGTTGTT	12
	1688	contig03382	1	SSR	REVERSE	848	21	55.07	42.86	2	0	CACCATCTAAACCTCTTCCTT
PBA_PS_0845	1689	contig03384	1	SSR	FORWARD	1042	21	55.11	38.1	5	3	TTGATGCTCCCATTATCATAC	150	1435	1435	4	2	CCA	3	CCACCACCACCA	12
	1690	contig03384	1	SSR	REVERSE	1191	21	54.77	38.1	3	2	GCGACAGTTATTGGTTTTCTA
PBA_PS_0846	1691	contig03390	1	SSR	FORWARD	76	21	54.83	42.86	2	0	CTCTTTTCTCTTCCTCAATCC	150	1226	1226	5	1	ACG	3	ACGACGACGACG	12
	1692	contig03390	1	SSR	REVERSE	225	21	55.72	38.1	2	0	AGATTTAGCGTTGGAGTTTGT
PBA_PS_0847	1693	contig03390	1	SSR	FORWARD	377	21	54.52	42.86	6	0	CCAGAAAGATCTCTAACACCA	159	1226	1226	7	2	AAG	3	AAGAAGAAGAAG	12
	1694	contig03390	1	SSR	REVERSE	535	21	54.9	47.62	4	2	GATCTCTCTCTTCAGGTGGAT
PBA_PS_0848	1695	contig03390	1	SSR	FORWARD	707	21	55.07	38.1	7	0	CTTCTGTGAAGAAGAAAAGCA	138	1226	1226	5	2	ACA	3	ACAACAACAACAACA	15
	1696	contig03390	1	SSR	REVERSE	844	21	55.02	38.1	4	0	GTTTCGATTCAGAGTTTGTTG
PBA_PS_0849	1697	contig03393	1	SSR	FORWARD	1008	21	54.61	42.86	6	1	CAATTGCAGCTTCTAGTCTTC	150	1793	1793	6	2	TTC	3	TTCTTCTTCTTC	12
	1698	contig03393	1	SSR	REVERSE	1157	21	55.04	42.86	4	0	AGGTCGAAGATGTAAATAGGG
PBA_PS_0850	1699	contig03395	1	SSR	FORWARD	683	21	55.29	38.1	5	2	ATGTTGAATCACAAGAACAGC	155	873	873	5	3	ATGA	4	ATGAATGAATGAATGA	16
	1700	contig03395	1	SSR	REVERSE	837	21	55.01	38.1	3	2	CTTCCAACCTGATTTTCCTAT
PBA_PS_0851	1701	contig03396	1	SSR	FORWARD	29	21	55.01	38.1	5	2	CATTGCCTTCTTAGAGCATAA	158	672	672	5	1	AAAC	4	AAACAAACAAAC	12
	1702	contig03396	1	SSR	REVERSE	186	20	55.22	45	5	3	CTTTGAGGAATGGTCACCTA
PBA_PS_0852	1703	contig03405	1	SSR	FORWARD	1368	21	54.85	38.1	3	3	CTTGAACTTGTGCTTGAACTT	138	1550	1550	4	2	GAA	3	GAAGAAGAAGAA	12
	1704	contig03405	1	SSR	REVERSE	1505	21	55.07	47.62	2	0	ACTCTCTCTCTTGGTTGGTTC
PBA_PS_0853	1705	contig03406	1	SSR	FORWARD	903	21	55.8	38.1	3	2	ATAGAAACTGAAGCAGGCATT	145	1457	1457	4	1	AGG	3	AGGAGGAGGAGG	12
	1706	contig03406	1	SSR	REVERSE	1047	21	54.89	42.86	4	0	CTTATGTAACCCCATCTCCTT
PBA_PS_0854	1707	contig03413	1	SSR	FORWARD	6	21	54.7	42.86	4	1	AGTAACGTGCTTACCATTCTG	142	1478	1478	5	1	AAC	3	AACAACAACAAC	12
	1708	contig03413	1	SSR	REVERSE	147	21	55	33.33	3	3	TTCAATGTTATGGTTGGATTC
PBA_PS_0855	1709	contig03415	1	SSR	FORWARD	1362	21	55.02	38.1	5	1	AGCGATGGTATCACTTAACAA	138	1501	1501	3	2	AG	2	AGAGAGAGAGAG	12
	1710	contig03415	1	SSR	REVERSE	1499	21	54.92	38.1	1	0	TTTCCACTTCCTCTCTCTTTT
PBA_PS_0856	1711	contig03418	1	SSR	FORWARD	398	21	55.34	33.33	5	0	TTTAGGTTTTCCGAATAAAGG	143	600	600	5	3	AGG	3	AGGAGGAGGAGG	12
	1712	contig03418	1	SSR	REVERSE	540	21	55.01	38.1	2	0	CATTCCAGTTATTTTCCTCCT
PBA_PS_0857	1713	contig03436	1	SSR	FORWARD	542	21	54.61	33.33	6	1	CATGCAAATAGTTTGGAGTTT	146	997	997	5	2	GCTT	4	GCTTGCTTGCTT	12
	1714	contig03436	1	SSR	REVERSE	687	21	54.56	38.1	7	0	TTCCCTATCTGATAACCCTTT
PBA_PS_0858	1715	contig03443	1	SSR	FORWARD	95	21	54.96	33.33	4	2	CAAACACAAATACATGGGAAT	142	926	926	7	2	AACA	4	AACAAACAAACA	12
	1716	contig03443	1	SSR	REVERSE	236	21	54.6	38.1	6	2	AGCCACTTAAAGCTTGTGTTA
PBA_PS_0859	1717	contig03445	1	SSR	FORWARD	558	21	55.01	38.1	4	0	GTTTGTCTTTTGCATGTTCTC	153	1221	1221	6	3	CTT	3	CTTCTTCTTCTTCTT	15
	1718	contig03445	1	SSR	REVERSE	710	21	55.39	38.1	8	2	GGTAAAGTTTTGGAAAACACC
PBA_PS_0860	1719	contig03445	1	SSR	FORWARD	1072	21	55.26	38.1	8	2	ATGAACACCTCATATGATCCA	135	1221	1221	4	1	AGTT	4	AGTTAGTTAGTT	12
	1720	contig03445	1	SSR	REVERSE	1206	21	54.72	47.62	6	0	ACTCTCAGATCTCTCCGTCTT
PBA_PS_0861	1721	contig03446	1	SSR	FORWARD	23	21	55.34	47.62	4	2	GGAGGAGTCGAGAAGAAAGTA	160	967	967	5	3	CGC	3	CGCCGCCGCCGC	12
	1722	contig03446	1	SSR	REVERSE	182	21	55.78	38.1	4	2	GCAAAATTCCTTTTCCTGTAG
PBA_PS_0862	1723	contig03447	1	SSR	FORWARD	573	21	54.88	42.86	4	2	GAACAAGATGAGGATGCTATG	144	1061	1061	6	3	GAG	3	GAGGAGGAGGAG	12
	1724	contig03447	1	SSR	REVERSE	716	21	54.96	47.62	4	0	AGTCTCATATTCCGACTCCTC
PBA_PS_0863	1725	contig03447	1	SSR	FORWARD	771	21	54.57	42.86	3	1	AAGTCGGAGAGAGATACCATT	153	1061	1061	5	3	AGGA	4	AGGAAGGAAGGA	12
	1726	contig03447	1	SSR	REVERSE	923	21	55.52	33.33	4	0	TTTCTGGATTTCTTCATCCTT
PBA_PS_0864	1727	contig03447	1	SSR	FORWARD	38	21	54.33	42.86	3	3	AGGAGAAAGAAACAGAGGTTC	153	1061	1061	3	1	CTCCGC	6	CTCCGCCTCCGCCTCCGC	18
	1728	contig03447	1	SSR	REVERSE	190	21	54.64	38.1	2	0	CACCAACAGGAGAAAACTAAA
PBA_PS_0865	1729	contig03451	1	SSR	FORWARD	215	20	54.67	40	4	1	ACAACGATGAACCTTTCTGT	167	437	437	4	3	TC	2	TCTCTCTCTCTCTC	14
	1730	contig03451	1	SSR	REVERSE	381	21	54.93	42.86	4	0	CTGCAAATCGAGATAGAGAGA
PBA_PS_0866	1731	contig03459	1	SSR	FORWARD	47	20	54.91	50	2	0	GCAGAGACGAGAGAGAAAGA	158	1220	1220	3	2	AG	2	AGAGAGAGAGAGAGAG	16
	1732	contig03459	1	SSR	REVERSE	204	21	54.41	33.33	3	3	CCTTGAAATCCCTAAAAACTT
PBA_PS_0867	1733	contig03459	1	SSR	FORWARD	989	21	55.07	33.33	3	2	TAGTTTCTGTTTGGCACATTT	136	1220	1220	7	1	TGTGC	5	TGTGCTGTGCTGTGC	15
	1734	contig03459	1	SSR	REVERSE	1124	21	55.18	33.33	4	1	TTGAACAAACACAACAAGTCA
PBA_PS_0868	1735	contig03460	1	SSR	FORWARD	1215	21	54.65	38.1	2	0	TGAAAATGGAGAGAGAAAGTG	141	1364	1364	4	1	TCT	3	TCTTCTTCTTCTTCT	15
	1736	contig03460	1	SSR	REVERSE	1355	19	54.97	47.37	6	2	AGAGTGTTTTGCAGCTGTG
PBA_PS_0869	1737	contig03464	1	SSR	FORWARD	352	21	55.17	42.86	4	2	GAGAATGTGCGCTATGTTTAC	145	2041	2041	3	2	AACA	4	AACAAACAAACA	12
	1738	contig03464	1	SSR	REVERSE	496	21	55.16	38.1	3	2	CTTCGTCAAGGGAATAAGAAT
PBA_PS_0870	1739	contig03464	1	SSR	FORWARD	20	20	54.37	40	4	0	GATTAGCTTCGTTTCGTTTC	155	2041	2041	4	1	TTCTC	5	TTCTCTTCTCTTCTC	15
	1740	contig03464	1	SSR	REVERSE	174	21	55.09	38.1	4	0	AGGAAAATGTTTGTTCTAGGG
PBA_PS_0871	1741	contig03464	1	SSR	FORWARD	36	21	54.99	38.1	3	0	TTTCGGATTCTCTTCTCTTCT	157	2041	2041	5	1	TCAGA	5	TCAGATCAGATCAGA	15
	1742	contig03464	1	SSR	REVERSE	192	21	54.86	33.33	4	0	CGATTGATAATTGAAATCAGG
PBA_PS_0872	1743	contig03471	1	SSR	FORWARD	2	22	51.02	36.36	3	0	AACAAACCTACTTTCTCTCTCT	154	688	688	4	0	TC	2	TCTCTCTCTCTC	12
	1744	contig03471	1	SSR	REVERSE	155	21	55.34	42.86	6	3	CGCAATTGTATTAGCTGAGTC
PBA_PS_0873	1745	contig03477	1	SSR	FORWARD	242	21	54.78	47.62	2	0	AGATGAGAGGAGGAGAGAGAA	136	393	393	6	3	GAA	3	GAAGAAGAAGAA	12
	1746	contig03477	1	SSR	REVERSE	377	21	55.75	42.86	4	2	CTCAACTTCTCCTTCGATTTC
PBA_PS_0874	1747	contig03485	1	SSR	FORWARD	8	21	54.09	38.1	6	3	TGGGGACTATAAAGTTTCAGA	142	453	453	4	2	ATTC	4	ATTCATTCATTC	12
	1748	contig03485	1	SSR	REVERSE	149	21	55.35	42.86	8	2	CTATTGCAGGCAATCTTACTG
PBA_PS_0875	1749	contig03487	1	SSR	FORWARD	714	21	55.15	33.33	4	0	ATGATTAGCTTCAACAACGAA	146	874	874	5	2	ATGA	4	ATGAATGAATGA	12
	1750	contig03487	1	SSR	REVERSE	859	21	54.78	42.86	6	1	GCTCTCTGATCACTTCTTTCA
PBA_PS_0876	1751	contig03491	1	SSR	FORWARD	90	21	55.78	38.1	3	2	AATCAAACTCCAAGAGGCTTA	138	520	520	6	1	AGAC	4	AGACAGACAGACAGAC	16
	1752	contig03491	1	SSR	REVERSE	227	21	54.83	38.1	2	2	TGGTGTTCTGTTTCTTCTCAT
PBA_PS_0877	1753	contig03491	1	SSR	FORWARD	207	21	54.83	38.1	2	0	ATGAGAAGAAACAGAACACCA	150	520	520	5	2	TCAC	4	TCACTCACTCAC	12
	1754	contig03491	1	SSR	REVERSE	356	21	55.74	42.86	3	1	GGGACATTTTCGTCATCTACT
PBA_PS_0878	1755	contig03495	1	SSR	FORWARD	52	21	54.77	38.1	5	2	TTCGTTTAACCTAGCACAATC	148	792	792	5	0	GCC	3	GCCGCCGCCGCC	12
	1756	contig03495	1	SSR	REVERSE	199	21	55.22	42.86	5	0	AATAGGTGCCAACTTCTCTTC
PBA_PS_0879	1757	contig03499	1	SSR	FORWARD	34	21	54.73	42.86	4	1	AAGCAGAGTTTGATCTGTCTG	151	960	960	5	0	TGC	3	TGCTGCTGCTGC	12
	1758	contig03499	1	SSR	REVERSE	184	21	54.7	38.1	4	0	AAGAGAACTCCTTTGGTTTGT
PBA_PS_0880	1759	contig03500	1	SSR	FORWARD	155	21	55.4	33.33	6	1	TTTAAATTCTCCCATGAAGGT	141	825	825	5	2	CAA	3	CAACAACAACAA	12
	1760	contig03500	1	SSR	REVERSE	295	21	55.08	38.1	6	2	TGAATTCCACCTAGCAGAATA
PBA_PS_0881	1761	contig03510	1	SSR	FORWARD	782	21	53.28	38.1	4	2	TATATTCACTCAACTGCTTGC	147	1117	1117	5	0	GGTT	4	GGTTGGTTGGTT	12
	1762	contig03510	1	SSR	REVERSE	928	21	54.99	38.1	4	1	CAAAATGCTCCTTGTTGATAC
PBA_PS_0882	1763	contig03511	1	SSR	FORWARD	53	21	55.44	42.86	2	0	TGAGAGAGTGTGAAGAAATGG	149	757	757	5	3	AATGGA	6	AATGGAAATGGAAATGGA	18
	1764	contig03511	1	SSR	REVERSE	201	21	55.02	38.1	4	2	AGGAATAGCACGACATTTGTA
PBA_PS_0883	1765	contig03516	1	SSR	FORWARD	292	21	55.14	38.1	7	2	TTCCAAGACTCTTTCAAGACA	148	797	797	4	1	GTT	3	GTTGTTGTTGTTGTT	15
	1766	contig03516	1	SSR	REVERSE	439	21	54.91	33.33	8	3	TTGCATCTAGATTTTCCACAT
PBA_PS_0884	1767	contig03516	1	SSR	FORWARD	542	21	54.65	33.33	4	0	GCAAGAGAAATCAAATTACCA	152	797	797	5	0	TACA	4	TACATACATACATACA	16
	1768	contig03516	1	SSR	REVERSE	693	21	55.34	42.86	4	2	GCTTCTAGTTGCATCATAACG
PBA_PS_0885	1769	contig03520	1	SSR	FORWARD	70	21	55.12	52.38	4	0	ACACTCTCTCTCTAGGGTTGG	180	1031	1031	2	0	AAGA	4	AAGAAAGAAAGA	12
	1770	contig03520	1	SSR	REVERSE	249	21	54.74	33.33	3	0	TTTTACTGATTCGTTCTTTGG
PBA_PS_0886	1771	contig03524	1	SSR	FORWARD	536	21	55.1	47.62	4	0	GTCTCCCTACAGCATAGGTTT	189	880	880	5	2	GAG	3	GAGGAGGAGGAG	12
	1772	contig03524	1	SSR	REVERSE	724	21	54.88	42.86	4	0	ACCTAGTCAAATTCCCGATAC
PBA_PS_0887	1773	contig03524	1	SSR	FORWARD	491	21	54.83	47.62	5	3	TCTGATCGACTACTCTTCGAG	145	880	880	3	1	TGGT	4	TGGTTGGTTGGT	12
	1774	contig03524	1	SSR	REVERSE	635	21	56.41	38.1	5	3	CCCAACAACAAAAACTCTTTC
PBA_PS_0888	1775	contig03526	1	SSR	FORWARD	44	21	54.59	42.86	6	2	GAGAAACCGTTCTAGACACAA	158	1893	1893	5	2	AAG	3	AAGAAGAAGAAGAAG	15
	1776	contig03526	1	SSR	REVERSE	201	21	55.6	38.1	4	0	TTCTTGCACTGACATTTCTTC
PBA_PS_0889	1777	contig03527	1	SSR	FORWARD	1135	21	55.44	33.33	4	1	TGCAGAAGAAAGACGAAATAA	153	1913	1913	7	3	AGA	3	AGAAGAAGAAGA	12
	1778	contig03527	1	SSR	REVERSE	1287	21	54.91	38.1	6	3	TTAAGCTTTCTCTCAGCTTCA
PBA_PS_0890	1779	contig03527	1	SSR	FORWARD	351	21	54.52	42.86	2	2	CCATCTCTTCTTTCACCACTA	174	1913	1913	3	0	CCACCG	6	CCACCGCCACCGCCACCG	18
	1780	contig03527	1	SSR	REVERSE	524	21	55.38	33.33	5	2	CGGGTAATTTGATTATTTTCC
PBA_PS_0891	1781	contig03532	1	SSR	FORWARD	403	21	54.97	38.1	5	3	TATTGTCAGAAGGCTGTTGAT	153	1206	1206	4	0	CAT	3	CATCATCATCAT	12
	1782	contig03532	1	SSR	REVERSE	555	21	55.25	42.86	3	3	ACCACCAGAGGAATACTTGTT
PBA_PS_0892	1783	contig03534	1	SSR	FORWARD	86	21	54.75	33.33	3	0	ACAAGTCACAACCCATAAAAA	151	487	487	7	1	TAA	3	TAATAATAATAA	12
	1784	contig03534	1	SSR	REVERSE	236	21	55.39	38.1	4	0	GAGTTTGATTTGTGCATAGGA
PBA_PS_0893	1785	contig03549	1	SSR	FORWARD	391	21	55.07	42.86	4	2	ACATCAGTGTTATCTCCATGC	149	699	699	5	1	TGT	3	TGTTGTTGTTGT	12
	1786	contig03549	1	SSR	REVERSE	539	21	55.17	38.1	6	3	AACCACAACAACGTTAACAAC
PBA_PS_0894	1787	contig03549	1	SSR	FORWARD	514	21	54.73	33.33	6	1	TTGATGTTGTTAACGTTGTTG	148	699	699	5	2	GTT	3	GTTGTTGTTGTTGTTGTT	18
	1788	contig03549	1	SSR	REVERSE	661	21	54.49	38.1	4	3	GTGGAAGATGATGAACAATTC
PBA_PS_0895	1789	contig03554	1	SSR	FORWARD	239	21	54.72	42.86	4	1	ATATCCCTCCTCATTATCGTC	148	782	782	5	2	CAT	3	CATCATCATCAT	12
	1790	contig03554	1	SSR	REVERSE	386	21	55.23	42.86	5	0	TGATGGAAGTGACTATGGAAG
PBA_PS_0896	1791	contig03554	1	SSR	FORWARD	467	21	55.37	42.86	5	3	GAGATTAGTGAAAGGCGTTCT	157	782	782	5	2	GTT	3	GTTGTTGTTGTT	12
	1792	contig03554	1	SSR	REVERSE	623	21	54.72	38.1	6	2	CCACGAAGAAGAACATTCTAA
PBA_PS_0897	1793	contig03554	1	SSR	FORWARD	467	21	55.37	42.86	5	3	GAGATTAGTGAAAGGCGTTCT	157	782	782	5	2	TCT	3	TCTTCTTCTTCT	12
	1794	contig03554	1	SSR	REVERSE	623	21	54.72	38.1	6	2	CCACGAAGAAGAACATTCTAA
PBA_PS_0898	1795	contig03554	1	SSR	FORWARD	604	21	55.11	38.1	6	2	TAGAATGTTCTTCTTCGTGGA	151	782	782	4	3	GGT	3	GGTGGTGGTGGT	12
	1796	contig03554	1	SSR	REVERSE	754	22	55.05	31.82	4	2	TTCTTCTTCTTCCTAATTCCAA
PBA_PS_0899	1797	contig03554	1	SSR	FORWARD	625	21	55.06	38.1	3	3	TATGGTTGTTGGATTTGACTC	158	782	782	3	1	GAA	3	GAAGAAGAAGAA	12
	1798	contig03554	1	SSR	REVERSE	782	23	53.07	30.43	2	0	TCATTCTTGTTTTCTATTCACTC
PBA_PS_0900	1799	contig03562	1	SSR	FORWARD	507	21	54.91	33.33	3	3	TGAATGTGATGATGAAGTTGA	163	726	726	3	0	GAT	3	GATGATGATGATGATGAT	18
	1800	contig03562	1	SSR	REVERSE	669	23	54.53	30.43	4	0	TGTTAAAGGAATAATGGTAAAGG
PBA_PS_0901	1801	contig03564	1	SSR	FORWARD	1650	21	54.6	33.33	5	3	TGGAATGAGATTCTTGAAAAG	158	1826	1826	3	1	TTGAA	5	TTGAATTGAATTGAATTGAATTGAA	25
	1802	contig03564	1	SSR	REVERSE	1807	21	55.23	42.86	4	2	TGTGAAGTCCCTACAAAGCTA
PBA_PS_0902	1803	contig03582	1	SSR	FORWARD	9	20	54.8	45	3	3	GGCAGTTGAGATTGAGATTC	169	805	805	2	1	ATCA	4	ATCAATCAATCA	12
	1804	contig03582	1	SSR	REVERSE	177	21	55.75	42.86	3	2	TAGAGGCAGTTTGTTGTTACG
PBA_PS_0903	1805	contig03587	1	SSR	FORWARD	538	20	55.41	40	4	1	AACTTTGCCATGACGATTAG	153	727	727	5	1	AGAGTT	6	AGAGTTAGAGTTAGAGTTAGAGTTAGAGTT	30
	1806	contig03587	1	SSR	REVERSE	690	19	55.36	36.84	2	0	AAAGACGCAAATCAAAACC
PBA_PS_0904	1807	contig03607	1	SSR	FORWARD	545	21	54.58	42.86	3	2	GAGCCTAAGTGTGGAATGTTA	147	791	791	7	3	GAA	3	GAAGAAGAAGAAGAA	15
	1808	contig03607	1	SSR	REVERSE	691	21	54.88	38.1	4	2	TATTGCATTCTCCACTCTCAT
PBA_PS_0905	1809	contig03607	1	SSR	FORWARD	597	20	55.15	45	2	0	GAAGTGGGAGTGATGAAGAA	172	791	791	5	3	GAT	3	GATGATGATGAT	12
	1810	contig03607	1	SSR	REVERSE	768	21	54.85	33.33	3	2	TCAAAACACATTCTTGTCCTT
PBA_PS_0906	1811	contig03618	1	SSR	FORWARD	10	21	54.63	42.86	5	1	ATAGTTCTGACAGTGGCTTTG	153	993	993	5	2	ATTC	4	ATTCATTCATTC	12
	1812	contig03618	1	SSR	REVERSE	162	21	54.95	38.1	8	1	GGAAATTGATCAAGAGAACCT
PBA_PS_0907	1813	contig03638	1	SSR	FORWARD	1108	21	54.76	42.86	8	0	TCTTCCTGTACAGCTTGTTTC	150	1453	1453	4	0	TCT	3	TCTTCTTCTTCTTCTTCT	18
	1814	contig03638	1	SSR	REVERSE	1257	21	55.07	47.62	6	2	TCTTACACCTCTAGGGTTTCC
PBA_PS_0908	1815	contig03645	1	SSR	FORWARD	16	22	54.71	36.36	5	3	GCAAAGTCAAGTCAATCTGATA	132	1241	1241	6	1	TCAGAT	6	TCAGATTCAGATTCAGAT	18
	1816	contig03645	1	SSR	REVERSE	147	21	54.87	52.38	3	0	GTGACTGTGAGACTGGAAGAG
PBA_PS_0909	1817	contig03650	1	SSR	FORWARD	1126	21	54.82	42.86	4	2	TATAAGCTCCAACTCTGATGC	155	1649	1649	4	2	AAG	3	AAGAAGAAGAAG	12
	1818	contig03650	1	SSR	REVERSE	1280	21	54.93	42.86	6	2	GACCCATACAGGTCAAACATA
PBA_PS_0910	1819	contig03653	1	SSR	FORWARD	217	21	54.92	38.1	1	0	AGAGGAAGGTGAAGAAGAAAA	155	602	602	7	3	ATG	3	ATGATGATGATG	12
	1820	contig03653	1	SSR	REVERSE	371	21	55.03	47.62	5	1	CTTCTGAGGATTCTTCTAGCC
PBA_PS_0911	1821	contig03659	1	SSR	FORWARD	55	21	55.67	42.86	4	0	GGGTATATTTCCACCTCTCAA	144	1800	1800	4	2	TAAT	4	TAATTAATTAATTAAT	16
	1822	contig03659	1	SSR	REVERSE	198	21	55.48	33.33	3	2	CCATTTTGATTATTGGGGTAT
PBA_PS_0912	1823	contig03662	1	SSR	FORWARD	1045	21	55.48	33.33	3	2	CCATTTTGATTATTGGGGTAT	145	1313	1313	4	1	ATTA	4	ATTAATTAATTAATTA	16
	1824	contig03662	1	SSR	REVERSE	1189	21	55.4	33.33	6	2	ATTAATTTCCACCTCTTCCAA
PBA_PS_0913	1825	contig03663	1	SSR	FORWARD	114	22	54.54	31.82	7	2	CATCAATAATTCATCATTCACC	144	1264	1264	4	0	GAC	3	GACGACGACGACGAC	15
	1826	contig03663	1	SSR	REVERSE	257	21	54.98	42.86	3	3	GTTAGGGTTATGGCTTTTAGC
PBA_PS_0914	1827	contig03669	1	SSR	FORWARD	459	21	54.94	42.86	6	2	CTCTGCTTTGAACCTTCAGTA	146	775	775	4	1	TCG	3	TCGTCGTCGTCG	12
	1828	contig03669	1	SSR	REVERSE	604	20	55.17	40	3	0	GATGAAACAACCCTCAAGAA
PBA_PS_0915	1829	contig03679	1	SSR	FORWARD	654	20	53.83	35	8	2	GAATTTCGAGAAATCCATTC	174	1148	1148	4	3	CTTCAT	6	CTTCATCTTCATCTTCAT	18
	1830	contig03679	1	SSR	REVERSE	827	21	55.83	47.62	5	2	GTGCGAAGCATAGTCTCTGTA
PBA_PS_0916	1831	contig03682	1	SSR	FORWARD	1	21	56.14	33.33	4	3	ACCCCAACAAAGATAATTCAA	147	1208	1208	3	2	GAATTA	6	GAATTAGAATTAGAATTA	18
	1832	contig03682	1	SSR	REVERSE	147	21	54.77	33.33	6	2	CTTCAAAGGTTCAAAACTTCA
PBA_PS_0917	1833	contig03692	1	SSR	FORWARD	1	20	55.37	45	4	2	TCTTCCACTACAATGCCTTC	144	632	632	5	3	TTC	3	TTCTTCTTCTTC	12
	1834	contig03692	1	SSR	REVERSE	144	21	54.76	42.86	2	1	GCTTTTCTCTTGTGTAGGTCA
PBA_PS_0918	1835	contig03695	1	SSR	FORWARD	94	21	55.26	38.1	3	1	AATGTTTTGAAGGGTGGTAGT	140	1000	1000	3	1	CAA	3	CAACAACAACAACAA	15
	1836	contig03695	1	SSR	REVERSE	233	21	55.04	42.86	2	0	TGAGGAAGATGAGAGTGAGAA
PBA_PS_0919	1837	contig03695	1	SSR	FORWARD	32	21	55.18	42.86	2	2	CCCTCTTTCTCTGTTTCTCAT	150	1000	1000	3	0	CAAT	4	CAATCAATCAAT	12
	1838	contig03695	1	SSR	REVERSE	181	21	54.48	33.33	2	1	TTGTTGTTGTTGTTGATGTTC
PBA_PS_0920	1839	contig03695	1	SSR	FORWARD	24	21	55.12	38.1	4	1	ATTGAAATCCCTCTTTCTCTG	158	1000	1000	4	1	TCTCA	5	TCTCATCTCATCTCA	15
	1840	contig03695	1	SSR	REVERSE	181	21	54.48	33.33	2	1	TTGTTGTTGTTGTTGATGTTC
PBA_PS_0921	1841	contig03700	1	SSR	FORWARD	20	21	55.01	42.86	5	3	TCGTGGCTGATACAGAGTATT	145	1276	1276	3	3	TCAA	4	TCAATCAATCAA	12
	1842	contig03700	1	SSR	REVERSE	164	21	54.48	42.86	4	1	GAAAGAGGGGATATTGAAGAC
PBA_PS_0922	1843	contig03703	1	SSR	FORWARD	673	21	54.89	42.86	5	2	ATTGCAGTCAGACGAGTGTAT	159	974	974	5	3	GAT	3	GATGATGATGATGAT	15
	1844	contig03703	1	SSR	REVERSE	831	21	54.88	33.33	5	1	AATTTTGTGATGCAGTCTGTT
PBA_PS_0923	1845	contig03708	1	SSR	FORWARD	1	20	52.89	45	4	0	TCTGCACTATTTGTCTCTCC	163	1409	1409	4	2	CT	2	CTCTCTCTCTCT	12
	1846	contig03708	1	SSR	REVERSE	163	21	54.52	47.62	5	3	CTGCTCCTGTGTTTCTAAGAG
PBA_PS_0924	1847	contig03708	1	SSR	FORWARD	1114	21	54.76	42.86	6	1	GGAAGTAAACTTGAGCAGTGA	147	1409	1409	4	3	AAACA	5	AAACAAAACAAAACA	15
	1848	contig03708	1	SSR	REVERSE	1260	21	55.97	33.33	3	1	AGAAAAAGAAAAACAGCCTCA
PBA_PS_0925	1849	contig03713	1	SSR	FORWARD	398	20	55.45	50	7	1	TCTCGTTCAGACCGACTTAC	158	1055	1055	6	2	TCCTTC	6	TCCTTCTCCTTCTCCTTC	18
	1850	contig03713	1	SSR	REVERSE	555	21	54.89	47.62	1	0	GGACAGAGAAAGAGAAAGGAG
PBA_PS_0926	1851	contig03722	1	SSR	FORWARD	109	21	54.94	33.33	3	2	GTTCAAAACAAACCCCTAAAT	149	879	879	4	2	AAACC	5	AAACCAAACCAAACC	15
	1852	contig03722	1	SSR	REVERSE	257	20	54.81	40	6	2	AAGCGATGTTAAGATTCTCG
PBA_PS_0927	1853	contig03725	1	SSR	FORWARD	405	20	55.28	50	5	3	TTCCACGAGTAACTGTCCTC	164	1012	1012	4	0	GGT	3	GGTGGTGGTGGTGGT	15
	1854	contig03725	1	SSR	REVERSE	568	21	55.62	38.1	3	0	AATAATACAAACCACCCGTTC
PBA_PS_0928	1855	contig03734	1	SSR	FORWARD	3	21	54.74	38.1	3	2	ACATTATCAGAGCAAGAAACG	150	2805	2805	4	1	GAAA	4	GAAAGAAAGAAA	12
	1856	contig03734	1	SSR	REVERSE	152	21	54.68	38.1	4	2	CAATTTTCCAGAGACATCATC
PBA_PS_0929	1857	contig03739	1	SSR	FORWARD	239	21	55.14	42.86	3	2	GATGGCAAGGAGTCTATCTTT	144	508	508	5	2	ATACT	5	ATACTATACTATACT	15
	1858	contig03739	1	SSR	REVERSE	382	21	54.88	38.1	4	2	CAATGCTTCAAAGTAGGAGAA
PBA_PS_0930	1859	contig03741	1	SSR	FORWARD	1391	21	54.76	38.1	4	2	GAACTATTGGGGAATTGAGAT	155	1556	1556	4	2	GAA	3	GAAGAAGAAGAA	12
	1860	contig03741	1	SSR	REVERSE	1545	21	55.32	38.1	3	3	TGACCACTTCGCTTTCTAATA
PBA_PS_0931	1861	contig03742	1	SSR	FORWARD	15	21	55.51	38.1	3	0	ACAACCCAAATCATCTATTCC	169	308	308	4	0	CTT	3	CTTCTTCTTCTTCTTCTT	18
	1862	contig03742	1	SSR	REVERSE	183	21	55.86	52.38	8	2	AGGTATGGTACAGACCTCAGC
PBA_PS_0932	1863	contig03749	1	SSR	FORWARD	1278	21	55.27	38.1	4	1	AAATAATGCAGGAAGATAGCC	151	1714	1714	4	0	GAA	3	GAAGAAGAAGAA	12
	1864	contig03749	1	SSR	REVERSE	1428	21	54.87	33.33	4	0	CTTTTCATTTCGATTCATCAC
PBA_PS_0933	1865	contig03749	1	SSR	FORWARD	1408	21	54.87	33.33	4	0	GTGATGAATCGAAATGAAAAG	149	1714	1714	4	0	AGA	3	AGAAGAAGAAGA	12
	1866	contig03749	1	SSR	REVERSE	1556	21	54.92	42.86	1	0	GGTTTGAGTTGAGTTGAGTTG
PBA_PS_0934	1867	contig03749	1	SSR	FORWARD	1408	21	54.87	33.33	4	0	GTGATGAATCGAAATGAAAAG	149	1714	1714	4	0	CAGAT	5	CAGATCAGATCAGAT	15
	1868	contig03749	1	SSR	REVERSE	1556	21	54.92	42.86	1	0	GGTTTGAGTTGAGTTGAGTTG
PBA_PS_0935	1869	contig03749	1	SSR	FORWARD	1461	21	54.72	47.62	4	3	GAAGAACTGAGAGGAGTTTCC	127	1714	1714	3	0	TCAAC	5	TCAACTCAACTCAAC	15
	1870	contig03749	1	SSR	REVERSE	1587	21	54.75	47.62	6	3	GGTCCAGCTGTATTGTGTTAC
PBA_PS_0936	1871	contig03749	1	SSR	FORWARD	1551	21	54.81	42.86	7	3	CAAACCCAGTTTGACTGTAAC	163	1714	1714	4	3	AATGA	5	AATGAAATGAAATGA	15
	1872	contig03749	1	SSR	REVERSE	1713	19	55.93	52.63	4	2	GTGTGAGTTCGTTCCCACT
PBA_PS_0937	1873	contig03756	1	SSR	FORWARD	301	21	54.8	38.1	6	2	AACCTGTACATTCGAGAATCA	154	759	759	3	2	AAC	3	AACAACAACAAC	12
	1874	contig03756	1	SSR	REVERSE	454	20	54.93	30	2	0	TTTTTCATTTGCTGTTTGTG
PBA_PS_0938	1875	contig03763	1	SSR	FORWARD	2389	20	55.79	50	4	3	GAGTTCAGGTTTGCTGACAC	153	2800	2800	5	2	CTG	3	CTGCTGCTGCTG	12
	1876	contig03763	1	SSR	REVERSE	2541	21	54.18	33.33	5	1	ACATAAATTAGGCAGCATTGT
PBA_PS_0939	1877	contig03766	1	SSR	FORWARD	59	21	55.31	42.86	6	0	CATGAACACAGACCTAGGAAA	163	858	858	5	1	AATAA	5	AATAAAATAAAATAA	15
	1878	contig03766	1	SSR	REVERSE	221	21	55.32	33.33	6	2	GGCATCATGAGTGAAAAATTA
PBA_PS_0940	1879	contig03775	1	SSR	FORWARD	948	21	55.25	33.33	6	0	TCATCAAATGATAATCGAAGG	150	1497	1497	6	3	TTG	3	TTGTTGTTGTTGTTGTTGTTG	21
	1880	contig03775	1	SSR	REVERSE	1097	21	54.55	38.1	4	2	ATCAGGAACATCACCTAATGA
PBA_PS_0941	1881	contig03775	1	SSR	FORWARD	1089	21	55.01	42.86	2	0	GTTCCTGATGTTTCTCTTCCT	152	1497	1497	5	1	GAT	3	GATGATGATGATGAT	15
	1882	contig03775	1	SSR	REVERSE	1240	21	56.01	42.86	4	0	TACTCTTTACAGGCACAACCA
PBA_PS_0942	1883	contig03775	1	SSR	FORWARD	1176	21	54.91	38.1	4	2	TGATGAGTTTGATCGAGAAGT	150	1497	1497	7	3	TTG	3	TTGTTGTTGTTGTTG	15
	1884	contig03775	1	SSR	REVERSE	1325	21	54.62	38.1	4	0	TGTTCAAGCTCAATATCCTTC
PBA_PS_0943	1885	contig03775	1	SSR	FORWARD	1291	21	54.95	38.1	3	2	GAAGAAGAACATTGGAAGGAT	151	1497	1497	3	2	TTG	3	TTGTTGTTGTTGTTG	15
	1886	contig03775	1	SSR	REVERSE	1441	21	54.94	38.1	4	2	AAGAGAAAGAGGTTGCAGAAT
PBA_PS_0944	1887	contig03781	1	SSR	FORWARD	34	21	55.83	33.33	2	0	CGCTCTTATTGCTTTTCTTTT	162	816	816	3	1	CT	2	CTCTCTCTCTCTCTCTCTCTCT	22
	1888	contig03781	1	SSR	REVERSE	195	21	55.18	42.86	5	3	AGTTGGAGGATCTTTCTGAAG
PBA_PS_0945	1889	contig03784	1	SSR	FORWARD	92	21	54.54	33.33	5	2	ACACATGAAACAACTTGGAAT	154	602	602	4	1	ACAA	4	ACAAACAAACAA	12
	1890	contig03784	1	SSR	REVERSE	245	21	55.1	33.33	6	2	TTTGTATGGGCATTAGAAAGA
PBA_PS_0946	1891	contig03788	1	SSR	FORWARD	5	22	55.13	31.82	6	0	AACACCAAAACATCTTTCTTTC	129	814	814	3	0	TCT	3	TCTTCTTCTTCT	12
	1892	contig03788	1	SSR	REVERSE	133	20	55.44	50	8	2	CTACTGGCCATAGCAGTCAT
PBA_PS_0947	1893	contig03788	1	SSR	FORWARD	271	21	54.78	47.62	3	0	ACTACTACAAATCCCCTCCAC	150	814	814	5	3	CAC	3	CACCACCACCAC	12
	1894	contig03788	1	SSR	REVERSE	420	21	55.04	42.86	6	0	CTGCAGTTTGAGCTTAGTTGT
PBA_PS_0948	1895	contig03792	1	SSR	FORWARD	720	21	55.23	42.86	3	3	CTTTGGACCGAGAAGACTATT	149	1722	1722	3	1	AAG	3	AAGAAGAAGAAG	12
	1896	contig03792	1	SSR	REVERSE	868	21	54.52	42.86	8	2	CACTCATGAGAAACCTCCTTA
PBA_PS_0949	1897	contig03801	1	SSR	FORWARD	232	21	54.97	42.86	4	3	CGAGCATAAAAGTACGACCTA	136	540	540	4	3	ATC	3	ATCATCATCATC	12
	1898	contig03801	1	SSR	REVERSE	367	21	55.15	42.86	7	2	AGGGTTTGGAACTGAGTTTAG
PBA_PS_0950	1899	contig03806	1	SSR	FORWARD	32	21	54.76	33.33	1	0	CTCACACAACAAACAAAAACA	129	428	428	5	0	TCT	3	TCTTCTTCTTCTTCT	15
	1900	contig03806	1	SSR	REVERSE	160	21	54.74	42.86	3	0	GATGATGGTGAAAAGAGTGAG
PBA_PS_0951	1901	contig03808	1	SSR	FORWARD	15	21	54.89	33.33	2	0	TCTTTTCATTACCATCTCCAA	160	1346	1346	3	0	CT	2	CTCTCTCTCTCT	12
	1902	contig03808	1	SSR	REVERSE	174	21	55.39	38.1	3	3	ATTCTGGGTTTGCTTTCTAAG
PBA_PS_0952	1903	contig03810	1	SSR	FORWARD	40	21	55.07	42.86	2	0	CAGTATCGTCTTTCTTTGTGG	147	1349	1349	5	2	TAT	3	TATTATTATTAT	12
	1904	contig03810	1	SSR	REVERSE	186	21	55.37	42.86	6	3	AGGCGAACAAGAATCTCTTAC
PBA_PS_0953	1905	contig03811	1	SSR	FORWARD	4	20	56.54	50	8	1	GCTTCTCCTGAGAAACAACC	150	511	511	5	1	CGG	3	CGGCGGCGGCGG	12
	1906	contig03811	1	SSR	REVERSE	153	21	55.56	38.1	3	2	CTTAGGGAAAGGAATCAAATG
PBA_PS_0954	1907	contig03812	1	SSR	FORWARD	606	21	55.08	38.1	5	3	AACATCTAAAACTCCGGTTTC	173	867	867	4	3	CTC	3	CTCCTCCTCCTC	12
	1908	contig03812	1	SSR	REVERSE	778	21	54.97	33.33	6	3	TTCTTAGGAACCATTGTTGAA
PBA_PS_0955	1909	contig03819	1	SSR	FORWARD	449	20	55.06	30	4	2	TGCAATCACCATTTGAATTA	154	610	610	5	1	GAACAA	6	GAACAAGAACAAGAACAA	18
	1910	contig03819	1	SSR	REVERSE	602	21	54.85	33.33	4	0	ACAAAAGGATCACAACAAGAA
PBA_PS_0956	1911	contig03822	1	SSR	FORWARD	275	21	54.99	33.33	5	1	AACATTGTATTCCTCAAAGCA	155	1519	1519	4	2	ACAA	4	ACAAACAAACAAACAA	16
	1912	contig03822	1	SSR	REVERSE	429	21	54.88	38.1	6	3	ATTATTCTGCTCCTCATGACA
PBA_PS_0957	1913	contig03826	1	SSR	FORWARD	35	21	55.23	33.33	3	0	AGTAACATCGCTCAAAACAAA	143	949	949	4	0	CAA	3	CAACAACAACAA	12
	1914	contig03826	1	SSR	REVERSE	177	21	55.82	42.86	5	2	ATCGAAGGTAACAACTTGACC
PBA_PS_0958	1915	contig03827	1	SSR	FORWARD	11	21	54.64	38.1	6	1	CCCACTTCAAAGTTTCACTAA	162	583	583	4	3	ACTC	4	ACTCACTCACTCACTC	16
	1916	contig03827	1	SSR	REVERSE	172	21	55.12	42.86	8	0	CTAAACCGCAGTATAGAGCAA
PBA_PS_0959	1917	contig03831	1	SSR	FORWARD	165	21	55.53	33.33	1	0	CAAAACTCACAAAAACTCCAA	145	1242	1242	3	1	CTC	3	CTCCTCCTCCTC	12
	1918	contig03831	1	SSR	REVERSE	309	21	54.72	38.1	5	0	TGATTCACCGAAGAAAAGTAG
PBA_PS_0960	1919	contig03834	1	SSR	FORWARD	48	21	55.55	33.33	6	2	ACGGCCATATAAATTTCCTAA	142	1797	1797	5	1	ATTT	4	ATTTATTTATTTATTT	16
	1920	contig03834	1	SSR	REVERSE	189	21	53.39	38.1	6	0	ATGAAACATATGAGAGGGAAG
PBA_PS_0961	1921	contig03836	1	SSR	FORWARD	669	21	55.8	42.86	3	0	GTGCTGTGTTGATTCTTGTTC	140	953	953	4	2	GTT	3	GTTGTTGTTGTT	12
	1922	contig03836	1	SSR	REVERSE	808	21	54.76	33.33	6	2	GATTGCCATAGCGATATAAAA
PBA_PS_0962	1923	contig03842	1	SSR	FORWARD	88	21	54.24	42.86	2	0	ACCCTTTTCATCTCTCTTCTC	152	490	490	3	1	ATC	3	ATCATCATCATC	12
	1924	contig03842	1	SSR	REVERSE	239	21	55	42.86	4	0	CATAATCACTGGTGTTGAGGT
PBA_PS_0963	1925	contig03842	1	SSR	FORWARD	107	21	54.81	33.33	5	0	TCAATCATCATCATCTCAACA	157	490	490	3	0	TCT	3	TCTTCTTCTTCTTCTTCT	18
	1926	contig03842	1	SSR	REVERSE	263	21	55.01	42.86	4	0	GGCACTAACATTATCAGCAAC
PBA_PS_0964	1927	contig03842	1	SSR	FORWARD	239	21	55.18	42.86	4	3	GGCTGTTGCTGATAATGTTAG	149	490	490	4	0	ACA	3	ACAACAACAACA	12
	1928	contig03842	1	SSR	REVERSE	387	21	55.64	42.86	5	3	GAAGTTGATGGTTGAACACAG
PBA_PS_0965	1929	contig03846	1	SSR	FORWARD	125	21	54.95	38.1	5	0	TAGATTCTCCCAACAAACAGA	150	1128	1128	4	0	GAAAA	5	GAAAAGAAAAGAAAA	15
	1930	contig03846	1	SSR	REVERSE	274	21	54.48	33.33	6	2	AAGCTTGAACAAGTAATCGAA
PBA_PS_0966	1931	contig03854	1	SSR	FORWARD	1	21	54.66	47.62	6	0	TCTGTCTCTCAACGTTCTCTC	157	401	401	6	3	CT	2	CTCTCTCTCTCTCTCT	16
	1932	contig03854	1	SSR	REVERSE	157	21	55.38	47.62	3	0	GAGAGTAACCCAAACAGAACC
PBA_PS_0967	1933	contig03855	1	SSR	FORWARD	273	21	54.96	42.86	4	3	TGTGGCTTATAGGGTCTGATA	146	586	586	6	1	GTT	3	GTTGTTGTTGTTGTT	15
	1934	contig03855	1	SSR	REVERSE	418	21	55.13	42.86	7	1	TGTGGTTACCATCAGAAGAAC
PBA_PS_0968	1935	contig03856	1	SSR	FORWARD	69	21	55.13	38.1	4	0	TTTAACCCATCCTTTCTCTTC	151	539	539	4	0	TCT	3	TCTTCTTCTTCT	12
	1936	contig03856	1	SSR	REVERSE	219	21	54.67	47.62	6	2	CTCGTACATGGTCATAACCTC
PBA_PS_0969	1937	contig03868	1	SSR	FORWARD	9	21	55.6	38.1	5	1	ATGTACGGAAGAACATTGTGA	133	1307	1307	4	1	ACGA	4	ACGAACGAACGA	12
	1938	contig03868	1	SSR	REVERSE	141	21	55.12	42.86	5	1	TCACTCTAAGCCTTGTGTTGT
PBA_PS_0970	1939	contig03868	1	SSR	FORWARD	62	21	54.81	33.33	6	2	TAAACATAAACGTTGGTTGGT	169	1307	1307	2	0	TTGTTA	6	TTGTTATTGTTATTGTTA	18
	1940	contig03868	1	SSR	REVERSE	230	21	55.17	47.62	3	0	ATCTGAGTGGGAGAGAAGAAG
PBA_PS_0971	1941	contig03876	1	SSR	FORWARD	668	21	54.91	33.33	7	3	AAGCATATCAGATGGTTTGAA	151	1353	1353	4	1	GGA	3	GGAGGAGGAGGA	12
	1942	contig03876	1	SSR	REVERSE	818	21	54.88	38.1	6	1	TATCAAGCTTTTCCTTGACAG
PBA_PS_0972	1943	contig03885	1	SSR	FORWARD	491	21	55.26	38.1	5	3	GAAACAGACCAAACAGATTGA	162	1107	1107	3	2	ATC	3	ATCATCATCATCATC	15
	1944	contig03885	1	SSR	REVERSE	652	21	55.13	38.1	3	2	GAGAAAGAATAAGGGTTCCAA
PBA_PS_0973	1945	contig03886	1	SSR	FORWARD	628	18	54.43	55.56	4	2	CAGTCTTCTTGGCAGCTC	169	810	810	4	3	AG	2	AGAGAGAGAGAGAG	14
	1946	contig03886	1	SSR	REVERSE	796	21	56.16	38.1	6	2	ACTAAACGGCTAAAAGCTTGA
PBA_PS_0974	1947	contig03890	1	SSR	FORWARD	201	21	55.05	42.86	4	2	GGTTTCCTCATGTGATGTCTA	153	546	546	4	1	CAT	3	CATCATCATCAT	12
	1948	contig03890	1	SSR	REVERSE	353	20	55.36	50	4	2	CTACAGAAGGCTGTTGCTTC
PBA_PS_0975	1949	contig03891	1	SSR	FORWARD	51	21	54.85	38.1	2	0	CTTCCTCATCACAAACAAAAC	150	509	509	6	1	CCAAA	5	CCAAACCAAACCAAA	15
	1950	contig03891	1	SSR	REVERSE	200	21	54.77	33.33	5	3	TGTGTGAAGATTTTTCTCCAT
PBA_PS_0976	1951	contig03897	1	SSR	FORWARD	758	21	54.88	42.86	4	0	CGTGGATCATAACCTACAAAG	149	1009	1009	4	1	ATTCTC	6	ATTCTCATTCTCATTCTC	18
	1952	contig03897	1	SSR	REVERSE	906	21	55.34	42.86	3	1	CTCTTTCTTTCCGAGATGAGT
PBA_PS_0977	1953	contig03904	1	SSR	FORWARD	109	21	54.81	38.1	5	0	ATTCGTAACTAAGCCCAATCT	167	483	483	4	1	TCTTCG	6	TCTTCGTCTTCGTCTTCG	18
	1954	contig03904	1	SSR	REVERSE	275	21	55.07	33.33	6	2	AAACTGCTGTACAATTCCAAA
PBA_PS_0978	1955	contig03917	1	SSR	FORWARD	789	21	54.67	33.33	6	2	TCAACCTGGTGAAATTTGTAT	163	1512	1512	3	1	TGA	3	TGATGATGATGATGA	15
	1956	contig03917	1	SSR	REVERSE	951	21	54.68	38.1	6	2	TTAAGCCTATCAACGATGAAC
PBA_PS_0979	1957	contig03917	1	SSR	FORWARD	1301	21	55.08	33.33	8	3	TAAACATGTTGGTCCAAATTC	136	1512	1512	5	2	TATCA	5	TATCATATCATATCA	15
	1958	contig03917	1	SSR	REVERSE	1436	21	55.02	33.33	6	2	GTTCCGAAATAAAGGAACATT
PBA_PS_0980	1959	contig03920	1	SSR	FORWARD	200	21	54.76	38.1	6	2	CCCTTTGATAAAACCTCTTTC	151	834	834	4	0	AGT	3	AGTAGTAGTAGTAGT	15
	1960	contig03920	1	SSR	REVERSE	350	20	55.01	35	4	2	TTCTATTTTGGCATCCCTTA
PBA_PS_0981	1961	contig03926	1	SSR	FORWARD	141	21	54.84	38.1	4	3	TATTCACCTTGAGCATAAAGC	145	1283	1283	4	1	TTTC	4	TTTCTTTCTTTC	12
	1962	contig03926	1	SSR	REVERSE	285	21	54.69	47.62	6	0	ACAGAGCTGTTGTTAGTGAGG
PBA_PS_0982	1963	contig03930	1	SSR	FORWARD	48	21	54.67	33.33	2	0	TTTCGTTTCACTCTTTTCATC	172	700	700	4	0	AAG	3	AAGAAGAAGAAG	12
	1964	contig03930	1	SSR	REVERSE	219	21	55.45	47.62	2	0	GTAGGTCTCAACGCTCTTCTT
PBA_PS_0983	1965	contig03931	1	SSR	FORWARD	1305	20	54.98	40	5	2	CAACATTATGCCCATCCTAT	141	1467	1467	5	2	CCA	3	CCACCACCACCACCA	15
	1966	contig03931	1	SSR	REVERSE	1445	18	56.24	44.44	7	3	AGGCATTGCAGCATTGTA
PBA_PS_0984	1967	contig03937	1	SSR	FORWARD	425	21	55.28	38.1	4	2	TAGCATGGGCTTATCAAGTTA	151	1778	1778	4	0	CCT	3	CCTCCTCCTCCT	12
	1968	contig03937	1	SSR	REVERSE	575	21	54.66	38.1	3	3	TACTTTGCTTCGTCTTTAGGA
PBA_PS_0985	1969	contig03940	1	SSR	FORWARD	57	21	54.85	38.1	3	0	CAAACTCAGAATCAAACAACC	133	915	915	6	3	CAAA	4	CAAACAAACAAA	12
	1970	contig03940	1	SSR	REVERSE	189	21	54.94	38.1	3	0	ATGTGAGACTTTTGTTGCTGT
PBA_PS_0986	1971	contig03947	1	SSR	FORWARD	740	21	54.81	38.1	4	3	GCACATATTCCCAAAAGTATG	142	933	933	4	3	CTT	3	CTTCTTCTTCTTCTTCTTCTT	21
	1972	contig03947	1	SSR	REVERSE	881	21	53.66	38.1	6	2	CACCTTCGAATTCAGAGTTAT
PBA_PS_0987	1973	contig03948	1	SSR	FORWARD	268	21	54.92	42.86	3	0	CTGAGGAAGATGAATGAAGTG	151	512	512	4	1	TTC	3	TTCTTCTTCTTC	12
	1974	contig03948	1	SSR	REVERSE	418	21	54.12	33.33	5	1	TTGCATTGTAAAGAAACACAG
PBA_PS_0988	1975	contig03957	1	SSR	FORWARD	212	21	55.08	38.1	4	0	TAGCAAATGGAGATCCTAACA	151	1083	1083	4	0	TCA	3	TCATCATCATCA	12
	1976	contig03957	1	SSR	REVERSE	362	21	54.81	38.1	4	2	AAAAGGAAATAGCTGAGAAGC
PBA_PS_0989	1977	contig03960	1	SSR	FORWARD	659	21	54.76	38.1	6	2	AGAAGATCTGTTTTGGGCTAT	152	1136	1136	5	1	GGT	3	GGTGGTGGTGGT	12
	1978	contig03960	1	SSR	REVERSE	810	21	54.69	38.1	5	2	TGTAAACAACATCAGTTGCAC
PBA_PS_0990	1979	contig03968	1	SSR	FORWARD	15	21	55.83	52.38	4	2	GTGAGAGTGAGTGAGTGATCG	149	624	624	4	2	GA	2	GAGAGAGAGAGAGA	14
	1980	contig03968	1	SSR	REVERSE	163	21	54.63	42.86	4	0	CTTGGTACATCTCTTGCACTT
PBA_PS_0991	1981	contig03968	1	SSR	FORWARD	69	21	55.15	52.38	2	0	AGTGGGAGAGAGAGAGAGATG	142	624	624	4	0	TTG	3	TTGTTGTTGTTG	12
	1982	contig03968	1	SSR	REVERSE	210	21	55.02	38.1	5	3	CACCACCAAATGTCATAAAGT
PBA_PS_0992	1983	contig03968	1	SSR	FORWARD	1	18	50.62	44.44	4	3	ATTACTCGGGCTAAGTGA	160	624	624	5	3	GAGT	4	GAGTGAGTGAGT	12
	1984	contig03968	1	SSR	REVERSE	160	21	54.45	42.86	4	0	GGTACATCTCTTGCACTTGTT
PBA_PS_0993	1985	contig03968	1	SSR	FORWARD	474	22	55	40.91	3	0	CAGTGTTTGTGTGTATGTGTTG	148	624	624	5	1	CTAG	4	CTAGCTAGCTAG	12
	1986	contig03968	1	SSR	REVERSE	621	21	54.26	33.33	4	2	AGACTCATAAATTGCTTGCAT
PBA_PS_0994	1987	contig03971	1	SSR	FORWARD	375	21	54.58	42.86	4	2	GCGTATGCTATAATGTCCAGT	149	835	835	6	3	AACC	4	AACCAACCAACC	12
	1988	contig03971	1	SSR	REVERSE	523	21	55.14	42.86	5	1	GGTCTTCGTGGAAAGTTTAGT
PBA_PS_0995	1989	contig03981	1	SSR	FORWARD	305	21	54.59	42.86	4	2	TCTAAGTGTTTGGAACTCGAC	146	767	767	7	2	GTTATA	6	GTTATAGTTATAGTTATA	18
	1990	contig03981	1	SSR	REVERSE	450	21	55.29	33.33	6	0	TTATAAAATCCAAACCCCTGT
PBA_PS_0996	1991	contig03983	1	SSR	FORWARD	192	21	55.03	38.1	4	0	AATTCTCTCAAACCAGAAACC	151	1626	1626	4	1	AAT	3	AATAATAATAAT	12
	1992	contig03983	1	SSR	REVERSE	342	21	55.9	38.1	4	0	AAAACGGAGATGTAAATGGAG
PBA_PS_0997	1993	contig03989	1	SSR	FORWARD	4	19	55.24	57.89	3	1	CTGAGAGTGTGAGCAGTGG	172	844	844	2	0	CAGAAG	6	CAGAAGCAGAAGCAGAAG	18
	1994	contig03989	1	SSR	REVERSE	175	21	54.48	33.33	4	2	TAAAAGTGAAGAGCGATGTTT
PBA_PS_0998	1995	contig03993	1	SSR	FORWARD	762	21	54.94	38.1	4	0	ATGATCGGTACAATAGCTGAA	116	880	880	4	1	TTTA	4	TTTATTTATTTA	12
	1996	contig03993	1	SSR	REVERSE	877	21	55.35	38.1	4	1	GAAAAACAGAGATCCCAAATC
PBA_PS_0999	1997	contig03995	1	SSR	FORWARD	612	20	54.85	40	6	3	GAGAATTCCCTCTGGAAAAT	169	783	783	5	1	AGG	3	AGGAGGAGGAGG	12
	1998	contig03995	1	SSR	REVERSE	780	21	55.51	33.33	5	3	ATTGTAAATTCCATTCCCAAC
PBA_PS_1000	1999	contig03995	1	SSR	FORWARD	125	21	55.1	33.33	5	0	ATCAAACATGGCATTTACAAC	149	783	783	4	0	TACA	4	TACATACATACA	12
[truncated: 2,795 more rows]

## Sheet: Fababean
SSR inhouse name	Index	Seq ID	Count	Primer type	Orientation	Start	Len	tm	GC%	Any compl	3' compl	Seq	Prod size	Seq len	Included len	Pair any compl	Pair 3' compl	Motif	Motif Len	SSR	SSRLen
PBA_VF_0001	1	contig00026	1	SSR	FORWARD	67	20	54.93	40	2	0	ATCTTTTCCAGTTTCCCTTC	145	379	379	5	2	CAC	3	CACCACCACCAC	12
	2	contig00026	1	SSR	REVERSE	211	21	54.6	47.62	3	0	GAGAATGATAGACTGGGTGTG
PBA_VF_0002	3	contig00026	1	SSR	FORWARD	142	21	54.73	42.86	3	0	TACCATTACTCATCTCCTCCA	120	379	379	5	2	CCA	3	CCACCACCACCA	12
	4	contig00026	1	SSR	REVERSE	261	20	55.05	50	3	0	AGAGTGGTAAACTGGGTGTG
PBA_VF_0003	5	contig00026	1	SSR	FORWARD	197	20	53.44	45	3	0	CAGTCTATCATTCTCCACCA	155	379	379	6	2	CCA	3	CCACCACCACCA	12
	6	contig00026	1	SSR	REVERSE	351	20	55.05	50	3	1	AGAGTGGTAAACAGGGTGTG
PBA_VF_0004	7	contig00028	1	SSR	FORWARD	157	21	54.94	47.62	6	0	GGATCCATATCCCAGTCTATC	170	359	359	5	1	CCA	3	CCACCACCACCACCA	15
	8	contig00028	1	SSR	REVERSE	326	21	54.63	42.86	4	0	GGGTACTTGTATGGTTTTGTG
PBA_VF_0005	9	contig00029	1	SSR	FORWARD	304	21	54.43	42.86	3	0	TTTAGTGATGGTAAGGTGGAG	168	557	557	4	0	GGT	3	GGTGGTGGTGGT	12
	10	contig00029	1	SSR	REVERSE	471	21	55.42	42.86	2	2	CACACAAGAAGCCATACAAGT
PBA_VF_0006	11	contig00034	1	SSR	FORWARD	118	20	54.75	40	3	2	GGGAGGAACCAGATTATTTT	151	525	525	4	1	ATT	3	ATTATTATTATTATT	15
	12	contig00034	1	SSR	REVERSE	268	20	54.8	45	8	0	GATTCTGATGAGAAGCCAAC
PBA_VF_0007	13	contig00034	1	SSR	FORWARD	68	22	55.09	40.91	8	0	TCATCATCATGACTCTCATCTC	161	525	525	5	2	TAACA	5	TAACATAACATAACA	15
	14	contig00034	1	SSR	REVERSE	228	19	55.07	42.11	2	1	AGGTTGTTGTTGCTGTTGA
PBA_VF_0008	15	contig00068	1	SSR	FORWARD	531	21	55.1	42.86	3	2	CAACCTCAACTTTCTCAACTG	169	1017	1017	7	1	TTC	3	TTCTTCTTCTTC	12
	16	contig00068	1	SSR	REVERSE	699	21	55.5	42.86	3	0	GAGGAAGGTGAAAAGAAACAC
PBA_VF_0009	17	contig00095	1	SSR	FORWARD	191	19	55.37	42.11	4	1	GAAAACCCCTGCAAAGTAA	153	493	493	5	0	AAAC	4	AAACAAACAAAC	12
	18	contig00095	1	SSR	REVERSE	343	21	55.55	42.86	4	1	TGAGCAGGTTTACAACAAGAC
PBA_VF_0010	19	contig00117	1	SSR	FORWARD	230	21	55.05	42.86	3	2	AGGAGGCGTAACTAAAACCTA	176	1061	1061	3	0	TCA	3	TCATCATCATCATCA	15
	20	contig00117	1	SSR	REVERSE	405	20	54.91	45	3	1	ATGAAGACGATGATGAGGAC
PBA_VF_0011	21	contig00117	1	SSR	FORWARD	806	20	54.81	45	8	0	ACTGTGCTCAGTCTCCATTT	156	1061	1061	4	0	ACAA	4	ACAAACAAACAA	12
	22	contig00117	1	SSR	REVERSE	961	21	54.97	42.86	4	0	ATGTACGAGCTTTCTTCTCCT
PBA_VF_0012	23	contig00118	1	SSR	FORWARD	340	21	55.3	42.86	6	2	ACACTATGGTGGTGGACATTA	140	618	618	6	1	TGG	3	TGGTGGTGGTGGTGG	15
	24	contig00118	1	SSR	REVERSE	479	20	55.11	40	6	1	TCAACACCAAACGTTACTCA
PBA_VF_0013	25	contig00119	1	SSR	FORWARD	190	20	54.2	40	6	2	AGCCTATTTGTTAAGCTTGC	150	618	618	4	1	GCT	3	GCTGCTGCTGCT	12
	26	contig00119	1	SSR	REVERSE	339	20	55.17	45	4	2	CTTTTTCTCCTCGACAACTG
PBA_VF_0014	27	contig00151	1	SSR	FORWARD	5	21	54.74	42.86	4	1	CTGTGAATTTGTGATCCTCTC	175	592	592	6	0	AGA	3	AGAAGAAGAAGA	12
	28	contig00151	1	SSR	REVERSE	179	21	54.64	42.86	4	0	CACCATGTTATTCACCTTCTC
PBA_VF_0015	29	contig00153	1	SSR	FORWARD	339	20	54.66	45	5	1	GTCTTTAAGCTCACCCTTCA	154	767	767	3	1	ATGG	4	ATGGATGGATGG	12
	30	contig00153	1	SSR	REVERSE	492	21	54.76	47.62	4	2	GACCATCAACATCTCTAGTGC
PBA_VF_0016	31	contig00159	1	SSR	FORWARD	6	21	54.45	42.86	5	1	ACAACTACATCGACGAAACTC	154	991	991	3	1	CAA	3	CAACAACAACAA	12
	32	contig00159	1	SSR	REVERSE	159	20	54.96	40	8	2	ACATGAACAACGTACGTGAA
PBA_VF_0017	33	contig00159	1	SSR	FORWARD	750	21	54.73	42.86	5	2	TATCTGCCATATCTCAAGCTC	141	991	991	4	0	TTG	3	TTGTTGTTGTTG	12
	34	contig00159	1	SSR	REVERSE	890	21	54.11	42.86	5	2	ACTGAGTCCAACCATGTAAAC
PBA_VF_0018	35	contig00182	1	SSR	FORWARD	336	20	54.64	40	3	1	ATCACCCTCATCAAAAGAGA	148	711	711	5	1	CTT	3	CTTCTTCTTCTTCTT	15
	36	contig00182	1	SSR	REVERSE	483	21	55.12	47.62	2	2	GCACAAGATAGAGGAGGAGAT
PBA_VF_0019	37	contig00190	1	SSR	FORWARD	604	21	54.9	42.86	3	2	GATTCCTTGTCGGAGATAGAT	130	734	734	4	2	AAGG	4	AAGGAAGGAAGG	12
	38	contig00190	1	SSR	REVERSE	733	21	54.1	42.86	8	1	CATATTCTCTCATGAGCCTTC
PBA_VF_0020	39	contig00191	1	SSR	FORWARD	54	21	55.31	42.86	3	0	GACAGTTTACCCATTTTCCTC	122	1520	1520	4	2	CAA	3	CAACAACAACAA	12
	40	contig00191	1	SSR	REVERSE	175	19	55.45	42.11	4	2	TAAGAATTGTGCTGCTGGA
PBA_VF_0021	41	contig00196	1	SSR	FORWARD	672	21	54.58	42.86	5	2	GCACCTGGTAGATGTTCTAAA	170	1723	1723	3	0	TGC	3	TGCTGCTGCTGC	12
	42	contig00196	1	SSR	REVERSE	841	21	54.58	42.86	6	2	GTCACTAAAGTGGCTCCAATA
PBA_VF_0022	43	contig00208	1	SSR	FORWARD	890	21	54.79	42.86	4	2	GTGAATGCCTACAAGAATGTC	179	1344	1344	5	1	GCT	3	GCTGCTGCTGCT	12
	44	contig00208	1	SSR	REVERSE	1068	21	55	42.86	2	2	TCCTCCTTCTTCTCCTCTTTA
PBA_VF_0023	45	contig00211	1	SSR	FORWARD	76	21	56.12	42.86	4	2	CCAAACACCAGAGTTCACATA	108	479	479	5	1	TTA	3	TTATTATTATTATTA	15
	46	contig00211	1	SSR	REVERSE	183	21	55.2	42.86	3	0	ATGAAGTGGTGACAGTGAAAG
PBA_VF_0024	47	contig00217	1	SSR	FORWARD	376	21	54.88	42.86	2	2	GGAAAACCTGAAGAAGATAGC	131	770	770	6	2	ATG	3	ATGATGATGATG	12
	48	contig00217	1	SSR	REVERSE	506	21	54.31	42.86	5	2	CTGTCTCAAAAGTTTCTCCAG
PBA_VF_0025	49	contig00220	1	SSR	FORWARD	780	21	56.01	47.62	2	2	CTTTCGTCTCGGTAGGTGTAT	181	2267	2267	4	2	CATT	4	CATTCATTCATT	12
	50	contig00220	1	SSR	REVERSE	960	20	55.89	45	3	1	CTTGTTGCTGGAATGAAGAC
PBA_VF_0026	51	contig00226	1	SSR	FORWARD	16	21	55.55	42.86	3	2	TCACCTGTTTACTTTGTCAGC	162	530	530	5	2	TCAAT	5	TCAATTCAATTCAAT	15
	52	contig00226	1	SSR	REVERSE	177	21	55.11	42.86	6	1	ATCACACCTTCATGAGAACAG
PBA_VF_0027	53	contig00236	1	SSR	FORWARD	195	22	54.98	40.91	4	2	GTACTTCTTCAATCCTTTCGAG	149	736	736	4	1	TCCA	4	TCCATCCATCCA	12
	54	contig00236	1	SSR	REVERSE	343	19	54.83	42.11	6	2	GCTGCAGTTAAATGGACAA
PBA_VF_0028	55	contig00243	1	SSR	FORWARD	429	21	54.49	42.86	4	0	GCATGAAGTCCTATACCAAGA	144	952	952	4	2	GAA	3	GAAGAAGAAGAAGAA	15
	56	contig00243	1	SSR	REVERSE	572	21	55.25	42.86	5	0	ATGTCTATTCGTCATCCTCCT
PBA_VF_0029	57	contig00252	1	SSR	FORWARD	180	20	55.09	40	5	1	GCTTCAGAACCTTGAAAATG	165	450	450	4	1	TCT	3	TCTTCTTCTTCT	12
	58	contig00252	1	SSR	REVERSE	344	21	55.06	47.62	3	2	AGGAGAAGAAGTCCACCATAG
PBA_VF_0030	59	contig00256	1	SSR	FORWARD	476	20	55.12	45	6	0	GGAACCTATCGATCTGTGAA	150	626	626	4	0	TTC	3	TTCTTCTTCTTC	12
	60	contig00256	1	SSR	REVERSE	625	21	57.21	42.86	3	2	GCACCAACATAAACATTAGGC
PBA_VF_0031	61	contig00257	1	SSR	FORWARD	496	21	55.56	47.62	4	0	TCAGTCTCGAACACTACCTTG	237	794	794	5	1	TTTC	4	TTTCTTTCTTTC	12
	62	contig00257	1	SSR	REVERSE	732	20	54.65	40	6	2	CCTTATGTTGATCGATTTCC
PBA_VF_0032	63	contig00257	1	SSR	FORWARD	132	19	54.92	42.11	4	2	GTTGTTTCCTCCGATCAAT	141	794	794	3	1	CGAAAA	6	CGAAAACGAAAACGAAAA	18
	64	contig00257	1	SSR	REVERSE	272	21	56.22	47.62	3	0	GTAACTCTCGTCGTTCTCGTT
PBA_VF_0033	65	contig00267	1	SSR	FORWARD	709	20	55.36	40	6	0	ACAGCCATGGATTTGTATGT	216	943	943	3	1	CA	2	CACACACACACA	12
	66	contig00267	1	SSR	REVERSE	924	22	55.21	45.45	5	0	TGTGTGAGACAGAAGAGAGAGA
PBA_VF_0034	67	contig00267	1	SSR	FORWARD	126	20	54.82	45	3	1	AGATTCACATTCACCCTGTC	155	943	943	4	1	AGG	3	AGGAGGAGGAGG	12
	68	contig00267	1	SSR	REVERSE	280	18	54.84	55.56	8	2	GTCCTGCAAGACCATCTG
PBA_VF_0035	69	contig00275	1	SSR	FORWARD	229	21	54	42.86	4	0	TGAGCTAATGGAGTCTAAAGG	148	1852	1852	4	0	TAG	3	TAGTAGTAGTAG	12
	70	contig00275	1	SSR	REVERSE	376	21	54.58	42.86	7	2	AGAGTAAGCAGCTGATCTGAA
PBA_VF_0036	71	contig00277	1	SSR	FORWARD	511	21	55.47	42.86	5	1	TACCTAAGGCACCCTATGATT	163	1686	1686	4	1	TAA	3	TAATAATAATAA	12
	72	contig00277	1	SSR	REVERSE	673	21	54.2	42.86	7	1	AGGTCACTGACATATCCTTTG
PBA_VF_0037	73	contig00283	1	SSR	FORWARD	94	20	54.78	40	5	2	TGTCACTACATGCCATTCAT	176	785	785	5	1	TAAA	4	TAAATAAATAAA	12
	74	contig00283	1	SSR	REVERSE	269	21	55.71	42.86	4	2	GTTCATGGAGATTGGAGAACT
PBA_VF_0038	75	contig00289	1	SSR	FORWARD	866	21	54.98	42.86	3	1	AAGGAGGTGTTGAAAGTAACC	140	1181	1181	6	1	CAG	3	CAGCAGCAGCAG	12
	76	contig00289	1	SSR	REVERSE	1005	21	54.39	42.86	5	1	ACAGGTTTACTTGACCTTGTG
PBA_VF_0039	77	contig00302	1	SSR	FORWARD	82	19	54.34	42.11	4	0	GAAAGCGATCACAAACAAG	182	528	528	4	2	ATT	3	ATTATTATTATT	12
	78	contig00302	1	SSR	REVERSE	263	21	55.25	42.86	4	2	TGTTATGCCAGCTTGACTACT
PBA_VF_0040	79	contig00307	1	SSR	FORWARD	3	23	51.6	43.48	2	1	AGCGTAGAGAGAGTAGAGAGTAA	141	722	722	3	1	AG	2	AGAGAGAGAGAGAGAG	16
	80	contig00307	1	SSR	REVERSE	143	21	54.82	42.86	6	2	GGATCCATCTTGGTAAAGAGT
PBA_VF_0041	81	contig00307	1	SSR	FORWARD	366	21	55.35	42.86	4	1	CAAGGAAGCTATTATGTGCTG	317	722	722	5	1	GTTG	4	GTTGGTTGGTTG	12
	82	contig00307	1	SSR	REVERSE	682	21	55.19	42.86	2	2	GTAAACGGGATAAGAGATGCT
PBA_VF_0042	83	contig00320	1	SSR	FORWARD	10	19	54.06	42.11	4	2	GCAAGAATCCACAATTCAG	202	568	568	4	2	ATT	3	ATTATTATTATT	12
	84	contig00320	1	SSR	REVERSE	211	22	55.08	40.91	3	1	CACAAATCTCATTCCTCCTACT
PBA_VF_0043	85	contig00324	1	SSR	FORWARD	151	22	55.05	40.91	6	2	GGCTTTTCTTGAGACAAACTAC	161	521	521	3	0	AGG	3	AGGAGGAGGAGG	12
	86	contig00324	1	SSR	REVERSE	311	21	55.98	42.86	4	2	TCCACCACATTACATCTATGC
PBA_VF_0044	87	contig00324	1	SSR	FORWARD	328	21	55.97	52.38	2	0	GTGGAGGAGGTGAAGAGTAGA	140	521	521	6	1	TGG	3	TGGTGGTGGTGG	12
	88	contig00324	1	SSR	REVERSE	467	20	54.4	40	4	2	ACCACCACCAGTTTACAAAT
PBA_VF_0045	89	contig00324	1	SSR	FORWARD	330	21	55.97	52.38	2	0	GGAGGAGGTGAAGAGTAGACA	163	521	521	8	2	TGG	3	TGGTGGTGGTGG	12
	90	contig00324	1	SSR	REVERSE	492	19	55.19	52.63	2	2	CTCCTCCTCCACCAGTTTA
PBA_VF_0046	91	contig00331	1	SSR	FORWARD	245	21	55.79	42.86	3	0	GACTTTTGTGGAGAAGGATGT	174	592	592	4	0	AAT	3	AATAATAATAAT	12
	92	contig00331	1	SSR	REVERSE	418	21	54.63	42.86	3	0	CATACCAAACATAGGAGGATG
PBA_VF_0047	93	contig00334	1	SSR	FORWARD	65	20	55.29	45	4	2	TCCATGAGATTCCTAGTTGC	123	192	192	8	2	TGCTGA	6	TGCTGATGCTGATGCTGA	18
	94	contig00334	1	SSR	REVERSE	187	21	55.37	42.86	6	2	AGTAAGCCCATGGATACAAGT
PBA_VF_0048	95	contig00345	1	SSR	FORWARD	291	20	54.78	40	2	0	ACAACACATAAACCACACGA	140	965	965	3	1	GCA	3	GCAGCAGCAGCA	12
	96	contig00345	1	SSR	REVERSE	430	21	54.91	42.86	4	2	CTAAGAAAGCTGGATACGTCA
PBA_VF_0049	97	contig00348	1	SSR	FORWARD	75	19	55.44	42.11	4	1	CCTGTTTGAAGCCAAAACT	213	793	793	5	2	AATCAA	6	AATCAAAATCAAAATCAA	18
	98	contig00348	1	SSR	REVERSE	287	21	55.38	42.86	5	1	GATCATCTAGTGGTGCAAAGA
PBA_VF_0050	99	contig00349	1	SSR	FORWARD	30	21	56.73	42.86	6	2	TGTGCTTTATGAAGGGGATAC	143	775	775	7	2	TTG	3	TTGTTGTTGTTG	12
	100	contig00349	1	SSR	REVERSE	172	21	54.99	42.86	6	2	CAGAGGTTCCCTTGATATCTT
PBA_VF_0051	101	contig00357	1	SSR	FORWARD	210	20	55.44	40	8	2	TGGGGTACCTCAATTTCATA	320	1513	1513	3	0	AT	2	ATATATATATATAT	14
	102	contig00357	1	SSR	REVERSE	529	20	54.3	40	4	2	ATCCAGTTATTTCGTTCGAC
PBA_VF_0052	103	contig00358	1	SSR	FORWARD	492	21	55.86	42.86	6	0	CAGCTGATGACAAATATGAGG	146	994	994	5	1	GAA	3	GAAGAAGAAGAA	12
	104	contig00358	1	SSR	REVERSE	637	21	54.97	42.86	4	2	CAAAGATACCACAATCTCAGC
PBA_VF_0053	105	contig00358	1	SSR	FORWARD	14	22	54.56	40.91	5	2	AGTCACAAACTATGTCAACTCG	163	994	994	5	2	CTAC	4	CTACCTACCTAC	12
	106	contig00358	1	SSR	REVERSE	176	20	55.04	45	7	1	CCAAAACAGTTTCAGTAGCC
PBA_VF_0054	107	contig00358	1	SSR	FORWARD	41	21	54.85	47.62	4	2	CCTACCTACCACCACCTTAAT	167	994	994	5	2	AACA	4	AACAAACAAACA	12
	108	contig00358	1	SSR	REVERSE	207	21	55.47	47.62	4	0	GTGATCTTGGAAGGGTAAGAG
PBA_VF_0055	109	contig00362	1	SSR	FORWARD	760	21	53.97	42.86	5	1	CCACCAATACATTCTAAGAGG	155	1209	1209	3	0	TGT	3	TGTTGTTGTTGT	12
	110	contig00362	1	SSR	REVERSE	914	21	56.03	42.86	3	1	AGAGGACAAAACCTTCAACAG
PBA_VF_0056	111	contig00365	1	SSR	FORWARD	64	22	54.91	40.91	5	1	CTTCCTCACTTTGAAACTAACC	236	410	410	4	1	ACA	3	ACAACAACAACAACA	15
	112	contig00365	1	SSR	REVERSE	299	20	55.08	40	5	2	ATATGCCACCAACTTTGTTC
PBA_VF_0057	113	contig00365	1	SSR	FORWARD	15	20	55.02	45	2	2	CACCATTTACCCCATCTCTA	150	410	410	4	1	AATTG	5	AATTGAATTGAATTG	15
	114	contig00365	1	SSR	REVERSE	164	22	55.64	40.91	8	2	CATGTTGTATGCATAGGTTCAC
PBA_VF_0058	115	contig00367	1	SSR	FORWARD	3	21	55.02	42.86	2	0	CGCAAACAGATAGAGAGAGAA	142	859	859	3	0	AG	2	AGAGAGAGAGAGAGAGAG	18
	116	contig00367	1	SSR	REVERSE	144	21	55.38	42.86	6	2	TGACATGTGATCCTTTAGAGC
PBA_VF_0059	117	contig00370	1	SSR	FORWARD	166	19	54.77	52.63	5	2	CCATCTCTCGAAGTTCCTC	146	414	414	3	0	TGG	3	TGGTGGTGGTGG	12
	118	contig00370	1	SSR	REVERSE	311	21	54.82	42.86	5	2	TTACGTTACTGTACCCATCGT
PBA_VF_0060	119	contig00381	1	SSR	FORWARD	1222	20	55.45	40	4	2	ACCAACTTCCTTCTCGAAAT	168	1484	1484	4	1	TTC	3	TTCTTCTTCTTCTTC	15
	120	contig00381	1	SSR	REVERSE	1389	20	55.2	40	5	0	CAAATTGATGCAGTGTGAAG
PBA_VF_0061	121	contig00383	1	SSR	FORWARD	336	21	55.29	42.86	6	2	ATACCACTGCAATATGTGCTC	153	1962	1962	5	2	GCA	3	GCAGCAGCAGCA	12
	122	contig00383	1	SSR	REVERSE	488	20	55.9	50	5	2	GTTGCTGAGGAAGAGGGTAT
PBA_VF_0062	123	contig00389	1	SSR	FORWARD	625	19	55.04	42.11	3	2	ACACAAAGCGTGAATGGTA	176	1661	1661	4	2	AT	2	ATATATATATAT	12
	124	contig00389	1	SSR	REVERSE	800	21	54.87	47.62	3	0	CCCATAATCCCTCACTACTCT
PBA_VF_0063	125	contig00401	1	SSR	FORWARD	115	21	55.49	42.86	4	2	ATGAAGTGGAACCTGAGCTAT	143	1863	1863	4	1	TCAT	4	TCATTCATTCAT	12
	126	contig00401	1	SSR	REVERSE	257	21	55.07	42.86	4	2	CTGAAGCTGCCTAGTTATGAA
PBA_VF_0064	127	contig00415	1	SSR	FORWARD	10	21	54.83	42.86	4	0	CACAGTTTCTTCTGTTCATCC	160	729	729	3	0	AATTC	5	AATTCAATTCAATTCAATTC	20
	128	contig00415	1	SSR	REVERSE	169	21	55.46	42.86	3	0	CTACTTCAGCCTTTGGTTCTT
PBA_VF_0065	129	contig00423	1	SSR	FORWARD	3	22	52.18	40.91	4	2	GAAGAAGAAGAGAGAGAGATCA	158	561	561	3	1	GAA	3	GAAGAAGAAGAAGAA	15
	130	contig00423	1	SSR	REVERSE	160	21	54.98	42.86	2	2	GATACCAACGAGGAGAAGATT
PBA_VF_0066	131	contig00440	1	SSR	FORWARD	23	21	54.79	42.86	3	0	GCACATCAAGTTCCAATACTC	237	722	722	3	0	GCAT	4	GCATGCATGCAT	12
	132	contig00440	1	SSR	REVERSE	259	20	53.99	40	4	2	GTACAACAAAAACCATGCAC
PBA_VF_0067	133	contig00447	1	SSR	FORWARD	45	21	54.02	42.86	4	0	CCTAGTGATAAATCTGGCATC	148	441	441	4	2	AGC	3	AGCAGCAGCAGC	12
	134	contig00447	1	SSR	REVERSE	192	21	55.11	42.86	5	0	TCTTCTTAGGCTGAGGTTTCT
PBA_VF_0068	135	contig00455	1	SSR	FORWARD	827	21	54.9	42.86	4	0	GGTACAATCCAGAACCTCTTT	143	1468	1468	5	1	CTT	3	CTTCTTCTTCTT	12
	136	contig00455	1	SSR	REVERSE	969	21	54.33	42.86	5	2	AAGGAGCTGTCACTTCTGTTA
PBA_VF_0069	137	contig00461	1	SSR	FORWARD	719	21	56.32	42.86	3	0	TAATAAGGAGGTGGTGGAGAA	151	1066	1066	8	1	TGG	3	TGGTGGTGGTGG	12
	138	contig00461	1	SSR	REVERSE	869	21	54.39	42.86	3	2	CTCCAACACCAGTTTACAAGT
PBA_VF_0070	139	contig00461	1	SSR	FORWARD	816	21	54.69	47.62	6	0	CATATGTAGGTGAAGGTGGAG	153	1066	1066	5	2	GGA	3	GGAGGAGGAGGA	12
	140	contig00461	1	SSR	REVERSE	968	22	54.18	45.45	4	1	CAACTTACGAGTACAAGTCACC
PBA_VF_0071	141	contig00462	1	SSR	FORWARD	859	19	54.04	42.11	5	2	CTTTCTTCTTTCCGAATCC	152	1041	1041	4	1	GGCGGT	6	GGCGGTGGCGGTGGCGGT	18
	142	contig00462	1	SSR	REVERSE	1010	19	55.66	42.11	2	0	GCACATTAGCACAAACCAA
PBA_VF_0072	143	contig00470	1	SSR	FORWARD	3	21	54.12	42.86	3	0	CTATCACAGTTTCTTCCGTTC	165	307	307	3	0	AATTC	5	AATTCAATTCAATTCAATTC	20
	144	contig00470	1	SSR	REVERSE	167	21	55.46	42.86	3	0	CTACTTCAGCCTTTGGTTCTT
PBA_VF_0073	145	contig00471	1	SSR	FORWARD	140	21	54.96	42.86	5	1	CCTTTGTTGTAGTCAATACGG	134	820	820	4	2	GGT	3	GGTGGTGGTGGTGGT	15
	146	contig00471	1	SSR	REVERSE	273	21	55.05	42.86	4	0	CATTAGAAGCACTTTCACCAC
PBA_VF_0074	147	contig00483	1	SSR	FORWARD	127	21	55.97	47.62	6	2	ACTCTCAAGGGTCCTTCCTAT	154	808	808	4	0	CAT	3	CATCATCATCATCAT	15
	148	contig00483	1	SSR	REVERSE	280	21	55.64	42.86	5	1	TGCACTTTGTAGAATCTCCTG
PBA_VF_0075	149	contig00485	1	SSR	FORWARD	120	21	55.17	47.62	7	0	CGCCTAAGCCTTATTACTACC	150	503	503	4	1	CAC	3	CACCACCACCACCAC	15
	150	contig00485	1	SSR	REVERSE	269	21	54.11	42.86	3	0	GAGGTGGTGACTTGTATTTGT
PBA_VF_0076	151	contig00485	1	SSR	FORWARD	289	22	54.84	40.91	4	1	TCCTCCACCATATAAGTATTCC	150	503	503	7	2	CCT	3	CCTCCTCCTCCT	12
	152	contig00485	1	SSR	REVERSE	438	21	55.54	52.38	4	0	GGAGGAGGAGAGTTGTACTTG
PBA_VF_0077	153	contig00486	1	SSR	FORWARD	244	20	54.21	40	6	0	ATATTGCAACCTCCATCTTC	155	640	640	4	0	ATC	3	ATCATCATCATCATCATC	18
	154	contig00486	1	SSR	REVERSE	398	20	55.29	40	6	2	CTTCCTGATGCATTTGATCT
PBA_VF_0078	155	contig00504	1	SSR	FORWARD	34	20	55.22	45	3	0	CGGCTGCTTAGAAAGTTAGA	149	1122	1122	4	0	AG	2	AGAGAGAGAGAGAG	14
	156	contig00504	1	SSR	REVERSE	182	21	55.26	47.62	4	0	GTAGAGATCGGAGGAAGAAGA
PBA_VF_0079	157	contig00504	1	SSR	FORWARD	69	21	54.87	42.86	3	1	ATAGAGTTGAAGACGGTGTGA	160	1122	1122	4	1	TTC	3	TTCTTCTTCTTCTTCTTCTTC	21
	158	contig00504	1	SSR	REVERSE	228	20	54.71	40	3	2	ACCGAGAATGATGACCTTTA
PBA_VF_0080	159	contig00505	1	SSR	FORWARD	183	21	55.27	42.86	3	0	TAATGATAAGGTGGAGGAGGT	158	415	415	4	2	TGG	3	TGGTGGTGGTGG	12
	160	contig00505	1	SSR	REVERSE	340	21	55.05	42.86	2	0	CCATCTCAAGCAAACAACTAC
PBA_VF_0081	161	contig00514	1	SSR	FORWARD	170	21	55.04	42.86	6	1	TTCTAGATGCAGTTGGTCAGT	141	731	731	3	1	CAC	3	CACCACCACCAC	12
	162	contig00514	1	SSR	REVERSE	310	20	55.12	45	3	2	GTTTGGAAGTTGGTGGAGTA
PBA_VF_0082	163	contig00530	1	SSR	FORWARD	151	19	54.9	57.89	4	0	CCTCCTCCAGCTAACACTC	167	909	909	4	0	GTG	3	GTGGTGGTGGTG	12
	164	contig00530	1	SSR	REVERSE	317	21	54.9	42.86	4	2	GCCTCATTAACTACAGCTTCA
PBA_VF_0083	165	contig00540	1	SSR	FORWARD	403	21	54.73	42.86	6	0	CCAAGGTCATAGATGATGAAG	150	626	626	5	0	TATC	4	TATCTATCTATC	12
	166	contig00540	1	SSR	REVERSE	552	20	54.14	40	4	1	CGTCTCATGTCTAAGCAAAA
PBA_VF_0084	167	contig00558	1	SSR	FORWARD	868	20	54.96	40	3	1	ACTTGATACCCTTTTCAGCA	155	1077	1077	3	1	AAGA	4	AAGAAAGAAAGA	12
	168	contig00558	1	SSR	REVERSE	1022	20	55.07	45	2	0	CAGCCACTCATTTCTTCTTC
PBA_VF_0085	169	contig00569	1	SSR	FORWARD	323	21	55.53	52.38	6	2	ACCATCCAGTGTACCCTAGTC	147	774	774	4	1	ACC	3	ACCACCACCACC	12
	170	contig00569	1	SSR	REVERSE	469	21	54.92	42.86	5	1	GTCTTGAAAACAAGTCCACAG
PBA_VF_0086	171	contig00579	1	SSR	FORWARD	208	20	54.57	40	4	0	GTTTGGGTTGATAAAGATGG	208	469	469	4	1	AATAAG	6	AATAAGAATAAGAATAAG	18
	172	contig00579	1	SSR	REVERSE	415	20	54.43	40	6	2	ATCGCAAAACATGTACACAC
PBA_VF_0087	173	contig00586	1	SSR	FORWARD	142	21	54.79	42.86	4	0	GTTGCACCTTCATCTACATTC	139	420	420	4	0	CAC	3	CACCACCACCAC	12
	174	contig00586	1	SSR	REVERSE	280	21	55.43	42.86	6	2	GAGAAGATCTCTTTTGGGCTA
PBA_VF_0088	175	contig00597	1	SSR	FORWARD	330	20	55.09	40	6	1	GAAGAAAGTTTGCAATGGAG	139	562	562	5	0	TTACA	5	TTACATTACATTACA	15
	176	contig00597	1	SSR	REVERSE	468	20	55.16	45	2	0	GCAAAGGTGAAAGAAGTGAG
PBA_VF_0089	177	contig00601	1	SSR	FORWARD	158	21	55.31	42.86	5	0	CTTGAGAGTCCAATTACACCA	144	828	828	5	0	AAG	3	AAGAAGAAGAAG	12
	178	contig00601	1	SSR	REVERSE	301	21	55.22	42.86	4	0	CACGCTCACAATTTCTTCTAC
PBA_VF_0090	179	contig00607	1	SSR	FORWARD	261	21	53.69	42.86	6	1	CTCAAATCCATGGGATACTAC	137	403	403	3	1	AGG	3	AGGAGGAGGAGG	12
	180	contig00607	1	SSR	REVERSE	397	21	54.56	47.62	4	2	ACCTCCACCACACTATGTCTA
PBA_VF_0091	181	contig00613	1	SSR	FORWARD	54	21	55.27	42.86	6	0	CGCTATCGATCAACTTCTATG	173	1234	1234	4	1	TTG	3	TTGTTGTTGTTG	12
	182	contig00613	1	SSR	REVERSE	226	21	54.56	42.86	5	0	ATCAGTGACAGTGTTTGAGGT
PBA_VF_0092	183	contig00615	1	SSR	FORWARD	532	21	54.97	42.86	6	0	CCCTATAGAAAGGGTTGTGTT	156	691	691	3	1	TGCG	4	TGCGTGCGTGCG	12
	184	contig00615	1	SSR	REVERSE	687	21	56.03	42.86	3	2	GAAGATTGAGAAGGAACGGTA
PBA_VF_0093	185	contig00620	1	SSR	FORWARD	124	21	55.42	47.62	3	0	AGTCCGTAATAGCAGAGAAGG	132	653	653	4	2	AAG	3	AAGAAGAAGAAG	12
	186	contig00620	1	SSR	REVERSE	255	21	55.2	42.86	3	0	TCTTGTATGTCTCAACGCTCT
PBA_VF_0094	187	contig00622	1	SSR	FORWARD	1125	21	54.28	42.86	4	2	GCTAAGTTGGTCAGAGAATTG	155	1411	1411	4	2	CTG	3	CTGCTGCTGCTG	12
	188	contig00622	1	SSR	REVERSE	1279	21	55.07	42.86	4	2	CTCAGCATAGTTAAAGCCTGA
PBA_VF_0095	189	contig00624	1	SSR	FORWARD	2006	21	54.52	42.86	6	1	AACAACTACGTAATGCCAGAC	212	2230	2230	3	2	TTAT	4	TTATTTATTTAT	12
	190	contig00624	1	SSR	REVERSE	2217	18	55.24	50	4	2	ACATGAGGGGCCAAGTAT
PBA_VF_0096	191	contig00625	1	SSR	FORWARD	20	21	55.04	42.86	3	0	TGGATACTCTCACACTTGCTT	165	1808	1808	7	0	TC	2	TCTCTCTCTCTC	12
	192	contig00625	1	SSR	REVERSE	184	21	54.52	42.86	3	1	TGTCTTGTGAGGTTTCTTCTC
PBA_VF_0097	193	contig00634	1	SSR	FORWARD	391	21	54.37	42.86	4	0	GAGCTGTTGAAAGTGTTAAGG	171	598	598	4	1	GATG	4	GATGGATGGATG	12
	194	contig00634	1	SSR	REVERSE	561	21	55.15	42.86	4	1	GGGATTCTAATTCATCTGGAC
PBA_VF_0098	195	contig00634	1	SSR	FORWARD	30	21	54.58	47.62	4	0	CACACTCACATACATGACCAC	150	598	598	5	2	TCATT	5	TCATTTCATTTCATT	15
	196	contig00634	1	SSR	REVERSE	179	21	54.47	47.62	2	0	AGAGGAAGAGGAGAGTTTGAG
PBA_VF_0099	197	contig00635	1	SSR	FORWARD	2	21	55.81	47.62	2	0	TCTCATACCCATCTCTCTTCC	147	1122	1122	3	0	CT	2	CTCTCTCTCTCTCTCT	16
	198	contig00635	1	SSR	REVERSE	148	20	54.74	40	6	1	GTGAATGTTAACCCCATGTT
PBA_VF_0100	199	contig00642	1	SSR	FORWARD	72	21	54.96	42.86	6	1	CACTTTCAGCTGCAGTATCTT	191	705	705	6	2	GGTT	4	GGTTGGTTGGTT	12
	200	contig00642	1	SSR	REVERSE	262	21	54.67	47.62	4	2	AGCGATACTAGGTCAAGTGTG
PBA_VF_0101	201	contig00658	1	SSR	FORWARD	150	21	55.78	42.86	4	0	GAAAGAAGCTACCATCCAAAG	140	534	534	4	1	AAG	3	AAGAAGAAGAAG	12
	202	contig00658	1	SSR	REVERSE	289	21	54.97	42.86	4	2	CTTGCTTGAGATACCAATGTC
PBA_VF_0102	203	contig00659	1	SSR	FORWARD	88	20	54.89	45	3	0	ATCAAACCACCGTATCTCAC	168	592	592	4	1	GAG	3	GAGGAGGAGGAG	12
	204	contig00659	1	SSR	REVERSE	255	21	54.89	42.86	3	2	CTTGTGAACTCCGTAATCAAC
PBA_VF_0103	205	contig00659	1	SSR	FORWARD	42	20	55.17	40	4	2	ACAAACCCTAGAACCCAAAT	163	592	592	3	1	TCAAA	5	TCAAATCAAATCAAA	15
	206	contig00659	1	SSR	REVERSE	204	21	54.63	47.62	4	0	GACGAAGGTAACGTAGACAGA
PBA_VF_0104	207	contig00661	1	SSR	FORWARD	158	21	54.67	42.86	4	1	GGATCTAAGCAGAAAGTGTGA	160	361	361	5	2	TATT	4	TATTTATTTATT	12
	208	contig00661	1	SSR	REVERSE	317	21	55.71	47.62	8	2	CCTACAGCTGTGGCTTATACA
PBA_VF_0105	209	contig00664	1	SSR	FORWARD	238	21	55.82	42.86	3	1	GAGAAAAGTTGGCTTCAGTTC	131	578	578	8	2	TGG	3	TGGTGGTGGTGGTGG	15
	210	contig00664	1	SSR	REVERSE	368	21	54.92	42.86	1	0	CTTTTCTTCCACCTTCTTCTC
PBA_VF_0106	211	contig00670	1	SSR	FORWARD	1065	21	55.04	47.62	6	2	GTCAAGTGTCGAGTCTTATCG	162	1352	1352	4	1	TTA	3	TTATTATTATTA	12
	212	contig00670	1	SSR	REVERSE	1226	20	54.98	50	4	0	GGCACTAGCACCTTATGAAC
PBA_VF_0107	213	contig00713	1	SSR	FORWARD	197	21	56.22	42.86	8	0	ATATCGAGAAGCTTCAGTTGG	144	1030	1030	5	2	AGA	3	AGAAGAAGAAGA	12
	214	contig00713	1	SSR	REVERSE	340	21	55.74	42.86	5	2	GAGCTTGAAGAACTTTGATCC
PBA_VF_0108	215	contig00714	1	SSR	FORWARD	131	20	54.88	40	8	0	ATGGCCATAACCAATTACAC	103	1204	1204	4	2	TAA	3	TAATAATAATAA	12
	216	contig00714	1	SSR	REVERSE	233	21	55.69	47.62	4	0	GCAAGAAGGGTGTCTAGTTTC
PBA_VF_0109	217	contig00718	1	SSR	FORWARD	427	20	55.19	50	2	1	GGAGACCGATGAGTGTAAGA	164	672	672	4	1	TG	2	TGTGTGTGTGTGTGTG	16
	218	contig00718	1	SSR	REVERSE	590	20	52.82	40	6	0	GATGCTAAGGTAAACATCCA
PBA_VF_0110	219	contig00730	1	SSR	FORWARD	541	20	55.23	40	4	2	TACCCTTGGAATTGAAACTG	162	1436	1436	3	0	TACC	4	TACCTACCTACC	12
	220	contig00730	1	SSR	REVERSE	702	21	54.59	42.86	5	2	AATCCTTTGTGAGACTCCTCT
PBA_VF_0111	221	contig00737	1	SSR	FORWARD	26	22	53.7	40.91	6	2	CAGTATCCATTGATCATAGTCC	170	753	753	4	1	CAT	3	CATCATCATCAT	12
	222	contig00737	1	SSR	REVERSE	195	20	54.57	40	4	2	GGGGTTCTTCATTTATGTTG
PBA_VF_0112	223	contig00742	1	SSR	FORWARD	81	21	55.26	42.86	3	0	ACTGAGGAAGAAGAAACCAAG	166	792	792	4	2	GCT	3	GCTGCTGCTGCT	12
	224	contig00742	1	SSR	REVERSE	246	21	55.31	42.86	3	1	TTATCACACCTTCAACTCCTG
PBA_VF_0113	225	contig00757	1	SSR	FORWARD	743	21	55.3	47.62	3	2	CACTACCAACTCTGATGGAGA	152	1493	1493	5	1	TTG	3	TTGTTGTTGTTG	12
	226	contig00757	1	SSR	REVERSE	894	20	55.03	40	3	0	CAGTCTTGATTCCACCATTT
PBA_VF_0114	227	contig00760	1	SSR	FORWARD	909	21	54.6	42.86	4	0	GAGAAAAGACATCGACAGAGA	166	1284	1284	7	2	CAA	3	CAACAACAACAA	12
	228	contig00760	1	SSR	REVERSE	1074	21	55.33	47.62	5	0	GGCTCGTCTTTTACTGTACCT
PBA_VF_0115	229	contig00774	1	SSR	FORWARD	34	21	54.89	47.62	3	1	CTCTTTCTCTCCCTCAACTTC	133	1655	1655	7	2	GCA	3	GCAGCAGCAGCA	12
	230	contig00774	1	SSR	REVERSE	166	21	55.31	42.86	4	1	GGTTTGATTGAGGAAGTAACC
PBA_VF_0116	231	contig00781	1	SSR	FORWARD	24	20	53.97	40	2	2	CCATCTCAAGCAAACAACTA	158	586	586	4	2	CCA	3	CCACCACCACCA	12
	232	contig00781	1	SSR	REVERSE	181	21	55.27	42.86	3	0	TAATGATAAGGTGGAGGAGGT
PBA_VF_0117	233	contig00781	1	SSR	FORWARD	214	21	54.88	47.62	3	0	AATACTCTTCTCCTCCACCAC	142	586	586	8	1	CAC	3	CACCACCACCAC	12
	234	contig00781	1	SSR	REVERSE	355	22	54.95	40.91	4	2	GGAGGAGATATGCTTTTGTAAG
PBA_VF_0118	235	contig00781	1	SSR	FORWARD	418	20	54.87	50	2	0	CTCCTCCACCAGTTTACAAG	132	586	586	8	1	CTC	3	CTCCTCCTCCTC	12
	236	contig00781	1	SSR	REVERSE	549	21	54.81	42.86	4	0	GTGTTGGTGGAGATATGTGTT
PBA_VF_0119	237	contig00784	1	SSR	FORWARD	606	21	54.18	42.86	4	2	ATATGTATGAGACCACCAAGC	157	1069	1069	3	0	GGT	3	GGTGGTGGTGGTGGT	15
	238	contig00784	1	SSR	REVERSE	762	21	55.26	47.62	4	2	CACCAACAGTACCAGTTCCTA
PBA_VF_0120	239	contig00789	1	SSR	FORWARD	85	21	55.25	47.62	5	2	CAAGTGTTCTCTCTGAGTTCG	149	563	563	5	2	CCA	3	CCACCACCACCACCA	15
	240	contig00789	1	SSR	REVERSE	233	21	55.13	42.86	3	1	TTCATACTCCACCACTTCAAC
PBA_VF_0121	241	contig00800	1	SSR	FORWARD	219	21	54.82	42.86	2	2	GGAGTTGGTGAAGGATAAGAT	127	1012	1012	4	0	TGG	3	TGGTGGTGGTGG	12
	242	contig00800	1	SSR	REVERSE	345	21	55.63	47.62	6	2	CCCCTCCATATGTCTACAAGT
PBA_VF_0122	243	contig00800	1	SSR	FORWARD	365	21	55	47.62	4	2	GGGTGGTGACTTGTAGACATA	131	1012	1012	7	1	TGG	3	TGGTGGTGGTGG	12
	244	contig00800	1	SSR	REVERSE	495	21	55.71	52.38	3	2	CACCACCTCCTCCATACTACT
PBA_VF_0123	245	contig00800	1	SSR	FORWARD	459	21	54.44	47.62	4	1	GGGGGTGGAGATTTATAGTAG	140	1012	1012	7	0	GGT	3	GGTGGTGGTGGT	12
	246	contig00800	1	SSR	REVERSE	598	21	54.63	42.86	6	2	CCTCCACCATATGTTTATGAG
PBA_VF_0124	247	contig00805	1	SSR	FORWARD	307	21	55.43	42.86	6	2	TTCTATCCGGAGGTGTCTTAT	136	986	986	3	0	GAC	3	GACGACGACGAC	12
	248	contig00805	1	SSR	REVERSE	442	21	54.87	42.86	4	1	AAATACTTAGCTCGGTGGACT
PBA_VF_0125	249	contig00806	1	SSR	FORWARD	1472	20	55.57	50	4	2	GGGAGTAACAACAGCATGAC	161	1637	1637	3	2	CT	2	CTCTCTCTCTCT	12
	250	contig00806	1	SSR	REVERSE	1632	18	57.71	50	2	0	GAAAAGAAAGGGCGTGGT
PBA_VF_0126	251	contig00809	1	SSR	FORWARD	165	21	55.64	42.86	5	1	TGCACTTTGTAGAATCTCCTG	154	425	425	4	0	TGA	3	TGATGATGATGATGA	15
	252	contig00809	1	SSR	REVERSE	318	21	55.97	47.62	6	2	ACTCTCAAGGGTCCTTCCTAT
PBA_VF_0127	253	contig00820	1	SSR	FORWARD	539	21	54.88	47.62	3	1	ATCCTCCTCACTTAGACCAAC	157	1174	1174	4	0	GCTT	4	GCTTGCTTGCTT	12
	254	contig00820	1	SSR	REVERSE	695	21	55.51	42.86	8	2	CAACCGGTTAAATCTTACTCC
PBA_VF_0128	255	contig00825	1	SSR	FORWARD	159	21	55.05	47.62	2	0	CAGCATTCACACACACTACAC	145	987	987	5	1	TAA	3	TAATAATAATAA	12
	256	contig00825	1	SSR	REVERSE	303	20	55.01	45	5	0	GTTACGCCAGTAAAGGAATG
PBA_VF_0129	257	contig00838	1	SSR	FORWARD	98	21	55.06	47.62	3	2	AGGAGAAGAAGTCCACCATAG	131	228	228	6	1	AAG	3	AAGAAGAAGAAG	12
	258	contig00838	1	SSR	REVERSE	228	19	55.61	47.37	2	0	CTCCACGCTCTTCTTGTTT
PBA_VF_0130	259	contig00841	1	SSR	FORWARD	4	21	55.26	42.86	4	0	AGAATCGAAGATGAGAGGAAG	148	1052	1052	3	0	GGA	3	GGAGGAGGAGGA	12
	260	contig00841	1	SSR	REVERSE	151	21	56.07	47.62	3	0	ACGAACAAGAAGACTGGTAGG
PBA_VF_0131	261	contig00848	1	SSR	FORWARD	212	21	55.5	47.62	4	2	GGACAAGTTTGGAGAGAAGTC	150	660	660	4	1	TGTT	4	TGTTTGTTTGTT	12
	262	contig00848	1	SSR	REVERSE	361	21	54.9	42.86	4	2	GTACTGGGAAACAACACACAT
PBA_VF_0132	263	contig00850	1	SSR	FORWARD	48	21	55.2	42.86	6	0	AAACATGTCTCTCAGTTGGTG	158	844	844	7	2	CAA	3	CAACAACAACAACAA	15
	264	contig00850	1	SSR	REVERSE	205	21	55.61	42.86	4	0	TTTGAGAGAGAACGTGAGATG
PBA_VF_0133	265	contig00875	1	SSR	FORWARD	200	20	54.98	40	6	0	ATTCATCTGAAGGAGCAAGA	152	849	849	4	1	CCT	3	CCTCCTCCTCCT	12
	266	contig00875	1	SSR	REVERSE	351	21	54.99	47.62	2	2	GGTTGAGGTTGAGAGAGAGAT
PBA_VF_0134	267	contig00881	1	SSR	FORWARD	802	21	54.24	42.86	5	1	ATACTCAGTCTCTTTCCAGCA	163	1147	1147	4	1	AAG	3	AAGAAGAAGAAG	12
	268	contig00881	1	SSR	REVERSE	964	20	54.62	45	2	0	CTACAACAGAAAAGGCAGGT
PBA_VF_0135	269	contig00882	1	SSR	FORWARD	22	20	55.67	45	6	0	TGGAGGAGATATGTGCTTGT	133	243	243	8	2	AGG	3	AGGAGGAGGAGG	12
	270	contig00882	1	SSR	REVERSE	154	21	54.88	47.62	4	2	TAAGTCTCCTCCTCCTCCTTA
PBA_VF_0136	271	contig00882	1	SSR	FORWARD	42	21	55.22	47.62	3	2	AAGGAGGAGGAGGAGACTTAT	194	243	243	8	1	AGG	3	AGGAGGAGGAGG	12
	272	contig00882	1	SSR	REVERSE	235	21	54.49	42.86	4	2	TCCTCCTTACAAGCACATATC
PBA_VF_0137	273	contig00909	1	SSR	FORWARD	93	21	55.01	42.86	3	2	GAGGAGAAGAAGTCCACATTT	135	294	294	6	0	AAG	3	AAGAAGAAGAAG	12
	274	contig00909	1	SSR	REVERSE	227	21	54.89	42.86	3	0	TGTCTCCACACTCTTCTTGTT
PBA_VF_0138	275	contig00911	1	SSR	FORWARD	11	20	55.3	40	6	2	GAGGTTTGCAATCTGGAATA	153	1318	1318	7	2	CGAA	4	CGAACGAACGAA	12
	276	contig00911	1	SSR	REVERSE	163	19	55.35	42.11	4	1	GACTTGCGAAAACTCCATT
PBA_VF_0139	277	contig00924	1	SSR	FORWARD	216	21	55.64	47.62	3	0	CTTATCTGGTGGAAAGAGGAG	154	686	686	8	1	TGC	3	TGCTGCTGCTGC	12
	278	contig00924	1	SSR	REVERSE	369	20	54.61	45	3	0	GTTTCCACCGAATCTAACAC
PBA_VF_0140	279	contig00928	1	SSR	FORWARD	246	21	55.88	42.86	3	1	GAGGAAACCCTAATCTGACAA	143	1630	1630	4	1	CGA	3	CGACGACGACGA	12
	280	contig00928	1	SSR	REVERSE	388	21	55.33	42.86	4	2	AGTTCAGTTCCGATGGAGTAT
PBA_VF_0141	281	contig00928	1	SSR	FORWARD	512	20	55	45	4	0	GATGTTCCTGAGATCGTGTT	163	1630	1630	4	1	CTG	3	CTGCTGCTGCTG	12
	282	contig00928	1	SSR	REVERSE	674	22	55	40.91	5	0	AACTAACAACTGGTTCATCCTC
PBA_VF_0142	283	contig00928	1	SSR	FORWARD	1340	21	55.17	52.38	3	2	GAGGGAGAAGAGGAGACTGTA	149	1630	1630	5	2	GCA	3	GCAGCAGCAGCA	12
	284	contig00928	1	SSR	REVERSE	1488	20	54.48	40	6	1	GTTCAATTGTCTCAGCCTTT
PBA_VF_0143	285	contig00934	1	SSR	FORWARD	496	19	55.16	47.37	4	2	GAAGGTTGAGGAAGTGCAT	160	865	865	3	1	GAAT	4	GAATGAATGAAT	12
	286	contig00934	1	SSR	REVERSE	655	20	55.7	45	4	2	GCCTGCTGAGAGAAATTACA
PBA_VF_0144	287	contig00935	1	SSR	FORWARD	1088	20	55.39	50	3	0	GGCGACTCTGTTGTAGTTGT	153	1256	1256	4	1	TCGA	4	TCGATCGATCGA	12
	288	contig00935	1	SSR	REVERSE	1240	19	54.78	47.37	5	1	ACAGTTGAATCCGATACCC
PBA_VF_0145	289	contig00941	1	SSR	FORWARD	893	21	55.93	47.62	2	0	ACAGGTGGATAGCGAGATTAC	155	1717	1717	3	1	CAC	3	CACCACCACCAC	12
	290	contig00941	1	SSR	REVERSE	1047	20	55.44	45	6	2	GCTCCTTAAGAGGCTTTGAT
PBA_VF_0146	291	contig00951	1	SSR	FORWARD	78	21	55.23	42.86	3	1	TCCACATCCTTCAATCAGTAG	143	819	819	4	1	TCT	3	TCTTCTTCTTCT	12
	292	contig00951	1	SSR	REVERSE	220	21	55.37	47.62	7	2	AGATACTATCCACGTCCTCGT
PBA_VF_0147	293	contig00954	1	SSR	FORWARD	162	21	55	42.86	2	0	CGATGAGAAGAAACAGAACAC	160	506	506	5	2	ACTC	4	ACTCACTCACTC	12
	294	contig00954	1	SSR	REVERSE	321	21	55.88	42.86	8	1	GAAGGATCTTTCAGATGTCGT
PBA_VF_0148	295	contig00961	1	SSR	FORWARD	1075	20	54.57	40	4	2	CAGAGAAGCCTGATTTTCAT	157	1427	1427	5	2	ATT	3	ATTATTATTATT	12
	296	contig00961	1	SSR	REVERSE	1231	21	54.92	42.86	4	2	TCTCCTTAGCCAGGACTTAAT
PBA_VF_0149	297	contig00961	1	SSR	FORWARD	2	21	55.29	42.86	1	0	CAACAACAACAACACCTCTCT	121	1427	1427	4	2	CATC	4	CATCCATCCATC	12
	298	contig00961	1	SSR	REVERSE	122	20	55.65	45	4	1	AATGTCGAGAAGGGGATTAC
PBA_VF_0150	299	contig00968	1	SSR	FORWARD	142	20	55.02	40	4	2	ATCAACACTTTTCCATCGAC	154	358	358	3	0	TTG	3	TTGTTGTTGTTGTTG	15
	300	contig00968	1	SSR	REVERSE	295	21	55.44	42.86	4	2	CTCTATACATTCCCACTGCAA
PBA_VF_0151	301	contig00969	1	SSR	FORWARD	161	21	54.42	47.62	4	0	CTACAGCTAACCAGGAACAAG	160	1583	1583	5	1	ACA	3	ACAACAACAACA	12
	302	contig00969	1	SSR	REVERSE	320	21	54.12	42.86	4	2	CCCTGTGGTGTAGATATGTTT
PBA_VF_0152	303	contig00970	1	SSR	FORWARD	228	21	55.23	42.86	6	0	TGATAACATGTGAGGGAGAAG	143	946	946	3	0	TCCA	4	TCCATCCATCCA	12
	304	contig00970	1	SSR	REVERSE	370	20	55.09	40	7	2	ATATGGAAAGGTTCCAAGGT
PBA_VF_0153	305	contig00980	1	SSR	FORWARD	6	20	55.6	40	4	1	CAACTCGAAACCTCTTTTCA	160	945	945	6	2	CTT	3	CTTCTTCTTCTT	12
	306	contig00980	1	SSR	REVERSE	165	21	54.67	52.38	2	0	GAAGGGGTTAGAGGAGTAGTG
PBA_VF_0154	307	contig00987	1	SSR	FORWARD	87	20	55.38	40	4	2	TAGGTTCAAACAGCCAATTC	149	606	606	5	1	AT	2	ATATATATATAT	12
	308	contig00987	1	SSR	REVERSE	235	21	56.52	42.86	6	2	GACCTTGATTTTTCAGCTGTC
PBA_VF_0155	309	contig00991	1	SSR	FORWARD	496	21	55.89	47.62	4	0	CTGCTAATGCTTATCCTCCTC	136	751	751	6	2	ATTG	4	ATTGATTGATTG	12
	310	contig00991	1	SSR	REVERSE	631	21	54.79	47.62	6	0	CCTATAGCAGTGAAGGTACGA
PBA_VF_0156	311	contig00995	1	SSR	FORWARD	120	21	54.94	42.86	5	2	TTCAGAAAGTGAAGCACTAGG	143	515	515	3	0	GGCGGA	6	GGCGGAGGCGGAGGCGGA	18
	312	contig00995	1	SSR	REVERSE	262	21	55.66	42.86	3	1	GTGGAGGTGGACAGTTATTTT
PBA_VF_0157	313	contig00995	1	SSR	FORWARD	231	20	55.39	40	3	1	TCCTTCCCCTGAAAATAACT	161	515	515	4	1	TCCACC	6	TCCACCTCCACCTCCACC	18
	314	contig00995	1	SSR	REVERSE	391	21	55.29	42.86	4	0	TGCAAGTTTCTGTACTCTCGT
PBA_VF_0158	315	contig01010	1	SSR	FORWARD	300	21	54.25	42.86	3	0	AAACTTCTCCACCTTCCTAAC	155	461	461	5	0	GACGGT	6	GACGGTGACGGTGACGGT	18
	316	contig01010	1	SSR	REVERSE	454	21	54.63	42.86	5	2	ATAAAAACTCGGAGAGAGAGC
PBA_VF_0159	317	contig01013	1	SSR	FORWARD	108	20	55.17	40	6	1	TATCTGAAAACGCGGTTAGT	150	295	295	6	2	TGG	3	TGGTGGTGGTGG	12
	318	contig01013	1	SSR	REVERSE	257	20	55.14	50	5	2	GACCTCATTGTGGGATACAC
PBA_VF_0160	319	contig01019	1	SSR	FORWARD	375	21	55.34	42.86	5	0	AGTGTTTAGGCTACGGTTTTC	136	578	578	5	2	TTTG	4	TTTGTTTGTTTG	12
	320	contig01019	1	SSR	REVERSE	510	21	55.34	42.86	4	0	AGCCTTTATATCTCAGGCAAC
PBA_VF_0161	321	contig01021	1	SSR	FORWARD	1106	21	55.63	42.86	4	1	GAAGTAAGGGAATCGAACTTG	171	1297	1297	4	2	AGGTG	5	AGGTGAGGTGAGGTGAGGTG	20
	322	contig01021	1	SSR	REVERSE	1276	20	54.96	40	4	0	TCCAGATTTGCACTTTACCT
PBA_VF_0162	323	contig01021	1	SSR	FORWARD	1157	20	54.99	45	2	0	AGTTGAGAAGCGAGTGATGT	137	1297	1297	3	1	AGGTA	5	AGGTAAGGTAAGGTA	15
	324	contig01021	1	SSR	REVERSE	1293	20	55.88	40	4	2	CAAACACAAAAAGCTGATCC
PBA_VF_0163	325	contig01026	1	SSR	FORWARD	171	21	55.54	47.62	4	2	GATGATGAGGAGAAACCTAGC	147	408	408	6	2	TGA	3	TGATGATGATGATGATGATGATGA	24
	326	contig01026	1	SSR	REVERSE	317	21	55.8	42.86	4	0	TCCTCCATATTTCTTCTGTCC
PBA_VF_0164	327	contig01028	1	SSR	FORWARD	3	18	59.72	55.56	3	0	ATCAGAACACCCCCACCA	135	407	407	3	0	TCC	3	TCCTCCTCCTCC	12
	328	contig01028	1	SSR	REVERSE	137	21	56.15	47.62	6	0	GGATGCTATCCGAGAGTTAGA
PBA_VF_0165	329	contig01028	1	SSR	FORWARD	261	20	54.88	40	8	2	GAATCCAGATTCCCAATGTA	147	407	407	4	1	AGC	3	AGCAGCAGCAGCAGC	15
	330	contig01028	1	SSR	REVERSE	407	20	56.25	40	2	0	CCTACAAAAACACCGAACAA
PBA_VF_0166	331	contig01029	1	SSR	FORWARD	610	21	55.87	47.62	4	1	AGGAGAAGCTACAGAGTTGGA	157	772	772	4	2	AG	2	AGAGAGAGAGAG	12
	332	contig01029	1	SSR	REVERSE	766	20	55.91	45	4	0	CGTTTCATTTCAGCTACCAC
PBA_VF_0167	333	contig01030	1	SSR	FORWARD	798	20	55.03	45	3	0	GGAGACATCCCACTAACAAA	156	961	961	4	1	AAGA	4	AAGAAAGAAAGA	12
	334	contig01030	1	SSR	REVERSE	953	23	53.87	43.48	2	0	TCTCTCTCTAACTCACTCTTTCC
PBA_VF_0168	335	contig01034	1	SSR	FORWARD	640	19	54.91	42.11	5	2	AACGCTGAGTTTCCTTGAT	131	771	771	5	2	AG	2	AGAGAGAGAGAGAG	14
	336	contig01034	1	SSR	REVERSE	770	21	54.77	42.86	3	2	CGTTAGTGAGAGAAACCTTCA
PBA_VF_0169	337	contig01035	1	SSR	FORWARD	549	21	55.27	42.86	3	0	CTAAAATCGTCTCCGTTACCT	152	851	851	4	0	CCG	3	CCGCCGCCGCCG	12
	338	contig01035	1	SSR	REVERSE	700	21	55.2	42.86	3	0	TTCCCTAACTTCACTCTTTCC
PBA_VF_0170	339	contig01038	1	SSR	FORWARD	602	21	54.91	42.86	4	2	CTACCTGCTTCGATCTTGTTA	156	894	894	4	1	CTT	3	CTTCTTCTTCTTCTT	15
	340	contig01038	1	SSR	REVERSE	757	21	55.47	42.86	5	0	GTAGATTTTCAAAGGGTGGAG
PBA_VF_0171	341	contig01042	1	SSR	FORWARD	183	21	55.07	42.86	3	0	AGTAACATCTCCCCTCAAAAG	138	578	578	4	0	CAG	3	CAGCAGCAGCAG	12
	342	contig01042	1	SSR	REVERSE	320	20	56.12	55	4	2	GCAGTATGCTCCTCAGTACG
PBA_VF_0172	343	contig01051	1	SSR	FORWARD	7	20	55.71	40	4	0	CTTTCACGTTTGTTCCATTC	150	1355	1355	3	0	TTC	3	TTCTTCTTCTTC	12
	344	contig01051	1	SSR	REVERSE	156	20	55.25	40	6	1	AGTTACCGGATCCAGATTTT
PBA_VF_0173	345	contig01062	1	SSR	FORWARD	398	21	54.99	47.62	2	2	GGGAGGAGAAACATAGAGGTA	149	767	767	5	0	GGA	3	GGAGGAGGAGGA	12
	346	contig01062	1	SSR	REVERSE	546	21	55.39	42.86	4	0	CAGTTTACTCACCACCAAAGA
PBA_VF_0174	347	contig01067	1	SSR	FORWARD	100	21	55.78	42.86	6	2	CAAACTATAGCCAGCGATACA	128	774	774	5	1	CCAA	4	CCAACCAACCAA	12
	348	contig01067	1	SSR	REVERSE	227	21	55.71	42.86	4	2	CATTAGTATGGTCGATTGCAC
PBA_VF_0175	349	contig01068	1	SSR	FORWARD	225	21	54.9	42.86	2	2	TAAGGTGTGGGAAGAGTTGTA	168	873	873	6	1	GAA	3	GAAGAAGAAGAA	12
	350	contig01068	1	SSR	REVERSE	392	20	55.1	45	3	1	CATTGTCTGTTCTTCCAGGT
PBA_VF_0176	351	contig01083	1	SSR	FORWARD	23	20	55.19	45	2	1	AGAGTAGAACAAACGCCTGA	139	380	380	6	2	CTCTTC	6	CTCTTCCTCTTCCTCTTC	18
	352	contig01083	1	SSR	REVERSE	161	20	54.89	45	4	2	GAATGTTCTCTGGTTTCTGC
PBA_VF_0177	353	contig01103	1	SSR	FORWARD	186	21	54.28	42.86	4	1	GAAGAAGAAGCACAACACTTC	145	429	429	4	0	TGG	3	TGGTGGTGGTGG	12
	354	contig01103	1	SSR	REVERSE	330	20	55.07	40	4	0	TCTTTGCCATGACTCTTTCT
PBA_VF_0178	355	contig01107	1	SSR	FORWARD	221	21	55.19	42.86	6	0	CCAGTTTATACTCACCACCAA	152	393	393	6	1	CTC	3	CTCCTCCTCCTC	12
	356	contig01107	1	SSR	REVERSE	372	21	54.99	47.62	2	2	GGGAGGAGAAACATAGAGGTA
PBA_VF_0179	357	contig01110	1	SSR	FORWARD	784	20	54.6	50	4	1	GACTTTCCAACTCCAGTGTC	166	1029	1029	4	1	GA	2	GAGAGAGAGAGA	12
	358	contig01110	1	SSR	REVERSE	949	21	54.99	42.86	4	2	CCTCGCTGTAAACAAACTCTA
PBA_VF_0180	359	contig01117	1	SSR	FORWARD	35	21	56.01	42.86	4	2	TCAACACGAGCATGAAGTAGT	151	1067	1067	3	2	TGA	3	TGATGATGATGA	12
	360	contig01117	1	SSR	REVERSE	185	20	55.41	40	2	2	AAGACAAGGGGCTAATGAAT
PBA_VF_0181	361	contig01118	1	SSR	FORWARD	1	21	55.5	47.62	2	2	CCTCTCTCTCTCTTCAGCAAT	170	480	480	4	1	CTC	3	CTCCTCCTCCTC	12
	362	contig01118	1	SSR	REVERSE	170	21	55.04	47.62	3	1	GAGAACCTCGTAGATGGAAGT
PBA_VF_0182	363	contig01135	1	SSR	FORWARD	373	20	53	40	4	2	TCCTGTTCGATTAACATAGC	173	707	707	6	2	AAGT	4	AAGTAAGTAAGT	12
	364	contig01135	1	SSR	REVERSE	545	19	56.06	47.37	8	2	CCCCCTTTAATGAAAGACC
PBA_VF_0183	365	contig01141	1	SSR	FORWARD	1339	21	54.36	42.86	4	1	GATCAACCATATTCTGTGTCC	146	1518	1518	4	2	TTTTC	5	TTTTCTTTTCTTTTC	15
	366	contig01141	1	SSR	REVERSE	1484	21	55.2	42.86	6	2	CTTCACAACTCATGAACCAGT
PBA_VF_0184	367	contig01143	1	SSR	FORWARD	715	20	54.89	45	4	2	GGCTTTATGCACGCTACTAT	159	966	966	6	2	CTTT	4	CTTTCTTTCTTT	12
	368	contig01143	1	SSR	REVERSE	873	21	55.18	42.86	3	0	CACTCAGCAATAAGCCAATAC
PBA_VF_0185	369	contig01150	1	SSR	FORWARD	745	20	55.59	45	3	1	CAGCACCATCCTCAATAATC	124	890	890	4	1	GA	2	GAGAGAGAGAGAGAGA	16
	370	contig01150	1	SSR	REVERSE	868	20	54.79	45	3	1	GTTTTGATTCTACCGACCAG
PBA_VF_0186	371	contig01153	1	SSR	FORWARD	671	20	55.35	50	2	2	GTTGTGGAGGAAGATGTGTC	132	805	805	3	2	TCTTTC	6	TCTTTCTCTTTCTCTTTC	18
	372	contig01153	1	SSR	REVERSE	802	21	55.34	42.86	4	2	GTACTGTGGAAACGATAACGA
PBA_VF_0187	373	contig01158	1	SSR	FORWARD	57	21	55.63	42.86	3	0	CTCTTCCCATTCGTTACTTTC	142	368	368	7	2	TTC	3	TTCTTCTTCTTCTTCTTCTTC	21
	374	contig01158	1	SSR	REVERSE	198	20	54.98	45	4	0	ATGAAGGAAGAGGGTTAAGG
PBA_VF_0188	375	contig01158	1	SSR	FORWARD	179	20	54.98	45	4	2	CCTTAACCCTCTTCCTTCAT	151	368	368	4	0	CCTTCA	6	CCTTCACCTTCACCTTCA	18
	376	contig01158	1	SSR	REVERSE	329	21	55.25	42.86	4	2	AGTTATCCCACAGGTCTTTGT
PBA_VF_0189	377	contig01170	1	SSR	FORWARD	20	21	56.08	42.86	4	2	CCAAATCTTCCATAGATCCAC	137	523	523	4	1	AAG	3	AAGAAGAAGAAG	12
	378	contig01170	1	SSR	REVERSE	156	21	55.04	42.86	3	1	TTGAGATAGCAGTGGTGACTT
PBA_VF_0190	379	contig01171	1	SSR	FORWARD	478	21	55.01	42.86	2	1	GGTGAAGGAGATTGAGAAAGT	225	763	763	5	2	CTA	3	CTACTACTACTA	12
	380	contig01171	1	SSR	REVERSE	702	22	59.71	40.91	4	0	CCAAGTTCATAATTCCCCAAAG
PBA_VF_0191	381	contig01183	1	SSR	FORWARD	480	21	55.01	42.86	3	2	GAGGTTGAGAAACAAGAGGAT	145	636	636	3	0	ATA	3	ATAATAATAATA	12
	382	contig01183	1	SSR	REVERSE	624	20	53.68	40	8	2	TGCATGCAAAACTAGAGAGT
PBA_VF_0192	383	contig01191	1	SSR	FORWARD	126	21	56.06	42.86	3	0	GTCTGGAACAAAATACCCAAC	144	823	823	4	2	TCA	3	TCATCATCATCA	12
	384	contig01191	1	SSR	REVERSE	269	21	54.49	42.86	4	2	GCTAAGATGTATCAAGGTGGA
PBA_VF_0193	385	contig01192	1	SSR	FORWARD	17	21	55.15	42.86	3	0	CCAAACAAAGTGAGTAACGAG	141	551	551	4	0	GAA	3	GAAGAAGAAGAA	12
	386	contig01192	1	SSR	REVERSE	157	21	55.14	42.86	5	2	GATGAGCTTTAGGTTCAGGAT
PBA_VF_0194	387	contig01198	1	SSR	FORWARD	11	20	54.76	50	3	0	CTACACCTCAATCTCGGAAC	173	1894	1894	4	1	TCA	3	TCATCATCATCA	12
	388	contig01198	1	SSR	REVERSE	183	21	54.57	42.86	2	0	GTTCTCTCCAAAATCCTTACC
PBA_VF_0195	389	contig01199	1	SSR	FORWARD	498	21	55.87	52.38	5	2	CCTCAGTAGACTCCTTCTTGC	154	681	681	4	2	GTT	3	GTTGTTGTTGTTGTT	15
	390	contig01199	1	SSR	REVERSE	651	20	58.88	40	5	0	ATTCCCATTTCAAAGCAACC
PBA_VF_0196	391	contig01204	1	SSR	FORWARD	531	20	55.26	50	4	1	ACATCTTCTCCACGTCTCTG	145	1034	1034	7	1	CAC	3	CACCACCACCAC	12
	392	contig01204	1	SSR	REVERSE	675	21	55.36	42.86	6	2	CATATGGTGAGGATGCTCTTA
PBA_VF_0197	393	contig01205	1	SSR	FORWARD	54	20	51.54	40	4	1	GCTCATAAGGTTTTCCATAC	164	615	615	4	2	AAGCC	5	AAGCCAAGCCAAGCC	15
	394	contig01205	1	SSR	REVERSE	217	20	54.99	40	6	0	GTGGAGGAATGCATATTGTT
PBA_VF_0198	395	contig01209	1	SSR	FORWARD	590	21	54.37	42.86	2	2	GAAGGAGGAAGAGGAGAAATA	151	768	768	5	2	AGA	3	AGAAGAAGAAGA	12
	396	contig01209	1	SSR	REVERSE	740	21	55.19	42.86	3	2	CCCTCCACTAACAACACATTA
PBA_VF_0199	397	contig01210	1	SSR	FORWARD	62	20	50.01	40	2	0	CAACGAAACTACAGAGAAAC	214	790	790	5	2	AT	2	ATATATATATATAT	14
	398	contig01210	1	SSR	REVERSE	275	20	54.6	40	4	0	TGTTGAGCTTTCTAGCCTTT
PBA_VF_0200	399	contig01210	1	SSR	FORWARD	173	19	55.24	57.89	2	0	CCCTCCCCTCTTACCTTAC	177	790	790	4	1	AT	2	ATATATATATAT	12
	400	contig01210	1	SSR	REVERSE	349	20	54.64	45	5	0	GAATTTCAGTGGATCAGGAG
PBA_VF_0201	401	contig01224	1	SSR	FORWARD	16	20	55.45	40	6	0	CAAGGTCTTGATTTGCTGTT	157	256	256	6	2	AACC	4	AACCAACCAACC	12
	402	contig01224	1	SSR	REVERSE	172	20	55.51	40	4	0	CAGATTAAAACCGCCATAGA
PBA_VF_0202	403	contig01232	1	SSR	FORWARD	1512	21	55.95	42.86	3	2	GAGGAACTTTGTGTAGGGAAA	131	1649	1649	6	2	GA	2	GAGAGAGAGAGAGAGAGA	18
	404	contig01232	1	SSR	REVERSE	1642	23	54.1	43.48	2	0	CACGAATACACATACACTCTCTC
PBA_VF_0203	405	contig01253	1	SSR	FORWARD	391	20	55.09	40	4	1	CACCGTTCATTACAATCCTT	162	1993	1993	3	1	TCC	3	TCCTCCTCCTCC	12
	406	contig01253	1	SSR	REVERSE	552	21	55.23	42.86	3	2	TCCTCTATCTGCGAATCAGTA
PBA_VF_0204	407	contig01257	1	SSR	FORWARD	82	20	51.83	40	4	0	GGTTCTTAACATCATCCATC	140	1361	1361	5	2	ATAC	4	ATACATACATAC	12
	408	contig01257	1	SSR	REVERSE	221	21	56.09	42.86	4	2	CAAATTCTGTAGTGCATGAGC
PBA_VF_0205	409	contig01272	1	SSR	FORWARD	137	21	54.67	42.86	4	0	CTGCTATCACTTCCTATTCCA	183	411	411	6	1	CCA	3	CCACCACCACCA	12
	410	contig01272	1	SSR	REVERSE	319	21	55.01	42.86	3	2	GTTTGAAGGATGAGAAGACCT
PBA_VF_0206	411	contig01273	1	SSR	FORWARD	527	21	54.87	47.62	7	1	TGAGTCTCAGACCAAGAGTGT	173	1070	1070	4	2	AGA	3	AGAAGAAGAAGA	12
	412	contig01273	1	SSR	REVERSE	699	21	55.24	42.86	4	0	ATCTCTCGCACATATCACAAC
PBA_VF_0207	413	contig01274	1	SSR	FORWARD	399	20	54.82	40	2	0	TGTTGTTCACCTTCTCCTTT	150	579	579	3	0	CTT	3	CTTCTTCTTCTT	12
	414	contig01274	1	SSR	REVERSE	548	21	55.54	52.38	5	0	CAGAGTCTTGTTCCTCCTACC
PBA_VF_0208	415	contig01275	1	SSR	FORWARD	385	21	55.24	47.62	7	1	GAAGACGAAGACTTCTCAGGT	170	777	777	8	1	TGA	3	TGATGATGATGA	12
	416	contig01275	1	SSR	REVERSE	554	20	55.24	45	2	0	TCGTCTTCATCCTCTTCATC
PBA_VF_0209	417	contig01292	1	SSR	FORWARD	335	21	55.01	42.86	2	0	ACCTTCACCTTTCTCTTCATC	126	499	499	7	2	TCCTCG	6	TCCTCGTCCTCGTCCTCG	18
	418	contig01292	1	SSR	REVERSE	460	20	55.34	40	3	1	GAAGAGATTGACGGTTTTGA
PBA_VF_0210	419	contig01293	1	SSR	FORWARD	96	20	54.67	40	5	1	GAATTGAATGGAAGGAACTG	130	1016	1016	3	0	CTG	3	CTGCTGCTGCTG	12
	420	contig01293	1	SSR	REVERSE	225	21	55.12	47.62	6	0	ATACGTAGAGTGTGGCGTAGA
PBA_VF_0211	421	contig01310	1	SSR	FORWARD	141	21	54.79	42.86	2	0	AAGAAGTAGCGGAAGGTTTAG	144	361	361	4	0	GTT	3	GTTGTTGTTGTT	12
	422	contig01310	1	SSR	REVERSE	284	21	55.34	42.86	3	1	AAGCACAACCAGTGATGATAG
PBA_VF_0212	423	contig01312	1	SSR	FORWARD	87	21	55.68	42.86	6	2	CAAACATCTGGATGATACTGC	142	494	494	5	0	AGA	3	AGAAGAAGAAGA	12
	424	contig01312	1	SSR	REVERSE	228	21	54.81	42.86	4	0	AGATGAACAGAGCTAGGGTTT
PBA_VF_0213	425	contig01331	1	SSR	FORWARD	86	21	54.42	47.62	2	0	TTCTCCTCTTCTCCTTCCTAC	148	1202	1202	5	2	TCC	3	TCCTCCTCCTCC	12
	426	contig01331	1	SSR	REVERSE	233	22	53.87	40.91	5	2	AGAGCAGTTAGTGATTCAGATG
PBA_VF_0214	427	contig01331	1	SSR	FORWARD	341	21	54.74	42.86	4	0	CCTTTCCACTAATTCTCTTCC	148	1202	1202	5	2	TCC	3	TCCTCCTCCTCC	12
	428	contig01331	1	SSR	REVERSE	488	21	55.14	47.62	5	0	AAGGGTAAGTCTGAGAAGGTG
PBA_VF_0215	429	contig01331	1	SSR	FORWARD	5	18	57.12	44.44	2	0	TCTTGCTTTTCCGCTTGT	152	1202	1202	5	0	TCAGAA	6	TCAGAATCAGAATCAGAA	18
	430	contig01331	1	SSR	REVERSE	156	22	54.89	45.45	4	2	GGACAAGTCTCCAGATGATAGT
PBA_VF_0216	431	contig01335	1	SSR	FORWARD	28	21	54.92	42.86	4	2	ATGAAAACCTAGCTCCTCCTA	173	218	218	3	2	AT	2	ATATATATATATAT	14
	432	contig01335	1	SSR	REVERSE	200	20	57.45	40	4	2	CCATGCAAAGCAATAGCATA
PBA_VF_0217	433	contig01336	1	SSR	FORWARD	924	20	54.76	45	2	1	ACGGATAGAGAGGTTGTTGA	148	1135	1135	5	2	TAGGGT	6	TAGGGTTAGGGTTAGGGT	18
	434	contig01336	1	SSR	REVERSE	1071	20	54.76	40	4	0	CCAAACTTGTTCTCCATTTC
PBA_VF_0218	435	contig01345	1	SSR	FORWARD	11	21	54.28	42.86	5	2	CAAAAGTAACAGAGGCTCATC	139	1065	1065	4	1	GAA	3	GAAGAAGAAGAAGAA	15
	436	contig01345	1	SSR	REVERSE	149	21	54.07	47.62	4	0	GTCAGGTGAGAAGTGAGAAAG
PBA_VF_0219	437	contig01350	1	SSR	FORWARD	330	20	55.63	45	3	0	CAAACTCAACCTGAACAACC	150	1053	1053	5	2	CAA	3	CAACAACAACAACAACAACAACAA	24
	438	contig01350	1	SSR	REVERSE	479	21	54.74	42.86	4	0	GGAGGAGTAGGAAAAATTGAG
PBA_VF_0220	439	contig01350	1	SSR	FORWARD	65	20	55.45	40	4	1	ACAAAATGCTGTCCAAGAAG	163	1053	1053	4	2	CTCTTC	6	CTCTTCCTCTTCCTCTTC	18
	440	contig01350	1	SSR	REVERSE	227	21	56.04	42.86	3	2	GCAGTCTCTTTCAATCTCCAT
PBA_VF_0221	441	contig01361	1	SSR	FORWARD	475	21	55.13	42.86	4	2	CTCGTGTAAATGAATCTGAGC	182	958	958	3	2	AGC	3	AGCAGCAGCAGC	12
	442	contig01361	1	SSR	REVERSE	656	20	54.9	40	3	2	ATCAACAATAGGAGCAGCAT
PBA_VF_0222	443	contig01365	1	SSR	FORWARD	780	20	54.97	40	3	0	TTTTGAGGAAGAAGCAAGAG	155	1036	1036	4	1	AGC	3	AGCAGCAGCAGCAGC	15
	444	contig01365	1	SSR	REVERSE	934	21	54.84	47.62	4	1	GTTGATATGCCTCCTGTGTAG
PBA_VF_0223	445	contig01385	1	SSR	FORWARD	1247	21	55.66	42.86	4	1	ACTACATGGAAACCCAAGTTC	156	1733	1733	5	0	GGCAGC	6	GGCAGCGGCAGCGGCAGC	18
	446	contig01385	1	SSR	REVERSE	1402	21	54.31	42.86	4	2	ACTTAGGAAGGGAATATCTGC
PBA_VF_0224	447	contig01413	1	SSR	FORWARD	891	20	54.57	40	3	0	GAAAAAGTTCCTGCTGTGTT	153	1108	1108	4	0	TGA	3	TGATGATGATGA	12
	448	contig01413	1	SSR	REVERSE	1043	21	55.44	42.86	3	1	TCTCTCCATTGTTGTTCTCTG
PBA_VF_0225	449	contig01416	1	SSR	FORWARD	81	21	55.14	42.86	4	2	GAGAGGGAGATTAAGCAATGT	157	433	433	5	2	TAA	3	TAATAATAATAATAA	15
	450	contig01416	1	SSR	REVERSE	237	19	55.18	42.11	3	0	GAAGTGGGCATTGAGTTTT
PBA_VF_0226	451	contig01422	1	SSR	FORWARD	54	20	51.5	40	7	2	ACTGGCAGTAGGTAAACATT	125	940	940	5	1	AATA	4	AATAAATAAATA	12
	452	contig01422	1	SSR	REVERSE	178	20	56.12	45	6	0	AAAAGGTAGCTTCTGGGTTG
PBA_VF_0227	453	contig01425	1	SSR	FORWARD	154	20	54.62	40	5	0	CAACAAACTGTTCCAGTCAA	150	438	438	3	0	TGT	3	TGTTGTTGTTGT	12
	454	contig01425	1	SSR	REVERSE	303	20	54.32	40	4	0	AGAAAAACCATGAGGACAAG
PBA_VF_0228	455	contig01432	1	SSR	FORWARD	569	21	54.98	42.86	3	2	CTCGTCCTTGAACTAATGATG	148	868	868	3	2	AATG	4	AATGAATGAATG	12
	456	contig01432	1	SSR	REVERSE	716	21	55.94	42.86	1	0	ACACACAAACACAAACTCACC
PBA_VF_0229	457	contig01438	1	SSR	FORWARD	17	21	54.72	42.86	1	0	GACACAACACAACAACACAAC	181	1358	1358	5	2	TCAT	4	TCATTCATTCAT	12
	458	contig01438	1	SSR	REVERSE	197	21	55.79	42.86	3	0	GTTTGATGAGGTGAAAGAGGT
PBA_VF_0230	459	contig01444	1	SSR	FORWARD	198	21	54.79	47.62	4	0	GTACCAGAGAAAAGGGAAGAG	138	1560	1560	3	0	CAA	3	CAACAACAACAACAA	15
	460	contig01444	1	SSR	REVERSE	335	21	54.67	42.86	3	2	GACTTGGCTGAGATTAGTGAA
PBA_VF_0231	461	contig01444	1	SSR	FORWARD	473	21	56.23	47.62	4	2	GCACGATGGTACTGATGTAGA	141	1560	1560	6	2	GATGAG	6	GATGAGGATGAGGATGAGGATGAG	24
	462	contig01444	1	SSR	REVERSE	613	20	54.65	40	5	2	ATTGTGGGATTACCATGTTC
PBA_VF_0232	463	contig01455	1	SSR	FORWARD	1008	21	55.18	42.86	2	0	AGGAAGAGAAGGATTGAGTTG	157	1214	1214	5	0	GAGT	4	GAGTGAGTGAGT	12
	464	contig01455	1	SSR	REVERSE	1164	20	54.71	40	3	1	CACGAAAGAAAACCCTTAGA
PBA_VF_0233	465	contig01462	1	SSR	FORWARD	127	21	55.66	42.86	3	1	AGTTAGGAAGTTATGGCAGGA	156	967	967	3	0	GGT	3	GGTGGTGGTGGT	12
	466	contig01462	1	SSR	REVERSE	282	20	55.23	40	5	0	TTGGAAACCAAGAAGTATGG
PBA_VF_0234	467	contig01479	1	SSR	FORWARD	276	20	55.49	50	5	2	GTGGGACTCTCATCCCTAAT	141	951	951	4	2	AAC	3	AACAACAACAAC	12
	468	contig01479	1	SSR	REVERSE	416	21	54.36	42.86	4	2	GTCCTAACTGCATCTGAACAT
PBA_VF_0235	469	contig01481	1	SSR	FORWARD	775	20	56.08	40	6	2	TATCGCGAGAAGTGGAATTA	146	946	946	4	0	ATTGA	5	ATTGAATTGAATTGA	15
	470	contig01481	1	SSR	REVERSE	920	20	55.93	50	6	2	ACTAGTAGCAGCGACAAACG
PBA_VF_0236	471	contig01482	1	SSR	FORWARD	304	21	54.88	42.86	4	0	ACCATCTTCTATAACGGGAAC	135	659	659	6	2	GCT	3	GCTGCTGCTGCT	12
	472	contig01482	1	SSR	REVERSE	438	21	55.79	42.86	4	1	AGGAACAGGAGATTGTTTCAC
PBA_VF_0237	473	contig01512	1	SSR	FORWARD	56	20	54.32	40	4	2	AAAGAATGTTCCAGAAGTGG	165	1157	1157	6	1	CTC	3	CTCCTCCTCCTC	12
	474	contig01512	1	SSR	REVERSE	220	21	54.46	42.86	7	2	TGGCCTAGAAGTTCTTCAGTA
PBA_VF_0238	475	contig01521	1	SSR	FORWARD	215	21	55.23	42.86	4	1	CTTTAACCTTCGAGATCCACT	135	361	361	4	1	TC	2	TCTCTCTCTCTCTCTC	16
	476	contig01521	1	SSR	REVERSE	349	21	55.08	42.86	3	1	AGAGAAGAGAGACGCTGATTT
PBA_VF_0239	477	contig01532	1	SSR	FORWARD	76	20	53.77	40	4	2	TCAGTACAATCCACAAAAGC	144	998	998	4	2	AAT	3	AATAATAATAAT	12
	478	contig01532	1	SSR	REVERSE	219	20	55.11	40	4	0	TGCAATAGATGGTGTGAGAA
PBA_VF_0240	479	contig01532	1	SSR	FORWARD	709	20	54.95	40	6	2	CTTGTTGAGCATTCAACGTA	149	998	998	3	1	CGG	3	CGGCGGCGGCGG	12
	480	contig01532	1	SSR	REVERSE	857	21	54.13	42.86	5	2	CTTTGGTGGTTCTGAGATTAG
PBA_VF_0241	481	contig01541	1	SSR	FORWARD	693	20	55.09	45	4	1	GATATTTGTTCGGCGTAGAG	174	943	943	4	2	GTC	3	GTCGTCGTCGTC	12
	482	contig01541	1	SSR	REVERSE	866	21	55.71	42.86	4	1	AGCTTATCTCATCTTCCCTCA
PBA_VF_0242	483	contig01543	1	SSR	FORWARD	62	21	55.32	42.86	4	2	GCTTTTAGATTCCCCTAGTGA	171	510	510	4	2	AG	2	AGAGAGAGAGAGAG	14
	484	contig01543	1	SSR	REVERSE	232	21	54.92	42.86	3	0	ACTCAGCCATCTTTCTCTCTT
PBA_VF_0243	485	contig01543	1	SSR	FORWARD	292	21	55.37	42.86	3	2	AAGTTCCTGTCTGGTCTGAAT	148	510	510	3	0	CAA	3	CAACAACAACAACAA	15
	486	contig01543	1	SSR	REVERSE	439	21	55.68	42.86	4	2	GTCTTTGATGTGGTGTAAACG
PBA_VF_0244	487	contig01549	1	SSR	FORWARD	210	21	54.55	47.62	5	2	CGCTAGTGGCAGTATCTTTAC	158	562	562	6	2	AGC	3	AGCAGCAGCAGC	12
	488	contig01549	1	SSR	REVERSE	367	20	54.9	45	4	2	AACACAGTTGGAGACTGCTT
PBA_VF_0245	489	contig01554	1	SSR	FORWARD	6	20	55.2	40	6	1	AAACTCATTTGAGACGGATG	156	743	743	4	0	AAG	3	AAGAAGAAGAAGAAGAAG	18
	490	contig01554	1	SSR	REVERSE	161	21	54.47	42.86	6	0	AAGGTAATTAGGGCTAAGGTG
PBA_VF_0246	491	contig01557	1	SSR	FORWARD	331	20	55.15	40	3	0	AGCAGTATCATCGCTTTTGT	143	715	715	5	2	GGT	3	GGTGGTGGTGGT	12
	492	contig01557	1	SSR	REVERSE	473	21	54.82	42.86	6	1	ATGATCAGAAAGGGTTAGGAC
PBA_VF_0247	493	contig01565	1	SSR	FORWARD	1217	21	55.25	47.62	7	2	GGAGTCTTGAAGCTCTTTAGC	137	1390	1390	3	1	TCT	3	TCTTCTTCTTCTTCT	15
	494	contig01565	1	SSR	REVERSE	1353	21	55	42.86	2	2	GAAGCGTATGTATTGGTATCG
PBA_VF_0248	495	contig01573	1	SSR	FORWARD	254	21	56.37	42.86	2	1	GTTGTCCATTTTTGAGAGAGG	150	438	438	7	2	AGA	3	AGAAGAAGAAGAAGAAGA	18
	496	contig01573	1	SSR	REVERSE	403	21	54.52	42.86	2	0	TTCTCTCTTTCTCAACACCAC
PBA_VF_0249	497	contig01577	1	SSR	FORWARD	342	21	55.21	42.86	5	1	AGTGAAGCAGCTAAAGGAAGT	145	587	587	4	2	AGA	3	AGAAGAAGAAGAAGA	15
	498	contig01577	1	SSR	REVERSE	486	22	55.56	40.91	2	0	CCTTATCTCAAAAACTCACCAC
PBA_VF_0250	499	contig01586	1	SSR	FORWARD	651	20	54.92	40	6	0	AGCATGATCTTGTCTTCGTT	146	828	828	5	2	TTG	3	TTGTTGTTGTTG	12
	500	contig01586	1	SSR	REVERSE	796	21	55.1	42.86	6	0	CAGATCGATTGAGTGAGAAAG
PBA_VF_0251	501	contig01588	1	SSR	FORWARD	28	19	55.99	42.11	5	2	TCCATTGAATCTTCCCTTG	129	353	353	4	0	TGT	3	TGTTGTTGTTGT	12
	502	contig01588	1	SSR	REVERSE	156	21	54.55	42.86	6	2	ACAACAACCTCAAACTAGTCG
PBA_VF_0252	503	contig01588	1	SSR	FORWARD	54	21	54.26	42.86	6	2	GTTGTTGCCTATAGAATCTGC	136	353	353	7	1	GTT	3	GTTGTTGTTGTTGTTGTT	18
	504	contig01588	1	SSR	REVERSE	189	20	54.45	40	4	2	CGAAGCATCAACAACAATAG
PBA_VF_0253	505	contig01596	1	SSR	FORWARD	684	21	54.78	42.86	7	2	CTATCATTGCCAAGATGTACC	123	977	977	4	0	GAT	3	GATGATGATGAT	12
	506	contig01596	1	SSR	REVERSE	806	21	54.16	42.86	8	0	ACACTTAGTCGACTTCCTCAA
PBA_VF_0254	507	contig01597	1	SSR	FORWARD	76	21	54.56	42.86	4	0	GGTACAGCTTCTCCTTTTCTT	169	1064	1064	3	1	CAA	3	CAACAACAACAA	12
	508	contig01597	1	SSR	REVERSE	244	20	54.61	45	4	0	GATACACCGGAATTGGTTAG
PBA_VF_0255	509	contig01600	1	SSR	FORWARD	305	21	55.2	42.86	8	2	CTCCTAAGCATCCTTACCATT	160	652	652	5	1	CCA	3	CCACCACCACCA	12
	510	contig01600	1	SSR	REVERSE	464	21	55.32	42.86	6	2	GGAGGAGGAGATGAATATTTG
PBA_VF_0256	511	contig01600	1	SSR	FORWARD	502	21	56.56	52.38	3	1	TCTCCACCACCTCCATACTAC	148	652	652	4	2	CTC	3	CTCCTCCTCCTC	12
	512	contig01600	1	SSR	REVERSE	649	19	54.65	47.37	2	2	GATGGGGATAAGGGTGATA
PBA_VF_0257	513	contig01602	1	SSR	FORWARD	23	20	54.97	45	6	0	TCTGGATCCTCATCATCTTC	160	420	420	7	2	TCA	3	TCATCATCATCA	12
	514	contig01602	1	SSR	REVERSE	182	20	55.7	45	4	0	ATGATGATGCTACTGGTGCT
PBA_VF_0258	515	contig01603	1	SSR	FORWARD	20	20	55.7	40	4	0	ACTCCTTTTTCCCAATTCAC	150	633	633	4	2	ACA	3	ACAACAACAACA	12
	516	contig01603	1	SSR	REVERSE	169	21	55.96	42.86	3	0	TTGATGATGGAGACATAGTGG
PBA_VF_0259	517	contig01608	1	SSR	FORWARD	479	21	55.31	42.86	6	2	CACTTTCTCCTCGTTAACCTT	156	798	798	8	2	TCC	3	TCCTCCTCCTCC	12
	518	contig01608	1	SSR	REVERSE	634	21	55.58	42.86	3	0	AAGGAGAAAACTGAAGCAGAG
PBA_VF_0260	519	contig01618	1	SSR	FORWARD	541	21	56.19	42.86	6	2	GAGCTCTGGGAACTTTGAATA	211	968	968	3	2	AGGC	4	AGGCAGGCAGGC	12
	520	contig01618	1	SSR	REVERSE	751	19	56.05	42.11	4	2	TCATCTGCACGAATGGTTA
PBA_VF_0261	521	contig01625	1	SSR	FORWARD	14	21	55.09	42.86	3	2	AACTCAGAACTACACGCCATA	119	1044	1044	4	2	TTAG	4	TTAGTTAGTTAG	12
	522	contig01625	1	SSR	REVERSE	132	20	55.29	40	3	0	CTGAATGTGATTGTGGTGAA
PBA_VF_0262	523	contig01635	1	SSR	FORWARD	431	21	54.85	42.86	4	2	CCTCATTCTTCAACTCAGCTA	150	641	641	3	1	TCCT	4	TCCTTCCTTCCT	12
	524	contig01635	1	SSR	REVERSE	580	21	55.31	42.86	3	2	CTTCTCTTCCAGATGCCTTAT
PBA_VF_0263	525	contig01639	1	SSR	FORWARD	816	21	54.43	42.86	5	1	GATGAGACTGTTCTCCTTTCA	157	1053	1053	4	1	TGT	3	TGTTGTTGTTGT	12
	526	contig01639	1	SSR	REVERSE	972	20	53.87	40	4	1	GCAAGTGAAGTTGTTGGTAA
PBA_VF_0264	527	contig01639	1	SSR	FORWARD	151	21	55.63	42.86	5	2	GGTGTAGTAAATTGCACATGG	164	1053	1053	4	2	TATAG	5	TATAGTATAGTATAG	15
	528	contig01639	1	SSR	REVERSE	314	21	54.06	47.62	6	2	CTGTAGGCTAGCTGAGTCAAT
PBA_VF_0265	529	contig01643	1	SSR	FORWARD	134	21	55.03	42.86	3	0	AATAGGTTGCCTTCCTCATAC	194	1053	1053	4	2	CAC	3	CACCACCACCAC	12
	530	contig01643	1	SSR	REVERSE	327	21	54.48	47.62	4	1	CCTACAGGTACTGAAAGGTGA
PBA_VF_0266	531	contig01651	1	SSR	FORWARD	517	21	54.93	42.86	3	0	GTGTCATCATCAGTGGAGTTT	163	825	825	5	1	GAA	3	GAAGAAGAAGAAGAA	15
	532	contig01651	1	SSR	REVERSE	679	21	55.11	42.86	3	2	CTTCTCATCACACAGGAACAT
PBA_VF_0267	533	contig01653	1	SSR	FORWARD	4	20	54.67	40	4	0	CTCAATTCTCAACCCATTTC	110	1000	1000	5	0	TCA	3	TCATCATCATCA	12
	534	contig01653	1	SSR	REVERSE	113	21	55.06	42.86	4	2	GGAGGATGATGAGAGCTTATT
PBA_VF_0268	535	contig01662	1	SSR	FORWARD	82	21	55.01	42.86	2	0	ACCAAATCCACTTCTCTCTTC	182	956	956	5	2	CAAA	4	CAAACAAACAAA	12
	536	contig01662	1	SSR	REVERSE	263	21	55.44	42.86	6	2	GGAGTTCGGTTAATATTGAGG
PBA_VF_0269	537	contig01670	1	SSR	FORWARD	46	21	55.32	42.86	8	0	GGGGAGAATGATATCAAGAAG	177	440	440	4	2	GTT	3	GTTGTTGTTGTT	12
	538	contig01670	1	SSR	REVERSE	222	21	55.55	42.86	4	1	GATGAGATGAGGATGGAATCT
PBA_VF_0270	539	contig01686	1	SSR	FORWARD	312	21	54.71	42.86	2	2	TCAGGAAGAAGGGAGATTAGT	152	584	584	5	2	TATT	4	TATTTATTTATT	12
	540	contig01686	1	SSR	REVERSE	463	20	54.66	45	4	2	TGAGCAATCTGAACACAGAC
PBA_VF_0271	541	contig01688	1	SSR	FORWARD	1251	20	54.9	45	4	2	ATAAAGGTCTGTGGTCATGG	137	1523	1523	6	2	ATCGGA	6	ATCGGAATCGGAATCGGA	18
	542	contig01688	1	SSR	REVERSE	1387	21	55.42	42.86	4	1	AGTGCAGTAAACCACATCAAG
PBA_VF_0272	543	contig01700	1	SSR	FORWARD	578	21	55.16	42.86	4	2	TCGGGTAAAACTAGAGATTCC	164	861	861	3	1	CCA	3	CCACCACCACCACCACCA	18
	544	contig01700	1	SSR	REVERSE	741	19	55.61	52.63	6	2	GCCTTCCCTGTACATATCG
PBA_VF_0273	545	contig01731	1	SSR	FORWARD	22	20	55.12	40	4	2	CAAAGTTGGAGTTGTTCCAT	170	566	566	4	1	GCC	3	GCCGCCGCCGCC	12
	546	contig01731	1	SSR	REVERSE	191	20	54.85	40	4	0	AATTTCTCTTCCTCCCAATC
PBA_VF_0274	547	contig01733	1	SSR	FORWARD	197	21	54.57	42.86	5	0	TGGCCCAGTAATACATAGAAG	177	383	383	3	0	AAAC	4	AAACAAACAAAC	12
	548	contig01733	1	SSR	REVERSE	373	21	54.63	42.86	4	1	ACGTCGAGATAGTGTTTGAAG
PBA_VF_0275	549	contig01736	1	SSR	FORWARD	133	20	54.76	40	4	0	AATCACATGGAGAACCAATC	131	1479	1479	4	0	TTG	3	TTGTTGTTGTTG	12
	550	contig01736	1	SSR	REVERSE	263	21	55.99	42.86	4	2	GGAAGCAGCAAACTTCTTTAC
PBA_VF_0276	551	contig01742	1	SSR	FORWARD	703	21	54.45	42.86	4	2	GGTAACTTTAGCTTGAACGTG	155	858	858	4	1	ATAGT	5	ATAGTATAGTATAGT	15
	552	contig01742	1	SSR	REVERSE	857	20	55.34	40	4	0	TCGTCACTCAATTTCTTTCC
PBA_VF_0277	553	contig01762	1	SSR	FORWARD	164	20	55.36	45	2	2	AAGAAAGAGGTGTGTTGACG	141	330	330	7	2	GAAAAA	6	GAAAAAGAAAAAGAAAAA	18
	554	contig01762	1	SSR	REVERSE	304	21	56.38	42.86	2	0	GCATTCTTTCTCTCATCCATC
PBA_VF_0278	555	contig01769	1	SSR	FORWARD	101	21	55.2	42.86	3	2	CTCAAAACATCACTGTCCACT	139	499	499	4	2	TTC	3	TTCTTCTTCTTC	12
	556	contig01769	1	SSR	REVERSE	239	21	57.15	42.86	2	2	CCCAAAAAGAGGAGAATAAGC
PBA_VF_0279	557	contig01778	1	SSR	FORWARD	5	19	56.04	47.37	2	1	ATGTATCAGCAGGCAATCC	156	1078	1078	3	2	AGC	3	AGCAGCAGCAGCAGCAGC	18
	558	contig01778	1	SSR	REVERSE	160	21	55.28	42.86	3	1	CATCTTCCCCTTATGTTTACC
PBA_VF_0280	559	contig01778	1	SSR	FORWARD	424	21	56.26	42.86	3	2	GACCTTCTTGGCACTTCTAAA	148	1078	1078	3	0	CTA	3	CTACTACTACTACTA	15
	560	contig01778	1	SSR	REVERSE	571	21	55.11	47.62	5	0	TGAGTCTGTCTCTTCTCTCCA
PBA_VF_0281	561	contig01778	1	SSR	FORWARD	564	21	54.91	42.86	5	2	CAGACTCAAAATGAGATCGAC	172	1078	1078	4	1	CAA	3	CAACAACAACAA	12
	562	contig01778	1	SSR	REVERSE	735	21	55.26	42.86	4	2	GACGATATGAGACGTGGTTTA
PBA_VF_0282	563	contig01778	1	SSR	FORWARD	715	21	55.26	42.86	4	1	TAAACCACGTCTCATATCGTC	139	1078	1078	6	2	TCTT	4	TCTTTCTTTCTT	12
	564	contig01778	1	SSR	REVERSE	853	19	54.6	47.37	2	0	ATAAGTGAGGCGAGGAAAG
PBA_VF_0283	565	contig01788	1	SSR	FORWARD	8	20	55.21	40	6	1	AAACGAAGGTAGCTTTCACA	168	1057	1057	4	2	TAT	3	TATTATTATTATTAT	15
	566	contig01788	1	SSR	REVERSE	175	20	55.14	40	8	2	ATGCGTGTGTACAAACTTGA
PBA_VF_0284	567	contig01790	1	SSR	FORWARD	449	21	54.86	47.62	4	0	GCTAGGAGTTCTTCCATCTTC	141	674	674	4	1	CAC	3	CACCACCACCAC	12
	568	contig01790	1	SSR	REVERSE	589	20	55.19	45	3	1	CTCAGTTTTGTTGTGGGAGT
PBA_VF_0285	569	contig01792	1	SSR	FORWARD	3	20	53.6	40	5	0	CTCATCATCATCATTCAACC	156	1627	1627	3	0	AG	2	AGAGAGAGAGAGAG	14
	570	contig01792	1	SSR	REVERSE	158	21	54.62	42.86	3	0	ACAGCACACGATTCTTCTTAC
PBA_VF_0286	571	contig01799	1	SSR	FORWARD	692	20	54.82	45	3	2	GTGTTCTCCCACATTCTGAT	149	1592	1592	5	1	ATC	3	ATCATCATCATC	12
	572	contig01799	1	SSR	REVERSE	840	21	54.21	42.86	7	2	CGTCTTCTGAGGAAGATATTG
PBA_VF_0287	573	contig01799	1	SSR	FORWARD	770	21	55.47	42.86	3	0	TTCAACACCTTGTGCTCTATC	167	1592	1592	5	1	TCA	3	TCATCATCATCA	12
	574	contig01799	1	SSR	REVERSE	936	21	55.71	42.86	4	0	AGGTGAGAGATGAATTGGAAC
PBA_VF_0288	575	contig01800	1	SSR	FORWARD	609	21	54.64	42.86	4	1	CTCCCATGATACAACTTCAAC	166	969	969	4	2	CAT	3	CATCATCATCATCAT	15
	576	contig01800	1	SSR	REVERSE	774	21	55.15	42.86	2	0	CCTTATCCTCATTCTTCTCGT
PBA_VF_0289	577	contig01804	1	SSR	FORWARD	352	20	54.87	40	6	0	TACATCCATGTTTGTGTGCT	153	635	635	4	2	GTGTTT	6	GTGTTTGTGTTTGTGTTT	18
	578	contig01804	1	SSR	REVERSE	504	20	53.85	40	4	1	TGCATGAAAGAGAACAACTC
PBA_VF_0290	579	contig01826	1	SSR	FORWARD	180	20	55.07	45	4	2	CTGCGTCAGTAGATATGCAA	153	556	556	4	2	GGA	3	GGAGGAGGAGGA	12
	580	contig01826	1	SSR	REVERSE	332	22	55.16	40.91	3	1	AAGGTAATGAGTGAGGTTGAAG
PBA_VF_0291	581	contig01830	1	SSR	FORWARD	121	21	55.19	42.86	4	0	GTCTCTGCTATATCGGGTTTT	147	895	895	3	1	TGA	3	TGATGATGATGA	12
	582	contig01830	1	SSR	REVERSE	267	21	55.75	42.86	3	1	CCTCCAGTTTCATTATCACCT
PBA_VF_0292	583	contig01834	1	SSR	FORWARD	835	20	55.54	40	2	0	AGCGAGATTGTGAAAGATTG	166	1008	1008	5	2	GAA	3	GAAGAAGAAGAA	12
	584	contig01834	1	SSR	REVERSE	1000	21	55.04	42.86	4	0	TTTCTCTCATATCCCCTCTTC
PBA_VF_0293	585	contig01847	1	SSR	FORWARD	43	20	54.55	40	5	2	GCTTGCTTCTGAAAAACTTC	150	305	305	4	0	TTC	3	TTCTTCTTCTTC	12
	586	contig01847	1	SSR	REVERSE	192	20	55.63	45	2	1	ACAACAACCCTCACTCTTCA
PBA_VF_0294	587	contig01860	1	SSR	FORWARD	382	20	55.22	40	3	2	AAACCTTACCTCCAAAAAGC	142	534	534	5	2	CGT	3	CGTCGTCGTCGT	12
	588	contig01860	1	SSR	REVERSE	523	20	55.16	40	5	2	GCGATTATCTGTGGTTTGAT
PBA_VF_0295	589	contig01863	1	SSR	FORWARD	570	21	54.74	42.86	2	0	CTCATCTTCTGTTTCATCACC	163	961	961	3	0	ATC	3	ATCATCATCATC	12
	590	contig01863	1	SSR	REVERSE	732	21	54.9	42.86	6	2	TGTATCTACAAGCCTTTCTGC
PBA_VF_0296	591	contig01864	1	SSR	FORWARD	39	21	55.56	42.86	6	2	CACAGTGTCTGATCAAAATCC	178	549	549	4	1	AG	2	AGAGAGAGAGAGAGAGAG	18
	592	contig01864	1	SSR	REVERSE	216	21	54.6	42.86	6	2	ACAGATGGTAGCATAAACAGC
PBA_VF_0297	593	contig01871	1	SSR	FORWARD	19	21	55.15	47.62	4	1	CTCATCAGCTCAGTCAAGTTC	152	1125	1125	2	0	GAAA	4	GAAAGAAAGAAA	12
	594	contig01871	1	SSR	REVERSE	170	21	55.54	42.86	4	2	TGCAGGGTTAGGGTTAATAGT
PBA_VF_0298	595	contig01874	1	SSR	FORWARD	72	21	55.93	42.86	4	2	CCTAAAATCGAAAGTCTCAGC	150	468	468	6	0	TTCAAT	6	TTCAATTTCAATTTCAAT	18
	596	contig01874	1	SSR	REVERSE	221	21	56.28	42.86	7	0	CGAAGACTCTCTTCATCGTTT
PBA_VF_0299	597	contig01875	1	SSR	FORWARD	545	20	56.43	45	4	2	GATTCTTCCTCAACCCATGT	148	748	748	5	2	CTC	3	CTCCTCCTCCTC	12
	598	contig01875	1	SSR	REVERSE	692	21	54.46	42.86	3	1	GATAGGGAGATGAATGATGTG
PBA_VF_0300	599	contig01883	1	SSR	FORWARD	756	21	54.8	42.86	6	0	CTGTAACATGTAAAGGGGTTG	193	981	981	5	2	GAT	3	GATGATGATGATGAT	15
	600	contig01883	1	SSR	REVERSE	948	20	55.19	45	6	2	ACCAGATCTTCCTTCTCCAT
PBA_VF_0301	601	contig01891	1	SSR	FORWARD	1071	20	55.43	45	4	2	CTTCAACGGTACGAGGATTA	149	1252	1252	4	0	TC	2	TCTCTCTCTCTCTCTCTCTC	20
	602	contig01891	1	SSR	REVERSE	1219	21	55.08	47.62	6	0	TACTTTGCAGAGAGACGAGAG
PBA_VF_0302	603	contig01906	1	SSR	FORWARD	200	20	55.15	40	4	1	CAATTACCTCCATTCCTTCA	154	950	950	5	1	TCA	3	TCATCATCATCA	12
	604	contig01906	1	SSR	REVERSE	353	21	54.49	42.86	4	0	AAGGGATCTTACTCACAGGTT
PBA_VF_0303	605	contig01921	1	SSR	FORWARD	22	21	54.5	42.86	6	0	TCCTCACTCGTTAACATTCTC	170	788	788	3	2	CT	2	CTCTCTCTCTCTCTCT	16
	606	contig01921	1	SSR	REVERSE	191	20	55.24	50	4	2	GGTAGCACAGATAGGTGGAA
PBA_VF_0304	607	contig01925	1	SSR	FORWARD	235	20	54.9	40	6	1	AATGCATATCCTGCTCAACT	239	491	491	4	1	TGATTA	6	TGATTATGATTATGATTATGATTATGATTA	30
	608	contig01925	1	SSR	REVERSE	473	20	53.09	40	3	2	GACAGAGAAACAAACATTGG
PBA_VF_0305	609	contig01931	1	SSR	FORWARD	230	21	55.07	47.62	7	2	TTACCTCCAGGAGAAGTTACC	151	640	640	3	1	CAA	3	CAACAACAACAA	12
	610	contig01931	1	SSR	REVERSE	380	21	54.17	42.86	7	1	CTGTGACAGTGAATGAAGTTG
PBA_VF_0306	611	contig01933	1	SSR	FORWARD	36	20	56.03	40	5	0	GAATTGAAATCCCAAACTCC	152	901	901	3	1	CT	2	CTCTCTCTCTCTCTCT	16
	612	contig01933	1	SSR	REVERSE	187	20	55.25	45	4	0	CCCATGAAGATGGTGTAATC
PBA_VF_0307	613	contig01937	1	SSR	FORWARD	563	21	56.23	42.86	5	1	GGTCAAATGGTTAAGACCAAG	170	1040	1040	4	1	AAG	3	AAGAAGAAGAAGAAGAAGAAG	21
	614	contig01937	1	SSR	REVERSE	732	21	55.11	47.62	4	0	GTCCTTCCCCAATATCTACAC
PBA_VF_0308	615	contig01940	1	SSR	FORWARD	973	20	52.35	40	2	0	GGGAAAAGGAAGAAACTAAC	150	1143	1143	7	2	GAA	3	GAAGAAGAAGAA	12
	616	contig01940	1	SSR	REVERSE	1122	20	56.36	40	6	0	CAAAGGCCTATTCCATTTTC
PBA_VF_0309	617	contig01946	1	SSR	FORWARD	756	20	54.9	40	8	2	GCTCCCATGATCATACATTT	153	1079	1079	4	0	CCA	3	CCACCACCACCA	12
	618	contig01946	1	SSR	REVERSE	908	20	54.66	40	2	0	GTGTTGGGTTCTTTTATTGG
PBA_VF_0310	619	contig01947	1	SSR	FORWARD	804	21	54.15	42.86	5	0	GGAATCCTCTTACGATTAGGT	160	1071	1071	3	1	GTG	3	GTGGTGGTGGTGGTG	15
	620	contig01947	1	SSR	REVERSE	963	21	54.78	42.86	2	0	TTCTCACTTGCTTCATCTCTC
PBA_VF_0311	621	contig01958	1	SSR	FORWARD	13	21	54.35	42.86	3	1	GCAGTTAGAAAACACATAGCC	113	1206	1206	5	0	TTC	3	TTCTTCTTCTTC	12
	622	contig01958	1	SSR	REVERSE	125	20	54.94	40	8	0	AAGAACATGTTTCCACAACC
PBA_VF_0312	623	contig01983	1	SSR	FORWARD	936	21	55.12	42.86	2	1	GTTCCTTCTTCTTCCCTATCA	145	1092	1092	4	1	TCACCA	6	TCACCATCACCATCACCA	18
	624	contig01983	1	SSR	REVERSE	1080	19	55.09	47.37	4	0	CACTCTCGCGTGTAAAAGA
PBA_VF_0313	625	contig01988	1	SSR	FORWARD	24	21	55.35	42.86	4	0	CATATAGTCTTTTCCGCCTCT	165	287	287	3	2	CAAAC	5	CAAACCAAACCAAAC	15
	626	contig01988	1	SSR	REVERSE	188	20	55.06	40	4	2	GAAGTATTTTTCGCCATGAG
PBA_VF_0314	627	contig01996	1	SSR	FORWARD	394	20	55.33	45	3	1	GAAAGGATGACGACTCTGAA	158	678	678	4	2	GAT	3	GATGATGATGAT	12
	628	contig01996	1	SSR	REVERSE	551	21	55.27	42.86	4	0	CTATAACTGGCCCTTGTCTTT
PBA_VF_0315	629	contig01997	1	SSR	FORWARD	75	21	54.85	42.86	3	0	TCTATCATTCCCCCTTCTATC	153	422	422	5	2	CAT	3	CATCATCATCAT	12
	630	contig01997	1	SSR	REVERSE	227	20	54.83	40	2	2	GGAAAGGTATGGAAAAGGTT
PBA_VF_0316	631	contig02006	1	SSR	FORWARD	1	20	54.61	40	5	2	TAAGTTACTGGGGTTTTTCG	150	995	995	4	1	GTTGT	5	GTTGTGTTGTGTTGT	15
	632	contig02006	1	SSR	REVERSE	150	20	54.95	45	4	0	GATAAGCACAAACTCGTTCC
PBA_VF_0317	633	contig02039	1	SSR	FORWARD	1195	18	54.28	55.56	4	2	GGGGAGGAAGAGGATATG	147	1353	1353	3	1	GATG	4	GATGGATGGATG	12
	634	contig02039	1	SSR	REVERSE	1341	22	55.76	40.91	6	2	CTTTGAGAATCGAATCAGAGAC
PBA_VF_0318	635	contig02055	1	SSR	FORWARD	1210	20	55.71	45	5	2	GATGAGAACAGTTTGGTTGC	143	1390	1390	5	2	TC	2	TCTCTCTCTCTC	12
	636	contig02055	1	SSR	REVERSE	1352	20	54.91	40	3	1	GAGGCACAAGTTTTTCATTC
PBA_VF_0319	637	contig02055	1	SSR	FORWARD	828	21	54.96	42.86	4	2	GCTGCTTTAACTCGTACCATA	151	1390	1390	6	1	GCA	3	GCAGCAGCAGCA	12
	638	contig02055	1	SSR	REVERSE	978	22	55.08	40.91	5	2	AAGCTGAGACTAAAGCTAATGC
PBA_VF_0320	639	contig02066	1	SSR	FORWARD	6	19	55.18	42.11	4	0	GTTTGTGGCCTTTGATCTT	151	447	447	4	2	TTCTC	5	TTCTCTTCTCTTCTC	15
	640	contig02066	1	SSR	REVERSE	156	21	54.03	42.86	4	0	GAGATTTACAGGTTCGAGATG
PBA_VF_0321	641	contig02076	1	SSR	FORWARD	5	18	57.9	55.56	3	0	TCTTGACCCAACCGACAC	159	452	452	5	1	TCTTC	5	TCTTCTCTTCTCTTC	15
	642	contig02076	1	SSR	REVERSE	163	21	54.7	42.86	2	1	GGTTAGGATTAGGAGCATTTC
PBA_VF_0322	643	contig02093	1	SSR	FORWARD	313	21	55.07	42.86	4	0	CTTTCAATTACCCTCCACTCT	151	1229	1229	6	0	CGG	3	CGGCGGCGGCGG	12
	644	contig02093	1	SSR	REVERSE	463	22	55.05	40.91	5	1	AGTACAATGAAACCGTTAGGAC
PBA_VF_0323	645	contig02097	1	SSR	FORWARD	486	21	55.07	42.86	5	0	TAGAATCTTCGAGCGTACTTG	166	700	700	4	0	CGGATT	6	CGGATTCGGATTCGGATTCGGATT	24
	646	contig02097	1	SSR	REVERSE	651	21	55.03	42.86	4	1	TATAGCATAGATCGGAGGTGA
PBA_VF_0324	647	contig02110	1	SSR	FORWARD	294	21	54.88	47.62	4	1	CACAGAGAATAGTCCCAACAG	144	583	583	4	0	CTT	3	CTTCTTCTTCTTCTT	15
	648	contig02110	1	SSR	REVERSE	437	20	54.53	45	3	2	CGTTGTCTCGTCCTTTAGAT
PBA_VF_0325	649	contig02116	1	SSR	FORWARD	74	21	55.25	47.62	4	2	TCCTCCACACTACATCTATGC	150	382	382	4	0	CCT	3	CCTCCTCCTCCT	12
	650	contig02116	1	SSR	REVERSE	223	20	55.01	40	2	0	CTTCCGTTGTTGTTTTCTTC
PBA_VF_0326	651	contig02135	1	SSR	FORWARD	434	21	54.49	42.86	4	2	TCAGTATTGGAGCTGTATTCC	156	1060	1060	4	2	GAA	3	GAAGAAGAAGAA	12
	652	contig02135	1	SSR	REVERSE	589	21	54.99	47.62	6	1	CTCTGAACTCAGTGATCTTGG
PBA_VF_0327	653	contig02172	1	SSR	FORWARD	18	21	54.62	47.62	5	2	GGACCTTTGGTAAAGTCTCTC	175	228	228	3	2	ATTT	4	ATTTATTTATTTATTTATTTATTT	24
	654	contig02172	1	SSR	REVERSE	192	20	53.78	40	4	2	TTTGTCAGCACAGCTAGTTT
PBA_VF_0328	655	contig02175	1	SSR	FORWARD	127	20	55.03	50	5	2	TACAGTAGCGGAGAAAGCTC	158	704	704	5	2	AAG	3	AAGAAGAAGAAG	12
	656	contig02175	1	SSR	REVERSE	284	20	55.17	40	3	2	GAACTTGCTTCAAAACCTTG
PBA_VF_0329	657	contig02177	1	SSR	FORWARD	385	21	54.9	42.86	6	2	GTCTTCAGATGTGATTCTTGC	127	905	905	4	1	TGGA	4	TGGATGGATGGA	12
	658	contig02177	1	SSR	REVERSE	511	20	55.23	40	7	2	CCAGTGGGAAATTTTCTGTA
PBA_VF_0330	659	contig02192	1	SSR	FORWARD	215	22	54.86	40.91	6	2	ACACATAGTTACGTCAACCTCA	159	440	440	5	0	TCCA	4	TCCATCCATCCA	12
	660	contig02192	1	SSR	REVERSE	373	20	54.76	40	6	1	TGAGGATATTCTTCCTCCAA
PBA_VF_0331	661	contig02196	1	SSR	FORWARD	440	21	55.39	42.86	4	0	TGGTGAAACACAAACTAGAGG	180	778	778	3	2	TGTT	4	TGTTTGTTTGTT	12
	662	contig02196	1	SSR	REVERSE	619	21	55.34	42.86	5	1	TATTACAACGTGACGAACTCC
PBA_VF_0332	663	contig02215	1	SSR	FORWARD	1320	21	55.01	47.62	4	2	GGCCAGATAAGTGATACTCCT	124	1571	1571	5	2	GGT	3	GGTGGTGGTGGT	12
	664	contig02215	1	SSR	REVERSE	1443	21	55.41	42.86	4	1	ATCACGTTTAGGTTCCTGAGT
PBA_VF_0333	665	contig02216	1	SSR	FORWARD	833	21	55.04	42.86	8	2	ACTTGAATGCACTCACTCCTA	147	1029	1029	3	1	TATT	4	TATTTATTTATT	12
	666	contig02216	1	SSR	REVERSE	979	21	53.9	42.86	4	2	TATCTAGCTTCGACTTGATCC
PBA_VF_0334	667	contig02230	1	SSR	FORWARD	254	20	55.5	40	4	2	ATCGGTTCACCATCTTTGTA	152	429	429	4	2	TGT	3	TGTTGTTGTTGT	12
	668	contig02230	1	SSR	REVERSE	405	20	55.16	40	4	2	AAAAGTTCCTCACAGCTTCA
PBA_VF_0335	669	contig02232	1	SSR	FORWARD	109	21	55.93	47.62	5	2	GGCAAGGGTACTACTATGGAA	150	393	393	3	0	TCC	3	TCCTCCTCCTCC	12
	670	contig02232	1	SSR	REVERSE	258	21	55.23	42.86	2	0	GATGAAAGAGAAGGAGGAAGA
PBA_VF_0336	671	contig02232	1	SSR	FORWARD	194	21	55.06	47.62	4	0	CATAACTTCAGTCCTCCTCCT	158	393	393	4	2	TGA	3	TGATGATGATGA	12
	672	contig02232	1	SSR	REVERSE	351	20	54.68	40	4	2	TCAATATGCACTTCCACAAG
PBA_VF_0337	673	contig02235	1	SSR	FORWARD	133	19	55.75	57.89	4	0	CAGCTCAGGTCCCAACTAC	169	532	532	2	0	CGC	3	CGCCGCCGCCGC	12
	674	contig02235	1	SSR	REVERSE	301	21	55.05	42.86	3	0	GGTGTCTTCTCATTATCCACA
PBA_VF_0338	675	contig02237	1	SSR	FORWARD	13	20	55.06	40	2	2	CAAAACCCTAAAACACAAGC	152	447	447	3	2	GCC	3	GCCGCCGCCGCCGCC	15
	676	contig02237	1	SSR	REVERSE	164	20	55.86	45	5	0	ACTCAATGGTGGAGTTGATG
PBA_VF_0339	677	contig02244	1	SSR	FORWARD	1	21	54.72	47.62	6	0	ACTCTCAGATCTCTCCGTCTT	128	516	516	4	1	CTAA	4	CTAACTAACTAA	12
	678	contig02244	1	SSR	REVERSE	128	20	54.66	40	8	2	TGAACACCTCATATGATCCA
PBA_VF_0340	679	contig02249	1	SSR	FORWARD	74	21	54.28	47.62	8	2	CTACATACACGTGTGAACAGC	204	309	309	3	1	CCGT	4	CCGTCCGTCCGT	12
	680	contig02249	1	SSR	REVERSE	277	19	55.33	47.37	4	1	GACGGATGGGATCTATTTG
PBA_VF_0341	681	contig02252	1	SSR	FORWARD	20	21	54.99	47.62	5	0	AAGACCAGATTCTCACTCTCC	112	606	606	4	2	CT	2	CTCTCTCTCTCTCT	14
	682	contig02252	1	SSR	REVERSE	131	21	55.3	42.86	3	1	GCTATGATGTGCTTCTTTGAG
PBA_VF_0342	683	contig02258	1	SSR	FORWARD	269	20	55.62	50	4	1	TGCTAGTTCGACTGAGGTTC	158	530	530	4	2	TGTTT	5	TGTTTTGTTTTGTTT	15
	684	contig02258	1	SSR	REVERSE	426	21	54.9	42.86	4	0	TAGTACCACACAACACAACCA
PBA_VF_0343	685	contig02276	1	SSR	FORWARD	118	20	54.28	40	4	1	GACCCAAACCTTTATCTTCA	166	371	371	4	2	CAA	3	CAACAACAACAA	12
	686	contig02276	1	SSR	REVERSE	283	21	54.37	42.86	4	1	GGTTGTTGTAGAAGTCGTTGT
PBA_VF_0344	687	contig02276	1	SSR	FORWARD	204	19	54.93	42.11	4	2	CCCAATCTCAATTCCAACT	146	371	371	5	2	ACA	3	ACAACAACAACAACAACAACAACA	24
	688	contig02276	1	SSR	REVERSE	349	20	55.18	40	5	1	AAGATTCTGCTGCTGTTGTT
PBA_VF_0345	689	contig02277	1	SSR	FORWARD	151	20	55.06	40	4	2	TTGAAGGATCAAGGGATATG	155	487	487	5	2	CTT	3	CTTCTTCTTCTT	12
	690	contig02277	1	SSR	REVERSE	305	21	54.31	42.86	1	0	CTCTCTTTTTGTCTCTTGGTG
PBA_VF_0346	691	contig02288	1	SSR	FORWARD	49	19	55.12	47.37	6	2	AGTACCATCAGCGCTTCTT	151	379	379	3	0	CCT	3	CCTCCTCCTCCTCCTCCT	18
	692	contig02288	1	SSR	REVERSE	199	21	55.06	52.38	2	1	GTCCTCCTCTCTTCACACTCT
PBA_VF_0347	693	contig02289	1	SSR	FORWARD	1	21	53.7	47.62	4	1	GGGTTAGAGACACATGAAGAC	148	1199	1199	4	0	CCA	3	CCACCACCACCA	12
	694	contig02289	1	SSR	REVERSE	148	21	54.58	42.86	2	2	GTGTGGAAGAAGGCATAGTTA
PBA_VF_0348	695	contig02315	1	SSR	FORWARD	25	21	54.98	42.86	2	2	GATACCAACGAGGAGAAGATT	170	205	205	2	1	TTC	3	TTCTTCTTCTTCTTC	15
	696	contig02315	1	SSR	REVERSE	194	23	53.12	47.83	0	0	GAAGAGAGAGAGAGAGAGAGAGA
PBA_VF_0349	697	contig02316	1	SSR	FORWARD	342	21	55.08	42.86	4	2	GATCTTTCATGCTCTGAAGTG	159	502	502	5	1	GAA	3	GAAGAAGAAGAAGAAGAAGAA	21
	698	contig02316	1	SSR	REVERSE	500	18	55.07	44.44	3	1	CACCGATTTTTCAGCAAC
PBA_VF_0350	699	contig02330	1	SSR	FORWARD	330	20	55.03	40	3	2	CCATTTTCAAGTCACCTCAT	156	567	567	3	0	AGCA	4	AGCAAGCAAGCA	12
	700	contig02330	1	SSR	REVERSE	485	21	54.78	42.86	4	2	CCATTCTTCAGTGCCATATAC
PBA_VF_0351	701	contig02332	1	SSR	FORWARD	195	21	55.15	42.86	4	1	CCGTAAATCTCCTCTGATTCT	142	902	902	6	0	TCA	3	TCATCATCATCA	12
	702	contig02332	1	SSR	REVERSE	336	21	55.59	42.86	4	2	CTCCTACGATTTCCGTATTTC
PBA_VF_0352	703	contig02335	1	SSR	FORWARD	928	20	55.39	45	4	0	GGAAGGTAATTGGGAAGAAG	155	1082	1082	3	0	GTT	3	GTTGTTGTTGTTGTT	15
	704	contig02335	1	SSR	REVERSE	1082	21	54.55	42.86	2	0	ACTCAACACTAACACGGAAAG
PBA_VF_0353	705	contig02345	1	SSR	FORWARD	6	20	55.03	45	4	0	GGAGGAAAAGCTAAGGAAAG	156	695	695	5	1	AAGGAA	6	AAGGAAAAGGAAAAGGAA	18
	706	contig02345	1	SSR	REVERSE	161	21	54.76	42.86	5	2	TCTTTCTGCTTACCAGTCAAC
PBA_VF_0354	707	contig02354	1	SSR	FORWARD	91	22	54.82	40.91	4	0	GTGTGAGTATCCTTGTTTTGTG	165	422	422	4	1	TAT	3	TATTATTATTAT	12
	708	contig02354	1	SSR	REVERSE	255	21	54.81	42.86	6	2	AACTCCTACATCCAAGCTTCT
PBA_VF_0355	709	contig02363	1	SSR	FORWARD	189	21	55.06	42.86	7	1	GCTATCTTCCTGGAATCATCT	202	442	442	5	2	ATTT	4	ATTTATTTATTT	12
	710	contig02363	1	SSR	REVERSE	390	21	55.02	42.86	4	2	AGTGTCATTTCCACACAAGAC
PBA_VF_0356	711	contig02366	1	SSR	FORWARD	374	21	54.64	42.86	5	2	GAACCACTTCTCACAAATGTC	129	622	622	5	1	TCA	3	TCATCATCATCA	12
	712	contig02366	1	SSR	REVERSE	502	21	55.18	42.86	2	1	AAAGATGAGGAAGAAGGACTG
PBA_VF_0357	713	contig02367	1	SSR	FORWARD	417	21	55.96	42.86	3	0	AGGGACATAAAAACTCCTCCT	145	718	718	4	0	CAT	3	CATCATCATCAT	12
	714	contig02367	1	SSR	REVERSE	561	21	55.07	42.86	3	1	CTATCCTTTTCAACCCTCACT
PBA_VF_0358	715	contig02373	1	SSR	FORWARD	169	21	55.78	47.62	7	2	GCAGTCTCTTCAAGAATAGGG	144	499	499	4	1	TGA	3	TGATGATGATGATGA	15
	716	contig02373	1	SSR	REVERSE	312	21	55.31	42.86	3	1	CATTCACCTCTACAACTTCCA
PBA_VF_0359	717	contig02379	1	SSR	FORWARD	371	20	54.02	45	4	0	CTCGAATTGGTTCCTTACTC	141	641	641	5	2	AAC	3	AACAACAACAAC	12
	718	contig02379	1	SSR	REVERSE	511	21	54.96	42.86	5	0	CTGCACTGATAATATGGAAGG
PBA_VF_0360	719	contig02383	1	SSR	FORWARD	1462	21	55.04	42.86	2	0	ATAGAAGTGGAATACGGAAGG	179	1736	1736	4	2	GCGGAG	6	GCGGAGGCGGAGGCGGAG	18
	720	contig02383	1	SSR	REVERSE	1640	22	54.25	40.91	6	2	GATCAACTAAGCTTTTCTCCTC
PBA_VF_0361	721	contig02395	1	SSR	FORWARD	167	21	55.13	42.86	4	2	TCACTATTCCACTTGTTGGAC	181	356	356	4	1	GGT	3	GGTGGTGGTGGTGGT	15
	722	contig02395	1	SSR	REVERSE	347	19	55.51	47.37	4	2	AAAGAAGCTCCACATCAGC
PBA_VF_0362	723	contig02403	1	SSR	FORWARD	50	20	55.22	40	3	0	GCTGACGGTTTTTAGTTTTG	138	439	439	5	2	GTT	3	GTTGTTGTTGTT	12
	724	contig02403	1	SSR	REVERSE	187	20	54.97	40	3	0	TAATCATCCAAACCACCTTC
PBA_VF_0363	725	contig02407	1	SSR	FORWARD	19	21	54.75	42.86	4	0	TAGTAGAACATGGCTGGAAAG	165	1415	1415	5	1	TACTAA	6	TACTAATACTAATACTAA	18
	726	contig02407	1	SSR	REVERSE	183	21	55.12	42.86	7	2	GCATGTCTTGAATACAGAAGC
PBA_VF_0364	727	contig02408	1	SSR	FORWARD	615	21	55.55	42.86	3	2	GAGGATGATGAAGATGAGGAT	160	818	818	3	1	GAT	3	GATGATGATGAT	12
	728	contig02408	1	SSR	REVERSE	774	21	55.98	42.86	6	2	TAATTACTGCTGCTTGCACTC
PBA_VF_0365	729	contig02440	1	SSR	FORWARD	109	21	56.05	52.38	6	0	AGTGACACGTCTCCTCTTCTC	162	546	546	3	1	GAA	3	GAAGAAGAAGAAGAAGAAGAA	21
	730	contig02440	1	SSR	REVERSE	270	19	55.11	42.11	3	2	CCCGATTCTTTGTTCAGAT
PBA_VF_0366	731	contig02461	1	SSR	FORWARD	314	19	56.09	42.11	4	1	GAATGCCGATCTTGGATAA	152	794	794	5	2	TAA	3	TAATAATAATAA	12
	732	contig02461	1	SSR	REVERSE	465	21	56.21	42.86	5	2	CAACTTGAAGGGCTATTCCTA
PBA_VF_0367	733	contig02468	1	SSR	FORWARD	64	20	55.28	40	4	2	GTTTGTTTCAACGACGATCT	154	849	849	3	1	GAC	3	GACGACGACGACGAC	15
	734	contig02468	1	SSR	REVERSE	217	21	54.09	47.62	3	1	TTAGTAGGAGGAGGAGTGTGA
PBA_VF_0368	735	contig02468	1	SSR	FORWARD	195	21	54.86	52.38	4	1	GATCACACTCCTCCTCCTACT	162	849	849	3	0	CTTC	4	CTTCCTTCCTTC	12
	736	contig02468	1	SSR	REVERSE	356	20	55.03	45	5	1	TTCTTGGACCTGGTATTGAC
PBA_VF_0369	737	contig02470	1	SSR	FORWARD	107	21	55.37	42.86	3	2	CACAACGACTCACTCTTCAAT	134	1075	1075	3	0	TCC	3	TCCTCCTCCTCC	12
	738	contig02470	1	SSR	REVERSE	240	21	54.13	42.86	4	2	CCAGATCCTTTAATACACTCG
PBA_VF_0370	739	contig02471	1	SSR	FORWARD	423	21	54.5	47.62	3	1	GTAGACAGGTTCAGCACACTT	156	776	776	4	1	GAA	3	GAAGAAGAAGAA	12
	740	contig02471	1	SSR	REVERSE	578	21	53.98	47.62	5	2	GAGTTCCTTCTGACTCATCTG
PBA_VF_0371	741	contig02473	1	SSR	FORWARD	866	21	54.75	42.86	4	2	CCTGTTCAGCTCCAGTAATAA	151	1321	1321	3	1	CTTT	4	CTTTCTTTCTTT	12
	742	contig02473	1	SSR	REVERSE	1016	21	55.75	42.86	3	0	AGTGATGATTTGGGGTTAGAG
PBA_VF_0372	743	contig02479	1	SSR	FORWARD	358	21	53.94	42.86	3	1	GTGAAGAGGAAAAGTGACAAC	141	700	700	6	2	TCC	3	TCCTCCTCCTCC	12
	744	contig02479	1	SSR	REVERSE	498	21	54.52	47.62	4	1	CTCACTAGAGCACCTTTTCAG
PBA_VF_0373	745	contig02482	1	SSR	FORWARD	490	20	55.01	40	3	2	TGTAAAACCAATACGCCTCT	144	776	776	4	2	GAT	3	GATGATGATGAT	12
	746	contig02482	1	SSR	REVERSE	633	21	54.11	42.86	4	0	GTATCAATGCAACTTCTAGGG
PBA_VF_0374	747	contig02496	1	SSR	FORWARD	63	21	55.53	42.86	4	0	AATAGCATACCAGTCGAGGTT	148	459	459	3	1	TGT	3	TGTTGTTGTTGT	12
	748	contig02496	1	SSR	REVERSE	210	21	54.85	42.86	4	2	AAGAGAAATAGCGGTTCTAGC
PBA_VF_0375	749	contig02509	1	SSR	FORWARD	335	21	54.19	42.86	6	0	GCAGGATCTCTGTTCTAAATG	159	579	579	5	0	GTT	3	GTTGTTGTTGTT	12
	750	contig02509	1	SSR	REVERSE	493	20	55.96	50	6	0	ACCTCCTGAGAAGAAGGTTG
PBA_VF_0376	751	contig02509	1	SSR	FORWARD	135	21	55.31	42.86	1	0	TCTCTTTCTTCTCCTTTCCAC	151	579	579	5	0	AAAGGA	6	AAAGGAAAAGGAAAAGGA	18
	752	contig02509	1	SSR	REVERSE	285	18	54.61	44.44	5	1	CTTGGCAACGATGTTCTT
PBA_VF_0377	753	contig02517	1	SSR	FORWARD	272	22	55.84	40.91	5	2	GATCTTCAGAACTGTTTCTTCG	152	451	451	5	2	GCTC	4	GCTCGCTCGCTC	12
	754	contig02517	1	SSR	REVERSE	423	20	54.84	40	5	2	CAAACCCTTGAAACTTTGTC
PBA_VF_0378	755	contig02523	1	SSR	FORWARD	4	19	54.93	47.37	4	2	ATGTCCGGGCTGTATAATC	150	887	887	4	2	CAA	3	CAACAACAACAACAACAA	18
	756	contig02523	1	SSR	REVERSE	153	20	55.13	45	6	2	GATAAAGGGTCCAAGCTTCT
PBA_VF_0379	757	contig02533	1	SSR	FORWARD	305	20	55.24	45	3	0	GAAAACAGTGGAGGAAGACA	131	437	437	5	2	TG	2	TGTGTGTGTGTGTGTG	16
	758	contig02533	1	SSR	REVERSE	435	20	55.7	40	3	0	AAACCCTCACTTCATTTTCC
PBA_VF_0380	759	contig02538	1	SSR	FORWARD	38	20	55.08	40	4	0	TGAAGATCAAAGGAACCATC	141	744	744	5	1	GAGTT	5	GAGTTGAGTTGAGTT	15
	760	contig02538	1	SSR	REVERSE	178	19	55.52	47.37	3	1	CGCTTCTTCCAGATTCACT
PBA_VF_0381	761	contig02545	1	SSR	FORWARD	23	23	55.05	43.48	0	0	AAGAGAGGAGAGAGAGAGAGAAA	152	261	261	5	2	GA	2	GAGAGAGAGAGA	12
	762	contig02545	1	SSR	REVERSE	174	20	54.65	40	6	2	ATTCGACAAAGAACTCTTGC
PBA_VF_0382	763	contig02565	1	SSR	FORWARD	47	21	54.89	47.62	5	0	GAGAGTCCCTTGAAGAAGAAG	163	395	395	4	0	CAACC	5	CAACCCAACCCAACC	15
	764	contig02565	1	SSR	REVERSE	209	21	55.13	42.86	3	1	GTGTGAGACATTTAGGGTTGA
PBA_VF_0383	765	contig02571	1	SSR	FORWARD	191	21	56.47	42.86	5	1	CATCGAGTGGAAATTCTAAGG	141	633	633	3	2	TTC	3	TTCTTCTTCTTC	12
	766	contig02571	1	SSR	REVERSE	331	20	55.7	45	3	1	CACCAACAACACATCATCAG
PBA_VF_0384	767	contig02571	1	SSR	FORWARD	407	20	56.94	40	7	2	GAGCAATTTGCACATCTTTG	206	633	633	5	1	ATG	3	ATGATGATGATGATGATGATGATGATG	27
	768	contig02571	1	SSR	REVERSE	612	20	54.48	40	2	0	ACAAGAAGCAACTCAAATCC
PBA_VF_0385	769	contig02572	1	SSR	FORWARD	25	21	54.65	42.86	4	0	GGGTCCTAGTTTTGTTTCTTC	166	1179	1179	5	1	TCT	3	TCTTCTTCTTCT	12
	770	contig02572	1	SSR	REVERSE	190	21	55.29	42.86	6	2	AGAGACATCTCAATCACAACG
PBA_VF_0386	771	contig02586	1	SSR	FORWARD	157	20	55.04	40	6	2	TTTCTATTCACCTCGAGCAT	165	363	363	5	0	AATTT	5	AATTTAATTTAATTT	15
	772	contig02586	1	SSR	REVERSE	321	21	55.09	47.62	3	0	GGTGAGTGACAGAGTTGTTGT
PBA_VF_0387	773	contig02592	1	SSR	FORWARD	12	21	54.51	42.86	4	1	TCGTGAGTGACAGTATGCTAA	151	719	719	4	1	CTTCT	5	CTTCTCTTCTCTTCT	15
	774	contig02592	1	SSR	REVERSE	162	20	55.12	40	3	2	CCAAAAGAGTTGACACCAAT
PBA_VF_0388	775	contig02596	1	SSR	FORWARD	483	21	54.79	47.62	2	2	AGAAGATGGTGGAGAGGATAC	153	647	647	2	2	GAT	3	GATGATGATGAT	12
	776	contig02596	1	SSR	REVERSE	635	21	55	42.86	2	1	AGAGACGAAGAAGACGAAAGT
PBA_VF_0389	777	contig02613	1	SSR	FORWARD	23	21	54.99	42.86	3	0	CTCTCACGCCAAGTAAGTAAA	154	537	537	5	1	CT	2	CTCTCTCTCTCTCTCT	16
	778	contig02613	1	SSR	REVERSE	176	21	54.64	42.86	5	0	GTGTGATAATCTGGTGAAAGG
PBA_VF_0390	779	contig02618	1	SSR	FORWARD	2	20	54.08	40	2	0	ACAACCACATCAACACAAAC	143	452	452	2	0	ATA	3	ATAATAATAATA	12
	780	contig02618	1	SSR	REVERSE	144	19	54.83	42.11	5	1	AAAATCATCTCCGACATCC
PBA_VF_0391	781	contig02623	1	SSR	FORWARD	86	19	54.88	42.11	4	2	ATTCCAGCGATAACGTCTT	145	454	454	4	1	GATCGG	6	GATCGGGATCGGGATCGG	18
	782	contig02623	1	SSR	REVERSE	230	20	54.75	40	4	0	AGATTACCAAATCCCTTTCC
PBA_VF_0392	783	contig02625	1	SSR	FORWARD	144	21	54.77	42.86	3	2	TAGGAACTGAGACAGAAAACG	146	325	325	5	2	TTG	3	TTGTTGTTGTTG	12
	784	contig02625	1	SSR	REVERSE	289	20	54.8	45	4	0	CATCTCGAAGCTCTTGTCTT
PBA_VF_0393	785	contig02665	1	SSR	FORWARD	694	21	55.8	42.86	5	1	TCTGCTATTGAAGTTGCTGAC	163	989	989	7	2	AAG	3	AAGAAGAAGAAG	12
	786	contig02665	1	SSR	REVERSE	856	21	55.71	42.86	4	0	TTTCAACAGCTACGTCTTCAC
PBA_VF_0394	787	contig02676	1	SSR	FORWARD	199	19	55.69	42.11	4	0	AGCTTGATCTTGGCTTTTG	172	396	396	3	1	TGT	3	TGTTGTTGTTGTTGT	15
	788	contig02676	1	SSR	REVERSE	370	21	54.97	42.86	5	1	CTCATGTTTTGCTATGAGACC
PBA_VF_0395	789	contig02698	1	SSR	FORWARD	274	20	55.12	40	4	0	TGCAAACTCACAAGCATTAG	160	522	522	3	0	AAGA	4	AAGAAAGAAAGA	12
	790	contig02698	1	SSR	REVERSE	433	21	54.13	42.86	8	0	CAGAAGAACCATGGTAAGAAG
PBA_VF_0396	791	contig02703	1	SSR	FORWARD	478	20	54.69	45	6	2	ATACCGGTGACATTGGATAC	144	645	645	3	1	TGA	3	TGATGATGATGATGA	15
	792	contig02703	1	SSR	REVERSE	621	21	54.84	42.86	4	0	CATCAGAGATTTGAGGATGAG
PBA_VF_0397	793	contig02711	1	SSR	FORWARD	219	21	55.19	42.86	7	2	ATCATCTGTGAGTTGATCTGC	134	363	363	4	1	TCTT	4	TCTTTCTTTCTT	12
	794	contig02711	1	SSR	REVERSE	352	20	55.55	45	4	2	GTTTCTGATGGTTCCACTTG
PBA_VF_0398	795	contig02723	1	SSR	FORWARD	45	21	54.63	42.86	5	2	ATAAAAACTCGGAGAGAGAGC	155	278	278	5	0	ACCGTC	6	ACCGTCACCGTCACCGTC	18
	796	contig02723	1	SSR	REVERSE	199	21	54.25	42.86	3	0	AAACTTCTCCACCTTCCTAAC
PBA_VF_0399	797	contig02727	1	SSR	FORWARD	11	21	55.26	42.86	4	0	AGAATCGAAGATGAGAGGAAG	148	257	257	3	0	GGA	3	GGAGGAGGAGGA	12
	798	contig02727	1	SSR	REVERSE	158	21	56.07	47.62	3	0	ACGAACAAGAAGACTGGTAGG
PBA_VF_0400	799	contig02728	1	SSR	FORWARD	202	22	55.6	40.91	6	1	GCTTCTCTCTCTATCGATTTCA	148	736	736	4	2	GCC	3	GCCGCCGCCGCC	12
	800	contig02728	1	SSR	REVERSE	349	21	55.58	42.86	4	2	TAAAGGACACACAAACGTAGC
PBA_VF_0401	801	contig02732	1	SSR	FORWARD	128	21	55.8	42.86	3	2	GACAAGTTCAGTGTTTGATGC	154	288	288	4	2	CTA	3	CTACTACTACTA	12
	802	contig02732	1	SSR	REVERSE	281	20	55.25	40	3	2	ACAATGGGAAGTGGATGATA
PBA_VF_0402	803	contig02734	1	SSR	FORWARD	97	21	54.53	42.86	6	0	ATGCTTATCAGTATCCGAGTG	157	390	390	4	0	ATAA	4	ATAAATAAATAAATAA	16
	804	contig02734	1	SSR	REVERSE	253	21	56.21	42.86	4	2	CATAAAAGGGAGGTTGAGCTA
PBA_VF_0403	805	contig02750	1	SSR	FORWARD	40	20	54.67	40	5	1	GAAATCATTCTTGTGGAAGG	145	524	524	4	2	GGTT	4	GGTTGGTTGGTT	12
	806	contig02750	1	SSR	REVERSE	184	20	54.64	45	7	1	ATGTGACTCACGGACTTCTT
PBA_VF_0404	807	contig02753	1	SSR	FORWARD	126	21	55.41	42.86	5	2	AAGGAACTTGAGAGTCTTTGC	165	404	404	4	2	TGA	3	TGATGATGATGA	12
	808	contig02753	1	SSR	REVERSE	290	20	54.65	40	2	0	ATACCCAATCCACATCAAAC
PBA_VF_0405	809	contig02756	1	SSR	FORWARD	327	21	55.7	42.86	4	2	GAAGAAGCGATTGATAGTTCC	177	594	594	4	2	ATA	3	ATAATAATAATA	12
	810	contig02756	1	SSR	REVERSE	503	21	55.59	42.86	3	2	CCTAACCATTATCTCCTTTGC
PBA_VF_0406	811	contig02757	1	SSR	FORWARD	33	20	55.12	40	8	2	TCAGGAACGTTCTTATGCTT	138	413	413	4	0	TCT	3	TCTTCTTCTTCT	12
	812	contig02757	1	SSR	REVERSE	170	21	55.55	42.86	4	0	CTTTATCTTCGATCCACTTCC
PBA_VF_0407	813	contig02757	1	SSR	FORWARD	202	20	54.82	40	4	2	GTTGTTGCGTTTACGTGATA	151	413	413	5	2	ATG	3	ATGATGATGATG	12
	814	contig02757	1	SSR	REVERSE	352	20	54.75	40	5	0	ACTTCAAGCATCATCCACTT
PBA_VF_0408	815	contig02765	1	SSR	FORWARD	65	20	54.6	40	4	2	CACCAAATCACGTTTGTCTA	136	527	527	4	0	ATCCAG	6	ATCCAGATCCAGATCCAGATCCAGATCCAG	30
	816	contig02765	1	SSR	REVERSE	200	21	55.07	47.62	3	1	AAGAGGTGAGAAGTTGAGTCC
PBA_VF_0409	817	contig02779	1	SSR	FORWARD	350	20	55.22	45	5	2	CTAACAACCGTTTTCTCTCG	150	929	929	5	2	TCT	3	TCTTCTTCTTCT	12
	818	contig02779	1	SSR	REVERSE	499	21	54.54	42.86	3	0	TAAAGGAACTAAGGGAGAAGG
PBA_VF_0410	819	contig02782	1	SSR	FORWARD	91	21	55.5	52.38	5	0	CCACAGTGTCTGTATCACCTC	142	913	913	5	0	CTCCAG	6	CTCCAGCTCCAGCTCCAG	18
	820	contig02782	1	SSR	REVERSE	232	21	54.98	42.86	4	2	TAGACATCAGAACCTTCCGTA
PBA_VF_0411	821	contig02802	1	SSR	FORWARD	22	21	54.98	42.86	4	1	CGACAATTACTCATCTTCCTG	132	515	515	4	2	TGA	3	TGATGATGATGA	12
	822	contig02802	1	SSR	REVERSE	153	20	54.99	45	2	2	AAATACCACCAGACCAGTTG
PBA_VF_0412	823	contig02813	1	SSR	FORWARD	43	20	54.97	40	5	2	GACCCAATGGAAGTGATTTA	131	990	990	4	2	TTC	3	TTCTTCTTCTTC	12
	824	contig02813	1	SSR	REVERSE	173	21	55.3	47.62	4	1	CCTCCAGAAGTCATGTAGTCA
PBA_VF_0413	825	contig02814	1	SSR	FORWARD	130	20	55.32	45	2	0	ACCCATCAAAGCAAGTGTAG	160	662	662	3	2	TGA	3	TGATGATGATGA	12
	826	contig02814	1	SSR	REVERSE	289	20	55.04	40	4	1	TGCAAAGACCTTAACCAACT
PBA_VF_0414	827	contig02815	1	SSR	FORWARD	1	20	54.04	40	2	2	ATTGTCCTCTTCAGCGTTAT	128	416	416	7	2	TCG	3	TCGTCGTCGTCGTCGTCGTCG	21
	828	contig02815	1	SSR	REVERSE	128	21	55.81	42.86	3	1	AAGAGGAAGATGGAGATGATG
PBA_VF_0415	829	contig02815	1	SSR	FORWARD	109	21	54.84	42.86	3	0	ATCATCTCCATCTTCCTCTTC	158	416	416	5	2	TCC	3	TCCTCCTCCTCC	12
	830	contig02815	1	SSR	REVERSE	266	20	54.22	40	6	0	AAGATTATGAATCGGTGGAG
PBA_VF_0416	831	contig02818	1	SSR	FORWARD	1	18	51.42	50	5	2	CTTTGGAGTCTCGTATGC	108	717	717	4	1	CAC	3	CACCACCACCAC	12
	832	contig02818	1	SSR	REVERSE	108	20	54.63	40	6	0	AGTGCGTTATAAAAGGTTGG
PBA_VF_0417	833	contig02818	1	SSR	FORWARD	55	21	55.69	47.62	5	0	GAACTTCTCCTCTACCCCTTT	167	717	717	3	0	CATG	4	CATGCATGCATG	12
	834	contig02818	1	SSR	REVERSE	221	21	54.42	42.86	4	0	CCTTCTAGGTTTTCTCTTGGT
PBA_VF_0418	835	contig02818	1	SSR	FORWARD	398	21	54.48	42.86	3	0	GGCTGAGAAAGAAGATTAGGT	151	717	717	4	0	GAAT	4	GAATGAATGAAT	12
	836	contig02818	1	SSR	REVERSE	548	21	55.04	42.86	5	1	AAACAAGAACAGCAGCAGTAG
PBA_VF_0419	837	contig02821	1	SSR	FORWARD	52	21	54.43	42.86	6	2	CAGACCCCATAAAAGTACTCA	153	742	742	4	1	AAG	3	AAGAAGAAGAAG	12
	838	contig02821	1	SSR	REVERSE	204	21	54.71	42.86	4	0	TAGGACCCTCATCTTTCTTCT
PBA_VF_0420	839	contig02831	1	SSR	FORWARD	163	21	56.42	42.86	5	1	ATATTATCAAGGTCCCCCAGT	150	562	562	5	2	TGT	3	TGTTGTTGTTGT	12
	840	contig02831	1	SSR	REVERSE	312	21	54.82	42.86	3	1	CATAAGATTGAAGGGTCACAG
PBA_VF_0421	841	contig02831	1	SSR	FORWARD	292	21	54.82	42.86	3	2	CTGTGACCCTTCAATCTTATG	199	562	562	4	1	ATAA	4	ATAAATAAATAA	12
	842	contig02831	1	SSR	REVERSE	490	20	55.25	40	2	0	TCCAGAGTTGTTTGTTTTCC
PBA_VF_0422	843	contig02831	1	SSR	FORWARD	14	21	56.05	42.86	6	2	CTTAGTCGACCCAAAACAAGT	166	562	562	4	2	AAAAC	5	AAAACAAAACAAAAC	15
	844	contig02831	1	SSR	REVERSE	179	21	56.07	42.86	7	1	GGGGACCTTGATAATATCCTT
PBA_VF_0423	845	contig02838	1	SSR	FORWARD	703	20	55.06	45	6	2	GACGAAGATGTTGTCGGTAT	175	1114	1114	4	1	GTG	3	GTGGTGGTGGTGGTG	15
	846	contig02838	1	SSR	REVERSE	877	21	55.6	42.86	3	2	GCTTCTCTCTTGTTCATCACA
PBA_VF_0424	847	contig02848	1	SSR	FORWARD	19	21	55.48	42.86	7	1	CATCAGAAGATGTGATGGTTC	147	673	673	3	1	TCT	3	TCTTCTTCTTCT	12
	848	contig02848	1	SSR	REVERSE	165	20	54.81	45	4	1	ACAGAGTGAATGCAGGAAGT
PBA_VF_0425	849	contig02850	1	SSR	FORWARD	71	21	54.25	47.62	3	0	CACCCAACACTTACTACACCT	140	599	599	4	2	GTA	3	GTAGTAGTAGTA	12
	850	contig02850	1	SSR	REVERSE	210	21	55.38	42.86	6	2	TCATCTTGATGGACTAGTTGC
PBA_VF_0426	851	contig02858	1	SSR	FORWARD	152	21	55.72	42.86	4	1	GCATCAGCTTCATCACTAGAA	142	421	421	5	1	GCA	3	GCAGCAGCAGCA	12
	852	contig02858	1	SSR	REVERSE	293	20	55.09	40	5	0	GCAAACAGATTGAAGAAAGG
PBA_VF_0427	853	contig02860	1	SSR	FORWARD	9	21	54.19	42.86	4	2	GTACTCCCATAACGTGTTTGT	155	697	697	5	2	ATTTC	5	ATTTCATTTCATTTC	15
	854	contig02860	1	SSR	REVERSE	163	20	54.21	40	6	2	CCCAGCAAATATATGAGGAT
PBA_VF_0428	855	contig02879	1	SSR	FORWARD	121	21	55.37	42.86	4	2	ATAACTTTGAAGCCTCTCGAC	217	365	365	3	0	TGT	3	TGTTGTTGTTGT	12
	856	contig02879	1	SSR	REVERSE	337	21	55.26	42.86	4	0	ACCCTATTGCGTTTCTCTTAC
PBA_VF_0429	857	contig02890	1	SSR	FORWARD	266	21	55.97	42.86	3	2	GCACAATAACTCCTTTGAGGT	151	536	536	3	0	TGA	3	TGATGATGATGA	12
	858	contig02890	1	SSR	REVERSE	416	20	55.25	40	4	1	AAGATGCAATAACTGGTTGG
PBA_VF_0430	859	contig02892	1	SSR	FORWARD	65	20	54.95	40	4	2	TGAACGTCTTACATTTGCAG	155	503	503	3	0	GAG	3	GAGGAGGAGGAGGAG	15
	860	contig02892	1	SSR	REVERSE	219	20	55.22	40	4	0	GCCTAACTGGTTTTTCCTTT
PBA_VF_0431	861	contig02900	1	SSR	FORWARD	65	21	54.98	42.86	4	2	GGTCATCATCATCTGCATACT	164	358	358	3	2	AAAT	4	AAATAAATAAAT	12
	862	contig02900	1	SSR	REVERSE	228	20	54.97	45	6	0	CTTCGTCTCCATGGTTTTAG
PBA_VF_0432	863	contig02922	1	SSR	FORWARD	157	20	54.97	45	3	2	CAAACTTCCTACTCCATTCG	154	387	387	2	1	GCG	3	GCGGCGGCGGCG	12
	864	contig02922	1	SSR	REVERSE	310	21	54.62	47.62	4	0	CTCTTCCAGATCCTATTCCTC
PBA_VF_0433	865	contig02925	1	SSR	FORWARD	222	20	54.82	45	6	0	ACACCATTGATCACCTTCTC	151	447	447	4	1	CCT	3	CCTCCTCCTCCTCCT	15
	866	contig02925	1	SSR	REVERSE	372	20	55.32	45	3	2	AGACCGAGGGTTTGAAGTAT
PBA_VF_0434	867	contig02925	1	SSR	FORWARD	250	21	54.89	42.86	4	0	CATTACCATCCTTAACCTCCT	155	447	447	6	2	TCA	3	TCATCATCATCA	12
	868	contig02925	1	SSR	REVERSE	404	21	55.07	42.86	4	1	TACTTGTGGTAAAGTCGGAGA
PBA_VF_0435	869	contig02936	1	SSR	FORWARD	3	21	55.16	42.86	4	1	TCCATCACTTCTGAGTTCATC	132	716	716	4	2	GAA	3	GAAGAAGAAGAA	12
	870	contig02936	1	SSR	REVERSE	134	20	55.39	40	4	0	AATTAGGGGAAGAAAGTCCA
PBA_VF_0436	871	contig02944	1	SSR	FORWARD	61	20	54.98	45	4	1	CTAGCGAGAAAGGTCGATAA	136	541	541	4	0	GAT	3	GATGATGATGAT	12
	872	contig02944	1	SSR	REVERSE	196	21	54.81	42.86	3	0	CTTCTTACCCACACAAACAAC
PBA_VF_0437	873	contig02970	1	SSR	FORWARD	225	20	55.17	45	8	2	ATACCCTGCGTACGCTATAA	156	886	886	3	2	AACC	4	AACCAACCAACC	12
	874	contig02970	1	SSR	REVERSE	380	21	55.14	42.86	5	1	GGTCTTCGTGGAAAGTTTAGT
PBA_VF_0438	875	contig02972	1	SSR	FORWARD	58	21	55.15	42.86	4	0	CGAAGTAGTCGCTAAACTCAA	168	1009	1009	4	1	CTTCAC	6	CTTCACCTTCACCTTCAC	18
	876	contig02972	1	SSR	REVERSE	225	21	55.12	42.86	6	0	CGATTTTGTACGAAGGTGTAG
PBA_VF_0439	877	contig03006	1	SSR	FORWARD	83	21	55.2	42.86	2	2	CGTATGAAGAAGGTGCTATTG	128	1276	1276	4	1	TGG	3	TGGTGGTGGTGG	12
	878	contig03006	1	SSR	REVERSE	210	21	55.66	42.86	2	0	ATAAACACTCCCAACCTGAAC
PBA_VF_0440	879	contig03022	1	SSR	FORWARD	297	20	55.05	45	4	2	CATCCCATGTGTAGTGATGA	131	707	707	5	2	GGATGT	6	GGATGTGGATGTGGATGT	18
	880	contig03022	1	SSR	REVERSE	427	21	55.01	42.86	4	0	AAAGTCTCCCACATCTCTTTC
PBA_VF_0441	881	contig03030	1	SSR	FORWARD	24	21	55.92	42.86	4	1	AAGAGAGGATTCAGCAGAGAA	160	385	385	5	2	AAG	3	AAGAAGAAGAAG	12
	882	contig03030	1	SSR	REVERSE	183	21	55.53	42.86	6	2	GATTGTACTGCATACGCTTGT
PBA_VF_0442	883	contig03038	1	SSR	FORWARD	220	21	56.29	47.62	4	2	TCTCTATCTCTCTTGCGATCC	182	458	458	4	1	CCTT	4	CCTTCCTTCCTT	12
	884	contig03038	1	SSR	REVERSE	401	21	55.91	47.62	4	2	CTATATCTCAGCCGGTAAAGC
PBA_VF_0443	885	contig03039	1	SSR	FORWARD	24	20	56.29	40	4	0	TTCCAATTCAAACTCCTCCT	158	304	304	4	1	CCA	3	CCACCACCACCACCACCACCACCACCACCA	30
	886	contig03039	1	SSR	REVERSE	181	21	55.39	42.86	6	2	ACTTGTATACCTTTCGGGGTA
PBA_VF_0444	887	contig03043	1	SSR	FORWARD	344	21	55.5	42.86	4	0	GAAGTCCAGTTCAAAAACCTC	151	563	563	4	1	TTC	3	TTCTTCTTCTTC	12
	888	contig03043	1	SSR	REVERSE	494	21	55.64	42.86	4	1	CCTTTAATTCCCTGTCTTCTG
PBA_VF_0445	889	contig03055	1	SSR	FORWARD	532	20	54.68	50	6	2	GTGGGATCCACAGATGTAGT	161	744	744	4	1	CTT	3	CTTCTTCTTCTT	12
	890	contig03055	1	SSR	REVERSE	692	21	54.63	42.86	5	0	ATGGCTACTGAATAACCTCCT
PBA_VF_0446	891	contig03058	1	SSR	FORWARD	213	20	54.62	40	2	0	TTCTCGTCTGTTTTTCTTCC	186	1113	1113	3	1	AAAAT	5	AAAATAAAATAAAAT	15
	892	contig03058	1	SSR	REVERSE	398	20	54.52	40	3	1	TGGTGTTGTCTTTGAATCTG
PBA_VF_0447	893	contig03059	1	SSR	FORWARD	270	20	55.14	45	4	1	GATCCAATTCTAGGGTTTCC	130	460	460	4	0	ATC	3	ATCATCATCATC	12
	894	contig03059	1	SSR	REVERSE	399	21	55.41	42.86	3	0	ATTGAGTGTCTTACGGTTCCT
PBA_VF_0448	895	contig03064	1	SSR	FORWARD	67	21	55.21	42.86	2	2	GTTGTTGCTATCTCTTGTTGC	150	669	669	3	2	AGA	3	AGAAGAAGAAGA	12
	896	contig03064	1	SSR	REVERSE	216	21	55.01	42.86	2	0	TCTGGAGGTGAAAGTAGTGAA
PBA_VF_0449	897	contig03066	1	SSR	FORWARD	348	21	54.94	47.62	4	1	ACTTCAGCACTCTCTGCTATG	146	670	670	4	2	GTG	3	GTGGTGGTGGTGGTG	15
	898	contig03066	1	SSR	REVERSE	493	19	55.28	42.11	7	0	GGTTTGAAAAACCACCATC
PBA_VF_0450	899	contig03066	1	SSR	FORWARD	404	21	54.79	42.86	4	1	GTCCTATGCAAAATGACAGAC	173	670	670	4	0	GGT	3	GGTGGTGGTGGTGGTGGT	18
	900	contig03066	1	SSR	REVERSE	576	22	53.87	40.91	3	0	GGTCACAAGAACTCAACATAAC
PBA_VF_0451	901	contig03069	1	SSR	FORWARD	35	20	55.23	40	3	1	CCCCTTGACTACAAAAATCA	183	314	314	4	1	AACC	4	AACCAACCAACC	12
	902	contig03069	1	SSR	REVERSE	217	20	50.43	40	3	0	GAGTGATGAAAACACAAGAG
PBA_VF_0452	903	contig03074	1	SSR	FORWARD	233	20	55.26	40	5	0	GGTGCGAATAGCAAAATAAG	154	534	534	4	1	GA	2	GAGAGAGAGAGA	12
	904	contig03074	1	SSR	REVERSE	386	20	55.58	45	4	2	GCACGGTCTTAATCATCATC
PBA_VF_0453	905	contig03084	1	SSR	FORWARD	22	21	54.39	42.86	2	2	CTCTTTTCTCTCTCATCAACG	147	423	423	5	1	TC	2	TCTCTCTCTCTCTCTCTC	18
	906	contig03084	1	SSR	REVERSE	168	21	55.13	42.86	3	2	GTTATCATCTCAGCGAAAGTG
PBA_VF_0454	907	contig03090	1	SSR	FORWARD	5	22	53.7	40.91	6	1	AACACTCGTGTCTGAAACTAAC	140	330	330	5	1	TTCAA	5	TTCAATTCAATTCAA	15
	908	contig03090	1	SSR	REVERSE	144	21	55.63	42.86	4	2	GGGAGAGAACATGAGATTGAT
PBA_VF_0455	909	contig03092	1	SSR	FORWARD	463	21	54.16	42.86	4	0	GGTTCTGGATTGTGTATAGGA	142	637	637	4	2	GA	2	GAGAGAGAGAGA	12
	910	contig03092	1	SSR	REVERSE	604	21	54.84	47.62	4	0	CCTAGCAGCCTCTCTATTCTT
PBA_VF_0456	911	contig03096	1	SSR	FORWARD	677	20	55.88	45	7	2	GAAGCGTTCACTGAATTGAC	163	843	843	4	0	GTC	3	GTCGTCGTCGTCGTC	15
	912	contig03096	1	SSR	REVERSE	839	22	56.37	40.91	3	2	CTCTTCCAAATAGGGTTTTAGC
PBA_VF_0457	913	contig03098	1	SSR	FORWARD	68	19	55.07	42.11	6	0	TGATATCCGCAAGTACCAA	155	398	398	4	0	CTG	3	CTGCTGCTGCTG	12
	914	contig03098	1	SSR	REVERSE	222	21	56.04	42.86	5	2	AAAGGTCATCTTCATCAGCTC
PBA_VF_0458	915	contig03104	1	SSR	FORWARD	451	21	54.86	42.86	4	2	CCAAGCTAAAGAGCCTAGATT	168	785	785	5	2	TAT	3	TATTATTATTATTAT	15
	916	contig03104	1	SSR	REVERSE	618	21	54.88	42.86	4	0	GACTGCACAATCTTAAACACC
PBA_VF_0459	917	contig03113	1	SSR	FORWARD	3	20	54.84	55	3	1	ACAGAGAGTAACCCCTCCTC	140	415	415	4	0	TC	2	TCTCTCTCTCTC	12
	918	contig03113	1	SSR	REVERSE	142	21	54.64	42.86	4	0	CTCCATATTTCACAACACTCC
PBA_VF_0460	919	contig03115	1	SSR	FORWARD	169	20	55.32	45	4	0	AACTCTTTTCCCAGCTTCTC	154	322	322	5	2	TCTCAA	6	TCTCAATCTCAATCTCAA	18
	920	contig03115	1	SSR	REVERSE	322	19	54.96	52.63	4	2	GGAGAGTGGTGTCGAAGAT
PBA_VF_0461	921	contig03123	1	SSR	FORWARD	346	20	54.65	40	3	1	GAGATTCACGGTTCATTTTC	150	638	638	4	2	ATC	3	ATCATCATCATC	12
	922	contig03123	1	SSR	REVERSE	495	21	54.43	42.86	4	0	GTTGAGGTGTGAGGTTAAAGA
PBA_VF_0462	923	contig03125	1	SSR	FORWARD	169	21	56.19	42.86	4	2	AACTCAAACCAGTTCTCTTCG	178	371	371	5	1	CAC	3	CACCACCACCAC	12
	924	contig03125	1	SSR	REVERSE	346	20	55.19	50	6	2	TCCGTGAAGATCTCAGTACC
PBA_VF_0463	925	contig03137	1	SSR	FORWARD	4	19	55.3	42.11	4	1	CCCGTTCTTGAAATCCTAA	147	508	508	5	1	TTCA	4	TTCATTCATTCA	12
	926	contig03137	1	SSR	REVERSE	150	21	55.4	47.62	4	0	AAGTGAGTAGATCGGAGGTGT
PBA_VF_0464	927	contig03145	1	SSR	FORWARD	20	21	54.19	42.86	4	2	GTACTCCCATAACGTGTTTGT	154	366	366	5	2	ATTTC	5	ATTTCATTTCATTTC	15
	928	contig03145	1	SSR	REVERSE	173	20	54.21	40	6	2	CCCAGCAAATATATGAGGAT
PBA_VF_0465	929	contig03149	1	SSR	FORWARD	103	20	54.94	40	2	0	ATCCAAAACAACAACACTCC	146	590	590	5	2	TTCAAC	6	TTCAACTTCAACTTCAAC	18
	930	contig03149	1	SSR	REVERSE	248	21	56.17	42.86	6	2	CGTCAAGTAAAGTTGATGCAG
PBA_VF_0466	931	contig03205	1	SSR	FORWARD	214	20	55.05	45	6	2	AGCAGCTGTAGTGGAACAAT	148	392	392	4	1	GCA	3	GCAGCAGCAGCA	12
	932	contig03205	1	SSR	REVERSE	361	21	55.53	42.86	4	0	ATCCTCACTCTCTCACGTTTT
PBA_VF_0467	933	contig03213	1	SSR	FORWARD	29	21	54.73	47.62	6	1	GGAAAGCTCTACAGAGTCACA	235	330	330	4	1	TGA	3	TGATGATGATGA	12
	934	contig03213	1	SSR	REVERSE	263	21	54.96	42.86	5	2	GTGAAACCTCCGGTTAGTATT
PBA_VF_0468	935	contig03217	1	SSR	FORWARD	895	20	54.67	40	7	2	GATGAATCTGGTCCATCAAT	130	1146	1146	7	2	TAC	3	TACTACTACTAC	12
	936	contig03217	1	SSR	REVERSE	1024	20	55.13	40	5	0	TTCCGAAGGATTCATAACAC
PBA_VF_0469	937	contig03240	1	SSR	FORWARD	318	20	55	45	1	0	GTGGAGTGGTTGTTTGAGTT	116	462	462	4	2	TTG	3	TTGTTGTTGTTG	12
	938	contig03240	1	SSR	REVERSE	433	20	54.5	40	4	2	TCATCACATTGAAGCTCATC
PBA_VF_0470	939	contig03256	1	SSR	FORWARD	91	21	55.02	42.86	4	0	TATCAACGTATCTCCATCACC	180	300	300	2	0	CAT	3	CATCATCATCATCAT	15
	940	contig03256	1	SSR	REVERSE	270	21	54.8	42.86	4	2	GCTCCCTATCTTTCTCAATTC
PBA_VF_0471	941	contig03266	1	SSR	FORWARD	327	20	54.62	45	6	0	GGATCTGATAACGGATGAAG	143	636	636	4	2	TTC	3	TTCTTCTTCTTC	12
	942	contig03266	1	SSR	REVERSE	469	20	55.45	40	4	2	CTTCGCTTTGCTTAATTCAC
PBA_VF_0472	943	contig03273	1	SSR	FORWARD	426	21	54.45	42.86	4	2	GGACACAATGGATATTAGTGG	137	1289	1289	3	0	AGGA	4	AGGAAGGAAGGA	12
	944	contig03273	1	SSR	REVERSE	562	21	55.47	42.86	4	2	GTAAGGGTCTTTCAATCTTGG
PBA_VF_0473	945	contig03282	1	SSR	FORWARD	79	21	54.69	42.86	4	0	TGGATCGAAAGAGAGTGTTAG	149	286	286	6	2	TGT	3	TGTTGTTGTTGTTGTTGTTGT	21
	946	contig03282	1	SSR	REVERSE	227	21	55.54	42.86	4	1	CACTTCTTCTTGCATGTCACT
PBA_VF_0474	947	contig03282	1	SSR	FORWARD	149	21	55.2	47.62	4	0	GTTGATTCTGCGAGAGTAGTG	137	286	286	4	2	GGTGGC	6	GGTGGCGGTGGCGGTGGC	18
	948	contig03282	1	SSR	REVERSE	285	21	55.75	42.86	4	0	CAACCTCGATCTTTTCTTCTC
PBA_VF_0475	949	contig03285	1	SSR	FORWARD	23	21	55.57	47.62	4	2	ATGGGCTCTCAACTCTGTACT	160	346	346	4	2	CCG	3	CCGCCGCCGCCG	12
	950	contig03285	1	SSR	REVERSE	182	21	56.14	42.86	4	0	AAAGTGAAGTATGCAGGGAAG
PBA_VF_0476	951	contig03295	1	SSR	FORWARD	220	20	53.79	40	4	1	GAAATGAACGACACACATTC	138	1017	1017	6	1	TAAT	4	TAATTAATTAAT	12
	952	contig03295	1	SSR	REVERSE	357	21	54.96	42.86	3	1	GCTCTCGTTGTTGATTATGAC
PBA_VF_0477	953	contig03312	1	SSR	FORWARD	28	22	53.49	40.91	2	0	GAGAGAAAAGGTAAGGAAAGAG	146	337	337	4	0	TAAAA	5	TAAAATAAAATAAAA	15
	954	contig03312	1	SSR	REVERSE	173	20	54.83	40	3	0	CTTTGTAAGATGGGTTTTGG
PBA_VF_0478	955	contig03317	1	SSR	FORWARD	325	21	55.2	42.86	3	2	AGGGGAGAGTATGATGGATAA	151	842	842	8	2	GAG	3	GAGGAGGAGGAG	12
	956	contig03317	1	SSR	REVERSE	475	21	56.83	42.86	4	2	CCCAGCAATACTCTGAAACAT
PBA_VF_0479	957	contig03331	1	SSR	FORWARD	21	21	54.96	47.62	6	0	AACAACTCTAGGTTCCCTCAC	161	444	444	4	1	TCA	3	TCATCATCATCA	12
	958	contig03331	1	SSR	REVERSE	181	20	56.17	40	4	2	GGAGATGATGATTTTGAGCA
PBA_VF_0480	959	contig03333	1	SSR	FORWARD	605	20	55.45	40	3	1	AGGTTTCTTCGGTTGAGATT	159	783	783	5	2	GATGAA	6	GATGAAGATGAAGATGAA	18
	960	contig03333	1	SSR	REVERSE	763	20	54.79	40	4	2	ATAGCATTTCTCGCTGAAAC
PBA_VF_0481	961	contig03339	1	SSR	FORWARD	43	21	52.66	42.86	4	2	AGCACATGAGTATTGAGTGTC	107	313	313	3	1	GAAA	4	GAAAGAAAGAAA	12
	962	contig03339	1	SSR	REVERSE	149	21	54.04	42.86	2	2	CTTGTTGGTGTTTTAGAGGTC
PBA_VF_0482	963	contig03343	1	SSR	FORWARD	773	21	54.97	42.86	6	0	TGCCACTATAGGCAAGTTTAG	146	1034	1034	4	1	TATC	4	TATCTATCTATC	12
	964	contig03343	1	SSR	REVERSE	918	20	55.55	40	4	0	CTCCCAGTGCAAAATTAAGA
PBA_VF_0483	965	contig03345	1	SSR	FORWARD	55	21	54.61	47.62	3	0	GATTCTCCGTTCTCCTCTATC	152	1043	1043	3	1	AATC	4	AATCAATCAATCAATCAATC	20
	966	contig03345	1	SSR	REVERSE	206	21	55.11	42.86	3	0	GTATTGGCTTCCTGTTTAGGT
PBA_VF_0484	967	contig03349	1	SSR	FORWARD	15	21	54.87	42.86	3	2	GAGATGACGATAATGAACTGC	154	515	515	3	0	CTCTTC	6	CTCTTCCTCTTCCTCTTC	18
	968	contig03349	1	SSR	REVERSE	168	22	55.1	40.91	3	1	GTGGAGTAATAGAAACCCTTGA
PBA_VF_0485	969	contig03350	1	SSR	FORWARD	21	22	54.8	40.91	2	0	TTCTCTCTCGTTCTCTTTTCTC	167	666	666	2	0	CAA	3	CAACAACAACAA	12
	970	contig03350	1	SSR	REVERSE	187	21	54.61	42.86	5	2	CCACTCAGTTTCCTCTTTACA
PBA_VF_0486	971	contig03350	1	SSR	FORWARD	196	21	55.81	42.86	4	2	TGATGTGGATATACGGTGAAC	155	666	666	5	0	GGT	3	GGTGGTGGTGGT	12
	972	contig03350	1	SSR	REVERSE	350	21	54.82	42.86	3	2	TACACAAAGCCGTAAGAACTC
PBA_VF_0487	973	contig03366	1	SSR	FORWARD	240	21	54.92	42.86	2	0	ATTTCCTCATTCTCTGTCTCC	146	621	621	7	2	CAT	3	CATCATCATCAT	12
	974	contig03366	1	SSR	REVERSE	385	21	53.99	47.62	5	0	GTTCAGTGAGGAACAGGTTAG
PBA_VF_0488	975	contig03366	1	SSR	FORWARD	387	21	54.82	42.86	8	1	CATCATCGAGATGAAGAAGAC	157	621	621	8	2	TTC	3	TTCTTCTTCTTCTTC	15
	976	contig03366	1	SSR	REVERSE	543	20	54.32	40	3	2	CTTCTTCAATGGGAACTTGT
PBA_VF_0489	977	contig03379	1	SSR	FORWARD	286	20	54.58	40	6	0	AACATTCGACTGATCCACTT	152	465	465	3	0	GA	2	GAGAGAGAGAGAGA	14
	978	contig03379	1	SSR	REVERSE	437	22	55.09	50	2	1	CGGTTTACTCTACTCTCTCCTG
PBA_VF_0490	979	contig03392	1	SSR	FORWARD	157	20	55.28	45	4	0	GGATCACAGACATCAAAACC	154	846	846	3	2	ATACTA	6	ATACTAATACTAATACTA	18
	980	contig03392	1	SSR	REVERSE	310	21	54.08	42.86	6	2	TGCCTTGCTATAGTATTAGGG
PBA_VF_0491	981	contig03405	1	SSR	FORWARD	98	21	54.99	42.86	6	0	GCTCATGACAACAGAGAAAAC	153	394	394	5	1	GAA	3	GAAGAAGAAGAA	12
	982	contig03405	1	SSR	REVERSE	250	21	55.11	42.86	6	1	CCACATCTAATGAGGGTTACA
PBA_VF_0492	983	contig03407	1	SSR	FORWARD	403	21	54.65	42.86	4	2	TTGAGTAGTAATGCGGATCTC	165	677	677	5	2	GT	2	GTGTGTGTGTGTGTGT	16
	984	contig03407	1	SSR	REVERSE	567	20	55.26	40	4	1	CATATCCCCAAAACATTGAC
PBA_VF_0493	985	contig03423	1	SSR	FORWARD	106	21	54.98	42.86	5	1	GACTAAAGATCATCCCGAAGT	165	1386	1386	5	2	AAAT	4	AAATAAATAAAT	12
	986	contig03423	1	SSR	REVERSE	270	21	55.85	42.86	4	1	GGTGTTATCGGAGCTATCATT
PBA_VF_0494	987	contig03426	1	SSR	FORWARD	76	20	54.54	40	5	2	ATATCTGAAATGGCTGCTTC	170	299	299	4	0	CTT	3	CTTCTTCTTCTTCTTCTTCTT	21
	988	contig03426	1	SSR	REVERSE	245	21	56.03	42.86	2	0	GGAGAGTGAGTTTTTCGTGTT
PBA_VF_0495	989	contig03431	1	SSR	FORWARD	69	20	54.73	40	3	1	CGAACAATACCCTTTTCATC	157	486	486	3	0	ATC	3	ATCATCATCATC	12
	990	contig03431	1	SSR	REVERSE	225	21	55.01	42.86	4	0	GCCACTAACATTATCAGCAAC
PBA_VF_0496	991	contig03435	1	SSR	FORWARD	747	21	55.32	42.86	4	1	GGAGGATTCATTAAGATGGAG	147	1055	1055	3	2	AGA	3	AGAAGAAGAAGA	12
	992	contig03435	1	SSR	REVERSE	893	20	55.58	40	6	0	CATGCCTTTCAAGTTATGCT
PBA_VF_0497	993	contig03442	1	SSR	FORWARD	180	21	55.25	42.86	3	2	GATTCTGTTCTGTTCTGTCCA	155	1143	1143	5	2	TATT	4	TATTTATTTATT	12
	994	contig03442	1	SSR	REVERSE	334	21	55.75	42.86	3	0	AAGGAAGAAGGGTATGATGTG
PBA_VF_0498	995	contig03442	1	SSR	FORWARD	154	21	56.05	42.86	6	1	GAAACACTTGTTAAGCCTGGT	145	1143	1143	5	2	TTCTG	5	TTCTGTTCTGTTCTG	15
	996	contig03442	1	SSR	REVERSE	298	21	54.66	47.62	6	2	ACTCCACAGAGTGATACTCCA
PBA_VF_0499	997	contig03444	1	SSR	FORWARD	74	20	54.83	40	3	0	TATTTATCGGAGTGGGAAGA	135	497	497	5	0	GAA	3	GAAGAAGAAGAA	12
	998	contig03444	1	SSR	REVERSE	208	21	54.99	42.86	3	0	ACCCATCTCTATCTTTTGAGG
PBA_VF_0500	999	contig03446	1	SSR	FORWARD	19	19	55.24	52.63	3	1	ACTGAGCCACTTGACCTTC	182	372	372	3	1	CTT	3	CTTCTTCTTCTT	12
	1000	contig03446	1	SSR	REVERSE	200	21	55.02	47.62	4	0	TAGAGCTGCGTATAGGATGAG
PBA_VF_0501	1001	contig03447	1	SSR	FORWARD	721	21	55.22	42.86	3	0	GAGCATTGTAGTCAAAACGAG	147	882	882	4	1	GCGGTG	6	GCGGTGGCGGTGGCGGTGGCGGTG	24
	1002	contig03447	1	SSR	REVERSE	867	20	52.54	40	3	1	TTGAGAGAATCAGAATGGAC
PBA_VF_0502	1003	contig03460	1	SSR	FORWARD	304	21	54.61	47.62	2	0	CAGCAAGAGAGTGAAAGAGAG	143	482	482	3	0	TTGTTC	6	TTGTTCTTGTTCTTGTTC	18
	1004	contig03460	1	SSR	REVERSE	446	20	54.73	40	6	1	AGGTTCGAAAACAATAGCAG
PBA_VF_0503	1005	contig03462	1	SSR	FORWARD	315	21	54.88	42.86	6	1	GGTGTACGTATGTGAAATGGT	143	551	551	6	0	CATT	4	CATTCATTCATT	12
	1006	contig03462	1	SSR	REVERSE	457	20	55.45	45	3	2	TCTTTACACCCTCAGTTTGC
PBA_VF_0504	1007	contig03466	1	SSR	FORWARD	242	20	55.38	45	4	2	CTCAATCATGGGAAGATGTC	109	350	350	3	0	CAC	3	CACCACCACCAC	12
	1008	contig03466	1	SSR	REVERSE	350	18	54.38	50	4	1	AGTTGTGACGATGGTGGT
PBA_VF_0505	1009	contig03472	1	SSR	FORWARD	940	20	55.13	50	4	2	GTGCAGAAGGTGGAGTACAT	130	1089	1089	5	1	GA	2	GAGAGAGAGAGAGA	14
	1010	contig03472	1	SSR	REVERSE	1069	19	56.34	42.11	6	2	CGCTCCCATCTTTAAATCA
PBA_VF_0506	1011	contig03476	1	SSR	FORWARD	720	20	54.67	40	4	0	CACAGATTTCCTCAATTTCC	153	937	937	3	0	AGA	3	AGAAGAAGAAGAAGA	15
	1012	contig03476	1	SSR	REVERSE	872	21	55.59	42.86	2	0	CTTCTTCCTCTTTCATTCACC
PBA_VF_0507	1013	contig03478	1	SSR	FORWARD	292	21	54.9	42.86	2	0	GGTGGAAGAAGTGGAGTATTT	152	474	474	3	2	GCTT	4	GCTTGCTTGCTT	12
	1014	contig03478	1	SSR	REVERSE	443	20	55.21	50	6	0	GGATCCTAACCAGGAGAAAC
PBA_VF_0508	1015	contig03480	1	SSR	FORWARD	114	21	54.99	42.86	3	1	GCTCATCAACTCAACAACTTC	156	576	576	4	0	AAC	3	AACAACAACAAC	12
	1016	contig03480	1	SSR	REVERSE	269	21	55.8	42.86	4	2	GGGACAAGAAGAAGGATCATA
PBA_VF_0509	1017	contig03482	1	SSR	FORWARD	207	20	55.09	40	3	0	GAGTTTCAAGCATTTTCAGG	153	518	518	3	1	ATG	3	ATGATGATGATGATGATGATG	21
	1018	contig03482	1	SSR	REVERSE	359	20	54.32	40	3	0	TGGTCAACAACACTTTCATC
PBA_VF_0510	1019	contig03527	1	SSR	FORWARD	273	20	54.76	40	5	0	AACGAAGTTGTTCCTGTTGT	127	1238	1238	4	0	GTT	3	GTTGTTGTTGTT	12
	1020	contig03527	1	SSR	REVERSE	399	21	54.99	47.62	4	0	GTCTTCCATGTCTCTTCTCCT
PBA_VF_0511	1021	contig03560	1	SSR	FORWARD	154	22	55.08	40.91	4	0	CACAAAACTGGTTGTTAGAGTG	126	500	500	5	0	TCA	3	TCATCATCATCATCA	15
	1022	contig03560	1	SSR	REVERSE	279	21	53.26	42.86	6	0	TAGAAACAGGTTGCTGTGTAG
PBA_VF_0512	1023	contig03576	1	SSR	FORWARD	765	21	54.65	42.86	5	0	CACACTCAGTCTTCGTTTCTT	149	1152	1152	4	2	GTT	3	GTTGTTGTTGTT	12
	1024	contig03576	1	SSR	REVERSE	913	21	54.9	42.86	5	0	CAATTTGTCCTACAACAGAGG
PBA_VF_0513	1025	contig03576	1	SSR	FORWARD	928	21	54.92	42.86	4	2	AGAGATTCAGAGCTGGAAAGT	162	1152	1152	3	1	GTTTT	5	GTTTTGTTTTGTTTT	15
	1026	contig03576	1	SSR	REVERSE	1089	20	55.42	40	4	2	TTGGCGTTGTTTAAGATACC
PBA_VF_0514	1027	contig03577	1	SSR	FORWARD	2	21	55.2	42.86	4	2	AGCAATCTCTCACAGTACGAA	165	1079	1079	4	1	ACA	3	ACAACAACAACAACA	15
	1028	contig03577	1	SSR	REVERSE	166	20	57	45	8	2	CCATGGAATTCCTCGTTTAC
PBA_VF_0515	1029	contig03605	1	SSR	FORWARD	8	21	55.72	52.38	4	0	CTAGTGAAGGTGGAAGAGAGG	151	454	454	5	1	GGT	3	GGTGGTGGTGGT	12
	1030	contig03605	1	SSR	REVERSE	158	20	55.19	50	5	0	TCCAGAATCTCCACGACTAC
PBA_VF_0516	1031	contig03606	1	SSR	FORWARD	353	21	55.9	42.86	3	0	CAACAACAACAGTGAGAAAGG	139	762	762	6	2	ACC	3	ACCACCACCACCACC	15
	1032	contig03606	1	SSR	REVERSE	491	20	55	45	5	0	GAGGGTTCCTCTTGTTTCTT
PBA_VF_0517	1033	contig03624	1	SSR	FORWARD	286	20	54.82	40	4	0	GTGACGAAATTAGGGTTTTG	160	478	478	3	0	TGT	3	TGTTGTTGTTGT	12
	1034	contig03624	1	SSR	REVERSE	445	21	55.09	42.86	4	2	TGAACGTGAGCTACTACCATT
PBA_VF_0518	1035	contig03629	1	SSR	FORWARD	406	20	55.07	40	3	2	AGACGCATAACACGAAGTTT	184	643	643	5	0	ATGT	4	ATGTATGTATGT	12
	1036	contig03629	1	SSR	REVERSE	589	19	56.3	42.11	5	0	GGCCATTTTCATTATGTGG
PBA_VF_0519	1037	contig03633	1	SSR	FORWARD	264	21	54.5	42.86	4	1	TTACCCGAGAGTATCATTCAG	148	427	427	4	0	CTT	3	CTTCTTCTTCTT	12
	1038	contig03633	1	SSR	REVERSE	411	21	54.73	47.62	2	1	GTTCACAGAGGCAGAGAGTAA
PBA_VF_0520	1039	contig03638	1	SSR	FORWARD	136	20	54.94	40	5	1	CCAATTTGAAGGAGAACTTG	219	904	904	4	0	CGA	3	CGACGACGACGA	12
	1040	contig03638	1	SSR	REVERSE	354	21	54.97	42.86	4	2	CTATCTCGGAACCATAGGAAT
PBA_VF_0521	1041	contig03642	1	SSR	FORWARD	45	21	54.45	42.86	4	0	ACTCTAACAACATGGCAGAAC	195	1080	1080	3	0	GAA	3	GAAGAAGAAGAA	12
	1042	contig03642	1	SSR	REVERSE	239	21	55.88	42.86	4	1	GGATCTTACCTTCCTTCACAA
PBA_VF_0522	1043	contig03642	1	SSR	FORWARD	284	20	56.03	45	4	1	CACCAAATCATCGACACTCT	158	1080	1080	3	0	TTG	3	TTGTTGTTGTTG	12
	1044	contig03642	1	SSR	REVERSE	441	20	55.67	50	4	0	CACTTAACACCGAGACCAAC
PBA_VF_0523	1045	contig03645	1	SSR	FORWARD	355	20	54.44	45	7	1	GTGAACCTGAATCATTCTCC	152	551	551	2	0	GCGGTT	6	GCGGTTGCGGTTGCGGTT	18
	1046	contig03645	1	SSR	REVERSE	506	21	54.69	47.62	3	0	CAACTCTGTGTCCTACTTGCT
PBA_VF_0524	1047	contig03653	1	SSR	FORWARD	74	20	53.51	40	5	0	TGATTCAAAGGTGTATCTGG	153	485	485	5	2	ATC	3	ATCATCATCATC	12
	1048	contig03653	1	SSR	REVERSE	226	22	54.88	40.91	4	0	CAGATTTGCATGTACTATCACC
PBA_VF_0525	1049	contig03660	1	SSR	FORWARD	153	21	55.16	47.62	2	1	AGTGGTAGACGCTGTAAGTGA	146	444	444	5	2	GTT	3	GTTGTTGTTGTT	12
	1050	contig03660	1	SSR	REVERSE	298	20	55.41	45	3	1	GTCTTCAACCTCGTTCTCAA
PBA_VF_0526	1051	contig03661	1	SSR	FORWARD	332	20	55.52	50	5	0	AGAGACTCGGAGAGGTTGTT	155	678	678	4	2	TGG	3	TGGTGGTGGTGG	12
	1052	contig03661	1	SSR	REVERSE	486	21	54.04	42.86	5	1	CTCTAAACCGTTACAATGTCC
PBA_VF_0527	1053	contig03665	1	SSR	FORWARD	212	20	55	45	2	1	TAATCTCCTTCCTCGTCTCA	146	497	497	6	2	CATC	4	CATCCATCCATC	12
	1054	contig03665	1	SSR	REVERSE	357	21	55.45	47.62	5	2	AACAGCGGAGAAGAGTCTAAC
PBA_VF_0528	1055	contig03673	1	SSR	FORWARD	561	21	54.89	42.86	6	2	GTAACTCCAGTTGTTTGATCG	170	811	811	3	0	TA	2	TATATATATATATATA	16
	1056	contig03673	1	SSR	REVERSE	730	20	54.88	40	8	1	AATAGCTATGGCTCCCTTTT
PBA_VF_0529	1057	contig03678	1	SSR	FORWARD	327	21	55.11	47.62	3	1	GCTAAGGCGGATAGTAAGTTC	149	587	587	5	2	AAG	3	AAGAAGAAGAAG	12
	1058	contig03678	1	SSR	REVERSE	475	20	55.54	40	3	2	TTCATTGTTCGCTTCCTAAC
PBA_VF_0530	1059	contig03685	1	SSR	FORWARD	192	20	54.77	50	0	0	AGAGAGAGGGAGGAAGAGAA	155	495	495	4	2	GAG	3	GAGGAGGAGGAG	12
	1060	contig03685	1	SSR	REVERSE	346	20	55.48	40	4	1	AAATTAGTCACAGCCCCTTT
PBA_VF_0531	1061	contig03695	1	SSR	FORWARD	535	21	55.47	42.86	7	0	TCTATGAGGCTCAACAACAAC	176	805	805	4	1	ACC	3	ACCACCACCACC	12
	1062	contig03695	1	SSR	REVERSE	710	21	55.54	57.14	3	0	GTAGAGGAGGTGACAGAGGAG
PBA_VF_0532	1063	contig03698	1	SSR	FORWARD	20	21	54.69	42.86	6	0	GGTTATTATGTGTGCACTTCC	133	322	322	5	1	CAT	3	CATCATCATCAT	12
	1064	contig03698	1	SSR	REVERSE	152	22	55.58	40.91	4	0	GACTATGCAAAAGGGTAACAAC
PBA_VF_0533	1065	contig03698	1	SSR	FORWARD	70	20	55.33	45	5	1	GGCCATCATCATCATAGAAC	196	322	322	4	2	GTT	3	GTTGTTGTTGTT	12
	1066	contig03698	1	SSR	REVERSE	265	20	54.85	40	4	2	TTCTCGCTGGTTTCTTTAAC
PBA_VF_0534	1067	contig03700	1	SSR	FORWARD	4	22	54.43	40.91	2	0	CTTCGTTCTTCTCTTTCTCTTC	167	451	451	3	0	TTC	3	TTCTTCTTCTTC	12
	1068	contig03700	1	SSR	REVERSE	170	18	55.76	55.56	6	0	CTGGTCATGAGGGAGGTT
PBA_VF_0535	1069	contig03703	1	SSR	FORWARD	351	21	54.64	42.86	4	2	GTTCTGCAACTCTTGACACTT	165	977	977	4	0	CATT	4	CATTCATTCATT	12
	1070	contig03703	1	SSR	REVERSE	515	21	54.92	42.86	3	2	GAACCCATCTCTTCTCTTCAT
PBA_VF_0536	1071	contig03716	1	SSR	FORWARD	62	21	54.86	42.86	6	2	AAGCGTATACTGTTCTGTTCG	147	462	462	3	1	CAAAC	5	CAAACCAAACCAAAC	15
	1072	contig03716	1	SSR	REVERSE	208	20	55.33	50	7	2	GCCATCCTAATAGGTTCCTC
PBA_VF_0537	1073	contig03733	1	SSR	FORWARD	51	19	55.7	52.63	4	2	GTGGAAAGTGAAGGCACTC	158	354	354	6	2	CCACCT	6	CCACCTCCACCTCCACCTCCACCT	24
	1074	contig03733	1	SSR	REVERSE	208	21	54.9	42.86	5	0	AGCAAACTTTCAGGTAGAGGT
PBA_VF_0538	1075	contig03753	1	SSR	FORWARD	419	21	54.65	42.86	6	1	GAGAATGAGATCACAATGAGG	160	583	583	4	1	TAA	3	TAATAATAATAA	12
	1076	contig03753	1	SSR	REVERSE	578	20	51.94	40	4	2	GAACCACAACCAGAATTATC
PBA_VF_0539	1077	contig03763	1	SSR	FORWARD	255	21	54.74	42.86	3	1	TAGGTAAAAGCGTGTCATCTC	154	439	439	4	1	TCA	3	TCATCATCATCA	12
	1078	contig03763	1	SSR	REVERSE	408	20	55.2	40	4	2	TCTCAGCTTCCATAGCAAAT
PBA_VF_0540	1079	contig03776	1	SSR	FORWARD	167	19	55.39	47.37	4	1	GCTATCAGGCGATGATTCT	145	744	744	5	1	GGT	3	GGTGGTGGTGGTGGT	15
	1080	contig03776	1	SSR	REVERSE	311	21	55.62	42.86	4	2	ATTATCCCCCTCTCCATATCT
PBA_VF_0541	1081	contig03777	1	SSR	FORWARD	187	19	55	47.37	5	0	AGTTGAATCAGGGGTGAAG	151	422	422	4	1	AAG	3	AAGAAGAAGAAG	12
	1082	contig03777	1	SSR	REVERSE	337	20	54.74	45	4	2	TAGGGTTCAGGATGCACTAT
PBA_VF_0542	1083	contig03784	1	SSR	FORWARD	18	20	54.89	45	4	2	GAATCTCGTTCGACAACTTC	139	256	256	5	1	TTCTGA	6	TTCTGATTCTGATTCTGA	18
	1084	contig03784	1	SSR	REVERSE	156	21	55.4	42.86	6	0	CAGAGAATTCCAACCCTAATC
PBA_VF_0543	1085	contig03790	1	SSR	FORWARD	627	21	54.1	42.86	3	0	AGATGATTGTGAAGAGACCAC	143	940	940	4	0	ATG	3	ATGATGATGATGATG	15
	1086	contig03790	1	SSR	REVERSE	769	19	55.45	57.89	7	2	GCACTACTGCTGAGCACAC
PBA_VF_0544	1087	contig03825	1	SSR	FORWARD	415	21	54.62	42.86	5	0	TCTCTCCTGAAGAAGTTGATG	154	650	650	5	1	GAT	3	GATGATGATGATGATGAT	18
	1088	contig03825	1	SSR	REVERSE	568	21	56.29	42.86	2	2	CACGAAGGAAGCAGAGTTTAT
PBA_VF_0545	1089	contig03829	1	SSR	FORWARD	91	21	54.93	42.86	4	1	GGTCCAACAATATACAGTCCA	152	824	824	4	1	AAC	3	AACAACAACAACAAC	15
	1090	contig03829	1	SSR	REVERSE	242	20	55.36	45	5	1	GACCAAGACAAACAATGTCC
PBA_VF_0546	1091	contig03834	1	SSR	FORWARD	9	21	54.58	42.86	4	0	GCTCACATGGATAGAGAGAAA	154	1277	1277	6	2	ATCA	4	ATCAATCAATCA	12
	1092	contig03834	1	SSR	REVERSE	162	21	54.97	42.86	3	2	CTCTAACAAATCCATCACTGC
PBA_VF_0547	1093	contig03843	1	SSR	FORWARD	28	20	53.64	40	4	2	GCTTGATGTTGCTGATAAAG	108	630	630	4	2	CCCA	4	CCCACCCACCCA	12
	1094	contig03843	1	SSR	REVERSE	135	21	55.4	47.62	4	2	ACTAGGACCGTGTCTTCTCAT
PBA_VF_0548	1095	contig03844	1	SSR	FORWARD	172	21	55.13	42.86	6	1	AGAGCTAGCCAAGTCATCTTT	150	347	347	3	2	GTA	3	GTAGTAGTAGTA	12
	1096	contig03844	1	SSR	REVERSE	321	21	55.55	47.62	5	1	CAACCTTTCTACCAGAAGGAC
PBA_VF_0549	1097	contig03859	1	SSR	FORWARD	307	20	55.14	45	5	1	TCTCGAACTTCTTGACGACT	154	474	474	4	2	TCC	3	TCCTCCTCCTCCTCC	15
	1098	contig03859	1	SSR	REVERSE	460	21	55.49	42.86	4	2	ACGTGTCTTGTTTGTAAGTGC
PBA_VF_0550	1099	contig03863	1	SSR	FORWARD	295	21	55.2	47.62	6	2	CTATCACAGTCGACAAAGCTC	156	477	477	3	1	CGTGAC	6	CGTGACCGTGACCGTGAC	18
	1100	contig03863	1	SSR	REVERSE	450	19	55	42.11	6	2	AATTGAAGCATCCTCCATC
PBA_VF_0551	1101	contig03864	1	SSR	FORWARD	126	21	55	42.86	2	2	TTTCTCCTTCTCCTTCTCCTA	147	887	887	2	0	ATCT	4	ATCTATCTATCTATCT	16
	1102	contig03864	1	SSR	REVERSE	272	20	55.35	40	7	0	CAATAATTGGTGTGGGTTTC
PBA_VF_0552	1103	contig03864	1	SSR	FORWARD	60	20	54.82	40	4	0	CTCGTTAAAAATCCACAACC	148	887	887	3	0	TTCTCC	6	TTCTCCTTCTCCTTCTCC	18
	1104	contig03864	1	SSR	REVERSE	207	20	55.33	40	3	2	CAAGCGGAAATCATAGACAT
PBA_VF_0553	1105	contig03870	1	SSR	FORWARD	37	21	55.43	42.86	3	0	CTCAAGTTCAAGCAAGACAAG	154	321	321	4	1	ATG	3	ATGATGATGATGATG	15
	1106	contig03870	1	SSR	REVERSE	190	20	54.67	40	4	0	CAAAGTCCATTCTTTCCATC
PBA_VF_0554	1107	contig03873	1	SSR	FORWARD	38	20	55.36	40	6	0	ACATCGAATTCTGTTTGCTC	137	471	471	4	2	CGG	3	CGGCGGCGGCGG	12
	1108	contig03873	1	SSR	REVERSE	174	21	55.69	47.62	4	1	GAACAAGCCAAGAACCTAGTC
PBA_VF_0555	1109	contig03877	1	SSR	FORWARD	77	21	55.27	47.62	2	2	CCCCTCTCTCTCATCTTCTAA	157	1175	1175	3	0	CGC	3	CGCCGCCGCCGCCGCCGC	18
	1110	contig03877	1	SSR	REVERSE	233	20	55.28	40	7	2	AAACAGTTTGATCACCTTGC
PBA_VF_0556	1111	contig03877	1	SSR	FORWARD	227	21	55.77	42.86	4	2	ACTGTTTTGAGCTTGAGACCT	153	1175	1175	4	1	TCC	3	TCCTCCTCCTCC	12
	1112	contig03877	1	SSR	REVERSE	379	21	55.46	47.62	3	2	GAAACGAGGTTGAGAGATACC
PBA_VF_0557	1113	contig03880	1	SSR	FORWARD	6	21	54.99	42.86	2	0	CCCATCTTCTATCAAACCTCT	242	482	482	6	1	AAT	3	AATAATAATAAT	12
	1114	contig03880	1	SSR	REVERSE	247	21	54.67	42.86	2	2	GAGGTTCTTATTCTGTGCTGA
PBA_VF_0558	1115	contig03881	1	SSR	FORWARD	21	20	55.1	40	7	0	TTTATCGTGGTAACCAAACC	150	420	420	4	1	CAA	3	CAACAACAACAACAA	15
	1116	contig03881	1	SSR	REVERSE	170	21	54.97	42.86	4	0	CCCTAGATATTCCATCGTCTT
PBA_VF_0559	1117	contig03887	1	SSR	FORWARD	57	21	55.92	42.86	4	2	GCATTGATTACTGAGAACGTG	159	355	355	5	2	TTG	3	TTGTTGTTGTTG	12
	1118	contig03887	1	SSR	REVERSE	215	21	55.12	42.86	2	0	TACCTTCTTTCTCCATCTTCC
PBA_VF_0560	1119	contig03891	1	SSR	FORWARD	1	21	56.21	42.86	6	0	CCTAGGTGCTTAGGAAATGAA	134	458	458	4	0	TGA	3	TGATGATGATGA	12
	1120	contig03891	1	SSR	REVERSE	134	19	55.28	42.11	3	0	AAACCGTCACCAAAAAGAG
PBA_VF_0561	1121	contig03894	1	SSR	FORWARD	17	21	54.77	47.62	2	1	ACTCTACCCTCTCCTCTCAAA	230	344	344	4	0	AG	2	AGAGAGAGAGAGAG	14
	1122	contig03894	1	SSR	REVERSE	246	20	53.87	40	4	2	GATGGAAAGAAAGCCATATC
PBA_VF_0562	1123	contig03896	1	SSR	FORWARD	98	21	55.04	42.86	4	0	AGGTCGAAGATGTAAATAGGG	150	448	448	5	2	GAA	3	GAAGAAGAAGAA	12
	1124	contig03896	1	SSR	REVERSE	247	21	54.61	42.86	6	0	CAATTGCTGCTTCTAGTCTTC
PBA_VF_0563	1125	contig03898	1	SSR	FORWARD	175	21	54.48	42.86	7	0	GAAGTCCTGGATTCCTTTATC	134	339	339	4	2	TGA	3	TGATGATGATGATGA	15
	1126	contig03898	1	SSR	REVERSE	308	21	55.34	42.86	4	2	AGCCCAAGCTCTATACAAATC
PBA_VF_0564	1127	contig03913	1	SSR	FORWARD	484	21	53.78	47.62	8	1	GATCTGGATACAGTTCTCGTC	164	648	648	3	0	GAG	3	GAGGAGGAGGAG	12
	1128	contig03913	1	SSR	REVERSE	647	21	56.24	42.86	2	0	TCTCTCTCACTTCGTTTTTCC
PBA_VF_0565	1129	contig03920	1	SSR	FORWARD	586	20	54.04	40	4	1	GTGGAATTGGATCTGAGTTT	141	802	802	5	1	TTTG	4	TTTGTTTGTTTG	12
	1130	contig03920	1	SSR	REVERSE	726	20	55.88	40	4	2	GCACCCCAATACATAATTGA
PBA_VF_0566	1131	contig03939	1	SSR	FORWARD	83	21	53.43	42.86	4	0	ACTTGACCAACTCCTAACAAC	231	540	540	4	2	TAAC	4	TAACTAACTAAC	12
	1132	contig03939	1	SSR	REVERSE	313	21	56.48	42.86	5	0	ATACTATTGTGCGTGTGCTTG
PBA_VF_0567	1133	contig03960	1	SSR	FORWARD	2	21	56.01	42.86	3	0	ACGGTAAAGAGAGAGAAGCAA	125	511	511	3	0	AAAG	4	AAAGAAAGAAAGAAAG	16
	1134	contig03960	1	SSR	REVERSE	126	22	55.06	40.91	3	2	GAGAAAGTAGAGGTTGAAAACG
PBA_VF_0568	1135	contig03981	1	SSR	FORWARD	228	20	55.99	40	2	0	GTGAAAACAACCCTGATGAA	221	490	490	3	1	GAGGT	5	GAGGTGAGGTGAGGTGAGGT	20
	1136	contig03981	1	SSR	REVERSE	448	21	54.67	42.86	4	1	TCCTTGAGCTGACAAACTATC
PBA_VF_0569	1137	contig03984	1	SSR	FORWARD	204	21	55.08	42.86	3	0	CGTATCTGTCATCATCAACCT	178	500	500	3	1	ATC	3	ATCATCATCATC	12
	1138	contig03984	1	SSR	REVERSE	381	21	55.42	42.86	6	2	AAGAGTGTGCAAACCATAGTG
PBA_VF_0570	1139	contig03984	1	SSR	FORWARD	311	21	55.48	47.62	8	1	AGCTTAAGCAGTAGGTTGGTC	188	500	500	4	0	TAT	3	TATTATTATTAT	12
	1140	contig03984	1	SSR	REVERSE	498	20	55.29	40	4	2	AGGCTGATTGTAGCAAGAAA
PBA_VF_0571	1141	contig03999	1	SSR	FORWARD	72	21	54.59	42.86	7	2	CCAAGACTTAGTCCAATCGTA	150	480	480	3	0	TGT	3	TGTTGTTGTTGT	12
	1142	contig03999	1	SSR	REVERSE	221	21	55.39	42.86	7	1	TTTGTGTTACTCCCACAAGAG
PBA_VF_0572	1143	contig04001	1	SSR	FORWARD	321	21	54.76	42.86	4	0	GTACTTGCTGTGGAGAAAAGA	156	668	668	3	1	GGT	3	GGTGGTGGTGGT	12
	1144	contig04001	1	SSR	REVERSE	476	21	55.88	42.86	3	2	CATTAGTCGCATTATCAGGTG
PBA_VF_0573	1145	contig04005	1	SSR	FORWARD	2	19	56.17	42.11	6	0	GCCAGAATTAATCCACGAA	144	453	453	4	1	GCC	3	GCCGCCGCCGCC	12
	1146	contig04005	1	SSR	REVERSE	145	20	55	40	2	0	TCATTCACATCCACAACATC
PBA_VF_0574	1147	contig04012	1	SSR	FORWARD	110	21	57.19	47.62	3	1	CGTTATCCTCAACCACAAGAC	145	572	572	5	1	TCT	3	TCTTCTTCTTCT	12
	1148	contig04012	1	SSR	REVERSE	254	20	54.79	45	3	1	CAGGATTTGGAGTAAACGAC
PBA_VF_0575	1149	contig04017	1	SSR	FORWARD	444	21	55.34	42.86	3	1	TGACAGAACCAACAGAAACTC	148	646	646	4	0	TTCTCC	6	TTCTCCTTCTCCTTCTCC	18
	1150	contig04017	1	SSR	REVERSE	591	21	54.75	42.86	4	2	CATTTAGCTGAGAAGGTGGTA
PBA_VF_0576	1151	contig04018	1	SSR	FORWARD	1	23	51.41	43.48	2	0	TCTCACTCTCTTCTCTCTCTATC	150	553	553	3	0	TCA	3	TCATCATCATCATCA	15
	1152	contig04018	1	SSR	REVERSE	150	21	54.25	42.86	8	1	ACTTAAGTTCCCTCTTTGGTC
PBA_VF_0577	1153	contig04034	1	SSR	FORWARD	302	20	53.96	40	4	2	AGGGAATGTCCAATGTAAAC	195	531	531	5	2	CTG	3	CTGCTGCTGCTG	12
	1154	contig04034	1	SSR	REVERSE	496	20	51.13	40	3	2	CTTTATGGTCTTTCTTAGGC
PBA_VF_0578	1155	contig04035	1	SSR	FORWARD	35	18	53.33	44.44	5	2	CCATTACGGTGAAAGGTT	142	322	322	7	1	CTGAGC	6	CTGAGCCTGAGCCTGAGCCTGAGCCTGAGC	30
	1156	contig04035	1	SSR	REVERSE	176	20	54.87	40	2	0	AATGTAATGGCTGGAAGAGA
PBA_VF_0579	1157	contig04059	1	SSR	FORWARD	21	20	53.61	40	3	2	GGGAGGAAGAAAGTGTTTTA	118	413	413	3	1	CCTC	4	CCTCCCTCCCTCCCTC	16
	1158	contig04059	1	SSR	REVERSE	138	21	54.43	47.62	6	1	CGACCTAGATCTGAGTTGTGT
PBA_VF_0580	1159	contig04078	1	SSR	FORWARD	454	21	54.67	42.86	5	2	CCAGCTAGTTTCTGGATCATA	161	685	685	3	2	TC	2	TCTCTCTCTCTCTC	14
	1160	contig04078	1	SSR	REVERSE	614	21	54.9	42.86	2	2	TACAACACAACCCTTCTCCTA
PBA_VF_0581	1161	contig04085	1	SSR	FORWARD	244	20	55.38	45	4	0	CATCCAATTCACTCATCTCC	145	425	425	6	1	TCT	3	TCTTCTTCTTCT	12
	1162	contig04085	1	SSR	REVERSE	388	21	53.86	42.86	8	1	CTTTGGATATCAAGAGTGACC
PBA_VF_0582	1163	contig04101	1	SSR	FORWARD	193	21	54.94	42.86	4	2	TACAGGAAGAAAGCACTTGAG	161	590	590	7	2	AAGA	4	AAGAAAGAAAGA	12
	1164	contig04101	1	SSR	REVERSE	353	21	55.47	42.86	2	1	TGTTTGGTGCTTCTCTATGAC
PBA_VF_0583	1165	contig04101	1	SSR	FORWARD	333	21	55.47	42.86	2	0	GTCATAGAGAAGCACCAAACA	152	590	590	4	1	AGAA	4	AGAAAGAAAGAA	12
	1166	contig04101	1	SSR	REVERSE	484	21	55.67	42.86	5	1	GTACGATCATCCTCAATCCTT
PBA_VF_0584	1167	contig04110	1	SSR	FORWARD	94	21	54.52	42.86	3	1	CTACAAAGCAAATAGCACTCC	165	529	529	4	2	TGC	3	TGCTGCTGCTGC	12
	1168	contig04110	1	SSR	REVERSE	258	21	55.79	42.86	3	2	GGAAAAGAACAGTGGACAGAT
PBA_VF_0585	1169	contig04125	1	SSR	FORWARD	161	20	55.11	40	4	2	GTGGTCGAAACAACAAATCT	162	325	325	4	2	AGGC	4	AGGCAGGCAGGC	12
	1170	contig04125	1	SSR	REVERSE	322	22	52.78	40.91	3	1	GATTACTGGAGATGATACTGCT
PBA_VF_0586	1171	contig04126	1	SSR	FORWARD	199	21	54.82	42.86	2	0	TGTGGTAGAAGAGGTAATGGA	154	461	461	3	1	ATCT	4	ATCTATCTATCT	12
	1172	contig04126	1	SSR	REVERSE	352	20	55.19	40	5	2	GAAATTGTCAAGCTGTGGAT
PBA_VF_0587	1173	contig04126	1	SSR	FORWARD	291	21	55.68	42.86	3	1	ATCTATCTTCCCACAAGGATG	145	461	461	5	1	ATGA	4	ATGAATGAATGA	12
	1174	contig04126	1	SSR	REVERSE	435	22	54.67	45.45	6	2	GACTTTGTGCTACTACAAGCTG
PBA_VF_0588	1175	contig04147	1	SSR	FORWARD	2	21	55.19	42.86	2	2	CACTCCATAACACAAACCCTA	163	569	569	6	2	ATC	3	ATCATCATCATC	12
	1176	contig04147	1	SSR	REVERSE	164	21	54.67	42.86	2	2	GCTCTGTCTTTGTCTTCCATA
PBA_VF_0589	1177	contig04150	1	SSR	FORWARD	951	20	55.03	45	4	2	CTTCTTCGCTACATCAGCTT	154	1188	1188	3	1	AGA	3	AGAAGAAGAAGA	12
	1178	contig04150	1	SSR	REVERSE	1104	20	54.4	50	4	0	GTACAGACCCACCAATCTTC
PBA_VF_0590	1179	contig04156	1	SSR	FORWARD	80	20	55.44	40	5	1	AACTGTCGCAAATTGTCTTC	149	459	459	4	2	ACAAT	5	ACAATACAATACAAT	15
	1180	contig04156	1	SSR	REVERSE	228	20	54.95	45	4	2	GAAACGGCAATACTGAACTC
PBA_VF_0591	1181	contig04163	1	SSR	FORWARD	252	20	54.92	40	7	2	CCAAGTTGGTTCCAATGTAT	143	462	462	4	1	CAA	3	CAACAACAACAA	12
	1182	contig04163	1	SSR	REVERSE	394	21	55.26	42.86	4	2	TGCTTGAGAGTGAGAATCCTA
PBA_VF_0592	1183	contig04183	1	SSR	FORWARD	647	20	54.66	40	6	1	ATCAAGCTTTTCCTTGACAG	166	1032	1032	5	2	TCC	3	TCCTCCTCCTCC	12
	1184	contig04183	1	SSR	REVERSE	812	21	54.82	42.86	5	2	GTATGCTAAGGATGAGAAGCA
PBA_VF_0593	1185	contig04186	1	SSR	FORWARD	239	21	54.34	42.86	5	2	GGATTCTCACTCACAAACCTA	126	414	414	6	1	CCA	3	CCACCACCACCACCA	15
	1186	contig04186	1	SSR	REVERSE	364	20	55.04	40	5	1	TTTGTAAGAAACGGTCGAGT
PBA_VF_0594	1187	contig04186	1	SSR	FORWARD	239	21	54.34	42.86	5	2	GGATTCTCACTCACAAACCTA	126	414	414	6	1	CAC	3	CACCACCACCACCACCAC	18
	1188	contig04186	1	SSR	REVERSE	364	20	55.04	40	5	1	TTTGTAAGAAACGGTCGAGT
PBA_VF_0595	1189	contig04192	1	SSR	FORWARD	137	20	55.25	40	4	1	CTATCATCATCGCTTCCATT	147	563	563	5	2	TTC	3	TTCTTCTTCTTC	12
	1190	contig04192	1	SSR	REVERSE	283	21	56.33	42.86	5	1	GCAAGAAGAATCTCTGAGGAA
PBA_VF_0596	1191	contig04196	1	SSR	FORWARD	40	20	55.06	50	4	1	TACTTCGACCTCCTCTCTCA	156	553	553	3	1	TCC	3	TCCTCCTCCTCCTCC	15
	1192	contig04196	1	SSR	REVERSE	195	20	54.96	40	7	1	GGTATTGGCGATACATCATT
PBA_VF_0597	1193	contig04196	1	SSR	FORWARD	82	21	54.92	42.86	2	0	ACCATTCTCTCTTCTCCATTC	150	553	553	3	2	CAC	3	CACCACCACCAC	12
	1194	contig04196	1	SSR	REVERSE	231	19	54.96	47.37	4	2	CTTCGACTTTGGGTAAAGG
PBA_VF_0598	1195	contig04198	1	SSR	FORWARD	595	21	54.28	42.86	5	2	ATGACGGTTACAGTTCTTGAC	142	839	839	4	2	GTC	3	GTCGTCGTCGTC	12
	1196	contig04198	1	SSR	REVERSE	736	22	55.93	40.91	8	1	GCAAATTTGTACACAGGGTAGT
PBA_VF_0599	1197	contig04227	1	SSR	FORWARD	87	20	51.52	40	3	1	GACACAAGATAACAATGCTG	150	1073	1073	5	1	TTTA	4	TTTATTTATTTA	12
	1198	contig04227	1	SSR	REVERSE	236	21	54.74	42.86	2	2	GATGGAGTTATGAGGAGGAAT
PBA_VF_0600	1199	contig04242	1	SSR	FORWARD	187	21	56.38	42.86	4	0	CAGAATTTGTACCGTCCTTTC	149	450	450	4	2	TTG	3	TTGTTGTTGTTG	12
	1200	contig04242	1	SSR	REVERSE	335	20	55.25	40	4	2	CTAATTGATTGTGTGCAACG
PBA_VF_0601	1201	contig04246	1	SSR	FORWARD	28	20	55.04	45	4	0	CCTGCAACTACTTTTCAACC	177	428	428	6	1	ATCCG	5	ATCCGATCCGATCCGATCCG	20
	1202	contig04246	1	SSR	REVERSE	204	20	55.5	40	5	1	GTTGATATTGTTGCCAAACC
PBA_VF_0602	1203	contig04247	1	SSR	FORWARD	153	21	54.25	42.86	4	2	TGACTTAAACGAGTACCGAGT	157	352	352	3	0	GGA	3	GGAGGAGGAGGA	12
	1204	contig04247	1	SSR	REVERSE	309	21	55.52	42.86	2	0	CCCTTTCTCATCTTCATCTTC
PBA_VF_0603	1205	contig04247	1	SSR	FORWARD	193	20	54.91	45	5	2	GGTGACTCAGTTGGAAACAT	153	352	352	7	2	GAAGAT	6	GAAGATGAAGATGAAGATGAAGAT	24
	1206	contig04247	1	SSR	REVERSE	345	20	54.31	40	4	2	GACCGTTTCAACTTCTTGAT
PBA_VF_0604	1207	contig04258	1	SSR	FORWARD	50	20	54.73	40	2	0	AATAGCAACAACGAAGGAAG	152	412	412	4	0	CCCA	4	CCCACCCACCCA	12
	1208	contig04258	1	SSR	REVERSE	201	21	55.01	42.86	5	2	GGGAGAGAAGTTGAACAAGAT
PBA_VF_0605	1209	contig04260	1	SSR	FORWARD	117	21	54.48	47.62	6	2	CACCTCTTGAGAGTGGAGATA	151	497	497	5	0	CT	2	CTCTCTCTCTCT	12
	1210	contig04260	1	SSR	REVERSE	267	20	54.9	40	4	0	GTTAATCTCGAACGATTTGG
PBA_VF_0606	1211	contig04260	1	SSR	FORWARD	18	18	56.22	44.44	3	0	GGGAACGACGAAAAGAAA	150	497	497	4	1	AAAAT	5	AAAATAAAATAAAAT	15
	1212	contig04260	1	SSR	REVERSE	167	21	55.77	42.86	6	2	TCTCGTGTACGATTGAGTGAT
PBA_VF_0607	1213	contig04261	1	SSR	FORWARD	7	21	55.07	42.86	2	2	CTACCTAAATCCCAAACCCTA	146	325	325	3	1	GAA	3	GAAGAAGAAGAA	12
	1214	contig04261	1	SSR	REVERSE	152	19	55.99	42.11	4	2	AAGAGCGAATTGCAGTGAT
PBA_VF_0608	1215	contig04261	1	SSR	FORWARD	80	21	55.59	42.86	4	0	GAAGAAGAACATGGGAAGAAG	158	325	325	2	1	CGG	3	CGGCGGCGGCGGCGGCGGCGGCGG	24
	1216	contig04261	1	SSR	REVERSE	237	21	55.43	42.86	4	2	GGTAATCAGGGTAATTTGAGC
PBA_VF_0609	1217	contig04280	1	SSR	FORWARD	1	21	55.3	42.86	3	2	TTTCACAGATACACGAGAACC	151	387	387	4	1	TC	2	TCTCTCTCTCTC	12
	1218	contig04280	1	SSR	REVERSE	151	21	54.95	47.62	3	0	GTTACGGAGGAAGAGAGAAAG
PBA_VF_0610	1219	contig04284	1	SSR	FORWARD	9	21	55.13	42.86	2	2	CATTCTCGTATTCTTGTCTGC	146	412	412	8	0	CTCAAC	6	CTCAACCTCAACCTCAACCTCAAC	24
	1220	contig04284	1	SSR	REVERSE	154	20	54.49	40	6	0	CAGAATTCGAGGTTTCTGTT
PBA_VF_0611	1221	contig04317	1	SSR	FORWARD	78	21	54.53	47.62	3	0	GAACAACCTCTTCCTCCTATC	146	695	695	6	2	CAA	3	CAACAACAACAACAACAACAA	21
	1222	contig04317	1	SSR	REVERSE	223	21	55.93	42.86	4	2	GGAATTGAGAGCTTCGTTAAG
PBA_VF_0612	1223	contig04318	1	SSR	FORWARD	66	21	55.01	42.86	4	0	GAGTCCTCTTTTGATTCCTGT	152	553	553	4	0	TGC	3	TGCTGCTGCTGCTGC	15
	1224	contig04318	1	SSR	REVERSE	217	22	55.08	45.45	5	1	GCTGAGCTACCTTCTTATCATC
PBA_VF_0613	1225	contig04318	1	SSR	FORWARD	317	22	55	45.45	5	0	CTGTGATGAGTCTGAGATGAAG	162	553	553	6	0	TATG	4	TATGTATGTATG	12
	1226	contig04318	1	SSR	REVERSE	478	21	56.06	42.86	2	2	CGAACCCAACACACATAGATA
PBA_VF_0614	1227	contig04321	1	SSR	FORWARD	852	21	54.62	42.86	4	2	GAAGGAGGATATGAATTAGGC	130	1017	1017	3	2	CCA	3	CCACCACCACCA	12
	1228	contig04321	1	SSR	REVERSE	981	18	55.21	55.56	4	1	CTGCTGCTGCTCAGTCTT
PBA_VF_0615	1229	contig04321	1	SSR	FORWARD	864	21	55.47	47.62	4	2	GAATTAGGCCCACCAGTATAG	137	1017	1017	4	2	AGC	3	AGCAGCAGCAGC	12
	1230	contig04321	1	SSR	REVERSE	1000	18	56.12	55.56	4	0	CATGGTCAAGCTCCTCCT
PBA_VF_0616	1231	contig04323	1	SSR	FORWARD	303	21	54.58	42.86	4	2	GCTAGTTACCAAATCTGTCCA	153	465	465	6	1	TGT	3	TGTTGTTGTTGT	12
	1232	contig04323	1	SSR	REVERSE	455	21	54.25	47.62	6	1	AACTAGTCTCCACATCACCAG
PBA_VF_0617	1233	contig04326	1	SSR	FORWARD	34	21	55.34	42.86	2	2	ACCAGAATAGGCAGAATAAGC	136	316	316	4	0	GAAAA	5	GAAAAGAAAAGAAAA	15
	1234	contig04326	1	SSR	REVERSE	169	21	55.34	47.62	4	1	TATTAGACCCAGCACTGACAC
PBA_VF_0618	1235	contig04340	1	SSR	FORWARD	122	20	54.9	40	3	2	ATGAAGACGAATCACGCTAT	149	362	362	4	1	CCGGCT	6	CCGGCTCCGGCTCCGGCT	18
	1236	contig04340	1	SSR	REVERSE	270	21	55.18	47.62	2	2	GGAGAAGGTGAAGGAAGAGTA
PBA_VF_0619	1237	contig04346	1	SSR	FORWARD	9	21	55.38	42.86	6	2	TCACAGATGGTCTAGAATTGC	148	576	576	4	2	CAA	3	CAACAACAACAA	12
	1238	contig04346	1	SSR	REVERSE	156	20	55.12	40	6	0	ATCAGGTGATGAAATCGAAG
PBA_VF_0620	1239	contig04346	1	SSR	FORWARD	388	20	55.37	45	4	2	TGTTCTCCTGTAATGCCTTC	155	576	576	4	1	CAT	3	CATCATCATCATCAT	15
	1240	contig04346	1	SSR	REVERSE	542	20	55.12	40	3	0	AGAAATGTGTTCCCTTGTTG
PBA_VF_0621	1241	contig04351	1	SSR	FORWARD	131	21	54.69	42.86	3	0	CTGCTTATCTTTGTAGGCTTG	157	304	304	5	1	GATTT	5	GATTTGATTTGATTTGATTTGATTT	25
	1242	contig04351	1	SSR	REVERSE	287	18	59.05	50	7	2	CATCGCAAAGCGATTGAG
PBA_VF_0622	1243	contig04353	1	SSR	FORWARD	150	21	54.52	42.86	8	2	AACATGTTCGGTTACTACTGC	153	332	332	5	0	TTTGC	5	TTTGCTTTGCTTTGC	15
	1244	contig04353	1	SSR	REVERSE	302	21	54.92	42.86	4	0	CACTCTTTCCAGAACACAAAC
PBA_VF_0623	1245	contig04357	1	SSR	FORWARD	373	20	55	45	5	0	GACACTGTTTGGAGTGGTTT	129	591	591	4	0	TTG	3	TTGTTGTTGTTG	12
	1246	contig04357	1	SSR	REVERSE	501	21	56.3	42.86	7	1	CCATCAAAGACCATCTTTCTC
PBA_VF_0624	1247	contig04384	1	SSR	FORWARD	29	20	54.31	40	4	2	CTGATGCAAAGTGCTAGAAA	138	378	378	6	2	CTT	3	CTTCTTCTTCTT	12
	1248	contig04384	1	SSR	REVERSE	166	20	56.2	45	3	1	GTGGCTCTTCTTTGCCTATT
PBA_VF_0625	1249	contig04385	1	SSR	FORWARD	142	22	54.77	40.91	4	2	TGTCATCCCTATCCCTAATATC	217	1087	1087	3	1	ATGC	4	ATGCATGCATGC	12
	1250	contig04385	1	SSR	REVERSE	358	21	54.76	42.86	4	2	GTGTCAGAAAAGAGCACCTTA
PBA_VF_0626	1251	contig04400	1	SSR	FORWARD	353	21	54.81	42.86	3	2	ACTTGAATCCCTCTAAGCACT	151	613	613	3	0	GGA	3	GGAGGAGGAGGA	12
	1252	contig04400	1	SSR	REVERSE	503	20	55.4	45	3	0	ACCACCGTCTACCTCTTTTT
PBA_VF_0627	1253	contig04409	1	SSR	FORWARD	258	21	55.23	42.86	4	2	CGTCTTCTCACCTCCTTTAAT	141	567	567	3	1	TCT	3	TCTTCTTCTTCTTCT	15
	1254	contig04409	1	SSR	REVERSE	398	20	55.35	50	3	2	CAGAGTTTGACTGACCGAGT
PBA_VF_0628	1255	contig04409	1	SSR	FORWARD	12	21	54.33	42.86	4	0	CCTTAACATTCTCTTCCTCCT	133	567	567	6	2	CCTTCT	6	CCTTCTCCTTCTCCTTCT	18
	1256	contig04409	1	SSR	REVERSE	144	20	55.01	50	2	1	GGGGAGGATAGTGGAAATAC
PBA_VF_0629	1257	contig04412	1	SSR	FORWARD	307	20	55.29	40	2	2	ACCAAACCCAGAAGAAGAAT	126	432	432	5	2	GAGAC	5	GAGACGAGACGAGAC	15
	1258	contig04412	1	SSR	REVERSE	432	18	53.05	50	2	2	TCAACAACTGCTCTCTGC
PBA_VF_0630	1259	contig04421	1	SSR	FORWARD	16	21	55.18	47.62	3	2	TTCTCCTCCACCTTAGACTTC	154	355	355	4	1	CTT	3	CTTCTTCTTCTTCTT	15
	1260	contig04421	1	SSR	REVERSE	169	20	55.16	40	4	2	GAGATGCAATCGGTGTTTAT
PBA_VF_0631	1261	contig04449	1	SSR	FORWARD	36	18	54.53	55.56	3	0	CACCGTATGACCAACCTC	191	391	391	3	1	CCT	3	CCTCCTCCTCCT	12
	1262	contig04449	1	SSR	REVERSE	226	20	54.93	40	5	2	TATGCAGGAACCGTTAAGAT
PBA_VF_0632	1263	contig04471	1	SSR	FORWARD	91	21	55.19	42.86	4	1	GCTAGAGAAAGCCAATTCTTC	152	799	799	5	2	CAA	3	CAACAACAACAACAACAACAA	21
	1264	contig04471	1	SSR	REVERSE	242	20	55.17	40	4	1	TCAGTTTCTGGGATGAAAAC
PBA_VF_0633	1265	contig04471	1	SSR	FORWARD	391	21	55.17	42.86	4	2	ACCAACCAGATGGACTCTTAT	164	799	799	4	0	CAA	3	CAACAACAACAA	12
	1266	contig04471	1	SSR	REVERSE	554	21	55.25	42.86	3	0	GCTTCTTCTGTGAACTTTGTG
PBA_VF_0634	1267	contig04471	1	SSR	FORWARD	525	21	55.55	42.86	4	2	TCCTAGCAACACAAAGTTCAC	146	799	799	5	1	ACA	3	ACAACAACAACAACA	15
	1268	contig04471	1	SSR	REVERSE	670	20	54.97	40	5	2	TCCAATGATTTGTACCCTTC
PBA_VF_0635	1269	contig04491	1	SSR	FORWARD	735	20	55.38	40	6	2	CATATGCATTTACGTTGCTG	145	1125	1125	6	1	TTGG	4	TTGGTTGGTTGG	12
	1270	contig04491	1	SSR	REVERSE	879	21	54.94	42.86	4	0	TGCAACTAAGAAGGTGAAGAG
PBA_VF_0636	1271	contig04494	1	SSR	FORWARD	253	21	56.26	42.86	4	1	TACTAGGTGGACGTTTGGATT	186	553	553	4	2	TTG	3	TTGTTGTTGTTGTTG	15
	1272	contig04494	1	SSR	REVERSE	438	21	53.92	42.86	3	0	TTATTACGCACACACTCACTC
PBA_VF_0637	1273	contig04499	1	SSR	FORWARD	254	21	55.39	42.86	2	2	GAAAGTGAAGGTAAAGGGCTA	147	406	406	3	1	CTAT	4	CTATCTATCTAT	12
	1274	contig04499	1	SSR	REVERSE	400	19	56.53	42.11	3	2	GGCGAAAAACATACAATGG
PBA_VF_0638	1275	contig04501	1	SSR	FORWARD	317	21	55.45	42.86	3	1	GCAGTGTATCGTATCAGCATT	128	475	475	3	2	TCA	3	TCATCATCATCA	12
	1276	contig04501	1	SSR	REVERSE	444	21	55.1	42.86	3	0	ATCAGAAGAAGAAGGAGGATG
PBA_VF_0639	1277	contig04503	1	SSR	FORWARD	239	21	54.99	42.86	6	0	CAACACTTGTTCCTTTGGTAG	152	474	474	4	1	GTG	3	GTGGTGGTGGTG	12
	1278	contig04503	1	SSR	REVERSE	390	21	55.49	47.62	4	2	CGGTAACAGGCTTAGAGACTT
PBA_VF_0640	1279	contig04513	1	SSR	FORWARD	10	20	54.71	40	4	2	ACCACCGCAACTATGTTTAT	144	441	441	5	2	TCG	3	TCGTCGTCGTCG	12
	1280	contig04513	1	SSR	REVERSE	153	20	55.22	40	4	2	CGCTGTAAATATCCAACCAT
PBA_VF_0641	1281	contig04524	1	SSR	FORWARD	1	18	55.63	44.44	4	2	CATCGGAAGCAAGATTGA	134	346	346	5	2	CAC	3	CACCACCACCAC	12
	1282	contig04524	1	SSR	REVERSE	134	21	55.54	42.86	3	2	GTTCTCCATTATTCCTTGAGC
PBA_VF_0642	1283	contig04538	1	SSR	FORWARD	320	20	55.29	45	6	2	TCTAGAGAACCAATGCATCC	159	650	650	6	1	AGG	3	AGGAGGAGGAGG	12
	1284	contig04538	1	SSR	REVERSE	478	20	55.49	40	2	2	AATGGTTGTTTACTGCTTCG
PBA_VF_0643	1285	contig04540	1	SSR	FORWARD	420	21	54.77	47.62	6	2	CTCTTAGGGAATTCGACCTAC	158	585	585	3	0	GAAG	4	GAAGGAAGGAAG	12
	1286	contig04540	1	SSR	REVERSE	577	21	54.69	42.86	7	1	AGTTGGGACAGTCACAGATAA
PBA_VF_0644	1287	contig04551	1	SSR	FORWARD	139	20	54.49	50	3	2	CCACCTAATCCTGTGTTACC	151	323	323	6	2	AG	2	AGAGAGAGAGAGAGAG	16
	1288	contig04551	1	SSR	REVERSE	289	21	54.67	42.86	3	1	AGGTTTTGAACAGGAGAGAGT
PBA_VF_0645	1289	contig04561	1	SSR	FORWARD	133	21	54.82	42.86	4	2	GGGGAACTTGAAAAACTAGAG	151	375	375	5	2	TGA	3	TGATGATGATGATGA	15
	1290	contig04561	1	SSR	REVERSE	283	20	55.5	40	4	2	GGGGGAAATATCAAAGTTGT
PBA_VF_0646	1291	contig04592	1	SSR	FORWARD	37	21	54.45	42.86	4	2	TCGGTAGGCACTATCTCTAAA	151	667	667	4	2	AGC	3	AGCAGCAGCAGC	12
	1292	contig04592	1	SSR	REVERSE	187	20	54.91	40	4	1	GTTTTGGATGCTTCTTTGAC
PBA_VF_0647	1293	contig04623	1	SSR	FORWARD	625	21	54.41	42.86	6	0	TGGTGGTGTTATATAGGGTGT	153	788	788	5	1	TGA	3	TGATGATGATGA	12
	1294	contig04623	1	SSR	REVERSE	777	20	55.66	45	3	2	ATGTCCCTCTTTCCCAATAG
PBA_VF_0648	1295	contig04634	1	SSR	FORWARD	29	20	54.95	40	3	0	AATGGTGAAGATGATGAAGG	161	249	249	6	2	TGA	3	TGATGATGATGA	12
	1296	contig04634	1	SSR	REVERSE	189	20	55.17	40	5	0	CTCATGCCATAAACCATTCT
PBA_VF_0649	1297	contig04644	1	SSR	FORWARD	15	21	55.55	42.86	4	0	TTCACTACTTTGAGCAACCAC	188	518	518	5	2	TCA	3	TCATCATCATCATCA	15
	1298	contig04644	1	SSR	REVERSE	202	21	55.38	47.62	4	2	CTCATCTCTGCTCCTAAAGGT
PBA_VF_0650	1299	contig04648	1	SSR	FORWARD	164	21	54.74	42.86	4	2	GATCCTCAATGGACCTCTTAT	159	473	473	4	2	TTC	3	TTCTTCTTCTTC	12
	1300	contig04648	1	SSR	REVERSE	322	20	55.06	45	4	2	GTGCTGGTACAATTCCTCAT
PBA_VF_0651	1301	contig04664	1	SSR	FORWARD	27	19	55.49	42.11	4	0	TCAACCAGCTTCTTTTTCC	201	272	272	4	1	ACAT	4	ACATACATACAT	12
	1302	contig04664	1	SSR	REVERSE	227	20	54.54	40	5	1	TGGAATCCTTACATTGGACT
PBA_VF_0652	1303	contig04668	1	SSR	FORWARD	110	19	55.28	42.11	6	2	CCATGGCTCTTTCTTCAAT	141	328	328	7	1	CCA	3	CCACCACCACCA	12
	1304	contig04668	1	SSR	REVERSE	250	21	53.84	42.86	2	1	GAGAAGAAGAAGCACAACACT
PBA_VF_0653	1305	contig04689	1	SSR	FORWARD	146	20	55.19	40	4	2	GCAAGATATAAAGGCATTCG	113	324	324	3	0	AATGT	5	AATGTAATGTAATGT	15
	1306	contig04689	1	SSR	REVERSE	258	21	54.29	42.86	5	1	ATGGTAAAAGGAGTGACACAG
PBA_VF_0654	1307	contig04709	1	SSR	FORWARD	258	20	55.33	45	5	0	CTTGTTTCTGAAGCTCTTGG	140	719	719	6	2	AGC	3	AGCAGCAGCAGC	12
	1308	contig04709	1	SSR	REVERSE	397	21	55.64	47.62	2	2	CACAGCAGGACAAGAGAGATA
PBA_VF_0655	1309	contig04713	1	SSR	FORWARD	184	20	54.97	45	6	2	TGCTAAATAGCCTTCTCGAC	160	344	344	4	0	AGA	3	AGAAGAAGAAGA	12
	1310	contig04713	1	SSR	REVERSE	343	20	54.84	40	2	1	AGAACAAATCAGCCACACTT
PBA_VF_0656	1311	contig04754	1	SSR	FORWARD	165	21	55.11	47.62	4	0	TACACATCTGAACCTCACCTC	162	675	675	3	1	ATAG	4	ATAGATAGATAG	12
	1312	contig04754	1	SSR	REVERSE	326	20	55.58	40	8	0	CCTGCATGCAAGAGTTATTT
PBA_VF_0657	1313	contig04759	1	SSR	FORWARD	347	21	54.46	42.86	5	2	TTGGAGCCTCAAGTAGTAGAA	150	531	531	5	2	CAA	3	CAACAACAACAA	12
	1314	contig04759	1	SSR	REVERSE	496	22	54.63	40.91	7	2	CTCTAGAATTTTTAGCCTCAGC
PBA_VF_0658	1315	contig04778	1	SSR	FORWARD	48	21	54.46	42.86	4	0	CTCAAGAAAAGCTGAACACTC	168	308	308	4	2	ATG	3	ATGATGATGATG	12
	1316	contig04778	1	SSR	REVERSE	215	21	54.51	42.86	5	2	AGTTATGATATGAGCCACAGC
PBA_VF_0659	1317	contig04784	1	SSR	FORWARD	152	20	55.22	40	4	2	GGGATTTGAAGTGAACGTAA	154	636	636	3	0	TGT	3	TGTTGTTGTTGT	12
	1318	contig04784	1	SSR	REVERSE	305	20	55.2	40	2	1	TCTTGGTATTGTGTGCTGAA
PBA_VF_0660	1319	contig04786	1	SSR	FORWARD	188	21	54.82	42.86	5	0	CCTTAAAGTTCCTTCTTCCAC	144	453	453	4	1	CTT	3	CTTCTTCTTCTT	12
	1320	contig04786	1	SSR	REVERSE	331	20	54.98	45	5	2	ACCATGTCTATGGATTCGAG
PBA_VF_0661	1321	contig04787	1	SSR	FORWARD	74	20	55.25	40	6	2	TCATTCTCAATTCGAAGTCC	142	215	215	4	1	AAC	3	AACAACAACAAC	12
	1322	contig04787	1	SSR	REVERSE	215	21	54.28	42.86	2	0	CCACTCTTGTTGCTATTCTTC
PBA_VF_0662	1323	contig04795	1	SSR	FORWARD	179	19	55.06	47.37	7	1	AAGAGCGACGATCTGAAGT	134	425	425	5	2	TCTT	4	TCTTTCTTTCTT	12
	1324	contig04795	1	SSR	REVERSE	312	20	55.03	40	2	2	CCTTTTCTTCTGCTTCGTTA
PBA_VF_0663	1325	contig04808	1	SSR	FORWARD	110	21	55.2	42.86	2	2	CACACTCTTTCCTCACAACAT	147	397	397	5	0	GTTTTG	6	GTTTTGGTTTTGGTTTTGGTTTTG	24
	1326	contig04808	1	SSR	REVERSE	256	20	55.08	40	4	2	ACATGCAATAAAGGGTCAAC
PBA_VF_0664	1327	contig04814	1	SSR	FORWARD	45	20	55.11	50	6	2	CTTCTTCCGCTGATAGACAC	167	431	431	4	1	CGG	3	CGGCGGCGGCGG	12
	1328	contig04814	1	SSR	REVERSE	211	21	55.74	52.38	4	0	GTAGAACAGGAGCTGGTAAGG
PBA_VF_0665	1329	contig04816	1	SSR	FORWARD	553	20	55.02	40	4	2	TCAGCTCATGTATCCAATCA	142	719	719	4	2	GAA	3	GAAGAAGAAGAA	12
	1330	contig04816	1	SSR	REVERSE	694	20	55.71	40	5	0	GAAATTCGTTTCAACACAGG
PBA_VF_0666	1331	contig04853	1	SSR	FORWARD	1	20	54.51	40	8	2	GTTTAGGCCTTAATCACCAA	160	430	430	5	2	AAACA	5	AAACAAAACAAAACA	15
	1332	contig04853	1	SSR	REVERSE	160	21	55.57	42.86	2	0	GCGTGAAGAAGAAAGAGAGTT
PBA_VF_0667	1333	contig04857	1	SSR	FORWARD	1	18	51.73	44.44	2	2	TGTTTCATTACCCTCTGC	141	992	992	3	2	CTT	3	CTTCTTCTTCTT	12
	1334	contig04857	1	SSR	REVERSE	141	20	54.77	40	4	2	CTCCTTTGTGCATGTTTGTA
PBA_VF_0668	1335	contig04876	1	SSR	FORWARD	312	21	54.04	42.86	8	2	GTGCATGTACATCTTGATGAG	150	532	532	4	1	GCT	3	GCTGCTGCTGCT	12
	1336	contig04876	1	SSR	REVERSE	461	21	54.61	42.86	3	1	CAGTTCCAGTGTTTCCTTAGA
PBA_VF_0669	1337	contig04883	1	SSR	FORWARD	51	21	55.55	47.62	6	2	CCTAGATGAATTCGACTCTCC	153	965	965	4	1	GCTGGC	6	GCTGGCGCTGGCGCTGGC	18
	1338	contig04883	1	SSR	REVERSE	203	21	55.44	42.86	4	2	CCTGCTTGAGATATGGTTGTA
PBA_VF_0670	1339	contig04914	1	SSR	FORWARD	4	21	54.55	42.86	0	0	TTCTCTCTCTTTCCCTTTCTC	153	580	580	5	1	TCC	3	TCCTCCTCCTCC	12
	1340	contig04914	1	SSR	REVERSE	156	21	55.23	42.86	4	2	TGTTGGAAGAGTATGATCCAG
PBA_VF_0671	1341	contig04915	1	SSR	FORWARD	230	20	55.07	40	4	0	CATGCTGGATTTTTAAGAGG	151	431	431	4	0	TATTG	5	TATTGTATTGTATTG	15
	1342	contig04915	1	SSR	REVERSE	380	20	56.26	40	4	0	TAAATGAATGAGCCCACAAG
PBA_VF_0672	1343	contig04933	1	SSR	FORWARD	96	21	54.03	42.86	4	1	ACGAGAGATTTTGTAGCTCTG	151	385	385	4	0	TGA	3	TGATGATGATGA	12
	1344	contig04933	1	SSR	REVERSE	246	20	54.73	40	2	0	TCTTCACCATTCTTCACCTT
PBA_VF_0673	1345	contig04945	1	SSR	FORWARD	37	21	55.02	47.62	6	2	GAGCTCGTCAGTTGTGTTATC	152	414	414	4	1	CAC	3	CACCACCACCAC	12
	1346	contig04945	1	SSR	REVERSE	188	21	55.51	47.62	3	1	GTAATAAACCTCCTCCGACTG
PBA_VF_0674	1347	contig04955	1	SSR	FORWARD	74	20	55.17	40	4	2	TTCCACCACTCTTCAAATTC	151	407	407	5	0	TC	2	TCTCTCTCTCTCTC	14
	1348	contig04955	1	SSR	REVERSE	224	21	54.95	47.62	6	2	CTGCAGTGAAGGATATGTCTC
PBA_VF_0675	1349	contig04970	1	SSR	FORWARD	442	20	55.48	40	2	0	GTGCTTGTGTTATTGCCTTT	162	673	673	5	1	GTT	3	GTTGTTGTTGTT	12
	1350	contig04970	1	SSR	REVERSE	603	21	55.5	47.62	4	2	GCCTATAACTCCTCCTTGCTA
PBA_VF_0676	1351	contig04988	1	SSR	FORWARD	222	19	55.83	52.63	2	0	GATAGCGGTCAAGGTCAAG	172	565	565	3	0	ACC	3	ACCACCACCACC	12
	1352	contig04988	1	SSR	REVERSE	393	21	54.82	42.86	4	0	CAACATGAGGAAATAGAGGTG
PBA_VF_0677	1353	contig04990	1	SSR	FORWARD	441	21	55.22	42.86	6	2	GCTTGAAGTAGCTATGAAGCA	191	637	637	5	2	TTTA	4	TTTATTTATTTA	12
	1354	contig04990	1	SSR	REVERSE	631	20	54.66	40	6	0	AAGGTGCTTGAGAATCTTTG
PBA_VF_0678	1355	contig04992	1	SSR	FORWARD	249	20	55.34	40	8	0	GGAAAAGTTTCCTGATTTCC	136	487	487	4	1	CAATCT	6	CAATCTCAATCTCAATCT	18
	1356	contig04992	1	SSR	REVERSE	384	21	54.92	42.86	2	1	TGAGGATAAGAGAGTGGTTGA
PBA_VF_0679	1357	contig05017	1	SSR	FORWARD	734	21	55.22	47.62	4	2	CTGGTAAAGAGCATCACTCTG	160	898	898	4	1	TTC	3	TTCTTCTTCTTC	12
	1358	contig05017	1	SSR	REVERSE	893	21	55.55	42.86	4	1	CACATAGCAGAAGCTGAAAAG
PBA_VF_0680	1359	contig05027	1	SSR	FORWARD	4	19	55	42.11	3	1	AGCATCTCAAAGCCATTCT	155	365	365	3	0	GA	2	GAGAGAGAGAGA	12
	1360	contig05027	1	SSR	REVERSE	158	21	54.88	42.86	4	1	GCAGGAGTTCATGTAAAACAC
PBA_VF_0681	1361	contig05028	1	SSR	FORWARD	4	21	54.99	47.62	4	0	CAGTGAGAAACTGAGAGGATG	152	473	473	3	0	TCG	3	TCGTCGTCGTCGTCGTCGTCG	21
	1362	contig05028	1	SSR	REVERSE	155	21	55.06	42.86	3	0	GAATGAGCGTTAGTAGCAGAA
PBA_VF_0682	1363	contig05050	1	SSR	FORWARD	8	18	54.81	55.56	3	1	GTGGACTCGGCTATGATG	150	237	237	4	2	GGT	3	GGTGGTGGTGGT	12
	1364	contig05050	1	SSR	REVERSE	157	21	55.79	42.86	2	0	AAGGATGAGAAAAGACACCAC
PBA_VF_0683	1365	contig05061	1	SSR	FORWARD	240	21	55.33	42.86	5	2	ATCAACTCGGAGACAGGTAAT	112	431	431	5	1	ACA	3	ACAACAACAACAACAACA	18
	1366	contig05061	1	SSR	REVERSE	351	21	55.34	47.62	4	0	CGTAGCTGACTTTTGTAGTGG
PBA_VF_0684	1367	contig05062	1	SSR	FORWARD	8	21	55.06	47.62	6	0	CACTGCATCAAGATCTCTCTC	151	445	445	6	0	TC	2	TCTCTCTCTCTC	12
	1368	contig05062	1	SSR	REVERSE	158	21	54.5	42.86	6	2	GAGTTTCTGATCGGAGTTGTA
PBA_VF_0685	1369	contig05080	1	SSR	FORWARD	55	20	55.61	45	4	0	AATGGGCTCACTTCTCTCTT	152	436	436	4	1	CGC	3	CGCCGCCGCCGC	12
	1370	contig05080	1	SSR	REVERSE	206	21	54.94	42.86	6	1	CGAGTTTAGACGAGTCTTTGA
PBA_VF_0686	1371	contig05090	1	SSR	FORWARD	134	20	51.21	40	5	2	TGAGTCAGAAACTCATTACG	165	506	506	4	1	TTAT	4	TTATTTATTTAT	12
	1372	contig05090	1	SSR	REVERSE	298	21	55.02	42.86	8	2	CGTTACTTGCAACTATGATCC
PBA_VF_0687	1373	contig05112	1	SSR	FORWARD	222	21	55.5	42.86	4	2	GCTCCATATCCTAAAATCGAC	169	582	582	4	1	CAC	3	CACCACCACCAC	12
	1374	contig05112	1	SSR	REVERSE	390	21	54.38	42.86	6	2	CTAAAGTATTCTTGGCAGGTG
PBA_VF_0688	1375	contig05117	1	SSR	FORWARD	150	20	56.08	40	3	2	ATCAAAGATGACCGAGGAAT	125	398	398	6	0	TTAC	4	TTACTTACTTAC	12
	1376	contig05117	1	SSR	REVERSE	274	22	55.58	40.91	2	0	GCAACCAATCTTTACCTACAAC
PBA_VF_0689	1377	contig05129	1	SSR	FORWARD	12	21	55.13	42.86	6	2	TCAGGTCACCAAATACTTGTC	163	313	313	5	0	TTA	3	TTATTATTATTA	12
	1378	contig05129	1	SSR	REVERSE	174	21	55.23	42.86	3	2	TAGTGGCTTTTGACTCTGGTA
PBA_VF_0690	1379	contig05138	1	SSR	FORWARD	58	20	55.08	40	2	2	ATGTTTGTGTTGGGATTAGC	149	233	233	3	2	ATG	3	ATGATGATGATG	12
	1380	contig05138	1	SSR	REVERSE	206	21	55.44	42.86	4	1	CATTGAACCTTCTCACTCTCA
PBA_VF_0691	1381	contig05139	1	SSR	FORWARD	31	20	55.4	40	3	1	ACCGTCACTCATTGTCATTT	130	174	174	5	1	TTTC	4	TTTCTTTCTTTC	12
	1382	contig05139	1	SSR	REVERSE	160	20	54.9	40	5	2	AATGGCTGAATCACTGCTAT
PBA_VF_0692	1383	contig05173	1	SSR	FORWARD	27	20	54.73	40	3	2	AACAGCATCGGAGAATACAT	147	358	358	3	2	TCGAAT	6	TCGAATTCGAATTCGAAT	18
	1384	contig05173	1	SSR	REVERSE	173	20	54.29	40	5	2	GATCGAAGATCGAAGAACAT
PBA_VF_0693	1385	contig05175	1	SSR	FORWARD	211	21	54.63	47.62	2	2	GGAGAGAGGTGAGAAGAAATC	160	409	409	7	2	GTG	3	GTGGTGGTGGTGGTG	15
	1386	contig05175	1	SSR	REVERSE	370	20	54.68	50	2	0	CCTAACCAAACCACTCTCAC
PBA_VF_0694	1387	contig05204	1	SSR	FORWARD	136	21	55.22	42.86	3	2	GGAACTGAAAGCAGGACTAAT	144	1023	1023	3	2	CAT	3	CATCATCATCAT	12
	1388	contig05204	1	SSR	REVERSE	279	22	54.9	40.91	4	0	CCACCACCATCTCTATATTCTT
PBA_VF_0695	1389	contig05220	1	SSR	FORWARD	135	21	54.58	42.86	6	0	AGAAGAAGATCTCGAAGGAAG	152	407	407	3	1	AAG	3	AAGAAGAAGAAG	12
	1390	contig05220	1	SSR	REVERSE	286	21	55.7	42.86	3	2	ACTGTTCATAATCCCCATAGC
PBA_VF_0696	1391	contig05240	1	SSR	FORWARD	136	21	55.55	47.62	6	2	GGTGTTGACCAACGTATAGTG	159	412	412	4	1	ATAG	4	ATAGATAGATAG	12
	1392	contig05240	1	SSR	REVERSE	294	20	54.83	40	2	0	AACCTTTTCTTTCCATACCC
PBA_VF_0697	1393	contig05244	1	SSR	FORWARD	177	21	55.87	42.86	6	1	GAAACAACCTGTTGAACCTCT	155	700	700	3	2	TCT	3	TCTTCTTCTTCT	12
	1394	contig05244	1	SSR	REVERSE	331	21	55.04	42.86	4	1	AAGGAAGCTAGAAGAAAGCAG
PBA_VF_0698	1395	contig05263	1	SSR	FORWARD	54	21	54.84	42.86	4	2	AGTGGACATGAGGTATTGCTA	154	219	219	4	2	GAAAA	5	GAAAAGAAAAGAAAA	15
	1396	contig05263	1	SSR	REVERSE	207	20	55.03	45	3	2	GAGAAGATGTAATGGCTTGC
PBA_VF_0699	1397	contig05292	1	SSR	FORWARD	3	20	55.29	40	2	0	TGAGAATGCGATAGTGTGAA	146	806	806	4	1	AT	2	ATATATATATAT	12
	1398	contig05292	1	SSR	REVERSE	148	20	54.84	40	6	1	AGTTTGTCTTGCAATGTCCT
PBA_VF_0700	1399	contig05292	1	SSR	FORWARD	236	20	54.22	40	2	2	GTAAAAACTCCAACGACCAT	172	806	806	4	1	AAAT	4	AAATAAATAAAT	12
	1400	contig05292	1	SSR	REVERSE	407	21	54.74	42.86	6	2	GCCATCGTCAAAAGTACTAGA
PBA_VF_0701	1401	contig05296	1	SSR	FORWARD	1	21	55.61	42.86	4	2	AGTTCAGTTCGTTCTCACCTT	148	720	720	5	2	TCA	3	TCATCATCATCATCA	15
	1402	contig05296	1	SSR	REVERSE	148	20	56.3	40	6	1	GAATCGATGGAATTGATGTG
PBA_VF_0702	1403	contig05298	1	SSR	FORWARD	53	21	54.63	42.86	6	2	CTCTAGATTTCTTGCTCAACG	147	434	434	3	0	TTTC	4	TTTCTTTCTTTC	12
	1404	contig05298	1	SSR	REVERSE	199	21	55.42	47.62	4	1	GTATATCACGCCTCTGTCTCA
PBA_VF_0703	1405	contig05299	1	SSR	FORWARD	206	21	55.05	42.86	7	2	GGACTGATGTGACAAATCCTA	156	543	543	5	2	CCT	3	CCTCCTCCTCCT	12
	1406	contig05299	1	SSR	REVERSE	361	21	54.9	42.86	3	0	CCACTCATACTTTTCACTTGG
PBA_VF_0704	1407	contig05299	1	SSR	FORWARD	341	21	54.9	42.86	3	0	CCAAGTGAAAAGTATGAGTGG	153	543	543	4	1	ATTT	4	ATTTATTTATTTATTT	16
	1408	contig05299	1	SSR	REVERSE	493	21	55.31	42.86	2	0	CTGGTAAGAAGCACACAAAAG
PBA_VF_0705	1409	contig05314	1	SSR	FORWARD	13	21	54.94	47.62	2	1	GATTGAGTAGGGTTAGGTCGT	149	388	388	4	2	TGG	3	TGGTGGTGGTGGTGGTGGTGG	21
	1410	contig05314	1	SSR	REVERSE	161	20	55.19	45	2	0	CCTTCTTCCAACACACACTT
PBA_VF_0706	1411	contig05316	1	SSR	FORWARD	32	19	54.91	42.11	4	2	GCTGATGAAACAAACATGG	151	752	752	4	0	AGA	3	AGAAGAAGAAGAAGAAGA	18
	1412	contig05316	1	SSR	REVERSE	182	21	54.64	42.86	4	2	GACCATAACAAGTGGAATGAG
PBA_VF_0707	1413	contig05319	1	SSR	FORWARD	29	21	55.2	47.62	4	2	CTCTCTGTCTTGTACGATTGC	135	340	340	5	1	AG	2	AGAGAGAGAGAGAG	14
	1414	contig05319	1	SSR	REVERSE	163	21	54.37	42.86	2	0	ATTCCGTGATGAGAGTAAGTG
PBA_VF_0708	1415	contig05321	1	SSR	FORWARD	5	19	55.04	52.63	6	0	CTTCTCCAAGCTTCTCCAC	164	241	241	4	1	CTT	3	CTTCTTCTTCTT	12
	1416	contig05321	1	SSR	REVERSE	168	20	55.33	45	3	2	CTCTCAGCAACTTTTGAAGG
PBA_VF_0709	1417	contig05321	1	SSR	FORWARD	74	21	54.76	47.62	2	2	TTCTCTCACTCTCTCTCATCG	138	241	241	3	0	TCG	3	TCGTCGTCGTCG	12
	1418	contig05321	1	SSR	REVERSE	211	19	54.51	52.63	4	1	CACAACCGTCCTAGACTCA
PBA_VF_0710	1419	contig05322	1	SSR	FORWARD	242	21	54.96	47.62	4	2	GACTAGGCAGCAGACAAAGTA	115	370	370	3	2	TAA	3	TAATAATAATAA	12
	1420	contig05322	1	SSR	REVERSE	356	18	57.83	50	4	2	ATCGTCGCCGTTAGCATA
PBA_VF_0711	1421	contig05350	1	SSR	FORWARD	22	20	55	40	6	1	CAAGGAATTCAAAGCTCATC	153	695	695	5	2	AG	2	AGAGAGAGAGAGAG	14
	1422	contig05350	1	SSR	REVERSE	174	21	55.35	47.62	4	2	TACCTTGATGTGTAGGTCGAG
PBA_VF_0712	1423	contig05362	1	SSR	FORWARD	63	22	54.25	40.91	5	0	GCTAAAGACCTTCTTCATCTTC	147	760	760	3	1	TGC	3	TGCTGCTGCTGC	12
	1424	contig05362	1	SSR	REVERSE	209	19	55.4	47.37	4	2	CAGGAGTACGCAAATCCTT
PBA_VF_0713	1425	contig05391	1	SSR	FORWARD	158	22	55.27	40.91	5	1	CAATTCCTCAAGTGTCTCTTCT	159	482	482	7	1	CAC	3	CACCACCACCAC	12
	1426	contig05391	1	SSR	REVERSE	316	20	55.03	45	2	1	GGTTCTGTTGGAGGTATTGA
PBA_VF_0714	1427	contig05391	1	SSR	FORWARD	205	21	54.72	42.86	4	0	AACTACCATCATCATCACCAC	165	482	482	5	2	CAC	3	CACCACCACCAC	12
	1428	contig05391	1	SSR	REVERSE	369	21	54.29	42.86	4	2	GTCGAGTTGAAGAAACTGAAG
PBA_VF_0715	1429	contig05398	1	SSR	FORWARD	595	21	55.61	42.86	3	0	CTCATTCTTTATGTGGTGTGG	150	800	800	3	1	GA	2	GAGAGAGAGAGA	12
	1430	contig05398	1	SSR	REVERSE	744	21	54.71	42.86	2	2	TCTCTCTCCTTTAGTCCCAAT
PBA_VF_0716	1431	contig05401	1	SSR	FORWARD	346	21	55.04	42.86	6	0	ATGCTACATGTTTACCCACAC	114	460	460	3	1	CTT	3	CTTCTTCTTCTTCTTCTTCTT	21
	1432	contig05401	1	SSR	REVERSE	459	20	55.98	40	8	1	TTCTGATCAGCTTCGTGATT
PBA_VF_0717	1433	contig05415	1	SSR	FORWARD	214	20	54.55	40	4	2	CATAACCCGTTTGGAATATC	151	410	410	5	2	TGAT	4	TGATTGATTGAT	12
	1434	contig05415	1	SSR	REVERSE	364	21	54.29	42.86	4	0	AGTTACATGACTCCACCAAAG
PBA_VF_0718	1435	contig05417	1	SSR	FORWARD	153	21	55.23	47.62	3	0	TAGTCCGTTAGACCCTTCTTC	149	407	407	4	2	AGA	3	AGAAGAAGAAGAAGA	15
	1436	contig05417	1	SSR	REVERSE	301	21	55.16	42.86	6	2	GAAACGAGGAACCTAGGATAA
PBA_VF_0719	1437	contig05420	1	SSR	FORWARD	27	19	55.15	42.11	4	1	GGAAGTTTTTCCCAACTGA	155	678	678	4	2	TCA	3	TCATCATCATCATCATCATCATCATCATCATCATCA	36
	1438	contig05420	1	SSR	REVERSE	181	20	55.46	40	4	0	TATTGTATGGGCATGGAGTT
PBA_VF_0720	1439	contig05431	1	SSR	FORWARD	22	20	54.62	40	3	1	CACAACTTCAACAACCTTCA	149	614	614	3	1	CAT	3	CATCATCATCAT	12
	1440	contig05431	1	SSR	REVERSE	170	20	54.98	45	4	2	GAGATCGAAAATCTGAGTCG
PBA_VF_0721	1441	contig05453	1	SSR	FORWARD	103	21	54.9	42.86	3	2	GGAAGCATAAGAAGCACTGTA	145	354	354	4	1	GCT	3	GCTGCTGCTGCT	12
	1442	contig05453	1	SSR	REVERSE	247	20	55.03	40	6	2	CAGTTTCACCATGGAAGATT
PBA_VF_0722	1443	contig05465	1	SSR	FORWARD	160	21	54.54	42.86	4	0	ACAGAAGCTACACAAAACACC	149	336	336	3	2	CAT	3	CATCATCATCAT	12
	1444	contig05465	1	SSR	REVERSE	308	21	55.83	42.86	6	1	AGGAAGATGATGATCGTTAGG
PBA_VF_0723	1445	contig05466	1	SSR	FORWARD	93	21	55.03	47.62	6	1	TAGATCTGTGGATCTGTGACC	168	416	416	4	1	AGA	3	AGAAGAAGAAGAAGA	15
	1446	contig05466	1	SSR	REVERSE	260	20	55.34	40	5	2	GGAAACGTCTGAAGATTTGA
PBA_VF_0724	1447	contig05475	1	SSR	FORWARD	41	21	55.14	47.62	4	2	ACCATACAGCACTCAGATGAC	161	1075	1075	4	1	ACA	3	ACAACAACAACAACA	15
	1448	contig05475	1	SSR	REVERSE	201	20	55.81	40	5	0	GTGGGGAGATTAAATTGCTT
PBA_VF_0725	1449	contig05489	1	SSR	FORWARD	25	21	55.67	47.62	3	0	GAAGAAGTTGAAGAGGAGGTG	151	395	395	6	1	GAG	3	GAGGAGGAGGAGGAG	15
	1450	contig05489	1	SSR	REVERSE	175	20	55.18	40	2	0	CGGTCTTCTTTTGTTCTTTG
PBA_VF_0726	1451	contig05491	1	SSR	FORWARD	15	20	55.89	45	6	2	AGTACTCGTTTTTCCGATCC	161	311	311	3	0	CCG	3	CCGCCGCCGCCG	12
	1452	contig05491	1	SSR	REVERSE	175	21	55.54	47.62	3	0	GCAGTTCCTTCTCTATCATCC
PBA_VF_0727	1453	contig05515	1	SSR	FORWARD	146	21	55.46	47.62	6	1	GGCTCTAGATGACACACTTCA	151	403	403	5	1	TGTT	4	TGTTTGTTTGTT	12
	1454	contig05515	1	SSR	REVERSE	296	21	54.58	42.86	4	2	GCATCCCAAGTACACTAGAAA
PBA_VF_0728	1455	contig05543	1	SSR	FORWARD	376	21	55.25	42.86	3	0	GTCGGAGTTCTTCTCTTTGTT	188	572	572	4	0	GAAA	4	GAAAGAAAGAAA	12
	1456	contig05543	1	SSR	REVERSE	563	21	54.13	42.86	3	0	CTCCACTCTTTATCTGTTTGG
PBA_VF_0729	1457	contig05554	1	SSR	FORWARD	253	21	54.81	42.86	4	2	AGGTTAGAGATGGTTCAGCTT	180	455	455	6	1	GTT	3	GTTGTTGTTGTT	12
	1458	contig05554	1	SSR	REVERSE	432	21	54.92	42.86	4	2	TCTCTCACTTGATGGGTCTTA
PBA_VF_0730	1459	contig05555	1	SSR	FORWARD	160	20	54.91	45	4	0	AGCCGGAGACAGTATATGAA	143	442	442	5	2	AGAA	4	AGAAAGAAAGAA	12
	1460	contig05555	1	SSR	REVERSE	302	22	55.41	40.91	4	0	TGTCTGGTACATTCTCTTGTTG
PBA_VF_0731	1461	contig05571	1	SSR	FORWARD	290	20	55.09	40	2	0	ATAACCAGAGAACCCCATTT	149	513	513	5	0	TCA	3	TCATCATCATCA	12
	1462	contig05571	1	SSR	REVERSE	438	20	56.14	40	4	2	CTTTCTGCTTGATTTCATCG
PBA_VF_0732	1463	contig05583	1	SSR	FORWARD	1	20	53.89	40	2	2	CGTGTTCCGTTGTTTAGATA	135	591	591	5	2	CCAA	4	CCAACCAACCAA	12
	1464	contig05583	1	SSR	REVERSE	135	21	54.77	47.62	2	2	GGGGAGAGATAGAAGTAAACG
PBA_VF_0733	1465	contig05595	1	SSR	FORWARD	53	21	55.36	42.86	2	0	CCTCCAATACAAAAACCCTAC	111	354	354	5	2	ACA	3	ACAACAACAACAACA	15
	1466	contig05595	1	SSR	REVERSE	163	21	55.26	42.86	4	0	TAGCTGGAGTTGAGATTGAGA
PBA_VF_0734	1467	contig05603	1	SSR	FORWARD	99	21	55.25	47.62	4	1	GAAGCTAGTCGTAATCCACCT	171	503	503	4	0	GAT	3	GATGATGATGAT	12
	1468	contig05603	1	SSR	REVERSE	269	21	54.72	42.86	6	0	CTCGTTAACTGTCTTGTTCGT
PBA_VF_0735	1469	contig05624	1	SSR	FORWARD	251	21	55.09	42.86	3	2	TGGCGACTCTGTTGTAGTTAT	141	454	454	3	2	TTG	3	TTGTTGTTGTTGTTG	15
	1470	contig05624	1	SSR	REVERSE	391	20	54.99	40	4	0	GTTTGAAGCACTGAAAAACC
PBA_VF_0736	1471	contig05626	1	SSR	FORWARD	259	21	55.54	47.62	4	1	TACCCAGTGCTTCCCTATACT	139	454	454	4	1	TGT	3	TGTTGTTGTTGT	12
	1472	contig05626	1	SSR	REVERSE	397	21	55	42.86	4	1	CACACTACCCAACATGATTCT
PBA_VF_0737	1473	contig05630	1	SSR	FORWARD	257	21	55.25	42.86	2	0	AGTGGTGGATAGGTCTTGTTT	228	490	490	3	1	TGG	3	TGGTGGTGGTGG	12
	1474	contig05630	1	SSR	REVERSE	484	18	54.58	44.44	3	2	AAATGTCGGATGTCAGGA
PBA_VF_0738	1475	contig05639	1	SSR	FORWARD	115	21	55.78	47.62	3	1	AGTGGCTTCTTCTCTCAGTGT	151	368	368	4	2	CGAAT	5	CGAATCGAATCGAAT	15
	1476	contig05639	1	SSR	REVERSE	265	21	55.51	42.86	4	1	TCCGATCACTAAACCCTAACT
PBA_VF_0739	1477	contig05654	1	SSR	FORWARD	63	21	55.67	42.86	5	0	GTATTGTCAAGCACAACAACC	145	605	605	4	2	CTC	3	CTCCTCCTCCTC	12
	1478	contig05654	1	SSR	REVERSE	207	21	53.97	42.86	7	2	CCATTTAATGAGGTACTGGAG
PBA_VF_0740	1479	contig05654	1	SSR	FORWARD	421	21	55.49	42.86	4	2	GCAGACAATCTAGCAACACAT	163	605	605	3	0	CCTCAG	6	CCTCAGCCTCAGCCTCAG	18
	1480	contig05654	1	SSR	REVERSE	583	21	55.33	42.86	4	1	GAGAAGCACATTCCTCTTTCT
PBA_VF_0741	1481	contig05661	1	SSR	FORWARD	12	20	54.86	40	3	0	CACTGTAATCTCATCGCAAA	156	466	466	5	0	CGCCAC	6	CGCCACCGCCACCGCCAC	18
	1482	contig05661	1	SSR	REVERSE	167	22	55	40.91	5	1	AACTGGGTTTAACAGACTCATC
PBA_VF_0742	1483	contig05674	1	SSR	FORWARD	492	21	54.24	47.62	6	1	GCCTGAAGTCAGAGATGTTAG	146	700	700	4	1	ATG	3	ATGATGATGATGATG	15
	1484	contig05674	1	SSR	REVERSE	637	20	55.59	40	4	2	CCTCTAAACGCCACATTTTA
PBA_VF_0743	1485	contig05681	1	SSR	FORWARD	219	21	55.26	42.86	4	2	GGTTGCAGGTGTCATATCTTA	167	523	523	4	1	CATT	4	CATTCATTCATT	12
	1486	contig05681	1	SSR	REVERSE	385	20	55.41	40	3	2	CTGTTTGATTCTTGCCGTAT
PBA_VF_0744	1487	contig05685	1	SSR	FORWARD	209	20	55.02	40	5	2	AGGGTTTTGAGAAAAGGTTC	173	389	389	4	1	GTG	3	GTGGTGGTGGTG	12
	1488	contig05685	1	SSR	REVERSE	381	21	55.03	52.38	4	1	CATCGTACTCCTCACTCTCTG
PBA_VF_0745	1489	contig05689	1	SSR	FORWARD	462	19	55.32	42.11	2	2	TTTGGTTGGTGGAGGTAAT	152	708	708	4	2	TGA	3	TGATGATGATGA	12
	1490	contig05689	1	SSR	REVERSE	613	21	55.02	42.86	6	2	ACTTAGCCTTAAGCACAGGAT
PBA_VF_0746	1491	contig05707	1	SSR	FORWARD	2	18	56.66	50	3	0	TTTTCGGGTCACTCTCGT	148	387	387	6	1	TTTC	4	TTTCTTTCTTTC	12
	1492	contig05707	1	SSR	REVERSE	149	20	54.99	40	6	1	AGTCTTCACGAAAACCTTCA
PBA_VF_0747	1493	contig05711	1	SSR	FORWARD	5	21	55.18	42.86	2	0	AAGAAGAAGAATGGGAGTGAG	162	385	385	4	2	GAGAAG	6	GAGAAGGAGAAGGAGAAG	18
	1494	contig05711	1	SSR	REVERSE	166	21	54.4	42.86	8	2	TCTCTTAGCATATGCCTGTCT
PBA_VF_0748	1495	contig05716	1	SSR	FORWARD	217	21	55.64	42.86	4	2	CCGACATTGGTACAACATTAG	150	965	965	4	1	CAA	3	CAACAACAACAACAACAACAA	21
	1496	contig05716	1	SSR	REVERSE	366	21	56.46	42.86	4	1	CCCTGAAGAAAATATCAGCAC
PBA_VF_0749	1497	contig05738	1	SSR	FORWARD	155	21	55.34	42.86	2	2	ATCTAAAGCATCTACCCAAGC	145	339	339	5	1	TCT	3	TCTTCTTCTTCTTCTTCT	18
	1498	contig05738	1	SSR	REVERSE	299	21	54.75	42.86	4	2	CAATGCTAGACCAAACCTCTA
PBA_VF_0750	1499	contig05775	1	SSR	FORWARD	14	21	54.12	42.86	4	0	CCTCAAACTTCAGAGAACAAC	146	955	955	3	0	AAC	3	AACAACAACAACAACAAC	18
	1500	contig05775	1	SSR	REVERSE	159	21	55.22	42.86	4	2	TAAGACAACCATCATCGAGAC
PBA_VF_0751	1501	contig05792	1	SSR	FORWARD	243	21	54.75	47.62	5	1	GCTCACAGTGTTACCAATACC	149	456	456	3	0	GTTGAG	6	GTTGAGGTTGAGGTTGAG	18
	1502	contig05792	1	SSR	REVERSE	391	20	55.38	45	3	0	CTCCCAAATCATCTCATCAC
PBA_VF_0752	1503	contig05837	1	SSR	FORWARD	64	21	55.07	42.86	5	1	ACTGTCTTCGACAACTCTTCA	162	524	524	3	1	CTTC	4	CTTCCTTCCTTC	12
	1504	contig05837	1	SSR	REVERSE	225	19	54.78	42.11	5	2	GCGAGCAAACTTTAATCCT
PBA_VF_0753	1505	contig05847	1	SSR	FORWARD	142	21	55.51	42.86	3	2	CTCCTCAATCCCAATAATAGC	162	518	518	3	0	TCC	3	TCCTCCTCCTCC	12
	1506	contig05847	1	SSR	REVERSE	303	20	54.82	40	3	1	AAGAGACCTTGTTTGTTCCA
PBA_VF_0754	1507	contig05851	1	SSR	FORWARD	44	21	55.69	42.86	7	1	ATTCGCCCCAGTACTACTAAA	140	368	368	3	1	CAT	3	CATCATCATCATCATCAT	18
	1508	contig05851	1	SSR	REVERSE	183	21	55.3	47.62	6	0	CCTTGCAGTTACAAGAGAGTG
PBA_VF_0755	1509	contig05895	1	SSR	FORWARD	639	21	55	42.86	6	2	AGATCCATCCATCTCTACCAT	182	843	843	2	0	GAA	3	GAAGAAGAAGAA	12
	1510	contig05895	1	SSR	REVERSE	820	21	54.99	42.86	4	0	CTTAAATACCTACGCCCTTTC
PBA_VF_0756	1511	contig05896	1	SSR	FORWARD	60	19	55.16	47.37	6	2	GACATCGTGTTGCAAAGAG	127	193	193	4	2	TGG	3	TGGTGGTGGTGG	12
	1512	contig05896	1	SSR	REVERSE	186	22	54.99	50	3	1	CTTCTTCCTACTACCCCCTACT
PBA_VF_0757	1513	contig05897	1	SSR	FORWARD	128	20	55.59	45	3	0	ATCTGGGATTTAGAGGGATG	138	368	368	4	2	AAAG	4	AAAGAAAGAAAG	12
	1514	contig05897	1	SSR	REVERSE	265	21	55.77	42.86	6	2	AACCCATGAGGCTAGCTATAA
PBA_VF_0758	1515	contig05909	1	SSR	FORWARD	4	20	57.7	40	4	2	GGGCATTGAAAACTATCGAA	163	349	349	4	0	AG	2	AGAGAGAGAGAGAG	14
	1516	contig05909	1	SSR	REVERSE	166	20	53.46	40	6	0	CAGCTTCATCAAACTCAAAC
PBA_VF_0759	1517	contig05923	1	SSR	FORWARD	81	21	56.06	47.62	3	2	ACTTGTTGGGACACTAAGAGC	148	384	384	4	2	CTG	3	CTGCTGCTGCTG	12
	1518	contig05923	1	SSR	REVERSE	228	20	55.24	45	4	1	GTTTGGGTACATGGTGTTTC
PBA_VF_0760	1519	contig05925	1	SSR	FORWARD	76	21	55.07	42.86	3	1	CCCTATCAGAAACCAGAAACT	153	406	406	4	0	TCCAAT	6	TCCAATTCCAATTCCAAT	18
	1520	contig05925	1	SSR	REVERSE	228	19	55.57	47.37	4	2	GGAGTGAATTGGTGGACAT
PBA_VF_0761	1521	contig05930	1	SSR	FORWARD	654	21	55.5	47.62	4	1	GAAGAGAACTCCTTTGGTGTC	149	894	894	5	1	CCA	3	CCACCACCACCA	12
	1522	contig05930	1	SSR	REVERSE	802	21	54.73	42.86	4	1	AAGCAGAGTTTGATCTGTCTG
PBA_VF_0762	1523	contig05944	1	SSR	FORWARD	32	21	54.43	42.86	3	2	GCGTTCACATACCTAACTCAT	135	698	698	4	1	CAATCC	6	CAATCCCAATCCCAATCC	18
	1524	contig05944	1	SSR	REVERSE	166	20	55.41	50	5	0	GAGGTGACGAGAGACTCAAA
PBA_VF_0763	1525	contig05944	1	SSR	FORWARD	341	21	54.7	47.62	5	0	CCCTGGGTTTTCTTACTCTAC	154	698	698	6	2	GTTGGA	6	GTTGGAGTTGGAGTTGGA	18
	1526	contig05944	1	SSR	REVERSE	494	20	54.85	45	4	0	GCAAACCCCACAAGTATAAG
PBA_VF_0764	1527	contig05963	1	SSR	FORWARD	208	21	55.9	42.86	4	2	AATTCTTGGCTGACATACCTC	148	562	562	5	1	TCA	3	TCATCATCATCA	12
	1528	contig05963	1	SSR	REVERSE	355	21	55.99	47.62	5	2	GCTAATCAGTCTGTAGCAGCA
PBA_VF_0765	1529	contig05967	1	SSR	FORWARD	547	21	56.46	42.86	6	2	CCAAGCATTTAGATCTCCAAC	160	765	765	4	1	AAGA	4	AAGAAAGAAAGA	12
	1530	contig05967	1	SSR	REVERSE	706	20	54.75	40	3	1	AGCCAATAAAAGTCCTCCTT
PBA_VF_0766	1531	contig05967	1	SSR	FORWARD	149	21	54.81	42.86	6	2	AGAAGGAGCTACTGGAATGTT	176	765	765	4	1	TGCATT	6	TGCATTTGCATTTGCATT	18
	1532	contig05967	1	SSR	REVERSE	324	21	55.13	42.86	4	1	TCACAAGTGGAGTAAATGGTC
PBA_VF_0767	1533	contig05968	1	SSR	FORWARD	123	20	55.12	40	5	0	TAAAGCCAATACGGTAGGAA	155	702	702	3	0	ATTC	4	ATTCATTCATTCATTC	16
	1534	contig05968	1	SSR	REVERSE	277	21	54.5	42.86	6	0	GATCGAGTTAACAGGTTGAGA
PBA_VF_0768	1535	contig05975	1	SSR	FORWARD	448	21	54.09	42.86	4	2	CTCTCTTATAGGCGTGGTTTA	162	614	614	5	1	TC	2	TCTCTCTCTCTCTC	14
	1536	contig05975	1	SSR	REVERSE	609	18	55.65	44.44	3	1	CAGCGACGAAAACACATT
PBA_VF_0769	1537	contig05975	1	SSR	FORWARD	8	21	54.72	47.62	2	2	CCTGTATTCTCCTGCTCACTA	145	614	614	4	1	CCT	3	CCTCCTCCTCCT	12
	1538	contig05975	1	SSR	REVERSE	152	21	56.34	47.62	4	1	GTAGGCAAGGATATGGTTCTG
PBA_VF_0770	1539	contig05975	1	SSR	FORWARD	95	21	55.16	47.62	2	2	CCTCCTCCTCCTCTATTGTTA	145	614	614	3	2	CCA	3	CCACCACCACCACCA	15
	1540	contig05975	1	SSR	REVERSE	239	21	54.89	42.86	2	2	CTTCTATGGTGGCTAATGCTA
PBA_VF_0771	1541	contig05992	1	SSR	FORWARD	12	21	54.59	42.86	4	0	GTTACAACGTGAGGAAGAAGA	142	560	560	5	2	AGAAT	5	AGAATAGAATAGAAT	15
	1542	contig05992	1	SSR	REVERSE	153	21	55.31	42.86	3	1	TGGGATTGTAGTTTGAGTCTG
PBA_VF_0772	1543	contig05992	1	SSR	FORWARD	161	20	55.01	50	2	2	GTCATCAACACCCTCTCCTA	154	560	560	4	0	TCCCAC	6	TCCCACTCCCACTCCCAC	18
	1544	contig05992	1	SSR	REVERSE	314	21	55.67	42.86	5	1	AGATAGGTCCATCATTTCGTC
PBA_VF_0773	1545	contig06003	1	SSR	FORWARD	197	21	55.12	42.86	8	2	GCAAACTCTTCATATGACTGC	148	391	391	4	1	GCGCGG	6	GCGCGGGCGCGGGCGCGG	18
	1546	contig06003	1	SSR	REVERSE	344	21	55.71	42.86	6	2	CCGGTATTACATCTGGAATCT
PBA_VF_0774	1547	contig06006	1	SSR	FORWARD	121	20	54.95	40	5	2	CAATCATTCTTCACCTCCAT	145	285	285	6	2	TCA	3	TCATCATCATCA	12
	1548	contig06006	1	SSR	REVERSE	265	21	55.92	42.86	4	0	GACGGTTAATGAAGCATAGGT
PBA_VF_0775	1549	contig06021	1	SSR	FORWARD	328	20	55.2	40	4	2	ACAATCTCAATCGAAACCTG	152	774	774	3	0	TCA	3	TCATCATCATCA	12
	1550	contig06021	1	SSR	REVERSE	479	21	56.23	42.86	4	2	CATAGTAGCTGGCCTGAAAAT
PBA_VF_0776	1551	contig06022	1	SSR	FORWARD	110	21	56.21	42.86	5	1	CCAGGAAATTCAGCCTACTAA	150	396	396	3	1	GAA	3	GAAGAAGAAGAA	12
	1552	contig06022	1	SSR	REVERSE	259	21	54.26	42.86	6	2	GTATCCATGTGATCAGCTTCT
PBA_VF_0777	1553	contig06026	1	SSR	FORWARD	23	21	54.84	42.86	2	1	TCTCCCATCTCATCTCACTAA	102	144	144	6	1	TC	2	TCTCTCTCTCTCTCTC	16
	1554	contig06026	1	SSR	REVERSE	124	22	54.57	40.91	4	0	AAAGAAAGTAGAGATCCAGCAC
PBA_VF_0778	1555	contig06030	1	SSR	FORWARD	251	21	55.2	42.86	5	2	GGTTCAGAAGAAGAGGGTTTA	144	445	445	5	1	CGG	3	CGGCGGCGGCGG	12
	1556	contig06030	1	SSR	REVERSE	394	20	54.99	40	4	2	ACCAAACCGTACACAAATTC
PBA_VF_0779	1557	contig06070	1	SSR	FORWARD	516	20	55.39	40	4	1	TTAAGGTTCCAAATCGACAG	141	683	683	7	1	AGT	3	AGTAGTAGTAGT	12
	1558	contig06070	1	SSR	REVERSE	656	21	54.66	42.86	7	2	GCAACAAGAACCTTGTACCTA
PBA_VF_0780	1559	contig06081	1	SSR	FORWARD	35	21	55.13	42.86	3	0	GTTGTGACTGGAACTATTGGA	157	464	464	8	2	GATT	4	GATTGATTGATT	12
	1560	contig06081	1	SSR	REVERSE	191	21	55.88	42.86	4	0	TTCCAGTCCTCAAATTCCTAC
PBA_VF_0781	1561	contig06082	1	SSR	FORWARD	53	21	55.35	42.86	4	0	TAAAACTCTTCGACTCCCTTC	140	601	601	5	2	CT	2	CTCTCTCTCTCTCT	14
	1562	contig06082	1	SSR	REVERSE	192	20	55	45	1	0	CCAGAAACCAGAAACAAGAG
PBA_VF_0782	1563	contig06110	1	SSR	FORWARD	109	21	54.97	42.86	7	0	CTTATGACATGAGGAAGCAAC	151	469	469	5	2	CAGCAT	6	CAGCATCAGCATCAGCAT	18
	1564	contig06110	1	SSR	REVERSE	259	20	53.34	40	6	2	ATTGTTCTCACAATCAGGTG
PBA_VF_0783	1565	contig06121	1	SSR	FORWARD	111	20	55.5	45	4	2	GGAATCATACGACGCTTAGA	163	280	280	4	2	CAC	3	CACCACCACCAC	12
	1566	contig06121	1	SSR	REVERSE	273	21	55.24	47.62	3	0	GCTCTTGACTCTTGTTGTGAG
PBA_VF_0784	1567	contig06145	1	SSR	FORWARD	94	20	54.66	40	3	0	GGTTTCCATTTTGGTTGTAG	142	335	335	3	0	GAAA	4	GAAAGAAAGAAA	12
	1568	contig06145	1	SSR	REVERSE	235	21	55.78	42.86	4	1	CCTATTCCGGTGTTTATCAGT
PBA_VF_0785	1569	contig06159	1	SSR	FORWARD	299	21	54.62	42.86	6	2	ACATTACTGTGAACGAAGCTC	143	442	442	3	0	GGA	3	GGAGGAGGAGGA	12
	1570	contig06159	1	SSR	REVERSE	441	18	56.98	55.56	2	2	ACCACCTCCACCACCATA
PBA_VF_0786	1571	contig06168	1	SSR	FORWARD	64	21	54.84	42.86	4	1	GTCTTCGATAGTGCTTCTTCA	143	398	398	4	0	CTT	3	CTTCTTCTTCTT	12
	1572	contig06168	1	SSR	REVERSE	206	21	54.01	42.86	6	2	ACACTCACACCAATATTCCTC
PBA_VF_0787	1573	contig06172	1	SSR	FORWARD	168	20	54.31	40	4	2	CCGTTAAGGACAGATGAAAT	129	349	349	4	1	GCAGAC	6	GCAGACGCAGACGCAGAC	18
	1574	contig06172	1	SSR	REVERSE	296	20	54.67	40	4	2	GTTCACAACATCGCTGATAA
PBA_VF_0788	1575	contig06174	1	SSR	FORWARD	183	21	54.86	52.38	5	1	AGACCAGGATGGTAGAGAGAC	147	395	395	4	2	TGTTGC	6	TGTTGCTGTTGCTGTTGCTGTTGCTGTTGC	30
	1576	contig06174	1	SSR	REVERSE	329	19	55.52	47.37	3	0	GAAAACGGTCAACAACCTC
PBA_VF_0789	1577	contig06199	1	SSR	FORWARD	66	21	55.23	42.86	2	1	CCTAATCACAATCCTCACTCA	176	335	335	6	2	ATCC	4	ATCCATCCATCCATCC	16
	1578	contig06199	1	SSR	REVERSE	241	20	54.27	40	3	0	GATGATTGGAAGGAAGAGAA
PBA_VF_0790	1579	contig06210	1	SSR	FORWARD	219	22	54.98	40.91	5	1	ACCACCAATACATTCTAAGAGG	135	424	424	4	1	ATTA	4	ATTAATTAATTA	12
	1580	contig06210	1	SSR	REVERSE	353	22	56.24	40.91	6	2	GTGTGGAAATTAACACCATAGC
PBA_VF_0791	1581	contig06213	1	SSR	FORWARD	300	21	54.52	42.86	6	2	ATGAGCGTTAACAACAGTACC	137	642	642	4	1	GAC	3	GACGACGACGACGAC	15
	1582	contig06213	1	SSR	REVERSE	436	21	55.08	42.86	2	2	CACAATCACAACCTAACCAGT
PBA_VF_0792	1583	contig06242	1	SSR	FORWARD	467	20	55.8	40	1	0	CCACAACCAACAAGAAAAAG	145	611	611	6	2	CCA	3	CCACCACCACCA	12
	1584	contig06242	1	SSR	REVERSE	611	18	56.52	55.56	4	0	GTGGTGACGTTGATGGTG
PBA_VF_0793	1585	contig06243	1	SSR	FORWARD	58	20	55.31	45	4	0	AGCATGTAACTTCCGACAAC	144	433	433	4	1	TCT	3	TCTTCTTCTTCT	12
	1586	contig06243	1	SSR	REVERSE	201	21	55.31	42.86	3	1	GGAGAGAGAAGAGGTTTTTCA
PBA_VF_0794	1587	contig06244	1	SSR	FORWARD	524	21	54.99	47.62	2	0	GTCTCTGTCTGGTGTGAATGT	160	709	709	3	0	TC	2	TCTCTCTCTCTCTC	14
	1588	contig06244	1	SSR	REVERSE	683	21	54.65	42.86	5	0	CTCTGAGCCTCCTATTTTTCT
PBA_VF_0795	1589	contig06258	1	SSR	FORWARD	81	20	55.3	40	3	2	TTTGAGATGGAAATGCTACC	183	676	676	3	0	TCAA	4	TCAATCAATCAA	12
	1590	contig06258	1	SSR	REVERSE	263	21	55.69	47.62	3	0	GCAAGAGAAACCAGGACTTAC
PBA_VF_0796	1591	contig06268	1	SSR	FORWARD	19	21	55.2	42.86	4	1	CTGCTAGGGTTTCATATTCCT	156	199	199	5	2	TCT	3	TCTTCTTCTTCT	12
	1592	contig06268	1	SSR	REVERSE	174	20	54.93	40	2	2	GTGAACGATGAAGATTGGAT
PBA_VF_0797	1593	contig06286	1	SSR	FORWARD	129	22	53.34	40.91	5	0	CAGTTCAACCACTTTTACCTAC	164	427	427	3	2	AAAC	4	AAACAAACAAAC	12
	1594	contig06286	1	SSR	REVERSE	292	21	55.97	42.86	3	0	GTATTCCGAGTTTGTCTTCGT
PBA_VF_0798	1595	contig06298	1	SSR	FORWARD	53	21	56.46	42.86	2	0	GCATCTTTCCTTATCACTTGG	197	263	263	4	2	TAC	3	TACTACTACTAC	12
	1596	contig06298	1	SSR	REVERSE	249	20	55.72	40	4	1	CAAAATGTCAGGGTTTGAAG
PBA_VF_0799	1597	contig06302	1	SSR	FORWARD	60	21	55.39	42.86	4	0	TGTTTATACCGTGTGTGTGTG	150	252	252	3	0	ATC	3	ATCATCATCATCATC	15
	1598	contig06302	1	SSR	REVERSE	209	20	52.62	40	3	1	GCCATAGTGAGTTTTTCAAG
PBA_VF_0800	1599	contig06320	1	SSR	FORWARD	1	21	51.86	42.86	4	2	CTTACCCTCAAATACACGTAG	152	480	480	4	0	TAA	3	TAATAATAATAA	12
	1600	contig06320	1	SSR	REVERSE	152	21	55.26	42.86	6	1	TCTAGAAGCAGAAGTGGATGA
PBA_VF_0801	1601	contig06323	1	SSR	FORWARD	124	20	54.98	40	4	0	CAATCCACAAAGCTAAAACC	152	373	373	4	0	AAACA	5	AAACAAAACAAAACAAAACA	20
	1602	contig06323	1	SSR	REVERSE	275	20	55.36	40	3	1	AACTGTGAAACGAAAACGAC
PBA_VF_0802	1603	contig06326	1	SSR	FORWARD	714	20	55.16	40	4	1	GGTCAATATGAAATCGCACT	151	985	985	5	0	GCT	3	GCTGCTGCTGCT	12
	1604	contig06326	1	SSR	REVERSE	864	21	55.02	47.62	4	2	CCATACACCTAGCTTCATCTG
