# Supplementary material for: Transcriptome sequencing of field pea and faba bean for discovery and validation of SSR genetic markers
Source: BMC Genomics. 2012 Mar 20;13:104. doi: 10.1186/1471-2164-13-104 (PMC3352077; doi:10.1186/1471-2164-13-104)
Supplement: Additional file 15 — Characterisation of a sub-sets of EST-SSRs on wild and cultivated genotypes of field pea and faba bean. This file represents the data on number and size of alleles amplified from screening of subsets of EST-SSRprimer pairs on different genotypes of field pea and faba bean. [file 1471-2164-13-104-S15.XLS]

## Sheet: Fieldpea
	Kaspa	Parafield	Yarrum	ps1771	96-286	Fieldpea_3689	primer name
A01	165	165	165	165	165	165	PBA_PS_0001	46.5116	41%poly	59.3023
A02	Failed	Failed	Failed	Failed	Failed	Failed	PBA_PS_0002
A03	139, 167	139, 167	139, 167	139, 167	139, 167	139, 168	PBA_PS_0006
A04	117123156168	117156168	117123156168	117168	117,123, 156,168	117	PBA_PS_0009
A05	169, 173	169, 173	169, 173	169, 173	169, 173	169173	PBA_PS_0010
A06	Failed	Failed	Failed	Failed	159	159	PBA_PS_0020
A07	312	313	313	312	312	Failed	PBA_PS_0023
A08	157169172178	157169172	157169172178	169172	157169172178	164169172174	PBA_PS_0024
A09	108, 111, 114, 117, 120, 151, 154, 166	108, 111, 114, 151, 154, 166	108, 111, 114, 117, 120, 151, 154, 166	108, 111, 114, 166	108, 111, 114, 117, 120, 151, 154, 166	108111114	PBA_PS_0025
A10	165	165	165	165	165	165	PBA_PS_0036
A11	Failed	Failed	Failed	Failed	Failed	124	PBA_PS_0039
A12	174	174	174	174	174	174	PBA_PS_0049
B01	137142	137142	137142	137142	137142	137, 142	PBA_PS_0053
B02	207	207	207	207	207	212	PBA_PS_0057
B03	Failed	Failed	Failed	Failed	Failed	Failed	PBA_PS_0058
B04	170	170	170	170	170	170	PBA_PS_0061
B05	175	170	160	160	175	170	PBA_PS_0062
B06	175	170	160	160	175	170	PBA_PS_0065
B07	160165	160165	160165	160165	160165	165	PBA_PS_0068
B08	Failed	Failed	Failed	Failed	Failed	121	PBA_PS_0080
B09	152	152	144	152	152	147	PBA_PS_0090
B10	198	198	198	198	198	198	PBA_PS_0098
B11	170	170	170	170	170	170	PBA_PS_0100
B12	150	150	143	150	Failed	150	PBA_PS_0101
C01	170	170	170	170	170	170	PBA_PS_0102
C02	166	163	163	166	166	166	PBA_PS_0108
C03	165	156	156165	156	165	Failed	PBA_PS_0110
C04	162, 167	162	159	159	162	160	PBA_PS_0123
C05	152	152, 159	152, 159	152	159	159	PBA_PS_0124
C06	145	145	145	Failed	145	137, 139, 146	PBA_PS_0126
C07	158164	158164	158164	158164	158164	164	PBA_PS_0128
C08	178	185	178	178	178	185	PBA_PS_0135
C09	249267	249253	249260	249260	Failed	Failed	PBA_PS_0138
C10	170	170	170	170	170	170, 175	PBA_PS_0145
C11	201	201	201	201	201	201	PBA_PS_0155
C12	156	156	Failed	Failed	156	145, 153, 156	PBA_PS_0157
D01	149, 156	149, 156	149, 156	149, 156	149, 156	149, 156	PBA_PS_0162
D02	174	163	174	174	Failed	172	PBA_PS_0171
D03	168173	168173	168173	168173	168173	173	PBA_PS_0182
D04	167	Failed	170	167	Failed	Failed	PBA_PS_0188
D05	160166	160166	162, 168	160166	166	168	PBA_PS_0189
D06	238	238	238	238	238	238	PBA_PS_0196
D07	171	171	171	171	171	171	PBA_PS_0199
D08	188	188	188	188	188	188	PBA_PS_0200
D09	136	136	136	136	136	136	PBA_PS_0202
D10	170	170	166	166	166	166	PBA_PS_0222
D11	195	Failed	Failed	192	192	192	PBA_PS_0228
D12	180	Failed	180	180	180	180	PBA_PS_0230
E01	Failed	Failed	Failed	Failed	Failed	Failed	PBA_PS_0231
E02	165170	165170	165170	165170	165170	Failed	PBA_PS_0245
E03	201209	201209	199206	201209	Failed	209	PBA_PS_0250
E04	Failed	140	Failed	140	Failed	140	PBA_PS_0256
E05	160166	160	160166	160	160	160	PBA_PS_0259
E06	185	185	Failed	182	182	182	PBA_PS_0265
E07	605	605	605	605	605	605	PBA_PS_0267
E08	174, 180, 188	174, 180, 188	174, 180, 188	174, 180, 188	174, 180, 188	174, 180, 188	PBA_PS_0269
E09	153	166	153	166	153	156	PBA_PS_0270
E10	169	Failed	163169	167172	169	169	PBA_PS_0271
E11	142	137144	133, 139	137144	137144	144, 151	PBA_PS_0276
E12	168	168	168	168	168	168	PBA_PS_0277
F01	187	187	186	186	186	186	PBA_PS_0284
F02	188192	188192	188192	188192	188192	188192	PBA_PS_0286
F03	176	176	168	168	Failed	179	PBA_PS_0302
F04	Failed	Failed	174	174	174	174	PBA_PS_0307
F05	Failed	182	182	182	182	180	PBA_PS_0309
F06	137	137	137	137	137	137	PBA_PS_0311
F07	164	164	164	164	164	164	PBA_PS_0315
F08	239	273	239	239	Failed	Failed	PBA_PS_0319
F09	203	Failed	Failed	203	203	203	PBA_PS_0331
F10	169	169	172	172	Failed	190	PBA_PS_0332
F11	181, 190	181, 190	179, 186	Failed	Failed	190	PBA_PS_0334
F12	Failed	Failed	Failed	Failed	Failed	Failed	PBA_PS_0342
G01	337	337	337	337	337	Failed	PBA_PS_0351
G02	175	192	186	Failed	Failed	192	PBA_PS_0356
G03	240	240	240	240	240	156, 166	PBA_PS_0365
G04	326	326	326	326	326	Failed	PBA_PS_0370
G05	136	134	Failed	134	Failed	164	PBA_PS_0378
G06	189	183	183	183	183	183	PBA_PS_0379
G07	172	167	Failed	172	174	167	PBA_PS_0387
G08	158163	160167	160167	160167	160167	167	PBA_PS_0392
G09	257	257	257	257	257	257	PBA_PS_0394
G10	181	178	178	178	181	178	PBA_PS_0398
G11	167	167	167	167	167	155	PBA_PS_0402
G12	169	171	167	167	Failed	167	PBA_PS_0407
H01	Failed	202	202	202	202	199	PBA_PS_0408
H02	174	177	177	174	174	163	PBA_PS_0415
H03	164	164	164	164	164	164	PBA_PS_0419
H04	Failed	188	Failed	194	Failed	188	PBA_PS_0425
H05	121, 126	131	121, 126	124, 129	Failed	Failed	PBA_PS_0426
H06	163	163	163	163	163	163	PBA_PS_0433
H07	Failed	Failed	Failed	Failed	Failed	Failed	PBA_PS_0438
H08	168	168	173	168	168	156	PBA_PS_0445
H09	537	537	540	540	Failed	Failed	PBA_PS_0449
H10	181, 189	181, 189	191	183, 191	191	189	PBA_PS_0458
H11	Failed	Failed	Failed	Failed	Failed	Failed	PBA_PS_0461
H12	Failed	Failed	Failed	Failed	Failed	Failed	PBA_PS_0468

## Sheet: Fababean
primer name	Ascot	Icarus	AC118
PBA_VF_0001	160	163	122
PBA_VF_0002	132185193	132185193	132185193
PBA_VF_0003	77183	77183	77183
PBA_VF_0004	failed	failed	failed
PBA_VF_0005	185288	185288	185288
PBA_VF_0006	169	169	169
PBA_VF_0007	174178	174178	178
PBA_VF_0008	429	382	382413422
PBA_VF_0009	327	327	327
PBA_VF_0010	193	193	193
PBA_VF_0011	failed	failed	failed
PBA_VF_0012	failed	failed	failed
PBA_VF_0013	169	169	169
PBA_VF_0014	423	423	423
PBA_VF_0015	172	172	172
PBA_VF_0016	174	171	171174
PBA_VF_0017	160	160	160
PBA_VF_0018	166	166	166
PBA_VF_0019	147	147	147
PBA_VF_0020	134	134	failed
PBA_VF_0021	407	407	122, 407
PBA_VF_0022	278	291	278, 281
PBA_VF_0023	163	163	failed
PBA_VF_0024	failed	failed	failed
PBA_VF_0025	198	198	198
PBA_VF_0026	155168180	155168180	120, 135, 180
PBA_VF_0027	162167	162167	143, 167
PBA_VF_0028	327	327	327
PBA_VF_0029	183	183	183
PBA_VF_0030	164170	164170	164, 170
PBA_VF_0031	257	255	257
PBA_VF_0032	150157	150157	150157
PBA_VF_0033	123233	123233	123233
PBA_VF_0034	173	173	173
PBA_VF_0035	165	165	165
PBA_VF_0036	179	179	179
PBA_VF_0037	191	191	191
PBA_VF_0038	156	156	156
PBA_VF_0039	202	199	199
PBA_VF_0040	157	154	154, 157
PBA_VF_0041	338	377	338
PBA_VF_0042	217	217	217
PBA_VF_0043	180	178	171, 178
PBA_VF_0044	106	106	106
PBA_VF_0045	132185	129183	129183
PBA_VF_0046	193	193	193
PBA_VF_0047	140	140	133140
PBA_VF_0048	157	157	157
PBA_VF_0049	228	228	245
PBA_VF_0050	failed	failed	failed
PBA_VF_0051	157207	157207	339
PBA_VF_0052	failed	failed	failed
PBA_VF_0053	278	278	278
PBA_VF_0054	282	282	282
PBA_VF_0055	167174	167174	167174
PBA_VF_0056	253	253	250
PBA_VF_0057	168	168	168
PBA_VF_0058	failed	failed	186
PBA_VF_0059	139	139	failed
PBA_VF_0060	failed	failed	failed
PBA_VF_0061	169278	169278	169
PBA_VF_0062	194	194	194
PBA_VF_0063	160	160	158
PBA_VF_0064	174	178	172, 178
PBA_VF_0065	174	174	174
PBA_VF_0066	253	253	253
PBA_VF_0067	164	164	164
PBA_VF_0068	243	243	243
PBA_VF_0069	171207222353	114171207222353	114171207222353
PBA_VF_0070	9.81352e+16	9.81352e+16	9.81352e+16
PBA_VF_0071	171	165	165
PBA_VF_0072	178195	182192	178182
PBA_VF_0073	154	150	154
PBA_VF_0074	453	453	453
PBA_VF_0075	165174	159165	159165
PBA_VF_0076	105159165	105159165	105159165
PBA_VF_0077	172	172	172
PBA_VF_0078	165	171	165
PBA_VF_0079	177	172	168177
PBA_VF_0080	127178	127178248	127178181
PBA_VF_0081	158	158	158
PBA_VF_0082	178186277	169186277	275277
PBA_VF_0083	169	164	169
PBA_VF_0084	172	172	164, 172
PBA_VF_0085	280	280	280
PBA_VF_0086	225	235	225
PBA_VF_0087	155	155	155
PBA_VF_0088	157	157	150, 157
PBA_VF_0089	154160	154160	152, 159
PBA_VF_0090	157	157	157
PBA_VF_0091	264	267284	267, 271
PBA_VF_0092	345	345	278
PBA_VF_0093	146	146	146
PBA_VF_0094	174	177	169, 177
PBA_VF_0095	230	230	232
PBA_VF_0096	failed	failed	failed
